# Supplementary material for: Comprehensive Chemoproteomics Unveils Selective HMG-CoA Synthase 1 Inhibitors for Targeting Mevalonate Metabolism in Cancer
Source: J Am Chem Soc. 2026 May 13;148(20):20705–19. doi: 10.1021/jacs.6c02556 (PMC13220267; doi:10.1021/jacs.6c02556)
Supplement: Supplementary file 2 [file ja6c02556_si_002.xlsx]

## Sheet: Table S1
Sun and Yi et al. 2026
TABLE S1. Direct AFFINITY-PROTEOMICS AFTER CLICK CHEMISTRY (Figure S2B).
HEK293T cells treated with DMSO, CNP7, or CNP9 were clicked with biotin-azide, followed by streptavidin enrichement and TMT-9plex analysis.

## Sheet: TMT signal
						TMT scaled value (to 90)										ratio to DMSO										Welch's t-test (CNP7/DMSO)				Welch's t-test (CNP9/DMSO)				Welch's t-test (CNP7/CNP9)
Rank	Protein Id	UniProtID	Gene Symbol	Description	Number of peptides	DMSO-1_scaled	DMSO-2_scaled	DMSO-3_scaled	CNP7-1_scaled	CNP7-2_scaled	CNP7-3_scaled	CNP9-1_scaled	CNP9-2_scaled	CNP9-3_scaled		DMSO-1_ratio	DMSO-2_ratio	DMSO-3_ratio	CNP7-1_ratio	CNP7-2_ratio	CNP7-3_ratio	CNP9-1_ratio	CNP9-2_ratio	CNP9-3_ratio		Significant (CNP7/DMSO)	-Log10(p-value)	q-value	Log2(ratio)	Significant (CNP9/DMSO)	-Log10(p-value)	q-value	Log2(ratio)	Significant (CNP7/CNP9)	-Log10(p-value)	q-value	Log2(ratio)
1	sp|P49588|SYAC_HUMAN	P49588	AARS1	Alanine--tRNA ligase, cytoplasmic OS=Homo sapiens OX=9606 GN=AARS1 PE=1 SV=2	3	9.95524	9.71747	10.8426	9.59762	8.9313	11.7585	9.40869	10.0342	9.75429		0.978711	0.955336	1.06595	0.943554	0.878047	1.156	0.92498	0.986475	0.958956			0.0497434	1	-0.0191654		0.476239	0.976779	-0.0625981		0.123394	1	0.0434328
2	sp|Q9UG63|ABCF2_HUMAN	Q9UG63	ABCF2	ATP-binding cassette sub-family F member 2 OS=Homo sapiens OX=9606 GN=ABCF2 PE=1 SV=2	1	9.35139	10.8731	10.844	9.98751	9.29436	9.82399	9.15979	9.51883	11.1471		0.90298	1.04992	1.0471	0.964405	0.897474	0.948615	0.884479	0.919149	1.07638			0.474001	1	-0.0912991		0.20793	0.982161	-0.0606643		0.116139	1	-0.0306348
3	sp|Q9NUJ1|ABHDA_HUMAN	Q9NUJ1	ABHD10	Palmitoyl-protein thioesterase ABHD10, mitochondrial OS=Homo sapiens OX=9606 GN=ABHD10 PE=1 SV=1	2	10.61	10.0424	10.3719	8.97375	7.45709	11.7116	7.61389	10.6951	12.5242		1.02597	0.971084	1.00294	0.867746	0.721087	1.13249	0.736249	1.0342	1.21107			0.323642	1	-0.165269		0.0592061	1	-0.0386147		0.168209	1	-0.126654
4	sp|P09110|THIK_HUMAN	P09110	ACAA1	3-ketoacyl-CoA thiolase, peroxisomal OS=Homo sapiens OX=9606 GN=ACAA1 PE=1 SV=2	1	7.77967	7.4373	10.8245	10.972	9.45849	12.9515	8.03896	10.8509	11.6866		0.896225	0.856784	1.24699	1.26398	1.08963	1.49203	0.926096	1.25004	1.34631			0.775192	0.914426	0.367234		0.420605	0.785866	0.234278		0.248815	1	0.132956
5	sp|P42765|THIM_HUMAN	P42765	ACAA2	3-ketoacyl-CoA thiolase, mitochondrial OS=Homo sapiens OX=9606 GN=ACAA2 PE=1 SV=2	1	7.03401	9.55986	10.7141	10.3397	11.7096	10.3935	8.21153	10.9754	11.0623		0.772744	1.05023	1.17703	1.1359	1.2864	1.14181	0.902105	1.20574	1.21528			0.56192	1	0.268195		0.270653	0.925723	0.156223		0.281061	1	0.111973
6	sp|Q13085|ACACA_HUMAN	Q13085	ACACA	Acetyl-CoA carboxylase 1 OS=Homo sapiens OX=9606 GN=ACACA PE=1 SV=2	2	10.3141	11.0187	9.0473	8.43335	8.71847	9.75953	10.5958	10.281	11.8318		1.01851	1.08808	0.893411	0.832785	0.86094	0.963744	1.04632	1.01524	1.16838			0.744365	1	-0.172972		0.444801	0.935516	0.108671		1.47237	1	-0.281644
7	sp|P11310|ACADM_HUMAN	P11310	ACADM	Medium-chain specific acyl-CoA dehydrogenase, mitochondrial OS=Homo sapiens OX=9606 GN=ACADM PE=1 SV=1	1	10.8994	9.26131	9.69851	11.2548	9.13662	11.3767	10.5946	10.1752	7.60292		1.09508	0.930497	0.974424	1.13078	0.91797	1.14303	1.06446	1.02232	0.763877			0.272526	1	0.0856582		0.190632	0.961824	-0.0854526		0.389081	1	0.171111
8	sp|P49748|ACADV_HUMAN	P49748	ACADVL	Very long-chain specific acyl-CoA dehydrogenase, mitochondrial OS=Homo sapiens OX=9606 GN=ACADVL PE=1 SV=1	1	7.86809	10.3653	11.3846	10.3847	9.45841	14.5824	7.8961	7.8166	10.2437		0.796956	1.0499	1.15315	1.05187	0.958038	1.47705	0.799793	0.791741	1.03758			0.347332	1	0.208475		0.376782	0.872777	-0.184791		0.767731	1	0.393267
9	sp|P24752|THIL_HUMAN	P24752	ACAT1	Acetyl-CoA acetyltransferase, mitochondrial OS=Homo sapiens OX=9606 GN=ACAT1 PE=1 SV=1	3	8.37057	9.56779	10.6854	9.48988	9.04435	11.1689	8.02384	11.0709	12.5784		0.877304	1.00278	1.11991	0.994617	0.947921	1.17059	0.840963	1.16032	1.31832			0.147826	1	0.0545793		0.223644	0.932403	0.128264		0.122563	1	-0.0736851
10	sp|Q9UKV3|ACINU_HUMAN	Q9UKV3	ACIN1	Apoptotic chromatin condensation inducer in the nucleus OS=Homo sapiens OX=9606 GN=ACIN1 PE=1 SV=2	2	10.7249	9.76798	11.2912	9.20625	7.90298	13.5077	7.50783	8.67435	11.4168		1.01229	0.92197	1.06574	0.86895	0.745938	1.27495	0.708641	0.818746	1.0776			0.130721	1	-0.0891197		0.473956	0.790866	-0.223277		0.174163	1	0.134158
11	sp|P53396|ACLY_HUMAN	P53396	ACLY	ATP-citrate synthase OS=Homo sapiens OX=9606 GN=ACLY PE=1 SV=3	2	11.9738	9.72156	10.2733	9.52476	9.21521	11.6727	9.25384	9.62181	8.74302		1.12365	0.912291	0.964064	0.893822	0.864773	1.09539	0.868399	0.90293	0.820462			0.20551	1	-0.0743515		0.870882	0.783164	-0.206443		0.464588	1	0.132092
12	sp|O00154|BACH_HUMAN	O00154	ACOT7	Cytosolic acyl coenzyme A thioester hydrolase OS=Homo sapiens OX=9606 GN=ACOT7 PE=1 SV=3	1	9.42938	8.02235	9.07886	9.15718	10.5367	11.952	8.19502	15.4498	8.17877		1.06625	0.907143	1.02661	1.03547	1.19146	1.35149	0.926669	1.74702	0.924832			0.842785	1	0.249243		0.230959	0.914074	0.197483		0.0528948	1	0.0517592
13	sp|P24666|PPAC_HUMAN	P24666	ACP1	Low molecular weight phosphotyrosine protein phosphatase OS=Homo sapiens OX=9606 GN=ACP1 PE=1 SV=3	1	8.98301	9.71798	9.5806	9.94878	9.04818	14.0957	8.01444	9.47508	11.1363		0.952883	1.03085	1.01627	1.05533	0.959796	1.49521	0.850141	1.00508	1.18129			0.385697	1	0.200452		0.0118669	1	0.00532111		0.334503	1	0.195131
14	sp|P60709|ACTB_HUMAN	P60709	ACTB	Actin, cytoplasmic 1 OS=Homo sapiens OX=9606 GN=ACTB PE=1 SV=1	4	11.3932	10.0202	9.04897	9.84634	9.17295	12.309	8.03261	10.3773	9.7993		1.12203	0.986811	0.89116	0.969687	0.90337	1.21222	0.791068	1.02198	0.965054			0.0773194	1	0.035305		0.311835	0.939113	-0.11293		0.363445	1	0.148235
15	sp|O43707|ACTN4_HUMAN	O43707	ACTN4	Alpha-actinin-4 OS=Homo sapiens OX=9606 GN=ACTN4 PE=1 SV=2	2	11.9157	9.93332	10.5806	10.3733	7.90554	11.133	7.94246	10.5392	9.67695		1.1023	0.918914	0.97879	0.959617	0.731328	1.0299	0.734743	0.97496	0.895197			0.361137	1	-0.151988		0.639028	0.786577	-0.209527		0.107256	1	0.0575395
16	sp|P61163|ACTZ_HUMAN	P61163	ACTR1A	Alpha-centractin OS=Homo sapiens OX=9606 GN=ACTR1A PE=1 SV=1	1	10.874	9.34523	11.4461	9.35253	9.06835	12.9017	6.91567	9.82651	10.27		1.03021	0.885377	1.08441	0.886068	0.859145	1.22232	0.655198	0.930974	0.972989			0.053752	1	-0.0293777		0.506987	0.759065	-0.245636		0.37242	1	0.216258
17	sp|P61160|ARP2_HUMAN	P61160	ACTR2	Actin-related protein 2 OS=Homo sapiens OX=9606 GN=ACTR2 PE=1 SV=1	1	10.8996	8.10852	11.077	10.3543	9.03451	12.4655	7.49176	10.1295	10.4392		1.08688	0.808556	1.10457	1.0325	0.900894	1.24302	0.747055	1.01008	1.04096			0.158577	1	0.0841122		0.183394	0.943419	-0.101803		0.383342	1	0.185915
18	sp|P61158|ARP3_HUMAN	P61158	ACTR3	Actin-related protein 3 OS=Homo sapiens OX=9606 GN=ACTR3 PE=1 SV=3	1	9.95998	9.8528	9.90965	9.14334	9.79489	15.0448	8.55612	8.15953	9.57885		1.0053	0.994481	1.00022	0.922873	0.988637	1.51853	0.863602	0.823573	0.96683			0.253664	1	0.156812		0.924185	0.821875	-0.180072		0.569415	1	0.336884
19	sp|P11766|ADHX_HUMAN	P11766	ADH5	Alcohol dehydrogenase class-3 OS=Homo sapiens OX=9606 GN=ADH5 PE=1 SV=4	1	10.3962	9.37733	8.35374	9.53439	9.35342	14.0641	8.85716	7.84239	12.2213		1.10884	1.00017	0.890994	1.01692	0.997617	1.50005	0.944688	0.836454	1.3035			0.394425	1	0.207664		0.0310306	0.999179	0.0199602		0.278991	1	0.187704
20	sp|P30520|PURA2_HUMAN	P30520	ADSS2	Adenylosuccinate synthetase isozyme 2 OS=Homo sapiens OX=9606 GN=ADSS2 PE=1 SV=3	2	11.4919	6.62946	12.0087	9.34614	8.82051	12.7079	9.0121	9.31552	10.6677		1.14423	0.660083	1.19569	0.930579	0.878242	1.26531	0.897319	0.92753	1.06217			0.0700627	1	0.0651473		0.0113323	1	-0.0102562		0.151942	1	0.0754035
21	sp|P23526|SAHH_HUMAN	P23526	AHCY	Adenosylhomocysteinase OS=Homo sapiens OX=9606 GN=AHCY PE=1 SV=4	3	11.0721	8.53101	10.2587	9.76423	9.0139	11.5033	8.50793	10.4094	10.9394		1.11233	0.857049	1.03062	0.980941	0.905561	1.15565	0.85473	1.04576	1.099			0.0474227	1	0.0210942		0.000181647	0.999344	-8.7738e-05		0.0478159	1	0.0211819
22	sp|Q09666|AHNK_HUMAN	Q09666	AHNAK	Neuroblast differentiation-associated protein AHNAK OS=Homo sapiens OX=9606 GN=AHNAK PE=1 SV=2	5	11.5873	9.15959	12.2249	9.13417	8.30741	12.369	7.92007	10.0349	9.2626		1.05429	0.833401	1.11231	0.831088	0.755864	1.12541	0.720621	0.913042	0.842773			0.290104	1	-0.155728		0.762182	0.711111	-0.272543		0.223346	1	0.116815
23	sp|O95433|AHSA1_HUMAN	O95433	AHSA1	Activator of 90 kDa heat shock protein ATPase homolog 1 OS=Homo sapiens OX=9606 GN=AHSA1 PE=1 SV=1	2	11.1099	10.3595	10.7526	8.98817	9.51569	11.7469	7.46607	9.82959	10.2315		1.03438	0.964513	1.00111	0.836833	0.885947	1.09368	0.695119	0.915172	0.952591			0.313217	1	-0.100248		0.635299	0.763369	-0.240286		0.30753	1	0.140038
24	sp|O95831|AIFM1_HUMAN	O95831	AIFM1	Apoptosis-inducing factor 1, mitochondrial OS=Homo sapiens OX=9606 GN=AIFM1 PE=1 SV=1	1	10.4468	9.22918	10.8878	8.0014	10.3444	14.3141	8.09998	8.83204	9.84433		1.02541	0.905893	1.06869	0.785381	1.01535	1.40501	0.795057	0.866912	0.966274			0.0774178	1	0.0581857		0.816612	0.789088	-0.191958		0.381776	1	0.250144
25	sp|Q13155|AIMP2_HUMAN	Q13155	AIMP2	Aminoacyl tRNA synthase complex-interacting multifunctional protein 2 OS=Homo sapiens OX=9606 GN=AIMP2 PE=1 SV=2	1	8.33264	13.0538	10.0517	8.30239	11.8154	9.81055	9.45945	8.93815	10.236		0.795148	1.24566	0.959188	0.792262	1.1275	0.936179	0.902675	0.852929	0.976773			0.0913187	1	-0.0613556		0.210044	0.932215	-0.112408		0.113289	1	0.0510526
26	sp|P54819|KAD2_HUMAN	P54819	AK2	Adenylate kinase 2, mitochondrial OS=Homo sapiens OX=9606 GN=AK2 PE=1 SV=2	2	10.144	10.1373	11.5913	8.95885	8.61845	11.892	7.32763	11.1037	10.2268		0.954799	0.954171	1.09103	0.843251	0.811211	1.11934	0.689712	1.04513	0.962601			0.305646	1	-0.125484		0.345556	0.902577	-0.17284		0.0704065	1	0.047356
27	sp|P27144|KAD4_HUMAN	P27144	AK4	Adenylate kinase 4, mitochondrial OS=Homo sapiens OX=9606 GN=AK4 PE=1 SV=1	1	12.1898	9.32996	10.8647	9.74059	8.7315	10.4385	7.62905	11.7663	9.30951		1.12922	0.864299	1.00648	0.902339	0.80886	0.966994	0.706732	1.09	0.862405			0.506697	1	-0.158989		0.361428	0.872606	-0.188083		0.0495074	1	0.0290946
28	sp|Q02952|AKA12_HUMAN	Q02952	AKAP12	A-kinase anchor protein 12 OS=Homo sapiens OX=9606 GN=AKAP12 PE=1 SV=4	2	12.432	10.4633	10.5266	8.52302	7.71785	11.7642	7.9589	9.39398	11.2201		1.11592	0.939204	0.94488	0.765038	0.692765	1.05597	0.714402	0.843217	1.00713			0.56466	1	-0.274445		0.614421	0.756174	-0.235634		0.0574465	1	-0.0388107
29	sp|O94788|AL1A2_HUMAN	O94788	ALDH1A2	Retinal dehydrogenase 2 OS=Homo sapiens OX=9606 GN=ALDH1A2 PE=1 SV=3	2	4.08396	3.30834	4.27691	14.9223	13.2816	18.2563	9.34237	11.4283	11.1		1.04993	0.85053	1.09954	3.83633	3.41452	4.69344	2.4018	2.93807	2.85367		+	3.39705	0	1.98948	+	3.13965	0	1.45272		1.44629	0.608	0.53675
30	sp|P30837|AL1B1_HUMAN	P30837	ALDH1B1	Aldehyde dehydrogenase X, mitochondrial OS=Homo sapiens OX=9606 GN=ALDH1B1 PE=1 SV=4	2	1.06048	1.03861	1.00054	15.61	12.4806	17.0316	16.5198	13.67	11.5883		1.0264	1.00522	0.96838	15.1083	12.0795	16.4842	15.9888	13.2306	11.2159		+	3.06296	0	3.85201	+	2.9174	0	3.73784		0.223634	1	0.114166
31	sp|P05091|ALDH2_HUMAN	P05091	ALDH2	Aldehyde dehydrogenase, mitochondrial OS=Homo sapiens OX=9606 GN=ALDH2 PE=1 SV=2	1	4.48475	4.78038	2.70858	11.2252	10.3531	11.479	15.4088	13.2812	16.279		1.12365	1.19772	0.678632	2.81245	2.59397	2.87606	3.86065	3.32759	4.07868		+	1.59468	0	1.5073	+	1.96779	0	1.94741		1.67615	0.712696	-0.440115
32	sp|P51648|AL3A2_HUMAN	P51648	ALDH3A2	Aldehyde dehydrogenase family 3 member A2 OS=Homo sapiens OX=9606 GN=ALDH3A2 PE=1 SV=1	4	9.83396	8.49591	10.3567	6.11414	5.92181	6.24836	15.2849	13.3809	14.3634		1.02842	0.888492	1.08309	0.639409	0.619295	0.653445	1.59848	1.39935	1.5021			1.89598	0.0595556	-0.645121		2.14784	0.0837647	0.58781	+	3.26506	0	-1.23293
33	sp|P49419|AL7A1_HUMAN	P49419	ALDH7A1	Alpha-aminoadipic semialdehyde dehydrogenase OS=Homo sapiens OX=9606 GN=ALDH7A1 PE=1 SV=5	3	8.37127	8.60526	7.97283	12.1984	10.5536	14.0743	8.54233	9.76583	9.91617		1.00659	1.03473	0.958681	1.46678	1.269	1.69234	1.02716	1.17428	1.19236			1.43775	0.208348	0.552506		0.968327	0.827941	0.175466		1.17107	1	0.37704
34	sp|P49189|AL9A1_HUMAN	P49189	ALDH9A1	4-trimethylaminobutyraldehyde dehydrogenase OS=Homo sapiens OX=9606 GN=ALDH9A1 PE=1 SV=3	3	1.67085	1.83623	2.1145	17.2219	16.6562	25.377	8.80876	9.0373	7.27728		0.891664	0.979917	1.12842	9.19061	8.8887	13.5426	4.70086	4.82283	3.88358		+	3.20009	0	3.37732	+	3.99336	0	2.16019	+	1.92719	0	1.21713
35	sp|P09972|ALDOC_HUMAN	P09972	ALDOC	Fructose-bisphosphate aldolase C OS=Homo sapiens OX=9606 GN=ALDOC PE=1 SV=2	1	10.3797	9.6859	8.47914	10.1576	8.07629	10.1921	10.5343	11.5407	10.9542		1.09089	1.01797	0.891141	1.06754	0.848801	1.07117	1.10713	1.2129	1.15127			0.0220808	1	-0.00931549		0.944645	0.755773	0.214531		0.763499	1	-0.223846
36	sp|Q86V81|THOC4_HUMAN	Q86V81	ALYREF	THO complex subunit 4 OS=Homo sapiens OX=9606 GN=ALYREF PE=1 SV=3	1	10.8709	6.51518	10.8856	10.6054	8.40133	11.7722	9.90088	9.75624	11.2923		1.15355	0.691347	1.15511	1.12537	0.891493	1.24919	1.05062	1.03527	1.19826			0.195481	1	0.148035		0.241797	0.921799	0.166866		0.0393053	1	-0.0188315
37	sp|P39687|AN32A_HUMAN	P39687	ANP32A	Acidic leucine-rich nuclear phosphoprotein 32 family member A OS=Homo sapiens OX=9606 GN=ANP32A PE=1 SV=1	1	11.0898	11.0023	11.3872	7.65656	8.91224	12.7173	8.79262	8.6125	9.82942		0.993731	0.985892	1.02038	0.686085	0.798603	1.13957	0.787884	0.771745	0.88079			0.391133	1	-0.226344		1.51618	0.720757	-0.300137		0.113323	1	0.0737925
38	sp|P50995|ANX11_HUMAN	P50995	ANXA11	Annexin A11 OS=Homo sapiens OX=9606 GN=ANXA11 PE=1 SV=1	1	8.97017	9.36911	11.473	10.0914	8.24159	13.8803	8.75754	9.00031	10.2166		0.902666	0.94281	1.15452	1.01549	0.829349	1.39677	0.881269	0.905699	1.0281			0.126483	1	0.0865734		0.263277	0.944768	-0.0866221		0.286007	1	0.173196
39	sp|P07355|ANXA2_HUMAN	P07355	ANXA2	Annexin A2 OS=Homo sapiens OX=9606 GN=ANXA2 PE=1 SV=2	3	11.0672	10.1774	11.7965	9.36453	8.81408	10.3677	8.41517	10.9006	9.09691		1.00485	0.924067	1.07108	0.850263	0.800283	0.941342	0.764064	0.98973	0.825963			1.07701	1	-0.211588		0.765753	0.753154	-0.223699		0.0310062	1	0.0121108
40	sp|P08758|ANXA5_HUMAN	P08758	ANXA5	Annexin A5 OS=Homo sapiens OX=9606 GN=ANXA5 PE=1 SV=2	2	10.1508	8.13635	12.1763	8.75738	10.1806	11.6506	8.13903	10.3213	10.4877		0.999633	0.801257	1.19911	0.862415	1.00258	1.14733	0.801521	1.01642	1.03281			0.025122	1	0.0155589		0.111215	0.986051	-0.0636245		0.179489	1	0.0791834
41	sp|P20073|ANXA7_HUMAN	P20073	ANXA7	Annexin A7 OS=Homo sapiens OX=9606 GN=ANXA7 PE=1 SV=3	1	9.68702	10.8841	8.40414	10.0117	9.77155	14.6115	8.29415	9.81318	8.52267		1.00296	1.1269	0.870137	1.03658	1.01171	1.51283	0.858748	1.01602	0.882408			0.441063	1	0.229979		0.369758	0.927901	-0.117727		0.705034	1	0.347706
42	sp|Q10567|AP1B1_HUMAN	Q10567	AP1B1	AP-1 complex subunit beta-1 OS=Homo sapiens OX=9606 GN=AP1B1 PE=1 SV=3	2	11.2761	8.94249	10.7315	10.4464	8.20505	12.6488	8.678	8.57092	10.5007		1.09299	0.866796	1.04021	1.01257	0.795317	1.22605	0.841159	0.830781	1.01784			0.00140101	0.997087	0.000904878		0.491077	0.904238	-0.15681		0.305023	1	0.157715
43	sp|P53680|AP2S1_HUMAN	P53680	AP2S1	AP-2 complex subunit sigma OS=Homo sapiens OX=9606 GN=AP2S1 PE=1 SV=2	1	10.9501	7.21704	12.1734	13.0624	9.49321	10.3213	6.90489	10.6942	9.18357		1.08272	0.713606	1.20368	1.29158	0.938668	1.02055	0.682741	1.05742	0.908052			0.192825	1	0.137287		0.221234	0.922052	-0.168165		0.582718	1	0.305451
44	sp|O00203|AP3B1_HUMAN	O00203	AP3B1	AP-3 complex subunit beta-1 OS=Homo sapiens OX=9606 GN=AP3B1 PE=1 SV=3	1	10.2388	9.60449	10.5024	8.24045	9.9055	11.8875	7.5608	9.3784	12.6817		1.01221	0.949508	1.03828	0.814657	0.979266	1.1752	0.747466	0.927156	1.25372			0.0631783	1	-0.0300035		0.102934	0.986378	-0.0665926		0.0469729	1	0.0365891
45	sp|P27695|APEX1_HUMAN	P27695	APEX1	DNA repair nuclease/redox regulator APEX1 OS=Homo sapiens OX=9606 GN=APEX1 PE=1 SV=2	2	10.7312	9.00147	9.29546	11.031	9.55179	11.2212	8.94477	9.92949	10.2936		1.10905	0.930283	0.960666	1.14003	0.987157	1.15969	0.924424	1.02619	1.06382			0.544991	1	0.132329		0.0293864	1	0.00866763		0.572755	1	0.123662
46	sp|Q9BZZ5|API5_HUMAN	Q9BZZ5	API5	Apoptosis inhibitor 5 OS=Homo sapiens OX=9606 GN=API5 PE=1 SV=3	1	11.0827	7.52064	10.7448	9.31311	11.039	11.4006	8.10158	9.78553	11.0121		1.13288	0.768769	1.09835	0.951997	1.12841	1.16538	0.828153	1.00029	1.12567			0.247014	1	0.129392		0.0183303	1	-0.0122617		0.37175	1	0.141654
47	sp|P07741|APT_HUMAN	P07741	APRT	Adenine phosphoribosyltransferase OS=Homo sapiens OX=9606 GN=APRT PE=1 SV=2	2	8.47196	6.90204	10.5005	9.67798	7.4022	13.3108	9.91984	11.885	11.9296		0.982274	0.800251	1.21747	1.12211	0.858242	1.54331	1.15015	1.378	1.38317			0.280616	1	0.211692		0.866814	0.6268	0.398587		0.273005	1	-0.186895
48	sp|P48444|COPD_HUMAN	P48444	ARCN1	Coatomer subunit delta OS=Homo sapiens OX=9606 GN=ARCN1 PE=1 SV=1	1	10.7549	9.75672	8.90434	10.0042	8.77725	11.6576	8.21305	10.7184	11.2136		1.09684	0.995043	0.908113	1.02028	0.895152	1.1889	0.837611	1.09312	1.14362			0.110716	1	0.0438905		0.0558118	1	0.0264252		0.0320584	1	0.0174653
49	sp|P61204|ARF3_HUMAN	P61204	ARF3	ADP-ribosylation factor 3 OS=Homo sapiens OX=9606 GN=ARF3 PE=1 SV=2	2	10.5873	8.80331	8.93496	11.0667	8.54102	12.1925	8.75203	10.0416	11.0806		1.12131	0.932371	0.946314	1.17209	0.904591	1.29132	0.92694	1.06352	1.17356			0.360216	1	0.156239		0.224938	0.963374	0.0752431		0.165255	1	0.080996
50	sp|P18085|ARF4_HUMAN	P18085	ARF4	ADP-ribosylation factor 4 OS=Homo sapiens OX=9606 GN=ARF4 PE=1 SV=3	2	10.1485	9.05165	10.1319	9.31428	8.90794	12.1335	8.41995	9.75886	12.1334		1.03796	0.925776	1.03626	0.952638	0.911078	1.24097	0.861168	0.998108	1.24097			0.0865993	1	0.0377476		0.0684645	1	0.0330756		0.00741434	1	0.00467205
51	sp|P62330|ARF6_HUMAN	P62330	ARF6	ADP-ribosylation factor 6 OS=Homo sapiens OX=9606 GN=ARF6 PE=1 SV=2	1	10.4144	9.98716	11.2231	9.15528	8.35219	12.1847	8.58155	9.08307	11.0185		0.987941	0.947408	1.06465	0.868493	0.79231	1.15587	0.814068	0.861643	1.04524			0.234529	1	-0.108411		0.506266	0.911778	-0.147571		0.068784	1	0.0391605
52	sp|P52565|GDIR1_HUMAN	P52565	ARHGDIA	Rho GDP-dissociation inhibitor 1 OS=Homo sapiens OX=9606 GN=ARHGDIA PE=1 SV=3	1	12.0393	9.74192	13.4487	8.38802	8.04081	10.015	8.08348	9.19589	11.0469		1.02521	0.829572	1.14522	0.714281	0.684714	0.852828	0.688348	0.783075	0.940695			1.10561	0.718872	-0.407839		0.764063	0.71848	-0.313917		0.223767	1	-0.0939219
53	sp|Q9Y4X5|ARI1_HUMAN	Q9Y4X5	ARIH1	E3 ubiquitin-protein ligase ARIH1 OS=Homo sapiens OX=9606 GN=ARIH1 PE=1 SV=2	1	11.7574	9.35008	12.0751	8.82862	7.45814	15.3299	8.8405	9.34885	7.01142		1.06298	0.84533	1.09169	0.798185	0.674282	1.38595	0.799259	0.845218	0.633894			0.139815	1	-0.131722		1.08213	0.529156	-0.398607		0.305159	1	0.266885
54	sp|Q9NVJ2|ARL8B_HUMAN	Q9NVJ2	ARL8B	ADP-ribosylation factor-like protein 8B OS=Homo sapiens OX=9606 GN=ARL8B PE=1 SV=1	1	9.9962	8.96617	9.73081	11.6265	8.01358	13.9799	8.05731	9.28673	10.3428		1.04515	0.937453	1.0174	1.2156	0.837856	1.46166	0.842428	0.970969	1.08139			0.299541	1	0.19288		0.185295	0.986931	-0.0574686		0.387803	1	0.250349
55	sp|O15144|ARPC2_HUMAN	O15144	ARPC2	Actin-related protein 2/3 complex subunit 2 OS=Homo sapiens OX=9606 GN=ARPC2 PE=1 SV=1	2	10.2419	10.3575	10.6653	10.091	9.30123	12.2297	8.01796	8.5375	10.5579		0.982758	0.993855	1.02339	0.968284	0.8925	1.17351	0.769364	0.819216	1.01308			0.0185249	1	0.00696166		0.672258	0.783504	-0.21552		0.592765	1	0.222482
56	sp|P08243|ASNS_HUMAN	P08243	ASNS	Asparagine synthetase [glutamine-hydrolyzing] OS=Homo sapiens OX=9606 GN=ASNS PE=1 SV=4	1	11.5014	8.79877	9.93174	9.4074	8.98276	12.224	9.52052	8.29239	11.341		1.14132	0.873126	0.985554	0.933523	0.891384	1.21302	0.944747	0.822876	1.1254			0.0247111	1	0.0131679		0.117469	0.991712	-0.0555944		0.132973	1	0.0687623
57	sp|P31939|PUR9_HUMAN	P31939	ATIC	Bifunctional purine biosynthesis protein ATIC OS=Homo sapiens OX=9606 GN=ATIC PE=1 SV=3	1	11.3634	10.5424	8.96307	10.7186	10.0997	13.0578	7.66363	9.15264	8.43865		1.10435	1.02457	0.871077	1.04169	0.981544	1.26903	0.744791	0.889501	0.820111			0.365857	1	0.132227		1.04485	0.718895	-0.286409		1.36435	0.91	0.418636
58	sp|O00244|ATOX1_HUMAN	O00244	ATOX1	Copper transport protein ATOX1 OS=Homo sapiens OX=9606 GN=ATOX1 PE=1 SV=1	1	8.60256	6.80808	11.1656	9.58691	7.24177	11.3502	8.74089	14.4315	12.0725		0.971082	0.768515	1.2604	1.0822	0.817472	1.28125	0.986697	1.62906	1.36278			0.116537	1	0.089687		0.618115	0.66903	0.406527		0.48472	1	-0.31684
59	sp|P05023|AT1A1_HUMAN	P05023	ATP1A1	Sodium/potassium-transporting ATPase subunit alpha-1 OS=Homo sapiens OX=9606 GN=ATP1A1 PE=1 SV=1	2	10.3776	8.9486	10.0154	10.2465	9.39221	11.0015	9.26929	11.0262	9.7226		1.06104	0.91494	1.02402	1.04764	0.960296	1.12484	0.947729	1.12737	0.994077			0.270622	1	0.0623166		0.117202	1	0.0318201		0.110656	1	0.0304965
60	sp|P54709|AT1B3_HUMAN	P54709	ATP1B3	Sodium/potassium-transporting ATPase subunit beta-3 OS=Homo sapiens OX=9606 GN=ATP1B3 PE=1 SV=1	1	10.6279	9.84408	11.7232	8.95823	8.10942	13.5898	7.98288	9.03761	10.1268		0.990324	0.917288	1.09239	0.834743	0.755649	1.26632	0.743858	0.842139	0.943636			0.155441	1	-0.104355		0.924067	0.726344	-0.249124		0.218151	1	0.144769
61	sp|P16615|AT2A2_HUMAN	P16615	ATP2A2	Sarcoplasmic/endoplasmic reticulum calcium ATPase 2 OS=Homo sapiens OX=9606 GN=ATP2A2 PE=1 SV=1	1	10.5032	10.6155	8.99617	8.99564	11.7091	9.54276	6.90872	10.9784	11.7505		1.04632	1.0575	0.896186	0.896132	1.16645	0.950636	0.688237	1.09365	1.17057			0.00235554	1	0.00100907		0.075822	0.993063	-0.0568355		0.0742239	1	0.0578446
62	sp|P06576|ATPB_HUMAN	P06576	ATP5F1B	ATP synthase subunit beta, mitochondrial OS=Homo sapiens OX=9606 GN=ATP5F1B PE=1 SV=3	2	10.8814	9.74093	12.0511	9.37268	7.97987	12.014	8.37502	10.1866	9.39838		0.999108	0.89439	1.1065	0.860578	0.732693	1.1031	0.768975	0.935311	0.862938			0.350798	1	-0.169158		0.861099	0.762974	-0.223947		0.100768	1	0.0547886
63	sp|P36542|ATPG_HUMAN	P36542	ATP5F1C	ATP synthase subunit gamma, mitochondrial OS=Homo sapiens OX=9606 GN=ATP5F1C PE=1 SV=1	1	12.4064	9.42197	9.40427	8.99041	8.33605	11.5237	8.22924	10.6265	11.0615		1.19168	0.905013	0.903312	0.86356	0.800706	1.10689	0.790447	1.02071	1.0625			0.235327	1	-0.116026		0.118945	0.983611	-0.0615075		0.100712	1	-0.0545185
64	sp|Q9UII2|ATIF1_HUMAN	Q9UII2	ATP5IF1	ATPase inhibitor, mitochondrial OS=Homo sapiens OX=9606 GN=ATP5IF1 PE=1 SV=1	1	8.16545	9.59346	10.412	9.65304	9.96653	12.9344	9.04465	10.2782	9.95223		0.869561	1.02163	1.10881	1.02798	1.06136	1.37742	0.963189	1.09455	1.05984			0.52425	1	0.203151		0.194269	0.983425	0.0606122		0.392137	1	0.142539
65	sp|O75964|ATP5L_HUMAN	O75964	ATP5MG	ATP synthase subunit g, mitochondrial OS=Homo sapiens OX=9606 GN=ATP5MG PE=1 SV=3	2	10.9916	9.4595	9.89192	10.5638	9.15761	11.5951	8.85329	9.93056	9.55659		1.08673	0.935256	0.978009	1.04444	0.905409	1.14641	0.875321	0.98183	0.944856			0.128212	1	0.0417112		0.525226	0.938664	-0.0972524		0.523896	1	0.138964
66	sp|P24539|AT5F1_HUMAN	P24539	ATP5PB	ATP synthase F(0) complex subunit B1, mitochondrial OS=Homo sapiens OX=9606 GN=ATP5PB PE=1 SV=2	1	11.8189	9.98043	11.0067	9.67188	8.25491	11.6444	7.1901	10.7835	9.64912		1.0808	0.912675	1.00652	0.884459	0.754883	1.06484	0.65751	0.986115	0.882378			0.407761	1	-0.16061		0.576296	0.736945	-0.265092		0.174892	1	0.104482
67	sp|P48047|ATPO_HUMAN	P48047	ATP5PO	ATP synthase subunit O, mitochondrial OS=Homo sapiens OX=9606 GN=ATP5PO PE=1 SV=1	3	10.585	10.1674	10.6218	9.48659	8.07474	11.6991	8.20966	9.879	11.2768		1.01214	0.972207	1.01566	0.907108	0.772107	1.11866	0.785009	0.944631	1.07829			0.276163	1	-0.117052		0.296614	0.937602	-0.107269		0.015876	1	-0.00978231
68	sp|P38606|VATA_HUMAN	P38606	ATP6V1A	V-type proton ATPase catalytic subunit A OS=Homo sapiens OX=9606 GN=ATP6V1A PE=1 SV=2	1	8.43175	9.94725	8.6155	9.35077	10.6487	12.9147	9.7923	10.0123	10.2868		0.937052	1.10548	0.957473	1.03919	1.18343	1.43526	1.08826	1.1127	1.14321			0.776063	1	0.277191		0.801411	0.875236	0.160332		0.318975	1	0.116859
69	sp|Q8WWM7|ATX2L_HUMAN	Q8WWM7	ATXN2L	Ataxin-2-like protein OS=Homo sapiens OX=9606 GN=ATXN2L PE=1 SV=2	2	10.3314	9.38526	9.82848	9.97465	9.20085	13.3729	9.34287	9.07693	9.48667		1.04904	0.952977	0.997981	1.01282	0.934251	1.35788	0.948672	0.921669	0.963273			0.268618	1	0.121651		0.775458	0.943764	-0.0814503		0.467666	1	0.203102
70	sp|P51572|BAP31_HUMAN	P51572	BCAP31	B-cell receptor-associated protein 31 OS=Homo sapiens OX=9606 GN=BCAP31 PE=1 SV=3	1	10.0195	7.8359	9.49795	10.3106	10.0682	11.4737	8.90484	10.7192	11.1701		1.0989	0.859409	1.0417	1.13082	1.10424	1.25839	0.976646	1.17564	1.22509			0.793911	1	0.2252		0.511002	0.86774	0.171944		0.170194	1	0.0532557
71	sp|Q9BXK5|B2L13_HUMAN	Q9BXK5	BCL2L13	Bcl-2-like protein 13 OS=Homo sapiens OX=9606 GN=BCL2L13 PE=1 SV=1	1	8.52856	11.0777	11.4755	9.43021	8.37096	12.5227	7.14701	9.94197	11.5054		0.823173	1.06922	1.10761	0.9102	0.807962	1.20869	0.689827	0.959595	1.11049			0.0707256	1	-0.0444059		0.213456	0.925901	-0.135756		0.125296	1	0.0913502
72	sp|P53004|BIEA_HUMAN	P53004	BLVRA	Biliverdin reductase A OS=Homo sapiens OX=9606 GN=BLVRA PE=1 SV=2	1	8.39867	8.46451	9.68966	10.4341	11.4985	12.0337	8.20092	9.60678	11.6732		0.948901	0.95634	1.09476	1.17886	1.29913	1.3596	0.926558	1.0854	1.31886			1.76174	0.67687	0.35586		0.33935	0.907243	0.138976		0.557182	1	0.216885
73	sp|Q12981|SEC20_HUMAN	Q12981	BNIP1	Vesicle transport protein SEC20 OS=Homo sapiens OX=9606 GN=BNIP1 PE=1 SV=3	1	8.87879	8.9505	11.2073	8.32269	11.1572	12.1117	9.90228	9.85327	9.61627		0.917338	0.924747	1.15792	0.859883	1.15274	1.25135	1.02308	1.01802	0.993533			0.218281	1	0.112193		0.0748055	0.999606	0.0250472		0.187628	1	0.0871461
74	sp|Q9H3K6|BOLA2_HUMAN	Q9H3K6	BOLA2B	BolA-like protein 2 OS=Homo sapiens OX=9606 GN=BOLA2B PE=1 SV=1	1	10.5199	8.39546	10.1439	10.3594	8.45757	14.7511	8.36038	10.9804	8.03194		1.08605	0.866725	1.04723	1.06948	0.873138	1.52286	0.863104	1.13359	0.829196			0.264168	1	0.176222		0.206428	0.944172	-0.0936724		0.407405	1	0.269894
75	sp|Q8TDN6|BRX1_HUMAN	Q8TDN6	BRIX1	Ribosome biogenesis protein BRX1 homolog OS=Homo sapiens OX=9606 GN=BRIX1 PE=1 SV=2	2	10.6809	9.19437	11.9064	9.50891	9.48839	10.3257	8.29587	10.4569	10.1425		1.00821	0.867893	1.1239	0.897585	0.895648	0.974688	0.783081	0.98707	0.957392			0.372049	1	-0.109253		0.38185	0.916251	-0.136752		0.0837636	1	0.0274984
76	sp|P35613|BASI_HUMAN	P35613	BSG	Basigin OS=Homo sapiens OX=9606 GN=BSG PE=1 SV=2	1	12.0986	8.55217	10.4673	9.59032	7.61516	11.5368	10.2938	8.96192	10.8839		1.16639	0.824489	1.00912	0.924574	0.734155	1.11223	0.992396	0.863992	1.04928			0.205924	1	-0.120749		0.0752386	1	-0.0364144		0.159973	1	-0.0843348
77	sp|P43251|BTD_HUMAN	P43251	BTD	Biotinidase OS=Homo sapiens OX=9606 GN=BTD PE=1 SV=2	3	13.418	15.148	18.9655	4.83688	4.73717	6.26572	10.3121	8.16668	8.14989		0.846891	0.956083	1.19703	0.305285	0.298991	0.395467	0.650857	0.515448	0.514388		+	2.87147	0	-1.58229		1.90172	0.018	-0.82989		1.90597	0.0315	-0.752403
78	sp|O43684|BUB3_HUMAN	O43684	BUB3	Mitotic checkpoint protein BUB3 OS=Homo sapiens OX=9606 GN=BUB3 PE=1 SV=1	2	9.54619	9.84432	9.21142	9.58042	10.0953	12.5802	7.5395	10.1651	11.4376		1.00128	1.03255	0.966168	1.00487	1.05887	1.31951	0.790803	1.0662	1.19967			0.515057	1	0.163713		0.010402	1	0.00603024		0.291946	1	0.157682
79	sp|Q9Y6E2|5MP1_HUMAN	Q9Y6E2	BZW2	eIF5-mimic protein 1 OS=Homo sapiens OX=9606 GN=BZW2 PE=1 SV=1	1	10.4846	9.47046	10.9004	8.44175	8.81174	10.8826	8.29643	11.6534	11.0586		1.01939	0.92079	1.05982	0.820772	0.856744	1.05809	0.806642	1.13304	1.0752			0.449883	1	-0.139672		0.011483	1	-0.00588902		0.281594	1	-0.133783
80	sp|P00918|CAH2_HUMAN	P00918	CA2	Carbonic anhydrase 2 OS=Homo sapiens OX=9606 GN=CA2 PE=1 SV=2	3	9.33064	9.44449	8.71473	10.8401	8.56122	12.3271	9.12793	10.1724	11.4814		1.01826	1.03069	0.951048	1.183	0.934296	1.34527	0.996141	1.11012	1.25298			0.470009	1	0.19166		0.628189	0.900428	0.157732		0.0643339	1	0.0339289
81	sp|Q9HB71|CYBP_HUMAN	Q9HB71	CACYBP	Calcyclin-binding protein OS=Homo sapiens OX=9606 GN=CACYBP PE=1 SV=2	3	9.86812	9.1147	10.0928	9.23238	9.32476	11.9666	8.76335	9.77716	11.8601		1.01819	0.940449	1.04137	0.95259	0.962122	1.23471	0.904196	1.0088	1.22372			0.168829	1	0.0608303		0.142522	0.985724	0.0542418		0.0123026	1	0.00658846
82	sp|P27797|CALR_HUMAN	P27797	CALR	Calreticulin OS=Homo sapiens OX=9606 GN=CALR PE=1 SV=1	2	11.8454	9.61429	11.072	9.7344	7.86339	11.6806	7.21767	10.1418	10.8305		1.09236	0.886609	1.02103	0.897686	0.725145	1.07716	0.665599	0.935251	0.998771			0.355449	1	-0.16533		0.45317	0.790329	-0.223156		0.083407	1	0.0578264
83	sp|Q86VP6|CAND1_HUMAN	Q86VP6	CAND1	Cullin-associated NEDD8-dissociated protein 1 OS=Homo sapiens OX=9606 GN=CAND1 PE=1 SV=2	2	12.1103	8.79892	9.50061	11.6351	9.34333	10.046	8.69326	9.92725	9.94529		1.19471	0.868035	0.937258	1.14783	0.921742	0.991058	0.857611	0.979347	0.981126			0.07598	1	0.036462		0.192574	0.962926	-0.079401		0.43142	1	0.115863
84	sp|P27824|CALX_HUMAN	P27824	CANX	Calnexin OS=Homo sapiens OX=9606 GN=CANX PE=1 SV=2	2	10.8128	9.56724	9.28902	11.0697	8.23187	11.2599	9.23673	9.61775	10.915		1.09334	0.967395	0.939263	1.11931	0.83237	1.13855	0.933976	0.972503	1.10368			0.0663335	1	0.0315285		0.0145471	1	0.00434335		0.0560611	1	0.0271851
85	sp|Q01518|CAP1_HUMAN	Q01518	CAP1	Adenylyl cyclase-associated protein 1 OS=Homo sapiens OX=9606 GN=CAP1 PE=1 SV=5	2	9.44607	8.65609	10.4045	9.82716	9.49079	13.1976	7.9639	9.38974	11.6241		0.994091	0.910954	1.09496	1.0342	0.998797	1.3889	0.838109	0.988162	1.2233			0.429789	1	0.177648		0.019161	1	0.0103455		0.312933	1	0.167302
86	sp|P40121|CAPG_HUMAN	P40121	CAPG	Macrophage-capping protein OS=Homo sapiens OX=9606 GN=CAPG PE=1 SV=2	1	9.1521	8.83718	12.6321	9.25215	8.17881	14.7864	7.98216	8.97868	10.2004		0.896638	0.865785	1.23758	0.906441	0.801284	1.44863	0.782019	0.879648	0.999346			0.0481516	1	0.0437225		0.337093	0.911144	-0.160956		0.280317	1	0.204679
87	sp|P07384|CAN1_HUMAN	P07384	CAPN1	Calpain-1 catalytic subunit OS=Homo sapiens OX=9606 GN=CAPN1 PE=1 SV=1	1	8.14835	10.0903	9.13445	10.8438	8.28902	12.8697	7.47796	12.7549	10.3915		0.893032	1.10586	1.00111	1.18845	0.908449	1.41048	0.819559	1.39789	1.13888			0.410697	1	0.207729		0.204685	0.932472	0.133411		0.0908622	1	0.0743183
88	sp|Q14444|CAPR1_HUMAN	Q14444	CAPRIN1	Caprin-1 OS=Homo sapiens OX=9606 GN=CAPRIN1 PE=1 SV=2	1	11.7018	10.6508	10.6766	8.7667	9.62795	10.1011	7.8148	11.4074	9.25283		1.06286	0.967402	0.969739	0.796268	0.874495	0.917471	0.709808	1.03612	0.840423			1.29768	1	-0.214075		0.55316	0.784265	-0.229974		0.0306598	1	0.0158995
89	sp|P47756|CAPZB_HUMAN	P47756	CAPZB	F-actin-capping protein subunit beta OS=Homo sapiens OX=9606 GN=CAPZB PE=1 SV=5	1	10.5835	9.07388	9.36926	9.60293	8.60651	12.3815	8.91628	9.89799	11.5681		1.09384	0.937817	0.968345	0.992495	0.889512	1.27967	0.921528	1.02299	1.19561			0.129908	1	0.0618744		0.176963	0.980286	0.0607552		0.00191053	1	0.00111922
90	sp|Q86X55|CARM1_HUMAN	Q86X55	CARM1	Histone-arginine methyltransferase CARM1 OS=Homo sapiens OX=9606 GN=CARM1 PE=1 SV=3	2	10.6331	10.4158	9.93537	9.63829	8.77261	11.5828	8.17788	10.3263	10.5178		1.02953	1.00849	0.961974	0.93321	0.849392	1.12148	0.791808	0.999828	1.01837			0.164305	1	-0.0560278		0.324489	0.937129	-0.103009		0.101802	1	0.0469814
91	sp|P49589|SYCC_HUMAN	P49589	CARS1	Cysteine--tRNA ligase, cytoplasmic OS=Homo sapiens OX=9606 GN=CARS1 PE=1 SV=3	1	9.00777	9.52607	14.8488	9.42239	9.51081	10.0774	7.20292	11.6598	8.74406		0.809503	0.856081	1.33442	0.846764	0.85471	0.905632	0.647306	1.04783	0.785804			0.264086	1	-0.165534		0.362418	0.778309	-0.26499		0.172355	1	0.0994562
92	sp|Q03135|CAV1_HUMAN	Q03135	CAV1	Caveolin-1 OS=Homo sapiens OX=9606 GN=CAV1 PE=1 SV=4	1	12.5742	10.7981	8.97687	9.20099	6.89138	11.8043	8.78906	11.5765	9.38872		1.16611	1.0014	0.8325	0.853284	0.639095	1.09471	0.815083	1.07358	0.870693			0.361949	1	-0.234494		0.250996	0.942168	-0.117182		0.170392	1	-0.117312
93	sp|Q13185|CBX3_HUMAN	Q13185	CBX3	Chromobox protein homolog 3 OS=Homo sapiens OX=9606 GN=CBX3 PE=1 SV=4	1	9.48859	11.3612	12.5171	8.19058	8.02492	11.6389	7.14918	9.30581	12.3238		0.853116	1.02148	1.12541	0.736412	0.721518	1.04645	0.64278	0.836682	1.10803			0.564932	1	-0.272909		0.379578	0.7904	-0.239589		0.0394323	1	-0.0333199
94	sp|Q8IX12|CCAR1_HUMAN	Q8IX12	CCAR1	Cell division cycle and apoptosis regulator protein 1 OS=Homo sapiens OX=9606 GN=CCAR1 PE=1 SV=2	1	10.4408	10.3068	14.4267	9.7184	7.2704	9.08837	7.65868	12.5049	8.58488		0.890488	0.879063	1.23045	0.828877	0.620089	0.775142	0.653205	1.06654	0.7322			0.966172	0.667524	-0.424527		0.49523	0.730721	-0.305679		0.178727	1	-0.118848
95	sp|Q8N163|CCAR2_HUMAN	Q8N163	CCAR2	Cell cycle and apoptosis regulator protein 2 OS=Homo sapiens OX=9606 GN=CCAR2 PE=1 SV=2	1	12.5599	8.48403	11.5302	9.62591	6.87949	10.0431	9.86458	10.6477	10.3651		1.15674	0.781358	1.06191	0.886522	0.633584	0.924944	0.908503	0.980624	0.954597			0.534181	1	-0.295166		0.11397	0.988429	-0.0581571		0.519654	1	-0.237009
96	sp|P78371|TCPB_HUMAN	P78371	CCT2	T-complex protein 1 subunit beta OS=Homo sapiens OX=9606 GN=CCT2 PE=1 SV=4	1	11.5633	9.23688	8.85658	9.8565	10.5998	11.386	8.97102	9.80646	9.72343		1.16971	0.93438	0.895909	0.997058	1.07225	1.15178	0.907485	0.991996	0.983597			0.326901	1	0.110201		0.13542	0.993579	-0.0483888		0.984241	1	0.15859
97	sp|P49368|TCPG_HUMAN	P49368	CCT3	T-complex protein 1 subunit gamma OS=Homo sapiens OX=9606 GN=CCT3 PE=1 SV=4	1	12.3804	8.96644	10.5061	10.8557	8.22983	11.1194	8.7313	10.122	9.08891		1.16602	0.844485	0.989496	1.02242	0.775109	1.04725	0.822339	0.953319	0.85602			0.148385	1	-0.0771449		0.497308	0.868173	-0.179316		0.255286	1	0.102171
98	sp|P50991|TCPD_HUMAN	P50991	CCT4	T-complex protein 1 subunit delta OS=Homo sapiens OX=9606 GN=CCT4 PE=1 SV=4	3	11.3313	9.14707	11.5636	10.7753	9.40422	11.2323	9.29398	8.44563	8.8066		1.06092	0.856415	1.08267	1.00886	0.880491	1.05165	0.87017	0.790741	0.824537			0.0645659	1	-0.0248393		0.915342	0.715217	-0.264661		1.15082	1	0.239822
99	sp|P40227|TCPZ_HUMAN	P40227	CCT6A	T-complex protein 1 subunit zeta OS=Homo sapiens OX=9606 GN=CCT6A PE=1 SV=3	2	11.1424	8.79123	9.64373	11.3237	9.44875	11.0476	9.67702	9.67877	9.24674		1.13016	0.891684	0.978152	1.14855	0.958376	1.12055	0.981529	0.981706	0.937886			0.345566	1	0.107805		0.143632	0.999781	-0.0417719		0.691907	1	0.149577
100	sp|Q99832|TCPH_HUMAN	Q99832	CCT7	T-complex protein 1 subunit eta OS=Homo sapiens OX=9606 GN=CCT7 PE=1 SV=2	3	11.0532	10.5313	11.1181	10.3215	8.04084	12.1727	8.10192	9.16605	9.49438		1.01397	0.966101	1.01993	0.946846	0.737632	1.11667	0.743236	0.840854	0.870974			0.247779	1	-0.119117		1.40092	0.75116	-0.29207		0.363974	1	0.172953
101	sp|P50990|TCPQ_HUMAN	P50990	CCT8	T-complex protein 1 subunit theta OS=Homo sapiens OX=9606 GN=CCT8 PE=1 SV=4	4	10.9173	8.9671	9.9207	10.0481	9.56621	12.3456	8.80564	10.3167	9.11258		1.09887	0.902573	0.998556	1.01138	0.962876	1.24264	0.886321	1.03841	0.917216			0.275153	1	0.0963666		0.288162	0.960688	-0.0768117		0.562487	1	0.173178
102	sp|Q9Y5K6|CD2AP_HUMAN	Q9Y5K6	CD2AP	CD2-associated protein OS=Homo sapiens OX=9606 GN=CD2AP PE=1 SV=1	1	10.4041	10.091	8.5472	10.5099	10.0694	10.5948	7.7673	14.1209	7.89549		1.07472	1.04238	0.882906	1.08565	1.04015	1.09442	0.802344	1.45865	0.815586			0.458383	1	0.107112		0.0183918	1	-0.0171088		0.152104	1	0.124221
103	sp|P16070|CD44_HUMAN	P16070	CD44	CD44 antigen OS=Homo sapiens OX=9606 GN=CD44 PE=1 SV=3	1	9.91304	13.3809	13.0614	10.4552	11.1043	9.25138	5.375	6.36713	11.0916		0.818012	1.10418	1.07781	0.862753	0.916317	0.763413	0.443538	0.525407	0.915262			0.619631	1	-0.229932		0.876744	0.126095	-0.730124		0.601103	1	0.500192
104	sp|P21926|CD9_HUMAN	P21926	CD9	CD9 antigen OS=Homo sapiens OX=9606 GN=CD9 PE=1 SV=4	2	10.2828	9.97331	13.2823	9.67613	7.82033	11.6563	7.27841	9.44638	10.584		0.919796	0.892108	1.1881	0.865526	0.699525	1.04265	0.65105	0.844975	0.946732			0.417472	1	-0.208992		0.655318	0.708156	-0.301493		0.149345	1	0.0925013
105	sp|O75794|CD123_HUMAN	O75794	CDC123	Translation initiation factor eIF2 assembly protein OS=Homo sapiens OX=9606 GN=CDC123 PE=1 SV=1	1	9.27273	10.1373	11.1663	9.3531	8.8553	12.2204	7.06728	10.5059	11.4217		0.909794	0.994625	1.09558	0.91768	0.868838	1.19901	0.693406	1.03078	1.12064			0.035636	1	-0.0174906		0.162615	0.94141	-0.102567		0.119304	1	0.0850762
106	sp|P30260|CDC27_HUMAN	P30260	CDC27	Cell division cycle protein 27 homolog OS=Homo sapiens OX=9606 GN=CDC27 PE=1 SV=2	1	14.09	9.13401	8.03699	10.103	8.03541	12.1907	8.34879	10.2004	9.86063		1.35217	0.876556	0.771279	0.96955	0.771127	1.1699	0.801201	0.978891	0.946287			0.0234645	1	-0.0212351		0.136184	0.959439	-0.100236		0.146733	1	0.079001
107	sp|Q16543|CDC37_HUMAN	Q16543	CDC37	Hsp90 co-chaperone Cdc37 OS=Homo sapiens OX=9606 GN=CDC37 PE=1 SV=1	1	10.6261	9.82164	10.9517	10.9275	7.70744	14.5091	6.9929	9.42642	9.03732		1.01525	0.938391	1.04636	1.04405	0.736394	1.38625	0.668125	0.900631	0.863455			0.0386175	1	0.032148		0.872727	0.719032	-0.313361		0.483505	1	0.345509
108	sp|P60953|CDC42_HUMAN	P60953	CDC42	Cell division control protein 42 homolog OS=Homo sapiens OX=9606 GN=CDC42 PE=1 SV=2	1	8.55454	9.13454	10.6777	9.83622	8.91634	13.7151	8.50029	10.2037	10.4616		0.904707	0.966047	1.12925	1.04026	0.94297	1.45047	0.89897	1.07912	1.10639			0.331982	1	0.175899		0.108954	1	0.0403399		0.247256	1	0.135559
109	sp|P06493|CDK1_HUMAN	P06493	CDK1	Cyclin-dependent kinase 1 OS=Homo sapiens OX=9606 GN=CDK1 PE=1 SV=3	2	9.42658	9.39873	8.49862	10.207	9.59515	12.3635	7.39641	10.9183	12.1957		1.03498	1.03192	0.933096	1.12066	1.05349	1.35744	0.81208	1.19876	1.33902			0.790186	1	0.228459		0.208889	0.940428	0.129125		0.14711	1	0.0993337
110	sp|P24941|CDK2_HUMAN	P24941	CDK2	Cyclin-dependent kinase 2 OS=Homo sapiens OX=9606 GN=CDK2 PE=1 SV=2	1	10.7488	6.76063	11.1471	13.7367	8.94328	13.9846	6.73198	11.0443	6.9025		1.12528	0.707757	1.16697	1.43807	0.936254	1.46402	0.704758	1.15621	0.72261			0.503398	0.943783	0.361559		0.267158	0.869858	-0.219494		0.859215	0.642667	0.581052
111	sp|P11802|CDK4_HUMAN	P11802	CDK4	Cyclin-dependent kinase 4 OS=Homo sapiens OX=9606 GN=CDK4 PE=1 SV=2	1	9.82359	9.5222	9.70309	11.7862	8.82546	10.689	8.27078	10.2326	11.1471		1.01452	0.983398	1.00208	1.21721	0.911442	1.1039	0.854158	1.05676	1.15121			0.29248	1	0.0975877		0.046622	0.999623	0.0185749		0.168236	1	0.0790129
112	sp|P42771|CDN2A_HUMAN	P42771	CDKN2A	Cyclin-dependent kinase inhibitor 2A OS=Homo sapiens OX=9606 GN=CDKN2A PE=1 SV=2	1	9.36456	8.8892	10.7882	11.1031	9.12896	11.8243	8.61959	9.21648	11.0656		0.967349	0.918245	1.11441	1.14694	0.943012	1.22144	0.890394	0.952053	1.14306			0.418084	1	0.138796		0.0251344	1	-0.0102663		0.406088	1	0.149063
113	sp|P23528|COF1_HUMAN	P23528	CFL1	Cofilin-1 OS=Homo sapiens OX=9606 GN=CFL1 PE=1 SV=3	2	8.92846	7.73786	10.9778	9.53632	9.43221	11.0445	8.43255	12.1321	11.7782		0.968936	0.839729	1.19133	1.0349	1.0236	1.19858	0.915119	1.3166	1.27819			0.312472	1	0.129808		0.425106	0.789508	0.222635		0.186416	1	-0.0928266
114	sp|Q9NX63|MIC19_HUMAN	Q9NX63	CHCHD3	MICOS complex subunit MIC19 OS=Homo sapiens OX=9606 GN=CHCHD3 PE=1 SV=1	1	9.81273	11.1509	9.8432	9.15005	10.0946	11.2448	7.85115	9.21992	11.6328		0.955574	1.08588	0.958541	0.891041	0.983018	1.09503	0.764553	0.897846	1.13281			0.0569911	1	-0.0174675		0.25464	0.935856	-0.118362		0.204448	1	0.100895
115	sp|Q9HD42|CHM1A_HUMAN	Q9HD42	CHMP1A	Charged multivesicular body protein 1a OS=Homo sapiens OX=9606 GN=CHMP1A PE=1 SV=1	1	10.6674	10.7077	8.50756	9.50427	8.68555	10.7973	7.89248	11.5703	11.6674		1.07093	1.07498	0.854096	0.954158	0.871965	1.08396	0.792346	1.16158	1.17132			0.104763	1	-0.0415592		0.0706824	1	0.0442628		0.15042	1	-0.085822
116	sp|Q9UHD1|CHRD1_HUMAN	Q9UHD1	CHORDC1	Cysteine and histidine-rich domain-containing protein 1 OS=Homo sapiens OX=9606 GN=CHORDC1 PE=1 SV=2	1	10.7197	8.69141	7.96392	8.31561	9.06013	11.1758	9.03624	11.0948	13.9424		1.17476	0.952482	0.872757	0.911299	0.99289	1.22475	0.990271	1.21587	1.52793			0.123847	1	0.0608008		0.605955	0.705552	0.304558		0.471148	1	-0.243758
117	sp|Q6FI81|CPIN1_HUMAN	Q6FI81	CIAPIN1	Anamorsin OS=Homo sapiens OX=9606 GN=CIAPIN1 PE=1 SV=2	1	9.99618	7.76566	10.7455	9.72266	8.56903	13.5892	8.44338	9.83647	11.332		1.05196	0.817228	1.13081	1.02317	0.901771	1.43007	0.888548	1.03515	1.19253			0.234447	1	0.146908		0.111947	0.992359	0.0580468		0.138902	1	0.0888608
118	sp|Q07065|CKAP4_HUMAN	Q07065	CKAP4	Cytoskeleton-associated protein 4 OS=Homo sapiens OX=9606 GN=CKAP4 PE=1 SV=2	1	9.50496	11.0138	10.5225	9.19151	9.5308	13.5383	7.17738	9.2039	10.3168		0.918612	1.06443	1.01696	0.888318	0.921109	1.30842	0.693661	0.889516	0.997073			0.0629271	1	0.0355161		0.566089	0.775189	-0.230901		0.490881	1	0.266417
119	sp|Q14008|CKAP5_HUMAN	Q14008	CKAP5	Cytoskeleton-associated protein 5 OS=Homo sapiens OX=9606 GN=CKAP5 PE=1 SV=3	1	10.7261	9.73451	9.30456	9.75035	9.03488	11.2417	8.25662	12.1438	9.8075		1.08107	0.981131	0.937797	0.982728	0.910616	1.13304	0.832176	1.22396	0.988488			0.027748	1	0.00921663		0.0108004	1	0.00582767		0.00589586	1	0.00338896
120	sp|P12277|KCRB_HUMAN	P12277	CKB	Creatine kinase B-type OS=Homo sapiens OX=9606 GN=CKB PE=1 SV=1	3	8.30837	10.4073	9.49414	11.514	9.97523	11.7189	7.14466	9.78242	11.6549		0.883561	1.10678	1.00966	1.22447	1.06082	1.24626	0.759805	1.04032	1.23945			0.913629	1	0.237769		0.00525559	1	-0.00373665		0.437315	1	0.241506
121	sp|O96005|CLPT1_HUMAN	O96005	CLPTM1	Putative lipid scramblase CLPTM1 OS=Homo sapiens OX=9606 GN=CLPTM1 PE=1 SV=1	1	10.4907	9.77004	8.47459	10.0553	8.43112	13.1522	8.06977	10.8152	10.7411		1.09524	1.02	0.884757	1.04978	0.880218	1.3731	0.842494	1.12912	1.12138			0.218667	1	0.120096		0.0769413	1	0.0366824		0.131042	1	0.0834139
122	sp|P09496-2|CLCA_HUMAN	P09496-2	CLTA	Isoform of P09496, Isoform Non-brain of Clathrin light chain A OS=Homo sapiens OX=9606 GN=CLTA	2	9.50526	10.8983	9.02205	10.0901	9.63383	11.04	8.33645	10.1984	11.2757		0.96908	1.1111	0.919816	1.0287	0.982188	1.12555	0.849917	1.03975	1.14958			0.263576	1	0.0664748		0.026696	1	0.0122101		0.138473	1	0.0542646
123	sp|Q00610|CLH1_HUMAN	Q00610	CLTC	Clathrin heavy chain 1 OS=Homo sapiens OX=9606 GN=CLTC PE=1 SV=5	3	10.3122	11.0708	9.29291	10.2026	9.10004	13.3544	7.7277	9.27239	9.66691		1.0085	1.08269	0.908815	0.997778	0.889953	1.30602	0.755743	0.906807	0.945391			0.150737	1	0.0749609		0.749768	0.785991	-0.205022		0.63359	1	0.279983
124	sp|Q9BQ75|CMS1_HUMAN	Q9BQ75	CMSS1	Protein CMSS1 OS=Homo sapiens OX=9606 GN=CMSS1 PE=1 SV=2	1	12.5945	9.13371	10.6506	7.99992	9.18888	9.29291	11.459	10.3064	9.37409		1.16692	0.846267	0.986814	0.741218	0.851378	0.861018	1.06171	0.95492	0.868539			0.797953	1	-0.280927		0.110322	0.992537	-0.0487445		0.991295	1	-0.232183
125	sp|Q96KP4|CNDP2_HUMAN	Q96KP4	CNDP2	Cytosolic non-specific dipeptidase OS=Homo sapiens OX=9606 GN=CNDP2 PE=1 SV=2	2	11.2492	10.7968	10.7337	10.1014	9.08439	11.1206	7.13849	9.88848	9.88705		1.02953	0.988121	0.982352	0.924477	0.831404	1.01775	0.653315	0.904995	0.904864			0.529962	1	-0.117777		0.713957	0.703262	-0.300483		0.421975	1	0.182706
126	sp|A5YKK6|CNOT1_HUMAN	A5YKK6	CNOT1	CCR4-NOT transcription complex subunit 1 OS=Homo sapiens OX=9606 GN=CNOT1 PE=1 SV=2	1	10.0673	10.8415	11.6641	10.0809	10.5334	12.4759	9.35396	7.05184	7.93121		0.927211	0.998514	1.07428	0.928464	0.970138	1.14904	0.861511	0.649484	0.730475			0.0585563	1	0.0191426		1.3114	0.420229	-0.427658		1.35454	0.741692	0.446801
127	sp|O14579|COPE_HUMAN	O14579	COPE	Coatomer subunit epsilon OS=Homo sapiens OX=9606 GN=COPE PE=1 SV=3	1	9.47751	9.17341	8.73096	9.68757	8.71102	13.2852	6.0956	11.4095	13.4292		1.03837	1.00505	0.956578	1.06139	0.954392	1.45555	0.667844	1.25004	1.47133			0.383463	1	0.187539		0.0960714	0.969704	0.0997111		0.077171	1	0.0878278
128	sp|Q9UBF2|COPG2_HUMAN	Q9UBF2	COPG2	Coatomer subunit gamma-2 OS=Homo sapiens OX=9606 GN=COPG2 PE=1 SV=1	1	9.08464	6.96276	9.16191	11.6938	9.38848	13.3357	10.2873	9.13933	10.946		1.08111	0.828594	1.0903	1.39161	1.11726	1.587	1.22423	1.08761	1.30261			1.05913	0.557946	0.445685		0.802098	0.689029	0.27616		0.416786	1	0.169525
129	sp|P61201|CSN2_HUMAN	P61201	COPS2	COP9 signalosome complex subunit 2 OS=Homo sapiens OX=9606 GN=COPS2 PE=1 SV=1	1	9.98151	12.4089	11.753	10.0005	8.44169	10.3157	8.41715	8.02308	10.6585		0.877022	1.09031	1.03267	0.878686	0.741726	0.906382	0.739571	0.704945	0.936509			0.88259	1	-0.247076		0.982093	0.675543	-0.338697		0.229017	1	0.0916211
130	sp|Q99627|CSN8_HUMAN	Q99627	COPS8	COP9 signalosome complex subunit 8 OS=Homo sapiens OX=9606 GN=COPS8 PE=1 SV=1	1	11.6837	11.5953	9.7393	11.1608	7.5242	14.0783	6.05419	9.65567	8.50849		1.06157	1.05353	0.884899	1.01406	0.683638	1.27913	0.550076	0.877301	0.77307			0.0635575	1	-0.0528025		0.882853	0.497297	-0.469167		0.549502	1	0.416365
131	sp|Q9BR76|COR1B_HUMAN	Q9BR76	CORO1B	Coronin-1B OS=Homo sapiens OX=9606 GN=CORO1B PE=1 SV=1	1	9.35262	6.81005	9.64737	14.0891	6.69282	11.5681	8.81864	12.3918	10.6296		1.08709	0.791559	1.12135	1.63763	0.777932	1.3446	1.02502	1.44034	1.23551			0.301778	1	0.276009		0.643629	0.714049	0.306235		0.0281286	1	-0.0302258
132	sp|Q14019|COTL1_HUMAN	Q14019	COTL1	Coactosin-like protein OS=Homo sapiens OX=9606 GN=COTL1 PE=1 SV=3	2	11.2118	11.2697	9.88891	9.06622	8.50031	11.6669	7.55223	10.4699	10.374		1.03908	1.04445	0.916476	0.840231	0.787784	1.08126	0.699919	0.970325	0.961429			0.41843	1	-0.158258		0.490921	0.8236	-0.202386		0.0742933	1	0.0441285
133	sp|P13073|COX41_HUMAN	P13073	COX4I1	Cytochrome c oxidase subunit 4 isoform 1, mitochondrial OS=Homo sapiens OX=9606 GN=COX4I1 PE=1 SV=1	2	10.3631	9.84855	10.2295	9.56495	8.68148	12.3016	7.77516	10.0876	11.1481		1.02129	0.970582	1.00813	0.942633	0.855567	1.21233	0.766248	0.994137	1.09865			0.0218977	1	-0.010495		0.194801	0.962446	-0.0852875		0.127198	1	0.0747925
134	sp|P20674|COX5A_HUMAN	P20674	COX5A	Cytochrome c oxidase subunit 5A, mitochondrial OS=Homo sapiens OX=9606 GN=COX5A PE=1 SV=2	1	8.20574	10.3322	10.2172	9.32118	8.60126	13.2632	7.54043	10.282	12.2368		0.856098	1.07795	1.06595	0.972471	0.897362	1.38373	0.786687	1.07271	1.27665			0.165301	1	0.098592		0.064561	1	0.0437376		0.0683372	1	0.0548545
135	sp|P10606|COX5B_HUMAN	P10606	COX5B	Cytochrome c oxidase subunit 5B, mitochondrial OS=Homo sapiens OX=9606 GN=COX5B PE=1 SV=2	1	9.41362	8.66487	13.7538	9.32205	13.6446	13.1845	8.62996	5.97955	7.40706		0.887176	0.816611	1.29621	0.878546	1.28592	1.24256	0.813321	0.563536	0.69807			0.288629	1	0.193329		0.924435	0.373379	-0.517798		1.40966	0.148	0.711127
136	sp|P09669|COX6C_HUMAN	P09669	COX6C	Cytochrome c oxidase subunit 6C OS=Homo sapiens OX=9606 GN=COX6C PE=1 SV=2	1	10.4153	9.75081	10.4014	8.90805	9.28747	11.3832	8.8934	8.78426	12.1761		1.02219	0.956978	1.02083	0.874267	0.911505	1.11719	0.872829	0.862118	1.19501			0.174471	1	-0.0552095		0.109613	0.990117	-0.0504058		0.0083042	1	-0.00480366
137	sp|P15954|COX7C_HUMAN	P15954	COX7C	Cytochrome c oxidase subunit 7C, mitochondrial OS=Homo sapiens OX=9606 GN=COX7C PE=1 SV=1	1	7.17936	10.8942	8.67185	11.7789	11.0108	14.7926	8.47646	8.82858	8.36735		0.805301	1.22199	0.972712	1.32123	1.23507	1.65927	0.950795	0.990292	0.938556			1.05733	0.510222	0.500032		0.072435	1	-0.038422		1.31188	0.545412	0.538454
138	sp|O75131|CPNE3_HUMAN	O75131	CPNE3	Copine-3 OS=Homo sapiens OX=9606 GN=CPNE3 PE=1 SV=1	1	10.8345	10.0949	10.6595	11.4208	7.20293	13.5331	9.01136	7.44327	9.79973		1.02895	0.958714	1.01233	1.08463	0.684064	1.28524	0.855811	0.706889	0.930682			0.0256928	1	-0.0221966		0.867117	0.697565	-0.275585		0.336445	1	0.253389
139	sp|P36551|HEM6_HUMAN	P36551	CPOX	Oxygen-dependent coproporphyrinogen-III oxidase, mitochondrial OS=Homo sapiens OX=9606 GN=CPOX PE=1 SV=3	2	10.351	8.8797	10.6614	9.74097	8.35455	12.6933	8.51696	10.2325	10.5697		1.03884	0.891176	1.06999	0.977615	0.838471	1.27391	0.854771	1.02694	1.06079			0.0434143	1	0.0253644		0.0828038	1	-0.0297497		0.096206	1	0.0551141
140	sp|Q16630|CPSF6_HUMAN	Q16630	CPSF6	Cleavage and polyadenylation specificity factor subunit 6 OS=Homo sapiens OX=9606 GN=CPSF6 PE=1 SV=2	1	10.7563	10.6061	8.81644	9.59252	9.36367	10.0086	9.93347	11.4777	9.44525		1.06925	1.05432	0.876421	0.953569	0.93082	0.994933	0.987462	1.14097	0.93893			0.204321	1	-0.0539889		0.0936858	1	0.0328416		0.381925	1	-0.0868305
141	sp|Q08257|QOR_HUMAN	Q08257	CRYZ	Quinone oxidoreductase OS=Homo sapiens OX=9606 GN=CRYZ PE=1 SV=1	1	9.66095	10.3914	12.9058	9.55729	9.90189	9.6018	9.03658	11.7906	7.15372		0.879384	0.94587	1.17475	0.869948	0.901315	0.873999	0.82255	1.07323	0.651164			0.51394	1	-0.170606		0.43769	0.760019	-0.255132		0.13998	1	0.0845257
142	sp|O75390|CISY_HUMAN	O75390	CS	Citrate synthase, mitochondrial OS=Homo sapiens OX=9606 GN=CS PE=1 SV=2	1	10.5883	10.1872	8.71044	10.7544	10.4974	11.8938	7.99811	10.0307	9.33966		1.07729	1.03648	0.886232	1.0942	1.06804	1.21012	0.813757	1.02056	0.950252			0.742838	1	0.171714		0.348795	0.942991	-0.108811		1.09154	1	0.280525
143	sp|O75534|CSDE1_HUMAN	O75534	CSDE1	Cold shock domain-containing protein E1 OS=Homo sapiens OX=9606 GN=CSDE1 PE=1 SV=2	1	10.3254	6.20262	9.58305	8.22385	11.0883	16.8313	6.6713	9.52236	11.5518		1.18633	0.712641	1.10103	0.944868	1.27397	1.93381	0.76649	1.09406	1.32723			0.506336	0.886921	0.440786		0.0941122	0.981267	0.0859458		0.392373	1	0.35484
144	sp|P48729|KC1A_HUMAN	P48729	CSNK1A1	Casein kinase I isoform alpha OS=Homo sapiens OX=9606 GN=CSNK1A1 PE=1 SV=2	1	12.4169	7.61719	12.4184	7.67427	12.6976	10.2925	8.70282	8.59035	9.58994		1.14785	0.704154	1.14799	0.70943	1.17381	0.951462	0.804512	0.794116	0.88652			0.0852415	1	-0.0759567		0.376924	0.795435	-0.237394		0.278408	1	0.161437
145	sp|P67870|CSK2B_HUMAN	P67870	CSNK2B	Casein kinase II subunit beta OS=Homo sapiens OX=9606 GN=CSNK2B PE=1 SV=1	1	10.7686	8.72126	8.14623	11.729	10.1874	12.3252	8.00706	11.5714	8.54378		1.16897	0.946726	0.884304	1.27323	1.10588	1.33795	0.869196	1.25612	0.927459			0.969396	0.922961	0.314947		0.0268749	0.997691	0.0164037		0.691907	1	0.298543
146	sp|P04080|CYTB_HUMAN	P04080	CSTB	Cystatin-B OS=Homo sapiens OX=9606 GN=CSTB PE=1 SV=2	1	8.2623	8.83278	8.95203	11.5606	8.3276	14.1236	8.92315	10.2883	10.7296		0.951618	1.01732	1.03106	1.3315	0.959139	1.6267	1.02773	1.18497	1.23579			0.599096	0.957241	0.352485		0.926484	0.789181	0.197463		0.246629	1	0.155022
147	sp|O60716|CTND1_HUMAN	O60716	CTNND1	Catenin delta-1 OS=Homo sapiens OX=9606 GN=CTNND1 PE=1 SV=1	1	9.25596	18.9293	19.4924	6.66366	5.17508	9.59053	5.03775	7.67184	8.18351		0.582409	1.19108	1.22651	0.419295	0.32563	0.603461	0.316988	0.482732	0.514928		+	1.17343	0.00826667	-1.12275	+	1.20933	0.00984615	-1.14423		0.0210944	1	0.0214783
148	sp|P17812|PYRG1_HUMAN	P17812	CTPS1	CTP synthase 1 OS=Homo sapiens OX=9606 GN=CTPS1 PE=1 SV=2	2	8.79986	9.25151	9.91688	10.8047	11.8454	12.2979	8.08579	9.1406	9.85736		0.943912	0.992359	1.06373	1.15896	1.27059	1.31913	0.867318	0.980462	1.05734			1.8876	0.789071	0.321042		0.191528	0.984456	-0.0493925		1.57662	1	0.370434
149	sp|Q9UBR2|CATZ_HUMAN	Q9UBR2	CTSZ	Cathepsin Z OS=Homo sapiens OX=9606 GN=CTSZ PE=1 SV=1	1	1.44003	1.97941	1.81225	16.7462	13.2002	18.9621	13.131	11.088	11.6408		0.825756	1.13505	1.03919	9.60274	7.56938	10.8734	7.52968	6.3582	6.67515		+	3.97755	0	3.22145	+	3.46259	0	2.786		1.06068	0.962267	0.435449
150	sp|Q14247|SRC8_HUMAN	Q14247	CTTN	Src substrate cortactin OS=Homo sapiens OX=9606 GN=CTTN PE=1 SV=2	1	10.3434	7.73698	11.4867	10.2158	7.5366	11.5041	9.4671	10.1232	11.5861		1.04949	0.785025	1.16549	1.03653	0.764694	1.16725	0.96057	1.02714	1.17557			0.0239712	1	-0.0178644		0.175817	0.962377	0.0908444		0.202142	1	-0.108709
151	sp|Q13618|CUL3_HUMAN	Q13618	CUL3	Cullin-3 OS=Homo sapiens OX=9606 GN=CUL3 PE=1 SV=2	1	8.88401	9.31616	10.3327	9.59599	10.8194	12.8319	8.25632	9.14958	10.814		0.934083	0.979521	1.0864	1.00894	1.13757	1.34917	0.868086	0.962006	1.13701			0.661625	1	0.213183		0.0574115	1	-0.0220157		0.637196	1	0.235199
152	sp|Q13620|CUL4B_HUMAN	Q13620	CUL4B	Cullin-4B OS=Homo sapiens OX=9606 GN=CUL4B PE=1 SV=4	1	11.0512	8.30859	10.9377	9.27243	8.34551	11.2611	10.5395	9.02371	11.2603		1.09427	0.822702	1.08303	0.918139	0.826358	1.11505	1.0436	0.893511	1.11498			0.136187	1	-0.06825		0.0648199	1	0.0308883		0.246293	1	-0.0991383
153	sp|O43169|CYB5B_HUMAN	O43169	CYB5B	Cytochrome b5 type B OS=Homo sapiens OX=9606 GN=CYB5B PE=1 SV=3	1	8.65198	9.75327	8.41463	11.9811	8.08468	11.8442	8.49913	10.3549	12.4162		0.967787	1.09098	0.941238	1.34017	0.904331	1.32486	0.95069	1.15827	1.38884			0.465065	1	0.230724		0.492693	0.810596	0.207295		0.0322915	1	0.0234284
154	sp|P99999|CYC_HUMAN	P99999	CYCS	Cytochrome c OS=Homo sapiens OX=9606 GN=CYCS PE=1 SV=2	1	9.6873	8.22021	11.3758	8.31106	10.1961	10.273	8.18966	11.0933	12.6535		0.992438	0.842139	1.16542	0.851446	1.04457	1.05244	0.839009	1.13648	1.29631			0.0383741	1	-0.0191332		0.189304	0.937907	0.114572		0.243715	1	-0.133705
155	sp|P61803|DAD1_HUMAN	P61803	DAD1	Dolichyl-diphosphooligosaccharide--protein glycosyltransferase subunit DAD1 OS=Homo sapiens OX=9606 GN=DAD1 PE=1 SV=3	1	8.88354	11.0018	11.372	10.4209	9.61053	12.2724	8.41364	9.54092	8.48422		0.852618	1.05593	1.09146	1.00017	0.922393	1.17787	0.807518	0.915712	0.814293			0.115281	1	0.0483831		0.801719	0.748851	-0.235527		1.03139	1	0.283911
156	sp|P14868|SYDC_HUMAN	P14868	DARS1	Aspartate--tRNA ligase, cytoplasmic OS=Homo sapiens OX=9606 GN=DARS1 PE=1 SV=2	2	9.58801	9.80729	10.5719	9.91645	9.32496	13.1948	9.11982	7.87324	10.6036		0.959851	0.981804	1.05835	0.992731	0.933517	1.32092	0.912981	0.788186	1.06152			0.226544	1	0.0985231		0.383096	0.912103	-0.128267		0.496878	1	0.22679
157	sp|Q96C86|DCPS_HUMAN	Q96C86	DCPS	m7GpppX diphosphatase OS=Homo sapiens OX=9606 GN=DCPS PE=1 SV=2	1	9.39562	8.32762	9.68913	9.79358	11.4237	10.5026	9.01509	10.7286	11.1241		1.02825	0.911372	1.06038	1.07181	1.2502	1.1494	0.986608	1.17413	1.21742			1.06962	1	0.210735		0.649596	0.867278	0.168362		0.136563	1	0.0423733
158	sp|Q13561|DCTN2_HUMAN	Q13561	DCTN2	Dynactin subunit 2 OS=Homo sapiens OX=9606 GN=DCTN2 PE=1 SV=4	2	8.75186	10.8043	9.41905	8.96314	9.8833	15.2481	7.34645	8.01908	11.5647		0.90614	1.11864	0.975218	0.928014	1.02328	1.57874	0.760628	0.83027	1.19737			0.306694	1	0.200284		0.220745	0.932584	-0.128856		0.45755	1	0.329139
159	sp|Q9H773|DCTP1_HUMAN	Q9H773	DCTPP1	dCTP pyrophosphatase 1 OS=Homo sapiens OX=9606 GN=DCTPP1 PE=1 SV=1	3	8.99103	8.45044	9.16049	9.798	8.4307	12.3122	9.15873	11.5291	12.1693		1.01395	0.952987	1.03306	1.10496	0.95076	1.3885	1.03286	1.30017	1.37238			0.432061	1	0.182407		0.869153	0.726107	0.294863		0.214785	1	-0.112456
160	sp|Q16531|DDB1_HUMAN	Q16531	DDB1	DNA damage-binding protein 1 OS=Homo sapiens OX=9606 GN=DDB1 PE=1 SV=1	2	8.94284	10.6115	8.57365	10.5308	10.8741	12.0472	7.92729	9.79716	10.6955		0.953803	1.13177	0.914427	1.12317	1.15978	1.2849	0.845489	1.04492	1.14073			1.01501	1	0.253934		0.0207914	1	0.00997599		0.724612	1	0.243958
161	sp|P39656|OST48_HUMAN	P39656	DDOST	Dolichyl-diphosphooligosaccharide--protein glycosyltransferase 48 kDa subunit OS=Homo sapiens OX=9606 GN=DDOST PE=1 SV=4	1	10.8907	10.7466	10.3331	9.65251	6.76777	12.8006	8.97545	8.54035	11.2928		1.02195	1.00842	0.969626	0.90576	0.635065	1.20117	0.842226	0.801398	1.05968			0.241233	1	-0.177436		0.489829	0.903965	-0.160808		0.0183697	1	-0.0166283
162	sp|P30046|DOPD_HUMAN	P30046	DDT	D-dopachrome decarboxylase OS=Homo sapiens OX=9606 GN=DDT PE=1 SV=3	3	7.86575	9.19243	10.5652	10.2079	8.2257	14.2783	8.64636	9.9271	11.0912		0.854249	0.998331	1.14742	1.10862	0.893341	1.55068	0.939026	1.07812	1.20455			0.329687	1	0.216742		0.261457	0.940883	0.105844		0.158758	1	0.110898
163	sp|Q92499|DDX1_HUMAN	Q92499	DDX1	ATP-dependent RNA helicase DDX1 OS=Homo sapiens OX=9606 GN=DDX1 PE=1 SV=2	1	10.1665	10.9352	9.91057	11.059	8.94878	13.8594	8.7262	9.51718	6.87722		0.983464	1.05783	0.95871	1.06981	0.86567	1.3407	0.844139	0.920655	0.665275			0.203979	1	0.105339		0.84271	0.721	-0.315968		0.837266	1	0.421307
164	sp|Q92841|DDX17_HUMAN	Q92841	DDX17	Probable ATP-dependent RNA helicase DDX17 OS=Homo sapiens OX=9606 GN=DDX17 PE=1 SV=2	1	10.3341	8.76627	10.9993	8.73466	10.1501	10.9411	9.10185	10.2218	10.7507		1.02999	0.873722	1.09629	0.870571	1.01165	1.09048	0.907168	1.01879	1.07151			0.0319195	1	-0.0129309		0.00488891	0.998275	0.00181333		0.0419605	1	-0.0147442
165	sp|Q9NVP1|DDX18_HUMAN	Q9NVP1	DDX18	ATP-dependent RNA helicase DDX18 OS=Homo sapiens OX=9606 GN=DDX18 PE=1 SV=2	1	12.4146	11.6238	9.906	9.20536	7.791	11.2168	7.19169	9.49333	11.1574		1.0972	1.02731	0.875491	0.813569	0.688568	0.991342	0.635601	0.839019	0.986092			0.673681	1	-0.276467		0.615336	0.693664	-0.302699		0.0370521	1	0.0262324
166	sp|Q9NR30|DDX21_HUMAN	Q9NR30	DDX21	Nucleolar RNA helicase 2 OS=Homo sapiens OX=9606 GN=DDX21 PE=1 SV=5	1	11.2106	10.2043	10.0064	9.30998	8.72276	12.7629	7.37763	11.2547	9.15088		1.07035	0.974272	0.955379	0.888888	0.832822	1.21856	0.704393	1.07456	0.873697			0.0920118	1	-0.0477645		0.419779	0.855808	-0.197073		0.240955	1	0.149308
167	sp|Q9BUQ8|DDX23_HUMAN	Q9BUQ8	DDX23	Probable ATP-dependent RNA helicase DDX23 OS=Homo sapiens OX=9606 GN=DDX23 PE=1 SV=3	1	11.6507	11.3166	11.2719	8.49671	8.42738	9.61927	8.00295	10.6614	10.553		1.02082	0.99155	0.987629	0.744471	0.738397	0.842828	0.701208	0.93414	0.924642			1.6636	0.654233	-0.369821		0.665086	0.770687	-0.240979		0.342139	1	-0.128842
168	sp|Q13838|DX39B_HUMAN	Q13838	DDX39B	Spliceosome RNA helicase DDX39B OS=Homo sapiens OX=9606 GN=DDX39B PE=1 SV=1	2	11.6684	9.52312	11.0102	9.75209	8.26401	11.7978	9.25457	9.8941	8.83573		1.08706	0.8872	1.02574	0.908531	0.769898	1.09911	0.862181	0.921762	0.823161			0.276976	1	-0.121247		0.866152	0.792119	-0.198884		0.180373	1	0.0776376
169	sp|Q86XP3|DDX42_HUMAN	Q86XP3	DDX42	ATP-dependent RNA helicase DDX42 OS=Homo sapiens OX=9606 GN=DDX42 PE=1 SV=1	1	11.128	9.34403	9.25331	10.3173	7.68808	9.66935	10.8354	10.3569	11.4076		1.12308	0.943037	0.933881	1.04126	0.775911	0.97587	1.09355	1.04526	1.1513			0.279082	1	-0.109033		0.600742	0.920043	0.137331		0.725102	1	-0.246365
170	sp|Q7L014|DDX46_HUMAN	Q7L014	DDX46	Probable ATP-dependent RNA helicase DDX46 OS=Homo sapiens OX=9606 GN=DDX46 PE=1 SV=2	1	9.22083	9.94602	11.1892	8.56105	10.6158	11.8537	7.75061	8.83008	12.0328		0.911268	0.982936	1.1058	0.846064	1.04912	1.17146	0.76597	0.872651	1.18916			0.0494156	1	0.0233787		0.190647	0.947666	-0.105806		0.213436	1	0.129185
171	sp|P17844|DDX5_HUMAN	P17844	DDX5	Probable ATP-dependent RNA helicase DDX5 OS=Homo sapiens OX=9606 GN=DDX5 PE=1 SV=1	1	11.0325	10.3308	9.60598	9.20091	9.40912	11.9695	8.52178	9.76263	10.1668		1.06872	1.00074	0.930534	0.891295	0.911464	1.15949	0.825507	0.945709	0.984858			0.066916	1	-0.0264546		0.565906	0.90945	-0.124094		0.26697	1	0.0976396
172	sp|Q8TDD1|DDX54_HUMAN	Q8TDD1	DDX54	ATP-dependent RNA helicase DDX54 OS=Homo sapiens OX=9606 GN=DDX54 PE=1 SV=2	1	13.5441	7.59251	9.38403	10.4068	7.77484	12.7491	7.5128	9.25781	11.7779		1.33131	0.746298	0.922394	1.02293	0.76422	1.25316	0.738463	0.909987	1.1577			0.033811	1	0.0320714		0.090825	0.980734	-0.0787813		0.147589	1	0.110853
173	sp|Q6ICB0|DESI1_HUMAN	Q6ICB0	DESI1	Desumoylating isopeptidase 1 OS=Homo sapiens OX=9606 GN=DESI1 PE=1 SV=1	1	3.00683	3.43396	0	17.992	14.594	22.6071	10.2739	9.10468	8.98758		1.40053	1.59947	0	8.38033	6.7976	10.53	4.78539	4.24079	4.18625		+	2.78172	0	2.43155	+	3.63262	0	1.4916		1.58684	0.0248	0.939945
174	sp|O00273|DFFA_HUMAN	O00273	DFFA	DNA fragmentation factor subunit alpha OS=Homo sapiens OX=9606 GN=DFFA PE=1 SV=1	3	9.0883	8.51382	9.35431	10.64	9.4475	11.7718	9.38774	10.9057	10.8908		1.01144	0.947509	1.04105	1.18413	1.05142	1.31009	1.04477	1.2137	1.21205			0.968487	1	0.236391		1.08682	0.760774	0.207792		0.0868557	1	0.0285985
175	sp|O43143|DHX15_HUMAN	O43143	DHX15	ATP-dependent RNA helicase DHX15 OS=Homo sapiens OX=9606 GN=DHX15 PE=1 SV=2	2	12.2355	8.80742	9.83685	8.95063	9.24388	12.3873	8.22052	10.3945	9.92332		1.18869	0.85565	0.95566	0.869563	0.898052	1.20344	0.798632	1.00984	0.964061			0.0266303	1	-0.0162106		0.242371	0.935595	-0.107369		0.19047	1	0.0911588
176	sp|O60610|DIAP1_HUMAN	O60610	DIAPH1	Protein diaphanous homolog 1 OS=Homo sapiens OX=9606 GN=DIAPH1 PE=1 SV=2	1	10.9112	11.6886	11.0772	9.44898	8.09428	12.4841	7.44195	10.7829	8.0708		0.971985	1.04124	0.986772	0.841729	0.721051	1.11211	0.662941	0.960553	0.718959			0.385475	1	-0.188402		0.844871	0.661812	-0.375077		0.311224	1	0.186675
177	sp|P09622|DLDH_HUMAN	P09622	DLD	Dihydrolipoyl dehydrogenase, mitochondrial OS=Homo sapiens OX=9606 GN=DLD PE=1 SV=2	2	10.7347	9.68834	10.3699	11.5507	8.96932	9.83653	7.88152	10.1976	10.7715		1.04583	0.943888	1.01029	1.12533	0.873837	0.958325	0.767858	0.993499	1.04941			0.0808939	1	-0.0272429		0.273698	0.933267	-0.105669		0.168169	1	0.0784264
178	sp|P36957|ODO2_HUMAN	P36957	DLST	Dihydrolipoyllysine-residue succinyltransferase component of 2-oxoglutarate dehydrogenase complex, mitochondrial OS=Homo sapiens OX=9606 GN=DLST PE=1 SV=4	2	9.35199	10.7682	8.17208	10.8427	9.23936	12.9624	8.98319	10.319	9.36105		0.99165	1.14181	0.866536	1.14972	0.979707	1.37449	0.952543	1.09419	0.99261			0.527315	1	0.219344		0.0673434	1	0.0254865		0.51717	1	0.193858
179	sp|O60884|DNJA2_HUMAN	O60884	DNAJA2	DnaJ homolog subfamily A member 2 OS=Homo sapiens OX=9606 GN=DNAJA2 PE=1 SV=1	1	10.7604	11.1564	10.2114	9.37461	9.32611	11.36	8.74702	9.4638	9.60021		1.00476	1.04174	0.953501	0.875362	0.870833	1.06075	0.81676	0.88369	0.896428			0.399266	1	-0.101215		1.68314	0.746289	-0.208432		0.422049	1	0.107217
180	sp|P25685|DNJB1_HUMAN	P25685	DNAJB1	DnaJ homolog subfamily B member 1 OS=Homo sapiens OX=9606 GN=DNAJB1 PE=1 SV=4	2	11.4937	8.98174	9.57642	8.0522	8.06215	13.9135	8.07332	10.9187	10.9282		1.14739	0.896623	0.955988	0.803829	0.804823	1.38895	0.805938	1.08998	1.09093			0.051007	1	-0.0434314		0.0229649	1	-0.0124609		0.03427	1	-0.0309706
181	sp|Q99615|DNJC7_HUMAN	Q99615	DNAJC7	DnaJ homolog subfamily C member 7 OS=Homo sapiens OX=9606 GN=DNAJC7 PE=1 SV=2	1	9.81709	9.14424	8.84517	11.7545	10.1526	13.0517	8.51197	9.15245	9.57026		1.05915	0.986558	0.954292	1.26818	1.09535	1.40813	0.918343	0.987443	1.03252			1.12763	0.93425	0.324012		0.172773	1	-0.0302802		1.22585	1	0.354292
182	sp|O75937|DNJC8_HUMAN	O75937	DNAJC8	DnaJ homolog subfamily C member 8 OS=Homo sapiens OX=9606 GN=DNAJC8 PE=1 SV=2	1	10.6256	10.1002	12.606	9.45934	7.0622	9.91176	7.34087	11.3245	11.5696		0.956351	0.909059	1.13459	0.85138	0.635627	0.8921	0.660709	1.01925	1.04131			0.843054	0.926209	-0.343608		0.268983	0.921655	-0.164078		0.270947	1	-0.179529
183	sp|O00429|DNM1L_HUMAN	O00429	DNM1L	Dynamin-1-like protein OS=Homo sapiens OX=9606 GN=DNM1L PE=1 SV=2	1	9.82002	8.66587	7.02346	9.42594	10.4079	14.2596	8.99267	11.5975	9.80702		1.15487	1.01914	0.825986	1.10853	1.22401	1.67699	1.05757	1.36391	1.15334			0.817014	0.811592	0.408951		0.649807	0.742488	0.258352		0.283342	1	0.150599
184	sp|O43598|DNPH1_HUMAN	O43598	DNPH1	5-hydroxymethyl-dUMP N-hydrolase OS=Homo sapiens OX=9606 GN=DNPH1 PE=1 SV=1	1	10.1908	7.32555	9.84824	8.85193	10.0833	11.8623	10.1868	10.7768	10.8743		1.11722	0.803107	1.07967	0.970445	1.10545	1.30047	1.11679	1.18147	1.19216			0.376767	1	0.175404		0.583575	0.777699	0.233115		0.163076	1	-0.0577114
185	sp|Q9NY33|DPP3_HUMAN	Q9NY33	DPP3	Dipeptidyl peptidase 3 OS=Homo sapiens OX=9606 GN=DPP3 PE=1 SV=2	1	10.0896	12.17	12.4308	9.374	7.30102	9.65727	7.82623	9.98875	11.1624		0.872542	1.05245	1.07501	0.810658	0.631388	0.835156	0.676808	0.863822	0.965318			1.15274	0.7009	-0.402505		0.657486	0.730925	-0.268898		0.269187	1	-0.133606
186	sp|Q9C005|DPY30_HUMAN	Q9C005	DPY30	Protein dpy-30 homolog OS=Homo sapiens OX=9606 GN=DPY30 PE=1 SV=1	1	11.4171	10.1413	12.7927	11.0925	10.5874	11.7148	5.71984	6.45291	10.0815		0.997095	0.885674	1.11723	0.968747	0.924636	1.0231	0.499534	0.563555	0.88045			0.118756	1	-0.0354949		0.992142	0.120364	-0.664327		0.908556	0.521111	0.628832
187	sp|Q16555|DPYL2_HUMAN	Q16555	DPYSL2	Dihydropyrimidinase-related protein 2 OS=Homo sapiens OX=9606 GN=DPYSL2 PE=1 SV=1	1	10.4018	8.22922	10.1374	10.466	9.31336	12.8307	8.21799	9.04053	11.363		1.08471	0.858151	1.05713	1.0914	0.971206	1.338	0.85698	0.942756	1.18494			0.433948	1	0.175777		0.0251758	1	-0.0132231		0.415374	1	0.189
188	sp|Q9Y295|DRG1_HUMAN	Q9Y295	DRG1	Developmentally-regulated GTP-binding protein 1 OS=Homo sapiens OX=9606 GN=DRG1 PE=1 SV=1	2	12.2491	9.07958	9.29106	10.1104	9.59338	11.1325	8.183	9.94842	10.4125		1.20012	0.889581	0.9103	0.990577	0.93992	1.09072	0.801737	0.974705	1.02018			0.0462273	1	0.0211465		0.209701	0.94753	-0.0952438		0.385445	1	0.11639
189	sp|P33316|DUT_HUMAN	P33316	DUT	Deoxyuridine 5'-triphosphate nucleotidohydrolase, mitochondrial OS=Homo sapiens OX=9606 GN=DUT PE=1 SV=4	1	10.5725	8.69549	7.1476	12.3712	7.77658	13.3806	9.94519	8.90732	11.2035		1.20071	0.98754	0.811747	1.40499	0.88318	1.51962	1.12947	1.0116	1.27237			0.467191	1	0.323383		0.436364	0.840826	0.198297		0.173489	1	0.125086
190	sp|Q9Y6G9|DC1L1_HUMAN	Q9Y6G9	DYNC1LI1	Cytoplasmic dynein 1 light intermediate chain 1 OS=Homo sapiens OX=9606 GN=DYNC1LI1 PE=1 SV=3	1	9.71472	11.0851	8.69216	10.8754	9.39443	13.4793	9.03697	8.4594	9.26251		0.988208	1.1276	0.88419	1.10627	0.955627	1.37116	0.919265	0.860513	0.942207			0.428076	1	0.185682		0.498493	0.921387	-0.134211		0.790459	1	0.319893
191	sp|Q96FJ2|DYL2_HUMAN	Q96FJ2	DYNLL2	Dynein light chain 2, cytoplasmic OS=Homo sapiens OX=9606 GN=DYNLL2 PE=1 SV=1	1	10.4335	9.61436	9.55412	10.1079	9.13773	12.1037	8.17273	10.179	10.6969		1.05738	0.974364	0.968259	1.02439	0.92606	1.22664	0.828262	1.03159	1.08408			0.218518	1	0.074055		0.097243	1	-0.0356657		0.25975	1	0.109721
192	sp|P30084|ECHM_HUMAN	P30084	ECHS1	Enoyl-CoA hydratase, mitochondrial OS=Homo sapiens OX=9606 GN=ECHS1 PE=1 SV=4	2	9.47479	9.17884	10.0309	11.1069	9.02348	11.7161	8.95428	9.93544	10.5793		0.990929	0.959977	1.04909	1.16162	0.943729	1.22534	0.936491	1.03911	1.10644			0.468325	1	0.1429		0.169497	1	0.036513		0.316816	1	0.106387
193	sp|Q96F86|EDC3_HUMAN	Q96F86	EDC3	Enhancer of mRNA-decapping protein 3 OS=Homo sapiens OX=9606 GN=EDC3 PE=1 SV=1	1	9.57724	8.89543	9.0264	8.73507	10.7979	13.7858	8.60115	12.1772	8.40386		1.04483	0.970443	0.984732	0.952948	1.17799	1.50395	0.938339	1.32847	0.916815			0.502338	1	0.252591		0.127545	0.986296	0.0649563		0.295564	1	0.187635
194	sp|O60869|EDF1_HUMAN	O60869	EDF1	Endothelial differentiation-related factor 1 OS=Homo sapiens OX=9606 GN=EDF1 PE=1 SV=1	1	12.1147	9.59698	12.3646	9.68578	8.50104	9.40755	7.7842	9.80021	10.7449		1.06655	0.844897	1.08855	0.852714	0.748412	0.82822	0.685303	0.862788	0.94596			0.958457	0.946933	-0.297362		0.672986	0.729325	-0.270155		0.0611578	1	-0.0272066
195	sp|Q15075|EEA1_HUMAN	Q15075	EEA1	Early endosome antigen 1 OS=Homo sapiens OX=9606 GN=EEA1 PE=1 SV=2	1	11.6944	10.3021	11.4449	8.93303	7.50028	12.9666	7.33182	7.81625	12.0106		1.04909	0.924195	1.02671	0.801374	0.672843	1.16322	0.657731	0.701189	1.07746			0.353735	1	-0.222142		0.567171	0.717197	-0.334122		0.127145	1	0.11198
196	sp|Q5VTE0|EF1A3_HUMAN	Q5VTE0	EEF1A1P5	Putative elongation factor 1-alpha-like 3 OS=Homo sapiens OX=9606 GN=EEF1A1P5 PE=5 SV=1	4	9.69263	9.49181	8.56123	10.9988	11.2519	9.10308	7.12937	10.2927	13.4785		1.04802	1.0263	0.925683	1.18924	1.21662	0.984271	0.770863	1.1129	1.45736			0.666267	1	0.172112		0.140618	0.94243	0.109507		0.0747963	1	0.0626057
197	sp|P24534|EF1B_HUMAN	P24534	EEF1B2	Elongation factor 1-beta OS=Homo sapiens OX=9606 GN=EEF1B2 PE=1 SV=3	3	11.5084	9.16656	10.3838	9.54826	7.97396	11.1095	8.16974	10.8494	11.2904		1.11161	0.885408	1.00298	0.922277	0.770214	1.07308	0.789125	1.04796	1.09055			0.297047	1	-0.124333		0.0872833	1	-0.0434678		0.149267	1	-0.0808655
198	sp|P29692|EF1D_HUMAN	P29692	EEF1D	Elongation factor 1-delta OS=Homo sapiens OX=9606 GN=EEF1D PE=1 SV=5	1	12.3612	9.38904	11.9438	8.60826	4.42194	10.1302	8.92109	14.0263	10.1983		1.1006	0.835969	1.06343	0.766451	0.393715	0.901958	0.794304	1.24885	0.908024			0.640182	0.571586	-0.615305		0.0591814	1	-0.0397901		0.589219	0.973517	-0.575515
199	sp|P26641|EF1G_HUMAN	P26641	EEF1G	Elongation factor 1-gamma OS=Homo sapiens OX=9606 GN=EEF1G PE=1 SV=3	1	9.61665	8.6739	9.66252	11.1997	10.3534	12.909	8.0102	9.41322	10.1613		1.03209	0.930906	1.03701	1.20198	1.11116	1.38543	0.859676	1.01025	1.09054			1.18595	0.913975	0.297707		0.0738381	1	-0.0243564		1.09896	1	0.322063
200	sp|P13639|EF2_HUMAN	P13639	EEF2	Elongation factor 2 OS=Homo sapiens OX=9606 GN=EEF2 PE=1 SV=4	2	11.4077	8.22821	10.4968	9.83664	9.56837	11.6823	8.83065	9.96957	9.97985		1.13575	0.819199	1.04506	0.979334	0.952625	1.16309	0.879178	0.992569	0.993592			0.112744	1	0.0527688		0.127582	0.985238	-0.0551045		0.419277	1	0.107873
201	sp|Q15029|U5S1_HUMAN	Q15029	EFTUD2	116 kDa U5 small nuclear ribonucleoprotein component OS=Homo sapiens OX=9606 GN=EFTUD2 PE=1 SV=1	1	9.0725	9.79634	12.2179	11.9947	8.9147	9.54573	8.61032	8.832	11.0158		0.875535	0.945388	1.17908	1.15754	0.860307	0.921203	0.830932	0.852325	1.06307			0.056318	1	-0.0297656		0.29492	0.930947	-0.124784		0.214632	1	0.0950189
202	sp|P05198|IF2A_HUMAN	P05198	EIF2S1	Eukaryotic translation initiation factor 2 subunit 1 OS=Homo sapiens OX=9606 GN=EIF2S1 PE=1 SV=3	1	11.8732	11.4522	9.46689	8.73881	7.00262	11.0377	10.0861	8.72098	11.6216		1.08622	1.0477	0.866078	0.79947	0.640635	1.00978	0.922728	0.797839	1.0632			0.614206	1	-0.310127		0.284433	0.940947	-0.110852		0.363806	1	-0.199275
203	sp|Q2VIR3|IF2GL_HUMAN	Q2VIR3	EIF2S3B	Eukaryotic translation initiation factor 2 subunit 3B OS=Homo sapiens OX=9606 GN=EIF2S3B PE=1 SV=2	3	11.0829	9.81554	11.129	8.70063	8.10414	11.6512	7.98587	10.9999	10.5309		1.03813	0.919418	1.04245	0.814984	0.759111	1.09136	0.748033	1.03035	0.98642			0.434316	1	-0.186469		0.322625	0.921095	-0.129392		0.0943786	1	-0.0570771
204	sp|B5ME19|EIFCL_HUMAN	B5ME19	EIF3CL	Eukaryotic translation initiation factor 3 subunit C-like protein OS=Homo sapiens OX=9606 GN=EIF3CL PE=1 SV=1	1	12.7331	9.62951	10.0628	9.02225	7.71267	11.4595	8.11681	9.47388	11.7895		1.17807	0.890923	0.931006	0.834739	0.713577	1.06023	0.750968	0.876524	1.09076			0.427284	1	-0.209914		0.299356	0.925934	-0.148213		0.096839	1	-0.0617009
205	sp|O15371|EIF3D_HUMAN	O15371	EIF3D	Eukaryotic translation initiation factor 3 subunit D OS=Homo sapiens OX=9606 GN=EIF3D PE=1 SV=1	1	12.4989	8.49743	10.7111	8.11106	8.03631	11.2108	9.69068	10.9671	10.2766		1.18258	0.803984	1.01343	0.767428	0.760356	1.06071	0.916884	1.03765	0.972316			0.39818	1	-0.212849		0.0376059	1	-0.0195986		0.460355	1	-0.193251
206	sp|O75821|EIF3G_HUMAN	O75821	EIF3G	Eukaryotic translation initiation factor 3 subunit G OS=Homo sapiens OX=9606 GN=EIF3G PE=1 SV=2	1	9.80699	9.93829	11.397	9.14937	8.9216	11.4382	9.04433	10.1229	10.1814		0.944729	0.957377	1.09789	0.881378	0.859437	1.10186	0.871259	0.97516	0.980795			0.242902	1	-0.0835419		0.399415	0.946095	-0.0843201		0.00195876	0.998819	0.000778119
207	sp|O15372|EIF3H_HUMAN	O15372	EIF3H	Eukaryotic translation initiation factor 3 subunit H OS=Homo sapiens OX=9606 GN=EIF3H PE=1 SV=1	4	10.9867	9.44241	9.87164	9.606	8.73966	12.4311	8.12959	9.81751	10.9754		1.08777	0.934869	0.977366	0.951065	0.865291	1.23077	0.80489	0.972006	1.08664			0.0177612	0.99886	0.00908732		0.198149	0.969686	-0.0751311		0.159538	1	0.0842184
208	sp|Q13347|EIF3I_HUMAN	Q13347	EIF3I	Eukaryotic translation initiation factor 3 subunit I OS=Homo sapiens OX=9606 GN=EIF3I PE=1 SV=1	2	10.1631	9.67048	9.23203	10.727	9.6405	12.5649	8.25498	9.24023	10.5068		1.04898	0.998136	0.952881	1.10718	0.995042	1.29688	0.852035	0.953728	1.08446			0.591426	1	0.172699		0.204301	0.978662	-0.0596864		0.706867	1	0.232386
209	sp|Q9Y262|EIF3L_HUMAN	Q9Y262	EIF3L	Eukaryotic translation initiation factor 3 subunit L OS=Homo sapiens OX=9606 GN=EIF3L PE=1 SV=1	2	10.3332	9.56779	11.0702	10.0536	8.21146	13.5922	8.46401	8.97477	9.73275		1.00092	0.926776	1.0723	0.973831	0.795396	1.3166	0.819859	0.869334	0.942755			0.0173564	1	0.0119906		1.05091	0.789328	-0.18865		0.351245	1	0.200641
210	sp|Q7L2H7|EIF3M_HUMAN	Q7L2H7	EIF3M	Eukaryotic translation initiation factor 3 subunit M OS=Homo sapiens OX=9606 GN=EIF3M PE=1 SV=1	1	11.4357	8.76705	9.75788	10.1263	8.62429	11.9983	8.06597	11.184	10.0406		1.14507	0.877858	0.977071	1.01396	0.863564	1.20141	0.807659	1.11987	1.00538			0.0647861	1	0.0330242		0.072814	1	-0.0370489		0.131985	1	0.070073
211	sp|P60842|IF4A1_HUMAN	P60842	EIF4A1	Eukaryotic initiation factor 4A-I OS=Homo sapiens OX=9606 GN=EIF4A1 PE=1 SV=1	2	10.4254	9.91833	10.238	9.09457	8.85814	12.573	8.19577	9.45796	11.2388		1.02271	0.972967	1.00432	0.892157	0.868965	1.23339	0.803987	0.927805	1.1025			0.0417432	1	-0.0212397		0.25815	0.947218	-0.0937212		0.126637	1	0.0724815
212	sp|P38919|IF4A3_HUMAN	P38919	EIF4A3	Eukaryotic initiation factor 4A-III OS=Homo sapiens OX=9606 GN=EIF4A3 PE=1 SV=4	1	10.5154	9.96984	6.89683	13.8448	6.35642	15.1529	8.21967	8.85549	10.1887		1.15207	1.09231	0.755623	1.51685	0.696415	1.66017	0.900554	0.970216	1.11628			0.256138	1	0.294361		0.0187108	1	0.0122053		0.25584	1	0.282155
213	sp|Q13541|4EBP1_HUMAN	Q13541	EIF4EBP1	Eukaryotic translation initiation factor 4E-binding protein 1 OS=Homo sapiens OX=9606 GN=EIF4EBP1 PE=1 SV=3	1	6.80051	9.05177	10.4223	11.3786	8.38551	14.0189	7.96544	8.42608	13.5509		0.776474	1.03352	1.19001	1.2992	0.957448	1.60067	0.909485	0.96208	1.54722			0.553761	0.942067	0.353338		0.213477	0.924694	0.167829		0.222704	1	0.185509
214	sp|Q04637|IF4G1_HUMAN	Q04637	EIF4G1	Eukaryotic translation initiation factor 4 gamma 1 OS=Homo sapiens OX=9606 GN=EIF4G1 PE=1 SV=4	1	10.5182	8.92536	13.033	8.25495	8.1377	11.5486	6.82826	10.3231	12.4309		0.971612	0.824475	1.20391	0.762547	0.751715	1.06679	0.630757	0.953591	1.1483			0.406597	1	-0.219099		0.202971	0.900897	-0.160543		0.0664194	1	-0.0585554
215	sp|P78344|IF4G2_HUMAN	P78344	EIF4G2	Eukaryotic translation initiation factor 4 gamma 2 OS=Homo sapiens OX=9606 GN=EIF4G2 PE=1 SV=1	2	9.1401	10.9205	12.0674	9.09959	8.22031	12.0479	9.04815	9.7631	9.69297		0.853472	1.01972	1.12681	0.849689	0.767586	1.125	0.844886	0.911645	0.905098			0.273849	1	-0.139501		0.530876	0.901215	-0.164104		0.0475121	1	0.0246028
216	sp|P55010|IF5_HUMAN	P55010	EIF5	Eukaryotic translation initiation factor 5 OS=Homo sapiens OX=9606 GN=EIF5 PE=1 SV=2	2	9.44124	11.1511	10.4996	10.8741	9.10148	12.0303	6.7663	10.0299	10.1061		0.910968	1.07595	1.01308	1.04922	0.878186	1.16078	0.652868	0.967767	0.975119			0.091585	1	0.0357264		0.449626	0.788033	-0.229529		0.501914	1	0.265256
217	sp|P63241|IF5A1_HUMAN	P63241	EIF5A	Eukaryotic translation initiation factor 5A-1 OS=Homo sapiens OX=9606 GN=EIF5A PE=1 SV=2	3	9.84609	9.26258	9.03152	8.87334	8.44142	12.5633	7.919	11.1519	12.9109		1.04968	0.987476	0.962842	0.945979	0.899933	1.33936	0.844238	1.1889	1.37641			0.119825	1	0.064057		0.272513	0.91489	0.156373		0.121929	1	-0.0923155
218	sp|O60841|IF2P_HUMAN	O60841	EIF5B	Eukaryotic translation initiation factor 5B OS=Homo sapiens OX=9606 GN=EIF5B PE=1 SV=4	1	11.52	11.9685	9.35611	10.2726	7.82379	13.7615	6.7936	8.71253	9.79125		1.05223	1.09319	0.854578	0.938292	0.714617	1.25697	0.620521	0.795794	0.894323			0.0994584	1	-0.073994		0.915778	0.651769	-0.384798		0.46733	1	0.310804
219	sp|P56537|IF6_HUMAN	P56537	EIF6	Eukaryotic translation initiation factor 6 OS=Homo sapiens OX=9606 GN=EIF6 PE=1 SV=1	1	10.6827	8.1378	12.2285	6.26358	7.74063	11.2448	8.60043	9.32876	15.7728		1.03218	0.786286	1.18153	0.605196	0.747911	1.08649	0.830986	0.901358	1.52399			0.452277	1	-0.321133		0.0910114	0.982528	0.0838122		0.475471	1	-0.404945
220	sp|P06733|ENOA_HUMAN	P06733	ENO1	Alpha-enolase OS=Homo sapiens OX=9606 GN=ENO1 PE=1 SV=2	3	10.1733	8.9838	10.4262	10.2305	9.68858	11.761	8.83779	10.3448	9.55403		1.03166	0.911033	1.05731	1.03746	0.982503	1.19266	0.896226	1.04905	0.968859			0.380113	1	0.096946		0.169273	0.996084	-0.0418559		0.578299	1	0.138802
221	sp|Q9UHY7|ENOPH_HUMAN	Q9UHY7	ENOPH1	Enolase-phosphatase E1 OS=Homo sapiens OX=9606 GN=ENOPH1 PE=1 SV=1	1	11.2486	9.99679	13.862	10.729	8.69346	9.30773	8.03934	7.74035	10.3827		0.961218	0.854247	1.18453	0.916818	0.742874	0.795365	0.686979	0.661429	0.887223			0.760203	1	-0.281465		1.03774	0.505659	-0.423539		0.364363	1	0.142074
222	sp|O43491|E41L2_HUMAN	O43491	EPB41L2	Band 4.1-like protein 2 OS=Homo sapiens OX=9606 GN=EPB41L2 PE=1 SV=1	1	11.8934	9.43155	10.9215	9.04812	11.6999	8.38556	8.8424	10.2927	9.48485		1.10648	0.877449	1.01607	0.841778	1.08848	0.780137	0.822638	0.957568	0.882408			0.363492	1	-0.154915		0.632645	0.86396	-0.168357		0.0276745	1	0.0134421
223	sp|P07814|SYEP_HUMAN	P07814	EPRS1	Bifunctional glutamate/proline--tRNA ligase OS=Homo sapiens OX=9606 GN=EPRS1 PE=1 SV=5	2	12.516	9.34346	9.17679	9.97424	8.18911	11.9997	9.82756	8.54277	10.4303		1.20981	0.903149	0.887039	0.964121	0.791569	1.15991	0.949943	0.825754	1.00821			0.0708249	1	-0.0436023		0.222358	0.943617	-0.0977996		0.106058	1	0.0541973
224	sp|Q9UBC2|EP15R_HUMAN	Q9UBC2	EPS15L1	Epidermal growth factor receptor substrate 15-like 1 OS=Homo sapiens OX=9606 GN=EPS15L1 PE=1 SV=1	1	9.07288	10.0821	9.93894	8.86912	8.43204	12.0877	8.65601	10.607	12.2542		0.935543	1.03961	1.02485	0.914532	0.869464	1.24641	0.892559	1.09373	1.26358			0.00509772	1	-0.00274698		0.250816	0.940094	0.102491		0.183864	1	-0.105238
225	sp|O14944|EREG_HUMAN	O14944	EREG	Proepiregulin OS=Homo sapiens OX=9606 GN=EREG PE=1 SV=1	1	10.0872	7.76293	11.7943	11.5208	5.26905	13.2675	11.878	9.02472	9.39549		1.02082	0.785606	1.19358	1.1659	0.533226	1.34266	1.20205	0.913298	0.95082			0.0486881	1	-0.0658421		0.0670978	1	0.0416702		0.0842366	1	-0.107512
226	sp|P84090|ERH_HUMAN	P84090	ERH	Enhancer of rudimentary homolog OS=Homo sapiens OX=9606 GN=ERH PE=1 SV=1	1	9.61285	10.458	13.2195	9.00479	8.95769	13.4936	7.2473	8.95389	9.05233		0.866273	0.942434	1.19129	0.811478	0.807233	1.216	0.653099	0.80689	0.815761			0.148192	1	-0.096022		1.04501	0.562809	-0.392616		0.565096	1	0.296594
227	sp|Q96HE7|ERO1A_HUMAN	Q96HE7	ERO1A	ERO1-like protein alpha OS=Homo sapiens OX=9606 GN=ERO1A PE=1 SV=2	1	10.5411	10.3776	8.90981	8.84562	8.54622	12.3737	9.14555	9.98257	11.2778		1.06017	1.04373	0.896104	0.889648	0.859537	1.24449	0.919814	1.004	1.13427			0.0348045	1	-0.019762		0.0795149	1	0.0263854		0.0834487	1	-0.0461474
228	sp|P30040|ERP29_HUMAN	P30040	ERP29	Endoplasmic reticulum resident protein 29 OS=Homo sapiens OX=9606 GN=ERP29 PE=1 SV=4	1	11.4291	4.97278	10.2192	10.4603	11.0247	13.4112	8.40529	10.2156	9.86174		1.28798	0.560395	1.15163	1.17879	1.2424	1.51134	0.947212	1.15122	1.11134			0.472472	0.9226	0.470993		0.166936	0.900389	0.181309		0.960172	1	0.289684
229	sp|Q9BS26|ERP44_HUMAN	Q9BS26	ERP44	Endoplasmic reticulum resident protein 44 OS=Homo sapiens OX=9606 GN=ERP44 PE=1 SV=1	1	12.1372	11.5439	15.4923	7.0568	6.83469	8.15066	12.3293	7.67159	8.78352		0.929501	0.884061	1.18644	0.540428	0.523418	0.624198	0.944212	0.58751	0.672665			1.99629	0.0155	-0.821699		0.850047	0.4995	-0.461852		0.673388	1	-0.359847
230	sp|Q9BSJ8|ESYT1_HUMAN	Q9BSJ8	ESYT1	Extended synaptotagmin-1 OS=Homo sapiens OX=9606 GN=ESYT1 PE=1 SV=1	2	10.8159	8.03435	10.5408	9.77303	10.6904	11.9137	9.06744	9.73659	9.42784		1.104	0.820081	1.07592	0.997552	1.09119	1.21605	0.92553	0.993831	0.962317			0.377068	1	0.147471		0.112574	0.996804	-0.0460462		0.87921	1	0.193517
231	sp|P62495|ERF1_HUMAN	P62495	ETF1	Eukaryotic peptide chain release factor subunit 1 OS=Homo sapiens OX=9606 GN=ETF1 PE=1 SV=3	2	11.3261	9.12674	12.3754	9.8636	9.011	12.166	7.19884	9.78655	9.14584		1.03503	0.834046	1.13092	0.901384	0.82347	1.11179	0.657866	0.894343	0.835792			0.166547	1	-0.0808295		0.814943	0.762564	-0.329798		0.599608	1	0.248968
232	sp|P13804|ETFA_HUMAN	P13804	ETFA	Electron transfer flavoprotein subunit alpha, mitochondrial OS=Homo sapiens OX=9606 GN=ETFA PE=1 SV=1	2	9.42872	10.0246	10.6456	12.0462	9.35728	9.29837	8.38109	10.0716	10.7465		0.939773	0.999162	1.06107	1.20066	0.932652	0.92678	0.835354	1.00385	1.07112			0.0490494	1	0.0196183		0.152314	0.988453	-0.0498575		0.159393	1	0.0694757
233	sp|P15311|EZRI_HUMAN	P15311	EZR	Ezrin OS=Homo sapiens OX=9606 GN=EZR PE=1 SV=4	3	11.2203	8.84792	11.742	8.88338	8.09953	12.655	8.53782	10.2609	9.7532		1.05818	0.834443	1.10738	0.837787	0.763863	1.19349	0.805197	0.967704	0.919819			0.19251	1	-0.118798		0.416212	0.918154	-0.149381		0.0479896	1	0.0305827
234	sp|Q01469|FABP5_HUMAN	Q01469	FABP5	Fatty acid-binding protein 5 OS=Homo sapiens OX=9606 GN=FABP5 PE=1 SV=3	1	11.622	12.7603	14.3987	13.4716	8.49391	8.42483	6.40261	7.16346	7.26261		0.89905	0.987103	1.11385	1.04213	0.657067	0.651723	0.495289	0.554147	0.561817			0.65079	0.935631	-0.382442	+	2.66974	0	-0.893481		0.845947	0.848593	0.511039
235	sp|Q96C01|F136A_HUMAN	Q96C01	FAM136A	Protein FAM136A OS=Homo sapiens OX=9606 GN=FAM136A PE=1 SV=1	1	9.732	9.01283	10.2069	11.7148	8.03017	11.5657	9.17597	9.19511	11.3665		1.00844	0.933915	1.05765	1.2139	0.832092	1.19844	0.95082	0.952803	1.1778			0.181846	1	0.0937601		0.100997	1	0.0330832		0.104357	1	0.0606769
236	sp|Q92520|FAM3C_HUMAN	Q92520	FAM3C	Protein FAM3C OS=Homo sapiens OX=9606 GN=FAM3C PE=1 SV=1	1	10.6894	8.13009	11.6884	8.36375	8.57936	11.0826	7.95715	10.1374	13.3719		1.05114	0.799474	1.14938	0.822452	0.843654	1.08981	0.782469	0.996861	1.31493			0.224749	1	-0.117714		0.0363291	0.999903	0.028871		0.222748	1	-0.146585
237	sp|Q8NCA5|FA98A_HUMAN	Q8NCA5	FAM98A	Protein FAM98A OS=Homo sapiens OX=9606 GN=FAM98A PE=1 SV=2	1	9.54548	8.88372	8.99159	10.3096	12.2883	13.1885	7.21237	8.6185	10.9619		1.04433	0.971933	0.983734	1.12793	1.34441	1.44291	0.789077	0.942917	1.1993			1.22354	0.736417	0.37726		0.103323	0.988492	-0.0540712		0.930299	1	0.431332
238	sp|Q9NSD9|SYFB_HUMAN	Q9NSD9	FARSB	Phenylalanine--tRNA ligase beta subunit OS=Homo sapiens OX=9606 GN=FARSB PE=1 SV=3	2	11.827	9.59753	8.39372	10.1215	8.78182	12.0601	8.86002	10.0492	10.3091		1.18991	0.965604	0.844489	1.01832	0.883536	1.21337	0.891403	1.01104	1.0372			0.104364	1	0.0566897		0.0373163	0.99475	-0.0179396		0.186878	1	0.0746293
239	sp|P49327|FAS_HUMAN	P49327	FASN	Fatty acid synthase OS=Homo sapiens OX=9606 GN=FASN PE=1 SV=3	2	10.8968	8.87257	12.5879	9.44167	7.31208	13.0616	8.44041	10.3302	9.05675		1.01029	0.822619	1.16709	0.875383	0.677938	1.211	0.782551	0.957764	0.839695			0.192036	1	-0.144189		0.520209	0.791442	-0.208016		0.0847271	1	0.0638272
240	sp|P62861|RS30_HUMAN	P62861	FAU	Ubiquitin-like FUBI-ribosomal protein eS30 fusion protein OS=Homo sapiens OX=9606 GN=FAU PE=1 SV=2	1	11.3176	10.0132	10.087	10.5665	10.675	11.4538	8.19795	9.13231	8.55666		1.08069	0.956131	0.963183	1.00896	1.01933	1.0937	0.782802	0.872021	0.817053			0.353804	1	0.0588671		1.68431	0.739153	-0.278485		2.2987	1	0.337352
241	sp|Q9UK22|FBX2_HUMAN	Q9UK22	FBXO2	F-box only protein 2 OS=Homo sapiens OX=9606 GN=FBXO2 PE=1 SV=2	1	10.7828	8.65895	12.3797	10.3621	7.82855	11.1151	8.6374	9.61234	10.623		1.01656	0.81633	1.16711	0.976898	0.738044	1.04789	0.814299	0.906212	1.00149			0.215489	1	-0.119441		0.297464	0.921093	-0.130053		0.0196395	1	0.0106123
242	sp|P14324|FPPS_HUMAN	P14324	FDPS	Farnesyl pyrophosphate synthase OS=Homo sapiens OX=9606 GN=FDPS PE=1 SV=4	1	10.1579	9.60959	11.6832	8.54097	10.1418	11.94	7.66361	10.1756	10.0874		0.968933	0.916635	1.11443	0.814702	0.967402	1.13893	0.731013	0.970626	0.962208			0.102295	1	-0.0469964		0.476946	0.859266	-0.178606		0.272361	1	0.13161
243	sp|P39748|FEN1_HUMAN	P39748	FEN1	Flap endonuclease 1 OS=Homo sapiens OX=9606 GN=FEN1 PE=1 SV=1	1	13.4913	10.9545	8.79515	8.75714	8.29645	12.4065	7.61728	9.89929	9.78243		1.21759	0.988643	0.793765	0.790335	0.748758	1.1197	0.687462	0.893414	0.882867			0.277838	1	-0.176041		0.54539	0.738751	-0.272438		0.163378	1	0.0963972
244	sp|P07954|FUMH_HUMAN	P07954	FH	Fumarate hydratase, mitochondrial OS=Homo sapiens OX=9606 GN=FH PE=1 SV=3	1	10.9152	10.6817	10.5704	7.78312	9.28887	11.5124	7.8428	9.98368	11.4219		1.01798	0.996198	0.985821	0.725874	0.866304	1.07367	0.731439	0.931104	1.06524			0.435319	1	-0.188773		0.362768	0.923043	-0.154205		0.0522346	1	-0.0345674
245	sp|Q9Y3D6|FIS1_HUMAN	Q9Y3D6	FIS1	Mitochondrial fission 1 protein OS=Homo sapiens OX=9606 GN=FIS1 PE=1 SV=2	1	10.9297	8.94154	11.0871	7.50239	8.00429	11.0082	9.22958	11.6444	11.6528		1.05914	0.866477	1.07439	0.727016	0.775653	1.06675	0.894389	1.1284	1.12921			0.507262	1	-0.237623		0.175681	0.98099	0.0696438		0.661374	1	-0.307267
246	sp|Q02790|FKBP4_HUMAN	Q02790	FKBP4	Peptidyl-prolyl cis-trans isomerase FKBP4 OS=Homo sapiens OX=9606 GN=FKBP4 PE=1 SV=3	3	10.1342	9.14956	9.93933	9.90959	10.0484	11.6384	9.42061	9.53	10.2298		1.04037	0.939279	1.02036	1.0173	1.03155	1.19478	0.967105	0.978334	1.05018			0.542373	1	0.110174		0.00937246	0.999352	-0.0016702		0.565199	1	0.111845
247	sp|P21333|FLNA_HUMAN	P21333	FLNA	Filamin-A OS=Homo sapiens OX=9606 GN=FLNA PE=1 SV=4	1	11.2922	10.1802	9.91062	9.2799	9.89669	10.492	8.42053	10.5821	9.94577		1.07946	0.973158	0.947387	0.887094	0.946055	1.00296	0.804944	1.01157	0.950747			0.450211	1	-0.0805505		0.441255	0.91706	-0.120793		0.130334	1	0.0402428
248	sp|O75369|FLNB_HUMAN	O75369	FLNB	Filamin-B OS=Homo sapiens OX=9606 GN=FLNB PE=1 SV=2	3	10.8733	10.9562	10.9441	9.02908	8.30105	11.9368	8.45324	9.18702	10.3192		0.995313	1.0029	1.00179	0.826496	0.759854	1.09266	0.773784	0.840953	0.944586			0.430263	1	-0.181085		0.971271	0.738516	-0.234041		0.104305	1	0.0529557
249	sp|Q16658|FSCN1_HUMAN	Q16658	FSCN1	Fascin OS=Homo sapiens OX=9606 GN=FSCN1 PE=1 SV=3	1	13.3403	10.2737	12.3475	8.38399	9.07986	11.4839	6.24743	10.5116	8.33177		1.11288	0.857056	1.03006	0.699414	0.757465	0.958018	0.521176	0.876901	0.695058			0.828157	0.933429	-0.317633		0.947162	0.297481	-0.542987		0.358945	1	0.225354
250	sp|Q8IY81|SPB1_HUMAN	Q8IY81	FTSJ3	pre-rRNA 2'-O-ribose RNA methyltransferase FTSJ3 OS=Homo sapiens OX=9606 GN=FTSJ3 PE=1 SV=2	1	10.095	9.42447	10.1934	9.13522	8.18003	12.4014	7.89973	10.9056	11.7651		1.01925	0.951555	1.02919	0.92235	0.825908	1.25213	0.797608	1.1011	1.18788			0.0384997	1	-0.0218536		0.0380996	0.998337	0.0212363		0.0593334	1	-0.0430899
251	sp|Q96AE4|FUBP1_HUMAN	Q96AE4	FUBP1	Far upstream element-binding protein 1 OS=Homo sapiens OX=9606 GN=FUBP1 PE=1 SV=3	1	11.1073	7.52314	10.245	9.25034	9.3393	12.267	9.13151	12.3625	8.77386		1.15399	0.781613	1.0644	0.96106	0.970303	1.27448	0.948715	1.2844	0.911557			0.178827	1	0.102639		0.109317	0.980504	0.0701169		0.0544951	1	0.032522
252	sp|Q96I24|FUBP3_HUMAN	Q96I24	FUBP3	Far upstream element-binding protein 3 OS=Homo sapiens OX=9606 GN=FUBP3 PE=1 SV=2	1	10.1119	14.1613	12.62	7.59962	6.91808	9.50803	3.89823	14.3019	10.8809		0.822259	1.15154	1.0262	0.617969	0.562549	0.773153	0.316988	1.16297	0.884792			1.45472	0.1306	-0.61802		0.339768	0.747807	-0.52494		0.0519725	1	-0.0930794
253	sp|P35637|FUS_HUMAN	P35637	FUS	RNA-binding protein FUS OS=Homo sapiens OX=9606 GN=FUS PE=1 SV=1	1	10.3452	9.8666	12.0595	11.3864	7.64418	11.1231	7.99438	11.2534	8.32728		0.961709	0.917217	1.12107	1.0585	0.710617	1.03402	0.743172	1.04614	0.774119			0.210558	1	-0.115486		0.569916	0.755943	-0.238808		0.194591	1	0.123323
254	sp|Q13283|G3BP1_HUMAN	Q13283	G3BP1	Ras GTPase-activating protein-binding protein 1 OS=Homo sapiens OX=9606 GN=G3BP1 PE=1 SV=1	3	11.5515	10.5932	9.56094	9.62189	9.00846	10.4541	8.07465	10.9228	10.2125		1.09301	1.00233	0.904661	0.910428	0.852385	0.989174	0.764028	1.03352	0.966312			0.535341	1	-0.122874		0.328695	0.92082	-0.125763		0.00633694	1	0.00288979
255	sp|P11413|G6PD_HUMAN	P11413	G6PD	Glucose-6-phosphate 1-dehydrogenase OS=Homo sapiens OX=9606 GN=G6PD PE=1 SV=4	3	10.1077	9.64754	9.44917	9.70923	9.27516	12.5194	8.47887	10.1095	10.7035		1.03831	0.991034	0.970657	0.997371	0.952782	1.28604	0.870984	1.03849	1.09951			0.260827	1	0.0970271		0.00619802	1	-0.00207424		0.229103	1	0.0991013
256	sp|P60520|GBRL2_HUMAN	P60520	GABARAPL2	Gamma-aminobutyric acid receptor-associated protein-like 2 OS=Homo sapiens OX=9606 GN=GABARAPL2 PE=1 SV=1	1	8.87179	9.7383	10.5172	9.50795	8.77389	12.2662	8.44426	10.135	11.7453		0.913759	1.00301	1.08323	0.979281	0.903675	1.26337	0.869725	1.04387	1.20972			0.125788	1	0.0571293		0.110993	0.990036	0.0485607		0.0141421	1	0.0085686
257	sp|Q10471|GALT2_HUMAN	Q10471	GALNT2	Polypeptide N-acetylgalactosaminyltransferase 2 OS=Homo sapiens OX=9606 GN=GALNT2 PE=1 SV=1	1	11.4083	9.06899	11.724	11.9259	8.69103	9.81158	8.4664	9.86007	9.04366		1.06284	0.844902	1.09226	1.11107	0.80969	0.914084	0.788762	0.918602	0.842542			0.181699	1	-0.08477		0.735174	0.766515	-0.228033		0.391747	1	0.143263
258	sp|Q14697|GANAB_HUMAN	Q14697	GANAB	Neutral alpha-glucosidase AB OS=Homo sapiens OX=9606 GN=GANAB PE=1 SV=3	1	11.7981	9.26166	8.18079	10.9722	7.54672	14.1438	7.54339	10.6897	9.86356		1.21045	0.950221	0.839326	1.12572	0.774273	1.45112	0.77393	1.09673	1.01197			0.156552	1	0.129915		0.092223	0.986325	-0.056176		0.235704	1	0.186091
259	sp|P04406|G3P_HUMAN	P04406	GAPDH	Glyceraldehyde-3-phosphate dehydrogenase OS=Homo sapiens OX=9606 GN=GAPDH PE=1 SV=3	4	11.7681	9.9203	10.6451	9.44884	8.58445	11.7428	7.54584	10.2664	10.0782		1.09188	0.920437	0.987685	0.876693	0.796492	1.08953	0.700127	0.952546	0.935091			0.337472	1	-0.127913		0.584688	0.77793	-0.223533		0.185818	1	0.0956199
260	sp|Q14C86|GAPD1_HUMAN	Q14C86	GAPVD1	GTPase-activating protein and VPS9 domain-containing protein 1 OS=Homo sapiens OX=9606 GN=GAPVD1 PE=1 SV=2	1	10.6815	9.29116	9.40329	10.1181	9.55402	13.1204	8.58188	9.12012	10.1295		1.09084	0.948854	0.960306	1.03331	0.975699	1.33991	0.876419	0.931387	1.03447			0.381599	1	0.14755		0.341195	0.959355	-0.0784074		0.605206	1	0.225958
261	sp|P22102|PUR2_HUMAN	P22102	GART	Trifunctional purine biosynthetic protein adenosine-3 OS=Homo sapiens OX=9606 GN=GART PE=1 SV=1	2	9.79169	8.84899	9.0266	9.47392	9.95533	11.2576	8.89145	10.9373	11.8171		1.06173	0.959508	0.978767	1.02727	1.07947	1.22067	0.964111	1.18595	1.28135			0.746072	1	0.147		0.573729	0.838222	0.185053		0.0935936	1	-0.0380529
262	sp|A0A0B4J2D5|GAL3B_HUMAN	A0A0B4J2D5	GATD3B	Putative glutamine amidotransferase-like class 1 domain-containing protein 3B, mitochondrial OS=Homo sapiens OX=9606 GN=GATD3B PE=5 SV=1	3	3.96348	3.86686	4.55324	19.1297	15.2103	22.6948	6.58209	6.45913	7.54031		0.960178	0.936771	1.10305	4.63429	3.6848	5.49797	1.59455	1.56476	1.82669		+	2.72161	0	2.18806		2.70537	0.0168	0.733229	+	2.22311	0	1.45484
263	sp|P50395|GDIB_HUMAN	P50395	GDI2	Rab GDP dissociation inhibitor beta OS=Homo sapiens OX=9606 GN=GDI2 PE=1 SV=2	2	10.3575	10.7403	10.0221	9.53474	9.17937	11.3635	7.80445	10.2891	10.7088		0.998476	1.03538	0.966143	0.919159	0.884901	1.09546	0.752357	0.991884	1.03234			0.20239	1	-0.0549217		0.320932	0.924635	-0.124873		0.149921	1	0.0699517
264	sp|O43681|GET3_HUMAN	O43681	GET3	ATPase GET3 OS=Homo sapiens OX=9606 GN=GET3 PE=1 SV=2	1	7.97259	11.4327	12.0834	9.26431	8.07735	13.5318	9.46175	7.62907	10.5471		0.759569	1.08922	1.15121	0.882633	0.769549	1.28921	0.901444	0.726841	1.00485			0.0474098	1	-0.040415		0.30812	0.898171	-0.177567		0.198631	1	0.137152
265	sp|O75223|GGCT_HUMAN	O75223	GGCT	Gamma-glutamylcyclotransferase OS=Homo sapiens OX=9606 GN=GGCT PE=1 SV=1	1	10.7177	8.64141	9.07784	11.4573	8.10178	12.0223	9.12746	8.82147	12.0327		1.13068	0.911639	0.957682	1.20871	0.85471	1.26831	0.962916	0.930636	1.26941			0.260366	1	0.136182		0.147567	0.983052	0.0681967		0.106932	1	0.0679851
266	sp|Q9BRX5|PSF3_HUMAN	Q9BRX5	GINS3	DNA replication complex GINS protein PSF3 OS=Homo sapiens OX=9606 GN=GINS3 PE=1 SV=1	1	11.9042	10.9946	11.4288	9.07725	9.92618	11.4416	7.40292	7.61615	10.2083		1.04035	0.960851	0.998801	0.793292	0.867482	0.999919	0.646966	0.665601	0.892142			0.699899	1	-0.179002		1.07705	0.416118	-0.459295		0.699028	1	0.280293
267	sp|Q92896|GSLG1_HUMAN	Q92896	GLG1	Golgi apparatus protein 1 OS=Homo sapiens OX=9606 GN=GLG1 PE=1 SV=2	1	11.1163	10.245	11.087	8.80414	7.08449	8.92317	8.52051	11.8939	12.3255		1.02776	0.947197	1.02504	0.813984	0.654995	0.82499	0.787762	1.09965	1.13955			1.26554	0.683805	-0.393949		0.0093702	1	-0.00519641		0.860315	1	-0.388753
268	sp|Q04760|LGUL_HUMAN	Q04760	GLO1	Lactoylglutathione lyase OS=Homo sapiens OX=9606 GN=GLO1 PE=1 SV=4	2	8.67701	8.90252	9.92625	10.3884	8.83599	13.34	9.07389	9.20627	11.6496		0.946384	0.97098	1.08264	1.13305	0.963723	1.45497	0.989671	1.00411	1.2706			0.491362	1	0.225109		0.349828	0.933737	0.114627		0.201954	1	0.110482
269	sp|Q9HC38|GLOD4_HUMAN	Q9HC38	GLOD4	Glyoxalase domain-containing protein 4 OS=Homo sapiens OX=9606 GN=GLOD4 PE=1 SV=1	3	9.67106	8.48066	11.2679	9.33121	8.82334	10.9478	9.02209	11.0113	11.4446		0.986184	0.864796	1.14902	0.951529	0.899739	1.11637	0.920006	1.12285	1.16704			0.0266394	1	-0.0120157		0.247506	0.942205	0.0996589		0.323669	1	-0.111675
270	sp|Q86SX6|GLRX5_HUMAN	Q86SX6	GLRX5	Glutaredoxin-related protein 5, mitochondrial OS=Homo sapiens OX=9606 GN=GLRX5 PE=1 SV=2	1	8.69879	9.78666	10.6731	10.8634	7.73788	12.8163	8.0677	9.6474	11.7087		0.894983	1.00691	1.09811	1.11769	0.796119	1.31862	0.830053	0.992581	1.20466			0.125419	1	0.0819071		0.00258492	0.99945	0.00142614		0.109285	1	0.080481
271	sp|O60234|GMFG_HUMAN	O60234	GMFG	Glia maturation factor gamma OS=Homo sapiens OX=9606 GN=GMFG PE=1 SV=1	1	10.3073	9.68498	10.3712	9.50875	9.73046	12.2911	8.02338	9.11593	10.9668		1.01839	0.956903	1.02471	0.93949	0.961395	1.2144	0.792732	0.900679	1.08355			0.128601	1	0.0451484		0.347298	0.928532	-0.12273		0.402671	1	0.167879
272	sp|Q5JWF2|GNAS1_HUMAN	Q5JWF2	GNAS	Guanine nucleotide-binding protein G(s) subunit alpha isoforms XLas OS=Homo sapiens OX=9606 GN=GNAS PE=1 SV=2	1	10.7322	11.6315	10.5035	8.53566	9.15299	11.5988	8.78965	9.86386	9.19178		0.979592	1.06168	0.958723	0.779104	0.835452	1.0587	0.802287	0.900337	0.838993			0.501552	1	-0.177662		1.65006	0.693674	-0.239445		0.155662	1	0.0617832
273	sp|P62873|GBB1_HUMAN	P62873	GNB1	Guanine nucleotide-binding protein G(I)/G(S)/G(T) subunit beta-1 OS=Homo sapiens OX=9606 GN=GNB1 PE=1 SV=3	2	9.90212	10.1963	8.73477	10.4705	8.5675	11.5611	8.36997	10.9023	11.2954		1.03028	1.0609	0.908823	1.08942	0.891419	1.2029	0.870867	1.13435	1.17525			0.203364	1	0.0779492		0.182107	0.966368	0.0749872		0.00520218	1	0.00296203
274	sp|P63218|GBG5_HUMAN	P63218	GNG5	Guanine nucleotide-binding protein G(I)/G(S)/G(O) subunit gamma-5 OS=Homo sapiens OX=9606 GN=GNG5 PE=1 SV=3	1	10.4267	10.4086	12.2741	10.3317	8.45897	13.6741	6.86966	9.51615	8.04008		0.944751	0.943109	1.11214	0.936141	0.766457	1.23899	0.622452	0.862246	0.728502			0.0826521	1	-0.052201		1.22083	0.4436	-0.44721		0.724734	1	0.395009
275	sp|P36915|GNL1_HUMAN	P36915	GNL1	Guanine nucleotide-binding protein-like 1 OS=Homo sapiens OX=9606 GN=GNL1 PE=1 SV=2	1	9.82158	13.1176	10.0127	9.40579	7.57302	12.9887	7.04874	9.4852	10.5466		0.894175	1.19425	0.911578	0.85632	0.689461	1.18252	0.64173	0.86355	0.960184			0.234049	1	-0.159847		0.582691	0.72189	-0.290465		0.172421	1	0.130618
276	sp|Q9BVP2|GNL3_HUMAN	Q9BVP2	GNL3	Guanine nucleotide-binding protein-like 3 OS=Homo sapiens OX=9606 GN=GNL3 PE=1 SV=2	1	10.8899	11.1207	8.75103	9.21855	9.51256	12.9833	7.53326	9.75799	10.2327		1.06203	1.08453	0.853436	0.899029	0.927703	1.26618	0.734674	0.951638	0.997933			0.0616807	1	0.0344678		0.392738	0.900544	-0.16486		0.403046	1	0.199328
277	sp|Q9H8Y8|GORS2_HUMAN	Q9H8Y8	GORASP2	Golgi reassembly-stacking protein 2 OS=Homo sapiens OX=9606 GN=GORASP2 PE=1 SV=3	2	10.06	9.35766	7.79095	10.6982	8.01038	13.5822	9.46126	9.14571	11.8935		1.10921	1.03177	0.859023	1.17958	0.883217	1.49757	1.04319	1.0084	1.31137			0.361917	1	0.222103		0.429969	0.906955	0.162908		0.0819929	1	0.0591947
278	sp|O95249|GOSR1_HUMAN	O95249	GOSR1	Golgi SNAP receptor complex member 1 OS=Homo sapiens OX=9606 GN=GOSR1 PE=1 SV=1	1	11.7629	9.60389	9.71059	10.55	8.99233	11.8072	11.0588	8.66306	7.8512		1.13551	0.927094	0.937394	1.01843	0.868058	1.13978	1.06754	0.836272	0.757901			0.0225439	1	0.0100362		0.435109	0.864732	-0.181479		0.438246	1	0.191516
279	sp|P00505|AATM_HUMAN	P00505	GOT2	Aspartate aminotransferase, mitochondrial OS=Homo sapiens OX=9606 GN=GOT2 PE=1 SV=3	2	10.0939	9.91751	9.62201	10.0306	9.79209	12.1222	8.61377	9.41053	10.3974		1.02188	1.00402	0.974104	1.01547	0.991323	1.22721	0.872033	0.952694	1.05261			0.391682	1	0.101934		0.298964	0.986536	-0.0642165		0.589032	1	0.16615
280	sp|P06744|G6PI_HUMAN	P06744	GPI	Glucose-6-phosphate isomerase OS=Homo sapiens OX=9606 GN=GPI PE=1 SV=4	1	10.2274	7.49004	12.3907	10.2628	8.56365	10.3543	7.78094	10.3434	12.5867		1.01906	0.746314	1.23462	1.02259	0.853289	1.03171	0.775299	1.03062	1.25415			0.0287958	1	-0.0202623		0.0362757	1	0.0312941		0.0802585	1	-0.0515564
281	sp|P07203|GPX1_HUMAN	P07203	GPX1	Glutathione peroxidase 1 OS=Homo sapiens OX=9606 GN=GPX1 PE=1 SV=4	1	10.0457	9.98699	8.15581	12.1849	8.77376	13.8402	9.4178	7.83668	9.75807		1.06913	1.06288	0.867993	1.2968	0.933759	1.47297	1.0023	0.834029	1.03852			0.543371	1	0.284877		0.166185	0.981821	-0.0613864		0.66995	1	0.346263
282	sp|P62993|GRB2_HUMAN	P62993	GRB2	Growth factor receptor-bound protein 2 OS=Homo sapiens OX=9606 GN=GRB2 PE=1 SV=1	2	10.6863	10.0791	10.2699	10.0678	9.16389	12.3118	8.44598	9.16305	9.81218		1.03298	0.974287	0.992728	0.973192	0.885819	1.19011	0.816423	0.885738	0.948486			0.0319081	1	0.0127564		1.06393	0.809149	-0.18089		0.579337	1	0.193647
283	sp|Q9UBQ7|GRHPR_HUMAN	Q9UBQ7	GRHPR	Glyoxylate reductase/hydroxypyruvate reductase OS=Homo sapiens OX=9606 GN=GRHPR PE=1 SV=1	1	10.9389	8.42855	13.6878	9.85976	8.7399	8.24703	7.14925	8.21034	14.7385		0.992786	0.764951	1.24226	0.894843	0.793208	0.748477	0.648845	0.745147	1.33762			0.516032	1	-0.276152		0.180004	0.918972	-0.181585		0.0978745	1	-0.0945675
284	sp|Q9HAV7|GRPE1_HUMAN	Q9HAV7	GRPEL1	GrpE protein homolog 1, mitochondrial OS=Homo sapiens OX=9606 GN=GRPEL1 PE=1 SV=2	1	9.38308	9.97082	10.8954	10.1967	8.88532	10.3223	10.0773	9.17353	11.0955		0.930574	0.988863	1.08056	1.01127	0.881208	1.02373	0.999419	0.909792	1.10041			0.167112	1	-0.0414235		0.00974052	1	0.00299605		0.157933	1	-0.0444195
285	sp|P49840|GSK3A_HUMAN	P49840	GSK3A	Glycogen synthase kinase-3 alpha OS=Homo sapiens OX=9606 GN=GSK3A PE=1 SV=2	1	8.31205	8.0969	9.41704	10.2531	9.44397	11.88	9.81373	10.9611	11.8221		0.965545	0.940553	1.0939	1.19102	1.09703	1.38	1.13998	1.27326	1.37328			1.09882	0.936527	0.286665		1.49081	0.655418	0.334897		0.143449	1	-0.0482326
286	sp|P15170|ERF3A_HUMAN	P15170	GSPT1	Eukaryotic peptide chain release factor GTP-binding subunit ERF3A OS=Homo sapiens OX=9606 GN=GSPT1 PE=1 SV=1	4	10.771	9.60522	9.86614	10.3203	8.80302	11.8398	8.37153	10.3138	10.1093		1.06847	0.952826	0.978709	1.02376	0.873249	1.17449	0.830446	1.02311	1.00283			0.0636964	1	0.0252022		0.270657	0.96674	-0.0752605		0.25368	1	0.100463
287	sp|P78417|GSTO1_HUMAN	P78417	GSTO1	Glutathione S-transferase omega-1 OS=Homo sapiens OX=9606 GN=GSTO1 PE=1 SV=2	2	9.75805	9.38223	9.3433	9.89839	9.50855	12.243	7.92975	10.3803	11.5564		1.02775	0.988173	0.984072	1.04254	1.00148	1.28948	0.835192	1.0933	1.21717			0.47856	1	0.143282		0.106405	0.991608	0.0510743		0.175732	1	0.0922082
288	sp|P09211|GSTP1_HUMAN	P09211	GSTP1	Glutathione S-transferase P OS=Homo sapiens OX=9606 GN=GSTP1 PE=1 SV=2	1	9.31572	9.19945	8.58704	11.0643	9.42605	12.343	8.90095	9.38624	11.7772		1.03118	1.01831	0.950518	1.22473	1.04339	1.36628	0.985264	1.03898	1.30365			0.887022	1	0.268913		0.422505	0.922538	0.139687		0.315019	1	0.129226
289	sp|P13984|T2FB_HUMAN	P13984	GTF2F2	General transcription factor IIF subunit 2 OS=Homo sapiens OX=9606 GN=GTF2F2 PE=1 SV=2	1	10.6541	12.179	9.47957	10.6018	9.56881	8.84855	6.891	10.5972	11.18		0.989158	1.13073	0.880109	0.984296	0.888394	0.821523	0.639779	0.98387	1.03798			0.507418	1	-0.151493		0.31716	0.879576	-0.197107		0.0654485	1	0.0456143
290	sp|P78347|GTF2I_HUMAN	P78347	GTF2I	General transcription factor II-I OS=Homo sapiens OX=9606 GN=GTF2I PE=1 SV=2	1	11.7667	7.90794	8.50868	12.5388	9.13848	11.16	7.69369	10.1722	11.1136		1.25252	0.841769	0.905715	1.3347	0.972755	1.18794	0.818963	1.08279	1.18299			0.444245	1	0.230557		0.0661912	1	0.0452038		0.371591	1	0.185353
291	sp|Q9BZE4|GTPB4_HUMAN	Q9BZE4	GTPBP4	GTP-binding protein 4 OS=Homo sapiens OX=9606 GN=GTPBP4 PE=1 SV=3	2	13.0744	8.98465	11.1814	9.25876	7.60899	12.0189	7.72234	10.888	9.26253		1.17998	0.810878	1.00914	0.835617	0.686722	1.08473	0.696953	0.982657	0.835957			0.353669	1	-0.211134		0.518908	0.768325	-0.251351		0.0579933	1	0.0402168
292	sp|Q92522|H1X_HUMAN	Q92522	H1-10	Histone H1.10 OS=Homo sapiens OX=9606 GN=H1-10 PE=1 SV=1	1	10.1652	12.3143	11.5418	7.28401	6.73597	10.4544	8.66557	12.425	10.4138		0.896366	1.08588	1.01775	0.642304	0.593978	0.921865	0.764131	1.09564	0.918288			0.956315	0.552533	-0.497992		0.279522	0.936151	-0.12191		0.685871	1	-0.376081
293	sp|P10412|H14_HUMAN	P10412	H1-4	Histone H1.4 OS=Homo sapiens OX=9606 GN=H1-4 PE=1 SV=2	2	12.677	10.6401	10.4114	9.1	8.07722	11.3728	8.0997	9.44431	10.1775		1.12756	0.946388	0.926051	0.809405	0.718433	1.01156	0.720432	0.840029	0.90524			0.637949	1	-0.249479		1.0048	0.706378	-0.283685		0.0679453	1	0.0342062
294	sp|P16401|H15_HUMAN	P16401	H1-5	Histone H1.5 OS=Homo sapiens OX=9606 GN=H1-5 PE=1 SV=3	2	13.3992	10.0028	10.3024	9.38947	8.02328	9.18276	7.79172	9.31685	12.5915		1.19265	0.890336	0.917011	0.835748	0.714145	0.817348	0.693534	0.829284	1.12076			0.939534	0.9004	-0.332385		0.331971	0.861118	-0.198386		0.233499	1	-0.133999
295	sp|Q6FI13|H2A2A_HUMAN	Q6FI13	H2AC19	Histone H2A type 2-A OS=Homo sapiens OX=9606 GN=H2AC19 PE=1 SV=3	1	12.1413	10.2594	11.4586	8.35756	8.9868	12.0424	7.92342	8.89499	9.9355		1.07575	0.909001	1.01525	0.740496	0.796248	1.06698	0.70203	0.788113	0.880305			0.510913	1	-0.21938		1.31702	0.6515	-0.342459		0.256793	1	0.123079
296	sp|P16104|H2AX_HUMAN	P16104	H2AX	Histone H2AX OS=Homo sapiens OX=9606 GN=H2AX PE=1 SV=2	2	12.1601	10.9599	10.3141	10.1446	8.18554	11.2562	7.26165	10.206	9.51188		1.09111	0.983416	0.925474	0.910263	0.734478	1.01	0.651578	0.915771	0.853488			0.508494	1	-0.185477		0.816748	0.732747	-0.321141		0.268815	1	0.135664
297	sp|P0C0S5|H2AZ_HUMAN	P0C0S5	H2AZ1	Histone H2A.Z OS=Homo sapiens OX=9606 GN=H2AZ1 PE=1 SV=2	2	11.562	10.7302	11.8276	8.71983	7.73166	10.8914	8.91875	9.74778	9.87076		1.01659	0.943459	1.03995	0.766696	0.67981	0.957636	0.784186	0.857078	0.867892			0.855952	0.906211	-0.332935		1.82918	0.713	-0.257977		0.178289	1	-0.0749578
298	sp|P06899|H2B1J_HUMAN	P06899	H2BC11	Histone H2B type 1-J OS=Homo sapiens OX=9606 GN=H2BC11 PE=1 SV=3	4	11.4983	10.5476	10.0614	9.17396	8.24046	11.0975	8.06481	10.6096	10.7064		1.07436	0.985536	0.940102	0.857185	0.769962	1.03691	0.75355	0.991325	1.00037			0.540021	1	-0.180172		0.376158	0.910486	-0.13787		0.0813168	1	-0.0423018
299	sp|P58876|H2B1D_HUMAN	P58876	H2BC5	Histone H2B type 1-D OS=Homo sapiens OX=9606 GN=H2BC5 PE=1 SV=2	1	13.0506	9.99085	10.4661	9.31644	7.40932	11.8894	8.12035	9.69803	10.059		1.16844	0.894502	0.937053	0.83412	0.663372	1.06448	0.727032	0.868285	0.900599			0.444115	1	-0.244528		0.783384	0.736933	-0.261554		0.0254586	1	0.0170263
300	sp|Q71DI3|H32_HUMAN	Q71DI3	H3C13	Histone H3.2 OS=Homo sapiens OX=9606 GN=H3C13 PE=1 SV=3	1	12.1173	10.5663	10.9289	9.4965	8.83801	10.5421	7.84338	10.1877	9.47976		1.0815	0.943067	0.97543	0.847586	0.788814	0.940913	0.700041	0.909275	0.846092			1.07737	1	-0.220419		0.990897	0.70749	-0.295131		0.212704	1	0.0747117
301	sp|P62805|H4_HUMAN	P62805	H4C16	Histone H4 OS=Homo sapiens OX=9606 GN=H4C16 PE=1 SV=2	1	13.5437	11.1949	11.982	9.48273	8.10908	10.0095	7.04929	9.33672	9.29207		1.10649	0.914601	0.978904	0.774719	0.662495	0.817755	0.575912	0.76279	0.759143			1.55363	0.58925	-0.412994		1.41282	0.17616	-0.523576		0.269906	1	0.110582
302	sp|Q9P035|HACD3_HUMAN	Q9P035	HACD3	Very-long-chain (3R)-3-hydroxyacyl-CoA dehydratase 3 OS=Homo sapiens OX=9606 GN=HACD3 PE=1 SV=2	1	10.0136	13.1813	9.86395	8.64221	7.98827	12.0782	9.55466	10.1804	8.49751		0.908706	1.19617	0.895128	0.784258	0.724915	1.09606	0.867061	0.923844	0.771127			0.393272	1	-0.214285		0.599271	0.781991	-0.218501		0.00677887	1	0.0042154
303	sp|P55084|ECHB_HUMAN	P55084	HADHB	Trifunctional enzyme subunit beta, mitochondrial OS=Homo sapiens OX=9606 GN=HADHB PE=1 SV=3	1	10.0149	9.18087	10.5568	9.11628	11.9514	11.3626	9.12891	9.07308	9.61519		1.00982	0.925723	1.06446	0.91921	1.20508	1.14571	0.920484	0.914854	0.969516			0.349337	1	0.116989		0.614181	0.94037	-0.0951511		0.667484	1	0.21214
304	sp|P12081|HARS1_HUMAN	P12081	HARS1	Histidine--tRNA ligase, cytoplasmic OS=Homo sapiens OX=9606 GN=HARS1 PE=1 SV=2	1	10.8515	12.5669	10.188	9.34158	9.17724	10.5471	9.4343	8.55702	9.33631		0.968696	1.12183	0.90947	0.833909	0.819239	0.941526	0.842187	0.763874	0.83344			0.851402	1	-0.20656		1.20471	0.741364	-0.294102		0.485477	1	0.0875413
305	sp|O14929|HAT1_HUMAN	O14929	HAT1	Histone acetyltransferase type B catalytic subunit OS=Homo sapiens OX=9606 GN=HAT1 PE=1 SV=2	1	8.14871	7.40029	8.74754	10.3926	10.2759	11.1244	10.7545	11.2097	11.9464		1.00616	0.913746	1.0801	1.28322	1.26882	1.37357	1.32791	1.38411	1.47507			1.79856	0.587086	0.390433		2.14564	0.1665	0.483005		0.741608	1	-0.0925727
306	sp|P51610|HCFC1_HUMAN	P51610	HCFC1	Host cell factor 1 OS=Homo sapiens OX=9606 GN=HCFC1 PE=1 SV=2	1	10.1793	9.95908	8.07969	10.6598	9.50198	13.5952	8.84932	8.93801	10.2375		1.08221	1.0588	0.858991	1.1333	1.0102	1.44537	0.940814	0.950243	1.0884			0.589089	1	0.24983		0.0143481	1	-0.00552154		0.636844	1	0.255352
307	sp|Q9BXW7|HDHD5_HUMAN	Q9BXW7	HDHD5	Haloacid dehalogenase-like hydrolase domain-containing 5 OS=Homo sapiens OX=9606 GN=HDHD5 PE=1 SV=1	1	12.5168	8.51066	5.64296	11.631	8.83476	14.0254	8.91938	11.0359	8.8832		1.40794	0.957315	0.634744	1.30831	0.993771	1.57763	1.00329	1.24136	0.99922			0.45747	0.911128	0.420515		0.188231	0.914514	0.180212		0.453015	1	0.240304
308	sp|Q9NRV9|HEBP1_HUMAN	Q9NRV9	HEBP1	Heme-binding protein 1 OS=Homo sapiens OX=9606 GN=HEBP1 PE=1 SV=1	1	9.81369	9.59532	10.2983	11.2023	9.66623	11.1773	7.70956	9.95788	10.5794		0.991037	0.968985	1.03998	1.13126	0.976145	1.12874	0.778551	1.0056	1.06836			0.573101	1	0.10657		0.216646	0.963712	-0.0852642		0.509575	1	0.191834
309	sp|P07686|HEXB_HUMAN	P07686	HEXB	Beta-hexosaminidase subunit beta OS=Homo sapiens OX=9606 GN=HEXB PE=1 SV=4	1	10.9897	10.6794	9.17925	10.6322	8.75337	10.8853	7.48306	8.68172	12.716		1.06875	1.03857	0.892681	1.03398	0.851265	1.05859	0.727727	0.844297	1.23663			0.0812845	1	-0.0295686		0.193411	0.940987	-0.127677		0.14154	1	0.0981088
310	sp|P49773|HINT1_HUMAN	P49773	HINT1	Adenosine 5'-monophosphoramidase HINT1 OS=Homo sapiens OX=9606 GN=HINT1 PE=1 SV=2	2	8.11863	9.96986	11.1543	10.3647	9.31495	12.7078	7.88306	8.86639	11.6203		0.832885	1.0228	1.14431	1.06331	0.955614	1.30368	0.808718	0.909597	1.19212			0.322165	1	0.147486		0.0842857	0.990873	-0.0508879		0.393622	1	0.198374
311	sp|Q9BX68|HINT2_HUMAN	Q9BX68	HINT2	Adenosine 5'-monophosphoramidase HINT2 OS=Homo sapiens OX=9606 GN=HINT2 PE=1 SV=1	1	9.50815	9.52503	9.94121	9.99257	9.92214	12.3825	9.40272	8.91587	10.4099		0.984471	0.986219	1.02931	1.03463	1.02733	1.28208	0.973555	0.923146	1.07783			0.538712	1	0.149141		0.0732855	0.998358	-0.0149934		0.572624	1	0.164134
312	sp|P17096|HMGA1_HUMAN	P17096	HMGA1	High mobility group protein HMG-I/HMG-Y OS=Homo sapiens OX=9606 GN=HMGA1 PE=1 SV=3	2	10.6099	9.52436	11.005	10.1822	9.66052	11.1011	7.60761	10.3655	9.94385		1.02217	0.917592	1.06024	0.980969	0.930711	1.0695	0.73293	0.99863	0.958007			0.0346398	1	-0.00877484		0.44507	0.89911	-0.168024		0.421529	1	0.159249
313	sp|P09429|HMGB1_HUMAN	P09429	HMGB1	High mobility group protein B1 OS=Homo sapiens OX=9606 GN=HMGB1 PE=1 SV=3	2	11.826	9.05873	10.9888	9.29371	8.8835	11.5496	8.51734	9.39489	10.4874		1.11309	0.852626	1.03428	0.874743	0.836133	1.08707	0.801669	0.884266	0.987096			0.24447	1	-0.101334		0.487844	0.902252	-0.162765		0.157163	1	0.0614302
314	sp|O15347|HMGB3_HUMAN	O15347	HMGB3	High mobility group protein B3 OS=Homo sapiens OX=9606 GN=HMGB3 PE=1 SV=4	1	9.36773	10.4704	10.6443	9.13636	7.39452	11.4041	8.38875	9.24986	13.9438		0.921945	1.03047	1.04758	0.899174	0.727747	1.12236	0.825596	0.910343	1.37231			0.293163	1	-0.146135		0.023628	0.997069	0.0171594		0.220066	1	-0.163294
315	sp|Q01581|HMCS1_HUMAN	Q01581	HMGCS1	Hydroxymethylglutaryl-CoA synthase, cytoplasmic OS=Homo sapiens OX=9606 GN=HMGCS1 PE=1 SV=2	4	0.470752	0.653099	0.63902	16.6571	15.1759	19.7626	14.9049	12.2266	9.51011		0.801111	1.11142	1.08747	28.3465	25.8258	33.6313	25.3647	20.8069	16.184		+	4.55349	0	4.87804	+	4.13131	0	4.36893		1.02244	0.692667	0.509113
316	sp|P05114|HMGN1_HUMAN	P05114	HMGN1	Non-histone chromosomal protein HMG-14 OS=Homo sapiens OX=9606 GN=HMGN1 PE=1 SV=3	1	9.43175	10.1816	11.1905	10.003	8.72383	12.7475	7.32692	9.72414	10.6707		0.918562	0.991593	1.08985	0.974196	0.849617	1.24149	0.713571	0.947038	1.03923			0.0311057	1	0.0166157		0.37183	0.910372	-0.166418		0.329781	1	0.183034
317	sp|P05204|HMGN2_HUMAN	P05204	HMGN2	Non-histone chromosomal protein HMG-17 OS=Homo sapiens OX=9606 GN=HMGN2 PE=1 SV=3	2	11.6246	9.66838	11.1152	8.65012	8.3511	10.6969	8.09913	10.4767	11.318		1.07608	0.894996	1.02892	0.800737	0.773057	0.990203	0.749731	0.96982	1.0477			0.756857	1	-0.231011		0.300224	0.930486	-0.126473		0.220618	1	-0.104538
318	sp|Q13151|ROA0_HUMAN	Q13151	HNRNPA0	Heterogeneous nuclear ribonucleoprotein A0 OS=Homo sapiens OX=9606 GN=HNRNPA0 PE=1 SV=1	1	11.4097	10.5747	10.2903	9.73603	8.43956	13.5187	8.40581	9.3328	8.2924		1.06056	0.982937	0.956507	0.904984	0.784474	1.25659	0.781337	0.867502	0.770795			0.0875442	1	-0.0535231		1.91365	0.654452	-0.310822		0.483342	1	0.257298
319	sp|Q99729-3|ROAA_HUMAN	Q99729-3	HNRNPAB	Isoform of Q99729, Isoform 3 of Heterogeneous nuclear ribonucleoprotein A/B OS=Homo sapiens OX=9606 GN=HNRNPAB	2	11.8234	9.3873	11.2422	9.1401	8.51038	11.1604	8.20117	9.70399	10.8311		1.09297	0.867779	1.03925	0.844927	0.786714	1.03169	0.758131	0.897054	1.00125			0.490107	1	-0.174461		0.502286	0.867284	-0.17787		0.00677132	1	0.00340939
320	sp|P07910|HNRPC_HUMAN	P07910	HNRNPC	Heterogeneous nuclear ribonucleoproteins C1/C2 OS=Homo sapiens OX=9606 GN=HNRNPC PE=1 SV=4	3	10.4129	9.11573	12.2253	9.25102	8.04819	11.6533	7.73353	11.68	9.88002		0.983776	0.861224	1.155	0.874005	0.760365	1.10097	0.730638	1.10349	0.933431			0.283009	1	-0.139835		0.231897	0.939504	-0.126279		0.019388	1	-0.0135566
321	sp|O14979|HNRDL_HUMAN	O14979	HNRNPDL	Heterogeneous nuclear ribonucleoprotein D-like OS=Homo sapiens OX=9606 GN=HNRNPDL PE=1 SV=3	2	10.7214	10.2427	10.9893	10.0339	8.57716	11.8594	8.51135	9.4671	9.59766		1.00659	0.961654	1.03175	0.942053	0.805281	1.11344	0.799102	0.888834	0.901091			0.211648	1	-0.0805693		1.40135	0.744889	-0.213995		0.361104	1	0.133426
322	sp|P52597|HNRPF_HUMAN	P52597	HNRNPF	Heterogeneous nuclear ribonucleoprotein F OS=Homo sapiens OX=9606 GN=HNRNPF PE=1 SV=3	1	9.39796	8.8761	6.27891	12.4633	11.4467	12.3064	9.51565	10.3414	9.37356		1.14829	1.08452	0.767187	1.52282	1.39861	1.50366	1.16267	1.26357	1.14531			1.09946	0.2805	0.581675		0.568021	0.73878	0.272159		2.19271	1	0.309516
323	sp|P31943|HNRH1_HUMAN	P31943	HNRNPH1	Heterogeneous nuclear ribonucleoprotein H OS=Homo sapiens OX=9606 GN=HNRNPH1 PE=1 SV=4	1	8.968	10.9727	8.70984	8.36047	10.2719	16.3555	8.82868	8.26976	9.26313		0.939041	1.14895	0.912009	0.875427	1.07558	1.71259	0.924454	0.865929	0.969944			0.299041	1	0.237551		0.39804	0.937716	-0.11391		0.463325	1	0.351461
324	sp|P31942|HNRH3_HUMAN	P31942	HNRNPH3	Heterogeneous nuclear ribonucleoprotein H3 OS=Homo sapiens OX=9606 GN=HNRNPH3 PE=1 SV=2	1	12.0541	10.2047	11.2047	8.4323	9.04464	11.111	8.13987	10.898	8.9107		1.08065	0.914849	1.0045	0.755955	0.810851	0.996099	0.729738	0.977002	0.798844			0.737687	1	-0.233914		0.814572	0.717517	-0.267372		0.0677066	1	0.0334575
325	sp|P61978-2|HNRPK_HUMAN	P61978-2	HNRNPK	Isoform of P61978, Isoform 2 of Heterogeneous nuclear ribonucleoprotein K OS=Homo sapiens OX=9606 GN=HNRNPK	2	11.1567	9.77854	10.4635	9.44811	8.77862	12.2788	8.14415	10.7273	9.2242		1.06597	0.934291	0.999737	0.90272	0.838754	1.17318	0.778134	1.02494	0.881327			0.123032	1	-0.0548786		0.546966	0.878814	-0.167452		0.236214	1	0.112573
326	sp|P14866|HNRPL_HUMAN	P14866	HNRNPL	Heterogeneous nuclear ribonucleoprotein L OS=Homo sapiens OX=9606 GN=HNRNPL PE=1 SV=2	1	10.2917	9.73943	10.8777	9.05325	9.36715	11.8277	7.76301	10.6792	10.4008		0.998908	0.945304	1.05579	0.878703	0.909171	1.14799	0.753474	1.03652	1.0095			0.107763	1	-0.0401388		0.275713	0.939741	-0.11286		0.140721	1	0.0727216
327	sp|P52272|HNRPM_HUMAN	P52272	HNRNPM	Heterogeneous nuclear ribonucleoprotein M OS=Homo sapiens OX=9606 GN=HNRNPM PE=1 SV=3	1	10.7072	9.35826	8.41231	9.04946	10.4103	13.3007	8.60681	9.48931	10.6657		1.12796	0.985847	0.886196	0.953317	1.09667	1.40116	0.906685	0.999653	1.12358			0.414513	1	0.190646		0.039864	0.997604	0.0158077		0.384167	1	0.174838
328	sp|Q00839-2|HNRPU_HUMAN	Q00839-2	HNRNPU	Isoform of Q00839, Isoform 2 of Heterogeneous nuclear ribonucleoprotein U OS=Homo sapiens OX=9606 GN=HNRNPU	5	11.5044	10.3722	10.619	10.243	9.33999	11.2407	7.37353	9.46193	9.84531		1.06209	0.957567	0.980347	0.945633	0.86227	1.03774	0.680726	0.873528	0.908922			0.35815	1	-0.0788986		0.848202	0.718122	-0.29447		0.613194	1	0.215572
329	sp|Q5SSJ5|HP1B3_HUMAN	Q5SSJ5	HP1BP3	Heterochromatin protein 1-binding protein 3 OS=Homo sapiens OX=9606 GN=HP1BP3 PE=1 SV=1	1	11.4529	8.46008	12.1152	8.6981	7.45518	12.494	8.53893	11.0926	9.69293		1.07277	0.792433	1.1348	0.814728	0.698307	1.17028	0.799819	1.03901	0.907911			0.257541	1	-0.178319		0.236468	0.936552	-0.118184		0.0844965	1	-0.0601346
330	sp|P00492|HPRT_HUMAN	P00492	HPRT1	Hypoxanthine-guanine phosphoribosyltransferase OS=Homo sapiens OX=9606 GN=HPRT1 PE=1 SV=2	1	10.1219	8.5055	9.62158	10.0005	10.1529	12.0219	8.65421	10.4825	10.439		1.07493	0.903272	1.0218	1.06204	1.07822	1.27671	0.919065	1.11323	1.1086			0.754555	1	0.186447		0.211302	0.984722	0.0643838		0.416256	1	0.122063
331	sp|Q99714|HCD2_HUMAN	Q99714	HSD17B10	3-hydroxyacyl-CoA dehydrogenase type-2 OS=Homo sapiens OX=9606 GN=HSD17B10 PE=1 SV=3	3	9.82393	9.94771	9.98803	10.4402	9.32611	11.6765	8.62668	10.1301	10.0408		0.990326	1.0028	1.00687	1.05245	0.940142	1.17708	0.869635	1.02119	1.01218			0.287651	1	0.0733412		0.246724	0.990837	-0.0512296		0.442897	1	0.124571
332	sp|Q53GQ0|DHB12_HUMAN	Q53GQ0	HSD17B12	Very-long-chain 3-oxoacyl-CoA reductase OS=Homo sapiens OX=9606 GN=HSD17B12 PE=1 SV=2	1	9.26525	7.85698	12.3193	9.10841	9.74097	12.4352	9.9186	9.71255	9.64274		0.944099	0.800601	1.2553	0.928118	0.992574	1.2671	1.01067	0.989678	0.982564			0.158865	1	0.0996547		0.0282368	0.996407	0.0169247		0.217177	1	0.08273
333	sp|Q6YN16|HSDL2_HUMAN	Q6YN16	HSDL2	Hydroxysteroid dehydrogenase-like protein 2 OS=Homo sapiens OX=9606 GN=HSDL2 PE=1 SV=1	1	8.92622	10.7597	10.8072	10.1204	9.54907	11.739	9.65365	8.52148	9.92328		0.878187	1.05857	1.06324	0.995671	0.939465	1.15492	0.949753	0.838367	0.97628			0.123004	1	0.0427507		0.431827	0.929817	-0.115514		0.631593	1	0.158265
334	sp|P07900|HS90A_HUMAN	P07900	HSP90AA1	Heat shock protein HSP 90-alpha OS=Homo sapiens OX=9606 GN=HSP90AA1 PE=1 SV=5	3	12.078	10.278	10.0194	9.50348	8.9634	12.0739	8.00828	9.64339	9.43219		1.11918	0.952395	0.928425	0.880621	0.830576	1.1188	0.742071	0.893586	0.874015			0.225472	1	-0.0914002		1.01079	0.703437	-0.257298		0.446395	1	0.165898
335	sp|P08238|HS90B_HUMAN	P08238	HSP90AB1	Heat shock protein HSP 90-beta OS=Homo sapiens OX=9606 GN=HSP90AB1 PE=1 SV=4	2	10.8688	9.59151	8.97318	9.73755	9.09323	11.9685	8.05488	10.9025	10.8099		1.1078	0.977613	0.91459	0.992499	0.926826	1.21989	0.820993	1.11123	1.1018			0.154202	1	0.0600115		0.0139779	1	0.00707801		0.101745	1	0.0529335
336	sp|P14625|ENPL_HUMAN	P14625	HSP90B1	Endoplasmin OS=Homo sapiens OX=9606 GN=HSP90B1 PE=1 SV=1	2	8.14223	7.79322	7.676	11.3969	26.3091	6.5512	6.0295	7.67347	8.4284		1.03453	0.990183	0.97529	1.44805	3.34276	0.832375	0.766089	0.974968	1.07089			0.433004	0.654133	0.670605		0.270391	0.929972	-0.106942		0.505019	0.73696	0.777546
337	sp|P0DMV9|HS71B_HUMAN	P0DMV9	HSPA1B	Heat shock 70 kDa protein 1B OS=Homo sapiens OX=9606 GN=HSPA1B PE=1 SV=1	6	9.07266	9.76833	10.4409	10.0122	8.94292	12.1037	8.97853	10.027	10.6537		0.929516	1.00079	1.0697	1.02577	0.916224	1.24005	0.919872	1.02729	1.0915			0.202196	1	0.0759993		0.064418	1	0.0172581		0.146367	1	0.0587413
338	sp|P34932|HSP74_HUMAN	P34932	HSPA4	Heat shock 70 kDa protein 4 OS=Homo sapiens OX=9606 GN=HSPA4 PE=1 SV=4	1	9.93572	9.87712	9.62818	9.71343	8.11444	12.8303	8.43886	10.8609	10.6011		1.01244	1.00647	0.981099	0.989786	0.82685	1.30739	0.859909	1.10671	1.08024			0.0550651	1	0.0326581		0.0368184	1	0.0134262		0.0283993	1	0.0192319
339	sp|P11021|BIP_HUMAN	P11021	HSPA5	Endoplasmic reticulum chaperone BiP OS=Homo sapiens OX=9606 GN=HSPA5 PE=1 SV=2	3	11.862	9.69139	11.711	8.77012	7.43166	10.3078	8.30057	11.9729	9.95249		1.06979	0.874032	1.05617	0.790946	0.670235	0.929623	0.748599	1.0798	0.897579			0.911807	0.911884	-0.334277		0.334021	0.92611	-0.148267		0.381737	1	-0.18601
340	sp|P11142|HSP7C_HUMAN	P11142	HSPA8	Heat shock cognate 71 kDa protein OS=Homo sapiens OX=9606 GN=HSPA8 PE=1 SV=1	2	11.0292	9.62239	10.0113	9.18832	9.56851	12.3848	9.25857	8.30461	10.6324		1.07908	0.941439	0.979486	0.898969	0.936167	1.2117	0.905843	0.812508	1.04026			0.026148	1	0.0117954		0.441169	0.905125	-0.126035		0.332169	1	0.13783
341	sp|P38646|GRP75_HUMAN	P38646	HSPA9	Stress-70 protein, mitochondrial OS=Homo sapiens OX=9606 GN=HSPA9 PE=1 SV=2	4	10.9241	9.13037	9.94071	9.82261	9.29758	12.1513	8.23849	10.218	10.2768		1.09258	0.913184	0.994231	0.982419	0.929908	1.21532	0.823981	1.02197	1.02785			0.142159	1	0.0541783		0.193615	0.983488	-0.065572		0.309292	1	0.11975
342	sp|P04792|HSPB1_HUMAN	P04792	HSPB1	Heat shock protein beta-1 OS=Homo sapiens OX=9606 GN=HSPB1 PE=1 SV=2	2	11.8253	8.62433	14.0676	8.90681	8.28271	11.4113	7.96825	10.4672	8.44648		1.02777	0.749567	1.22266	0.774119	0.719876	0.99179	0.692545	0.909738	0.73411			0.432195	1	-0.256374		0.616477	0.71196	-0.342034		0.176194	1	0.0856603
343	sp|P10809|CH60_HUMAN	P10809	HSPD1	60 kDa heat shock protein, mitochondrial OS=Homo sapiens OX=9606 GN=HSPD1 PE=1 SV=2	3	10.8071	9.31723	10.6333	9.85628	7.78559	11.1338	8.8574	11.358	10.2514		1.05409	0.908775	1.03714	0.961352	0.759384	1.08596	0.863925	1.10783	0.999888			0.249258	1	-0.10853		0.0492569	0.999858	-0.0180155		0.186216	1	-0.0905144
344	sp|P61604|CH10_HUMAN	P61604	HSPE1	10 kDa heat shock protein, mitochondrial OS=Homo sapiens OX=9606 GN=HSPE1 PE=1 SV=2	1	12.258	8.13698	11.2127	10.9671	9.45417	10.7047	8.5348	8.73621	9.99534		1.16345	0.77231	1.06424	1.04092	0.89733	1.01602	0.810069	0.829186	0.948694			0.00605793	1	-0.00365869		0.40199	0.868151	-0.195195		0.919445	1	0.191537
345	sp|Q9Y4L1|HYOU1_HUMAN	Q9Y4L1	HYOU1	Hypoxia up-regulated protein 1 OS=Homo sapiens OX=9606 GN=HYOU1 PE=1 SV=1	1	10.4609	10.081	9.44513	9.32461	9.03523	12.9858	7.54002	9.58387	11.5435		1.04654	1.00854	0.944924	0.932866	0.903915	1.29915	0.754329	0.958803	1.15485			0.088394	1	0.0451353		0.165786	0.964684	-0.0852947		0.206427	1	0.13043
346	sp|P41252|SYIC_HUMAN	P41252	IARS1	Isoleucine--tRNA ligase, cytoplasmic OS=Homo sapiens OX=9606 GN=IARS1 PE=1 SV=2	1	10.6838	9.39438	9.57981	9.94421	9.19323	12.6512	7.67616	10.2244	10.6528		1.0807	0.950271	0.969028	1.00589	0.929924	1.27971	0.776468	1.03423	1.07757			0.221626	1	0.0888261		0.151217	0.981617	-0.0672182		0.313645	1	0.156044
347	sp|Q9NSE4|SYIM_HUMAN	Q9NSE4	IARS2	Isoleucine--tRNA ligase, mitochondrial OS=Homo sapiens OX=9606 GN=IARS2 PE=1 SV=2	1	11.9045	9.0201	9.03995	11.3619	10.3434	10.6731	9.35625	8.08521	10.2157		1.19186	0.903077	0.905064	1.13753	1.03556	1.06857	0.936731	0.809478	1.02277			0.341429	1	0.123258		0.262471	0.937118	-0.109656		0.892682	1	0.232914
348	sp|O75874|IDHC_HUMAN	O75874	IDH1	Isocitrate dehydrogenase [NADP] cytoplasmic OS=Homo sapiens OX=9606 GN=IDH1 PE=1 SV=2	1	11.2982	9.01501	13.7724	10.0932	7.6575	10.9053	11.3661	8.25934	7.63295		0.994395	0.793445	1.21216	0.888342	0.673965	0.959821	1.00037	0.726936	0.671805			0.447622	1	-0.244967		0.577772	0.715322	-0.323039		0.121613	1	0.078072
349	sp|O43837|IDH3B_HUMAN	O43837	IDH3B	Isocitrate dehydrogenase [NAD] subunit beta, mitochondrial OS=Homo sapiens OX=9606 GN=IDH3B PE=1 SV=2	1	11.1408	7.94198	7.63123	9.79688	11.8382	14.4542	8.64803	10.666	7.88272		1.25112	0.89189	0.856993	1.1002	1.32944	1.62322	0.97118	1.1978	0.885235			0.856273	0.664	0.437308		0.0566752	1	0.0356053		0.892852	1	0.401703
350	sp|Q13907|IDI1_HUMAN	Q13907	IDI1	Isopentenyl-diphosphate Delta-isomerase 1 OS=Homo sapiens OX=9606 GN=IDI1 PE=1 SV=2	1	7.05806	9.93697	9.60692	8.28865	10.187	14.6939	5.54616	12.7519	11.9305		0.795963	1.12063	1.08341	0.934741	1.14883	1.65709	0.625461	1.43807	1.34544			0.426571	1	0.293598		0.0894976	0.961457	0.108184		0.149899	1	0.185413
351	sp|Q9Y6M1|IF2B2_HUMAN	Q9Y6M1	IGF2BP2	Insulin-like growth factor 2 mRNA-binding protein 2 OS=Homo sapiens OX=9606 GN=IGF2BP2 PE=1 SV=2	2	11.3555	11.1559	10.2842	9.28152	8.80164	12.3301	7.85559	10.1383	8.7972		1.03875	1.02049	0.940752	0.849032	0.805134	1.1279	0.718594	0.927403	0.804728			0.298148	1	-0.123724		1.03844	0.713567	-0.298306		0.39391	1	0.174582
352	sp|Q12906|ILF3_HUMAN	Q12906	ILF3	Interleukin enhancer-binding factor 3 OS=Homo sapiens OX=9606 GN=ILF3 PE=1 SV=3	2	10.9085	10.4712	11.5114	7.99033	7.84441	12.6943	8.48015	9.61324	10.4865		0.994967	0.95508	1.04995	0.728799	0.71549	1.15785	0.773476	0.876825	0.956476			0.398631	1	-0.241567		0.88246	0.779464	-0.20705		0.0468575	1	-0.0345174
353	sp|Q16891|MIC60_HUMAN	Q16891	IMMT	MICOS complex subunit MIC60 OS=Homo sapiens OX=9606 GN=IMMT PE=1 SV=1	1	9.3985	10.2688	8.87583	8.92845	9.2706	12.9078	8.18343	10.9486	11.2179		0.98782	1.07929	0.932885	0.938415	0.974377	1.35666	0.860111	1.15075	1.17904			0.219563	1	0.106245		0.177516	0.966194	0.0768674		0.0448633	1	0.0293775
354	sp|P12268|IMDH2_HUMAN	P12268	IMPDH2	Inosine-5'-monophosphate dehydrogenase 2 OS=Homo sapiens OX=9606 GN=IMPDH2 PE=1 SV=2	1	8.43885	8.12183	11.2197	9.91173	10.9552	12.7751	8.16543	9.21465	11.1976		0.911312	0.877077	1.21161	1.07037	1.18305	1.37958	0.881785	0.99509	1.20923			0.699073	1	0.28371		0.0780604	1	0.0439215		0.62947	1	0.239789
355	sp|O95373|IPO7_HUMAN	O95373	IPO7	Importin-7 OS=Homo sapiens OX=9606 GN=IPO7 PE=1 SV=1	1	11.7922	10.5826	11.4107	8.18196	8.0858	11.3978	8.37246	10.3896	9.78672		1.0471	0.939687	1.01322	0.72652	0.717981	1.01207	0.743435	0.922551	0.869015			0.712331	1	-0.305728		1.00404	0.730658	-0.247386		0.111042	1	-0.0583424
356	sp|P46940|IQGA1_HUMAN	P46940	IQGAP1	Ras GTPase-activating-like protein IQGAP1 OS=Homo sapiens OX=9606 GN=IQGAP1 PE=1 SV=1	1	10.6012	8.60212	7.16562	10.1929	9.1786	10.8384	7.51126	14.707	11.203		1.2061	0.978666	0.815236	1.15965	1.04425	1.23308	0.854559	1.67322	1.27456			0.484315	1	0.211303		0.386385	0.743467	0.30712		0.113807	1	-0.0958165
357	sp|P05161|ISG15_HUMAN	P05161	ISG15	Ubiquitin-like protein ISG15 OS=Homo sapiens OX=9606 GN=ISG15 PE=1 SV=5	1	14.2796	9.72048	16.2004	8.99714	7.03354	9.61647	7.88084	7.07445	9.19706		1.06563	0.7254	1.20897	0.67142	0.524884	0.717638	0.588115	0.527937	0.686339			1.0644	0.208727	-0.628549		1.18213	0.0842222	-0.710911		0.177239	1	0.0823625
358	sp|Q96CN7|ISOC1_HUMAN	Q96CN7	ISOC1	Isochorismatase domain-containing protein 1 OS=Homo sapiens OX=9606 GN=ISOC1 PE=1 SV=3	2	13.7715	16.2014	19.5734	7.9681	8.00503	9.78995	4.08972	5.37634	5.22443		0.833857	0.980986	1.18516	0.482463	0.484699	0.592775	0.24763	0.325534	0.316336		+	2.05487	0	-0.935349	+	3.03941	0	-1.74953		2.09715	0.0206667	0.814181
359	sp|Q96AB3|ISOC2_HUMAN	Q96AB3	ISOC2	Isochorismatase domain-containing protein 2 OS=Homo sapiens OX=9606 GN=ISOC2 PE=1 SV=1	2	9.98726	11.4732	13.228	8.51957	8.3167	10.0175	7.71626	10.0517	10.6897		0.863737	0.99225	1.14401	0.736806	0.719261	0.866356	0.667333	0.869313	0.924485			1.14934	0.791538	-0.364856		0.707029	0.710165	-0.290132		0.16555	1	-0.0747239
360	sp|Q9NPH2|INO1_HUMAN	Q9NPH2	ISYNA1	Inositol-3-phosphate synthase 1 OS=Homo sapiens OX=9606 GN=ISYNA1 PE=1 SV=1	1	10.0021	9.73306	10.5541	7.42408	8.38969	12.3945	9.50893	10.2446	11.7489		0.99066	0.96401	1.04533	0.735318	0.830956	1.22761	0.941811	1.01468	1.16367			0.220536	1	-0.137467		0.199905	0.992188	0.0518881		0.305001	1	-0.189355
361	sp|P16144|ITB4_HUMAN	P16144	ITGB4	Integrin beta-4 OS=Homo sapiens OX=9606 GN=ITGB4 PE=1 SV=5	2	11.5146	9.41576	12.3357	10.3638	6.6891	11.5141	7.97787	10.7112	9.47791		1.03841	0.849133	1.11246	0.934628	0.603237	1.03836	0.719461	0.96596	0.854737			0.373554	1	-0.248206		0.640327	0.759708	-0.241204		0.00836266	1	-0.00700116
362	sp|Q9UK76|JUPI1_HUMAN	Q9UK76	JPT1	Jupiter microtubule associated homolog 1 OS=Homo sapiens OX=9606 GN=JPT1 PE=1 SV=3	1	9.88262	12.1408	9.28204	11.6464	8.92544	11.7173	5.69269	8.50834	12.2043		0.947052	1.16345	0.889498	1.11608	0.855326	1.12287	0.545531	0.815355	1.16954			0.0876076	1	0.0430641		0.351092	0.766268	-0.304604		0.404009	1	0.347669
363	sp|Q15046|SYK_HUMAN	Q15046	KARS1	Lysine--tRNA ligase OS=Homo sapiens OX=9606 GN=KARS1 PE=1 SV=3	2	11.8923	9.8901	9.47218	9.03946	9.56017	11.6705	7.83796	9.92395	10.7134		1.14149	0.94931	0.909195	0.86766	0.917641	1.1202	0.752333	0.952559	1.02833			0.115472	1	-0.0478568		0.338579	0.909531	-0.139636		0.20051	1	0.0917796
364	sp|Q96CX2|KCD12_HUMAN	Q96CX2	KCTD12	BTB/POZ domain-containing protein KCTD12 OS=Homo sapiens OX=9606 GN=KCTD12 PE=1 SV=1	2	7.90545	8.2318	10.1514	10.2015	11.1904	11.2314	9.25639	10.521	11.3107		0.902152	0.939395	1.15845	1.16417	1.27703	1.2817	1.05632	1.20063	1.29076			1.05292	0.910192	0.318899		0.797041	0.746292	0.245868		0.300239	1	0.0730312
365	sp|Q07666|KHDR1_HUMAN	Q07666	KHDRBS1	KH domain-containing, RNA-binding, signal transduction-associated protein 1 OS=Homo sapiens OX=9606 GN=KHDRBS1 PE=1 SV=1	3	9.99387	10.6136	11.8336	9.71912	7.37851	12.2007	9.6402	9.83006	8.7904		0.924188	0.981493	1.09432	0.89878	0.682332	1.12827	0.891482	0.909039	0.812897			0.299365	1	-0.17355		1.02702	0.781467	-0.197169		0.0353348	1	0.0236183
366	sp|Q92945|FUBP2_HUMAN	Q92945	KHSRP	Far upstream element-binding protein 2 OS=Homo sapiens OX=9606 GN=KHSRP PE=1 SV=4	2	10.3825	9.90058	10.1145	10.2241	9.24194	12.4173	8.52997	10.8227	8.36641		1.02467	0.97711	0.998221	1.00904	0.912108	1.2255	0.841841	1.06812	0.825699			0.161661	1	0.058146		0.451442	0.923686	-0.142935		0.509208	1	0.201081
367	sp|P33176|KINH_HUMAN	P33176	KIF5B	Kinesin-1 heavy chain OS=Homo sapiens OX=9606 GN=KIF5B PE=1 SV=1	2	10.2722	10.3869	10.8405	9.52558	9.24213	11.8136	8.29196	9.07462	10.5525		0.978317	0.989241	1.03244	0.90721	0.880214	1.12512	0.78972	0.86426	1.00501			0.158282	1	-0.0511037		0.673211	0.840488	-0.180889		0.358303	1	0.129785
368	sp|Q07866|KLC1_HUMAN	Q07866	KLC1	Kinesin light chain 1 OS=Homo sapiens OX=9606 GN=KLC1 PE=1 SV=2	2	10.8916	8.6718	11.5495	8.1306	9.61653	12.3606	9.12967	10.4792	9.1704		1.0502	0.83616	1.11364	0.783976	0.927254	1.19185	0.88031	1.01044	0.884237			0.0956783	1	-0.0582271		0.288908	0.938811	-0.104743		0.0848307	1	0.0465159
369	sp|O15131|IMA6_HUMAN	O15131	KPNA5	Importin subunit alpha-6 OS=Homo sapiens OX=9606 GN=KPNA5 PE=1 SV=3	2	10.0701	10.0863	10.0343	10.0675	9.74815	12.4831	8.13058	9.02472	10.3552		1.00065	1.00226	0.99709	1.00039	0.968657	1.24042	0.807922	0.896771	1.02898			0.290533	1	0.0884892		0.52719	0.920389	-0.141225		0.692178	1	0.229714
370	sp|Q14974|IMB1_HUMAN	Q14974	KPNB1	Importin subunit beta-1 OS=Homo sapiens OX=9606 GN=KPNB1 PE=1 SV=2	2	9.40815	9.23269	9.18293	10.3672	9.84047	12.0743	9.14044	10.4353	10.3185		1.0144	0.995482	0.990117	1.1178	1.06101	1.30187	0.985535	1.12515	1.11256			0.852867	1	0.208976		0.623168	0.939118	0.101072		0.420962	1	0.107904
371	sp|Q8N9T8|KRI1_HUMAN	Q8N9T8	KRI1	Protein KRI1 homolog OS=Homo sapiens OX=9606 GN=KRI1 PE=1 SV=3	1	13.5162	5.98068	7.54946	22.6289	10.6124	7.45497	11.8218	6.28703	4.14856		1.49923	0.663381	0.837391	2.51001	1.17713	0.82691	1.31128	0.697362	0.460161			0.364183	0.887611	0.517556		0.227968	0.794621	-0.328312		0.584457	0.511579	0.845868
372	sp|O00515|LAD1_HUMAN	O00515	LAD1	Ladinin-1 OS=Homo sapiens OX=9606 GN=LAD1 PE=1 SV=2	1	9.33237	12.6089	10.1523	9.8832	6.72932	12.5016	7.57425	9.46512	11.7529		0.872357	1.17864	0.949005	0.923846	0.629033	1.1686	0.708014	0.884766	1.09862			0.227621	1	-0.174295		0.301338	0.913517	-0.167896		0.00655115	1	-0.00639868
373	sp|O43504|LTOR5_HUMAN	O43504	LAMTOR5	Ragulator complex protein LAMTOR5 OS=Homo sapiens OX=9606 GN=LAMTOR5 PE=1 SV=1	1	9.83777	9.18146	11.4114	8.97774	8.65336	12.1431	8.71536	10.8822	10.1977		0.969855	0.905153	1.12499	0.88507	0.853091	1.19712	0.859203	1.07282	1.00534			0.0822977	1	-0.0425948		0.0815134	0.999789	-0.0306112		0.0217319	1	-0.0119836
374	sp|Q6PKG0|LARP1_HUMAN	Q6PKG0	LARP1	La-related protein 1 OS=Homo sapiens OX=9606 GN=LARP1 PE=1 SV=2	1	11.8429	9.63106	11.202	10.5635	7.65895	9.67289	9.50106	8.45438	11.4733		1.08731	0.884234	1.02846	0.969844	0.703173	0.888075	0.872299	0.776203	1.05337			0.625463	1	-0.235738		0.422623	0.91108	-0.157111		0.155848	1	-0.0786274
375	sp|Q9P2J5|SYLC_HUMAN	Q9P2J5	LARS1	Leucine--tRNA ligase, cytoplasmic OS=Homo sapiens OX=9606 GN=LARS1 PE=1 SV=2	1	10.3184	9.81238	9.53443	9.03449	9.69981	11.215	9.37442	10.4377	10.5734		1.04349	0.992312	0.964203	0.913644	0.980927	1.13416	0.948021	1.05554	1.06927			0.0286301	0.998576	0.00861875		0.19556	1	0.0333083		0.0802793	1	-0.0246896
376	sp|P00338|LDHA_HUMAN	P00338	LDHA	L-lactate dehydrogenase A chain OS=Homo sapiens OX=9606 GN=LDHA PE=1 SV=2	3	10.3181	8.99883	11.1369	9.63948	9.57414	11.5563	8.49518	10.3005	9.98062		1.01643	0.886473	1.09709	0.949583	0.943147	1.13841	0.836859	1.0147	0.983189			0.0399498	1	0.0148628		0.2598	0.960847	-0.081235		0.318011	1	0.0960978
377	sp|P07195|LDHB_HUMAN	P07195	LDHB	L-lactate dehydrogenase B chain OS=Homo sapiens OX=9606 GN=LDHB PE=1 SV=2	4	9.94138	10.0143	9.45292	10.6933	8.76671	11.8053	8.04049	9.86551	11.42		1.01413	1.02157	0.964301	1.09084	0.894299	1.20427	0.820218	1.00639	1.16496			0.219976	1	0.0779464		0.0396542	0.995096	-0.0183442		0.190038	1	0.0962907
378	sp|P09382|LEG1_HUMAN	P09382	LGALS1	Galectin-1 OS=Homo sapiens OX=9606 GN=LGALS1 PE=1 SV=2	2	11.0786	9.1698	12.4613	9.80627	6.45223	12.1802	8.16036	10.3383	10.3529		1.01609	0.841015	1.1429	0.89939	0.591771	1.11712	0.748434	0.948182	0.949522			0.314675	1	-0.23867		0.444719	0.865068	-0.178489		0.0698719	1	-0.0601804
379	sp|P18858|DNLI1_HUMAN	P18858	LIG1	DNA ligase 1 OS=Homo sapiens OX=9606 GN=LIG1 PE=1 SV=1	1	11.4024	9.67449	8.09033	11.2381	8.14245	12.5648	9.47573	8.80476	10.607		1.1728	0.99507	0.832131	1.15589	0.837492	1.29235	0.974626	0.905614	1.09098			0.197491	1	0.121814		0.00805744	1	-0.00406424		0.233266	1	0.125878
380	sp|P20700|LMNB1_HUMAN	P20700	LMNB1	Lamin-B1 OS=Homo sapiens OX=9606 GN=LMNB1 PE=1 SV=2	1	12.5456	10.2323	11.1351	8.95492	10.4816	8.59575	8.13795	9.31573	10.6012		1.1098	0.905166	0.98503	0.792169	0.927221	0.760396	0.719899	0.824087	0.937799			1.05923	1	-0.275037		0.913091	0.714984	-0.276905		0.0043387	1	0.00186809
381	sp|Q03252|LMNB2_HUMAN	Q03252	LMNB2	Lamin-B2 OS=Homo sapiens OX=9606 GN=LMNB2 PE=1 SV=4	1	11.2406	9.82005	11.8841	9.9624	9.51322	12.5555	7.27248	11.2794	6.47222		1.02359	0.894229	1.08218	0.907192	0.866289	1.14332	0.662244	1.02712	0.58937			0.113452	1	-0.0468872		0.678157	0.639472	-0.435003		0.59853	1	0.388116
382	sp|P42704|LPPRC_HUMAN	P42704	LRPPRC	Leucine-rich PPR motif-containing protein, mitochondrial OS=Homo sapiens OX=9606 GN=LRPPRC PE=1 SV=3	3	12.0329	8.85664	10.3047	9.87714	9.02931	11.0101	8.0234	9.55474	11.311		1.15722	0.851757	0.991019	0.9499	0.868363	1.05886	0.771623	0.918894	1.0878			0.128328	1	-0.0538109		0.232322	0.939267	-0.113606		0.130766	1	0.0597948
383	sp|Q96AG4|LRC59_HUMAN	Q96AG4	LRRC59	Leucine-rich repeat-containing protein 59 OS=Homo sapiens OX=9606 GN=LRRC59 PE=1 SV=1	4	11.8329	9.9976	10.7714	10.3838	8.08391	12.4256	7.58273	9.12497	9.79698		1.08885	0.919969	0.991177	0.95551	0.743873	1.14339	0.697755	0.83967	0.901508			0.182349	1	-0.0962965		1.03338	0.745885	-0.303528		0.406758	1	0.207231
384	sp|Q9Y4Z0|LSM4_HUMAN	Q9Y4Z0	LSM4	U6 snRNA-associated Sm-like protein LSm4 OS=Homo sapiens OX=9606 GN=LSM4 PE=1 SV=1	1	11.7585	8.36174	10.4519	7.52248	8.88981	10.6745	8.20576	11.4204	12.7149		1.15384	0.820525	1.02563	0.73817	0.872344	1.04748	0.80522	1.12067	1.24769			0.355528	1	-0.175222		0.107125	0.980826	0.0711652		0.437107	1	-0.246387
385	sp|P09960|LKHA4_HUMAN	P09960	LTA4H	Leukotriene A-4 hydrolase OS=Homo sapiens OX=9606 GN=LTA4H PE=1 SV=2	3	9.92381	10.285	11.0361	10.2609	9.51369	11.2899	8.27158	10.3139	9.10521		0.952842	0.98752	1.05964	0.985204	0.913464	1.08401	0.794203	0.990299	0.874244			0.0418268	1	-0.010491		0.737902	0.833886	-0.178713		0.644288	1	0.168222
386	sp|Q9Y383|LC7L2_HUMAN	Q9Y383	LUC7L2	Putative RNA-binding protein Luc7-like 2 OS=Homo sapiens OX=9606 GN=LUC7L2 PE=1 SV=2	2	11.1371	10.6665	10.1575	10.8644	8.77608	12.3608	8.24106	9.1126	8.68404		1.04537	1.0012	0.95343	1.01977	0.823761	1.16024	0.773541	0.855347	0.815121			0.0242905	1	-0.0113238		2.17992	0.663642	-0.295908		0.74539	1	0.284584
387	sp|O75608|LYPA1_HUMAN	O75608	LYPLA1	Acyl-protein thioesterase 1 OS=Homo sapiens OX=9606 GN=LYPLA1 PE=1 SV=1	2	7.77812	10.6129	10.1814	9.83769	9.69527	13.4233	6.94119	10.105	11.4251		0.816673	1.11432	1.06901	1.03292	1.01797	1.4094	0.728798	1.06099	1.19959			0.413914	1	0.202411		0.0295825	0.998586	-0.0229096		0.348804	1	0.225321
388	sp|O75367|H2AY_HUMAN	O75367	MACROH2A1	Core histone macro-H2A.1 OS=Homo sapiens OX=9606 GN=MACROH2A1 PE=1 SV=5	1	11.2948	10.9253	8.95902	8.77854	8.55772	11.8102	8.72047	11.1677	9.78628		1.08677	1.05121	0.862022	0.844657	0.82341	1.13636	0.839069	1.07454	0.941619			0.224928	1	-0.105786		0.185718	0.972281	-0.0713647		0.065615	1	-0.034421
389	sp|Q13257|MD2L1_HUMAN	Q13257	MAD2L1	Mitotic spindle assembly checkpoint protein MAD2A OS=Homo sapiens OX=9606 GN=MAD2L1 PE=1 SV=1	1	11.1039	6.88182	9.36255	11.9477	9.75875	12.2663	6.81867	10.4617	11.3987		1.21805	0.754909	1.02704	1.31062	1.0705	1.34556	0.747982	1.1476	1.25039			0.621345	0.940688	0.333099		0.0704099	0.987304	0.061547		0.437521	1	0.271552
390	sp|O15479|MAGB2_HUMAN	O15479	MAGEB2	Melanoma-associated antigen B2 OS=Homo sapiens OX=9606 GN=MAGEB2 PE=1 SV=3	1	11.1424	9.03636	10.7731	10.1573	7.19774	10.3818	7.37452	10.6868	13.25		1.07997	0.875847	1.04418	0.984492	0.697639	1.00625	0.714773	1.03581	1.28425			0.354863	1	-0.171706		0.022357	0.998008	-0.0182892		0.194108	1	-0.153417
391	sp|Q96A72|MGN2_HUMAN	Q96A72	MAGOHB	Protein mago nashi homolog 2 OS=Homo sapiens OX=9606 GN=MAGOHB PE=1 SV=1	2	10.2122	9.34345	10.8236	10.5092	8.70488	12.256	7.98249	9.31167	10.8565		1.00847	0.922681	1.06885	1.03781	0.859621	1.2103	0.788284	0.919543	1.0721			0.0875843	1	0.0395149		0.330222	0.93667	-0.118639		0.340678	1	0.158153
392	sp|P27816|MAP4_HUMAN	P27816	MAP4	Microtubule-associated protein 4 OS=Homo sapiens OX=9606 GN=MAP4 PE=1 SV=3	2	10.5736	10.5624	12.2287	9.55933	8.92504	11.6294	7.0218	9.22089	10.2788		0.950726	0.949725	1.09955	0.85953	0.802497	1.04566	0.631367	0.829098	0.924217			0.484035	1	-0.153663		0.804215	0.71952	-0.345709		0.401985	1	0.192046
393	sp|P28482|MK01_HUMAN	P28482	MAPK1	Mitogen-activated protein kinase 1 OS=Homo sapiens OX=9606 GN=MAPK1 PE=1 SV=3	3	9.08864	8.66592	10.9808	9.24499	9.38318	12.0455	9.22342	10.4895	10.878		0.948862	0.904729	1.14641	0.965185	0.979612	1.25756	0.962932	1.09511	1.13568			0.218158	1	0.0909442		0.298492	0.940755	0.0943957		0.00779713	1	-0.00345151
394	sp|Q15691|MARE1_HUMAN	Q15691	MAPRE1	Microtubule-associated protein RP/EB family member 1 OS=Homo sapiens OX=9606 GN=MAPRE1 PE=1 SV=3	2	10.2499	9.31259	10.4257	10.1421	9.27347	11.8675	7.58263	9.9596	11.1865		1.0254	0.931624	1.04298	1.0146	0.927711	1.18722	0.758561	0.996351	1.11909			0.175842	1	0.0551793		0.162039	0.969119	-0.0787765		0.26862	1	0.133956
395	sp|P56192|SYMC_HUMAN	P56192	MARS1	Methionine--tRNA ligase, cytoplasmic OS=Homo sapiens OX=9606 GN=MARS1 PE=1 SV=2	1	10.8851	10.4343	9.76599	11.9347	9.53134	12.5489	8.21514	10.7219	5.96265		1.0505	1.007	0.942501	1.1518	0.919854	1.21107	0.79283	1.03475	0.575446			0.365343	1	0.121317		0.556207	0.713545	-0.359528		0.747408	1	0.480846
396	sp|P31153|METK2_HUMAN	P31153	MAT2A	S-adenosylmethionine synthase isoform type-2 OS=Homo sapiens OX=9606 GN=MAT2A PE=1 SV=1	1	7.9258	8.38984	10.8792	8.93085	7.1192	10.747	8.66688	13.7523	13.5889		0.874334	0.925525	1.20014	0.985206	0.785354	1.18555	0.956087	1.51708	1.49906			0.0420031	1	-0.0274435		0.652066	0.666028	0.38759		0.668829	1	-0.415033
397	sp|P43243|MATR3_HUMAN	P43243	MATR3	Matrin-3 OS=Homo sapiens OX=9606 GN=MATR3 PE=1 SV=2	1	11.5277	10.2327	10.4231	9.32504	8.55332	11.3204	9.28641	10.3124	9.01889		1.07456	0.953844	0.971596	0.869236	0.7973	1.05523	0.865635	0.961272	0.840699			0.461607	1	-0.148474		1.00116	0.826532	-0.16983		0.0539966	1	0.0213565
398	sp|Q96RQ3|MCCA_HUMAN	Q96RQ3	MCCC1	Methylcrotonoyl-CoA carboxylase subunit alpha, mitochondrial OS=Homo sapiens OX=9606 GN=MCCC1 PE=1 SV=3	1	10.8646	9.23072	9.77164	11.1629	10.8823	8.92243	10.1858	8.94334	10.0363		1.0913	0.927182	0.981515	1.12126	1.09307	0.896216	1.02312	0.898316	1.0081			0.14457	1	0.048456		0.135226	1	-0.0333862		0.271447	1	0.0818422
399	sp|P49736|MCM2_HUMAN	P49736	MCM2	DNA replication licensing factor MCM2 OS=Homo sapiens OX=9606 GN=MCM2 PE=1 SV=4	2	12.7036	10.3592	9.53214	8.93618	8.4922	11.9189	9.38419	9.66279	9.01084		1.16922	0.953449	0.877328	0.822477	0.781613	1.097	0.863711	0.889353	0.829348			0.329147	1	-0.157276		0.634202	0.786387	-0.206156		0.107592	1	0.0488799
400	sp|P33991|MCM4_HUMAN	P33991	MCM4	DNA replication licensing factor MCM4 OS=Homo sapiens OX=9606 GN=MCM4 PE=1 SV=5	3	11.9904	10.2528	9.8635	10.2355	8.98842	12.4312	8.01023	10.1645	8.06338		1.12036	0.958008	0.921629	0.956392	0.839863	1.16155	0.748462	0.949754	0.753429			0.0598909	1	-0.028129		0.953606	0.711068	-0.295055		0.682249	1	0.266926
401	sp|P33992|MCM5_HUMAN	P33992	MCM5	DNA replication licensing factor MCM5 OS=Homo sapiens OX=9606 GN=MCM5 PE=1 SV=5	1	12.0967	9.56603	9.8045	9.86082	8.44879	12.6606	8.52517	9.66297	9.37435		1.15327	0.911998	0.934733	0.940102	0.805484	1.20703	0.812765	0.92124	0.893724			0.0597117	1	-0.0350598		0.651231	0.825638	-0.184999		0.322264	1	0.149939
402	sp|Q14566|MCM6_HUMAN	Q14566	MCM6	DNA replication licensing factor MCM6 OS=Homo sapiens OX=9606 GN=MCM6 PE=1 SV=1	1	11.1744	9.07096	10.7025	10.0623	9.5477	11.5348	9.37909	9.75615	8.77216		1.08321	0.879316	1.03747	0.975412	0.92553	1.11816	0.909186	0.945737	0.850352			0.0280401	1	0.0102397		0.595714	0.911787	-0.144851		0.721138	1	0.15509
403	sp|Q9BTE3|MCMBP_HUMAN	Q9BTE3	MCMBP	Mini-chromosome maintenance complex-binding protein OS=Homo sapiens OX=9606 GN=MCMBP PE=1 SV=2	1	10.5127	5.04588	9.83271	10.444	10.2981	11.5255	9.86915	11.1492	11.3227		1.24209	0.596174	1.16174	1.23396	1.21673	1.36174	1.16605	1.31729	1.33779			0.464843	0.918683	0.416301		0.467751	0.751073	0.418728		0.00985923	1	-0.00242702
404	sp|Q9ULC4|MCTS1_HUMAN	Q9ULC4	MCTS1	Malignant T-cell-amplified sequence 1 OS=Homo sapiens OX=9606 GN=MCTS1 PE=1 SV=1	1	8.60278	10.8531	10.3544	12.3931	8.77472	12.1699	7.75645	8.65153	10.4441		0.865752	1.09222	1.04203	1.24719	0.883056	1.22473	0.780581	0.870658	1.05105			0.317022	1	0.151014		0.403114	0.913059	-0.154683		0.66965	1	0.305697
405	sp|P40926|MDHM_HUMAN	P40926	MDH2	Malate dehydrogenase, mitochondrial OS=Homo sapiens OX=9606 GN=MDH2 PE=1 SV=3	2	10.4696	9.5893	9.20197	9.93358	9.75371	11.6448	8.35785	10.3296	10.7196		1.07341	0.983152	0.94344	1.01845	1.00001	1.19389	0.856896	1.05905	1.09904			0.409695	1	0.0961226		0.00215073	0.998962	0.000839313		0.274212	1	0.0952833
406	sp|P46013|KI67_HUMAN	P46013	MKI67	Proliferation marker protein Ki-67 OS=Homo sapiens OX=9606 GN=MKI67 PE=1 SV=2	1	13.054	9.63678	8.75892	11.3068	8.82256	9.27246	7.54872	10.1082	11.4916		1.24523	0.919257	0.835517	1.07856	0.841588	0.884505	0.720076	0.964224	1.09619			0.151009	1	-0.0841518		0.165812	0.942589	-0.109843		0.0410875	1	0.025691
407	sp|P25325|THTM_HUMAN	P25325	MPST	3-mercaptopyruvate sulfurtransferase OS=Homo sapiens OX=9606 GN=MPST PE=1 SV=3	1	9.94099	9.57475	10.2043	10.5377	9.47537	12.1038	7.75532	9.40453	11.0032		1.00346	0.966495	1.03004	1.0637	0.956463	1.22179	0.782838	0.949313	1.11069			0.383186	1	0.105113		0.224936	0.947176	-0.0917764		0.471294	1	0.196889
408	sp|Q9BYD6|RM01_HUMAN	Q9BYD6	MRPL1	Large ribosomal subunit protein uL1m OS=Homo sapiens OX=9606 GN=MRPL1 PE=1 SV=2	1	11.3361	9.81026	8.92777	10.4938	8.00758	9.88744	7.2101	13.1351	11.1918		1.13082	0.978607	0.890575	1.04679	0.798783	0.986305	0.719232	1.31027	1.11642			0.214111	1	-0.0856733		0.0371579	1	0.031431		0.148718	1	-0.117104
409	sp|P52815|RM12_HUMAN	P52815	MRPL12	Large ribosomal subunit protein bL12m OS=Homo sapiens OX=9606 GN=MRPL12 PE=1 SV=2	1	10.0833	9.91174	11.7597	10.5405	7.84271	12.3948	8.29204	7.79853	11.3766		0.952613	0.9364	1.11099	0.995798	0.740931	1.17099	0.783381	0.736757	1.07479			0.110645	1	-0.0659802		0.498181	0.7833	-0.225298		0.24495	1	0.159318
410	sp|O75394|RM33_HUMAN	O75394	MRPL33	Large ribosomal subunit protein bL33m OS=Homo sapiens OX=9606 GN=MRPL33 PE=1 SV=1	1	10.9599	7.55711	9.11536	10.0738	10.6554	12.3687	9.45819	9.5549	10.2566		1.1899	0.820463	0.989639	1.09369	1.15684	1.34285	1.02686	1.03736	1.11354			0.657186	1	0.271458		0.227082	0.945562	0.0986626		0.745054	1	0.172796
411	sp|Q96EL3|RM53_HUMAN	Q96EL3	MRPL53	Large ribosomal subunit protein mL53 OS=Homo sapiens OX=9606 GN=MRPL53 PE=1 SV=1	1	8.84958	9.75278	11.5473	10.0569	8.36217	13.4022	8.5985	9.01851	10.4121		0.880565	0.970437	1.149	1.0007	0.832067	1.33356	0.855582	0.897375	1.03604			0.0910423	1	0.0591601		0.291237	0.934892	-0.101246		0.288186	1	0.160406
412	sp|Q6P161|RM54_HUMAN	Q6P161	MRPL54	Large ribosomal subunit protein mL54 OS=Homo sapiens OX=9606 GN=MRPL54 PE=1 SV=1	1	10.8197	7.18647	7.09872	9.59852	9.85977	12.997	10.182	9.52344	12.7343		1.29294	0.858772	0.848285	1.14701	1.17823	1.55313	1.21673	1.13804	1.52173			0.704682	0.909559	0.385347		0.721661	0.668554	0.387214		0.00323216	1	-0.00186634
413	sp|Q9UKD2|MRT4_HUMAN	Q9UKD2	MRTO4	mRNA turnover protein 4 homolog OS=Homo sapiens OX=9606 GN=MRTO4 PE=1 SV=2	1	11.8144	10.0001	10.5501	8.58023	8.28527	12.4083	8.00531	9.56333	10.793		1.09512	0.926949	0.977928	0.795336	0.767995	1.15017	0.742044	0.886463	1.00045			0.323451	1	-0.166267		0.587239	0.810768	-0.197699		0.0475251	1	0.0314324
414	sp|P43246|MSH2_HUMAN	P43246	MSH2	DNA mismatch repair protein Msh2 OS=Homo sapiens OX=9606 GN=MSH2 PE=1 SV=1	2	10.016	9.1976	9.58679	11.2609	9.61581	12.4802	9.03384	9.69022	9.11854		1.04332	0.958069	0.998609	1.173	1.00163	1.3	0.941012	1.00938	0.949834			0.709841	1	0.204564		0.437024	0.986142	-0.0486238		0.860509	1	0.253188
415	sp|P52701|MSH6_HUMAN	P52701	MSH6	DNA mismatch repair protein Msh6 OS=Homo sapiens OX=9606 GN=MSH6 PE=1 SV=2	1	8.15288	9.01621	7.17141	9.92533	5.54017	9.56427	6.55105	22.4985	11.5801		1.00485	1.11126	0.883886	1.22331	0.682834	1.17881	0.807426	2.77298	1.42727			0.00123261	0.998134	-0.00112947		0.412504	0.643533	0.564993		0.396304	1	-0.566122
417	sp|P00403|COX2_HUMAN	P00403	MT-CO2	Cytochrome c oxidase subunit 2 OS=Homo sapiens OX=9606 GN=MT-CO2 PE=1 SV=1	1	11.7879	9.22246	9.2912	10.2375	10.2389	12.1468	9.2399	9.39163	8.4437		1.16706	0.913068	0.919874	1.01356	1.0137	1.20259	0.914795	0.929817	0.835967			0.202212	1	0.134341		0.303654	0.905054	0.140478		0.00993771	1	-0.00613705
416	sp|Q9Y6C9|MTCH2_HUMAN	Q9Y6C9	MTCH2	Mitochondrial carrier homolog 2 OS=Homo sapiens OX=9606 GN=MTCH2 PE=1 SV=1	1	11.4967	9.07812	7.65067	8.13509	10.0875	12.866	9.97683	10.1791	10.53		1.22195	0.964886	0.813167	0.864655	1.07217	1.36749	1.06041	1.08191	1.1192			0.316507	1	0.111346		0.498866	0.91548	-0.154374		1.20053	1	0.265719
418	sp|P58546|MTPN_HUMAN	P58546	MTPN	Myotrophin OS=Homo sapiens OX=9606 GN=MTPN PE=1 SV=2	2	9.87781	8.10389	10.575	9.32769	8.67279	12.275	8.65211	10.8972	11.6186		1.03771	0.851349	1.11094	0.979914	0.911114	1.28954	0.908941	1.1448	1.22058			0.148736	1	0.0767585		0.289222	0.927864	0.123971		0.0834424	1	-0.0472129
419	sp|Q9HB07|MYG1_HUMAN	Q9HB07	MYG1	MYG1 exonuclease OS=Homo sapiens OX=9606 GN=MYG1 PE=1 SV=4	1	11.4557	11.1078	10.3827	8.59777	11.233	12.0067	8.27908	7.32029	9.61691		1.04313	1.01144	0.945425	0.782892	1.02285	1.0933	0.753872	0.666568	0.875692			0.144662	1	-0.0627335		1.21828	0.532093	-0.393554		0.810759	1	0.33082
420	sp|P35580|MYH10_HUMAN	P35580	MYH10	Myosin-10 OS=Homo sapiens OX=9606 GN=MYH10 PE=1 SV=3	1	8.87881	10.2251	12.9333	9.25974	8.57568	10.9918	8.97967	10.7776	9.37831		0.831423	0.957488	1.21109	0.867094	0.803038	1.02929	0.840868	1.00923	0.878198			0.300043	1	-0.142613		0.271197	0.937194	-0.12382		0.0484485	1	-0.0187936
421	sp|P35579|MYH9_HUMAN	P35579	MYH9	Myosin-9 OS=Homo sapiens OX=9606 GN=MYH9 PE=1 SV=4	2	11.0898	10.0142	12.2931	9.04923	8.56788	10.9621	7.30101	10.181	10.5417		0.996177	0.899559	1.10426	0.812876	0.769637	0.984705	0.655837	0.914542	0.946938			0.753223	1	-0.22791		0.594655	0.734506	-0.266992		0.0673017	1	0.0390824
422	sp|P60660|MYL6_HUMAN	P60660	MYL6	Myosin light polypeptide 6 OS=Homo sapiens OX=9606 GN=MYL6 PE=1 SV=2	1	9.51626	9.21377	11.1017	9.59634	9.07695	11.7459	7.64474	10.0013	12.103		0.956993	0.926573	1.11643	0.965046	0.912815	1.18121	0.768785	1.00577	1.21713			0.0588461	1	0.02396		0.0383404	1	-0.0243409		0.0749593	1	0.0483009
423	sp|Q9BXJ9|NAA15_HUMAN	Q9BXJ9	NAA15	N-alpha-acetyltransferase 15, NatA auxiliary subunit OS=Homo sapiens OX=9606 GN=NAA15 PE=1 SV=1	1	10.6923	11.9895	11.2303	10.209	11.0918	8.56753	8.85546	10.541	6.82314		0.945888	1.06064	0.993476	0.903127	0.981221	0.757918	0.783389	0.932499	0.603602			0.657794	1	-0.189821		0.803004	0.652271	-0.392194		0.391108	1	0.202373
424	sp|Q9GZZ1|NAA50_HUMAN	Q9GZZ1	NAA50	N-alpha-acetyltransferase 50 OS=Homo sapiens OX=9606 GN=NAA50 PE=1 SV=1	1	10.8365	8.73106	10.2654	8.81511	8.40088	12.6834	8.78724	10.4356	11.0447		1.08972	0.877994	1.03229	0.886445	0.844791	1.27544	0.883643	1.04941	1.11066			0.0251641	1	-0.0161055		0.0507367	0.999793	0.0201459		0.057938	1	-0.0362514
425	sp|P43490|NAMPT_HUMAN	P43490	NAMPT	Nicotinamide phosphoribosyltransferase OS=Homo sapiens OX=9606 GN=NAMPT PE=1 SV=1	1	10.3688	9.91342	10.0262	9.7397	8.27099	12.3036	8.8733	10.5428	9.96123		1.02633	0.981255	0.992414	0.964059	0.818682	1.21784	0.878301	1.04355	0.985987			0.0358793	1	-0.0187724		0.235987	0.98765	-0.048427		0.0547384	1	0.0296547
426	sp|O43776|SYNC_HUMAN	O43776	NARS1	Asparagine--tRNA ligase, cytoplasmic OS=Homo sapiens OX=9606 GN=NARS1 PE=1 SV=1	1	12.8709	10.2202	7.31537	12.9749	8.14275	10.2154	6.09818	12.7597	9.40261		1.26988	1.00836	0.721759	1.28015	0.803392	1.00789	0.601667	1.25892	0.927694			0.0624874	1	0.0551798		0.123187	0.938777	-0.131784		0.193725	1	0.186964
427	sp|P49321|NASP_HUMAN	P49321	NASP	Nuclear autoantigenic sperm protein OS=Homo sapiens OX=9606 GN=NASP PE=1 SV=2	1	11.1271	11.2072	11.8056	9.67441	7.31744	10.2364	8.2946	8.84323	11.494		0.977783	0.984816	1.0374	0.850127	0.643012	0.899514	0.728878	0.777089	1.01003			0.833862	0.89472	-0.340867		0.698123	0.727534	-0.268064		0.128622	1	-0.0728024
428	sp|Q9H0A0|NAT10_HUMAN	Q9H0A0	NAT10	RNA cytidine acetyltransferase OS=Homo sapiens OX=9606 GN=NAT10 PE=1 SV=2	2	10.4682	11.4543	9.21523	9.9172	9.93417	10.9811	7.38387	10.3175	10.3284		1.00857	1.10358	0.88785	0.955482	0.957117	1.05798	0.711406	0.99405	0.995098			0.0326318	1	-0.0101687		0.35692	0.91432	-0.163282		0.350588	1	0.153113
429	sp|Q8NCW5|NNRE_HUMAN	Q8NCW5	NAXE	NAD(P)H-hydrate epimerase OS=Homo sapiens OX=9606 GN=NAXE PE=1 SV=2	1	9.60344	9.56695	10.7964	8.80695	8.66088	12.822	8.10777	11.2373	10.3983		0.961407	0.957755	1.08084	0.881671	0.867047	1.28362	0.811675	1.12498	1.04098			0.0111247	1	-0.00679493		0.0478878	1	-0.0220959		0.0218174	1	0.015301
430	sp|P19338|NUCL_HUMAN	P19338	NCL	Nucleolin OS=Homo sapiens OX=9606 GN=NCL PE=1 SV=3	4	12.1011	10.9924	10.5881	9.30918	8.40239	10.729	8.23362	9.81877	9.82545		1.07784	0.97909	0.943073	0.829163	0.748395	0.955622	0.733363	0.874552	0.875147			0.922534	1	-0.248994		1.20187	0.705273	-0.275427		0.069403	1	0.026433
431	sp|O00483|NDUA4_HUMAN	O00483	NDUFA4	Cytochrome c oxidase subunit NDUFA4 OS=Homo sapiens OX=9606 GN=NDUFA4 PE=1 SV=1	1	9.60871	10.2642	9.86408	10.0359	9.55379	13.1941	8.79062	9.12891	9.55976		0.969369	1.0355	0.995132	1.01246	0.963828	1.33107	0.886836	0.920965	0.964431			0.32176	1	0.126301		1.18152	0.902005	-0.114232		0.629056	1	0.240533
432	sp|O75489|NDUS3_HUMAN	O75489	NDUFS3	NADH dehydrogenase [ubiquinone] iron-sulfur protein 3, mitochondrial OS=Homo sapiens OX=9606 GN=NDUFS3 PE=1 SV=1	1	9.02885	9.16304	9.86103	9.10796	9.58142	13.7181	7.88318	10.1508	11.5056		0.965552	0.979902	1.05455	0.974012	1.02464	1.46702	0.843033	1.08554	1.23041			0.369549	1	0.184423		0.121936	0.994459	0.0581523		0.197348	1	0.126271
433	sp|O43920|NDUS5_HUMAN	O43920	NDUFS5	NADH dehydrogenase [ubiquinone] iron-sulfur protein 5 OS=Homo sapiens OX=9606 GN=NDUFS5 PE=1 SV=3	1	11.9454	7.83257	8.00143	10.4147	8.75361	11.407	7.46805	11.4975	12.6799		1.29003	0.845869	0.864105	1.12472	0.945336	1.23188	0.806504	1.24166	1.36935			0.271721	1	0.158048		0.229301	0.917455	0.180109		0.0278195	1	-0.0220617
434	sp|O00217|NDUS8_HUMAN	O00217	NDUFS8	NADH dehydrogenase [ubiquinone] iron-sulfur protein 8, mitochondrial OS=Homo sapiens OX=9606 GN=NDUFS8 PE=1 SV=1	1	7.82388	6.70178	9.79907	9.46977	10.2383	15.7881	8.79351	11.3322	10.0535		0.964929	0.826539	1.20853	1.16792	1.2627	1.94717	1.08451	1.39761	1.23991			0.84802	0.587571	0.524973		0.747896	0.710898	0.321114		0.316801	1	0.20386
435	sp|P18615|NELFE_HUMAN	P18615	NELFE	Negative elongation factor E OS=Homo sapiens OX=9606 GN=NELFE PE=1 SV=3	1	10.3191	12.3671	9.41724	9.82868	9.83182	12.8561	8.17993	7.61398	9.58603		0.964298	1.15568	0.880022	0.918469	0.918763	1.20138	0.764397	0.711511	0.895794			0.0310017	1	0.0159501		1.03415	0.682353	-0.336438		0.99861	1	0.352388
436	sp|Q8NBF2|NHLC2_HUMAN	Q8NBF2	NHLRC2	NHL repeat-containing protein 2 OS=Homo sapiens OX=9606 GN=NHLRC2 PE=1 SV=1	2	8.46795	8.45757	19.5146	8.23305	10.0212	10.7579	7.47283	8.21924	8.85564		0.697139	0.696285	1.60658	0.677801	0.82501	0.885664	0.615214	0.676664	0.729056			0.189109	1	-0.218336		0.42487	0.763584	-0.453828		0.765567	1	0.235492
437	sp|Q86X76|NIT1_HUMAN	Q86X76	NIT1	Deaminated glutathione amidase OS=Homo sapiens OX=9606 GN=NIT1 PE=1 SV=2	1	0	5.3218	0	21.1146	19.8038	21.7816	5.92337	5.80175	10.2531		0	3	0	11.9027	11.1638	12.2787	3.33912	3.27055	5.77988		+	2.30456	0	2.09908		0.739045	0.42497	0.535082	+	1.58281	0	1.564
438	sp|Q9BYT8|NEUL_HUMAN	Q9BYT8	NLN	Neurolysin, mitochondrial OS=Homo sapiens OX=9606 GN=NLN PE=1 SV=1	1	11.1757	10.2916	8.47007	10.4478	11.6258	12.1108	7.04251	7.75409	11.0817		1.11991	1.03131	0.848779	1.04696	1.16501	1.21361	0.705725	0.777031	1.11049			0.628296	1	0.198181		0.408517	0.787299	-0.22897		0.8079	1	0.427151
439	sp|P22392-2|NDKB_HUMAN	P22392-2	NME2	Isoform of P22392, Isoform 3 of Nucleoside diphosphate kinase B OS=Homo sapiens OX=9606 GN=NME2	3	10.3382	9.5553	10.3409	9.75837	8.7258	11.7384	8.04288	9.92746	11.5727		1.0258	0.948122	1.02608	0.968272	0.865815	1.16474	0.798052	0.985049	1.1483			0.0258223	1	-0.0104726		0.105356	0.995796	-0.0482363		0.0667694	1	0.0377637
440	sp|Q14978|NOLC1_HUMAN	Q14978	NOLC1	Nucleolar and coiled-body phosphoprotein 1 OS=Homo sapiens OX=9606 GN=NOLC1 PE=1 SV=2	2	12.0978	11.055	10.7757	8.82358	8.82894	10.9238	7.90487	9.27553	10.3149		1.0697	0.977495	0.952804	0.780193	0.780668	0.965896	0.69896	0.820155	0.912056			0.935708	1	-0.253332		1.03772	0.76055	-0.310058		0.138304	1	0.0567265
441	sp|O00567|NOP56_HUMAN	O00567	NOP56	Nucleolar protein 56 OS=Homo sapiens OX=9606 GN=NOP56 PE=1 SV=4	2	10.3586	10.8279	11.1141	8.95361	9.18469	11.6479	7.95248	9.09576	10.865		0.962081	1.00567	1.03225	0.831589	0.853052	1.08183	0.738607	0.844792	1.00911			0.39172	1	-0.126687		0.643519	0.781357	-0.221849		0.206925	1	0.0951615
442	sp|Q9Y2X3|NOP58_HUMAN	Q9Y2X3	NOP58	Nucleolar protein 58 OS=Homo sapiens OX=9606 GN=NOP58 PE=1 SV=1	1	10.4118	11.8636	10.1546	8.8778	8.73303	10.9559	7.96141	9.94167	11.1003		0.963167	1.09747	0.939368	0.821259	0.807867	1.01349	0.736487	0.919675	1.02686			0.653191	1	-0.187452		0.446299	0.893246	-0.171211		0.0309336	1	-0.0162415
443	sp|Q9Y314|NOSIP_HUMAN	Q9Y314	NOSIP	Nitric oxide synthase-interacting protein OS=Homo sapiens OX=9606 GN=NOSIP PE=1 SV=1	1	11.0538	10.6377	8.95011	10.5295	8.47679	13.1494	8.69543	9.95201	8.55533		1.08223	1.0415	0.876272	1.0309	0.82993	1.28741	0.851337	0.974364	0.837621			0.0887778	1	0.0524408		0.646166	0.865034	-0.169138		0.45355	1	0.221579
444	sp|P55786|PSA_HUMAN	P55786	NPEPPS	Puromycin-sensitive aminopeptidase OS=Homo sapiens OX=9606 GN=NPEPPS PE=1 SV=2	1	10.2409	9.1776	9.55273	10.1934	10.3344	12.6581	7.8375	10.0787	9.9267		1.06045	0.95035	0.989195	1.05554	1.07014	1.31075	0.811581	1.04366	1.02792			0.717323	1	0.19021		0.189445	0.983641	-0.0651181		0.753849	1	0.255328
445	sp|Q8TAT6|NPL4_HUMAN	Q8TAT6	NPLOC4	Nuclear protein localization protein 4 homolog OS=Homo sapiens OX=9606 GN=NPLOC4 PE=1 SV=3	1	8.72406	9.55924	9.67603	8.76144	8.03366	10.924	15.0462	9.97748	9.29786		0.93608	1.02569	1.03823	0.940091	0.862001	1.17213	1.61444	1.07057	0.997648			0.0550894	1	-0.0232186		0.459297	0.759398	0.26353		0.476999	1	-0.286749
446	sp|P06748|NPM_HUMAN	P06748	NPM1	Nucleophosmin OS=Homo sapiens OX=9606 GN=NPM1 PE=1 SV=2	3	10.7843	10.3441	9.84885	9.4158	8.21007	12.0749	8.68747	9.87909	10.7555		1.04441	1.00178	0.953816	0.911877	0.795108	1.1694	0.841341	0.956744	1.04162			0.16659	1	-0.0783772		0.338332	0.94733	-0.0837443		0.00934162	1	0.00536712
447	sp|O75607|NPM3_HUMAN	O75607	NPM3	Nucleoplasmin-3 OS=Homo sapiens OX=9606 GN=NPM3 PE=1 SV=3	1	11.2635	9.90866	10.4793	9.47646	7.20789	11.7848	7.82914	11.3303	10.72		1.06758	0.939167	0.993253	0.898203	0.683182	1.11699	0.742065	1.07392	1.01607			0.321715	1	-0.179653		0.20962	0.944471	-0.0995125		0.109476	1	-0.080141
448	sp|Q15738|NSDHL_HUMAN	Q15738	NSDHL	Sterol-4-alpha-carboxylate 3-dehydrogenase, decarboxylating OS=Homo sapiens OX=9606 GN=NSDHL PE=1 SV=2	2	8.91894	9.0419	10.151	10.0343	10.3008	12.2981	9.39819	9.44476	10.412		0.951798	0.96492	1.08328	1.07082	1.09926	1.31241	1.00294	1.00791	1.11114			0.860773	1	0.211618		0.310893	0.982152	0.0583412		0.626203	1	0.153277
449	sp|Q5TFE4|NT5D1_HUMAN	Q5TFE4	NT5DC1	5'-nucleotidase domain-containing protein 1 OS=Homo sapiens OX=9606 GN=NT5DC1 PE=1 SV=1	2	6.42682	7.02363	8.13253	14.4608	10.557	12.441	10.8605	10.1912	9.9065		0.893318	0.976273	1.13041	2.01003	1.46741	1.72928	1.50959	1.41656	1.37699			1.98919	0.0221176	0.790403		1.66038	0.149043	0.526207		0.760241	1	0.264196
450	sp|Q02818|NUCB1_HUMAN	Q02818	NUCB1	Nucleobindin-1 OS=Homo sapiens OX=9606 GN=NUCB1 PE=1 SV=4	1	10.6712	11.5061	8.30172	9.35685	10.9097	11.754	8.96478	8.30269	10.233		1.05035	1.13253	0.817127	0.920981	1.07383	1.15693	0.882391	0.817222	1.00722			0.170431	1	0.0784226		0.338837	0.908897	-0.140124		0.766906	1	0.218547
451	sp|Q9Y266|NUDC_HUMAN	Q9Y266	NUDC	Nuclear migration protein nudC OS=Homo sapiens OX=9606 GN=NUDC PE=1 SV=1	1	11.2654	10.5941	8.568	7.87674	8.73798	10.7885	6.17152	12.9294	13.0683		1.11071	1.04453	0.844761	0.776605	0.86152	1.06369	0.608479	1.27477	1.28847			0.356967	1	-0.153888		0.00788044	1	0.00940839		0.153173	1	-0.163297
452	sp|Q8WVJ2|NUDC2_HUMAN	Q8WVJ2	NUDCD2	NudC domain-containing protein 2 OS=Homo sapiens OX=9606 GN=NUDCD2 PE=1 SV=1	1	9.69977	8.46094	12.2172	8.53012	8.71026	11.4837	8.69289	10.7435	11.4615		0.95791	0.835568	1.20652	0.8424	0.86019	1.13409	0.858475	1.06099	1.1319			0.138144	1	-0.0776037		0.0551421	1	0.0314513		0.233161	1	-0.109055
453	sp|O43809|CPSF5_HUMAN	O43809	NUDT21	Cleavage and polyadenylation specificity factor subunit 5 OS=Homo sapiens OX=9606 GN=NUDT21 PE=1 SV=1	1	10.5215	9.63675	11.5413	11.0816	7.9046	10.9369	7.67652	10.4439	10.257		0.995743	0.912008	1.09225	1.04874	0.748079	1.03505	0.726495	0.988391	0.970707			0.204172	1	-0.0962139		0.428991	0.904704	-0.16966		0.125099	1	0.073446
454	sp|Q14980|NUMA1_HUMAN	Q14980	NUMA1	Nuclear mitotic apparatus protein 1 OS=Homo sapiens OX=9606 GN=NUMA1 PE=1 SV=2	2	11.8166	8.31701	12.5321	7.42978	9.33694	13.4934	8.19499	9.25934	9.61988		1.08523	0.763829	1.15094	0.682346	0.8575	1.23922	0.752623	0.850372	0.883484			0.157803	1	-0.131972		0.514387	0.761366	-0.251565		0.16392	1	0.119593
455	sp|P37198|NUP62_HUMAN	P37198	NUP62	Nuclear pore glycoprotein p62 OS=Homo sapiens OX=9606 GN=NUP62 PE=1 SV=3	1	9.06292	8.70544	8.82162	12.8566	10.2793	14.8731	7.6884	6.95979	10.7528		1.02252	0.982186	0.995294	1.45053	1.15976	1.67805	0.867439	0.785235	1.21318			1.08288	0.529846	0.499268		0.168874	0.961978	-0.0915222		1.11879	0.564571	0.59079
456	sp|Q8N1F7|NUP93_HUMAN	Q8N1F7	NUP93	Nuclear pore complex protein Nup93 OS=Homo sapiens OX=9606 GN=NUP93 PE=1 SV=2	1	7.82276	8.2387	8.13956	11.2575	11.9803	12.955	10.1063	9.55586	9.94399		0.969723	1.02128	1.00899	1.3955	1.4851	1.60593	1.25279	1.18456	1.23267			2.31537	0.0981053	0.578602		3.03353	0.663429	0.290781		1.58677	1	0.28782
457	sp|Q9NTK5|OLA1_HUMAN	Q9NTK5	OLA1	Obg-like ATPase 1 OS=Homo sapiens OX=9606 GN=OLA1 PE=1 SV=2	1	10.4109	9.83391	11.2427	9.74566	8.32711	10.6872	9.05417	10.7715	9.92697		0.991908	0.936936	1.07116	0.928528	0.793374	1.01823	0.862645	1.02626	0.945802			0.475324	1	-0.136105		0.379289	0.942585	-0.0832067		0.153491	1	-0.0528988
458	sp|Q9P0S3|ORML1_HUMAN	Q9P0S3	ORMDL1	ORM1-like protein 1 OS=Homo sapiens OX=9606 GN=ORMDL1 PE=1 SV=1	1	9.38693	10.9978	9.6985	11.3116	10.5946	13.1299	7.56881	8.75236	8.55943		0.936095	1.09674	0.967165	1.12803	1.05653	1.30936	0.754786	0.872813	0.853574			0.863569	1	0.217404		1.3385	0.717269	-0.273437		1.82389	0.56575	0.490841
459	sp|Q96FW1|OTUB1_HUMAN	Q96FW1	OTUB1	Ubiquitin thioesterase OTUB1 OS=Homo sapiens OX=9606 GN=OTUB1 PE=1 SV=2	1	8.06909	8.83073	9.69904	12.5787	8.01229	12.9285	6.7864	10.9186	12.1766		0.910087	0.995989	1.09392	1.41871	0.90368	1.45817	0.765417	1.23148	1.37336			0.515564	1	0.304944		0.170378	0.940445	0.128209		0.198365	1	0.176736
460	sp|P07237|PDIA1_HUMAN	P07237	P4HB	Protein disulfide-isomerase OS=Homo sapiens OX=9606 GN=P4HB PE=1 SV=3	1	11.9679	10.5741	11.1057	9.18141	8.30682	13.0949	8.18913	8.96394	8.61622		1.06705	0.942777	0.990177	0.818609	0.74063	1.16753	0.730138	0.799219	0.768216			0.301199	1	-0.16428		2.2817	0.440903	-0.383961		0.41417	1	0.21968
461	sp|Q9UQ80|PA2G4_HUMAN	Q9UQ80	PA2G4	Proliferation-associated protein 2G4 OS=Homo sapiens OX=9606 GN=PA2G4 PE=1 SV=3	1	11.3563	8.8253	9.86538	9.84824	8.50079	11.9838	7.90598	9.6494	12.0649		1.13385	0.88115	0.984996	0.983285	0.848751	1.1965	0.789363	0.963432	1.2046			0.0129494	1	0.0070111		0.0572147	1	-0.0344379		0.0632599	1	0.041449
462	sp|P11940|PABP1_HUMAN	P11940	PABPC1	Polyadenylate-binding protein 1 OS=Homo sapiens OX=9606 GN=PABPC1 PE=1 SV=2	1	11.171	8.66412	9.73569	11.7314	7.30898	13.1888	8.384	12.0083	7.80774		1.13331	0.878988	0.9877	1.19017	0.741507	1.33802	0.850569	1.21825	0.792107			0.109091	1	0.0877332		0.144547	0.967624	-0.0871739		0.207712	1	0.174907
463	sp|Q13310|PABP4_HUMAN	Q13310	PABPC4	Polyadenylate-binding protein 4 OS=Homo sapiens OX=9606 GN=PABPC4 PE=1 SV=1	1	12.7004	9.33687	9.58291	8.9554	9.52837	9.77985	9.41814	9.831	10.867		1.20497	0.885845	0.909188	0.849653	0.904014	0.927873	0.893556	0.932726	1.03102			0.389849	1	-0.14847		0.13497	0.9875	-0.0585148		0.535629	1	-0.0899549
464	sp|Q9UNF0|PACN2_HUMAN	Q9UNF0	PACSIN2	Protein kinase C and casein kinase substrate in neurons protein 2 OS=Homo sapiens OX=9606 GN=PACSIN2 PE=1 SV=2	1	10.8288	9.68448	10.2304	9.74676	8.92658	13.8678	8.82171	8.892	9.00151		1.05668	0.945021	0.998296	0.951098	0.871065	1.35323	0.860831	0.86769	0.878377			0.0961197	1	0.0564748		1.34156	0.768848	-0.201178		0.500689	1	0.257653
465	sp|Q8N7H5|PAF1_HUMAN	Q8N7H5	PAF1	RNA polymerase II-associated factor 1 homolog OS=Homo sapiens OX=9606 GN=PAF1 PE=1 SV=2	1	12.0199	12.0235	10.0436	8.05197	9.16182	9.56012	9.36829	8.33525	11.4355		1.05787	1.05819	0.883938	0.708654	0.806332	0.841386	0.824504	0.733586	1.00644			1.40419	0.784377	-0.347113		0.645006	0.761176	-0.233627		0.293452	1	-0.113487
466	sp|P22234|PUR6_HUMAN	P22234	PAICS	Bifunctional phosphoribosylaminoimidazole carboxylase/phosphoribosylaminoimidazole succinocarboxamide synthetase OS=Homo sapiens OX=9606 GN=PAICS PE=1 SV=3	2	11.6714	7.58046	11.6159	8.97123	9.88496	11.7316	6.98926	10.6248	10.9304		1.13433	0.736736	1.12894	0.871903	0.960708	1.14018	0.679278	1.03261	1.06231			0.00807548	1	0.00588425		0.143486	0.948116	-0.11348		0.187982	1	0.119365
467	sp|Q13177|PAK2_HUMAN	Q13177	PAK2	Serine/threonine-protein kinase PAK 2 OS=Homo sapiens OX=9606 GN=PAK2 PE=1 SV=3	3	11.0831	9.08839	10.9339	9.57346	8.01464	12.8746	8.49645	9.74192	10.1935		1.06892	0.876542	1.05453	0.923325	0.772983	1.24171	0.819452	0.939573	0.983129			0.081898	1	-0.0523031		0.452949	0.90286	-0.128133		0.124775	1	0.07583
468	sp|Q99497|PARK7_HUMAN	Q99497	PARK7	Parkinson disease protein 7 OS=Homo sapiens OX=9606 GN=PARK7 PE=1 SV=2	3	4.95004	5.14945	5.86196	13.7114	11.4013	18.1855	10.3641	10.0775	10.2987		0.930374	0.967853	1.10177	2.5771	2.14291	3.41802	1.94797	1.8941	1.93566		+	1.9684	0	1.41664	+	2.30255	0	0.949246		0.856375	0.988903	0.46739
469	sp|P09874|PARP1_HUMAN	P09874	PARP1	Poly [ADP-ribose] polymerase 1 OS=Homo sapiens OX=9606 GN=PARP1 PE=1 SV=4	3	9.71544	11.5839	11.1747	8.21003	10.0127	12.0579	7.82276	9.51225	9.9103		0.897525	1.07014	1.03233	0.758453	0.924984	1.11392	0.722677	0.878754	0.915526			0.246258	1	-0.114484		0.895423	0.721745	-0.256703		0.296535	1	0.142219
470	sp|Q9BVG4|PBDC1_HUMAN	Q9BVG4	PBDC1	Protein PBDC1 OS=Homo sapiens OX=9606 GN=PBDC1 PE=1 SV=1	1	9.25831	10.0801	8.79495	8.5973	9.28726	16.3933	8.50706	9.60662	9.47511		0.98726	1.07489	0.937849	0.916773	0.990347	1.7481	0.90715	1.0244	1.01038			0.278614	1	0.224436		0.128857	1	-0.0280101		0.316993	1	0.252446
471	sp|P11498|PYC_HUMAN	P11498	PC	Pyruvate carboxylase, mitochondrial OS=Homo sapiens OX=9606 GN=PC PE=1 SV=2	1	11.4943	7.85623	11.0449	14.5313	11.9891	8.11413	9.53297	6.5878	8.84927		1.13447	0.775402	1.09012	1.43423	1.18331	0.800856	0.940894	0.650209	0.873414			0.213287	1	0.167727		0.517376	0.731881	-0.281239		0.667988	1	0.448965
472	sp|Q15366|PCBP2_HUMAN	Q15366	PCBP2	Poly(rC)-binding protein 2 OS=Homo sapiens OX=9606 GN=PCBP2 PE=1 SV=1	2	10.1047	10.6375	7.76672	11.0187	9.72333	12.8793	8.5811	8.39271	10.8959		1.06332	1.11938	0.817293	1.1595	1.02319	1.35529	0.90299	0.883166	1.14658			0.586065	1	0.241652		0.0554176	1	-0.0297773		0.740082	1	0.27143
473	sp|P05165|PCCA_HUMAN	P05165	PCCA	Propionyl-CoA carboxylase alpha chain, mitochondrial OS=Homo sapiens OX=9606 GN=PCCA PE=1 SV=4	1	8.59014	10.7911	10.5859	8.67575	9.1917	11.6955	9.55795	11.6123	9.29968		0.859955	1.08029	1.05975	0.868526	0.920177	1.17083	0.956842	1.1625	0.930986			0.0495208	1	-0.0244435		0.0576259	0.999978	0.024311		0.105323	1	-0.0487545
474	sp|P22061|PIMT_HUMAN	P22061	PCMT1	Protein-L-isoaspartate(D-aspartate) O-methyltransferase OS=Homo sapiens OX=9606 GN=PCMT1 PE=1 SV=4	3	9.92169	8.4321	10.4658	8.90698	8.34406	11.8529	8.95254	10.4253	12.6987		1.03281	0.877748	1.08944	0.927181	0.868583	1.23383	0.931923	1.08523	1.32189			0.00520222	1	0.00292102		0.340955	0.921794	0.145612		0.267397	1	-0.142691
475	sp|Q8WW12|PCNP_HUMAN	Q8WW12	PCNP	PEST proteolytic signal-containing nuclear protein OS=Homo sapiens OX=9606 GN=PCNP PE=1 SV=2	1	11.527	11.9596	8.27587	10.1194	7.59441	8.50584	8.71036	10.0998	13.2078		1.08874	1.1296	0.781666	0.955788	0.717301	0.803387	0.822704	0.953943	1.24749			0.563844	1	-0.267836		0.0118971	1	0.00878604		0.564912	1	-0.276622
476	sp|Q13442|HAP28_HUMAN	Q13442	PDAP1	28 kDa heat- and acid-stable phosphoprotein OS=Homo sapiens OX=9606 GN=PDAP1 PE=1 SV=1	2	9.85753	10.1202	12.2849	7.88196	8.86677	10.2959	7.64209	10.7227	12.328		0.91662	0.941047	1.14233	0.732918	0.824492	0.95738	0.710613	0.997067	1.14634			0.786353	1	-0.256084		0.147667	0.96413	-0.0929276		0.273095	1	-0.163156
477	sp|Q8WUM4|PDC6I_HUMAN	Q8WUM4	PDCD6IP	Programmed cell death 6-interacting protein OS=Homo sapiens OX=9606 GN=PDCD6IP PE=1 SV=1	1	9.58027	7.42946	10.4416	9.44656	9.26668	13.2914	8.77944	11.3476	10.4171		1.04697	0.811924	1.1411	1.03236	1.0127	1.45254	0.959456	1.24011	1.13842			0.406898	1	0.215557		0.362249	0.916467	0.160574		0.0968098	1	0.0549827
478	sp|Q6L8Q7|PDE12_HUMAN	Q6L8Q7	PDE12	2',5'-phosphodiesterase 12 OS=Homo sapiens OX=9606 GN=PDE12 PE=1 SV=2	1	9.22122	9.4041	8.98486	11.2221	11.3921	11.4103	8.17949	10.3862	9.79963		1.00194	1.02181	0.976255	1.21934	1.23782	1.23979	0.888747	1.12852	1.06478			2.86899	0.821053	0.301586		0.102642	1	0.0318631		0.917988	1	0.269723
479	sp|P13667|PDIA4_HUMAN	P13667	PDIA4	Protein disulfide-isomerase A4 OS=Homo sapiens OX=9606 GN=PDIA4 PE=1 SV=2	2	11.6922	9.22013	10.1147	8.19533	8.34429	12.8629	8.94818	9.92339	10.6989		1.13052	0.891495	0.977989	0.792406	0.80681	1.24371	0.865199	0.959492	1.03448			0.160333	1	-0.103301		0.204052	0.986367	-0.0662738		0.0545824	1	-0.0370271
480	sp|Q15084|PDIA6_HUMAN	Q15084	PDIA6	Protein disulfide-isomerase A6 OS=Homo sapiens OX=9606 GN=PDIA6 PE=1 SV=1	1	10.2672	10.0698	9.64042	11.0754	8.92135	11.1323	9.16247	9.54978	10.1813		1.02749	1.00774	0.964768	1.10837	0.892807	1.11406	0.916937	0.955696	1.0189			0.154388	1	0.047396		0.435009	0.979152	-0.0539929		0.349833	1	0.101389
481	sp|P30086|PEBP1_HUMAN	P30086	PEBP1	Phosphatidylethanolamine-binding protein 1 OS=Homo sapiens OX=9606 GN=PEBP1 PE=1 SV=3	3	10.6653	8.17385	9.15021	10.2837	8.84581	12.8821	9.45849	10.2867	10.254		1.14314	0.876103	0.980753	1.10224	0.948127	1.38075	1.0138	1.10256	1.09906			0.400674	1	0.184968		0.355208	0.938474	0.107585		0.16996	1	0.0773833
482	sp|O15067|PUR4_HUMAN	O15067	PFAS	Phosphoribosylformylglycinamidine synthase OS=Homo sapiens OX=9606 GN=PFAS PE=1 SV=4	3	9.69064	8.58284	11.3701	10.0332	10.0281	11.1349	9.188	10.3843	9.58779		0.980715	0.868603	1.15068	1.01538	1.01487	1.12688	0.929846	1.05092	0.970306			0.241543	1	0.0814963		0.0412071	0.996475	-0.0159798		0.605642	1	0.0974761
483	sp|Q9UHV9|PFD2_HUMAN	Q9UHV9	PFDN2	Prefoldin subunit 2 OS=Homo sapiens OX=9606 GN=PFDN2 PE=1 SV=1	1	11.2129	8.96117	9.24991	9.89474	8.43993	11.5984	7.58535	10.0963	12.9613		1.14324	0.91366	0.943099	1.00884	0.860516	1.18254	0.773385	1.02939	1.32151			0.0403473	1	0.0198433		0.0428466	1	0.0316327		0.0148323	1	-0.0117893
484	sp|Q9NQP4|PFD4_HUMAN	Q9NQP4	PFDN4	Prefoldin subunit 4 OS=Homo sapiens OX=9606 GN=PFDN4 PE=1 SV=1	1	9.54645	8.58552	11.5208	9.44069	8.76011	11.7823	8.456	11.5193	10.3888		0.965823	0.868605	1.16557	0.955124	0.886269	1.19202	0.855502	1.16542	1.05105			0.0284474	1	0.0151153		0.064167	1	0.0332928		0.0334583	1	-0.0181774
485	sp|Q99471|PFD5_HUMAN	Q99471	PFDN5	Prefoldin subunit 5 OS=Homo sapiens OX=9606 GN=PFDN5 PE=1 SV=2	1	9.66546	10.2811	10.4994	9.49061	8.77298	11.9452	7.93051	9.84385	11.5708		0.952386	1.01305	1.03456	0.935157	0.864446	1.17702	0.781433	0.969964	1.14012			0.0548379	1	-0.0230251		0.150741	0.983236	-0.0693198		0.0787657	1	0.0462947
486	sp|P08237|PFKAM_HUMAN	P08237	PFKM	ATP-dependent 6-phosphofructokinase, muscle type OS=Homo sapiens OX=9606 GN=PFKM PE=1 SV=2	2	11.7706	10.8967	8.78494	10.6389	8.60892	10.9882	8.92871	8.48951	10.8935		1.12271	1.03936	0.837932	1.01476	0.821142	1.04809	0.851644	0.809753	1.03905			0.117725	1	-0.0543248		0.373497	0.918558	-0.149479		0.240961	1	0.0951538
487	sp|Q01813|PFKAP_HUMAN	Q01813	PFKP	ATP-dependent 6-phosphofructokinase, platelet type OS=Homo sapiens OX=9606 GN=PFKP PE=1 SV=2	1	11.9062	9.5172	11.3536	8.72414	7.87441	10.726	8.12011	10.656	11.1223		1.08975	0.871086	1.03917	0.798498	0.720725	0.981722	0.743214	0.975321	1.01799			0.737911	1	-0.268013		0.328164	0.909471	-0.139594		0.265072	1	-0.128419
488	sp|P07737|PROF1_HUMAN	P07737	PFN1	Profilin-1 OS=Homo sapiens OX=9606 GN=PFN1 PE=1 SV=2	3	10.9173	8.76725	10.4685	9.88	9.30224	11.3554	8.94189	9.42038	10.947		1.08619	0.872274	1.04154	0.982984	0.925501	1.12977	0.889649	0.937255	1.08914			0.0521261	1	0.0195789		0.110611	1	-0.0399419		0.186075	1	0.0595208
489	sp|P18669|PGAM1_HUMAN	P18669	PGAM1	Phosphoglycerate mutase 1 OS=Homo sapiens OX=9606 GN=PGAM1 PE=1 SV=2	3	10.4479	9.92737	11.1067	9.97154	8.64348	11.5541	8.14911	9.85559	10.3442		0.995609	0.946005	1.05839	0.950214	0.82366	1.10102	0.77655	0.939165	0.985722			0.199328	1	-0.070049		0.565243	0.907663	-0.157194		0.210605	1	0.0871454
490	sp|P52209|6PGD_HUMAN	P52209	PGD	6-phosphogluconate dehydrogenase, decarboxylating OS=Homo sapiens OX=9606 GN=PGD PE=1 SV=3	1	10.4263	8.52785	10.8069	8.96024	9.20273	14.4865	8.30923	5.55467	13.7255		1.051	0.859631	1.08937	0.903218	0.927661	1.46028	0.837593	0.559927	1.38357			0.152673	1	0.104673		0.184372	0.923508	-0.200339		0.2726	1	0.305012
491	sp|P00558|PGK1_HUMAN	P00558	PGK1	Phosphoglycerate kinase 1 OS=Homo sapiens OX=9606 GN=PGK1 PE=1 SV=3	1	9.72872	9.34849	11.1039	8.83894	8.66137	12.598	7.89664	11.1986	10.6254		0.967035	0.92924	1.10372	0.878591	0.860941	1.25224	0.784927	1.11314	1.05617			0.0382183	1	-0.0221275		0.0679164	1	-0.0346808		0.0177016	1	0.0125533
492	sp|O95336|6PGL_HUMAN	O95336	PGLS	6-phosphogluconolactonase OS=Homo sapiens OX=9606 GN=PGLS PE=1 SV=2	1	9.97816	8.24183	10.9309	11.8024	5.72017	14.162	10.6017	9.03319	9.52967		1.02688	0.848191	1.12493	1.21462	0.58868	1.45745	1.09105	0.929633	0.980726			0.0227764	1	0.0296493		0.0172307	1	0.00727201		0.0173986	1	0.0223773
493	sp|P36871|PGM1_HUMAN	P36871	PGM1	Phosphoglucomutase-1 OS=Homo sapiens OX=9606 GN=PGM1 PE=1 SV=3	1	8.89873	9.76388	13.1767	7.59438	8.93412	10.2734	7.65765	11.5682	12.1329		0.838465	0.919983	1.24155	0.715566	0.8418	0.967994	0.721528	1.09	1.14319			0.482848	1	-0.238623		0.0378748	1	-0.0303754		0.342909	1	-0.208248
494	sp|Q96G03|PGM2_HUMAN	Q96G03	PGM2	Phosphopentomutase OS=Homo sapiens OX=9606 GN=PGM2 PE=1 SV=4	2	9.44997	8.96785	10.1848	10.7603	9.78014	12.0584	8.71208	10.6779	9.40848		0.991164	0.940597	1.06824	1.1286	1.02579	1.26476	0.913771	1.11996	0.986812			0.798469	1	0.18535		0.0219423	1	0.00670679		0.661912	1	0.178643
495	sp|P35232|PHB1_HUMAN	P35232	PHB1	Prohibitin 1 OS=Homo sapiens OX=9606 GN=PHB1 PE=1 SV=1	2	11.797	8.69949	9.83057	11.7164	7.55009	13.068	7.09177	10.9171	9.32963		1.16698	0.860566	0.972454	1.159	0.746865	1.2927	0.701528	1.07993	0.922901			0.0829523	1	0.065451		0.289129	0.916355	-0.160693		0.301535	1	0.226144
496	sp|Q99623|PHB2_HUMAN	Q99623	PHB2	Prohibitin-2 OS=Homo sapiens OX=9606 GN=PHB2 PE=1 SV=2	1	12.7135	12.4086	10.2863	7.72331	7.1628	9.89695	9.98783	9.60912	10.2117		1.07716	1.05133	0.871512	0.654364	0.606875	0.838528	0.846228	0.814141	0.865193			1.35349	0.3248	-0.522491		0.918984	0.730834	-0.242492		0.740385	1	-0.279998
497	sp|O43175|SERA_HUMAN	O43175	PHGDH	D-3-phosphoglycerate dehydrogenase OS=Homo sapiens OX=9606 GN=PHGDH PE=1 SV=4	2	9.56144	10.733	10.8868	11.0386	9.81873	12.5609	7.60359	8.16812	9.6288		0.919923	1.03264	1.04743	1.06205	0.944677	1.20851	0.731554	0.785868	0.926403			0.320776	1	0.0950596		1.1161	0.74014	-0.300559		1.28897	1	0.395619
498	sp|Q9Y237|PIN4_HUMAN	Q9Y237	PIN4	Peptidyl-prolyl cis-trans isomerase NIMA-interacting 4 OS=Homo sapiens OX=9606 GN=PIN4 PE=1 SV=1	1	9.09307	9.63892	10.2877	9.74129	9.72423	11.1213	8.33057	10.2671	11.7958		0.940025	0.996454	1.06352	1.00704	1.00527	1.1497	0.861199	1.0614	1.21943			0.380368	1	0.0748217		0.122522	0.98752	0.0540326		0.0432828	1	0.0207891
499	sp|Q9GZP4|PITH1_HUMAN	Q9GZP4	PITHD1	PITH domain-containing protein 1 OS=Homo sapiens OX=9606 GN=PITHD1 PE=1 SV=1	1	10.9102	8.01935	10.3203	10.2917	9.52953	11.3581	11.4372	7.254	10.8795		1.119	0.822501	1.0585	1.05557	0.977391	1.16494	1.17305	0.744003	1.11585			0.251466	1	0.100986		0.000225284	1	-0.000173728		0.165293	1	0.101159
500	sp|Q00169|PIPNA_HUMAN	Q00169	PITPNA	Phosphatidylinositol transfer protein alpha isoform OS=Homo sapiens OX=9606 GN=PITPNA PE=1 SV=2	1	10.07	9.96256	10.5648	9.87531	9.05934	12.4343	7.77321	9.63677	10.6238		0.987339	0.976808	1.03585	0.968253	0.888248	1.21915	0.762147	0.944864	1.04164			0.0548253	1	0.0232615		0.387145	0.911141	-0.137802		0.351007	1	0.161063
501	sp|P48739|PIPNB_HUMAN	P48739	PITPNB	Phosphatidylinositol transfer protein beta isoform OS=Homo sapiens OX=9606 GN=PITPNB PE=1 SV=2	1	10.0169	8.69469	10.0808	10.2008	8.82225	10.8425	8.35812	10.0725	12.9115		1.0437	0.905938	1.05036	1.06287	0.919229	1.12973	0.87087	1.0495	1.34531			0.170036	1	0.0507851		0.193992	0.942885	0.102696		0.0891705	1	-0.0519112
502	sp|Q5JRX3|PREP_HUMAN	Q5JRX3	PITRM1	Presequence protease, mitochondrial OS=Homo sapiens OX=9606 GN=PITRM1 PE=1 SV=3	1	10.6429	6.19028	7.47781	13.2548	14.1684	9.91118	11.6677	7.73925	8.94766		1.31335	0.763885	0.922768	1.63565	1.74839	1.22305	1.4398	0.955029	1.10415			1.03788	0.218667	0.639219		0.33968	0.794521	0.237902		0.787408	1	0.401317
503	sp|P14618|KPYM_HUMAN	P14618	PKM	Pyruvate kinase PKM OS=Homo sapiens OX=9606 GN=PKM PE=1 SV=4	2	12.0012	9.76474	10.4558	9.10857	9.42535	10.478	8.70052	9.7619	10.3039		1.11737	0.909145	0.973484	0.848052	0.877546	0.975555	0.81006	0.90888	0.959344			0.613179	1	-0.148618		0.640478	0.876486	-0.161845		0.0480238	1	0.0132277
504	sp|Q16512|PKN1_HUMAN	Q16512	PKN1	Serine/threonine-protein kinase N1 OS=Homo sapiens OX=9606 GN=PKN1 PE=1 SV=2	1	10.3677	12.7299	10.2644	11.2745	5.88302	11.6267	8.98949	7.83273	11.0316		0.93229	1.1447	0.923006	1.01383	0.529018	1.0455	0.80836	0.704341	0.991996			0.30771	1	-0.270944		0.677301	0.722013	-0.267472		0.00314756	1	-0.00347209
505	sp|Q01970|PLCB3_HUMAN	Q01970	PLCB3	1-phosphatidylinositol 4,5-bisphosphate phosphodiesterase beta-3 OS=Homo sapiens OX=9606 GN=PLCB3 PE=1 SV=2	1	9.77243	13.9451	8.95061	8.87004	8.30429	13.4875	6.81427	8.99409	10.8616		0.897426	1.28062	0.821956	0.814557	0.762604	1.23859	0.625771	0.825949	0.997448			0.122651	1	-0.0986811		0.454081	0.746918	-0.291231		0.261133	1	0.19255
506	sp|Q15149-2|PLEC_HUMAN	Q15149-2	PLEC	Isoform of Q15149, Isoform 2 of Plectin OS=Homo sapiens OX=9606 GN=PLEC	1	10.3056	9.59068	12.1998	10.8211	8.37921	10.3466	8.86231	9.8085	9.68619		0.963257	0.896435	1.14031	1.01144	0.7832	0.967093	0.828354	0.916795	0.905362			0.32264	1	-0.120699		0.637724	0.869415	-0.17271		0.152528	1	0.052011
507	sp|P13797|PLST_HUMAN	P13797	PLS3	Plastin-3 OS=Homo sapiens OX=9606 GN=PLS3 PE=1 SV=4	1	11.3954	6.49117	10.0793	12.8671	9.60122	11.7989	10.2357	9.35897	8.1723		1.22243	0.696331	1.08124	1.3803	1.02996	1.26571	1.09802	1.00397	0.876672			0.483253	1	0.322407		0.0289293	0.998198	0.0234849		0.870339	1	0.298922
508	sp|O75439|MPPB_HUMAN	O75439	PMPCB	Mitochondrial-processing peptidase subunit beta OS=Homo sapiens OX=9606 GN=PMPCB PE=1 SV=2	1	9.736	8.67923	9.20968	9.88946	10.1211	13.0395	8.97363	10.0348	10.3166		1.05731	0.942544	1.00015	1.07397	1.09913	1.41606	0.974515	1.08975	1.12036			0.740174	1	0.248653		0.469406	0.945428	0.0851589		0.474197	1	0.163494
509	sp|P00491|PNPH_HUMAN	P00491	PNP	Purine nucleoside phosphorylase OS=Homo sapiens OX=9606 GN=PNP PE=1 SV=2	4	10.1905	9.70647	10.9381	9.98113	9.05746	11.2184	7.84767	10.0132	11.0472		0.99145	0.944362	1.06419	0.971084	0.881219	1.09146	0.763515	0.974201	1.0748			0.107798	1	-0.0310936		0.257206	0.93173	-0.105895		0.161182	1	0.0748011
510	sp|Q9NRF9|DPOE3_HUMAN	Q9NRF9	POLE3	DNA polymerase epsilon subunit 3 OS=Homo sapiens OX=9606 GN=POLE3 PE=1 SV=1	2	10.0854	8.62329	11.6243	8.46166	8.29067	11.8832	7.19427	10.8192	13.0181		0.997466	0.852864	1.14967	0.836879	0.819968	1.17527	0.71153	1.07005	1.28752			0.165828	1	-0.0927401		0.00125343	1	0.00110698		0.11075	1	-0.093847
511	sp|Q9GZS1|RPA49_HUMAN	Q9GZS1	POLR1E	DNA-directed RNA polymerase I subunit RPA49 OS=Homo sapiens OX=9606 GN=POLR1E PE=1 SV=3	1	11.2433	9.94231	6.24325	18.834	7.40181	7.71466	11.3473	10.557	6.71639		1.22972	1.08743	0.682849	2.05995	0.809566	0.843783	1.2411	1.15466	0.734598			0.14943	1	0.207961		0.0681164	0.99014	0.0684096		0.0982095	1	0.139552
512	sp|Q6S8J3|POTEE_HUMAN	Q6S8J3	POTEE	POTE ankyrin domain family member E OS=Homo sapiens OX=9606 GN=POTEE PE=1 SV=3	1	12.3658	10.2808	8.57458	10.4292	9.48684	11.0951	8.60269	9.44644	9.71856		1.18821	0.987869	0.823921	1.00213	0.911579	1.06611	0.826621	0.907696	0.933844			0.0064758	0.999947	0.00337076		0.375513	0.9177	-0.154975		0.862191	1	0.158346
513	sp|Q15181|IPYR_HUMAN	Q15181	PPA1	Inorganic pyrophosphatase OS=Homo sapiens OX=9606 GN=PPA1 PE=1 SV=2	1	11.3877	8.41126	9.66106	9.09793	9.34971	12.1087	8.02673	10.1972	11.7597		1.15964	0.856543	0.983813	0.926468	0.952108	1.23307	0.817385	1.03841	1.19752			0.101524	1	0.0515076		0.0310834	0.997982	0.0189261		0.0539464	1	0.0325815
514	sp|P62937|PPIA_HUMAN	P62937	PPIA	Peptidyl-prolyl cis-trans isomerase A OS=Homo sapiens OX=9606 GN=PPIA PE=1 SV=2	1	8.7334	8.17947	9.8263	10.4929	8.6773	12.0889	9.06009	10.8654	12.0762		0.979843	0.917696	1.10246	1.17725	0.97355	1.35631	1.0165	1.21905	1.35489			0.580843	1	0.216335		0.782122	0.728	0.253365		0.0703243	1	-0.0370301
515	sp|P30405|PPIF_HUMAN	P30405	PPIF	Peptidyl-prolyl cis-trans isomerase F, mitochondrial OS=Homo sapiens OX=9606 GN=PPIF PE=1 SV=1	2	10.2152	9.44525	10.3829	9.8839	9.08433	12.0109	8.50574	9.96847	10.5033		1.02005	0.943164	1.03679	0.986966	0.907125	1.19936	0.849349	0.995411	1.04882			0.0964186	1	0.0354585		0.210462	0.988302	-0.0565919		0.239897	1	0.0920504
516	sp|O43447|PPIH_HUMAN	O43447	PPIH	Peptidyl-prolyl cis-trans isomerase H OS=Homo sapiens OX=9606 GN=PPIH PE=1 SV=1	2	10.5522	9.03678	10.3647	9.92497	8.23436	11.6215	9.46919	9.98765	10.8086		1.05685	0.905074	1.03807	0.99403	0.824708	1.16395	0.948382	1.00031	1.08253			0.0397403	1	-0.0191491		0.0624413	0.999285	0.0161997		0.0781133	1	-0.0353487
517	sp|Q9Y570|PPME1_HUMAN	Q9Y570	PPME1	Protein phosphatase methylesterase 1 OS=Homo sapiens OX=9606 GN=PPME1 PE=1 SV=3	1	9.83809	10.3353	10.6318	10.0931	7.65715	12.9243	9.22323	9.70067	9.59632		0.958094	1.00651	1.03539	0.982929	0.7457	1.25865	0.898215	0.944711	0.934548			0.0563218	1	-0.0380279		1.24943	0.904811	-0.110789		0.112962	1	0.0727606
518	sp|P62136|PP1A_HUMAN	P62136	PPP1CA	Serine/threonine-protein phosphatase PP1-alpha catalytic subunit OS=Homo sapiens OX=9606 GN=PPP1CA PE=1 SV=1	1	9.82478	10.8988	9.57617	10.0664	10.8297	9.83783	7.11979	12.2756	9.57097		0.972758	1.0791	0.948144	0.99668	1.07226	0.974052	0.704936	1.21542	0.947629			0.109743	1	0.0215882		0.147253	0.959396	-0.097916		0.184752	1	0.119504
519	sp|P36873|PP1G_HUMAN	P36873	PPP1CC	Serine/threonine-protein phosphatase PP1-gamma catalytic subunit OS=Homo sapiens OX=9606 GN=PPP1CC PE=1 SV=1	1	8.59182	7.43193	11.241	8.36201	10.6222	12.5569	9.82988	10.0573	11.3069		0.945376	0.817751	1.23687	0.92009	1.16879	1.38166	1.0816	1.10662	1.24413			0.362382	1	0.211957		0.457024	0.812833	0.213027		0.00185909	0.999779	-0.00106923
520	sp|O14974|MYPT1_HUMAN	O14974	PPP1R12A	Protein phosphatase 1 regulatory subunit 12A OS=Homo sapiens OX=9606 GN=PPP1R12A PE=1 SV=1	1	11.1835	10.9105	9.15264	9.41305	8.63297	9.70051	8.93663	10.3269	11.7432		1.07373	1.04752	0.878747	0.903749	0.828853	0.931348	0.858008	0.99149	1.12747			0.694157	1	-0.167519		0.0333578	0.997227	-0.0144374		0.503974	1	-0.153082
521	sp|Q12972|PP1R8_HUMAN	Q12972	PPP1R8	Nuclear inhibitor of protein phosphatase 1 OS=Homo sapiens OX=9606 GN=PPP1R8 PE=1 SV=2	1	7.1583	10.5264	13.2216	7.19678	10.424	13.3184	9.29338	9.31103	9.55007		0.694839	1.02177	1.28339	0.698574	1.01183	1.29279	0.902086	0.903799	0.927002			0.00123856	1	0.00138664		0.118522	0.966863	-0.0899086		0.120618	1	0.0912952
522	sp|P30153|2AAA_HUMAN	P30153	PPP2R1A	Serine/threonine-protein phosphatase 2A 65 kDa regulatory subunit A alpha isoform OS=Homo sapiens OX=9606 GN=PPP2R1A PE=1 SV=4	3	9.37947	8.84207	11.003	9.23979	9.10448	12.0927	8.65115	10.8171	10.8702		0.962835	0.907669	1.1295	0.948496	0.934605	1.24136	0.88807	1.11042	1.11586			0.115594	1	0.0522617		0.13363	0.985451	0.0522414		3.83291e-05	1	2.02656e-05
523	sp|P63151|2ABA_HUMAN	P63151	PPP2R2A	Serine/threonine-protein phosphatase 2A 55 kDa regulatory subunit B alpha isoform OS=Homo sapiens OX=9606 GN=PPP2R2A PE=1 SV=1	1	10.2583	8.48643	9.70893	11.1187	9.18458	11.1623	8.97801	11.0102	10.0926		1.08158	0.894762	1.02366	1.17229	0.968371	1.17689	0.946591	1.16085	1.06411			0.509247	1	0.14383		0.271081	0.96159	0.0797304		0.195111	1	0.0640992
524	sp|Q16537|2A5E_HUMAN	Q16537	PPP2R5E	Serine/threonine-protein phosphatase 2A 56 kDa regulatory subunit epsilon isoform OS=Homo sapiens OX=9606 GN=PPP2R5E PE=1 SV=1	1	10.8934	11.5131	9.00131	8.75479	9.47994	10.2909	9.49611	10.8675	9.70296		1.04051	1.09971	0.859783	0.836235	0.9055	0.982958	0.907045	1.03804	0.926802			0.443218	1	-0.134162		0.173572	0.988314	-0.0576735		0.350887	1	-0.0764883
525	sp|O00743|PPP6_HUMAN	O00743	PPP6C	Serine/threonine-protein phosphatase 6 catalytic subunit OS=Homo sapiens OX=9606 GN=PPP6C PE=1 SV=1	1	9.62605	9.17751	7.94176	9.65841	8.88369	14.4796	9.38177	9.8816	10.9696		1.07975	1.02943	0.89082	1.08338	0.996477	1.62417	1.05235	1.10841	1.23045			0.473947	1	0.274798		0.762263	0.823345	0.178513		0.150249	1	0.0962857
526	sp|Q06830|PRDX1_HUMAN	Q06830	PRDX1	Peroxiredoxin-1 OS=Homo sapiens OX=9606 GN=PRDX1 PE=1 SV=1	2	10.2295	9.14814	10.6323	10.2419	8.69891	12.8018	8.02465	9.88641	10.3363		1.02261	0.91451	1.06288	1.02385	0.869602	1.27975	0.802198	0.988312	1.03329			0.134032	1	0.0656636		0.281442	0.947246	-0.0929972		0.327355	1	0.158661
527	sp|P32119|PRDX2_HUMAN	P32119	PRDX2	Peroxiredoxin-2 OS=Homo sapiens OX=9606 GN=PRDX2 PE=1 SV=5	3	11.3076	9.15994	10.3938	10.6907	8.33675	12.4039	8.67436	9.0813	9.95174		1.0992	0.89043	1.01037	1.03923	0.810409	1.20577	0.843228	0.882786	0.9674			0.0220948	1	0.0127613		0.632154	0.909172	-0.152533		0.364206	1	0.165294
528	sp|P30048|PRDX3_HUMAN	P30048	PRDX3	Thioredoxin-dependent peroxide reductase, mitochondrial OS=Homo sapiens OX=9606 GN=PRDX3 PE=1 SV=3	3	10.5308	9.15013	10.3754	11.1497	8.62185	12.5456	8.4799	9.32335	9.82317		1.05111	0.913296	1.0356	1.11288	0.860568	1.25221	0.8464	0.930586	0.980475			0.192953	1	0.0902034		0.609218	0.902894	-0.12145		0.49887	1	0.211654
529	sp|Q13162|PRDX4_HUMAN	Q13162	PRDX4	Peroxiredoxin-4 OS=Homo sapiens OX=9606 GN=PRDX4 PE=1 SV=1	2	9.9711	9.34577	9.75943	10.1962	9.22316	12.433	8.75529	10.0173	10.2988		1.02879	0.964267	1.00695	1.05201	0.951616	1.2828	0.903343	1.03355	1.06259			0.354506	1	0.12082		0.01362	1	-0.00329542		0.343014	1	0.124115
530	sp|P30044|PRDX5_HUMAN	P30044	PRDX5	Peroxiredoxin-5, mitochondrial OS=Homo sapiens OX=9606 GN=PRDX5 PE=1 SV=4	2	10.1404	9.44816	10.4989	9.04625	8.20071	12.695	7.84782	11.2382	10.8846		1.01109	0.942069	1.04684	0.901995	0.817687	1.26581	0.782501	1.12055	1.08529			0.052916	1	-0.0316612		0.0426922	1	-0.0224676		0.0119952	1	-0.00919358
531	sp|P30041|PRDX6_HUMAN	P30041	PRDX6	Peroxiredoxin-6 OS=Homo sapiens OX=9606 GN=PRDX6 PE=1 SV=3	2	10.6075	12.1387	9.82129	9.35981	8.45114	10.0963	9.1134	9.85955	10.5523		0.977126	1.11817	0.904701	0.862191	0.778487	0.930034	0.839492	0.908225	0.972036			0.878488	1	-0.221031		0.555722	0.918173	-0.138494		0.355433	1	-0.0825374
532	sp|P14314|GLU2B_HUMAN	P14314	PRKCSH	Glucosidase 2 subunit beta OS=Homo sapiens OX=9606 GN=PRKCSH PE=1 SV=2	2	10.8936	9.75012	11.4838	9.24099	8.48395	12.226	7.76662	10.532	9.62294		1.01722	0.910445	1.07233	0.862903	0.792212	1.14163	0.72523	0.983456	0.898569			0.254461	1	-0.115901		0.60623	0.787537	-0.210629		0.173933	1	0.0947282
533	sp|P78527|PRKDC_HUMAN	P78527	PRKDC	DNA-dependent protein kinase catalytic subunit OS=Homo sapiens OX=9606 GN=PRKDC PE=1 SV=3	1	11.334	11.7194	10.3843	8.02451	8.49723	10.6485	7.83886	9.13945	12.4137		1.01687	1.05146	0.931671	0.719951	0.762364	0.955377	0.703295	0.819983	1.11374			0.931769	0.9384	-0.308585		0.405066	0.827942	-0.211046		0.155785	1	-0.0975393
534	sp|Q99873|ANM1_HUMAN	Q99873	PRMT1	Protein arginine N-methyltransferase 1 OS=Homo sapiens OX=9606 GN=PRMT1 PE=1 SV=3	2	10.2183	9.1205	9.10904	9.53302	8.77048	11.7675	8.27623	11.0086	12.1963		1.07758	0.961812	0.960604	1.00531	0.924901	1.24096	0.872779	1.16093	1.28617			0.190433	1	0.0709446		0.278295	0.932082	0.129468		0.0996803	1	-0.0585238
535	sp|O60678|ANM3_HUMAN	O60678	PRMT3	Protein arginine N-methyltransferase 3 OS=Homo sapiens OX=9606 GN=PRMT3 PE=1 SV=4	1	10.0886	9.24644	9.42797	10.6349	9.45268	12.8284	8.57042	9.78749	9.9631		1.05225	0.964409	0.983343	1.10922	0.98592	1.33801	0.8939	1.02084	1.03916			0.544607	1	0.184075		0.111204	1	-0.0245334		0.610194	1	0.208609
536	sp|O14744|ANM5_HUMAN	O14744	PRMT5	Protein arginine N-methyltransferase 5 OS=Homo sapiens OX=9606 GN=PRMT5 PE=1 SV=4	1	9.63769	8.88657	9.44394	11.8974	10.5813	11.7736	9.48406	9.44859	8.8469		1.03378	0.953215	1.013	1.27617	1.135	1.26289	1.01731	1.0135	0.94896			1.82192	0.938788	0.291265		0.0703374	1	-0.00964165		1.84725	1	0.300907
537	sp|Q9UMS4|PRP19_HUMAN	Q9UMS4	PRPF19	Pre-mRNA-processing factor 19 OS=Homo sapiens OX=9606 GN=PRPF19 PE=1 SV=1	2	9.99665	11.1223	10.2058	10.7151	9.17033	11.6539	8.67264	9.49295	8.9703		0.957388	1.06519	0.977423	1.0262	0.878251	1.11611	0.830587	0.909148	0.859093			0.012638	1	0.0043815		1.53886	0.758798	-0.206554		0.789908	1	0.210936
538	sp|O75400|PR40A_HUMAN	O75400	PRPF40A	Pre-mRNA-processing factor 40 homolog A OS=Homo sapiens OX=9606 GN=PRPF40A PE=1 SV=2	2	13.3856	9.68832	10.4238	9.01981	8.26683	12.111	8.00133	10.5761	8.52737		1.19879	0.867672	0.933536	0.807801	0.740365	1.08464	0.716588	0.947176	0.763699			0.370659	1	-0.193994		0.739247	0.719263	-0.301862		0.199772	1	0.107868
539	sp|Q6P2Q9|PRP8_HUMAN	Q6P2Q9	PRPF8	Pre-mRNA-processing-splicing factor 8 OS=Homo sapiens OX=9606 GN=PRPF8 PE=1 SV=2	2	11.3304	9.50044	10.719	9.71863	8.58501	11.6294	7.80843	10.9358	9.77289		1.07738	0.903376	1.01924	0.924123	0.81633	1.10581	0.742486	1.03986	0.929283			0.215276	1	-0.0833114		0.392633	0.911543	-0.155801		0.140191	1	0.07249
540	sp|Q96M27|PRRC1_HUMAN	Q96M27	PRRC1	Protein PRRC1 OS=Homo sapiens OX=9606 GN=PRRC1 PE=1 SV=1	1	9.49852	7.6925	9.10417	12.5148	10.3579	12.2057	9.15318	10.2028	9.27048		1.08368	0.877632	1.03869	1.4278	1.18172	1.39254	1.04428	1.16403	1.05766			1.51883	0.593677	0.416671		0.503473	0.900729	0.12671		1.25056	1	0.289961
541	sp|P07602|SAP_HUMAN	P07602	PSAP	Prosaposin OS=Homo sapiens OX=9606 GN=PSAP PE=1 SV=2	1	9.63544	10.5863	12.2425	9.5547	7.98796	10.7509	8.25181	11.9435	9.04692		0.890404	0.978273	1.13132	0.882943	0.738162	0.993479	0.762544	1.10369	0.83602			0.555299	1	-0.201963		0.348105	0.915638	-0.162004		0.0684713	1	-0.039959
542	sp|Q9Y617|SERC_HUMAN	Q9Y617	PSAT1	Phosphoserine aminotransferase OS=Homo sapiens OX=9606 GN=PSAT1 PE=1 SV=2	4	10.6977	9.24464	10.2286	10.3173	8.68649	11.7829	7.87963	10.5228	10.64		1.06371	0.919229	1.01706	1.02588	0.86373	1.17162	0.7835	1.04632	1.05798			0.0488687	1	0.0206715		0.153566	0.981276	-0.0657885		0.171409	1	0.08646
543	sp|P25786|PSA1_HUMAN	P25786	PSMA1	Proteasome subunit alpha type-1 OS=Homo sapiens OX=9606 GN=PSMA1 PE=1 SV=1	1	11.2489	7.74302	9.70921	10.1673	8.57991	12.8091	10.1142	9.00259	10.6257		1.1758	0.809343	1.01486	1.06275	0.896819	1.33888	1.05719	0.941	1.11066			0.228669	1	0.13399		0.134608	0.977787	0.0647258		0.135837	1	0.0692638
544	sp|P25787|PSA2_HUMAN	P25787	PSMA2	Proteasome subunit alpha type-2 OS=Homo sapiens OX=9606 GN=PSMA2 PE=1 SV=2	2	9.50228	12.3029	12.6006	9.0476	7.97743	13.5966	6.48252	8.31939	10.1707		0.828549	1.07275	1.0987	0.788903	0.695589	1.18555	0.565241	0.725406	0.886834			0.289037	1	-0.19533		0.939703	0.415	-0.475078		0.393484	1	0.279749
545	sp|P25788|PSA3_HUMAN	P25788	PSMA3	Proteasome subunit alpha type-3 OS=Homo sapiens OX=9606 GN=PSMA3 PE=1 SV=2	1	11.1643	10.9941	9.90404	9.50579	9.07381	11.875	7.78489	9.27901	10.4191		1.04462	1.02869	0.926697	0.889434	0.849015	1.11111	0.728413	0.868214	0.974892			0.237653	1	-0.0823735		0.718729	0.767522	-0.23056		0.361112	1	0.148187
546	sp|P28066|PSA5_HUMAN	P28066	PSMA5	Proteasome subunit alpha type-5 OS=Homo sapiens OX=9606 GN=PSMA5 PE=1 SV=3	1	8.63856	11.2886	8.41473	9.26662	12.3192	10.5202	8.92092	10.8363	9.79484		0.914396	1.1949	0.890703	0.980875	1.30399	1.11356	0.944283	1.14703	1.03679			0.43448	1	0.183156		0.161215	0.987871	0.0688399		0.321754	1	0.114316
547	sp|P60900|PSA6_HUMAN	P60900	PSMA6	Proteasome subunit alpha type-6 OS=Homo sapiens OX=9606 GN=PSMA6 PE=1 SV=1	1	10.0943	8.41875	11.385	8.32445	7.5425	11.2366	9.31697	11.97	11.7114		1.01287	0.844745	1.14238	0.835283	0.756822	1.12749	0.934874	1.20109	1.17513			0.283186	1	-0.151871		0.349098	0.925427	0.144308		0.624498	1	-0.296179
548	sp|O14818|PSA7_HUMAN	O14818	PSMA7	Proteasome subunit alpha type-7 OS=Homo sapiens OX=9606 GN=PSMA7 PE=1 SV=1	4	9.95447	10.0827	11.2472	9.29389	8.79217	12.0459	8.21361	9.68865	10.6814		0.95458	0.966876	1.07854	0.891234	0.843122	1.15514	0.787641	0.929089	1.02429			0.157711	1	-0.06589		0.453021	0.927713	-0.136436		0.146451	1	0.0705462
549	sp|P49721|PSB2_HUMAN	P49721	PSMB2	Proteasome subunit beta type-2 OS=Homo sapiens OX=9606 GN=PSMB2 PE=1 SV=1	1	11.2134	8.31454	10.5829	9.11032	8.83539	11.9563	8.5589	10.1729	11.2554		1.11721	0.828394	1.05439	0.907679	0.880288	1.19123	0.85274	1.01355	1.1214			0.0208523	1	-0.0119851		0.00610807	0.99879	-0.00327015		0.0159875	1	-0.00871499
550	sp|P28070|PSB4_HUMAN	P28070	PSMB4	Proteasome subunit beta type-4 OS=Homo sapiens OX=9606 GN=PSMB4 PE=1 SV=4	1	10.0625	8.65687	8.98044	10.2729	9.60556	11.2332	8.59663	10.976	11.616		1.08981	0.937574	0.972619	1.11259	1.04032	1.2166	0.931051	1.18874	1.25806			0.841352	1	0.167597		0.447837	0.903217	0.16218		0.0117786	1	0.00541719
551	sp|P28072|PSB6_HUMAN	P28072	PSMB6	Proteasome subunit beta type-6 OS=Homo sapiens OX=9606 GN=PSMB6 PE=1 SV=4	1	8.75385	10.9295	8.9915	11.9104	9.64087	11.763	8.40359	10.0526	9.55465		0.915839	1.14346	0.940703	1.24608	1.00864	1.23066	0.879195	1.05172	0.999621			0.700388	1	0.216954		0.0852027	1	-0.03064		0.908668	1	0.247594
552	sp|Q99436|PSB7_HUMAN	Q99436	PSMB7	Proteasome subunit beta type-7 OS=Homo sapiens OX=9606 GN=PSMB7 PE=1 SV=1	2	10.7092	8.94897	11.1386	9.00567	9.32214	11.1553	9.0333	10.589	10.0979		1.04321	0.871744	1.08505	0.877268	0.908096	1.08667	0.879959	1.0315	0.983663			0.174923	1	-0.0629489		0.149882	0.991067	-0.0480915		0.0428654	1	-0.0148574
553	sp|P62191|PRS4_HUMAN	P62191	PSMC1	26S proteasome regulatory subunit 4 OS=Homo sapiens OX=9606 GN=PSMC1 PE=1 SV=1	1	9.62648	7.62735	12.6681	10.465	12.3603	7.81676	8.09922	10.1804	11.1565		0.96516	0.764725	1.27012	1.04923	1.23925	0.783716	0.812036	1.02069	1.11856			0.0479722	1	0.0401295		0.00687587	1	-0.00533628		0.0664087	1	0.0454658
554	sp|P35998|PRS7_HUMAN	P35998	PSMC2	26S proteasome regulatory subunit 7 OS=Homo sapiens OX=9606 GN=PSMC2 PE=1 SV=3	1	9.03619	10.6745	8.10225	8.98007	10.5108	9.5282	10.417	10.8263	11.9246		0.974673	1.15139	0.873936	0.96862	1.13373	1.02774	1.12362	1.16777	1.28623			0.190183	1	0.0675297		0.85802	0.726622	0.261027		1.02684	1	-0.193498
555	sp|P17980|PRS6A_HUMAN	P17980	PSMC3	26S proteasome regulatory subunit 6A OS=Homo sapiens OX=9606 GN=PSMC3 PE=1 SV=3	2	9.46813	9.49504	10.0256	9.63068	9.8517	13.9418	7.57482	10.1167	9.89556		0.979841	0.982625	1.03753	0.996663	1.01954	1.44281	0.783905	1.04696	1.02407			0.400704	1	0.184493		0.220805	0.961457	-0.08307		0.534508	1	0.267563
556	sp|P43686|PRS6B_HUMAN	P43686	PSMC4	26S proteasome regulatory subunit 6B OS=Homo sapiens OX=9606 GN=PSMC4 PE=1 SV=2	1	9.99667	8.03976	11.6875	10.1764	7.4733	15.3376	7.26037	10.6787	9.34963		1.00895	0.811442	1.17961	1.02709	0.75427	1.54801	0.73278	1.07779	0.943646			0.108706	1	0.104137		0.213979	0.93797	-0.124628		0.259558	1	0.228764
557	sp|P62195|PRS8_HUMAN	P62195	PSMC5	26S proteasome regulatory subunit 8 OS=Homo sapiens OX=9606 GN=PSMC5 PE=1 SV=1	2	10.7637	8.30184	10.3969	8.76566	10.5748	11.4087	8.36932	9.58734	11.8318		1.09601	0.845332	1.05866	0.89256	1.07678	1.16169	0.852203	0.976227	1.20477			0.1416	1	0.0622905		0.018472	1	0.0104074		0.100824	1	0.0518831
558	sp|P62333|PRS10_HUMAN	P62333	PSMC6	26S proteasome regulatory subunit 10B OS=Homo sapiens OX=9606 GN=PSMC6 PE=1 SV=1	1	11.835	10.6842	10.0499	10.4194	10.3474	10.3148	8.15406	9.01075	9.1846		1.09014	0.984145	0.925713	0.959748	0.953124	0.950116	0.751088	0.829999	0.846013			0.34711	1	-0.0641522		1.5603	0.673056	-0.30437		1.34724	1	0.240218
559	sp|Q99460|PSMD1_HUMAN	Q99460	PSMD1	26S proteasome non-ATPase regulatory subunit 1 OS=Homo sapiens OX=9606 GN=PSMD1 PE=1 SV=2	1	8.36746	5.74869	11.1019	13.0262	8.26841	12.1589	11.8805	10.6836	8.76433		0.995415	0.683879	1.32071	1.54964	0.983631	1.44645	1.41334	1.27095	1.04263			0.55046	0.918414	0.431381		0.476915	0.7173	0.352914		0.116858	1	0.0784666
560	sp|O00231|PSD11_HUMAN	O00231	PSMD11	26S proteasome non-ATPase regulatory subunit 11 OS=Homo sapiens OX=9606 GN=PSMD11 PE=1 SV=3	1	9.91096	9.63161	11.6635	8.84299	8.94473	11.3347	8.25581	10.2309	11.1848		0.95279	0.925935	1.12128	0.850121	0.859902	1.08966	0.793672	0.983544	1.07525			0.287784	1	-0.104163		0.19195	0.963768	-0.0790014		0.0493791	1	-0.025162
561	sp|O00232|PSD12_HUMAN	O00232	PSMD12	26S proteasome non-ATPase regulatory subunit 12 OS=Homo sapiens OX=9606 GN=PSMD12 PE=1 SV=3	2	10.4519	9.12987	9.59744	10.6725	8.56559	14.0385	7.93573	10.7805	8.82795		1.07459	0.938669	0.986742	1.09727	0.880654	1.44334	0.815897	1.10838	0.907628			0.285597	1	0.162253		0.24942	0.947275	-0.0927112		0.438503	1	0.254964
562	sp|Q9UNM6|PSD13_HUMAN	Q9UNM6	PSMD13	26S proteasome non-ATPase regulatory subunit 13 OS=Homo sapiens OX=9606 GN=PSMD13 PE=1 SV=2	1	11.8694	9.50922	10.0593	8.31975	8.89432	12.6921	8.22269	9.49494	10.9382		1.13266	0.907429	0.959916	0.793922	0.848751	1.21116	0.78466	0.906066	1.0438			0.157127	1	-0.0912234		0.373904	0.913085	-0.13696		0.0708277	1	0.0457363
563	sp|O00487|PSDE_HUMAN	O00487	PSMD14	26S proteasome non-ATPase regulatory subunit 14 OS=Homo sapiens OX=9606 GN=PSMD14 PE=1 SV=1	2	11.4102	8.63841	9.66566	10.8224	9.20119	11.9472	7.94814	9.95218	10.4146		1.15199	0.872147	0.975861	1.09265	0.928967	1.20621	0.802456	1.00479	1.05148			0.266423	1	0.106827		0.155996	0.984693	-0.0699065		0.468623	1	0.176734
564	sp|P55036|PSMD4_HUMAN	P55036	PSMD4	26S proteasome non-ATPase regulatory subunit 4 OS=Homo sapiens OX=9606 GN=PSMD4 PE=1 SV=1	1	9.45771	12.0588	10.8575	10.8347	6.75737	11.3696	7.25377	12.2647	9.14596		0.876418	1.11745	1.00613	1.00402	0.626185	1.05359	0.672185	1.13653	0.847529			0.282848	1	-0.19099		0.329647	0.867522	-0.201939		0.0111182	1	0.0109493
565	sp|Q15008|PSMD6_HUMAN	Q15008	PSMD6	26S proteasome non-ATPase regulatory subunit 6 OS=Homo sapiens OX=9606 GN=PSMD6 PE=1 SV=1	1	10.0853	9.49427	9.51007	9.80009	10.0677	12.4539	7.15578	10.414	11.0188		1.04009	0.979139	0.980768	1.01068	1.03828	1.28436	0.737971	1.07399	1.13637			0.498784	1	0.144096		0.0841636	0.996392	-0.0497437		0.348907	1	0.19384
566	sp|P48556|PSMD8_HUMAN	P48556	PSMD8	26S proteasome non-ATPase regulatory subunit 8 OS=Homo sapiens OX=9606 GN=PSMD8 PE=1 SV=2	1	9.07756	10.3111	10.6356	10.5134	10.6856	11.7924	8.5966	9.66869	8.71905		0.907022	1.03028	1.0627	1.05049	1.06769	1.17828	0.858965	0.966087	0.8712			0.70929	1	0.137424		0.788522	0.892475	-0.152668		1.75495	1	0.290093
567	sp|Q06323|PSME1_HUMAN	Q06323	PSME1	Proteasome activator complex subunit 1 OS=Homo sapiens OX=9606 GN=PSME1 PE=1 SV=1	2	11.0173	10.008	10.3226	10.4626	9.8679	10.5102	9.21183	8.8213	9.77826		1.05436	0.957766	0.987876	1.00128	0.944361	1.00583	0.881575	0.844201	0.935782			0.171412	1	-0.022958		1.35876	0.811046	-0.172818		1.27962	1	0.14986
568	sp|P61289|PSME3_HUMAN	P61289	PSME3	Proteasome activator complex subunit 3 OS=Homo sapiens OX=9606 GN=PSME3 PE=1 SV=1	2	11.1089	9.39325	9.11797	11.7152	7.72682	13.7295	7.76516	10.3987	9.04448		1.12514	0.951373	0.923492	1.18655	0.782592	1.39056	0.786475	1.05321	0.916048			0.1776	1	0.128472		0.346868	0.911486	-0.127197		0.372835	1	0.255669
569	sp|P26599|PTBP1_HUMAN	P26599	PTBP1	Polypyrimidine tract-binding protein 1 OS=Homo sapiens OX=9606 GN=PTBP1 PE=1 SV=2	1	12.43	9.24611	9.75083	10.2188	8.83916	11.1299	8.51858	9.91985	9.94676		1.18656	0.882629	0.93081	0.975485	0.843783	1.06246	0.813179	0.946944	0.949513			0.115501	1	-0.0522292		0.373062	0.911047	-0.138323		0.282498	1	0.0860933
570	sp|Q15185|TEBP_HUMAN	Q15185	PTGES3	Prostaglandin E synthase 3 OS=Homo sapiens OX=9606 GN=PTGES3 PE=1 SV=1	1	12.0906	8.8067	10.8254	11.8807	7.77097	10.4368	9.92664	9.17746	9.08476		1.1434	0.832846	1.02375	1.12355	0.734897	0.987007	0.938758	0.867908	0.859142			0.140726	1	-0.0861694		0.447035	0.912841	-0.159304		0.137503	1	0.0731343
571	sp|Q96C36|P5CR2_HUMAN	Q96C36	PYCR2	Pyrroline-5-carboxylate reductase 2 OS=Homo sapiens OX=9606 GN=PYCR2 PE=1 SV=1	3	9.86735	10.1869	9.67075	10.4233	9.17714	12.5228	8.7825	10.3362	9.03319		0.995865	1.02811	0.976023	1.05197	0.926206	1.26387	0.886376	1.04318	0.911677			0.282001	1	0.100446		0.422564	0.945439	-0.0818113		0.515392	1	0.182257
572	sp|P11216|PYGB_HUMAN	P11216	PYGB	Glycogen phosphorylase, brain form OS=Homo sapiens OX=9606 GN=PYGB PE=1 SV=5	2	12.917	9.16838	10.654	9.11393	10.1163	10.3496	8.65475	7.76439	11.2616		1.18362	0.840123	0.976259	0.835134	0.926986	0.94836	0.793058	0.711472	1.03193			0.341493	1	-0.134336		0.500838	0.758526	-0.245828		0.247845	1	0.111492
573	sp|P06737|PYGL_HUMAN	P06737	PYGL	Glycogen phosphorylase, liver form OS=Homo sapiens OX=9606 GN=PYGL PE=1 SV=4	1	11.8966	10.6853	9.96223	10.0159	8.46889	10.9193	9.28478	8.74176	10.0253		1.09666	0.984999	0.918344	0.923289	0.780685	1.00657	0.855895	0.805838	0.924157			0.49251	1	-0.150433		1.04308	0.76964	-0.212712		0.191038	1	0.0622786
574	sp|P47897|SYQ_HUMAN	P47897	QARS1	Glutamine--tRNA ligase OS=Homo sapiens OX=9606 GN=QARS1 PE=1 SV=1	1	8.78724	10.1769	11.5861	10.7952	10.3938	14.1913	8.00306	9.28873	6.77763		0.862897	0.999359	1.13774	1.06008	1.02066	1.39357	0.785892	0.912144	0.665556			0.490533	1	0.20665		0.923041	0.675652	-0.346714		1.3377	0.648	0.553364
575	sp|P61026|RAB10_HUMAN	P61026	RAB10	Ras-related protein Rab-10 OS=Homo sapiens OX=9606 GN=RAB10 PE=1 SV=1	2	10.5365	9.44241	9.57453	10.7609	9.1831	11.2787	9.22817	9.98421	10.0114		1.06957	0.958508	0.971919	1.09235	0.932185	1.14491	0.936759	1.01351	1.01627			0.289893	1	0.0755167		0.086958	0.995938	-0.015472		0.369944	1	0.0909887
576	sp|P61106|RAB14_HUMAN	P61106	RAB14	Ras-related protein Rab-14 OS=Homo sapiens OX=9606 GN=RAB14 PE=1 SV=4	2	9.59265	11.0222	10.8196	9.81276	9.48776	12.8586	6.44866	9.82946	10.1284		0.915492	1.05192	1.03259	0.936498	0.905482	1.22718	0.615439	0.938093	0.96662			0.0478327	1	0.0218486		0.499802	0.736761	-0.2778		0.509475	1	0.299648
577	sp|P62820|RAB1A_HUMAN	P62820	RAB1A	Ras-related protein Rab-1A OS=Homo sapiens OX=9606 GN=RAB1A PE=1 SV=3	3	10.9279	9.8625	11.1575	10.034	9.04441	12.0261	7.52954	9.8077	9.6105		1.02616	0.926119	1.04772	0.942219	0.849298	1.12929	0.707047	0.920973	0.902455			0.125536	1	-0.0466301		0.78815	0.729725	-0.253581		0.531293	1	0.206951
578	sp|P61019|RAB2A_HUMAN	P61019	RAB2A	Ras-related protein Rab-2A OS=Homo sapiens OX=9606 GN=RAB2A PE=1 SV=1	1	9.64216	8.9976	11.3122	10.3573	10.3273	12.4445	8.74244	7.62992	10.5465		0.965762	0.901202	1.13304	1.03739	1.03439	1.24645	0.875646	0.764215	1.05634			0.481056	1	0.146568		0.401226	0.90931	-0.160104		0.846321	1	0.306672
579	sp|P51148|RAB5C_HUMAN	P51148	RAB5C	Ras-related protein Rab-5C OS=Homo sapiens OX=9606 GN=RAB5C PE=1 SV=2	2	8.60972	9.74441	11.686	9.8978	11.2882	12.3439	8.23736	8.1749	10.0177		0.859823	0.97314	1.16704	0.988458	1.12731	1.23274	0.822636	0.816399	1.00043			0.440385	1	0.164111		0.483454	0.865953	-0.179794		1.21154	1	0.343905
580	sp|P51149|RAB7A_HUMAN	P51149	RAB7A	Ras-related protein Rab-7a OS=Homo sapiens OX=9606 GN=RAB7A PE=1 SV=1	2	10.3787	8.82894	10.2317	10.4246	8.64891	12.0412	8.60494	10.9785	9.86247		1.05764	0.899709	1.04265	1.06232	0.881363	1.22705	0.876883	1.11876	1.00503			0.165511	1	0.0705299		0.00780348	0.997578	-0.00301115		0.15982	1	0.073541
581	sp|P63244|RACK1_HUMAN	P63244	RACK1	Small ribosomal subunit protein RACK1 OS=Homo sapiens OX=9606 GN=RACK1 PE=1 SV=3	2	9.45816	9.89784	10.3428	9.75445	8.25598	12.857	8.72914	10.3021	10.4025		0.955408	0.999821	1.04477	0.985337	0.833971	1.29874	0.881766	1.04065	1.0508			0.0556089	1	0.032251		0.0620635	0.996682	-0.0165552		0.0823242	1	0.0488061
582	sp|Q9UKM9|RALY_HUMAN	Q9UKM9	RALY	RNA-binding protein Raly OS=Homo sapiens OX=9606 GN=RALY PE=1 SV=1	1	11.578	10.1704	11.0183	9.21289	8.28937	10.6662	9.37076	9.85226	9.84191		1.06004	0.931167	1.00879	0.843501	0.758947	0.976563	0.857956	0.90204	0.901092			0.807188	1	-0.223847		1.14995	0.821285	-0.171292		0.173293	1	-0.0525553
583	sp|P62826|RAN_HUMAN	P62826	RAN	GTP-binding nuclear protein Ran OS=Homo sapiens OX=9606 GN=RAN PE=1 SV=3	2	9.16348	9.06149	10.7521	9.98056	8.81043	11.8145	9.35288	9.92231	11.1422		0.948696	0.938137	1.11317	1.03329	0.912144	1.22316	0.968304	1.02726	1.15355			0.188077	1	0.0728769		0.257943	0.96881	0.0706187		0.00509486	1	0.00225822
584	sp|P43487|RANG_HUMAN	P43487	RANBP1	Ran-specific GTPase-activating protein OS=Homo sapiens OX=9606 GN=RANBP1 PE=1 SV=1	2	9.27223	10.4068	10.5142	10.0579	8.25352	10.8641	8.21411	11.4584	10.9587		0.921289	1.03402	1.04469	0.999354	0.82007	1.07945	0.816154	1.13851	1.08886			0.156884	1	-0.056627		0.0157805	1	0.00793664		0.122854	1	-0.0645637
585	sp|P46060|RAGP1_HUMAN	P46060	RANGAP1	Ran GTPase-activating protein 1 OS=Homo sapiens OX=9606 GN=RANGAP1 PE=1 SV=1	2	11.4799	10.2835	10.5807	10.2391	8.91199	11.1617	7.8807	9.01551	10.4469		1.06479	0.953819	0.981391	0.949703	0.82661	1.03528	0.730955	0.836211	0.968976			0.373259	1	-0.0981382		0.809384	0.739077	-0.250309		0.428989	1	0.152171
586	sp|P62834|RAP1A_HUMAN	P62834	RAP1A	Ras-related protein Rap-1A OS=Homo sapiens OX=9606 GN=RAP1A PE=1 SV=1	2	11.0247	9.68187	10.4167	9.13058	7.99258	12.1301	8.68661	11.2675	9.66934		1.06268	0.933243	1.00407	0.880104	0.770411	1.16923	0.837309	1.08609	0.932036			0.217386	1	-0.109633		0.243854	0.966181	-0.0774914		0.0524444	1	-0.0321418
587	sp|P54136|SYRC_HUMAN	P54136	RARS1	Arginine--tRNA ligase, cytoplasmic OS=Homo sapiens OX=9606 GN=RARS1 PE=1 SV=2	1	11.8107	9.48637	7.93845	9.88818	10.032	12.6198	8.2121	10.1353	9.87705		1.21195	0.973443	0.814603	1.01467	1.02944	1.29498	0.842684	1.04004	1.01353			0.332379	1	0.164377		0.0680017	1	-0.0378607		0.606235	1	0.202238
588	sp|Q8IY67-2|RAVR1_HUMAN	Q8IY67-2	RAVER1	Isoform of Q8IY67, Isoform 2 of Ribonucleoprotein PTB-binding 1 OS=Homo sapiens OX=9606 GN=RAVER1	1	10.6379	10.8495	9.12317	8.01397	9.37786	13.0602	7.54691	11.4691	9.92142		1.04257	1.06331	0.894121	0.785413	0.919081	1.27997	0.739639	1.12403	0.972353			0.0504655	1	-0.0337816		0.18671	0.941004	-0.0980399		0.0831939	1	0.0642583
589	sp|Q09028|RBBP4_HUMAN	Q09028	RBBP4	Histone-binding protein RBBP4 OS=Homo sapiens OX=9606 GN=RBBP4 PE=1 SV=3	3	10.4265	10.0513	9.76389	10.6927	9.29415	12.3242	8.84073	9.29691	9.30954		1.03432	0.997098	0.968585	1.06073	0.921987	1.22257	0.877008	0.922261	0.923514			0.266255	1	0.086452		1.70931	0.895441	-0.139774		0.721404	1	0.226226
590	sp|Q96PK6|RBM14_HUMAN	Q96PK6	RBM14	RNA-binding protein 14 OS=Homo sapiens OX=9606 GN=RBM14 PE=1 SV=2	1	10.2929	8.87088	5.52309	12.074	6.72032	13.2679	8.21769	13.4045	11.6287		1.25081	1.07801	0.671177	1.46725	0.816667	1.61235	0.998631	1.62895	1.41314			0.372603	1	0.364699		0.577196	0.647241	0.448288		0.0785829	1	-0.0835885
591	sp|Q96I25|SPF45_HUMAN	Q96I25	RBM17	Splicing factor 45 OS=Homo sapiens OX=9606 GN=RBM17 PE=1 SV=1	1	11.933	8.87722	8.1569	10.7189	8.27189	12.7694	7.97953	10.3821	10.911		1.23585	0.919376	0.844776	1.11012	0.856685	1.32247	0.826406	1.07523	1.13001			0.203296	1	0.12997		0.0336117	0.999905	0.0216793		0.178294	1	0.108291
592	sp|Q14498|RBM39_HUMAN	Q14498	RBM39	RNA-binding protein 39 OS=Homo sapiens OX=9606 GN=RBM39 PE=1 SV=2	1	12.2765	10.843	10.7516	8.82627	7.81488	11.5357	7.66172	10.2288	10.0615		1.08734	0.960375	0.952282	0.781751	0.692171	1.02172	0.678606	0.905978	0.891156			0.647948	1	-0.282317		0.807292	0.707969	-0.286665		0.0066504	1	0.00434772
593	sp|Q9BWF3|RBM4_HUMAN	Q9BWF3	RBM4	RNA-binding protein 4 OS=Homo sapiens OX=9606 GN=RBM4 PE=1 SV=1	1	9.2823	8.66625	8.20557	9.9787	8.88513	13.1881	9.22097	11.4538	11.1191		1.06472	0.994059	0.941217	1.1446	1.01917	1.51273	1.05769	1.31381	1.27542			0.618338	1	0.274971		1.06228	0.715724	0.277053		0.0034326	1	-0.00208187
594	sp|P38159|RBMX_HUMAN	P38159	RBMX	RNA-binding motif protein, X chromosome OS=Homo sapiens OX=9606 GN=RBMX PE=1 SV=3	1	13.6193	11.4563	9.27493	8.81682	6.89236	11.633	10.1786	8.852	9.27676		1.18944	1.00054	0.810026	0.770016	0.601944	1.01597	0.888943	0.773089	0.810185			0.556467	0.935149	-0.344527		0.627019	0.731023	-0.263967		0.123965	1	-0.0805596
595	sp|Q14257|RCN2_HUMAN	Q14257	RCN2	Reticulocalbin-2 OS=Homo sapiens OX=9606 GN=RCN2 PE=1 SV=1	1	11.9621	9.52852	10.9356	9.76009	7.57693	12.5389	7.02169	8.55141	12.1247		1.10671	0.881556	1.01174	0.902981	0.701	1.16007	0.64963	0.791157	1.12175			0.233796	1	-0.142255		0.415057	0.768661	-0.258585		0.137862	1	0.11633
596	sp|Q8TC12|RDH11_HUMAN	Q8TC12	RDH11	Retinol dehydrogenase 11 OS=Homo sapiens OX=9606 GN=RDH11 PE=1 SV=2	1	10.3352	8.87395	9.55177	9.68635	10.2943	10.6551	10.5242	9.96431	10.1148		1.07805	0.925626	0.996328	1.01037	1.07378	1.11141	1.09776	1.03936	1.05506			0.528959	1	0.0927861		0.549142	0.935186	0.0919902		0.00551986	0.999212	0.000795921
597	sp|P35241|RADI_HUMAN	P35241	RDX	Radixin OS=Homo sapiens OX=9606 GN=RDX PE=1 SV=1	2	11.8337	10.5165	9.4599	8.69487	9.57314	11.2429	7.46307	10.888	10.3278		1.11603	0.991807	0.892159	0.820009	0.902838	1.06031	0.703839	1.02685	0.974012			0.315484	1	-0.110381		0.335656	0.912223	-0.162779		0.0914497	1	0.0523982
598	sp|Q00765|REEP5_HUMAN	Q00765	REEP5	Receptor expression-enhancing protein 5 OS=Homo sapiens OX=9606 GN=REEP5 PE=1 SV=3	2	9.2177	9.1619	10.7108	10.1617	9.19647	11.6307	8.29995	11.3621	10.2586		0.950591	0.944837	1.10457	1.04795	0.948402	1.19944	0.855947	1.17174	1.05794			0.288609	1	0.0883248		0.0730581	1	0.032325		0.122786	1	0.0559998
599	sp|P35250|RFC2_HUMAN	P35250	RFC2	Replication factor C subunit 2 OS=Homo sapiens OX=9606 GN=RFC2 PE=1 SV=3	2	10.5929	9.62079	10.6279	9.6229	10.3462	10.6583	8.02508	10.1583	10.3476		1.03038	0.935825	1.03379	0.93603	1.00638	1.03674	0.780608	0.988108	1.00653			0.0527428	1	-0.00985726		0.373632	0.929968	-0.120213		0.3413	1	0.110356
600	sp|P40937|RFC5_HUMAN	P40937	RFC5	Replication factor C subunit 5 OS=Homo sapiens OX=9606 GN=RFC5 PE=1 SV=1	1	11.0293	11.4821	8.10437	9.37644	7.38093	12.1635	8.75191	7.65515	14.0563		1.08074	1.12512	0.794138	0.918786	0.723249	1.19189	0.85759	0.750119	1.37736			0.133481	1	-0.0953153		0.0450038	1	-0.0413684		0.054903	1	-0.0539469
601	sp|P61586|RHOA_HUMAN	P61586	RHOA	Transforming protein RhoA OS=Homo sapiens OX=9606 GN=RHOA PE=1 SV=1	3	8.49666	8.63372	9.83894	9.94342	10.3268	13.9912	8.9531	9.77851	10.0376		0.945147	0.960394	1.09446	1.10608	1.14873	1.55634	0.99592	1.08774	1.11656			0.80745	0.916557	0.331044		0.487614	0.937274	0.0946569		0.576133	1	0.236387
602	sp|Q8IUF8|RIOX2_HUMAN	Q8IUF8	RIOX2	Ribosomal oxygenase 2 OS=Homo sapiens OX=9606 GN=RIOX2 PE=1 SV=1	2	8.96301	15.4482	7.34171	12.8241	9.09843	10.0443	10.1929	8.29983	7.78755		0.846822	1.45954	0.693642	1.21162	0.859616	0.948979	0.963024	0.784165	0.735765			0.0657805	1	0.0684137		0.227794	0.905576	-0.208572		0.660907	1	0.276985
603	sp|Q9H4A4|AMPB_HUMAN	Q9H4A4	RNPEP	Aminopeptidase B OS=Homo sapiens OX=9606 GN=RNPEP PE=1 SV=2	3	8.6519	8.97812	9.28996	9.16246	10.5009	12.4675	8.81511	11.3298	10.8042		0.96418	1.00053	1.03529	1.02108	1.17024	1.3894	0.982368	1.26261	1.20403			0.714753	1	0.244393		0.660279	0.813552	0.193482		0.108106	1	0.050911
604	sp|P10155|RO60_HUMAN	P10155	RO60	RNA-binding protein RO60 OS=Homo sapiens OX=9606 GN=RO60 PE=1 SV=2	1	11.151	9.47823	8.51644	9.42987	11.6984	13.3208	8.5881	9.33483	8.48241		1.14778	0.975607	0.876609	0.97063	1.20413	1.37112	0.883984	0.960846	0.873106			0.562965	1	0.235706		0.44559	0.911307	-0.134843		0.936923	1	0.370549
605	sp|P27694|RFA1_HUMAN	P27694	RPA1	Replication protein A 70 kDa DNA-binding subunit OS=Homo sapiens OX=9606 GN=RPA1 PE=1 SV=2	1	10.3998	10.7857	8.24308	12.8088	7.79471	11.0107	7.44624	8.3517	13.1594		1.06017	1.09951	0.840315	1.30575	0.794607	1.12245	0.759083	0.851388	1.34149			0.122237	1	0.0832254		0.0720399	0.991309	-0.0587039		0.162081	1	0.141929
606	sp|P15927|RFA2_HUMAN	P15927	RPA2	Replication protein A 32 kDa subunit OS=Homo sapiens OX=9606 GN=RPA2 PE=1 SV=1	1	9.15112	7.5471	8.55042	10.1946	10.286	15.1422	7.0038	9.83055	12.2942		1.08732	0.896733	1.01595	1.2113	1.22217	1.79917	0.83218	1.16805	1.46078			0.951036	0.562	0.475661		0.261671	0.915761	0.173151		0.425392	1	0.30251
607	sp|P35244|RFA3_HUMAN	P35244	RPA3	Replication protein A 14 kDa subunit OS=Homo sapiens OX=9606 GN=RPA3 PE=1 SV=1	2	9.43367	9.85661	10.1736	10.4247	9.88696	13.2928	7.87735	8.05805	10.9962		0.960531	1.00359	1.03588	1.06144	1.00668	1.35346	0.802067	0.820466	1.11963			0.513201	1	0.178121		0.349648	0.920434	-0.146201		0.725787	1	0.324322
608	sp|Q9H9Y2|RPF1_HUMAN	Q9H9Y2	RPF1	Ribosome production factor 1 OS=Homo sapiens OX=9606 GN=RPF1 PE=1 SV=2	1	10.351	10.374	11.5958	9.50396	9.04535	9.29585	7.2525	10.7152	11.8662		0.960773	0.962911	1.07632	0.88215	0.839582	0.862833	0.673171	0.994577	1.10141			1.34922	1	-0.213283		0.238625	0.91862	-0.144429		0.107341	1	-0.0688546
609	sp|P27635|RL10_HUMAN	P27635	RPL10	Large ribosomal subunit protein uL16 OS=Homo sapiens OX=9606 GN=RPL10 PE=1 SV=5	1	8.67107	10.9363	7.71554	10.0108	11.7137	11.7342	9.21643	9.60501	10.3969		0.952064	1.20079	0.84715	1.09916	1.28614	1.28839	1.01194	1.05461	1.14156			0.780858	0.973389	0.303739		0.266566	0.939407	0.110348		0.950834	1	0.193392
610	sp|P62906|RL10A_HUMAN	P62906	RPL10A	Large ribosomal subunit protein uL1 OS=Homo sapiens OX=9606 GN=RPL10A PE=1 SV=2	1	9.40867	12.4906	8.82066	8.54582	8.11401	13.24	6.60731	12.8018	9.97113		0.918817	1.21979	0.861394	0.834554	0.792386	1.29297	0.645247	1.25018	0.973745			0.0748163	1	-0.0583945		0.110804	0.964932	-0.0991855		0.0386649	1	0.040791
611	sp|P62913|RL11_HUMAN	P62913	RPL11	Large ribosomal subunit protein uL5 OS=Homo sapiens OX=9606 GN=RPL11 PE=1 SV=2	1	11.6436	10.4806	9.1732	9.66117	9.47179	10.6533	10.2545	9.15477	9.50713		1.11609	1.00461	0.879293	0.926068	0.907914	1.02116	0.982938	0.877526	0.911302			0.22498	1	-0.0664937		0.398275	0.938462	-0.108942		0.234222	1	0.0424483
612	sp|P30050|RL12_HUMAN	P30050	RPL12	Large ribosomal subunit protein uL11 OS=Homo sapiens OX=9606 GN=RPL12 PE=1 SV=1	2	10.7398	11.1994	10.0535	9.09329	8.58869	11.858	9.40196	9.63893	9.42644		1.00709	1.05018	0.942734	0.85269	0.805373	1.11194	0.881635	0.903856	0.88393			0.327585	1	-0.128281		1.23142	0.838403	-0.167108		0.0903274	1	0.0388271
613	sp|P26373|RL13_HUMAN	P26373	RPL13	Large ribosomal subunit protein eL13 OS=Homo sapiens OX=9606 GN=RPL13 PE=1 SV=4	1	12.1193	10.136	10.7003	10.6698	8.95371	10.0902	8.08915	9.85179	9.38981		1.10324	0.922697	0.974062	0.971285	0.815069	0.918522	0.736368	0.896824	0.854769			0.629135	1	-0.149139		1.10599	0.714118	-0.270921		0.462169	1	0.121782
614	sp|P40429|RL13A_HUMAN	P40429	RPL13A	Large ribosomal subunit protein uL13 OS=Homo sapiens OX=9606 GN=RPL13A PE=1 SV=2	1	12.8776	10.238	9.57041	8.91276	8.82666	11.7699	7.43395	10.0165	10.3542		1.18194	0.939669	0.878395	0.818034	0.810131	1.08027	0.682305	0.919338	0.950329			0.325255	1	-0.148821		0.518854	0.765759	-0.236888		0.16209	1	0.088067
615	sp|P50914|RL14_HUMAN	P50914	RPL14	Large ribosomal subunit protein eL14 OS=Homo sapiens OX=9606 GN=RPL14 PE=1 SV=4	1	12.7055	9.37159	11.758	8.4689	9.44281	10.1115	8.68308	9.3129	10.1457		1.12654	0.830935	1.04252	0.750898	0.83725	0.896542	0.769888	0.825732	0.89957			0.757463	1	-0.263975		0.742212	0.733566	-0.257004		0.0235572	1	-0.00697072
616	sp|P61313|RL15_HUMAN	P61313	RPL15	Large ribosomal subunit protein eL15 OS=Homo sapiens OX=9606 GN=RPL15 PE=1 SV=2	2	11.6001	9.67017	9.90748	9.40764	8.06991	11.0432	7.50937	10.5359	12.2562		1.11619	0.930489	0.953323	0.905227	0.776508	1.0626	0.722571	1.0138	1.17933			0.358433	1	-0.13555		0.10131	0.985016	-0.0655782		0.100683	1	-0.0699714
617	sp|P18621|RL17_HUMAN	P18621	RPL17	Large ribosomal subunit protein uL22 OS=Homo sapiens OX=9606 GN=RPL17 PE=1 SV=3	2	11.0766	9.87459	9.85362	10.0104	8.69668	12.3513	8.1379	9.01781	10.9811		1.07872	0.96166	0.959618	0.974889	0.846947	1.20286	0.792529	0.878221	1.06942			0.0022277	1	-0.00110944		0.405132	0.923766	-0.139812		0.2879	1	0.138703
618	sp|Q02543|RL18A_HUMAN	Q02543	RPL18A	Large ribosomal subunit protein eL20 OS=Homo sapiens OX=9606 GN=RPL18A PE=1 SV=2	1	12.4069	9.38583	10.3331	8.55156	8.55565	11.5085	7.76216	9.97738	11.519		1.15859	0.876477	0.964932	0.79857	0.798952	1.0747	0.724853	0.931718	1.07567			0.389202	1	-0.171684		0.281058	0.905046	-0.143897		0.0431667	1	-0.027787
619	sp|P84098|RL19_HUMAN	P84098	RPL19	Large ribosomal subunit protein eL19 OS=Homo sapiens OX=9606 GN=RPL19 PE=1 SV=1	1	10.9441	9.51751	10.3909	10.0243	8.96509	9.62006	8.79563	10.0482	11.6942		1.06417	0.925452	1.01038	0.974727	0.871736	0.935423	0.855259	0.977058	1.13711			0.642138	1	-0.108043		0.0565348	1	-0.0221791		0.254982	1	-0.0858641
620	sp|Q6P5R6|RL22L_HUMAN	Q6P5R6	RPL22L1	Ribosomal protein eL22-like OS=Homo sapiens OX=9606 GN=RPL22L1 PE=1 SV=2	1	12.014	10.3851	10.1262	9.08248	7.71004	11.0336	8.56335	10.7901	10.295		1.10812	0.957879	0.933998	0.837729	0.711141	1.01769	0.789847	0.995236	0.94957			0.594456	1	-0.236486		0.457206	0.923356	-0.136475		0.212299	1	-0.100012
621	sp|P62829|RL23_HUMAN	P62829	RPL23	Large ribosomal subunit protein uL14 OS=Homo sapiens OX=9606 GN=RPL23 PE=1 SV=1	1	12.7745	9.90589	9.58134	11.1078	8.91048	11.8697	7.33119	9.5526	8.96658		1.18789	0.921145	0.890964	1.03291	0.828582	1.10376	0.681724	0.888292	0.833799			0.0281179	1	-0.0151649		0.838391	0.737733	-0.316402		0.819554	1	0.301237
622	sp|P62750|RL23A_HUMAN	P62750	RPL23A	Large ribosomal subunit protein uL23 OS=Homo sapiens OX=9606 GN=RPL23A PE=1 SV=1	3	11.8548	9.86513	11.6118	8.57763	8.365	11.4171	8.06996	10.1452	10.0934		1.06699	0.887905	1.04511	0.772024	0.752887	1.02759	0.726332	0.913114	0.908449			0.629544	1	-0.243064		0.791255	0.735351	-0.238875		0.00759089	1	-0.00418814
623	sp|P61254|RL26_HUMAN	P61254	RPL26	Large ribosomal subunit protein uL24 OS=Homo sapiens OX=9606 GN=RPL26 PE=1 SV=1	1	10.7529	10.5351	10.849	10.4109	6.61731	11.4666	6.90758	11.3585	11.1021		1.00379	0.983454	1.01276	0.971862	0.617729	1.07041	0.644826	1.06032	1.03639			0.32204	1	-0.212546		0.257604	0.922822	-0.16554		0.0475802	1	-0.0470053
624	sp|P61353|RL27_HUMAN	P61353	RPL27	Large ribosomal subunit protein eL27 OS=Homo sapiens OX=9606 GN=RPL27 PE=1 SV=2	1	12.1295	8.73824	11.9833	11.1862	7.10927	7.40215	9.49514	13.1628	8.79336		1.10768	0.797985	1.09433	1.02154	0.649226	0.675973	0.867107	1.20204	0.80302			0.631101	0.902162	-0.369819		0.106084	0.979603	-0.069586		0.471961	1	-0.300233
625	sp|P46776|RL27A_HUMAN	P46776	RPL27A	Large ribosomal subunit protein uL15 OS=Homo sapiens OX=9606 GN=RPL27A PE=1 SV=2	2	9.72499	10.2912	9.28814	11.5567	10.1589	11.955	9.07041	8.75945	9.19517		0.995584	1.05355	0.950862	1.1831	1.04	1.22388	0.928572	0.896737	0.941345			1.04198	1	0.198145		1.01783	0.899286	-0.11585		1.40521	1	0.313995
626	sp|P46779|RL28_HUMAN	P46779	RPL28	Large ribosomal subunit protein eL28 OS=Homo sapiens OX=9606 GN=RPL28 PE=1 SV=3	2	12.4325	9.83149	10.8863	9.1838	9.47744	11.4073	7.798	9.20583	9.77732		1.1251	0.889719	0.985179	0.831105	0.857678	1.03232	0.705695	0.833099	0.884817			0.436213	1	-0.140809		1.04467	0.767241	-0.307603		0.532618	1	0.166794
627	sp|P39023|RL3_HUMAN	P39023	RPL3	Large ribosomal subunit protein uL3 OS=Homo sapiens OX=9606 GN=RPL3 PE=1 SV=2	3	12.0915	10.1473	10.9953	10.1213	8.32439	11.184	7.44188	9.4901	10.2043		1.09148	0.915986	0.99253	0.913635	0.751433	1.00956	0.67177	0.85666	0.92113			0.503193	1	-0.172578		0.831864	0.706459	-0.30152		0.278376	1	0.128942
628	sp|P62888|RL30_HUMAN	P62888	RPL30	Large ribosomal subunit protein eL30 OS=Homo sapiens OX=9606 GN=RPL30 PE=1 SV=2	3	11.5535	11.3106	10.7588	9.6817	8.79352	11.523	7.82459	8.86947	9.68477		1.03086	1.00919	0.959955	0.863848	0.7846	1.02814	0.698148	0.791377	0.864123			0.575704	1	-0.173053		1.33804	0.635184	-0.35491		0.550601	1	0.181856
629	sp|P62899|RL31_HUMAN	P62899	RPL31	Large ribosomal subunit protein eL31 OS=Homo sapiens OX=9606 GN=RPL31 PE=1 SV=1	3	12.2132	10.0703	10.7109	9.88437	9.19222	10.7318	7.92952	8.49825	10.7694		1.11048	0.91564	0.973882	0.898732	0.835798	0.975787	0.720988	0.772699	0.9792			0.616536	1	-0.144675		0.806488	0.719712	-0.286716		0.385269	1	0.142042
630	sp|P49207|RL34_HUMAN	P49207	RPL34	Large ribosomal subunit protein eL34 OS=Homo sapiens OX=9606 GN=RPL34 PE=1 SV=3	2	12.1049	10.5252	10.2586	10.7319	8.32118	10.6737	7.77294	9.66812	9.94342		1.10417	0.960073	0.935755	0.978926	0.75903	0.973621	0.709022	0.881893	0.907005			0.447898	1	-0.151817		0.895532	0.693324	-0.268875		0.285913	1	0.117057
631	sp|P42766|RL35_HUMAN	P42766	RPL35	Large ribosomal subunit protein uL29 OS=Homo sapiens OX=9606 GN=RPL35 PE=1 SV=2	1	12.1015	9.69896	11.4489	9.1441	9.46545	10.4232	7.48752	9.91478	10.3157		1.09188	0.875113	1.033	0.825049	0.854044	0.940455	0.67558	0.894586	0.930758			0.752261	1	-0.191613		0.685122	0.730458	-0.270412		0.184788	1	0.078799
632	sp|P18077|RL35A_HUMAN	P18077	RPL35A	Large ribosomal subunit protein eL33 OS=Homo sapiens OX=9606 GN=RPL35A PE=1 SV=2	3	12.1874	9.4941	10.0384	9.29931	9.52166	11.588	7.67156	9.93422	10.2654		1.15266	0.897932	0.949408	0.879509	0.900538	1.09597	0.72556	0.939557	0.970877			0.149599	1	-0.0596368		0.477176	0.841614	-0.190055		0.318152	1	0.130418
633	sp|Q9Y3U8|RL36_HUMAN	Q9Y3U8	RPL36	Large ribosomal subunit protein eL36 OS=Homo sapiens OX=9606 GN=RPL36 PE=1 SV=3	1	11.4099	9.27796	10.5545	11.2248	9.68189	10.0597	8.35838	8.91848	10.5145		1.09562	0.890904	1.01348	1.07785	0.929691	0.965968	0.802603	0.856386	1.00964			0.0325076	1	-0.0104591		0.576099	0.865377	-0.170489		0.592369	1	0.16003
634	sp|P83881|RL36A_HUMAN	P83881	RPL36A	Large ribosomal subunit protein eL42 OS=Homo sapiens OX=9606 GN=RPL36A PE=1 SV=2	4	11.7388	10.5318	9.69784	9.45588	8.71416	11.8319	7.93294	9.27884	10.8178		1.1016	0.988331	0.91007	0.887363	0.817758	1.11034	0.744447	0.870749	1.01517			0.251033	1	-0.0994577		0.556936	0.814487	-0.19681		0.203503	1	0.0973521
635	sp|P36578|RL4_HUMAN	P36578	RPL4	Large ribosomal subunit protein uL4 OS=Homo sapiens OX=9606 GN=RPL4 PE=1 SV=5	1	12.9914	9.88019	14.3843	10.6918	7.99151	8.74486	8.27845	9.21079	7.82669		1.04612	0.795593	1.15828	0.860944	0.643509	0.704172	0.666615	0.74169	0.630237			0.981088	0.674316	-0.435041		1.20953	0.196462	-0.543122		0.301193	1	0.108081
636	sp|P46777|RL5_HUMAN	P46777	RPL5	Large ribosomal subunit protein uL18 OS=Homo sapiens OX=9606 GN=RPL5 PE=1 SV=3	2	11.5296	10.1217	11.8195	9.20739	8.85563	11.0249	8.2007	9.80859	9.43194		1.0334	0.907215	1.05938	0.82526	0.793732	0.988164	0.735031	0.879146	0.845387			0.775429	1	-0.205891		1.28045	0.744629	-0.287469		0.258742	1	0.0815779
637	sp|Q02878|RL6_HUMAN	Q02878	RPL6	Large ribosomal subunit protein eL6 OS=Homo sapiens OX=9606 GN=RPL6 PE=1 SV=3	1	11.0649	10.4399	11.1683	11.3099	10.4716	9.38199	6.65499	8.72753	10.7807		1.01596	0.958578	1.02546	1.03846	0.961487	0.861439	0.61105	0.801348	0.98987			0.333507	1	-0.071828		0.648685	0.717447	-0.347637		0.516788	1	0.275809
638	sp|P18124|RL7_HUMAN	P18124	RPL7	Large ribosomal subunit protein uL30 OS=Homo sapiens OX=9606 GN=RPL7 PE=1 SV=1	2	12.4983	9.83596	11.5482	8.7236	8.58951	10.6889	7.16463	9.44531	11.5057		1.10662	0.870891	1.02249	0.772401	0.760528	0.946408	0.634367	0.836302	1.01873			0.892663	1	-0.27526		0.543847	0.724506	-0.288852		0.0199067	1	0.0135916
639	sp|P62424|RL7A_HUMAN	P62424	RPL7A	Large ribosomal subunit protein eL8 OS=Homo sapiens OX=9606 GN=RPL7A PE=1 SV=2	2	12.3569	10.5424	10.9225	9.13158	8.2703	10.9258	7.63451	10.3433	9.87271		1.09606	0.935114	0.968826	0.809972	0.733576	0.96912	0.677182	0.917448	0.875711			0.84221	1	-0.262046		0.807972	0.70829	-0.289337		0.0521059	1	0.0272908
640	sp|P62917|RL8_HUMAN	P62917	RPL8	Large ribosomal subunit protein uL2 OS=Homo sapiens OX=9606 GN=RPL8 PE=1 SV=2	2	12.6251	11.4244	9.99634	10.5477	8.11213	10.843	7.44158	9.56846	9.44126		1.11248	1.00668	0.880841	0.929424	0.714812	0.955442	0.655725	0.843138	0.831929			0.561182	1	-0.212018		1.11531	0.625804	-0.366934		0.362648	1	0.154916
641	sp|P32969|RL9_HUMAN	P32969	RPL9P9	Large ribosomal subunit protein uL6 OS=Homo sapiens OX=9606 GN=RPL9P9 PE=1 SV=1	1	12.05	10.6009	9.32483	11.3172	7.87902	12.4437	7.44476	8.99717	9.94241		1.13054	0.994589	0.874866	1.0618	0.739219	1.16748	0.698476	0.844126	0.932808			0.0505227	1	-0.0341148		0.791635	0.70243	-0.27962		0.435473	1	0.245505
642	sp|P05388|RLA0_HUMAN	P05388	RPLP0	Large ribosomal subunit protein uL10 OS=Homo sapiens OX=9606 GN=RPLP0 PE=1 SV=1	5	10.9767	8.89126	10.6822	9.76296	9.31787	11.2515	7.90729	10.8794	10.3308		1.0779	0.873113	1.04898	0.958713	0.915006	1.10488	0.776488	1.06834	1.01448			0.0234895	1	-0.00884716		0.166858	0.968375	-0.0767705		0.151327	1	0.0679233
643	sp|P05386|RLA1_HUMAN	P05386	RPLP1	Large ribosomal subunit protein P1 OS=Homo sapiens OX=9606 GN=RPLP1 PE=1 SV=1	2	9.20406	9.86395	10.759	10.1089	9.28897	9.99668	8.13045	11.3041	11.3439		0.925745	0.992117	1.08214	1.01675	0.934285	1.00547	0.817761	1.13697	1.14097			0.0886357	1	-0.0191294		0.0612308	1	0.0313517		0.105428	1	-0.0504811
644	sp|P05387|RLA2_HUMAN	P05387	RPLP2	Large ribosomal subunit protein P2 OS=Homo sapiens OX=9606 GN=RPLP2 PE=1 SV=1	2	9.72906	8.9425	11.6641	9.37988	8.57183	11.8062	8.26829	11.5212	10.1169		0.962142	0.884356	1.1535	0.92761	0.8477	1.16756	0.817681	1.13937	1.0005			0.0625015	1	-0.0321091		0.0472616	1	-0.0248244		0.0122933	1	-0.00728472
645	sp|P04843|RPN1_HUMAN	P04843	RPN1	Dolichyl-diphosphooligosaccharide--protein glycosyltransferase subunit 1 OS=Homo sapiens OX=9606 GN=RPN1 PE=1 SV=1	1	11.2961	7.40971	7.64796	7.20334	9.09895	14.2505	11.296	13.0116	8.78579		1.2859	0.843489	0.870611	0.819996	1.03578	1.62222	1.28589	1.48118	1.00014			0.198244	1	0.181688		0.584773	0.717774	0.337463		0.17391	1	-0.155775
646	sp|P04844|RPN2_HUMAN	P04844	RPN2	Dolichyl-diphosphooligosaccharide--protein glycosyltransferase subunit 2 OS=Homo sapiens OX=9606 GN=RPN2 PE=1 SV=3	1	10.0027	9.96017	10.8739	9.60363	8.46488	12.2353	8.56705	9.69131	10.6011		0.973127	0.968991	1.05788	0.934304	0.823519	1.19033	0.833459	0.942834	1.03134			0.0860995	1	-0.0410766		0.411018	0.939533	-0.0998845		0.117069	1	0.0588079
647	sp|Q9NQ39|RS10L_HUMAN	Q9NQ39	RPS10P5	Putative ribosomal protein eS10-like OS=Homo sapiens OX=9606 GN=RPS10P5 PE=5 SV=1	3	11.3175	8.70591	9.8313	10.2913	10.2206	10.0791	8.99036	10.0669	10.497		1.13726	0.874827	0.987913	1.03414	1.02703	1.01281	0.90341	1.01159	1.05481			0.136548	1	0.0433961		0.0240826	1	-0.00934315		0.289751	1	0.0527392
648	sp|P62280|RS11_HUMAN	P62280	RPS11	Small ribosomal subunit protein uS17 OS=Homo sapiens OX=9606 GN=RPS11 PE=1 SV=3	1	10.2843	11.1835	11.1526	8.24451	9.09401	14.3952	8.13771	9.06803	8.44007		0.945816	1.02851	1.02567	0.758221	0.836347	1.32388	0.748399	0.833957	0.776207			0.113037	1	-0.083041		2.3105	0.526476	-0.34744		0.399936	1	0.2644
649	sp|P25398|RS12_HUMAN	P25398	RPS12	Small ribosomal subunit protein eS12 OS=Homo sapiens OX=9606 GN=RPS12 PE=1 SV=3	4	8.85805	8.83445	9.78348	9.49132	8.49088	12.735	8.72081	10.966	12.12		0.967178	0.964601	1.06822	1.03632	0.927088	1.39049	0.952193	1.19733	1.32334			0.293947	1	0.140925		0.537869	0.823584	0.199421		0.0928897	1	-0.058496
650	sp|P62277|RS13_HUMAN	P62277	RPS13	Small ribosomal subunit protein uS15 OS=Homo sapiens OX=9606 GN=RPS13 PE=1 SV=2	1	13.3691	9.1975	9.27479	9.85466	9.83683	12.5077	6.78595	9.30232	9.87119		1.25959	0.866561	0.873844	0.928478	0.926797	1.17844	0.639352	0.876438	0.930034			0.0471023	1	0.0294531		0.522143	0.725974	-0.290673		0.699422	1	0.320126
651	sp|P62263|RS14_HUMAN	P62263	RPS14	Small ribosomal subunit protein uS11 OS=Homo sapiens OX=9606 GN=RPS14 PE=1 SV=3	1	10.0317	11.4679	7.89	10.3011	7.67485	11.5057	9.48505	10.3228	11.3209		1.02401	1.17061	0.805387	1.0515	0.783424	1.17446	0.968204	1.05372	1.1556			0.00142442	0.999333	0.00102727		0.206423	0.946529	0.096095		0.184684	1	-0.0950677
652	sp|P62841|RS15_HUMAN	P62841	RPS15	Small ribosomal subunit protein uS19 OS=Homo sapiens OX=9606 GN=RPS15 PE=1 SV=2	1	11.1777	7.85866	11.637	8.32923	12.0602	9.40745	6.43091	11.6255	11.4733		1.09323	0.768614	1.13815	0.814638	1.17955	0.920094	0.628974	1.13703	1.12215			0.054459	1	-0.0377701		0.0887114	0.982879	-0.0843415		0.0486808	1	0.0465714
653	sp|P62244|RS15A_HUMAN	P62244	RPS15A	Small ribosomal subunit protein uS8 OS=Homo sapiens OX=9606 GN=RPS15A PE=1 SV=2	1	9.78201	8.87268	8.81863	9.03838	11.2678	11.0564	9.11332	11.4956	10.5551		1.06816	0.968869	0.962967	0.986962	1.23041	1.20733	0.995146	1.25529	1.15259			0.693665	1	0.185651		0.686434	0.834345	0.176936		0.0205703	1	0.00871571
654	sp|P62249|RS16_HUMAN	P62249	RPS16	Small ribosomal subunit protein uS9 OS=Homo sapiens OX=9606 GN=RPS16 PE=1 SV=2	2	12.4774	8.90832	12.9977	8.38381	9.36887	8.76403	7.17629	8.69141	13.2321		1.08867	0.777262	1.13407	0.731498	0.817445	0.764673	0.62614	0.758336	1.15452			0.774487	0.917235	-0.356504		0.352052	0.778697	-0.269264		0.112689	1	-0.0872408
655	sp|P08708|RS17_HUMAN	P08708	RPS17	Small ribosomal subunit protein eS17 OS=Homo sapiens OX=9606 GN=RPS17 PE=1 SV=2	1	10.3841	9.53307	9.05909	11.1864	9.47462	10.8446	8.00622	10.0904	11.4216		1.0751	0.986988	0.937915	1.15816	0.980936	1.12277	0.828909	1.04469	1.18251			0.562438	1	0.119346		0.0276638	1	0.0137014		0.241264	1	0.105644
656	sp|P62269|RS18_HUMAN	P62269	RPS18	Small ribosomal subunit protein uS13 OS=Homo sapiens OX=9606 GN=RPS18 PE=1 SV=3	3	12.1845	9.43246	10.7781	9.04706	9.62223	11.8618	7.73545	8.63695	10.7015		1.12837	0.873511	0.998123	0.837821	0.891085	1.09849	0.716357	0.799842	0.991036			0.213137	1	-0.0875179		0.682616	0.724691	-0.264292		0.41341	1	0.176774
657	sp|P39019|RS19_HUMAN	P39019	RPS19	Small ribosomal subunit protein eS19 OS=Homo sapiens OX=9606 GN=RPS19 PE=1 SV=2	1	11.1538	11.2398	9.84464	8.63136	8.46891	10.5843	8.08789	10.9058	11.0834		1.03794	1.04595	0.916113	0.803209	0.788092	0.984942	0.752636	1.01487	1.03139			0.822435	1	-0.224579		0.267524	0.938037	-0.112075		0.244205	1	-0.112505
658	sp|P15880|RS2_HUMAN	P15880	RPS2	Small ribosomal subunit protein uS5 OS=Homo sapiens OX=9606 GN=RPS2 PE=1 SV=2	4	12.5374	9.67038	11.1815	9.80209	9.01104	9.90905	8.0461	9.73844	10.1041		1.12647	0.868878	1.00465	0.880713	0.809637	0.890323	0.722938	0.874993	0.907845			0.739265	1	-0.210413		0.803357	0.734658	-0.258642		0.157765	1	0.0482287
659	sp|P60866|RS20_HUMAN	P60866	RPS20	Small ribosomal subunit protein uS10 OS=Homo sapiens OX=9606 GN=RPS20 PE=1 SV=1	1	11.2305	9.70955	11.4906	9.12161	9.29045	9.60663	9.09683	10.6283	9.82552		1.03888	0.898181	1.06294	0.843794	0.859413	0.888661	0.841502	0.983168	0.908909			0.988162	1	-0.207358		0.592932	0.920792	-0.133136		0.428351	1	-0.0742218
660	sp|P63220|RS21_HUMAN	P63220	RPS21	Small ribosomal subunit protein eS21 OS=Homo sapiens OX=9606 GN=RPS21 PE=1 SV=1	1	10.4025	8.5658	10.2169	10.2457	10.173	11.6935	7.78329	9.76397	11.1553		1.06929	0.880493	1.05022	1.05317	1.04571	1.20199	0.800058	1.00366	1.14667			0.553238	1	0.140306		0.0669424	1	-0.0342762		0.42595	1	0.174582
661	sp|P62847|RS24_HUMAN	P62847	RPS24	Small ribosomal subunit protein eS24 OS=Homo sapiens OX=9606 GN=RPS24 PE=1 SV=1	2	12.3952	9.19127	10.23	9.49874	9.71311	11.141	7.63504	9.88398	10.3117		1.16875	0.866651	0.964595	0.895643	0.915856	1.05049	0.719913	0.931967	0.972293			0.152413	1	-0.0604129		0.451478	0.838284	-0.19426		0.350397	1	0.133847
662	sp|P62851|RS25_HUMAN	P62851	RPS25	Small ribosomal subunit protein eS25 OS=Homo sapiens OX=9606 GN=RPS25 PE=1 SV=1	3	12.8722	10.2078	11.131	8.96794	7.79149	10.8156	8.28379	9.4558	10.4744		1.12878	0.895137	0.976086	0.786408	0.683244	0.948428	0.726415	0.82919	0.918514			0.854606	0.927181	-0.317529		0.940063	0.718645	-0.278003		0.0824085	1	-0.0395263
663	sp|P62857|RS28_HUMAN	P62857	RPS28	Small ribosomal subunit protein eS28 OS=Homo sapiens OX=9606 GN=RPS28 PE=1 SV=1	2	10.5227	9.96009	9.74983	10.5412	8.91457	13.1523	7.93128	9.91825	9.30974		1.04418	0.988345	0.96748	1.04601	0.884598	1.30511	0.787024	0.984193	0.92381			0.198734	1	0.0914688		0.635277	0.894947	-0.160198		0.571468	1	0.251666
664	sp|P23396|RS3_HUMAN	P23396	RPS3	Small ribosomal subunit protein uS3 OS=Homo sapiens OX=9606 GN=RPS3 PE=1 SV=2	2	11.5933	7.71858	11.9574	10.9049	7.26619	12.5585	8.03001	9.77639	10.1947		1.11227	0.740525	1.14721	1.04622	0.697123	1.20487	0.770404	0.937952	0.978082			0.0378873	1	-0.0348988		0.232359	0.922365	-0.13965		0.145473	1	0.104751
665	sp|P61247|RS3A_HUMAN	P61247	RPS3A	Small ribosomal subunit protein eS1 OS=Homo sapiens OX=9606 GN=RPS3A PE=1 SV=2	2	12.1213	9.23666	11.6944	8.98012	8.37293	10.3133	8.754	9.81328	10.7141		1.10019	0.838367	1.06144	0.815082	0.759971	0.936085	0.794559	0.890705	0.972469			0.747681	1	-0.251896		0.485689	0.877484	-0.169488		0.27	1	-0.0824087
666	sp|P62701|RS4X_HUMAN	P62701	RPS4X	Small ribosomal subunit protein eS4, X isoform OS=Homo sapiens OX=9606 GN=RPS4X PE=1 SV=2	2	10.8248	10.8223	11.9334	9.8266	8.1302	12.7249	8.81648	7.6191	9.3023		0.967062	0.966836	1.0661	0.877887	0.726334	1.13681	0.787644	0.680674	0.831047			0.29876	1	-0.153187		1.56325	0.503795	-0.387238		0.463799	1	0.234051
667	sp|P46782|RS5_HUMAN	P46782	RPS5	Small ribosomal subunit protein uS7 OS=Homo sapiens OX=9606 GN=RPS5 PE=1 SV=4	2	10.0462	8.39584	9.66388	9.90813	10.441	11.5372	9.67147	10.9241	9.41227		1.07232	0.896164	1.03151	1.05758	1.11446	1.23147	1.03232	1.16603	1.00466			0.828705	1	0.183386		0.391396	0.9314	0.0956209		0.402916	1	0.0877654
668	sp|P62753|RS6_HUMAN	P62753	RPS6	Small ribosomal subunit protein eS6 OS=Homo sapiens OX=9606 GN=RPS6 PE=1 SV=1	3	11.7785	10.5496	11.3604	9.86091	8.35319	11.5521	7.65596	9.78378	9.10557		1.04889	0.939458	1.01166	0.878126	0.743862	1.02873	0.681773	0.871258	0.810862			0.532123	1	-0.189668		1.20774	0.64793	-0.349805		0.392326	1	0.160136
669	sp|P62081|RS7_HUMAN	P62081	RPS7	Small ribosomal subunit protein eS7 OS=Homo sapiens OX=9606 GN=RPS7 PE=1 SV=1	5	11.7563	9.87234	9.79421	9.39633	7.9333	11.568	8.04824	10.1788	11.4525		1.1224	0.942531	0.935072	0.897085	0.757407	1.10442	0.768381	0.971785	1.09339			0.291665	1	-0.132865		0.202283	0.946514	-0.0923121		0.0650278	1	-0.0405532
670	sp|P46781|RS9_HUMAN	P46781	RPS9	Small ribosomal subunit protein uS4 OS=Homo sapiens OX=9606 GN=RPS9 PE=1 SV=3	3	11.9343	9.2066	11.0107	9.36289	8.76142	10.9241	7.74842	10.1171	10.9345		1.11356	0.859049	1.02739	0.873633	0.81751	1.0193	0.72299	0.944005	1.02027			0.422227	1	-0.144328		0.367313	0.904936	-0.165702		0.0404656	1	0.0213737
671	sp|A0A8I5KQE6|RPSA2_HUMAN	A0A8I5KQE6	RPSA2	Small ribosomal subunit protein uS2B OS=Homo sapiens OX=9606 GN=RPSA2 PE=1 SV=1	1	9.76696	8.59903	11.423	11.2453	9.36601	11.6723	7.93451	10.5342	9.45873		0.983615	0.865994	1.15039	1.1325	0.943236	1.1755	0.799072	1.06088	0.952574			0.316119	1	0.119251		0.215219	0.949002	-0.0930529		0.613545	1	0.212304
672	sp|P23921|RIR1_HUMAN	P23921	RRM1	Ribonucleoside-diphosphate reductase large subunit OS=Homo sapiens OX=9606 GN=RRM1 PE=1 SV=1	2	11.0097	9.51576	10.0019	10.3193	9.921	10.2617	9.41739	10.8727	8.68051		1.08195	0.935138	0.982913	1.0141	0.974962	1.00845	0.925471	1.06849	0.853056			0.00609472	1	0.00124574		0.276499	0.964884	-0.079157		0.311721	1	0.0804028
673	sp|Q14684|RRP1B_HUMAN	Q14684	RRP1B	Ribosomal RNA processing protein 1 homolog B OS=Homo sapiens OX=9606 GN=RRP1B PE=1 SV=3	1	10.9075	9.7305	10.5594	10.1983	7.7117	10.7932	8.28741	12.0703	9.74168		1.04889	0.935703	1.01541	0.980689	0.741572	1.03789	0.796933	1.1607	0.936778			0.325781	1	-0.13362		0.144692	0.981314	-0.0672461		0.110617	1	-0.0663736
674	sp|O76021|RL1D1_HUMAN	O76021	RSL1D1	Ribosomal L1 domain-containing protein 1 OS=Homo sapiens OX=9606 GN=RSL1D1 PE=1 SV=3	1	11.5833	12.1396	10.993	10.0907	8.73207	12.8402	6.7611	8.34296	8.51703		1.00098	1.04905	0.949971	0.871998	0.754589	1.1096	0.584266	0.720963	0.736006			0.341837	1	-0.150084		1.64821	0.1324	-0.561989		0.951037	1	0.411905
675	sp|Q9Y3I0|RTCB_HUMAN	Q9Y3I0	RTCB	RNA-splicing ligase RtcB homolog OS=Homo sapiens OX=9606 GN=RTCB PE=1 SV=1	1	11.9863	9.48721	9.22414	8.52211	9.28737	10.7771	10.8515	9.37855	10.4857		1.17139	0.92716	0.901451	0.832844	0.907631	1.05322	1.06049	0.916541	1.02474			0.253295	1	-0.0994429		0.0199451	1	0.00827662		0.377095	1	-0.10772
676	sp|Q9NQC3|RTN4_HUMAN	Q9NQC3	RTN4	Reticulon-4 OS=Homo sapiens OX=9606 GN=RTN4 PE=1 SV=2	1	10.323	9.85211	12.6064	11.3158	9.32626	9.72706	7.98743	8.82619	10.0358		0.944711	0.901617	1.15367	1.03556	0.853494	0.890173	0.73097	0.80773	0.91843			0.314702	1	-0.106913		0.917458	0.72269	-0.285898		0.630698	1	0.178984
677	sp|Q9Y224|RTRAF_HUMAN	Q9Y224	RTRAF	RNA transcription, translation and transport factor protein OS=Homo sapiens OX=9606 GN=RTRAF PE=1 SV=1	2	8.78308	8.38866	10.0402	10.204	8.83932	11.9539	8.30474	10.6428	12.8433		0.968298	0.924815	1.10689	1.12495	0.974498	1.31787	0.915563	1.17332	1.41592			0.523017	1	0.181178		0.41758	0.827699	0.205934		0.0376415	1	-0.0247557
678	sp|Q9Y265|RUVB1_HUMAN	Q9Y265	RUVBL1	RuvB-like 1 OS=Homo sapiens OX=9606 GN=RUVBL1 PE=1 SV=1	1	9.85279	8.19062	9.83315	9.81946	10.8251	12.9326	10.086	8.34522	10.115		1.06033	0.881453	1.05822	1.05674	1.16497	1.39177	1.08543	0.89809	1.08855			0.824369	1	0.264247		0.09487	1	0.0338333		0.70181	1	0.230413
679	sp|Q9Y230|RUVB2_HUMAN	Q9Y230	RUVBL2	RuvB-like 2 OS=Homo sapiens OX=9606 GN=RUVBL2 PE=1 SV=3	3	10.4153	10.3908	10.1662	10.0563	8.92066	10.8671	8.89136	9.89779	10.3945		1.00883	1.00646	0.984704	0.97406	0.864062	1.0526	0.861224	0.958707	1.00682			0.254747	1	-0.0581663		0.504591	0.947212	-0.0887725		0.103346	1	0.0306061
680	sp|P60903|S10AA_HUMAN	P60903	S100A10	Protein S100-A10 OS=Homo sapiens OX=9606 GN=S100A10 PE=1 SV=2	2	11.4567	9.30366	11.1791	9.10485	7.78484	12.407	7.66886	10.0688	11.0261		1.0761	0.87387	1.05003	0.855196	0.731211	1.16536	0.720317	0.945739	1.03565			0.256065	1	-0.14609		0.357951	0.916432	-0.161657		0.0204724	1	0.0155668
681	sp|Q99584|S10AD_HUMAN	Q99584	S100A13	Protein S100-A13 OS=Homo sapiens OX=9606 GN=S100A13 PE=1 SV=1	1	8.26734	9.8593	9.80567	10.0142	9.53635	13.9313	8.41245	9.86416	10.3092		0.887933	1.05891	1.05315	1.07555	1.02423	1.49626	0.903519	1.05944	1.10724			0.533991	1	0.24505		0.0957647	1	0.0326875		0.4529	1	0.212362
682	sp|P06703|S10A6_HUMAN	P06703	S100A6	Protein S100-A6 OS=Homo sapiens OX=9606 GN=S100A6 PE=1 SV=1	1	12.3717	9.34664	13.5479	11.439	5.79945	11.2222	8.15096	7.81473	10.3074		1.05242	0.795092	1.15248	0.973079	0.493343	0.954643	0.693379	0.664776	0.876823			0.40327	1	-0.357777		0.944648	0.533182	-0.418214		0.0585605	1	0.0604366
683	sp|Q9UBE0|SAE1_HUMAN	Q9UBE0	SAE1	SUMO-activating enzyme subunit 1 OS=Homo sapiens OX=9606 GN=SAE1 PE=1 SV=1	1	8.19135	8.2957	10.8805	11.2978	7.86525	13.751	8.78644	9.1231	11.8088		0.897926	0.909365	1.19271	1.23846	0.862179	1.50737	0.963159	1.00006	1.29447			0.360898	1	0.241596		0.248596	0.937325	0.118819		0.167337	1	0.122778
684	sp|Q9NR31|SAR1A_HUMAN	Q9NR31	SAR1A	Small COPII coat GTPase SAR1A OS=Homo sapiens OX=9606 GN=SAR1A PE=1 SV=1	2	8.60135	10.3411	9.7238	10.5916	9.16868	12.9271	8.35993	9.84646	10.44		0.900156	1.08222	1.01762	1.10844	0.959528	1.35286	0.874891	1.03046	1.09257			0.454315	1	0.179166		0.0081764	0.999849	-0.00308434		0.444917	1	0.18225
685	sp|Q15020|SART3_HUMAN	Q15020	SART3	Squamous cell carcinoma antigen recognized by T-cells 3 OS=Homo sapiens OX=9606 GN=SART3 PE=1 SV=1	1	11.7502	10.6138	11.4479	8.74134	9.32327	10.7697	8.22078	9.34641	9.78654		1.04255	0.94172	1.01573	0.775585	0.827217	0.955556	0.729398	0.82927	0.868321			0.991351	1	-0.233965		1.46536	0.663836	-0.308337		0.25258	1	0.0743721
686	sp|O75880|SCO1_HUMAN	O75880	SCO1	Protein SCO1 homolog, mitochondrial OS=Homo sapiens OX=9606 GN=SCO1 PE=1 SV=1	1	11.4869	10.8429	8.5837	10.4585	9.1587	11.6793	7.77691	9.69527	10.3178		1.11474	1.05225	0.833004	1.01495	0.888806	1.13341	0.754709	0.940876	1.00129			0.0453886	1	0.0218099		0.356743	0.917814	-0.152886		0.47061	1	0.174696
687	sp|P22307|SCP2_HUMAN	P22307	SCP2	Sterol carrier protein 2 OS=Homo sapiens OX=9606 GN=SCP2 PE=1 SV=2	2	7.83975	8.84817	12.0718	9.8626	9.85017	10.3237	9.10109	10.7378	11.3649		0.817784	0.922975	1.25924	1.02879	1.0275	1.07689	0.949358	1.12009	1.1855			0.163115	1	0.086749		0.25031	0.919991	0.135807		0.177766	1	-0.0490579
688	sp|P21912|SDHB_HUMAN	P21912	SDHB	Succinate dehydrogenase [ubiquinone] iron-sulfur subunit, mitochondrial OS=Homo sapiens OX=9606 GN=SDHB PE=1 SV=3	1	11.1678	7.56126	10.6341	10.6168	9.24204	11.9324	9.9577	8.84179	10.0461		1.141	0.772525	1.08647	1.08471	0.944248	1.21912	1.01737	0.903355	1.02639			0.238829	1	0.127593		0.0123893	1	-0.00727248		0.460359	1	0.134865
689	sp|P49903|SPS1_HUMAN	P49903	SEPHS1	Selenide, water dikinase 1 OS=Homo sapiens OX=9606 GN=SEPHS1 PE=1 SV=2	1	9.28449	9.0155	12.9331	11.0375	9.90775	10.8312	8.01282	10.025	8.95269		0.891793	0.865955	1.24225	1.06017	0.951658	1.04035	0.769646	0.962917	0.859923			0.0842901	1	0.0432603		0.424461	0.837232	-0.196691		0.972318	1	0.239951
690	sp|Q16181|SEPT7_HUMAN	Q16181	SEPTIN7	Septin-7 OS=Homo sapiens OX=9606 GN=SEPTIN7 PE=1 SV=2	1	10.8972	8.54918	11.8517	10.1299	9.10159	12.1256	7.74909	8.32452	11.2712		1.04453	0.819458	1.13602	0.970973	0.872408	1.16226	0.742768	0.797924	1.08037			0.0105909	1	0.00598009		0.387678	0.841608	-0.200914		0.426099	1	0.206894
691	sp|Q8NC51|SERB1_HUMAN	Q8NC51	SERBP1	SERPINE1 mRNA-binding protein 1 OS=Homo sapiens OX=9606 GN=SERBP1 PE=1 SV=2	1	10.9983	8.28735	11.0178	9.32334	9.4361	10.3377	9.26091	10.3587	10.9797		1.08882	0.820435	1.09075	0.922996	0.93416	1.02342	0.916816	1.0255	1.08697			0.115036	1	-0.0476679		0.05001	1	0.0229342		0.332535	1	-0.0706021
692	sp|P50454|SERPH_HUMAN	P50454	SERPINH1	Serpin H1 OS=Homo sapiens OX=9606 GN=SERPINH1 PE=1 SV=2	1	12.603	9.71654	9.90168	8.67603	7.98824	11.7863	8.08175	10.413	10.8335		1.17342	0.904671	0.921909	0.807794	0.743755	1.09738	0.752462	0.969514	1.00866			0.376408	1	-0.189952		0.312279	0.901703	-0.137138		0.0863958	1	-0.0528147
693	sp|Q01105|SET_HUMAN	Q01105	SET	Protein SET OS=Homo sapiens OX=9606 GN=SET PE=1 SV=3	1	11.4652	10.5643	9.60017	9.39332	9.15236	11.7968	7.60666	10.1636	10.2576		1.08745	1.002	0.910554	0.890935	0.86808	1.1189	0.721474	0.963997	0.97291			0.178834	1	-0.0657562		0.478249	0.868164	-0.184048		0.255677	1	0.118292
694	sp|Q15459|SF3A1_HUMAN	Q15459	SF3A1	Splicing factor 3A subunit 1 OS=Homo sapiens OX=9606 GN=SF3A1 PE=1 SV=1	2	10.8765	9.63853	10.385	9.97978	8.54072	11.1981	7.86843	11.1728	10.3401		1.05597	0.935777	1.00825	0.968908	0.829194	1.08719	0.763924	1.08473	1.00389			0.188485	1	-0.0632815		0.196163	0.965873	-0.0867405		0.0416706	1	0.023459
695	sp|Q12874|SF3A3_HUMAN	Q12874	SF3A3	Splicing factor 3A subunit 3 OS=Homo sapiens OX=9606 GN=SF3A3 PE=1 SV=1	2	11.8574	10.4361	10.7971	9.1907	8.1597	12.0384	7.859	10.297	9.36445		1.07499	0.946139	0.978868	0.833228	0.739758	1.0914	0.712496	0.933528	0.84898			0.424677	1	-0.188517		0.905831	0.698765	-0.272706		0.154864	1	0.084189
696	sp|P31947|1433S_HUMAN	P31947	SFN	14-3-3 protein sigma OS=Homo sapiens OX=9606 GN=SFN PE=1 SV=1	1	9.33134	10.8385	10.117	11.4858	6.27589	11.6194	10.7217	10.9632	8.64716		0.924296	1.07358	1.00212	1.1377	0.621645	1.15093	1.06202	1.08593	0.856526			0.109871	1	-0.0962751		0.00823943	1	-0.00320069		0.103	1	-0.0930744
697	sp|P23246|SFPQ_HUMAN	P23246	SFPQ	Splicing factor, proline- and glutamine-rich OS=Homo sapiens OX=9606 GN=SFPQ PE=1 SV=2	3	11.6548	9.90412	11.6464	9.24741	9.01507	9.51917	9.32373	9.58862	10.1006		1.05298	0.894805	1.05222	0.835474	0.814483	0.860026	0.842368	0.8663	0.912556			1.13499	1	-0.253493		0.924312	0.790823	-0.191369		0.674053	1	-0.0621239
698	sp|Q9H9B4|SFXN1_HUMAN	Q9H9B4	SFXN1	Sideroflexin-1 OS=Homo sapiens OX=9606 GN=SFXN1 PE=1 SV=4	2	10.7131	9.79171	11.5746	8.02208	8.59686	12.0158	7.79825	10.0676	11.4201		1.00187	0.915702	1.08243	0.75021	0.803962	1.12369	0.729277	0.941507	1.06798			0.375281	1	-0.183702		0.323806	0.918241	-0.145815		0.0538948	1	-0.0378866
699	sp|Q9H299|SH3L3_HUMAN	Q9H299	SH3BGRL3	SH3 domain-binding glutamic acid-rich-like protein 3 OS=Homo sapiens OX=9606 GN=SH3BGRL3 PE=1 SV=1	1	8.92084	9.66422	14.7229	8.93889	11.048	14.1167	6.77186	6.73488	9.08177		0.803487	0.870443	1.32607	0.805113	0.995077	1.27147	0.609932	0.606601	0.817982			0.0526897	1	0.0451047		0.902664	0.328714	-0.538548		1.12372	0.543733	0.583653
700	sp|Q99961|SH3G1_HUMAN	Q99961	SH3GL1	Endophilin-A2 OS=Homo sapiens OX=9606 GN=SH3GL1 PE=1 SV=1	1	8.93793	8.58088	9.08844	10.7063	10.7518	11.37	9.0957	10.399	11.0699		1.00776	0.967505	1.02473	1.20715	1.21228	1.28198	1.02555	1.1725	1.24815			2.876	0.803418	0.302985		0.869812	0.791252	0.19568		0.484211	1	0.107305
701	sp|Q15758|AAAT_HUMAN	Q15758	SLC1A5	Neutral amino acid transporter B(0) OS=Homo sapiens OX=9606 GN=SLC1A5 PE=1 SV=2	1	11.294	8.64113	10.8082	10.0824	8.40642	11.4352	7.7015	9.99197	11.6392		1.10209	0.843221	1.05468	0.983861	0.820318	1.11588	0.75153	0.975039	1.13578			0.0817832	1	-0.0406951		0.136287	0.972206	-0.0786399		0.0604583	1	0.0379448
702	sp|O75746|S2512_HUMAN	O75746	SLC25A12	Electrogenic aspartate/glutamate antiporter SLC25A12, mitochondrial OS=Homo sapiens OX=9606 GN=SLC25A12 PE=1 SV=2	1	11.4303	9.83419	6.9506	12.1783	9.87204	10.3508	8.72873	9.93128	10.7237		1.21534	1.04563	0.739029	1.29487	1.04965	1.10056	0.92809	1.05595	1.14021			0.385741	1	0.223839		0.129123	0.968034	0.0835814		0.483064	1	0.140258
703	sp|Q00325|S25A3_HUMAN	Q00325	SLC25A3	Solute carrier family 25 member 3 OS=Homo sapiens OX=9606 GN=SLC25A3 PE=1 SV=2	4	10.9431	10.3481	9.57571	9.21366	8.65272	11.6386	8.69605	10.531	10.4011		1.06357	1.00575	0.930677	0.895489	0.84097	1.13117	0.845182	1.02353	1.01089			0.196007	1	-0.0749517		0.22825	0.982153	-0.0623426		0.0265898	1	-0.0126092
704	sp|P12235|ADT1_HUMAN	P12235	SLC25A4	ADP/ATP translocase 1 OS=Homo sapiens OX=9606 GN=SLC25A4 PE=1 SV=4	1	9.65976	10.5914	10.1594	9.62707	9.06752	11.2635	8.96545	10.7851	9.88075		0.952933	1.04484	1.00223	0.949708	0.894509	1.11115	0.88444	1.06394	0.974734			0.0913606	1	-0.0267219		0.173705	0.998386	-0.0405331		0.0386818	1	0.0138112
705	sp|P05141|ADT2_HUMAN	P05141	SLC25A5	ADP/ATP translocase 2 OS=Homo sapiens OX=9606 GN=SLC25A5 PE=1 SV=7	2	9.6433	9.77913	10.7264	9.93807	8.72365	12.5367	8.31068	10.4286	9.91346		0.959569	0.973085	1.06735	0.9889	0.868058	1.24748	0.826965	1.03771	0.986451			0.0723926	1	0.0345504		0.275838	0.960114	-0.0784988		0.241005	1	0.113049
706	sp|P52569|CTR2_HUMAN	P52569	SLC7A2	Cationic amino acid transporter 2 OS=Homo sapiens OX=9606 GN=SLC7A2 PE=1 SV=2	1	12.2299	11.3135	6.82687	13.2021	6.90321	9.125	9.4805	8.73277	12.1862		1.20808	1.11756	0.674365	1.30412	0.681906	0.901377	0.936494	0.862632	1.20377			0.0559373	1	-0.0612475		0.0350205	1	0.0316835		0.107005	1	-0.092931
707	sp|O95347|SMC2_HUMAN	O95347	SMC2	Structural maintenance of chromosomes protein 2 OS=Homo sapiens OX=9606 GN=SMC2 PE=1 SV=2	1	10.6308	11.3253	9.26914	8.59637	10.0927	11.7361	8.51817	9.9036	9.92781		1.02136	1.08809	0.890544	0.825907	0.969666	1.12756	0.818394	0.9515	0.953826			0.100942	1	-0.0440785		0.540765	0.918491	-0.138038		0.243609	1	0.09396
708	sp|Q8N5G0|SIM20_HUMAN	Q8N5G0	SMIM20	Small integral membrane protein 20 OS=Homo sapiens OX=9606 GN=SMIM20 PE=1 SV=3	1	9.05425	9.99	11.9965	10.4537	8.49859	11.1777	7.45437	11.5211	9.85379		0.875068	0.965507	1.15943	1.01032	0.821366	1.0803	0.720444	1.11348	0.952342			0.0901991	1	-0.0426309		0.208674	0.937816	-0.119549		0.127383	1	0.0769181
709	sp|O00161|SNP23_HUMAN	O00161	SNAP23	Synaptosomal-associated protein 23 OS=Homo sapiens OX=9606 GN=SNAP23 PE=1 SV=1	1	8.19081	8.37611	11.5384	11.7048	9.40821	11.311	8.61376	10.367	10.4899		0.8743	0.894078	1.23162	1.24939	1.00425	1.20735	0.919446	1.10659	1.11971			0.493109	1	0.217984		0.162082	0.963608	0.0809513		0.436981	1	0.137033
710	sp|O75643|U520_HUMAN	O75643	SNRNP200	U5 small nuclear ribonucleoprotein 200 kDa helicase OS=Homo sapiens OX=9606 GN=SNRNP200 PE=1 SV=2	1	8.74657	10.0412	10.5962	8.35711	10.1273	13.2623	8.8662	9.16448	10.8386		0.892994	1.02517	1.08184	0.853232	1.03396	1.35404	0.905208	0.935662	1.10658			0.155061	1	0.0901319		0.0765686	1	-0.0265249		0.204625	1	0.116657
711	sp|P09012|SNRPA_HUMAN	P09012	SNRPA	U1 small nuclear ribonucleoprotein A OS=Homo sapiens OX=9606 GN=SNRPA PE=1 SV=3	1	10.3965	11.3308	9.03622	13.1604	5.71994	14.8921	8.41398	8.93049	8.11968		1.01384	1.10496	0.881195	1.28337	0.557798	1.45225	0.820516	0.870885	0.791816			0.0177419	1	0.0248924		1.04348	0.71	-0.267657		0.244275	1	0.292549
712	sp|P62316|SMD2_HUMAN	P62316	SNRPD2	Small nuclear ribonucleoprotein Sm D2 OS=Homo sapiens OX=9606 GN=SNRPD2 PE=1 SV=1	3	12.1847	9.94515	11.9981	9.84705	8.14929	9.87426	7.31853	10.5723	10.1107		1.07109	0.874224	1.05468	0.865601	0.71636	0.867992	0.643332	0.929351	0.888775			1.04302	0.949955	-0.291895		0.669919	0.710656	-0.298049		0.0104537	1	0.00615414
713	sp|P62304|RUXE_HUMAN	P62304	SNRPE	Small nuclear ribonucleoprotein E OS=Homo sapiens OX=9606 GN=SNRPE PE=1 SV=1	1	9.47031	11.584	9.94167	9.03364	7.43427	11.917	8.43031	9.38116	12.8076		0.916599	1.12118	0.962221	0.874336	0.719538	1.15341	0.815941	0.907971	1.2396			0.264119	1	-0.148839		0.059846	1	-0.0355626		0.158453	1	-0.113276
714	sp|P63162|RSMN_HUMAN	P63162	SNRPN	Small nuclear ribonucleoprotein-associated protein N OS=Homo sapiens OX=9606 GN=SNRPN PE=1 SV=1	2	12.5931	9.17377	10.5525	10.1251	7.23203	12.337	7.63502	10.7094	9.64205		1.16894	0.851542	0.979522	0.939849	0.671302	1.14516	0.708709	0.994081	0.895009			0.210031	1	-0.144136		0.462324	0.812015	-0.209607		0.0859336	1	0.0654706
715	sp|P08047|SP1_HUMAN	P08047	SP1	Transcription factor Sp1 OS=Homo sapiens OX=9606 GN=SP1 PE=1 SV=3	1	8.11407	12.9306	8.26339	10.9679	9.98073	12.2249	8.08581	9.66391	9.76875		0.830564	1.32359	0.845849	1.12268	1.02164	1.25135	0.827671	0.989207	0.999939			0.346501	1	0.208743		0.088863	0.984247	-0.0612342		1.03569	1	0.269977
716	sp|Q13813|SPTN1_HUMAN	Q13813	SPTAN1	Spectrin alpha chain, non-erythrocytic 1 OS=Homo sapiens OX=9606 GN=SPTAN1 PE=1 SV=3	1	11.0214	10.3959	10.4623	8.556	8.69905	12.234	7.89093	10.8932	9.84723		1.03716	0.978295	0.984548	0.805154	0.818615	1.15127	0.742568	1.02509	0.926663			0.288058	1	-0.132231		0.459764	0.91097	-0.167348		0.0556967	1	0.0351175
717	sp|Q01082|SPTB2_HUMAN	Q01082	SPTBN1	Spectrin beta chain, non-erythrocytic 1 OS=Homo sapiens OX=9606 GN=SPTBN1 PE=1 SV=2	1	9.54714	9.9357	8.72394	10.6085	7.67279	13.1705	7.47344	10.4015	12.4666		1.01541	1.05674	0.927856	1.12829	0.816058	1.40078	0.794856	1.10628	1.32591			0.192622	1	0.124487		0.117675	0.983559	0.0759379		0.053407	1	0.0485492
718	sp|P30626|SORCN_HUMAN	P30626	SRI	Sorcin OS=Homo sapiens OX=9606 GN=SRI PE=1 SV=1	1	7.36803	8.07326	12.8018	7.31176	10.1157	14.0642	8.90426	10.4233	10.9377		0.782637	0.857547	1.35982	0.77666	1.0745	1.49391	0.945816	1.10716	1.16181			0.152272	1	0.149998		0.193072	0.93585	0.138253		0.013023	1	0.0117455
719	sp|P37108|SRP14_HUMAN	P37108	SRP14	Signal recognition particle 14 kDa protein OS=Homo sapiens OX=9606 GN=SRP14 PE=1 SV=2	2	11.1419	10.4978	10.996	9.77757	8.63513	11.6892	7.17199	10.3357	9.75466		1.0242	0.964997	1.0108	0.898791	0.793774	1.07452	0.659277	0.9501	0.896686			0.374754	1	-0.12735		0.637261	0.729193	-0.276938		0.290569	1	0.149587
720	sp|Q9Y5M8|SRPRB_HUMAN	Q9Y5M8	SRPRB	Signal recognition particle receptor subunit beta OS=Homo sapiens OX=9606 GN=SRPRB PE=1 SV=3	1	10.0469	9.97202	9.40919	10.1139	9.79613	11.0263	8.37462	11.0497	10.2113		1.02422	1.01658	0.959203	1.03104	0.998649	1.12405	0.853736	1.12644	1.04097			0.507552	1	0.070902		0.00289232	1	0.00113678		0.20001	1	0.0697652
721	sp|Q9UQ35|SRRM2_HUMAN	Q9UQ35	SRRM2	Serine/arginine repetitive matrix protein 2 OS=Homo sapiens OX=9606 GN=SRRM2 PE=1 SV=2	1	11.9976	9.21012	11.8416	8.64912	7.19662	12.2737	9.14644	9.74033	9.94442		1.08907	0.836032	1.0749	0.785109	0.653261	1.11412	0.830253	0.884161	0.902687			0.412233	1	-0.258775		0.574009	0.842282	-0.187542		0.105847	1	-0.071233
722	sp|P84103|SRSF3_HUMAN	P84103	SRSF3	Serine/arginine-rich splicing factor 3 OS=Homo sapiens OX=9606 GN=SRSF3 PE=1 SV=1	2	11.3976	14.3675	11.6021	8.62448	7.99207	11.0698	7.44689	8.65834	8.84124		0.915048	1.15348	0.931467	0.69241	0.641638	0.888731	0.597868	0.695129	0.709813			1.13093	0.570778	-0.438715		1.83296	0.103368	-0.578911		0.348361	1	0.140196
723	sp|P05455|LA_HUMAN	P05455	SSB	Lupus La protein OS=Homo sapiens OX=9606 GN=SSB PE=1 SV=2	1	10.7465	9.7537	10.7026	9.89291	9.09374	10.8337	9.24658	9.85016	9.88014		1.03323	0.937772	1.029	0.951156	0.874319	1.0416	0.889015	0.947046	0.949928			0.31558	1	-0.0676391		0.863188	0.929221	-0.106012		0.177235	1	0.0383724
724	sp|Q04837|SSBP_HUMAN	Q04837	SSBP1	Single-stranded DNA-binding protein, mitochondrial OS=Homo sapiens OX=9606 GN=SSBP1 PE=1 SV=1	1	9.50034	6.97282	9.43164	12.6174	8.23165	12.2532	8.49169	11.1337	11.3676		1.10022	0.807513	1.09227	1.4612	0.953296	1.41902	0.983411	1.28938	1.31647			0.612136	0.968372	0.342123		0.580838	0.745162	0.260848		0.122298	1	0.0812751
725	sp|Q08945|SSRP1_HUMAN	Q08945	SSRP1	FACT complex subunit SSRP1 OS=Homo sapiens OX=9606 GN=SSRP1 PE=1 SV=1	2	10.9024	8.72468	10.6416	7.54514	7.8336	16.0816	8.49481	10.218	9.55817		1.08056	0.864723	1.05472	0.747817	0.776406	1.59389	0.841941	1.01273	0.947333			0.0262857	1	-0.0302517		0.301253	0.941752	-0.0956548		0.0592061	1	0.0654031
726	sp|P50502|F10A1_HUMAN	P50502	ST13	Hsc70-interacting protein OS=Homo sapiens OX=9606 GN=ST13 PE=1 SV=2	1	10.3687	9.88339	11.2132	9.63929	9.18614	13.0983	10.7828	7.63021	8.19798		0.988581	0.942313	1.06911	0.91904	0.875835	1.24883	1.02807	0.727488	0.781621			0.00836433	1	0.00446335		0.641606	0.740109	-0.256215		0.517749	1	0.260678
727	sp|P31948|STIP1_HUMAN	P31948	STIP1	Stress-induced-phosphoprotein 1 OS=Homo sapiens OX=9606 GN=STIP1 PE=1 SV=1	1	11.2821	9.44096	9.76911	9.29351	10.7026	10.4117	8.86975	9.56567	10.6646		1.11	0.928858	0.961144	0.914352	1.05299	1.02436	0.87266	0.941129	1.04925			0.00746906	1	-0.00229096		0.240221	0.976527	-0.0671988		0.259577	1	0.0649079
728	sp|Q9UJZ1|STML2_HUMAN	Q9UJZ1	STOML2	Stomatin-like protein 2, mitochondrial OS=Homo sapiens OX=9606 GN=STOML2 PE=1 SV=1	2	9.3589	10.3111	9.34018	9.06114	8.15328	12.0778	7.95057	10.9861	12.761		0.967823	1.06629	0.965887	0.937031	0.843147	1.24899	0.822184	1.13609	1.31964			0.00869177	1	-0.00485269		0.17647	0.945121	0.102137		0.151351	1	-0.10699
729	sp|Q9Y3F4|STRAP_HUMAN	Q9Y3F4	STRAP	Serine-threonine kinase receptor-associated protein OS=Homo sapiens OX=9606 GN=STRAP PE=1 SV=1	2	10.2397	9.29969	9.68562	10.722	9.11829	11.5526	8.30746	11.2312	9.84351		1.05112	0.954631	0.994247	1.10063	0.93601	1.18589	0.852777	1.15291	1.01046			0.352668	1	0.0974269		0.0048424	1	-0.00203323		0.242387	1	0.0994601
730	sp|O15400|STX7_HUMAN	O15400	STX7	Syntaxin-7 OS=Homo sapiens OX=9606 GN=STX7 PE=1 SV=4	1	11.2296	9.15349	9.70253	8.78719	8.98421	11.5097	8.53286	11.4378	10.6625		1.11976	0.912744	0.967492	0.876218	0.895864	1.1477	0.850858	1.14053	1.06322			0.104973	1	-0.0447801		0.0447888	1	0.0204445		0.134821	1	-0.0652246
731	sp|P53999|TCP4_HUMAN	P53999	SUB1	Activated RNA polymerase II transcriptional coactivator p15 OS=Homo sapiens OX=9606 GN=SUB1 PE=1 SV=3	1	10.5683	10.5282	9.51983	9.52283	8.25	11.733	7.20977	10.5304	12.1376		1.03555	1.03163	0.932819	0.933113	0.808393	1.14968	0.706463	1.03184	1.18933			0.153381	1	-0.0668342		0.099171	0.984171	-0.0669785		0.000173404	1	0.000144243
732	sp|Q9P2R7|SUCB1_HUMAN	Q9P2R7	SUCLA2	Succinate--CoA ligase [ADP-forming] subunit beta, mitochondrial OS=Homo sapiens OX=9606 GN=SUCLA2 PE=1 SV=3	1	10.2428	8.93567	9.75802	11.2689	8.04481	12.2818	8.97795	9.55657	10.9335		1.06192	0.92641	1.01167	1.1683	0.83405	1.27333	0.930793	0.990783	1.13354			0.198413	1	0.10603		0.0813237	1	0.0236237		0.145299	1	0.0824058
733	sp|P53597|SUCA_HUMAN	P53597	SUCLG1	Succinate--CoA ligase [ADP/GDP-forming] subunit alpha, mitochondrial OS=Homo sapiens OX=9606 GN=SUCLG1 PE=1 SV=4	1	12.5692	10.1994	8.5503	9.27104	10.5004	10.766	9.15987	9.57383	9.40992		1.20399	0.976992	0.819023	0.888061	1.00582	1.03127	0.877412	0.917065	0.901364			0.0409284	1	-0.0215662		0.313903	0.913775	-0.136536		0.653883	1	0.11497
734	sp|Q9Y2Z0|SGT1_HUMAN	Q9Y2Z0	SUGT1	Protein SGT1 homolog OS=Homo sapiens OX=9606 GN=SUGT1 PE=1 SV=3	2	10.7594	9.1517	9.60472	10.1416	8.50279	12.5822	7.92993	10.3082	11.0194		1.09359	0.930184	0.976228	1.0308	0.864228	1.27887	0.806002	1.04773	1.12002			0.132448	1	0.0660541		0.0488503	1	-0.0234319		0.152841	1	0.089486
735	sp|P55854|SUMO3_HUMAN	P55854	SUMO3	Small ubiquitin-related modifier 3 OS=Homo sapiens OX=9606 GN=SUMO3 PE=1 SV=2	1	8.45953	9.4775	9.77625	10.6011	8.96168	11.9638	8.56631	10.1028	12.091		0.915756	1.02595	1.05829	1.14758	0.970114	1.2951	0.927315	1.09364	1.30887			0.551257	1	0.178717		0.350182	0.910386	0.138953		0.0742536	1	0.0397639
736	sp|Q9Y5B9|SP16H_HUMAN	Q9Y5B9	SUPT16H	FACT complex subunit SPT16 OS=Homo sapiens OX=9606 GN=SUPT16H PE=1 SV=1	1	11.6983	10.4711	9.75429	9.91155	8.00916	10.5313	7.78171	9.69776	12.1448		1.09934	0.984014	0.916649	0.931428	0.752653	0.989671	0.731278	0.911337	1.14129			0.517204	1	-0.171744		0.240219	0.93743	-0.127537		0.0692691	1	-0.0442076
737	sp|Q96A49|SYAP1_HUMAN	Q96A49	SYAP1	Synapse-associated protein 1 OS=Homo sapiens OX=9606 GN=SYAP1 PE=1 SV=1	1	7.9931	13.602	6.49002	10.1674	10.4642	10.4256	14.3105	6.92889	9.61819		0.853807	1.45294	0.693251	1.08607	1.11776	1.11364	1.52862	0.740131	1.0274			0.248375	1	0.217535		0.120415	0.939624	0.14489		0.0795241	1	0.0726453
738	sp|O60506|HNRPQ_HUMAN	O60506	SYNCRIP	Heterogeneous nuclear ribonucleoprotein Q OS=Homo sapiens OX=9606 GN=SYNCRIP PE=1 SV=2	1	9.01994	10.9555	11.0812	11.0205	8.23233	12.652	8.44131	10.7913	7.8059		0.871306	1.05828	1.07042	1.06456	0.795225	1.22216	0.815411	1.04241	0.754033			0.0364394	1	0.0226595		0.525178	0.793312	-0.207638		0.422504	1	0.230298
739	sp|O43760|SNG2_HUMAN	O43760	SYNGR2	Synaptogyrin-2 OS=Homo sapiens OX=9606 GN=SYNGR2 PE=1 SV=1	2	9.37642	10.9646	11.2972	9.74388	8.53873	12.1861	8.40515	10.2706	9.21729		0.889092	1.03969	1.07122	0.923934	0.80966	1.15551	0.796993	0.97388	0.874002			0.138198	1	-0.0653421		0.702891	0.824897	-0.181882		0.264725	1	0.11654
740	sp|P57105|SYJ2B_HUMAN	P57105	SYNJ2BP	Synaptojanin-2-binding protein OS=Homo sapiens OX=9606 GN=SYNJ2BP PE=1 SV=2	1	9.52637	11.8978	11.2981	10.6442	8.45503	10.2102	8.42318	8.91673	10.6282		0.873382	1.0908	1.03582	0.975869	0.775161	0.936079	0.772241	0.81749	0.974402			0.494078	1	-0.159604		0.745326	0.76798	-0.227286		0.179079	1	0.0676813
741	sp|Q92804|RBP56_HUMAN	Q92804	TAF15	TATA-binding protein-associated factor 2N OS=Homo sapiens OX=9606 GN=TAF15 PE=1 SV=1	1	9.86753	9.29107	11.0507	6.94695	11.0643	10.2301	9.36735	11.3841	10.798		0.979917	0.92267	1.09741	0.689882	1.09876	1.01593	0.930245	1.13052	1.07232			0.203741	1	-0.121877		0.214085	0.98197	0.0615586		0.318685	1	-0.183435
742	sp|P37802|TAGL2_HUMAN	P37802	TAGLN2	Transgelin-2 OS=Homo sapiens OX=9606 GN=TAGLN2 PE=1 SV=3	3	8.36664	8.88246	10.1628	10.6967	8.53889	12.9553	8.54872	10.5794	11.2691		0.915658	0.97211	1.11223	1.17067	0.93451	1.41785	0.935586	1.15782	1.23331			0.45932	1	0.215929		0.412169	0.924	0.14412		0.123026	1	0.0718091
743	sp|P37837|TALDO_HUMAN	P37837	TALDO1	Transaldolase OS=Homo sapiens OX=9606 GN=TALDO1 PE=1 SV=2	2	11.5631	8.52249	9.71158	8.8797	7.56507	12.8337	8.8657	11.7489	10.3097		1.16418	0.85805	0.977768	0.894014	0.761656	1.29211	0.892605	1.18289	1.03799			0.0664346	1	-0.0502361		0.116144	0.988598	0.0553938		0.151286	1	-0.10563
744	sp|P26639|SYTC_HUMAN	P26639	TARS1	Threonine--tRNA ligase 1, cytoplasmic OS=Homo sapiens OX=9606 GN=TARS1 PE=1 SV=3	1	11.1812	10.5972	11.4619	9.18314	8.74784	8.78297	9.5285	9.95286	10.5644		1.00913	0.956415	1.03446	0.828797	0.78951	0.79268	0.859966	0.898266	0.953461			2.61113	0.81192	-0.31492		1.23021	0.882119	-0.146293		1.39503	1	-0.168627
745	sp|O75347|TBCA_HUMAN	O75347	TBCA	Tubulin-specific chaperone A OS=Homo sapiens OX=9606 GN=TBCA PE=1 SV=3	1	10.3053	8.25721	10.3764	9.95057	9.27967	11.5732	8.18785	10.3217	11.7481		1.06832	0.855999	1.07569	1.03154	0.961994	1.19976	0.848809	1.07002	1.21789			0.253732	1	0.0917925		0.108277	0.987087	0.0564178		0.0681212	1	0.0353747
746	sp|Q13428|TCOF_HUMAN	Q13428	TCOF1	Treacle protein OS=Homo sapiens OX=9606 GN=TCOF1 PE=1 SV=3	2	11.2008	9.25622	11.6283	10.1992	9.41508	11.0565	8.53005	10.4314	8.28236		1.04728	0.865461	1.08726	0.953632	0.880314	1.03379	0.797563	0.975341	0.774404			0.189492	1	-0.0611166		0.743774	0.742211	-0.236692		0.616254	1	0.175575
747	sp|P17987|TCPA_HUMAN	P17987	TCP1	T-complex protein 1 subunit alpha OS=Homo sapiens OX=9606 GN=TCP1 PE=1 SV=1	2	10.1488	9.06189	10.4013	9.64099	9.40386	11.27	9.63876	10.4064	10.028		1.02818	0.918064	1.05376	0.976732	0.952709	1.14177	0.976506	1.05427	1.01594			0.111884	1	0.0317047		0.125197	1	0.024155		0.0279709	1	0.00754968
748	sp|P02786|TFR1_HUMAN	P02786	TFRC	Transferrin receptor protein 1 OS=Homo sapiens OX=9606 GN=TFRC PE=1 SV=2	1	11.1906	10.147	11.6206	9.07049	8.38986	11.1983	8.79339	10.9873	8.6024		1.01861	0.923627	1.05776	0.825635	0.76368	1.01932	0.800412	1.00011	0.783027			0.641176	1	-0.210261		0.74888	0.758216	-0.222298		0.0239597	1	0.012037
749	sp|Q9Y2W1|TR150_HUMAN	Q9Y2W1	THRAP3	Thyroid hormone receptor-associated protein 3 OS=Homo sapiens OX=9606 GN=THRAP3 PE=1 SV=2	1	11.6885	9.58758	11.954	8.42684	8.89481	12.0815	7.85854	9.36996	10.1383		1.05523	0.865563	1.0792	0.760772	0.80302	1.09071	0.709466	0.845917	0.91528			0.409575	1	-0.188309		0.881427	0.716951	-0.281188		0.17921	1	0.0928787
750	sp|Q01085|TIAR_HUMAN	Q01085	TIAL1	Nucleolysin TIAR OS=Homo sapiens OX=9606 GN=TIAL1 PE=1 SV=1	1	10.252	8.88267	10.6571	9.67826	9.11711	11.2042	9.25523	9.76655	11.1869		1.03237	0.894475	1.07316	0.97459	0.918082	1.12825	0.931991	0.98348	1.12651			0.0250115	1	0.00890454		0.0600514	1	0.0197604		0.0304195	1	-0.0108558
751	sp|Q9Y5L4|TIM13_HUMAN	Q9Y5L4	TIMM13	Mitochondrial import inner membrane translocase subunit Tim13 OS=Homo sapiens OX=9606 GN=TIMM13 PE=1 SV=1	1	9.95786	9.11302	10.3905	9.82397	8.57827	9.5735	8.56606	10.6658	13.331		1.01399	0.927962	1.05805	1.00036	0.87351	0.974852	0.872266	1.08608	1.35747			0.38519	1	-0.0749734		0.237395	0.938419	0.123101		0.400414	1	-0.198074
752	sp|O43615|TIM44_HUMAN	O43615	TIMM44	Mitochondrial import inner membrane translocase subunit TIM44 OS=Homo sapiens OX=9606 GN=TIMM44 PE=1 SV=2	1	10.2901	12.8527	8.67487	9.7572	8.38171	12.9869	5.58731	12.4113	9.05786		0.970226	1.21185	0.817928	0.919979	0.790287	1.2245	0.526811	1.17022	0.85404			0.0515047	1	-0.0371099		0.304968	0.780538	-0.289709		0.255973	1	0.252599
753	sp|P01033|TIMP1_HUMAN	P01033	TIMP1	Metalloproteinase inhibitor 1 OS=Homo sapiens OX=9606 GN=TIMP1 PE=1 SV=1	1	8.777	12.4403	9.60343	12.2619	8.71389	11.8403	7.59636	10.1688	8.598		0.854326	1.21091	0.934768	1.19354	0.848183	1.1525	0.739406	0.989797	0.836903			0.155358	1	0.0902755		0.490343	0.787424	-0.219617		0.704327	1	0.309892
754	sp|Q3LXA3|TKFC_HUMAN	Q3LXA3	TKFC	Triokinase/FMN cyclase OS=Homo sapiens OX=9606 GN=TKFC PE=1 SV=2	1	11.8823	8.27156	8.7023	11.4546	6.87813	13.762	7.94561	11.3448	9.75867		1.23533	0.859945	0.904726	1.19086	0.715079	1.43076	0.826058	1.17946	1.01455			0.11953	1	0.114066		0.0203424	1	0.0135042		0.105888	1	0.100562
755	sp|P29401|TKT_HUMAN	P29401	TKT	Transketolase OS=Homo sapiens OX=9606 GN=TKT PE=1 SV=3	1	13.7088	9.29984	10.2228	9.95744	8.41913	9.31333	8.32917	11.3746	9.37478		1.23757	0.83955	0.922876	0.898916	0.760043	0.840768	0.751922	1.02685	0.846315			0.552791	1	-0.246407		0.35741	0.87967	-0.184419		0.152234	1	-0.0619882
756	sp|A0A024R1R8|TMA7B_HUMAN	A0A024R1R8	TMA7B	Translation machinery-associated protein 7B OS=Homo sapiens OX=9606 GN=TMA7B PE=3 SV=1	2	10.2045	9.68263	10.9337	9.7885	8.03936	13.4355	8.49877	9.82808	9.58899		0.993276	0.942476	1.06425	0.952781	0.782525	1.30776	0.827243	0.956634	0.933361			0.0147647	0.999657	-0.0103668		0.797578	0.9026	-0.1439		0.21799	1	0.133533
757	sp|Q15363|TMED2_HUMAN	Q15363	TMED2	Transmembrane emp24 domain-containing protein 2 OS=Homo sapiens OX=9606 GN=TMED2 PE=1 SV=1	1	8.65015	10.7476	9.40534	11.2581	8.46703	12.4198	9.8601	11.263	7.92884		0.900961	1.11942	0.979617	1.1726	0.881888	1.29359	1.02698	1.17311	0.825832			0.30502	1	0.145724		0.00628004	1	0.00336202		0.254459	1	0.142362
758	sp|Q9BVC6|TM109_HUMAN	Q9BVC6	TMEM109	Voltage-gated monoatomic cation channel TMEM109 OS=Homo sapiens OX=9606 GN=TMEM109 PE=1 SV=1	1	8.8508	10.7723	10.6871	8.89993	10.8473	11.0228	7.555	11.8851	9.47973		0.876023	1.06621	1.05777	0.880886	1.07363	1.091	0.747769	1.17635	0.938273			0.0529221	1	0.0208743		0.149284	0.965413	-0.0864998		0.187836	1	0.107374
759	sp|Q9P0S9|TM14C_HUMAN	Q9P0S9	TMEM14C	Transmembrane protein 14C OS=Homo sapiens OX=9606 GN=TMEM14C PE=1 SV=1	1	7.76456	13.3723	9.44293	12.6716	12.05	11.332	6.77084	8.47088	8.12483		0.761734	1.31188	0.92639	1.24314	1.18215	1.11172	0.664246	0.831027	0.797078			0.449091	1	0.273171		0.59116	0.728174	-0.357711		1.91799	0.164444	0.630882
760	sp|Q6NUQ4|TM214_HUMAN	Q6NUQ4	TMEM214	Transmembrane protein 214 OS=Homo sapiens OX=9606 GN=TMEM214 PE=1 SV=2	1	12.0821	8.5369	10.3945	9.8714	8.4643	12.6937	9.60586	9.69345	8.65782		1.16872	0.825791	1.00549	0.954881	0.818769	1.22788	0.929194	0.937667	0.837488			0.00761333	1	-0.00519395		0.345995	0.89715	-0.137112		0.279389	1	0.131918
761	sp|Q8WUH6|TM263_HUMAN	Q8WUH6	TMEM263	Transmembrane protein 263 OS=Homo sapiens OX=9606 GN=TMEM263 PE=1 SV=1	1	7.63477	12.7293	11.6755	9.01128	8.43138	13.424	6.42211	10.9097	9.7619		0.714875	1.1919	1.09323	0.843764	0.789466	1.25695	0.601329	1.02152	0.914048			0.0572326	1	-0.051277		0.30414	0.809191	-0.243442		0.241863	1	0.192165
762	sp|P57088|TMM33_HUMAN	P57088	TMEM33	Transmembrane protein 33 OS=Homo sapiens OX=9606 GN=TMEM33 PE=1 SV=2	1	10.0806	9.88106	9.82565	9.7696	10.2053	11.3391	8.9303	9.8231	10.1453		1.01526	0.99516	0.989579	0.983934	1.02782	1.142	0.899405	0.989323	1.02177			0.408034	1	0.0693477		0.303678	0.989559	-0.0457044		0.609377	1	0.115052
763	sp|Q9H3N1|TMX1_HUMAN	Q9H3N1	TMX1	Thioredoxin-related transmembrane protein 1 OS=Homo sapiens OX=9606 GN=TMX1 PE=1 SV=1	1	9.93687	9.36944	9.53173	9.6336	8.4871	12.0058	9.16033	9.54112	12.334		1.03373	0.974696	0.991579	1.00218	0.882907	1.24896	0.952943	0.992555	1.2831			0.11172	1	0.0485054		0.251579	0.94624	0.0935448		0.080016	1	-0.0450394
764	sp|Q92973|TNPO1_HUMAN	Q92973	TNPO1	Transportin-1 OS=Homo sapiens OX=9606 GN=TNPO1 PE=1 SV=2	2	9.2123	9.40267	10.245	8.96439	9.04221	13.2239	8.83401	10.5691	10.5064		0.957619	0.977408	1.06497	0.931849	0.939939	1.37462	0.918296	1.09866	1.09214			0.169932	1	0.0908227		0.185645	0.988086	0.0481866		0.0714578	1	0.0426361
765	sp|Q8N4H5|TOM5_HUMAN	Q8N4H5	TOMM5	Mitochondrial import receptor subunit TOM5 homolog OS=Homo sapiens OX=9606 GN=TOMM5 PE=1 SV=1	1	8.13651	10.0015	14.0148	10.3902	11.1748	11.8546	7.64351	9.11521	7.66885		0.759173	0.933182	1.30764	0.969455	1.04266	1.10608	0.713174	0.85049	0.715538			0.13419	1	0.0904264		0.606721	0.742952	-0.364637		1.83141	0.6436	0.455063
766	sp|Q96B49|TOM6_HUMAN	Q96B49	TOMM6	Mitochondrial import receptor subunit TOM6 homolog OS=Homo sapiens OX=9606 GN=TOMM6 PE=1 SV=1	3	8.8177	11.839	10.4843	9.3733	11.2574	14.1159	7.3266	8.62984	8.15594		0.849461	1.14052	1.01002	0.902985	1.08449	1.35987	0.705815	0.831364	0.78571			0.280476	1	0.148188		1.1	0.657111	-0.361904		1.09412	0.657455	0.510092
767	sp|P11387|TOP1_HUMAN	P11387	TOP1	DNA topoisomerase 1 OS=Homo sapiens OX=9606 GN=TOP1 PE=1 SV=2	2	12.2839	11.2075	11.9295	8.29122	7.88297	11.101	7.7129	9.23246	10.3585		1.0404	0.949226	1.01038	0.702231	0.667653	0.940206	0.653249	0.78195	0.877322			0.929472	0.799765	-0.392871		1.1056	0.571417	-0.38494		0.0132365	1	-0.00793115
768	sp|Q02880|TOP2B_HUMAN	Q02880	TOP2B	DNA topoisomerase 2-beta OS=Homo sapiens OX=9606 GN=TOP2B PE=1 SV=3	1	11.8407	8.92223	11.0055	10.1009	8.19504	11.6531	10.1274	8.05263	10.1024		1.11816	0.842555	1.03929	0.953863	0.773885	1.10045	0.956366	0.760436	0.954004			0.177509	1	-0.0898097		0.430602	0.897422	-0.165653		0.153262	1	0.0758437
769	sp|P55327|TPD52_HUMAN	P55327	TPD52	Tumor protein D52 OS=Homo sapiens OX=9606 GN=TPD52 PE=1 SV=2	1	10.9004	9.34415	10.3692	8.95329	9.23371	12.6727	7.26062	11.5862	9.67975		1.06818	0.915683	1.01613	0.877379	0.904859	1.24186	0.711506	1.13539	0.94857			0.00713253	1	-0.00387502		0.223908	0.94218	-0.125068		0.181524	1	0.121193
770	sp|P60174|TPIS_HUMAN	P60174	TPI1	Triosephosphate isomerase OS=Homo sapiens OX=9606 GN=TPI1 PE=1 SV=4	2	10.846	7.79741	11.8615	9.26064	7.33879	11.8153	9.61557	11.299	10.1658		1.06665	0.766837	1.16652	0.910738	0.721733	1.16198	0.945644	1.1112	0.999758			0.147058	1	-0.107017		0.0802535	1	0.0462857		0.277324	1	-0.153302
771	sp|P07951|TPM2_HUMAN	P07951	TPM2	Tropomyosin beta chain OS=Homo sapiens OX=9606 GN=TPM2 PE=1 SV=1	2	9.38228	9.59296	10.446	9.71053	7.44673	12.6154	7.71251	10.7283	12.3654		0.956686	0.978169	1.06515	0.990157	0.759323	1.28636	0.786424	1.09393	1.26087			0.0204849	1	-0.0145056		0.0650336	1	0.0406648		0.064362	1	-0.0551705
772	sp|Q12931|TRAP1_HUMAN	Q12931	TRAP1	Heat shock protein 75 kDa, mitochondrial OS=Homo sapiens OX=9606 GN=TRAP1 PE=1 SV=3	1	11.8752	7.95076	10.7984	12.7112	8.32586	10.1423	10.4117	7.6944	10.0901		1.16331	0.778866	1.05783	1.24521	0.815612	0.993556	1.01994	0.753753	0.988443			0.03368	1	0.0247431		0.191068	0.930127	-0.111633		0.238332	1	0.136376
773	sp|Q6ZMU5|TRI72_HUMAN	Q6ZMU5	TRIM72	Tripartite motif-containing protein 72 OS=Homo sapiens OX=9606 GN=TRIM72 PE=1 SV=2	2	9.73213	10.224	12.015	9.70962	9.37813	12.1491	7.66077	9.85322	9.27808		0.913212	0.959362	1.12743	0.9111	0.879995	1.14001	0.718846	0.924574	0.870606			0.0888423	1	-0.0373039		0.828482	0.73804	-0.257164		0.615643	1	0.21986
774	sp|Q15645|PCH2_HUMAN	Q15645	TRIP13	Pachytene checkpoint protein 2 homolog OS=Homo sapiens OX=9606 GN=TRIP13 PE=1 SV=2	1	10.4431	9.62048	10.7321	10.274	8.64134	12.2527	8.02109	10.8593	9.15582		1.01733	0.937191	1.04548	1.00086	0.841808	1.19361	0.781385	1.05788	0.891926			0.00880486	1	0.00425625		0.427165	0.920074	-0.145031		0.316375	1	0.149288
775	sp|Q9UI30|TR112_HUMAN	Q9UI30	TRMT112	Multifunctional methyltransferase subunit TRM112-like protein OS=Homo sapiens OX=9606 GN=TRMT112 PE=1 SV=1	1	9.81918	10.2117	10.3579	10.6417	7.55848	10.9557	9.14778	9.74673	11.5608		0.969355	1.00811	1.02254	1.05055	0.746177	1.08155	0.903074	0.962202	1.14129			0.159866	1	-0.0790202		0.0110426	1	-0.00363477		0.137397	1	-0.0753854
776	sp|Q71U36|TBA1A_HUMAN	Q71U36	TUBA1A	Tubulin alpha-1A chain OS=Homo sapiens OX=9606 GN=TUBA1A PE=1 SV=1	3	10.8347	9.53395	9.88029	10.6389	8.32313	11.3559	8.74257	9.99852	10.692		1.07455	0.94555	0.979898	1.05514	0.825464	1.12624	0.867063	0.991625	1.06041			0.015603	1	-0.00714477		0.153879	0.997099	-0.0423242		0.0759148	1	0.0351795
777	sp|Q9BQE3|TBA1C_HUMAN	Q9BQE3	TUBA1C	Tubulin alpha-1C chain OS=Homo sapiens OX=9606 GN=TUBA1C PE=1 SV=1	1	9.72467	8.53001	8.17712	11.196	9.85085	11.54	10.4502	10.3373	10.1938		1.10375	0.968153	0.928101	1.27074	1.11807	1.30978	1.1861	1.17328	1.15699			1.37191	0.893915	0.302647		1.05672	0.739359	0.233028		0.371571	1	0.0696188
778	sp|P68371|TBB4B_HUMAN	P68371	TUBB4B	Tubulin beta-4B chain OS=Homo sapiens OX=9606 GN=TUBB4B PE=1 SV=1	5	12.3477	9.70973	11.0379	10.1886	8.24131	11.9315	7.71342	9.91832	8.91152		1.11928	0.88016	1.00056	0.923568	0.747052	1.08156	0.6992	0.899068	0.807804			0.288975	1	-0.133845		1.0309	0.716684	-0.318953		0.414289	1	0.185107
779	sp|P40222|TXLNA_HUMAN	P40222	TXLNA	Alpha-taxilin OS=Homo sapiens OX=9606 GN=TXLNA PE=1 SV=3	3	10.5165	8.40567	9.48566	11.0586	10.3928	11.9938	9.11789	9.28344	9.74562		1.11059	0.887678	1.00173	1.16784	1.09753	1.2666	0.962892	0.980375	1.02918			0.96104	1	0.239044		0.0258726	1	-0.0078601		1.43926	1	0.246904
780	sp|P10599|THIO_HUMAN	P10599	TXN	Thioredoxin OS=Homo sapiens OX=9606 GN=TXN PE=1 SV=3	3	9.71539	9.69067	12.4976	8.47634	8.25451	12.6866	9.0451	8.51823	11.1156		0.913569	0.911244	1.17519	0.797057	0.776198	1.19296	0.850539	0.800997	1.04523			0.221372	1	-0.135528		0.381326	0.913746	-0.152749		0.0244815	1	0.0172209
781	sp|O95881|TXD12_HUMAN	O95881	TXNDC12	Thioredoxin domain-containing protein 12 OS=Homo sapiens OX=9606 GN=TXNDC12 PE=1 SV=1	2	10.2524	10.1056	8.71657	9.63642	8.19815	11.6126	9.0387	10.5821	11.8576		1.05787	1.04273	0.899403	0.994316	0.845911	1.19822	0.932641	1.09189	1.2235			0.015033	1	0.007562		0.32598	0.938545	0.109558		0.213962	1	-0.101996
782	sp|Q9BRA2|TXD17_HUMAN	Q9BRA2	TXNDC17	Thioredoxin domain-containing protein 17 OS=Homo sapiens OX=9606 GN=TXNDC17 PE=1 SV=1	1	9.30071	9.49988	8.79598	10.2576	8.06173	12.8787	8.48664	10.4424	12.2764		1.01107	1.03272	0.956203	1.11509	0.876384	1.40003	0.922576	1.13518	1.33456			0.283873	1	0.151509		0.392661	0.917881	0.161766		0.0135976	1	-0.0102568
783	sp|Q8NBS9|TXND5_HUMAN	Q8NBS9	TXNDC5	Thioredoxin domain-containing protein 5 OS=Homo sapiens OX=9606 GN=TXNDC5 PE=1 SV=2	1	10.4952	9.85215	9.64618	9.7587	8.93783	12.3561	7.27758	10.5834	11.0929		1.04974	0.985429	0.964827	0.976082	0.893977	1.23588	0.727916	1.05857	1.10953			0.0873705	1	0.0372384		0.131782	0.981802	-0.0744298		0.177091	1	0.111668
784	sp|O43396|TXNL1_HUMAN	O43396	TXNL1	Thioredoxin-like protein 1 OS=Homo sapiens OX=9606 GN=TXNL1 PE=1 SV=3	1	10.8731	10.6267	10.9701	9.43667	9.66367	11.3071	8.72681	8.88517	9.51071		1.0046	0.981834	1.01356	0.871887	0.89286	1.04471	0.8063	0.820932	0.878727			0.457628	1	-0.0992655		1.90271	0.715252	-0.260467		0.750343	1	0.161202
785	sp|P04818|TYSY_HUMAN	P04818	TYMS	Thymidylate synthase OS=Homo sapiens OX=9606 GN=TYMS PE=1 SV=3	1	0	4.25621	0	20.8573	14.3568	20.8605	9.74413	10.1938	9.73128		0	3	0	14.7013	10.1194	14.7036	6.86818	7.18514	6.85912		+	3.05939	0	2.24008	+	1.81204	0	1.34272		1.44232	0.0177143	0.897352
786	sp|P26368|U2AF2_HUMAN	P26368	U2AF2	Splicing factor U2AF 65 kDa subunit OS=Homo sapiens OX=9606 GN=U2AF2 PE=1 SV=4	1	10.5888	12.1461	9.0174	9.58726	9.01567	12.8289	8.67809	8.52409	9.61373		1.00045	1.14758	0.851977	0.905818	0.851814	1.21209	0.819919	0.805369	0.908319			0.0363952	1	-0.0215724		0.721788	0.762816	-0.235192		0.514878	1	0.213619
787	sp|P22314|UBA1_HUMAN	P22314	UBA1	Ubiquitin-like modifier-activating enzyme 1 OS=Homo sapiens OX=9606 GN=UBA1 PE=1 SV=3	3	10.2121	8.61359	9.57219	10.2151	9.82366	12.6768	8.9041	10.0922	9.89011		1.07883	0.909953	1.01122	1.07914	1.03779	1.3392	0.940644	1.06616	1.04481			0.641449	1	0.198449		0.102419	1	0.0259845		0.566466	1	0.172464
788	sp|Q14157|UBP2L_HUMAN	Q14157	UBAP2L	Ubiquitin-associated protein 2-like OS=Homo sapiens OX=9606 GN=UBAP2L PE=1 SV=2	2	10.9801	9.47171	10.1736	9.10319	8.93209	11.4697	9.31414	10.5017	10.0537		1.07559	0.927827	0.996585	0.891727	0.874966	1.12354	0.912391	1.02872	0.984836			0.170766	1	-0.0606964		0.16599	1	-0.0351944		0.0683895	1	-0.025502
789	sp|P0CG48|UBC_HUMAN	P0CG48	UBC	Polyubiquitin-C OS=Homo sapiens OX=9606 GN=UBC PE=1 SV=3	2	11.2223	9.90669	10.2261	10.4725	9.23375	13.0067	7.45821	8.47611	9.99772		1.07373	0.947855	0.978415	1.00199	0.883469	1.24445	0.713588	0.810979	0.956564			0.109811	1	0.0485797		0.874733	0.710079	-0.282351		0.803686	1	0.330931
790	sp|P63279|UBC9_HUMAN	P63279	UBE2I	SUMO-conjugating enzyme UBC9 OS=Homo sapiens OX=9606 GN=UBE2I PE=1 SV=1	1	9.81405	10.231	7.67153	11.4614	9.94761	14.2211	7.53441	8.53191	10.587		1.06226	1.10739	0.830354	1.24057	1.07671	1.53927	0.815513	0.923481	1.14592			0.833616	0.901226	0.357929		0.111536	0.986738	-0.0595514		0.940882	1	0.41748
791	sp|P61086|UBE2K_HUMAN	P61086	UBE2K	Ubiquitin-conjugating enzyme E2 K OS=Homo sapiens OX=9606 GN=UBE2K PE=1 SV=3	2	11.1162	8.5994	10.074	9.48332	9.0795	12.6619	8.09855	9.34923	11.5379		1.11947	0.866014	1.01451	0.955031	0.914363	1.27514	0.815575	0.941526	1.16193			0.116333	1	0.0596807		0.0904265	0.997955	-0.0468593		0.193371	1	0.10654
792	sp|P68036|UB2L3_HUMAN	P68036	UBE2L3	Ubiquitin-conjugating enzyme E2 L3 OS=Homo sapiens OX=9606 GN=UBE2L3 PE=1 SV=1	2	9.85242	8.87999	10.8147	8.15489	10.2325	11.2497	8.50587	10.3496	11.9603		1.00034	0.901609	1.09805	0.827988	1.03893	1.14221	0.863624	1.05082	1.21437			0.00767804	1	-0.00379825		0.111286	0.989143	0.0513943		0.0999458	1	-0.0551926
793	sp|P61081|UBC12_HUMAN	P61081	UBE2M	NEDD8-conjugating enzyme Ubc12 OS=Homo sapiens OX=9606 GN=UBE2M PE=1 SV=1	1	9.67695	6.81581	11.0553	10.6534	10.7018	11.5852	7.93747	11.4522	10.1218		1.05382	0.742245	1.20393	1.16016	1.16543	1.26164	0.864395	1.24715	1.10227			0.519736	1	0.28571		0.160778	0.943844	0.111843		0.419994	1	0.173867
794	sp|P61088|UBE2N_HUMAN	P61088	UBE2N	Ubiquitin-conjugating enzyme E2 N OS=Homo sapiens OX=9606 GN=UBE2N PE=1 SV=1	2	9.49638	10.203	10.6181	9.15369	8.14651	11.8225	8.87957	10.3434	11.3368		0.939691	1.00962	1.05069	0.905782	0.806119	1.16987	0.878657	1.0235	1.12181			0.160044	1	-0.0742528		0.0164963	1	0.00576854		0.156588	1	-0.0800213
795	sp|Q13404|UB2V1_HUMAN	Q13404	UBE2V1	Ubiquitin-conjugating enzyme E2 variant 1 OS=Homo sapiens OX=9606 GN=UBE2V1 PE=1 SV=2	1	9.19045	8.29799	13.9462	10.7362	6.98881	11.63	8.1576	10.189	10.8638		0.8771	0.791927	1.33097	1.02462	0.666985	1.10992	0.778529	0.972395	1.03679			0.106151	1	-0.0951558		0.106713	0.986385	-0.0787222		0.0206816	1	-0.0164336
796	sp|Q15819|UB2V2_HUMAN	Q15819	UBE2V2	Ubiquitin-conjugating enzyme E2 variant 2 OS=Homo sapiens OX=9606 GN=UBE2V2 PE=1 SV=4	3	10.051	9.1714	10.9439	9.37317	8.61939	11.3684	8.3946	9.72221	12.356		0.999562	0.912085	1.08835	0.93215	0.857188	1.13057	0.834832	0.966861	1.22879			0.116268	1	-0.0451287		0.000345308	1	-0.000194073		0.0782991	1	-0.0449346
797	sp|Q92575|UBXN4_HUMAN	Q92575	UBXN4	UBX domain-containing protein 4 OS=Homo sapiens OX=9606 GN=UBXN4 PE=1 SV=2	1	11.7176	9.74586	4.58089	11.1141	12.0922	9.97551	9.07745	10.4615	11.2349		1.34973	1.12261	0.527663	1.28022	1.39287	1.14906	1.04561	1.20503	1.29412			0.409789	0.9238	0.452564		0.303151	0.751832	0.342729		0.381062	1	0.109835
798	sp|P09936|UCHL1_HUMAN	P09936	UCHL1	Ubiquitin carboxyl-terminal hydrolase isozyme L1 OS=Homo sapiens OX=9606 GN=UCHL1 PE=1 SV=2	1	8.75733	6.48188	6.14853	11.3901	6.84064	14.3907	11.5593	10.7778	13.6537		1.22837	0.909196	0.862438	1.59766	0.959518	2.01855	1.62139	1.51177	1.91517			0.671541	0.57903	0.561255		1.66703	0.0295	0.761681		0.222787	1	-0.200426
799	sp|O60701|UGDH_HUMAN	O60701	UGDH	UDP-glucose 6-dehydrogenase OS=Homo sapiens OX=9606 GN=UGDH PE=1 SV=1	2	10.3295	9.51834	12.3158	7.88448	9.71253	12.5313	8.15177	8.90282	10.6535		0.963466	0.887803	1.14873	0.735408	0.905916	1.16883	0.760339	0.830391	0.993681			0.188626	1	-0.111844		0.613122	0.781426	-0.215742		0.172316	1	0.103898
800	sp|Q16851|UGPA_HUMAN	Q16851	UGP2	UTP--glucose-1-phosphate uridylyltransferase OS=Homo sapiens OX=9606 GN=UGP2 PE=1 SV=5	1	9.19707	8.44135	10.6205	10.164	9.49075	12.5528	8.20701	9.78569	11.5408		0.976373	0.896145	1.12748	1.07903	1.00755	1.33262	0.871267	1.03886	1.22519			0.519209	1	0.184811		0.118173	0.993746	0.0562609		0.275666	1	0.12855
801	sp|P11172|UMPS_HUMAN	P11172	UMPS	Uridine 5'-monophosphate synthase OS=Homo sapiens OX=9606 GN=UMPS PE=1 SV=1	2	10.1623	9.47061	9.66394	10.2484	8.75767	13.013	8.3693	9.20964	11.1051		1.04062	0.969791	0.989589	1.04944	0.896786	1.33253	0.857018	0.943068	1.13717			0.236989	1	0.109511		0.111185	1	-0.0399384		0.292637	1	0.149449
802	sp|P31930|QCR1_HUMAN	P31930	UQCRC1	Cytochrome b-c1 complex subunit 1, mitochondrial OS=Homo sapiens OX=9606 GN=UQCRC1 PE=1 SV=3	2	9.55954	8.98293	9.57232	10.2869	9.38308	13.0236	9.33498	10.2194	9.63723		1.02005	0.958527	1.02142	1.09767	1.00123	1.38969	0.996093	1.09047	1.02834			0.549645	1	0.204287		0.475571	0.981042	0.0538363		0.399118	1	0.150451
803	sp|P47985|UCRI_HUMAN	P47985	UQCRFS1	Cytochrome b-c1 complex subunit Rieske, mitochondrial OS=Homo sapiens OX=9606 GN=UQCRFS1 PE=1 SV=2	1	9.26616	11.4253	10.2132	9.36928	9.33929	11.9108	9.06744	9.49524	9.91325		0.899489	1.10909	0.991425	0.9095	0.906588	1.15621	0.880199	0.921726	0.962304			0.0412255	1	-0.0176872		0.487952	0.926724	-0.113749		0.299995	1	0.0960621
804	sp|O60763|USO1_HUMAN	O60763	USO1	General vesicular transport factor p115 OS=Homo sapiens OX=9606 GN=USO1 PE=1 SV=2	1	9.55807	10.2825	11.0669	8.16098	9.06267	11.1614	7.25626	10.9308	12.5204		0.927744	0.99806	1.0742	0.792137	0.879659	1.08337	0.704322	1.06099	1.21528			0.361474	1	-0.132629		0.0591713	1	-0.0437505		0.117041	1	-0.0888785
805	sp|Q53GS9|UBP39_HUMAN	Q53GS9	USP39	Ubiquitin carboxyl-terminal hydrolase 39 OS=Homo sapiens OX=9606 GN=USP39 PE=1 SV=2	1	11.3516	11.0007	11.4583	10.2018	7.90088	13.5513	6.46856	9.95065	8.11613		1.00723	0.976086	1.01669	0.905203	0.701041	1.2024	0.573953	0.882916	0.720141			0.206028	1	-0.129846		0.947869	0.43825	-0.484547		0.540471	1	0.354701
806	sp|P45974|UBP5_HUMAN	P45974	USP5	Ubiquitin carboxyl-terminal hydrolase 5 OS=Homo sapiens OX=9606 GN=USP5 PE=1 SV=2	2	10.1672	9.5934	9.43419	10.5778	8.35828	13.0081	8.3142	10.0096	10.5373		1.04476	0.985801	0.96944	1.08696	0.858882	1.33669	0.854352	1.02857	1.08279			0.206515	1	0.107242		0.0714352	1	-0.0231556		0.237075	1	0.130397
807	sp|Q9BVJ6|UT14A_HUMAN	Q9BVJ6	UTP14A	U3 small nucleolar RNA-associated protein 14 homolog A OS=Homo sapiens OX=9606 GN=UTP14A PE=1 SV=1	1	9.60618	11.4804	14.4515	9.30554	8.98368	10.4544	6.5659	10.2242	8.92809		0.810919	0.969136	1.21994	0.78554	0.75837	0.882525	0.55427	0.863093	0.753677			0.645175	1	-0.288926		0.856523	0.487474	-0.470317		0.352454	1	0.181391
808	sp|Q9P0L0|VAPA_HUMAN	Q9P0L0	VAPA	Vesicle-associated membrane protein-associated protein A OS=Homo sapiens OX=9606 GN=VAPA PE=1 SV=3	1	12.1984	9.41315	8.19811	12.8218	8.39032	10.7464	8.41162	9.72196	10.0982		1.22763	0.947326	0.825045	1.29037	0.84439	1.0815	0.846533	0.978404	1.01627			0.150765	1	0.0988148		0.120046	0.985008	-0.0629759		0.326701	1	0.161791
809	sp|O95292|VAPB_HUMAN	O95292	VAPB	Vesicle-associated membrane protein-associated protein B/C OS=Homo sapiens OX=9606 GN=VAPB PE=1 SV=3	2	10.1781	9.61551	10.6459	10.6456	9.67294	12.8422	7.481	9.08571	9.83301		1.00311	0.947667	1.04922	1.04919	0.953326	1.26568	0.737298	0.895452	0.969102			0.350295	1	0.114657		0.693621	0.779948	-0.213508		0.91306	1	0.328165
810	sp|P26640|SYVC_HUMAN	P26640	VARS1	Valine--tRNA ligase OS=Homo sapiens OX=9606 GN=VARS1 PE=1 SV=4	1	9.91938	9.74734	10.3465	10.0597	8.59627	13.2751	7.68284	11.2428	9.1301		0.991501	0.974305	1.03419	1.00553	0.859249	1.32693	0.767946	1.12378	0.912608			0.122813	1	0.0661834		0.261561	0.936281	-0.114378		0.302184	1	0.180561
811	sp|P61758|PFD3_HUMAN	P61758	VBP1	Prefoldin subunit 3 OS=Homo sapiens OX=9606 GN=VBP1 PE=1 SV=4	1	10.2176	9.44233	10.6248	9.97574	10.3962	10.1604	8.44949	10.5311	10.2023		1.01216	0.935354	1.05249	0.988194	1.02984	1.00649	0.837004	1.04321	1.01064			0.0853755	1	0.0132652		0.196604	0.981668	-0.0584068		0.262345	1	0.071672
812	sp|P55072|TERA_HUMAN	P55072	VCP	Transitional endoplasmic reticulum ATPase OS=Homo sapiens OX=9606 GN=VCP PE=1 SV=4	3	10.5899	10.254	7.30028	11.235	10.3055	13.0266	8.88106	9.21295	9.1948		1.12882	1.09302	0.778167	1.19758	1.0985	1.38856	0.946668	0.982046	0.980112			0.676171	1	0.309326		0.0471064	1	-0.0251549		1.13635	1	0.334481
813	sp|P21796|VDAC1_HUMAN	P21796	VDAC1	Non-selective voltage-gated ion channel VDAC1 OS=Homo sapiens OX=9606 GN=VDAC1 PE=1 SV=2	1	9.78728	8.92439	10.1755	9.91148	8.50335	12.0772	8.08743	12.1031	10.4303		1.01643	0.926819	1.05675	1.02933	0.883093	1.25424	0.839898	1.25694	1.08321			0.148859	1	0.0652174		0.13114	0.979254	0.0666691		0.00211058	1	-0.00145165
814	sp|P45880|VDAC2_HUMAN	P45880	VDAC2	Voltage-dependent anion-selective channel protein 2 OS=Homo sapiens OX=9606 GN=VDAC2 PE=1 SV=2	1	9.11405	8.72616	9.67808	11.7707	10.8597	11.6616	8.82076	8.68081	10.6881		0.993599	0.951312	1.05509	1.28322	1.18391	1.27133	0.961625	0.946367	1.1652			2.2675	0.782148	0.31786		0.0970972	1	0.0295003		1.08953	1	0.28836
815	sp|Q9Y277|VDAC3_HUMAN	Q9Y277	VDAC3	Voltage-dependent anion-selective channel protein 3 OS=Homo sapiens OX=9606 GN=VDAC3 PE=1 SV=1	2	8.93525	10.1677	10.4	8.24237	9.5024	14.9957	7.8302	10.2521	9.67431		0.908577	1.0339	1.05752	0.838122	0.966248	1.52483	0.796211	1.04248	0.983728			0.136097	1	0.104626		0.27063	0.946112	-0.0942996		0.267482	1	0.198926
816	sp|Q9UBQ0|VPS29_HUMAN	Q9UBQ0	VPS29	Vacuolar protein sorting-associated protein 29 OS=Homo sapiens OX=9606 GN=VPS29 PE=1 SV=1	3	9.00853	9.03716	11.0804	9.50918	8.41345	11.0532	8.38337	10.9487	12.5659		0.927881	0.93083	1.14129	0.979449	0.866587	1.13848	0.863489	1.12772	1.29429			0.0211326	1	-0.00956535		0.229204	0.939722	0.118188		0.241814	1	-0.127753
817	sp|Q96QK1|VPS35_HUMAN	Q96QK1	VPS35	Vacuolar protein sorting-associated protein 35 OS=Homo sapiens OX=9606 GN=VPS35 PE=1 SV=2	1	11.8453	8.14152	13.5296	8.92422	10.8128	7.54858	11.7615	11.1294	6.30718		1.06025	0.728735	1.21101	0.798794	0.967837	0.675662	1.05275	0.996173	0.564546			0.446038	1	-0.280328		0.238339	0.876756	-0.220096		0.0633152	1	-0.0602316
818	sp|P23381|SYWC_HUMAN	P23381	WARS1	Tryptophan--tRNA ligase, cytoplasmic OS=Homo sapiens OX=9606 GN=WARS1 PE=1 SV=2	2	11.1962	10.4473	10.3943	10.3852	8.13822	10.5862	8.35697	9.67737	10.8183		1.0484	0.978282	0.973314	0.972466	0.762058	0.991281	0.782541	0.906183	1.01301			0.454898	1	-0.147479		0.557205	0.906659	-0.158242		0.022029	1	0.0107634
819	sp|Q969T9|WBP2_HUMAN	Q969T9	WBP2	WW domain-binding protein 2 OS=Homo sapiens OX=9606 GN=WBP2 PE=1 SV=1	1	0	5.05105	3.409	20.0262	10.0785	23.7089	10.3352	6.88892	10.5022		0	1.79114	1.20886	7.10145	3.57391	8.40738	3.66495	2.44287	3.72417		+	1.98314	0	2.30484	+	1.53277	0	1.41218		0.897786	0.143273	0.892661
820	sp|O75083|WDR1_HUMAN	O75083	WDR1	WD repeat-containing protein 1 OS=Homo sapiens OX=9606 GN=WDR1 PE=1 SV=4	2	12.5343	9.03112	10.3041	9.57431	9.56421	12.6366	8.25581	9.03243	9.06706		1.1799	0.850132	0.969965	0.901264	0.900314	1.18953	0.777149	0.850256	0.853515			0.0065737	1	-0.00384045		0.723816	0.732439	-0.262237		0.732937	1	0.258397
821	sp|Q9UNX4|WDR3_HUMAN	Q9UNX4	WDR3	WD repeat-containing protein 3 OS=Homo sapiens OX=9606 GN=WDR3 PE=1 SV=1	1	12.4281	9.9291	10.8426	10.0678	10.0426	10.4432	8.12595	8.95495	9.16572		1.12303	0.897212	0.979758	0.909741	0.907466	0.943667	0.734276	0.809186	0.828232			0.455996	1	-0.113874		1.30094	0.66518	-0.33479		1.38023	1	0.220916
822	sp|Q8NI36|WDR36_HUMAN	Q8NI36	WDR36	WD repeat-containing protein 36 OS=Homo sapiens OX=9606 GN=WDR36 PE=1 SV=1	1	11.2415	10.834	11.8896	8.32358	8.22922	9.8365	8.15754	10.8432	10.6449		0.992915	0.956926	1.05016	0.735188	0.726854	0.868818	0.720522	0.957732	0.94022			1.5095	0.665106	-0.367927		0.593035	0.794583	-0.206983		0.429258	1	-0.160944
823	sp|Q9BQA1|MEP50_HUMAN	Q9BQA1	WDR77	Methylosome protein WDR77 OS=Homo sapiens OX=9606 GN=WDR77 PE=1 SV=1	1	10.8023	9.7555	10.7252	9.80361	9.25423	11.0856	9.34707	9.27611	9.95048		1.03593	0.935543	1.02853	0.940157	0.887472	1.0631	0.896374	0.88957	0.954242			0.241025	1	-0.056121		1.02238	0.91943	-0.129867		0.348724	1	0.0737464
824	sp|O14980|XPO1_HUMAN	O14980	XPO1	Exportin-1 OS=Homo sapiens OX=9606 GN=XPO1 PE=1 SV=1	1	11.321	8.69629	11.7416	10.6542	9.40956	10.7881	8.76238	9.54773	9.07907		1.0694	0.821465	1.10913	1.00641	0.888841	1.01906	0.827708	0.901894	0.857623			0.0727408	1	-0.0320172		0.561747	0.810135	-0.201956		1.018	1	0.169939
825	sp|P13010|XRCC5_HUMAN	P13010	XRCC5	X-ray repair cross-complementing protein 5 OS=Homo sapiens OX=9606 GN=XRCC5 PE=1 SV=3	1	11.0112	9.86142	11.8803	8.35649	9.38546	11.695	8.2049	9.0484	10.5568		1.00857	0.903255	1.08818	0.765411	0.859659	1.0712	0.751526	0.828786	0.966946			0.415548	1	-0.164017		0.827789	0.744607	-0.239651		0.159092	1	0.0756342
826	sp|P12956|XRCC6_HUMAN	P12956	XRCC6	X-ray repair cross-complementing protein 6 OS=Homo sapiens OX=9606 GN=XRCC6 PE=1 SV=2	1	13.0835	9.56043	10.2999	9.84987	8.8274	12.1011	6.99755	10.2408	9.03939		1.19144	0.87061	0.937954	0.896968	0.803857	1.10197	0.637225	0.932566	0.823163			0.19601	1	-0.0973863		0.70953	0.720344	-0.330662		0.481175	1	0.233276
827	sp|P54577|SYYC_HUMAN	P54577	YARS1	Tyrosine--tRNA ligase, cytoplasmic OS=Homo sapiens OX=9606 GN=YARS1 PE=1 SV=4	2	11.4409	9.40925	10.7748	9.09885	9.66661	11.3303	9.23656	10.3932	8.64945		1.08531	0.892576	1.02212	0.863131	0.916989	1.07481	0.876195	0.985912	0.8205			0.226439	1	-0.0729995		0.635926	0.877278	-0.16076		0.289482	1	0.0877607
828	sp|P16989|YBOX3_HUMAN	P16989	YBX3	Y-box-binding protein 3 OS=Homo sapiens OX=9606 GN=YBX3 PE=1 SV=4	1	8.66402	11.0538	10.3251	10.346	9.68254	9.74002	6.20704	11.7699	12.2116		0.865164	1.1038	1.03104	1.03312	0.96687	0.97261	0.619817	1.17531	1.21941			0.0187966	1	-0.00642935		0.0488879	1	-0.0494919		0.0435424	1	0.0430625
829	sp|P31946|1433B_HUMAN	P31946	YWHAB	14-3-3 protein beta/alpha OS=Homo sapiens OX=9606 GN=YWHAB PE=1 SV=3	2	12.367	9.02097	9.84754	9.46899	8.81265	11.4413	8.53225	9.94758	10.5617		1.18778	0.866415	0.945802	0.909444	0.846407	1.09888	0.819476	0.955411	1.01439			0.141676	1	-0.0675009		0.231676	0.948186	-0.0978089		0.0731359	1	0.030308
830	sp|P62258|1433E_HUMAN	P62258	YWHAE	14-3-3 protein epsilon OS=Homo sapiens OX=9606 GN=YWHAE PE=1 SV=1	3	10.6295	9.23245	10.941	10.0202	9.08563	11.4441	8.43073	10.3513	9.86511		1.03524	0.899179	1.06558	0.975895	0.884879	1.11458	0.821096	1.00815	0.960795			0.0400065	1	-0.0144792		0.379783	0.939292	-0.106217		0.280548	1	0.0917376
831	sp|P61981|1433G_HUMAN	P61981	YWHAG	14-3-3 protein gamma OS=Homo sapiens OX=9606 GN=YWHAG PE=1 SV=2	3	11.6373	9.58601	9.21756	8.60941	9.59865	12.9494	7.66561	9.88791	10.8482		1.14687	0.944719	0.908407	0.848473	0.945964	1.27619	0.75546	0.974472	1.06911			0.0311748	1	0.0191891		0.22863	0.936579	-0.107516		0.212216	1	0.126705
832	sp|Q04917|1433F_HUMAN	Q04917	YWHAH	14-3-3 protein eta OS=Homo sapiens OX=9606 GN=YWHAH PE=1 SV=4	2	10.263	8.26382	12.3472	8.86089	9.28263	12.2478	7.00811	11.3198	10.4067		0.997247	0.802988	1.19976	0.861006	0.901986	1.19011	0.680972	1.09994	1.01121			0.0281405	1	-0.0186185		0.157378	0.939734	-0.114351		0.135451	1	0.0957326
833	sp|P27348|1433T_HUMAN	P27348	YWHAQ	14-3-3 protein theta OS=Homo sapiens OX=9606 GN=YWHAQ PE=1 SV=1	1	9.66958	8.98483	9.95577	9.9677	8.47201	11.751	8.21768	11.9899	10.9915		1.01393	0.942129	1.04394	1.04519	0.888356	1.23218	0.861688	1.25724	1.15255			0.165667	1	0.066064		0.233686	0.93299	0.108109		0.0685285	1	-0.0420448
834	sp|P63104|1433Z_HUMAN	P63104	YWHAZ	14-3-3 protein zeta/delta OS=Homo sapiens OX=9606 GN=YWHAZ PE=1 SV=1	1	10.7857	10.811	11.8341	9.81166	9.25506	12.0792	7.60346	10.2662	7.55363		0.967881	0.970153	1.06197	0.880476	0.830527	1.08396	0.682316	0.921269	0.677846			0.345766	1	-0.110387		1.0137	0.530522	-0.408896		0.723971	1	0.298509
835	sp|O75844|FACE1_HUMAN	O75844	ZMPSTE24	CAAX prenyl protease 1 homolog OS=Homo sapiens OX=9606 GN=ZMPSTE24 PE=1 SV=2	1	9.9777	8.06727	11.9241	10.2252	9.06899	9.56234	8.84004	8.99956	13.3347		0.998799	0.807559	1.19364	1.02358	0.907834	0.95722	0.884916	0.900884	1.33485			0.0751884	1	-0.0380774		0.0662071	1	0.048142		0.152515	1	-0.0862195
