# Supplementary material for: Comprehensive Chemoproteomics Unveils Selective HMG-CoA Synthase 1 Inhibitors for Targeting Mevalonate Metabolism in Cancer
Source: J Am Chem Soc. 2026 May 13;148(20):20705–19. doi: 10.1021/jacs.6c02556 (PMC13220267; doi:10.1021/jacs.6c02556)
Supplement: Supplementary file 3 [file ja6c02556_si_003.xlsx]

## Sheet: Table S10
Sun and Yi et al. 2026
TABLE S10. TOTAL PROTEOME CHANGES UPON CNP7 OR SIMVASTSTN (RELATED TO FIGURE 7).
TMT-18plex analysis of HCT116 cells treated with CNP7, Simvastatin, and/or geranylgeraniol (GGOH).

## Sheet: TMT signals
								TMT scale value (to 180)																			Welch's t-test (CNP7/UT)			Welch's t-test (CNP7-GGOH/CNP7)			Welch's t-test (Statin/CNP7)			Welch's t-test (Statin-GGOH/Statin)			Welch's t-test (CNP7-GGOH/GGOH)			Welch's t-test (Statin/UT)
Rank	Protein Id	UniProtID	Gene Symbol	Description	Number of peptides	MVP Enzyme	Compartment	UT_1_scaled	UT_2_scaled	UT_3_scaled	CNP7_1_scaled	CNP7_2_scaled	CNP7_3_scaled	CNP7-GGOH_1_scaled	CNP7-GGOH_2_scaled	CNP7-GGOH_3_scaled	Statin_1_scaled	Statin_2_scaled	Statin_3_scaled	Statin-GGOH_1_scaled	Statin-GGOH_2_scaled	Statin-GGOH_3_scaled	GGOH_1_scaled	GGOH_2_scaled	GGOH_3_scaled		Significant (CNP7/UT)	Log10(p-value)	Log2(ratio)	Significant (CNP7-GGOH/CNP7)	Log10(p-value)	Log2(ratio)	Significant (Statin/CNP7)	Log10(p-value)	Log2(ratio)	Significant (Statin-GGOH/Statin)	Log10(p-value)	Log2(ratio)	Significant (CNP7-GGOH/GGOH)	Log10(p-value)	Log2(ratio)	Significant (Statin/UT)	Log10(p-value)	Log2(ratio)
1	sp|Q9NPC4|A4GAT_HUMAN	Q9NPC4	A4GALT	Lactosylceramide 4-alpha-galactosyltransferase OS=Homo sapiens OX=9606 GN=A4GALT PE=1 SV=1	1			8.36328	7.12271	8.50369	11.9375	10.6273	12.4431	10.9187	9.77876	9.35057	12.3638	12.2077	13.7783	11.0068	8.91432	9.95738	8.29743	7.01965	7.40905		+	2.18048	0.550921		1.12212	-0.225238		0.687938	0.133922		1.5055	-0.366924		1.82388	0.403933	+	2.50221	0.684844
2	sp|Q9NRG9|AAAS_HUMAN	Q9NRG9	AAAS	Aladin OS=Homo sapiens OX=9606 GN=AAAS PE=1 SV=1	11			10.455	10.3293	10.3086	9.49314	9.80254	9.7068	9.7135	9.89371	9.98293	9.99859	10.2875	10.0531	9.93425	10.2652	10.2571	9.65848	10.05	9.81039			2.05693	-0.096194		0.55546	0.0240619		1.60257	0.066377		0.0315186	0.00188964		0.0727915	0.00415316		0.944342	-0.0298171
3	sp|Q86V21|AACS_HUMAN	Q86V21	AACS	Acetoacetyl-CoA synthetase OS=Homo sapiens OX=9606 GN=AACS PE=1 SV=1	7			9.78076	10.882	10.1999	9.79047	9.6383	9.91335	10.1069	10.3813	10.0668	9.76094	9.34264	9.65294	10.15	10.0798	9.25674	10.3044	10.2517	10.4411			0.556568	-0.0672741		1.28802	0.053478		0.513304	-0.0278816		0.258938	0.0315347		0.506259	-0.020257		0.789665	-0.0951557
4	sp|Q8N5Z0|AADAT_HUMAN	Q8N5Z0	AADAT	Kynurenine/alpha-aminoadipate aminotransferase, mitochondrial OS=Homo sapiens OX=9606 GN=AADAT PE=1 SV=2	5			10.2394	9.99359	10.6003	9.63091	9.92201	9.75339	10.1293	10.7235	10.4909	9.80264	9.41575	10.3822	9.97087	9.50378	9.22024	10.5568	10.1071	9.55734			1.17898	-0.0686464		1.31395	0.091759		0.117432	0.0147135		0.381227	-0.0480457		0.442543	0.0539768		0.477333	-0.0539328
5	sp|Q6PD74|AAGAB_HUMAN	Q6PD74	AAGAB	Alpha- and gamma-adaptin-binding protein p34 OS=Homo sapiens OX=9606 GN=AAGAB PE=1 SV=1	7			10.0621	10.0711	10.3263	10.2201	10.029	9.9971	10.0713	10.0904	9.39056	10.2404	9.67547	9.76233	10.2756	10.2369	9.90173	9.86748	10.0311	9.7511			0.167116	-0.00579069		0.431261	-0.039132		0.374678	-0.0263754		0.43422	0.0319699		0.0442565	-0.0048833		0.464859	-0.0321661
6	sp|Q2M2I8|AAK1_HUMAN	Q2M2I8	AAK1	AP2-associated protein kinase 1 OS=Homo sapiens OX=9606 GN=AAK1 PE=1 SV=3	10			9.28778	9.16284	9.30319	10.8702	10.4094	10.4495	9.61539	10.1512	9.64402	10.158	10.8358	10.5941	10.3404	10.0212	10.1627	9.36735	9.94833	9.67869			2.197	0.197192		1.53658	-0.114558		0.0555565	-0.0053175		0.753262	-0.0526459		0.233776	0.0211212		1.79641	0.191875
7	sp|Q9H7C9|AAMDC_HUMAN	Q9H7C9	AAMDC	Mth938 domain-containing protein OS=Homo sapiens OX=9606 GN=AAMDC PE=1 SV=1	2			10.0455	9.48158	9.72073	11.318	10.265	10.5322	9.33725	8.73036	9.29093	11.366	11.1463	11.3376	9.94216	9.47359	10.3077	9.05083	9.59339	9.06093			1.23545	0.138413		1.90611	-0.235612		0.712205	0.0784309		1.59896	-0.191982		0.164011	-0.0177232		2.25018	0.216844
8	sp|Q13685|AAMP_HUMAN	Q13685	AAMP	Angio-associated migratory cell protein OS=Homo sapiens OX=9606 GN=AAMP PE=1 SV=2	10			10.6155	10.5391	10.0746	9.64086	9.73543	9.76574	9.82656	9.91592	10.0684	9.92224	9.57954	9.89523	9.72577	9.96497	10.4419	10.2599	10.3663	9.66189			1.20358	-0.0951156		0.964459	0.0277733		0.287837	0.0137616		0.364785	0.0315868		0.229547	-0.0217236		1.1438	-0.081354
9	sp|Q9Y312|AAR2_HUMAN	Q9Y312	AAR2	Protein AAR2 homolog OS=Homo sapiens OX=9606 GN=AAR2 PE=1 SV=2	10			9.9936	9.21601	10.2081	9.79422	9.88114	9.54678	10.1718	10.0685	10.3279	9.75984	10.1469	11.0892	10.277	10.0371	9.74233	9.7577	9.80045	10.1814			0.0293267	-0.00407111		1.47345	0.0601315		0.586524	0.0844494		0.304232	-0.046299		0.874332	0.0404067		0.503086	0.0803783
10	sp|P49588|SYAC_HUMAN	P49588	AARS1	Alanine--tRNA ligase, cytoplasmic OS=Homo sapiens OX=9606 GN=AARS1 PE=1 SV=2	23			10.5454	10.5056	9.94062	9.53573	9.65256	10.122	9.88356	10.1532	9.96856	9.92349	9.42956	9.42384	9.83674	10.0179	9.90226	10.6439	10.3783	10.1369			0.868935	-0.0761128		0.398476	0.0292859		0.273617	-0.0250844		0.680772	0.0450717		0.892323	-0.0536693		1.18782	-0.101197
11	sp|Q5JTZ9|SYAM_HUMAN	Q5JTZ9	AARS2	Alanine--tRNA ligase, mitochondrial OS=Homo sapiens OX=9606 GN=AARS2 PE=1 SV=1	12		Mitochondrion-Mtx	10.2773	10.581	10.2673	9.78288	9.87225	10.0207	9.67309	9.71112	9.4795	10.2951	9.8791	9.8742	9.62616	10.12	10.1022	10.482	9.85803	10.0981			1.41541	-0.0644282		1.36697	-0.0449534		0.330695	0.0191503		0.157115	-0.0133686		1.01527	-0.0756711		0.787846	-0.0452779
12	sp|Q9BTE6|AASD1_HUMAN	Q9BTE6	AARSD1	Alanyl-tRNA editing protein Aarsd1 OS=Homo sapiens OX=9606 GN=AARSD1 PE=1 SV=2	14			9.76107	10.5971	10.2139	9.56438	9.92968	10.1463	10.1216	10.7671	10.0236	9.38029	9.54003	9.97716	10.425	10.0216	9.59604	10.0987	9.73832	10.0982			0.384543	-0.0399488		0.581047	0.0554046		0.404191	-0.0353239		0.526541	0.0521083		0.513512	0.0463897		0.777889	-0.0752727
13	sp|Q4L235|ACSF4_HUMAN	Q4L235	AASDH	Beta-alanine-activating enzyme OS=Homo sapiens OX=9606 GN=AASDH PE=1 SV=3	3			10.7154	10.7648	9.9284	9.91322	10.4546	10.0481	10.085	9.72981	10.0702	10.9038	10.0501	9.24508	10.2564	10.0417	8.88819	9.64769	9.25823	9.99934			0.355587	-0.0414033		0.449396	-0.0301459		0.0541891	-0.0118735		0.216978	-0.0523968		0.588731	0.0491793		0.259975	-0.0532768
14	sp|Q9NRN7|ADPPT_HUMAN	Q9NRN7	AASDHPPT	L-aminoadipate-semialdehyde dehydrogenase-phosphopantetheinyl transferase OS=Homo sapiens OX=9606 GN=AASDHPPT PE=1 SV=2	11			10.6728	10.4126	10.8141	9.3923	9.67183	9.3012	10.1252	9.63815	9.77637	9.4124	9.92454	9.52817	10.1955	9.85388	10.235	10.1906	10.5778	10.2775			2.69354	-0.165114		0.950377	0.0535005		0.39356	0.0263808		1.07918	0.0657827		1.29827	-0.0713029		1.99197	-0.138733
15	sp|Q9UDR5|AASS_HUMAN	Q9UDR5	AASS	Alpha-aminoadipic semialdehyde synthase, mitochondrial OS=Homo sapiens OX=9606 GN=AASS PE=1 SV=1	4			10.0729	9.69299	9.48729	10.0975	10.1313	9.69823	10.078	10.1869	9.75601	10.0726	9.62809	10.689	10.3144	10.2885	9.99287	9.81876	10.3366	9.65816			0.473106	0.0373299		0.0042771	-0.000359787		0.168703	0.022446		0.0517164	0.00729738		0.110709	0.0109305		0.485541	0.0597759
16	sp|Q9NY61|AATF_HUMAN	Q9NY61	AATF	Protein AATF OS=Homo sapiens OX=9606 GN=AATF PE=1 SV=1	18		Nuclear	10.0247	10.4675	10.1873	9.63979	9.78112	9.66797	10.1051	9.94267	10.0841	9.7337	9.75799	9.90208	9.75853	10.4556	9.58398	10.2431	10.0279	10.6369			1.27945	-0.072291		2.09542	0.045898		0.700784	0.0163848		0.133433	0.0151026		0.571048	-0.0357214		1.05991	-0.0559062
17	sp|Q9BZC7|ABCA2_HUMAN	Q9BZC7	ABCA2	ATP-binding cassette sub-family A member 2 OS=Homo sapiens OX=9606 GN=ABCA2 PE=1 SV=4	3		Endosome	11.483	10.7938	10.3547	10.1723	8.98303	9.26503	9.56961	10.5414	9.31968	9.42968	10.033	9.91962	10.0275	11.2925	9.83945	9.65071	8.68078	10.6441			1.29889	-0.195746		0.23347	0.0454741		0.340322	0.0508893		0.471235	0.078905		0.0912058	0.0260038		1.18646	-0.144856
18	sp|Q99758|ABCA3_HUMAN	Q99758	ABCA3	Phospholipid-transporting ATPase ABCA3 OS=Homo sapiens OX=9606 GN=ABCA3 PE=1 SV=2	1			6.34866	7.72036	6.10119	12.3466	14.0895	14.442	10.7028	9.70441	9.55688	12.4715	13.8396	12.4126	9.2665	9.97045	9.04327	7.51213	6.31315	8.1585		+	2.62446	1.02784		2.06097	-0.451474		0.355578	-0.0752327		2.59733	-0.456457		1.44361	0.453645	+	2.30948	0.952606
19	sp|Q8IZY2|ABCA7_HUMAN	Q8IZY2	ABCA7	Phospholipid-transporting ATPase ABCA7 OS=Homo sapiens OX=9606 GN=ABCA7 PE=1 SV=3	1			11.0022	8.16389	9.91636	9.2511	8.77104	13.7881	14.3872	8.55882	7.51374	10.1333	9.82152	10.3493	10.2261	9.1783	9.16106	13.3395	10.6335	5.80488			0.176436	0.11396		0.0973188	-0.0962711		0.0605468	-0.0384073		0.665671	-0.0904615		0.041827	0.0566407		0.215259	0.075553
20	sp|P08183|MDR1_HUMAN	P08183	ABCB1	ATP-dependent translocase ABCB1 OS=Homo sapiens OX=9606 GN=ABCB1 PE=1 SV=3	7		Plasma membrane	9.36447	8.74603	9.50462	10.7849	10.0137	10.7408	9.75572	10.016	8.8098	11.144	11.3138	11.0516	9.8791	10.0904	9.99993	9.62258	9.60788	9.5546			1.80057	0.196126		0.987036	-0.148344		0.947941	0.0895234		3.62343	-0.164689		0.0684771	-0.01184		1.98339	0.285649
21	sp|Q9NRK6|ABCBA_HUMAN	Q9NRK6	ABCB10	ATP-binding cassette sub-family B member 10, mitochondrial OS=Homo sapiens OX=9606 GN=ABCB10 PE=1 SV=2	14			9.66806	9.7212	10.0597	9.66128	9.80726	9.89621	10.4437	10.0878	9.72966	10.0397	10.2673	9.87431	10.2696	10.4859	10.0243	10.1193	9.83444	10.0104			0.00592554	0.000337449		0.496575	0.0379363		0.975323	0.0408089		0.430562	0.0246442		0.164368	0.0143016		0.884994	0.0411463
22	sp|Q9NP58|ABCB6_HUMAN	Q9NP58	ABCB6	ATP-binding cassette sub-family B member 6 OS=Homo sapiens OX=9606 GN=ABCB6 PE=1 SV=1	9		Lysosome	10.3079	9.54643	10.9494	9.89769	9.52544	9.41985	10.3008	10.4409	10.2428	9.41061	9.76804	9.38525	10.0077	10.1767	10.1558	10.5604	9.51495	10.3893			0.619883	-0.0886307		1.56416	0.0986911		0.173713	-0.0125876		1.57883	0.083613		0.196239	0.0264334		0.706395	-0.101218
23	sp|O75027|ABCB7_HUMAN	O75027	ABCB7	Iron-sulfur clusters transporter ABCB7, mitochondrial OS=Homo sapiens OX=9606 GN=ABCB7 PE=1 SV=2	5		Mitochondrion-Mtx	10.2123	10.0368	9.91895	9.44374	10.0486	9.63861	10.3883	10.0588	9.7277	9.90618	10.3897	9.59566	10.3021	10.1562	10.4755	10.3749	9.3224	10.0035			0.651315	-0.0465339		0.533315	0.0458383		0.378727	0.038248		0.539909	0.0464779		0.167752	0.0243114		0.0797843	-0.00828589
24	sp|Q9NUT2|MITOS_HUMAN	Q9NUT2	ABCB8	Mitochondrial potassium channel ATP-binding subunit OS=Homo sapiens OX=9606 GN=ABCB8 PE=1 SV=3	7			9.73515	9.43314	10.0979	9.82116	9.57547	9.17367	9.58608	9.42488	9.99771	11.2356	10.8721	10.5286	10.421	10.3943	10.2278	9.5419	9.9961	9.93749			0.329964	-0.0304163		0.17255	0.0171787		2.10894	0.19338		1.00604	-0.0753766		0.288976	-0.0225974		1.92186	0.162963
25	sp|Q9NP78|ABCB9_HUMAN	Q9NP78	ABCB9	ABC-type oligopeptide transporter ABCB9 OS=Homo sapiens OX=9606 GN=ABCB9 PE=1 SV=1	1			9.01605	9.14416	12.4513	9.68594	10.3971	7.7808	7.95995	7.18058	9.39009	11.7932	10.5046	10.1981	10.7664	8.61552	12.5716	9.34146	11.5974	11.6057			0.255379	-0.125568		0.481095	-0.18689		0.697502	0.231069		0.0846687	-0.042149		1.26083	-0.408804		0.246942	0.1055
26	sp|P33527|MRP1_HUMAN	P33527	ABCC1	Multidrug resistance-associated protein 1 OS=Homo sapiens OX=9606 GN=ABCC1 PE=1 SV=3	16			10.0897	10.118	10.5063	9.32646	9.60479	9.81555	10.2477	10.2717	10.4168	9.86165	9.64659	9.30753	9.70563	10.0093	10.1002	10.2061	10.4552	10.3107			1.48273	-0.0912496		1.48119	0.101258		0.0493579	0.00471971		0.676492	0.0457617		0.0303287	-0.00106499		1.31062	-0.0865299
27	sp|Q5T3U5|MRP7_HUMAN	Q5T3U5	ABCC10	ATP-binding cassette sub-family C member 10 OS=Homo sapiens OX=9606 GN=ABCC10 PE=1 SV=1	3			9.68892	9.0481	10.292	9.50747	10.257	10.308	10.2159	10.2299	10.1077	9.20672	11.1832	11.0931	11.4335	9.6681	10.2876	8.58467	9.77799	9.11014			0.365884	0.0562768		0.172068	0.0189396		0.239884	0.062773		0.0164525	-0.005721		1.01563	0.155931		0.4768	0.11905
28	sp|Q92887|MRP2_HUMAN	Q92887	ABCC2	ATP-binding cassette sub-family C member 2 OS=Homo sapiens OX=9606 GN=ABCC2 PE=1 SV=3	10		Plasma membrane	9.43921	9.64881	9.72291	10.9882	10.3272	10.7434	9.41749	9.93672	9.40392	10.4814	10.5001	9.76443	9.63738	9.55071	9.77187	10.2298	9.91532	10.5211			1.86608	0.158059		1.90215	-0.161668		0.616559	-0.0593137		0.95455	-0.0892082		1.18531	-0.0921636		1.04995	0.0987449
29	sp|O15438|MRP3_HUMAN	O15438	ABCC3	ATP-binding cassette sub-family C member 3 OS=Homo sapiens OX=9606 GN=ABCC3 PE=1 SV=3	4			10.0116	10.2157	10.3978	9.81872	9.20025	9.93914	11.1125	10.0899	10.0013	9.38794	9.38146	10.1296	10.0848	9.69062	10.0476	10.189	10.2171	10.085			0.849474	-0.0770857		0.785178	0.101995		0.0111464	-0.00171028		0.41853	0.0424888		0.245076	0.0322627		0.803422	-0.078796
30	sp|O15439|MRP4_HUMAN	O15439	ABCC4	ATP-binding cassette sub-family C member 4 OS=Homo sapiens OX=9606 GN=ABCC4 PE=1 SV=3	21		Plasma membrane	10.2658	10.0843	10.2143	9.15403	9.47998	8.95062	10.3695	9.84989	10.418	9.7634	10.0719	9.66503	9.84386	10.0889	10.1657	10.1756	11.1728	10.2666			1.68747	-0.14403		1.86982	0.146457		1.46375	0.0984034		0.489929	0.0254185		0.363146	-0.0439095		0.995072	-0.0456266
31	sp|O15440|MRP5_HUMAN	O15440	ABCC5	ATP-binding cassette sub-family C member 5 OS=Homo sapiens OX=9606 GN=ABCC5 PE=1 SV=2	4		Plasma membrane	8.98899	8.85848	9.28157	10.1602	9.65601	9.71967	9.99712	10.2528	9.83836	10.1907	10.8891	11.8586	10.6857	9.86756	10.1494	9.72318	9.55626	10.3263			1.9062	0.126848		0.311155	0.0219827		0.919795	0.156245		0.611977	-0.103035		0.256024	0.0244912		1.40872	0.283093
32	sp|P33897|ABCD1_HUMAN	P33897	ABCD1	ATP-binding cassette sub-family D member 1 OS=Homo sapiens OX=9606 GN=ABCD1 PE=1 SV=2	2		Peroxisome	9.95974	9.98816	9.86754	10.678	10.7879	10.2929	9.66151	8.93697	8.41341	10.6988	11.0071	10.1969	10.9498	9.51825	10.1631	8.93425	9.66112	10.2845			1.53806	0.0951403		1.40375	-0.240504		0.0686678	0.00745532		0.397174	-0.0639571		0.526746	-0.0958327		1.12878	0.102596
33	sp|P28288|ABCD3_HUMAN	P28288	ABCD3	ATP-binding cassette sub-family D member 3 OS=Homo sapiens OX=9606 GN=ABCD3 PE=1 SV=1	17		Peroxisome	10.1727	9.76462	10.4698	9.06082	9.18783	9.19654	10.3075	9.69124	9.89174	9.97427	10.0558	10.4386	10.1477	10.3065	9.45378	10.4358	10.4149	11.0301			1.60244	-0.142981		1.48901	0.117776		1.99405	0.151873		0.281793	-0.0311486		1.22401	-0.0923909		0.0946813	0.00889274
34	sp|O14678|ABCD4_HUMAN	O14678	ABCD4	Lysosomal cobalamin transporter ABCD4 OS=Homo sapiens OX=9606 GN=ABCD4 PE=1 SV=1	2			10.6701	9.51384	9.67103	10.8963	9.51212	11.098	10.4976	8.78384	8.81957	11.2177	9.98477	11.5104	9.81794	9.31043	9.29235	10.108	9.93157	9.36456			0.384661	0.0805016		0.715919	-0.171648		0.232752	0.0562025		1.15358	-0.204287		0.294718	-0.0691323		0.754205	0.136704
35	sp|P61221|ABCE1_HUMAN	P61221	ABCE1	ATP-binding cassette sub-family E member 1 OS=Homo sapiens OX=9606 GN=ABCE1 PE=1 SV=1	24			10.1036	10.2581	9.84809	10.0758	9.85127	9.90008	10.0481	9.97552	9.99742	9.88736	9.86302	10.0007	10.0536	10.299	9.76843	10.0464	10.0227	10.0009			0.238639	-0.0139365		0.171632	0.00449472		0.0702669	-0.00228835		0.222258	0.0138934		0.134307	-0.00178393		0.290057	-0.0162248
36	sp|Q8NE71|ABCF1_HUMAN	Q8NE71	ABCF1	ATP-binding cassette sub-family F member 1 OS=Homo sapiens OX=9606 GN=ABCF1 PE=1 SV=2	14			10.2546	9.96752	10.0898	9.75321	9.81691	9.87544	9.61969	10.3497	10.4835	9.87528	10.0279	10.2471	9.93723	9.77538	9.89944	10.1325	10.1931	9.70177			1.16625	-0.03744		0.402117	0.0426049		0.857913	0.0353283		0.723233	-0.0294818		0.160296	0.0201904		0.0364461	-0.00211169
37	sp|Q9UG63|ABCF2_HUMAN	Q9UG63	ABCF2	ATP-binding cassette sub-family F member 2 OS=Homo sapiens OX=9606 GN=ABCF2 PE=1 SV=2	22			10.325	10.6941	10.3384	9.32185	9.73994	9.48872	9.99919	10.4498	10.3355	9.32038	9.27679	9.16498	10.1764	10.1299	10.0328	10.7654	10.2435	10.1973			2.09875	-0.131024		1.68493	0.103751		0.776546	-0.0388433		3.64438	0.124444		0.212626	-0.0188785		2.21632	-0.169867
38	sp|Q9NUQ8|ABCF3_HUMAN	Q9NUQ8	ABCF3	ATP-binding cassette sub-family F member 3 OS=Homo sapiens OX=9606 GN=ABCF3 PE=1 SV=2	17			9.65468	10.0476	9.89319	10.0471	10.4027	10.4075	9.9093	10.1352	9.94122	10.2029	9.69757	10.0444	10.0357	10.423	9.63194	10.1653	9.48365	9.87691			1.22906	0.06455		0.982974	-0.0461255		0.659887	-0.0420762		0.0246142	0.00295503		0.273305	0.0233839		0.322911	0.0224738
39	sp|Q9NUJ1|ABHDA_HUMAN	Q9NUJ1	ABHD10	Palmitoyl-protein thioesterase ABHD10, mitochondrial OS=Homo sapiens OX=9606 GN=ABHD10 PE=1 SV=1	18		Mitochondrion-Mtx	10.894	10.3431	9.90681	9.58414	10.3074	9.81196	9.89823	10.0397	10.1719	9.86936	9.6679	9.48144	9.78288	9.87356	9.99753	10.6099	10.0853	9.67483			0.528605	-0.063582		0.163456	0.0152636		0.3594	-0.0318211		0.616301	0.0277517		0.0866029	-0.0109067		0.86232	-0.0954031
40	sp|Q8NFV4|ABHDB_HUMAN	Q8NFV4	ABHD11	sn-1-specific diacylglycerol lipase ABHD11 OS=Homo sapiens OX=9606 GN=ABHD11 PE=1 SV=2	6			9.83451	11.2065	10.019	9.27825	9.35814	9.71234	11.562	10.3725	9.14543	9.65218	9.92402	10.2324	10.088	9.85641	10.6441	10.0421	9.42433	9.64777			0.781842	-0.125316		0.4729	0.121477		1.07464	0.0736734		0.331725	0.0332965		0.336306	0.0887379		0.305948	-0.0516427
41	sp|Q8N2K0|ABD12_HUMAN	Q8N2K0	ABHD12	Lysophosphatidylserine lipase ABHD12 OS=Homo sapiens OX=9606 GN=ABHD12 PE=1 SV=2	4		ER-Membrane	9.26211	9.20375	8.93958	10.437	10.2615	10.3915	9.22896	10.0289	9.95634	11.3681	10.9343	10.787	9.71537	9.82227	9.95984	9.90507	9.8787	9.91966			2.30548	0.186439		0.875661	-0.0956719		1.31387	0.0909536		2.09716	-0.169123		0.221215	-0.0243971		3.05671	0.277393
42	sp|Q7L211|ABHDD_HUMAN	Q7L211	ABHD13	Protein ABHD13 OS=Homo sapiens OX=9606 GN=ABHD13 PE=1 SV=1	3			9.95258	8.85985	9.13001	9.92604	9.27471	10.3871	11.6866	10.2433	10.5553	10.1264	10.1682	10.7069	9.1522	10.213	8.90741	11.4393	9.44013	9.83102			0.556351	0.0870722		0.806302	0.129103		0.544882	0.0697766		0.867465	-0.138643		0.331103	0.0843124		1.15222	0.156849
43	sp|Q9BUJ0|ABHEA_HUMAN	Q9BUJ0	ABHD14A	Protein ABHD14A OS=Homo sapiens OX=9606 GN=ABHD14A PE=1 SV=2	2			10.4982	9.82564	9.94634	11.2852	9.64741	11.069	8.89287	9.79212	9.7769	11.5949	10.4051	10.6376	9.26632	9.75447	9.41054	9.90603	8.73878	9.55247			0.427567	0.0817052		0.908104	-0.172018		0.134814	0.0316167		1.44606	-0.201428		0.070422	0.0145845		0.884332	0.113322
44	sp|Q96IU4|ABHEB_HUMAN	Q96IU4	ABHD14B	Putative protein-lysine deacylase ABHD14B OS=Homo sapiens OX=9606 GN=ABHD14B PE=1 SV=1	8			10.0985	10.2181	9.4874	10.3397	10.3819	10.5569	10.0548	10.5522	10.4185	9.73924	9.87558	10.3449	9.59143	10.1178	9.61667	9.6377	9.60155	9.36718			0.77246	0.0746801		0.26757	-0.0168721		0.867497	-0.0612158		0.395141	-0.0344329		1.80615	0.117503		0.107503	0.0134643
45	sp|Q6UXT9|ABH15_HUMAN	Q6UXT9	ABHD15	Protein ABHD15 OS=Homo sapiens OX=9606 GN=ABHD15 PE=1 SV=2	1			10.2452	9.65331	11.2506	8.24068	9.05455	9.09035	9.98506	9.62788	9.52622	10.1521	10.8708	9.69055	9.58568	10.4943	10.2755	10.3203	11.6853	10.2516			1.37288	-0.233714		1.08994	0.13947		1.52393	0.220332		0.116876	-0.0199983		0.876476	-0.143734		0.0596103	-0.0133819
46	sp|O95870|ABHGA_HUMAN	O95870	ABHD16A	Phosphatidylserine lipase ABHD16A OS=Homo sapiens OX=9606 GN=ABHD16A PE=1 SV=3	10			10.9643	9.90152	10.3022	11.3561	10.6648	11.5542	10.6498	9.63846	8.69381	10.2369	10.4113	10.552	9.30346	9.09491	9.82025	8.30183	9.73984	8.8144			0.941023	0.112069		0.986602	-0.221242		1.07879	-0.103741		1.48487	-0.149176		0.433411	0.10869		0.0622593	0.00832767
47	sp|Q96GS6|AB17A_HUMAN	Q96GS6	ABHD17A	Alpha/beta hydrolase domain-containing protein 17A OS=Homo sapiens OX=9606 GN=ABHD17A PE=1 SV=1	5			10.0207	9.5755	9.44724	10.6776	10.8126	10.6677	9.62842	10.2408	9.22738	10.3551	10.4897	10.4412	9.98142	9.80293	9.3759	10.103	9.89523	9.25756			1.59031	0.151713		1.13127	-0.150536		1.92763	-0.0382969		1.27772	-0.105617		0.0433924	-0.0076273		1.30177	0.113416
48	sp|Q5VST6|AB17B_HUMAN	Q5VST6	ABHD17B	Alpha/beta hydrolase domain-containing protein 17B OS=Homo sapiens OX=9606 GN=ABHD17B PE=1 SV=1	4		Endosome	9.7535	9.56983	9.07746	9.54564	10.3664	9.23262	9.95218	9.33588	10.4193	11.3086	9.84532	10.6106	10.8614	10.2439	9.75857	9.54671	10.2417	10.3305			0.265956	0.0405582		0.124626	0.0229373		0.741626	0.124949		0.23569	-0.0442006		0.128417	-0.0198427		1.06281	0.165508
49	sp|Q0P651|ABD18_HUMAN	Q0P651	ABHD18	Protein ABHD18 OS=Homo sapiens OX=9606 GN=ABHD18 PE=1 SV=1	1			11.1777	12.4626	8.47582	7.94955	13.3791	6.29571	14.0212	7.86608	6.84512	11.3659	11.324	9.72549	9.32756	7.08567	11.2524	11.0907	9.12076	11.2346			0.289913	-0.268447		0.039816	0.0527861		0.348347	0.30221		0.493861	-0.254012		0.218671	-0.196112		0.061903	0.0337635
50	sp|P08910|ABHD2_HUMAN	P08910	ABHD2	Monoacylglycerol lipase ABHD2 OS=Homo sapiens OX=9606 GN=ABHD2 PE=1 SV=1	4			8.03987	7.79325	7.12617	10.8323	11.1744	10.0847	11.2363	11.7213	11.872	11.7883	11.6044	11.7639	9.7581	10.028	10.1164	8.10468	8.49368	8.46229			2.5698	0.487968		0.987955	0.114138		1.06122	0.134255		2.93826	-0.237292		3.77169	0.47539	+	2.16921	0.622223
51	sp|Q8WU67|ABHD3_HUMAN	Q8WU67	ABHD3	Phospholipase ABHD3 OS=Homo sapiens OX=9606 GN=ABHD3 PE=1 SV=2	4			8.74296	7.98225	8.54112	12.6228	11.9977	12.2087	8.90285	8.69664	8.66273	13.405	13.6319	11.8049	9.58404	9.2747	9.08553	8.74185	7.67099	8.44337		+	3.04167	0.548696		3.68665	-0.49256		0.43504	0.0755024		1.93701	-0.4761		0.540697	0.0820318	+	2.55219	0.624199
52	sp|Q8TB40|ABHD4_HUMAN	Q8TB40	ABHD4	(Lyso)-N-acylphosphatidylethanolamine lipase OS=Homo sapiens OX=9606 GN=ABHD4 PE=1 SV=1	4			7.71108	7.70154	9.35065	9.86618	10.3097	11.3933	9.34976	9.47705	9.60582	12.9742	12.1174	13.3336	11.2513	9.5541	10.5925	8.64403	8.96913	7.79855			1.43797	0.35811		0.895673	-0.153333		1.62491	0.286374		1.5423	-0.297115		0.952898	0.165039	+	2.05137	0.644484
53	sp|Q8WTS1|ABHD5_HUMAN	Q8WTS1	ABHD5	1-acylglycerol-3-phosphate O-acyltransferase ABHD5 OS=Homo sapiens OX=9606 GN=ABHD5 PE=1 SV=1	7			10.0623	9.44503	9.94544	9.79176	9.69265	10.4536	10.2203	11.0949	10.225	9.54531	9.48964	9.69423	10.5322	10.0338	10.3588	9.85428	9.70329	9.85748			0.249959	0.0276163		0.584969	0.0700336		0.631463	-0.0573473		1.6865	0.102389		0.897227	0.100166		0.416525	-0.029731
54	sp|Q9BV23|ABHD6_HUMAN	Q9BV23	ABHD6	Monoacylglycerol lipase ABHD6 OS=Homo sapiens OX=9606 GN=ABHD6 PE=1 SV=1	5		ER-Membrane	10.5559	9.63769	10.1076	9.56324	9.74069	9.61296	10.5889	9.94045	10.5247	9.7337	9.42234	9.76408	9.80785	9.22697	9.96085	10.1975	10.256	11.3586			0.630889	-0.0621952		1.20417	0.0974199		0.023316	0.00137379		0.0039039	-0.000458517		0.225661	-0.0330058		0.617661	-0.0608215
55	sp|Q8IZP0-9|ABI1_HUMAN	Q8IZP0-9	ABI1	Isoform of Q8IZP0, Isoform 9 of Abl interactor 1 OS=Homo sapiens OX=9606 GN=ABI1	14			9.29142	8.25477	9.57939	11.1486	10.6808	10.6277	9.90105	9.85731	9.95435	10.527	10.7709	12.4755	9.48094	9.50292	9.34228	10.0866	8.8275	9.69096			1.39086	0.265795		1.65943	-0.132046		0.255815	0.0548936		1.09648	-0.253272		0.370201	0.0576031		1.46754	0.320688
56	sp|Q9NYB9|ABI2_HUMAN	Q9NYB9	ABI2	Abl interactor 2 OS=Homo sapiens OX=9606 GN=ABI2 PE=1 SV=1	10			9.57244	10.0706	9.59304	10.4965	10.2645	10.0036	9.61708	10.0593	9.49776	9.63401	10.0601	10.2908	10.2257	10.3664	10.2245	10.4302	9.7236	9.86994			1.10157	0.0779515		1.14708	-0.0816534		0.450289	-0.0359352		0.496081	0.0363498		0.407684	-0.0406208		0.480104	0.0420162
57	sp|Q9NX38|ABITM_HUMAN	Q9NX38	ABITRAM	Protein Abitram OS=Homo sapiens OX=9606 GN=ABITRAM PE=1 SV=1	1			10.2192	10.2115	10.9216	9.0651	10.5582	10.5081	11.4115	10.9361	9.72312	9.42589	9.36728	9.22395	10.5895	9.23165	9.78673	10.1432	9.05977	9.61765			0.271317	-0.0558175		0.354172	0.08536		0.51851	-0.10011		0.492194	0.0738194		0.821019	0.152996		1.60638	-0.155927
58	sp|P00519|ABL1_HUMAN	P00519	ABL1	Tyrosine-protein kinase ABL1 OS=Homo sapiens OX=9606 GN=ABL1 PE=1 SV=4	6			9.76336	10.0116	10.0147	10.0254	10.1426	9.83435	10.6671	10.2955	9.18778	9.8872	10.7105	9.72544	9.83765	9.598	10.0245	9.87186	10.0364	10.366			0.34918	0.0145687		0.00278593	-0.000590594		0.1229	0.0155217		0.384286	-0.0442189		0.038389	-0.00793365		0.25653	0.0300904
59	sp|P42684|ABL2_HUMAN	P42684	ABL2	Tyrosine-protein kinase ABL2 OS=Homo sapiens OX=9606 GN=ABL2 PE=1 SV=1	4			9.76399	10.1572	9.67886	9.8486	9.65335	9.5897	10.4776	10.4437	9.17852	9.69402	10.0726	10.0172	10.537	9.82614	10.3423	9.72185	10.7521	10.2452			0.304309	-0.0204536		0.238607	0.0416304		0.785815	0.0351675		0.49328	0.0399148		0.149328	-0.0302898		0.191642	0.0147139
60	sp|O14639|ABLM1_HUMAN	O14639	ABLIM1	Actin-binding LIM protein 1 OS=Homo sapiens OX=9606 GN=ABLIM1 PE=1 SV=3	9			10.2682	10.66	10.4886	9.35947	9.35386	9.86429	9.63858	10.0077	9.59519	9.63341	9.33528	8.98398	10.0912	10.09	10.7342	10.959	10.5912	10.3459			1.75449	-0.132617		0.358126	0.0284061		0.323172	-0.0306811		1.55703	0.141683		1.63843	-0.124646		1.83488	-0.163298
61	sp|Q6H8Q1|ABLM2_HUMAN	Q6H8Q1	ABLIM2	Actin-binding LIM protein 2 OS=Homo sapiens OX=9606 GN=ABLIM2 PE=1 SV=2	1			6.33601	9.37169	8.54704	14.5652	12.3759	11.4877	14.1528	6.40076	10.9557	8.91649	11.2444	11.8405	9.34275	7.98888	10.9021	7.22161	7.8941	10.4564		+	1.43768	0.680522		0.398016	-0.358599		0.753534	-0.266198		0.440924	-0.185259		0.253378	0.245726		0.893226	0.414324
62	sp|Q12979|ABR_HUMAN	Q12979	ABR	Active breakpoint cluster region-related protein OS=Homo sapiens OX=9606 GN=ABR PE=1 SV=2	11			10.0021	9.96693	9.71419	10.3275	10.5736	10.0597	9.52638	9.78123	9.49238	10.2713	10.999	10.3089	9.83351	9.57015	10.0579	9.7275	9.87612	9.91151			1.13829	0.0649387		1.79982	-0.109123		0.317271	0.0294657		1.22545	-0.103345		0.894864	-0.0348952		1.12731	0.0944044
63	sp|Q9P1F3|ABRAL_HUMAN	Q9P1F3	ABRACL	Costars family protein ABRACL OS=Homo sapiens OX=9606 GN=ABRACL PE=1 SV=1	1			9.49696	8.73691	9.37425	9.67123	8.74011	9.47824	10.6483	10.8649	9.87296	10.0181	9.81387	10.6513	9.47696	9.37793	10.4708	10.296	11.5018	11.5094			0.118486	0.0185423		1.27065	0.165639		1.05953	0.130137		0.404838	-0.0604011		0.562053	-0.084398		1.36724	0.148679
64	sp|Q6UWZ7|ABRX1_HUMAN	Q6UWZ7	ABRAXAS1	BRCA1-A complex subunit Abraxas 1 OS=Homo sapiens OX=9606 GN=ABRAXAS1 PE=1 SV=2	3		Nuclear	10.4733	10.2243	11.4042	10.0572	10.3359	9.15141	10.6439	9.8103	10.3398	9.88644	10.1651	8.94114	10.024	9.4296	8.41123	9.70711	11.2907	9.70442			0.764274	-0.115796		0.366829	0.0559697		0.124103	-0.0260719		0.269083	-0.0624817		0.0321716	0.00779016		0.916475	-0.141868
65	sp|Q15018|ABRX2_HUMAN	Q15018	ABRAXAS2	BRISC complex subunit Abraxas 2 OS=Homo sapiens OX=9606 GN=ABRAXAS2 PE=1 SV=2	12			9.89774	10.356	9.62013	10.422	9.95017	10.2331	9.9167	10.1654	9.95523	10.2692	10.1668	9.90885	10.1655	9.64636	9.7941	9.78469	9.7077	10.0402			0.422566	0.0396148		0.616148	-0.0317596		0.169048	-0.0108747		0.657042	-0.0393764		0.62128	0.0250881		0.302585	0.0287401
66	sp|Q9ULW3|ABT1_HUMAN	Q9ULW3	ABT1	Activator of basal transcription 1 OS=Homo sapiens OX=9606 GN=ABT1 PE=1 SV=1	9		Nuclear	10.1343	9.98681	10.0184	9.87223	9.89356	9.87156	10.156	10.4717	9.89898	10.0415	10.007	9.84422	9.84074	10.0722	9.71025	10.2212	9.78925	10.1702			0.961365	-0.0198956		0.582564	0.0373557		0.600974	0.0136825		0.384945	-0.0168087		0.205901	0.0169026		0.211964	-0.00621309
67	sp|P09110|THIK_HUMAN	P09110	ACAA1	3-ketoacyl-CoA thiolase, peroxisomal OS=Homo sapiens OX=9606 GN=ACAA1 PE=1 SV=2	13		Peroxisome	9.92258	9.64217	9.89855	9.834	9.91911	10.0668	10.152	9.88518	9.76002	10.5512	9.81466	10.3508	10.1969	9.95306	10.0723	9.94265	10.0565	9.98145			0.623351	0.0217267		0.116473	-0.00613872		0.513275	0.0434982		0.299981	-0.0264397		0.186394	-0.0084565		0.771407	0.0652249
68	sp|P42765|THIM_HUMAN	P42765	ACAA2	3-ketoacyl-CoA thiolase, mitochondrial OS=Homo sapiens OX=9606 GN=ACAA2 PE=1 SV=2	8		Mitochondrion-Mtx	10.3384	9.54796	9.10343	10.7398	11.0026	10.6761	9.10866	9.53285	10.0366	9.79905	10.0996	10.2344	9.98257	9.9644	10.663	9.91582	9.84683	9.40795			1.05993	0.167464		1.43708	-0.182794		1.90535	-0.104235		0.185943	0.0185464		0.192142	-0.0247349		0.425855	0.0632285
69	sp|Q13085|ACACA_HUMAN	Q13085	ACACA	Acetyl-CoA carboxylase 1 OS=Homo sapiens OX=9606 GN=ACACA PE=1 SV=2	22			9.89573	9.44403	9.7425	10.5752	10.6482	10.4871	9.92296	9.75795	9.49693	10.6761	10.4469	10.5858	9.82505	9.88296	10.1048	9.47677	9.5181	9.5128			1.8747	0.129381		1.91052	-0.12521		0.0355168	0.00124933		2.25484	-0.0926259		0.702171	0.0338635		2.07413	0.13063
70	sp|O00763|ACACB_HUMAN	O00763	ACACB	Acetyl-CoA carboxylase 2 OS=Homo sapiens OX=9606 GN=ACACB PE=1 SV=3	8			9.53633	10.194	10.3806	10.6438	10.2915	10.3489	9.90903	9.17241	9.44994	11.0392	10.341	10.4753	9.754	9.63229	10.1006	9.03201	10.3364	9.36269			0.640907	0.0602596		1.51074	-0.138372		0.326986	0.0270445		1.41304	-0.114809		0.0402893	-0.00785381		0.868614	0.0873041
71	sp|Q6JQN1|ACD10_HUMAN	Q6JQN1	ACAD10	Acyl-CoA dehydrogenase family member 10 OS=Homo sapiens OX=9606 GN=ACAD10 PE=1 SV=1	9			9.42743	9.34697	9.79495	10.2966	10.4037	10.4945	10.6496	9.89468	10.268	9.69028	9.8415	10.2341	9.99942	10.5776	9.96839	9.78189	9.02106	10.3093			2.11813	0.131411		0.288844	-0.0233258		1.0343	-0.0666306		0.381903	0.0335101		0.564927	0.083961		1.00614	0.0647809
72	sp|Q709F0|ACD11_HUMAN	Q709F0	ACAD11	Acyl-CoA dehydrogenase family member 11 OS=Homo sapiens OX=9606 GN=ACAD11 PE=1 SV=3	8			10.2315	9.31607	9.37065	10.5527	10.4067	10.6903	9.72942	10.6338	10.5037	10.6501	9.80401	9.20403	9.76598	9.85662	10.0209	9.8318	10.0679	9.36379			1.06968	0.13578		0.378223	-0.0420607		0.587804	-0.0949054		0.00923305	-0.00183496		0.658492	0.0770844		0.207566	0.0408747
73	sp|Q9UKU7|ACAD8_HUMAN	Q9UKU7	ACAD8	Isobutyryl-CoA dehydrogenase, mitochondrial OS=Homo sapiens OX=9606 GN=ACAD8 PE=1 SV=1	3			8.38978	9.1448	9.3512	10.3904	10.7203	10.7893	10.8754	10.0839	10.8698	9.68736	9.925	10.1316	10.2341	10.2685	10.1525	9.46503	9.90595	9.6152			1.67372	0.252398		0.0774586	-0.00883322		1.75053	-0.0996519		0.803128	0.0401262		1.37609	0.134909		1.18558	0.152746
74	sp|Q9H845|ACAD9_HUMAN	Q9H845	ACAD9	Complex I assembly factor ACAD9, mitochondrial OS=Homo sapiens OX=9606 GN=ACAD9 PE=1 SV=1	16		Mitochondrion-IM	10.0776	10.2429	10.2126	9.7899	9.8761	10.0203	10.023	9.97819	9.70005	10.0434	10.0754	10.0598	9.99758	10.1223	9.99183	9.88684	9.74323	10.1591			1.27659	-0.0362908		0.0838303	-0.00427401		0.864936	0.0251472		0.396016	-0.00685315		0.0566931	-0.00362463		0.564842	-0.0111436
75	sp|P11310|ACADM_HUMAN	P11310	ACADM	Medium-chain specific acyl-CoA dehydrogenase, mitochondrial OS=Homo sapiens OX=9606 GN=ACADM PE=1 SV=1	13		Mitochondrion-Mtx	10.0126	9.46842	10.045	9.83446	9.85183	10.0576	9.82259	9.76254	9.96418	9.68147	10.3109	10.0666	10.1238	10.149	10.4936	10.4424	10.1367	9.77623			0.205618	0.01538		0.443503	-0.0143635		0.215711	0.0161452		0.407442	0.0302295		0.476561	-0.037782		0.361946	0.0315252
76	sp|P16219|ACADS_HUMAN	P16219	ACADS	Short-chain specific acyl-CoA dehydrogenase, mitochondrial OS=Homo sapiens OX=9606 GN=ACADS PE=1 SV=1	12			9.10291	9.29881	9.59865	10.6547	10.4514	11.4445	9.91824	9.47858	9.72595	10.2768	10.0412	10.7238	10.1102	9.84851	10.1404	10.0497	9.79552	9.34008			1.77015	0.220787		1.41585	-0.16459		0.594183	-0.06654		0.636831	-0.0477065		0.0182392	-0.00210771		1.83922	0.154247
77	sp|P45954|ACDSB_HUMAN	P45954	ACADSB	Short/branched chain specific acyl-CoA dehydrogenase, mitochondrial OS=Homo sapiens OX=9606 GN=ACADSB PE=1 SV=1	13		Mitochondrion-Mtx	9.80345	9.92163	9.83221	9.89179	10.0948	10.3621	10.2558	10.1139	10.0273	10.3961	10.0162	9.85797	10.1549	10.0925	9.61531	9.66493	10.2516	9.64764			0.796687	0.0421934		0.036522	-0.00242143		0.027238	-0.00247728		0.278214	-0.0232536		0.547715	0.0411672		0.657261	0.0397161
78	sp|P49748|ACADV_HUMAN	P49748	ACADVL	Very long-chain specific acyl-CoA dehydrogenase, mitochondrial OS=Homo sapiens OX=9606 GN=ACADVL PE=1 SV=1	28		Mitochondrion-Mtx	9.75461	9.59491	9.27576	10.4737	10.447	10.5719	9.87982	10.1115	9.87274	10.3026	9.90917	10.4418	9.83787	10.2052	9.95818	9.90429	9.81782	9.64114			1.64308	0.142333		1.92953	-0.0815847		0.612216	-0.0379343		0.521874	-0.0344725		0.600707	0.0249735		1.44317	0.104399
79	sp|Q15057|ACAP2_HUMAN	Q15057	ACAP2	Arf-GAP with coiled-coil, ANK repeat and PH domain-containing protein 2 OS=Homo sapiens OX=9606 GN=ACAP2 PE=1 SV=3	10			9.1357	8.92887	9.35292	10.5227	10.0825	10.1413	10.1283	9.75813	10.1752	10.7538	10.6897	10.3425	10.2066	9.84885	10.1869	9.49159	10.0267	10.2279			2.60002	0.16964		0.652806	-0.0374076		0.908937	0.0493703		1.4724	-0.075429		0.174103	0.0162549		3.10588	0.219011
80	sp|Q96P50|ACAP3_HUMAN	Q96P50	ACAP3	Arf-GAP with coiled-coil, ANK repeat and PH domain-containing protein 3 OS=Homo sapiens OX=9606 GN=ACAP3 PE=1 SV=2	4			9.23647	9.59624	10.5415	10.0349	10.5111	10.4712	9.49714	9.90823	9.96255	10.5658	10.222	10.7929	9.64203	9.95597	8.95089	9.00288	11.1044	10.0039			0.596198	0.0847586		1.23129	-0.0837507		0.349488	0.0272882		1.22006	-0.150298		0.119097	-0.0305276		0.79027	0.112047
81	sp|P24752|THIL_HUMAN	P24752	ACAT1	Acetyl-CoA acetyltransferase, mitochondrial OS=Homo sapiens OX=9606 GN=ACAT1 PE=1 SV=1	18		Mitochondrion-Mtx	9.89171	10.2067	10.0766	10.0807	9.91013	10.2716	9.83022	9.72802	9.84216	10.2106	10.0901	10.2743	9.97599	9.95499	9.99474	9.74426	10.0308	9.88636			0.155174	0.00845562		1.09627	-0.0464715		0.386609	0.0162952		1.30264	-0.0345551		0.420741	-0.0120991		0.667382	0.0247508
82	sp|Q9BWD1|THIC_HUMAN	Q9BWD1	ACAT2	Acetyl-CoA acetyltransferase, cytosolic OS=Homo sapiens OX=9606 GN=ACAT2 PE=1 SV=2	10			8.5295	8.794	8.42174	11.0884	10.943	11.4978	9.75665	9.75395	9.82846	11.3936	11.6108	11.7692	9.83361	9.91255	10.7702	8.7619	8.83464	8.50016			3.65985	0.385346		2.00302	-0.197199		0.944497	0.0541193		1.45585	-0.193137		2.02637	0.169717		3.71621	0.439465
83	sp|Q9H3P7|GCP60_HUMAN	Q9H3P7	ACBD3	Golgi resident protein GCP60 OS=Homo sapiens OX=9606 GN=ACBD3 PE=1 SV=4	10			9.91884	10.4014	10.0048	10.4448	10.1068	10.3101	9.75062	9.76272	9.41269	10.2421	9.95619	9.82448	10.1962	10.0606	10.1611	9.77305	9.93781	9.73573			0.473047	0.0298025		1.90837	-0.098438		0.781187	-0.0384901		0.314239	0.015428		0.543195	-0.0253078		0.107521	-0.00868767
84	sp|Q5T8D3-3|ACBD5_HUMAN	Q5T8D3-3	ACBD5	Isoform of Q5T8D3, Isoform 3 of Acyl-CoA-binding domain-containing protein 5 OS=Homo sapiens OX=9606 GN=ACBD5	13		Peroxisome	9.64236	10.145	9.61825	10.4461	10.3869	10.5223	9.77379	9.76929	9.46219	10.7899	10.1616	10.4787	9.76164	9.77559	9.89617	9.60899	10.1353	9.62588			1.18647	0.0973503		2.00454	-0.117454		0.0545511	0.0043865		1.26108	-0.0979201		0.225975	-0.0171835		1.26995	0.101737
85	sp|Q9BR61|ACBD6_HUMAN	Q9BR61	ACBD6	Acyl-CoA-binding domain-containing protein 6 OS=Homo sapiens OX=9606 GN=ACBD6 PE=1 SV=1	8			9.66299	10.1571	10.338	9.64535	9.64675	10.4346	10.5595	10.3626	10.4451	9.42915	9.01783	9.74653	10.245	10.0513	10.4628	9.63775	10.3443	9.81336			0.130687	-0.0168794		0.718693	0.0735429		0.66716	-0.0747709		1.32718	0.122558		0.919142	0.0753531		0.984214	-0.0916503
86	sp|Q4AC99|1A1L2_HUMAN	Q4AC99	ACCSL	Probable inactive 1-aminocyclopropane-1-carboxylate synthase-like protein 2 OS=Homo sapiens OX=9606 GN=ACCSL PE=1 SV=3	1			6.53306	9.70462	12.1523	9.08645	8.7	9.53481	9.18114	17.723	13.5405	9.05119	7.26217	9.31553	9.40022	11.007	10.7356	12.0752	6.57556	8.42164			0.00738584	-0.00623393		0.689771	0.51092		0.313712	-0.098574		0.931218	0.282781		0.69208	0.573988		0.131615	-0.104808
87	sp|Q96AP0|ACD_HUMAN	Q96AP0	ACD	Adrenocortical dysplasia protein homolog OS=Homo sapiens OX=9606 GN=ACD PE=1 SV=4	1			8.81608	10.6214	9.58286	7.52599	13.3019	8.28081	8.19449	12.7719	8.81307	10.376	10.2421	9.79754	11.4155	10.5897	10.0575	9.50103	10.7514	9.36078			0.0414234	-0.0337769		0.0490583	0.0464128		0.151221	0.110966		0.505115	0.0709275		0.0257653	-0.0167477		0.36293	0.0771895
88	sp|Q9UKV3|ACINU_HUMAN	Q9UKV3	ACIN1	Apoptotic chromatin condensation inducer in the nucleus OS=Homo sapiens OX=9606 GN=ACIN1 PE=1 SV=2	21		Nuclear	9.84107	9.96194	9.81455	9.70098	10.2057	10.3707	9.97494	10.1415	9.65525	10.2411	10.2787	10.392	9.96967	10.0197	9.77491	9.82199	9.93672	9.89869			0.448816	0.0355495		0.321057	-0.0289305		0.400344	0.0318255		1.82379	-0.0582523		0.0913793	0.00583804		2.26154	0.067375
89	sp|Q9UKV3-5|ACINU_HUMAN	Q9UKV3-5	ACIN1	Isoform of Q9UKV3, Isoform 4 of Apoptotic chromatin condensation inducer in the nucleus OS=Homo sapiens OX=9606 GN=ACIN1	1		Nuclear	10.29	11.557	9.20025	10.8446	9.75439	10.2355	9.93457	10.2334	9.28408	10.3388	10.5492	9.05102	10.7807	10.5846	9.4323	9.30284	9.63948	8.98726			0.00210668	-0.000710098		0.514873	-0.0709275		0.200929	-0.0430855		0.155369	0.0379504		0.659394	0.0765458		0.133749	-0.0437956
90	sp|P53396|ACLY_HUMAN	P53396	ACLY	ATP-citrate synthase OS=Homo sapiens OX=9606 GN=ACLY PE=1 SV=3	22			9.50054	9.4857	9.45975	10.5806	10.9435	10.8226	10.0767	10.2021	9.62506	10.6489	10.1979	10.5617	9.69769	9.99025	10.0534	9.57926	9.33882	9.23549			2.46487	0.189568		1.60209	-0.11851		0.743954	-0.0412151		1.44498	-0.0822387		1.24623	0.0873044		1.85521	0.148353
91	sp|P53396-2|ACLY_HUMAN	P53396-2	ACLY	Isoform of P53396, Isoform 2 of ATP-citrate synthase OS=Homo sapiens OX=9606 GN=ACLY	2			9.47868	9.86061	10.9856	11.161	9.76582	10.375	10.1542	9.22113	9.69704	9.71544	10.7191	9.8959	9.38525	10.2951	10.0512	9.53528	10.4866	9.21714			0.243897	0.0507352		0.734707	-0.110471		0.244286	-0.0432909		0.211565	-0.0321785		0.0325365	-0.00661904		0.0335701	0.00744433
92	sp|P21399|ACOHC_HUMAN	P21399	ACO1	Cytoplasmic aconitate hydratase OS=Homo sapiens OX=9606 GN=ACO1 PE=1 SV=3	18			9.75537	9.60457	9.95914	10.5253	10.3121	10.0371	10.0192	9.76352	9.76102	10.2211	10.3747	9.73406	10.4325	9.37277	10.0607	10.0842	10.1287	9.85405			1.47468	0.0787793		1.30537	-0.0683177		0.296132	-0.0245861		0.192389	-0.0267499		0.610155	-0.024762		0.758692	0.0541932
93	sp|Q99798|ACON_HUMAN	Q99798	ACO2	Aconitate hydratase, mitochondrial OS=Homo sapiens OX=9606 GN=ACO2 PE=1 SV=2	19		Mitochondrion-Mtx	10.5273	9.94588	9.98375	9.8538	10.0782	9.97649	10.0828	10.4367	10.5287	9.56264	9.48109	9.50976	9.8624	9.80123	10.4552	10.3278	9.81807	9.76829			0.280802	-0.021475		0.919911	0.0488538		1.90838	-0.0654787		0.875671	0.0727646		0.705253	0.0544644		1.08095	-0.0869537
94	sp|Q8WXI4-2|ACO11_HUMAN	Q8WXI4-2	ACOT11	Isoform of Q8WXI4, Isoform 2 of Acyl-coenzyme A thioesterase 11 OS=Homo sapiens OX=9606 GN=ACOT11	11			9.91885	8.98342	9.44586	11.5641	11.1494	11.0733	9.73846	9.14638	9.45158	10.3031	11.0933	10.5169	9.72685	9.5248	9.73125	9.42682	9.57014	9.63548			1.90663	0.258436		2.81087	-0.258925		0.991829	-0.0813827		1.46245	-0.141953		0.210721	-0.0148331		1.54154	0.177053
95	sp|Q9NPJ3|ACO13_HUMAN	Q9NPJ3	ACOT13	Acyl-coenzyme A thioesterase 13 OS=Homo sapiens OX=9606 GN=ACOT13 PE=1 SV=1	3		Mitochondrion-Mtx	9.78087	10.3602	9.63464	10.2923	9.97815	9.81045	9.79284	10.0543	10.2998	10.0349	10.1244	9.93643	10.1374	9.43748	10.5957	9.78437	10.6298	9.31595			0.183656	0.0194522		0.0201679	-0.00177471		0.0363246	0.00230931		0.0103859	-0.00163235		0.132478	0.0224971		0.225764	0.0217615
96	sp|O00154|BACH_HUMAN	O00154	ACOT7	Cytosolic acyl coenzyme A thioester hydrolase OS=Homo sapiens OX=9606 GN=ACOT7 PE=1 SV=3	22			9.90315	9.59615	9.91809	10.2438	10.2642	10.0152	9.71225	9.72358	10.0207	10.3703	10.5341	10.0507	10.2235	9.80647	10.2216	9.89974	9.74747	9.74899			1.49728	0.057629		1.36404	-0.0562948		0.395411	0.0214394		0.598209	-0.0367908		0.0659561	0.00341741		1.4729	0.0790684
97	sp|O14734|ACOT8_HUMAN	O14734	ACOT8	Acyl-coenzyme A thioesterase 8 OS=Homo sapiens OX=9606 GN=ACOT8 PE=1 SV=1	2		Peroxisome	10.7197	9.18858	10.9466	10.2158	10.4893	10.7948	10.8017	9.381	9.7736	11.295	9.07795	9.40042	10.4843	9.32383	9.16151	9.56479	9.10138	10.2796			0.169153	0.0381157		0.507149	-0.0795882		0.323262	-0.0863578		0.121585	-0.0389722		0.252397	0.0493369		0.142363	-0.0482421
98	sp|Q9Y305|ACOT9_HUMAN	Q9Y305	ACOT9	Acyl-coenzyme A thioesterase 9, mitochondrial OS=Homo sapiens OX=9606 GN=ACOT9 PE=1 SV=2	14		Mitochondrion-Mtx	9.04465	9.24309	9.86002	10.5028	10.272	10.3675	10.4572	10.01	10.2783	10.3027	10.4477	10.5221	10.2767	9.92273	9.76751	9.51316	9.48414	9.72768			1.37691	0.151085		0.515273	-0.023586		0.236028	0.00738224		1.13714	-0.0654225		1.8878	0.0985018		1.42186	0.158468
99	sp|Q15067|ACOX1_HUMAN	Q15067	ACOX1	Peroxisomal acyl-coenzyme A oxidase 1 OS=Homo sapiens OX=9606 GN=ACOX1 PE=1 SV=3	15		Peroxisome	8.55399	8.56016	8.47037	9.26569	9.30851	9.62278	10.5624	10.9725	10.6277	9.48016	9.18803	9.19058	11.4466	11.3703	11.0581	10.7729	10.7792	10.7699			2.18812	0.144396		2.72121	0.184933		0.272716	-0.0160038		3.68949	0.278459		0.126302	-0.00676446		2.28173	0.128392
100	sp|Q15067-3|ACOX1_HUMAN	Q15067-3	ACOX1	Isoform of Q15067, Isoform 3 of Peroxisomal acyl-coenzyme A oxidase 1 OS=Homo sapiens OX=9606 GN=ACOX1	4		Peroxisome	8.07611	8.16559	8.6753	9.83802	9.09828	9.14906	11.3685	10.6852	10.7175	8.83009	8.78726	9.09542	10.6014	10.6909	11.2031	11.3847	11.7648	11.8688			1.70406	0.176799		2.01089	0.218027		0.75183	-0.0701789		2.80794	0.278816		1.26098	-0.0954701		1.32618	0.10662
101	sp|Q99424|ACOX2_HUMAN	Q99424	ACOX2	Peroxisomal acyl-coenzyme A oxidase 2 OS=Homo sapiens OX=9606 GN=ACOX2 PE=1 SV=1	1			10.4939	10.6164	10.6341	9.89014	9.4655	8.90577	10.5306	9.86053	8.74691	9.74469	9.71041	10.4023	9.98665	10.0007	10.2388	9.14968	10.096	11.527			1.21956	-0.164659		0.148713	0.0362658		0.670507	0.0812116		0.151016	0.0147142		0.24481	-0.075901		0.914557	-0.0834478
102	sp|O15254|ACOX3_HUMAN	O15254	ACOX3	Peroxisomal acyl-coenzyme A oxidase 3 OS=Homo sapiens OX=9606 GN=ACOX3 PE=1 SV=2	11			9.44934	9.85193	9.79855	9.73208	9.89238	9.75962	9.89385	9.50975	10.3874	9.98426	10.0255	9.91553	10.6809	10.4248	10.3021	10.0992	9.90523	10.3877			0.364775	0.0185495		0.131113	0.0140219		1.29766	0.0277082		1.41992	0.0659811		0.274875	-0.0289126		0.905217	0.0462577
103	sp|P24666|PPAC_HUMAN	P24666	ACP1	Low molecular weight phosphotyrosine protein phosphatase OS=Homo sapiens OX=9606 GN=ACP1 PE=1 SV=3	8			9.92469	10.2554	10.4768	9.94233	10.1502	9.49947	9.40891	10.2151	10.0048	10.2717	9.81696	9.63319	10.1603	9.99462	10.2675	9.81812	10.2263	9.93351			0.591179	-0.0468821		0.0247412	-0.00344262		0.068133	0.0076964		0.40547	0.0304207		0.151828	-0.0169851		0.486524	-0.0391857
104	sp|P24666-2|PPAC_HUMAN	P24666-2	ACP1	Isoform of P24666, Isoform 2 of Low molecular weight phosphotyrosine protein phosphatase OS=Homo sapiens OX=9606 GN=ACP1	1			9.1167	9.9031	9.72025	9.39986	10.955	9.49192	10.7701	10.5412	11.3903	10.292	10.4559	8.85883	12.5773	9.01503	10.0519	9.80278	9.27799	8.3798			0.271066	0.0561395		0.687344	0.129686		0.0345279	-0.0106591		0.192788	0.0822648		1.32823	0.254819		0.202764	0.0454804
105	sp|P11117|PPAL_HUMAN	P11117	ACP2	Lysosomal acid phosphatase OS=Homo sapiens OX=9606 GN=ACP2 PE=1 SV=3	7		Lysosome	9.72335	9.87658	10.0852	10.3846	10.5984	11.0147	9.98795	10.3139	10.3732	9.91064	9.98655	9.77946	9.73208	9.97781	9.52172	9.6084	9.8331	9.29234			1.52191	0.11227		0.951819	-0.0655839		1.37747	-0.106906		0.491403	-0.0256353		1.38346	0.0950764		0.12643	0.00536415
106	sp|Q9NPH0|PPA6_HUMAN	Q9NPH0	ACP6	Lysophosphatidic acid phosphatase type 6 OS=Homo sapiens OX=9606 GN=ACP6 PE=1 SV=3	3			10.7881	9.43172	11.2957	9.9157	9.9819	10.4159	9.48836	9.55708	9.79861	9.601	10.1225	9.94486	9.05745	10.6709	9.50083	9.91364	10.1202	10.3956			0.224376	-0.0479679		1.24345	-0.0763922		0.399043	-0.0296805		0.134139	-0.0282482		1.5326	-0.0764858		0.382537	-0.0776484
107	sp|Q4G176|ACSF3_HUMAN	Q4G176	ACSF3	Malonate--CoA ligase ACSF3, mitochondrial OS=Homo sapiens OX=9606 GN=ACSF3 PE=1 SV=3	12		Mitochondrion-Mtx	9.78817	9.50521	9.24589	10.3192	9.92245	10.3327	9.56968	10.0617	9.59148	10.5402	10.1353	10.0968	10.0311	10.0698	10.0971	10.0795	10.4932	10.1206			1.43626	0.103827		1.03898	-0.0702755		0.14265	0.010644		0.570601	-0.0305348		1.05067	-0.0704035		1.55045	0.114471
108	sp|P33121|ACSL1_HUMAN	P33121	ACSL1	Long-chain-fatty-acid--CoA ligase 1 OS=Homo sapiens OX=9606 GN=ACSL1 PE=1 SV=1	14			9.57881	9.73347	9.72877	10.2995	10.4223	10.5707	9.76869	10.0156	9.73451	10.511	10.4076	10.4223	10.2528	9.82211	10.0251	9.70177	9.55297	9.45202			2.62863	0.111996		2.06119	-0.0891303		0.101313	0.00365112		1.22757	-0.062112		0.986269	0.0407835		3.39061	0.115647
109	sp|O95573|ACSL3_HUMAN	O95573	ACSL3	Fatty acid CoA ligase Acsl3 OS=Homo sapiens OX=9606 GN=ACSL3 PE=1 SV=3	20		ER-Membrane	9.64123	9.50069	9.80383	10.2532	10.2829	10.0134	9.84313	10.0112	9.41643	10.3803	10.1943	10.1978	10.1257	10.0343	10.3363	9.99187	9.96504	10.0083			2.17949	0.0821267		0.947131	-0.0669798		0.325444	0.0119003		0.45058	-0.0166901		0.477911	-0.0337368		2.61233	0.094027
110	sp|O60488|ACSL4_HUMAN	O60488	ACSL4	Long-chain-fatty-acid--CoA ligase 4 OS=Homo sapiens OX=9606 GN=ACSL4 PE=1 SV=2	12		Golgi	9.60865	9.85598	9.34957	10.717	10.3269	10.6643	9.31095	9.61254	9.6146	11.1446	10.5422	10.7629	9.69392	10.5255	10.1317	9.49843	9.21703	9.42327			1.90188	0.142529		2.59585	-0.156848		0.509119	0.0345207		1.06907	-0.100514		0.403573	0.020857		2.15682	0.17705
111	sp|Q9ULC5|ACSL5_HUMAN	Q9ULC5	ACSL5	Long-chain-fatty-acid--CoA ligase 5 OS=Homo sapiens OX=9606 GN=ACSL5 PE=1 SV=1	14			10.1837	9.61099	9.5461	10.5481	10.7264	10.7868	9.55711	9.51139	9.80143	10.4949	10.5697	10.2772	9.52059	9.51133	9.8482	9.49494	9.76123	10.2499			1.40918	0.132789		2.99374	-0.15624		0.938763	-0.0314248		2.23624	-0.121727		0.367636	-0.0302726		1.17083	0.101364
112	sp|Q53FZ2|ACSM3_HUMAN	Q53FZ2	ACSM3	Acyl-coenzyme A synthetase ACSM3, mitochondrial OS=Homo sapiens OX=9606 GN=ACSM3 PE=1 SV=2	3			8.76825	10.4399	10.142	8.20094	8.39166	7.26014	10.8182	8.76757	12.7533	9.23536	10.0691	9.90574	11.8388	10.3694	9.35483	11.1211	10.3201	12.2436			1.34366	-0.293635		1.00509	0.420293		1.59699	0.295538		0.386684	0.102421		0.151251	-0.0714941		0.00709123	0.00190357
113	sp|Q9NR19|ACSA_HUMAN	Q9NR19	ACSS2	Acetyl-coenzyme A synthetase, cytoplasmic OS=Homo sapiens OX=9606 GN=ACSS2 PE=1 SV=1	5			7.71137	7.9212	8.08073	12.769	12.8163	10.981	9.13661	9.52614	9.43383	12.5433	13.6347	12.3107	9.27571	10.0936	9.45403	8.25063	7.97648	8.08474		+	1.99651	0.62572		1.55221	-0.381585		0.370675	0.0775191		2.66525	-0.420339		2.86806	0.209219	+	2.85831	0.70324
114	sp|P62736|ACTA_HUMAN	P62736	ACTA2	Actin, aortic smooth muscle OS=Homo sapiens OX=9606 GN=ACTA2 PE=1 SV=1	20			10.9653	10.3489	10.7827	9.3892	9.48828	9.35367	10.353	10.2282	10.1597	9.11717	9.09092	9.07825	9.81689	9.9493	10.1809	10.5346	10.969	10.194			1.91506	-0.180434		3.57799	0.11794		1.96916	-0.0477296		1.87786	0.13045		0.519481	-0.0430346		1.99737	-0.228164
115	sp|P60709|ACTB_HUMAN	P60709	ACTB	Actin, cytoplasmic 1 OS=Homo sapiens OX=9606 GN=ACTB PE=1 SV=1	11		Actin binding proteins	11.1069	10.6192	10.2192	9.40981	9.90531	9.572	10.2999	10.5046	10.1358	9.19447	8.75348	8.75249	9.92111	10.1092	10.2734	10.858	10.191	10.1741			1.38037	-0.140355		1.5116	0.0943224		1.56561	-0.112268		2.24298	0.179248		0.115876	-0.0120408		2.14289	-0.252623
116	sp|O96019|ACL6A_HUMAN	O96019	ACTL6A	Actin-like protein 6A OS=Homo sapiens OX=9606 GN=ACTL6A PE=1 SV=1	14			10.6757	10.0832	10.27	9.62851	10.0109	9.90754	10.0743	10.144	10.1174	9.8318	9.89471	9.41967	9.94057	9.679	10.2703	10.0505	10.4735	9.52833			1.00015	-0.0660753		0.714752	0.0332864		0.262518	-0.0184942		0.420829	0.0326399		0.127932	0.0151892		1.20761	-0.0845695
117	sp|Q9H568|ACTL8_HUMAN	Q9H568	ACTL8	Actin-like protein 8 OS=Homo sapiens OX=9606 GN=ACTL8 PE=1 SV=1	2			10.5289	11.547	10.6981	8.97518	10.3312	10.5231	9.67347	10.0873	9.79207	9.24998	10.0518	9.03618	9.45704	10.6181	10.346	9.4301	10.1454	9.50904			0.685269	-0.133903		0.0658097	-0.0149934		0.329807	-0.0705799		0.645106	0.0984706		0.246606	0.0241699		1.5052	-0.204483
118	sp|Q5BKX5|ACTMP_HUMAN	Q5BKX5	ACTMAP	Actin maturation protease OS=Homo sapiens OX=9606 GN=ACTMAP PE=1 SV=2	1			9.12622	9.01279	10.5706	11.3089	9.3726	4.9123	9.65496	6.17083	8.48565	9.20948	13.4012	9.47638	11.8479	8.55466	12.7053	16.2956	9.95866	9.93596			0.239371	-0.242267		0.015086	-0.0190734		0.390415	0.390525		0.0599818	0.0426669		0.833779	-0.557181		0.307472	0.148258
119	sp|P12814|ACTN1_HUMAN	P12814	ACTN1	Alpha-actinin-1 OS=Homo sapiens OX=9606 GN=ACTN1 PE=1 SV=2	23		Actin binding proteins	11.0918	10.1209	10.1613	9.64065	9.95486	10.0813	10.1282	10.0422	9.90546	9.68497	9.57016	9.74671	9.48814	9.98556	10.3483	9.94571	10.2393	9.8644			0.645768	-0.0748703		0.254764	0.0145502		0.601909	-0.0316243		0.358971	0.0357342		0.0346944	0.00196816		0.878939	-0.106495
120	sp|O43707|ACTN4_HUMAN	O43707	ACTN4	Alpha-actinin-4 OS=Homo sapiens OX=9606 GN=ACTN4 PE=1 SV=2	25		Actin binding proteins	10.7279	10.216	10.3709	9.88634	9.93389	9.82156	10.2108	10.0069	10.1163	9.27208	9.924	9.55454	9.38183	9.92518	10.2616	10.1298	10.3861	9.87427			1.18593	-0.074607		1.44775	0.0283561		0.592537	-0.0432267		0.311482	0.0364235		0.0255573	-0.0018384		1.51741	-0.117834
121	sp|Q9NZ32|ARP10_HUMAN	Q9NZ32	ACTR10	Actin-related protein 10 OS=Homo sapiens OX=9606 GN=ACTR10 PE=1 SV=1	5			10.1927	9.80827	9.41361	10.9749	10.8917	11.2325	9.47134	9.94002	9.66778	10.4419	10.2858	9.98911	9.62349	10.0634	9.95394	9.15828	9.35682	9.53444			1.57569	0.175209		2.50016	-0.191877		1.91027	-0.106523		0.936898	-0.0550859		0.911916	0.0524926		0.734274	0.0686864
122	sp|P61163|ACTZ_HUMAN	P61163	ACTR1A	Alpha-centractin OS=Homo sapiens OX=9606 GN=ACTR1A PE=1 SV=1	16			9.46848	9.22172	9.49747	10.6994	10.9756	10.4335	9.9074	9.76379	10.0148	10.3527	10.1945	10.285	9.79729	9.77516	10.1295	9.87568	9.50869	10.0993			2.4334	0.192025		1.77331	-0.117858		0.991879	-0.0568814		1.2247	-0.0576721		0.143696	0.0108072		2.90185	0.135144
123	sp|P42025|ACTY_HUMAN	P42025	ACTR1B	Beta-centractin OS=Homo sapiens OX=9606 GN=ACTR1B PE=1 SV=1	9			9.27881	9.76338	10.0286	10.7605	10.288	10.5244	9.78382	10.5106	9.78364	10.0037	10.1586	10.1175	9.64901	9.75262	9.63219	10.4565	9.91298	9.59512			1.43243	0.123938		0.806818	-0.0754761		1.15121	-0.0587656		2.79184	-0.064238		0.0394769	0.00610607		0.777388	0.0651721
124	sp|P61160|ARP2_HUMAN	P61160	ACTR2	Actin-related protein 2 OS=Homo sapiens OX=9606 GN=ACTR2 PE=1 SV=1	17			10.1201	9.47793	9.388	10.3142	10.0643	10.4858	9.70797	10.346	10.2603	9.83015	9.64998	10.6535	9.54971	10.5105	10.094	10.5875	9.27646	9.68373			1.01334	0.0954978		0.366038	-0.0312196		0.275859	-0.0343452		0.013232	-0.0024115		0.227756	0.0391537		0.462597	0.0611525
125	sp|P61158|ARP3_HUMAN	P61158	ACTR3	Actin-related protein 3 OS=Homo sapiens OX=9606 GN=ACTR3 PE=1 SV=3	12			10.4897	9.98097	9.779	10.1189	10.1069	10.4386	9.75406	9.72704	10.3216	10.1574	9.8162	10.2439	9.81282	9.25873	9.85105	10.0566	10.61	9.47651			0.265752	0.0244295		0.621089	-0.046418		0.3238	-0.0199096		0.872503	-0.0671451		0.0936555	-0.0148207		0.0405513	0.00451997
126	sp|Q9P1U1|ARP3B_HUMAN	Q9P1U1	ACTR3B	Actin-related protein 3B OS=Homo sapiens OX=9606 GN=ACTR3B PE=1 SV=1	8			10.2839	9.74896	10.5145	10.4508	10.1006	9.59754	9.54751	9.47361	9.49095	10.1554	10.2753	9.50278	10.153	10.0587	9.7215	10.3718	10.6647	9.88836			0.116597	-0.0147825		0.863452	-0.0845753		0.0631983	-0.00895969		0.0254351	-0.00303892		1.14124	-0.115931		0.19986	-0.0237422
127	sp|Q9H9F9|ARP5_HUMAN	Q9H9F9	ACTR5	Actin-related protein 5 OS=Homo sapiens OX=9606 GN=ACTR5 PE=1 SV=2	12			9.56784	9.62001	9.67185	10.2969	10.0302	10.5838	9.97483	9.63589	9.93514	10.0652	10.2033	10.6512	10.3071	10.1658	10.1551	9.74431	9.74209	9.64941			1.37638	0.10304		1.16024	-0.0698976		0.0168091	0.00169521		0.244295	-0.0169154		0.529395	0.0205785		1.30182	0.104736
128	sp|Q9GZN1|ARP6_HUMAN	Q9GZN1	ACTR6	Actin-related protein 6 OS=Homo sapiens OX=9606 GN=ACTR6 PE=1 SV=1	7			10.3069	9.63863	9.83724	9.84892	9.73523	9.97152	10.3056	10.5372	10.0876	9.92036	9.84219	9.72881	9.65175	10.396	9.57422	10.7995	9.66782	10.1505			0.0685959	-0.00622686		1.19173	0.060517		0.0464685	-0.00176404		0.0145151	0.00179682		0.11183	0.0164817		0.090709	-0.0079909
129	sp|Q9H981|ARP8_HUMAN	Q9H981	ACTR8	Actin-related protein 8 OS=Homo sapiens OX=9606 GN=ACTR8 PE=1 SV=2	5			9.49993	9.90166	10.1626	10.2374	9.59441	10.2282	9.80009	10.2774	9.74236	9.79822	10.3687	9.86514	9.90397	10.3106	9.45579	9.71521	10.378	10.7602			0.279891	0.0282038		0.151827	-0.0162411		0.00175798	0.000213033		0.185936	-0.0215467		0.413372	-0.0477109		0.320847	0.0284169
130	sp|Q04771|ACVR1_HUMAN	Q04771	ACVR1	Activin receptor type-1 OS=Homo sapiens OX=9606 GN=ACVR1 PE=1 SV=1	4			7.82194	8.35101	9.42834	12.3346	10.6342	10.4005	10.646	9.84963	9.12588	11.0151	10.5194	10.6337	9.33301	9.84058	10.6403	9.50955	9.6686	10.2477			1.6346	0.386773		0.810763	-0.175441		0.220425	-0.0476096		0.786557	-0.115095		0.0377698	0.00802484		1.40523	0.339163
131	sp|P36896|ACV1B_HUMAN	P36896	ACVR1B	Activin receptor type-1B OS=Homo sapiens OX=9606 GN=ACVR1B PE=1 SV=1	1			9.39162	8.60725	9.05445	11.5688	10.1948	10.5971	9.80416	9.6536	10.1233	10.6558	11.2947	10.8044	9.74318	7.67096	9.7964	10.5838	10.0335	10.4223			1.70468	0.261638		0.931463	-0.132733		0.12375	0.0204107		0.880163	-0.279839		1.02293	-0.0687848		2.36436	0.282049
132	sp|P27037|AVR2A_HUMAN	P27037	ACVR2A	Activin receptor type-2A OS=Homo sapiens OX=9606 GN=ACVR2A PE=1 SV=1	2			9.57202	9.3753	9.90418	10.4656	10.6402	9.92634	10.1159	10.3986	9.96458	9.74574	10.3953	9.813	9.22069	9.59976	9.90142	10.4796	10.3528	10.1289			1.33356	0.109172		0.350114	-0.0304519		0.526504	-0.0496344		0.700803	-0.0642328		0.367035	-0.0221562		0.763859	0.0595377
133	sp|Q03154|ACY1_HUMAN	Q03154	ACY1	Aminoacylase-1 OS=Homo sapiens OX=9606 GN=ACY1 PE=1 SV=1	7			10.0823	10.495	10.3657	10.7742	10.0774	9.90321	9.75478	9.4851	10.4476	9.44877	10.5227	9.91851	9.71489	9.35997	9.05611	10.0801	10.4874	10.0263			0.0433767	-0.00524292		0.437477	-0.0561073		0.28276	-0.0402352		0.762486	-0.0903224		0.383977	-0.0437175		0.379073	-0.0454781
134	sp|P07311|ACYP1_HUMAN	P07311	ACYP1	Acylphosphatase-1 OS=Homo sapiens OX=9606 GN=ACYP1 PE=1 SV=2	8			10.3678	9.54369	9.79222	9.96933	10.7967	10.4385	9.87226	9.90782	9.72533	10.3974	10.2485	9.71402	10.0458	9.90523	10.3344	9.89546	9.60975	9.43583			0.700723	0.0755267		0.912087	-0.0849677		0.34973	-0.0380737		0.0673306	-0.00678792		0.479318	0.0286664		0.333161	0.0374529
135	sp|P14621|ACYP2_HUMAN	P14621	ACYP2	Acylphosphatase-2 OS=Homo sapiens OX=9606 GN=ACYP2 PE=1 SV=2	5			9.72782	10.3271	9.82353	10.1127	10.3382	11.075	10.0583	10.0026	9.49307	10.0081	10.4026	9.98412	10.096	9.97645	10.4453	9.88632	8.92587	9.31692			0.74073	0.0811563		0.911097	-0.0974988		0.468927	-0.0505295		0.0269793	0.00218486		0.604502	0.0726441		0.371204	0.0306268
136	sp|P00813|ADA_HUMAN	P00813	ADA	Adenosine deaminase OS=Homo sapiens OX=9606 GN=ADA PE=1 SV=3	4			10.2787	9.84764	10.3838	10.4406	9.63686	10.1913	10.4561	9.6247	10.1685	9.64567	10.5072	10.3735	9.32894	9.45439	9.64383	9.85208	10.4609	9.70525			0.0655456	-0.00756844		0.0419774	-0.00588243		0.0941389	0.0133731		1.02739	-0.105531		0.0864949	0.0115498		0.0449757	0.00580471
137	sp|Q6DHV7|ADAL_HUMAN	Q6DHV7	ADAL	Adenosine deaminase-like protein OS=Homo sapiens OX=9606 GN=ADAL PE=1 SV=2	1			11.8073	10.7341	9.3651	10.4572	9.69727	9.94703	10.1766	9.84258	9.98843	9.95326	9.95398	10.3902	10.8127	9.07718	8.58229	9.52247	10.3275	9.36476			0.266701	-0.0739422		0.0903288	-0.00884125		0.105464	0.0111304		0.374497	-0.100068		0.341079	0.0404022		0.225328	-0.0628118
138	sp|O14672|ADA10_HUMAN	O14672	ADAM10	Disintegrin and metalloproteinase domain-containing protein 10 OS=Homo sapiens OX=9606 GN=ADAM10 PE=1 SV=1	8		ER-Membrane	11.101	9.94738	10.6101	10.1318	10.171	9.83094	9.31583	9.19555	9.58245	10.5767	10.2445	10.3077	8.86725	9.18482	9.43593	10.1576	11.4327	9.90679			0.55234	-0.0656091		1.9862	-0.106088		1.0725	0.0482557		2.08766	-0.183404		0.927794	-0.161753		0.128439	-0.0173535
139	sp|Q13444|ADA15_HUMAN	Q13444	ADAM15	Disintegrin and metalloproteinase domain-containing protein 15 OS=Homo sapiens OX=9606 GN=ADAM15 PE=1 SV=4	8			10.2227	9.87324	10.3126	10.2621	9.46817	10.0668	9.86199	10.0249	9.63177	10.1916	9.91289	10.3459	9.66839	10.0719	9.71988	10.1234	10.1492	10.0926			0.256024	-0.0255819		0.169682	-0.0178072		0.338928	0.033265		0.894508	-0.0513362		0.861001	-0.0404114		0.109822	0.00768311
140	sp|P78536|ADA17_HUMAN	P78536	ADAM17	Disintegrin and metalloproteinase domain-containing protein 17 OS=Homo sapiens OX=9606 GN=ADAM17 PE=1 SV=1	9		Plasma membrane	9.82783	9.40793	10.1271	10.6818	10.1084	10.34	9.92209	9.07286	10.3304	10.3763	10.5869	10.9026	9.89578	9.72507	9.93832	10.0386	9.35917	9.35888			1.14463	0.0889262		0.648276	-0.0928172		0.501609	0.0351219		1.71134	-0.111796		0.155824	0.0275138		1.56468	0.124048
141	sp|Q9H013|ADA19_HUMAN	Q9H013	ADAM19	Disintegrin and metalloproteinase domain-containing protein 19 OS=Homo sapiens OX=9606 GN=ADAM19 PE=1 SV=3	1			10.1707	10.5518	10.7136	10.6429	10.5298	10.2065	8.3833	7.94151	8.3073	11.7638	11.3164	11.4293	9.36798	9.1226	9.6393	9.15109	9.97797	10.7843			0.022351	0.00182061		3.43431	-0.354358		2.30162	0.138569		3.15731	-0.298684		1.39304	-0.276839		2.14891	0.14039
142	sp|Q9P0K1|ADA22_HUMAN	Q9P0K1	ADAM22	Disintegrin and metalloproteinase domain-containing protein 22 OS=Homo sapiens OX=9606 GN=ADAM22 PE=1 SV=1	2			9.46389	10.1541	10.8491	9.56144	8.94762	10.1223	9.69252	9.96643	10.1702	10.7474	9.62599	10.3948	10.9745	8.66042	10.276	9.36013	10.442	10.5913			0.49295	-0.0849338		0.400006	0.0557628		0.681827	0.105504		0.162726	-0.049932		0.152575	-0.0245707		0.101526	0.0205703
143	sp|Q13443|ADAM9_HUMAN	Q13443	ADAM9	Disintegrin and metalloproteinase domain-containing protein 9 OS=Homo sapiens OX=9606 GN=ADAM9 PE=1 SV=1	10		Plasma membrane	9.63161	9.98974	10.0001	10.3984	10.1528	9.71219	9.33565	9.83678	9.80097	11.103	10.4606	9.95693	9.92344	10.0013	10.5788	9.59024	9.8443	9.68322			0.441492	0.0348891		0.819767	-0.067591		0.46556	0.0592142		0.380836	-0.0500958		0.0864829	-0.00692134		0.784121	0.0941033
144	sp|Q9UKP4|ATS7_HUMAN	Q9UKP4	ADAMTS7	A disintegrin and metalloproteinase with thrombospondin motifs 7 OS=Homo sapiens OX=9606 GN=ADAMTS7 PE=1 SV=2	1			9.33956	9.78902	9.94843	7.99903	9.55657	11.9921	11.0529	10.0997	11.2333	9.8567	10.3903	8.1551	9.11149	10.6148	10.0234	10.4815	7.43524	12.9209			0.0147961	0.00809479		0.31452	0.14574		0.075432	-0.0434295		0.209213	0.0680497		0.158139	0.106075		0.111828	-0.0353347
145	sp|O75689|ADAP1_HUMAN	O75689	ADAP1	Arf-GAP with dual PH domain-containing protein 1 OS=Homo sapiens OX=9606 GN=ADAP1 PE=1 SV=2	3			9.51182	11.3564	9.54245	10.0366	11.2952	9.81629	9.19612	8.64236	9.64011	9.6722	11.1762	9.92032	9.7264	9.6784	10.4959	10.107	9.77781	10.4085			0.141425	0.0411483		1.08164	-0.184417		0.0639631	-0.0164505		0.222755	-0.0430129		1.16821	-0.141085		0.0808255	0.0246978
146	sp|Q9NPF8|ADAP2_HUMAN	Q9NPF8	ADAP2	Arf-GAP with dual PH domain-containing protein 2 OS=Homo sapiens OX=9606 GN=ADAP2 PE=1 SV=1	2			8.42879	8.94329	10.0182	10.9828	11.8371	10.2983	10.264	10.0657	10.2547	11.1397	9.95532	9.24367	10.4036	9.93788	8.8357	10.3038	9.46378	9.62372			1.40387	0.279677		0.749022	-0.11747		0.571521	-0.127043		0.21906	-0.0590534		0.562267	0.0588986		0.653447	0.152634
147	sp|P55265|DSRAD_HUMAN	P55265	ADAR	Double-stranded RNA-specific adenosine deaminase OS=Homo sapiens OX=9606 GN=ADAR PE=1 SV=4	20		Nuclear	9.98944	10.289	10.0659	10.1107	10.1372	10.004	9.82803	9.85006	9.92043	10.1402	9.70156	10.0956	10.1955	9.98466	9.86743	9.88165	10.0854	9.85325			0.00012374	6.08418e-06		2.08852	-0.0364044		0.235803	-0.0139872		0.0243057	0.00183066		0.341253	-0.0101302		0.209087	-0.0139811
148	sp|P78563|RED1_HUMAN	P78563	ADARB1	Double-stranded RNA-specific editase 1 OS=Homo sapiens OX=9606 GN=ADARB1 PE=1 SV=1	3			9.92567	9.90692	10.2338	9.68356	9.97854	10.3033	10.579	9.57459	10.0773	9.84937	9.76083	9.70697	10.383	9.75594	10.1924	9.94402	9.94627	10.1985			0.00926605	-0.000842385		0.0499684	0.00707796		0.421546	-0.0297583		0.651987	0.0449759		0.0495122	0.00627565		0.952388	-0.0306007
149	sp|Q7Z6V5|ADAT2_HUMAN	Q7Z6V5	ADAT2	tRNA-specific adenosine deaminase 2 OS=Homo sapiens OX=9606 GN=ADAT2 PE=1 SV=1	2			10.4274	10.2858	11.3985	8.7586	9.52411	9.27388	9.80344	9.98744	9.97411	9.48351	10.1354	9.15306	10.1036	9.63429	10.6927	9.57795	11.0904	10.6958			1.69828	-0.215748		1.04778	0.10713		0.492226	0.063205		0.565226	0.0772166		0.442016	-0.0722084		1.18279	-0.152543
150	sp|Q96EY9|ADAT3_HUMAN	Q96EY9	ADAT3	Probable inactive tRNA-specific adenosine deaminase-like protein 3 OS=Homo sapiens OX=9606 GN=ADAT3 PE=1 SV=1	1			11.4272	6.64648	13.4621	8.43715	10.307	9.93373	10.3676	10.6772	7.83582	11.5293	11.8708	10.036	11.0824	10.4744	9.74168	8.4881	8.94778	8.73543			0.0815317	-0.0767441		0.00567609	-0.00294331		0.891972	0.224366		0.452005	-0.0971313		0.337694	0.129475		0.167338	0.147622
151	sp|Q86TW2|ADCK1_HUMAN	Q86TW2	ADCK1	AarF domain-containing protein kinase 1 OS=Homo sapiens OX=9606 GN=ADCK1 PE=1 SV=2	3			9.95326	9.39759	9.08311	8.78445	8.86009	9.16328	10.3346	9.04724	10.5471	9.10018	10.418	11.0834	9.99196	11.4563	10.4601	11.7392	9.39119	11.189			0.750471	-0.0798539		0.823772	0.150927		0.828467	0.187719		0.224028	0.0591828		0.367573	-0.107067		0.477309	0.107865
152	sp|Q3MIX3|ADCK5_HUMAN	Q3MIX3	ADCK5	Uncharacterized aarF domain-containing protein kinase 5 OS=Homo sapiens OX=9606 GN=ADCK5 PE=1 SV=3	1			9.2651	10.2192	8.76172	11.7114	9.98712	9.61586	8.52762	8.2104	11.0108	9.76836	9.157	11.584	11.1709	10.7374	8.93328	11.6435	9.21809	10.4782			0.610153	0.150681		0.502648	-0.186544		0.102367	-0.0380676		0.0296319	0.0125003		0.467774	-0.181029		0.380835	0.112613
153	sp|O60266|ADCY3_HUMAN	O60266	ADCY3	Adenylate cyclase type 3 OS=Homo sapiens OX=9606 GN=ADCY3 PE=1 SV=3	2			9.87374	9.72683	9.24514	8.42512	8.91189	8.69688	11.4701	11.5429	10.1707	9.76425	10.766	9.87916	9.84222	10.7702	10.276	10.1786	10.2259	10.2345			1.59946	-0.143462		1.75712	0.343135		1.72784	0.224483		0.121691	0.019327		0.706189	0.113272		0.671489	0.0810206
154	sp|O43306|ADCY6_HUMAN	O43306	ADCY6	Adenylate cyclase type 6 OS=Homo sapiens OX=9606 GN=ADCY6 PE=1 SV=2	1		Plasma membrane	8.48404	9.92068	9.36477	9.2209	9.62676	9.83976	10.8692	10.4344	10.7589	10.176	9.25108	10.3182	10.889	10.6218	10.6545	10.5561	9.49934	9.51472			0.288278	0.0536973		1.82507	0.155859		0.368651	0.0524407		0.813188	0.11081		0.844315	0.118875		0.560153	0.106138
155	sp|O60503|ADCY9_HUMAN	O60503	ADCY9	Adenylate cyclase type 9 OS=Homo sapiens OX=9606 GN=ADCY9 PE=1 SV=4	2		Plasma membrane	9.1545	10.4332	12.1986	9.20161	9.33431	9.59602	9.72508	10.1122	9.17122	10.3778	8.57022	10.9245	9.71003	10.6436	12.2474	8.44133	10.9042	9.25404			0.522579	-0.162142		0.333676	0.038415		0.273074	0.0804902		0.353016	0.123548		0.0838081	0.02807		0.197225	-0.0816523
156	sp|P35611|ADDA_HUMAN	P35611	ADD1	Alpha-adducin OS=Homo sapiens OX=9606 GN=ADD1 PE=1 SV=2	9			9.81747	9.36359	9.42323	10.5187	10.2027	10.5288	9.44127	9.59967	9.33947	10.5611	11.0477	11.26	9.89991	9.61044	9.91736	9.542	9.81656	10.1101			1.95725	0.132112		2.73236	-0.14382		1.02398	0.0738449		1.89483	-0.1628		0.934244	-0.053403		2.32299	0.205957
157	sp|Q9UEY8|ADDG_HUMAN	Q9UEY8	ADD3	Gamma-adducin OS=Homo sapiens OX=9606 GN=ADD3 PE=1 SV=1	16			10.1246	9.98058	10.1567	9.7549	9.82583	9.76757	9.35709	9.29127	9.34494	10.2718	10.3518	10.0787	10.5104	9.99268	10.3664	9.87533	10.4537	10.4958			2.1834	-0.0398727		3.40965	-0.0731098		1.7601	0.066339		0.0563921	0.00397645		1.47959	-0.137889		0.922939	0.0264663
158	sp|Q8IWK6|AGRA3_HUMAN	Q8IWK6	ADGRA3	Adhesion G protein-coupled receptor A3 OS=Homo sapiens OX=9606 GN=ADGRA3 PE=1 SV=2	8			10.5119	10.4039	10.113	9.49306	9.77801	9.6541	9.30309	9.32991	9.51604	9.95052	10.1563	10.0871	10.1935	10.1474	10.3803	9.83646	10.6271	10.5183			1.72134	-0.0968794		1.21546	-0.0441208		1.67875	0.0633444		0.743319	0.021329		1.37646	-0.136999		0.65615	-0.033535
159	sp|Q9UHX3|AGRE2_HUMAN	Q9UHX3	ADGRE2	Adhesion G protein-coupled receptor E2 OS=Homo sapiens OX=9606 GN=ADGRE2 PE=1 SV=2	4			10.4473	9.75369	10.4955	8.78905	9.47586	8.96016	10.5835	9.80491	10.0603	9.58658	9.46268	9.93608	10.7585	10.4265	10.2842	9.84787	10.9758	10.3515			1.66607	-0.168758		1.58164	0.156542		1.04292	0.0921736		1.78471	0.115041		0.238154	-0.0327538		0.889796	-0.076584
160	sp|P48960|AGRE5_HUMAN	P48960	ADGRE5	Adhesion G protein-coupled receptor E5 OS=Homo sapiens OX=9606 GN=ADGRE5 PE=1 SV=4	11		Plasma membrane	8.80336	8.89154	9.05113	10.8486	11.0609	11.1394	9.06591	8.8201	9.16942	12.4486	12.3938	12.252	9.62455	9.70545	9.67226	8.74277	9.23151	9.07875			4.2347	0.309597		3.73098	-0.293698		2.99733	0.168013		5.05695	-0.358639		0.0109143	0.000882226	+	5.28847	0.47761
161	sp|Q5T601|AGRF1_HUMAN	Q5T601	ADGRF1	Adhesion G-protein coupled receptor F1 OS=Homo sapiens OX=9606 GN=ADGRF1 PE=1 SV=2	1			10.6133	10.8236	11.6404	9.31367	8.97639	8.46494	12.5521	9.83349	8.68826	8.96144	12.2308	9.73011	9.26198	8.40408	12.4449	10.4959	7.31083	10.2538			2.27642	-0.301681		0.4752	0.194968		0.565469	0.19857		0.0810687	-0.0498703		0.259268	0.149491		0.27978	-0.103111
162	sp|Q9Y653|AGRG1_HUMAN	Q9Y653	ADGRG1	Adhesion G-protein coupled receptor G1 OS=Homo sapiens OX=9606 GN=ADGRG1 PE=1 SV=2	9			8.76513	8.76284	8.82942	10.968	10.7803	11.5231	9.31673	9.5144	9.42716	11.5448	11.6248	11.4759	10.3252	10.2231	10.2398	8.83163	8.74039	9.10727			2.14313	0.339824		2.07718	-0.240001		0.767908	0.060295		4.9046	-0.173915		1.73597	0.0836934		4.04819	0.400119
163	sp|Q86SQ4|AGRG6_HUMAN	Q86SQ4	ADGRG6	Adhesion G-protein coupled receptor G6 OS=Homo sapiens OX=9606 GN=ADGRG6 PE=1 SV=3	5			10.7122	10.3046	10.2272	10.3969	9.88294	10.0334	10.6444	10.2508	9.88535	10.248	9.41953	10.5091	9.32614	10.2262	9.58109	9.85426	9.32864	9.16922			0.572426	-0.0393466		0.172183	0.0168288		0.0399389	-0.00639766		0.354894	-0.0539013		1.2306	0.119163		0.338263	-0.0457443
164	sp|O94910|AGRL1_HUMAN	O94910	ADGRL1	Adhesion G protein-coupled receptor L1 OS=Homo sapiens OX=9606 GN=ADGRL1 PE=1 SV=1	1			9.88575	9.61578	10.6812	9.73534	9.81213	9.37982	10.0084	9.14519	9.16261	10.1254	10.734	10.4143	10.3508	10.1639	10.2417	9.76434	10.5289	10.2502			0.491676	-0.0558184		0.312418	-0.0367276		1.65883	0.113745		0.435776	-0.0273205		0.968282	-0.109253		0.502764	0.0579269
165	sp|P11766|ADHX_HUMAN	P11766	ADH5	Alcohol dehydrogenase class-3 OS=Homo sapiens OX=9606 GN=ADH5 PE=1 SV=4	13			9.92249	10.0417	9.9304	10.0552	10.0855	10.3587	10.018	10.2567	9.69933	10.1095	9.84676	9.77384	9.65808	10.0135	9.97383	10.6805	9.95446	9.6215			0.889502	0.0331023		0.45578	-0.0302248		0.792688	-0.0355214		0.124034	-0.00778032		0.0783934	-0.0119586		0.0477004	-0.00241914
166	sp|Q9BV57|MTND_HUMAN	Q9BV57	ADI1	Acireductone dioxygenase OS=Homo sapiens OX=9606 GN=ADI1 PE=1 SV=1	12			9.62916	9.78617	9.75303	10.4237	10.6553	10.7562	10.0236	10.3086	10.2243	10.1814	9.93655	9.67502	9.72465	10.2644	9.95852	10.0538	9.0786	9.56693			2.42554	0.130446		1.51827	-0.0640351		1.57365	-0.0944843		0.0410738	0.00379907		0.786564	0.0921875		0.643002	0.0359619
167	sp|Q96A54|PAQR1_HUMAN	Q96A54	ADIPOR1	Adiponectin receptor protein 1 OS=Homo sapiens OX=9606 GN=ADIPOR1 PE=1 SV=1	2			8.39748	9.99245	11.8758	9.94913	9.02135	8.94899	8.99215	9.70131	10.2677	8.27593	11.4821	9.05345	9.40761	12.8296	10.6894	9.49298	10.2982	11.3243			0.248262	-0.0993874		0.253628	0.0475018		0.0786268	0.034379		0.426462	0.191251		0.482121	-0.101311		0.118671	-0.0650084
168	sp|Q86V24|PAQR2_HUMAN	Q86V24	ADIPOR2	Adiponectin receptor protein 2 OS=Homo sapiens OX=9606 GN=ADIPOR2 PE=1 SV=1	2			10.8799	10.5962	11.3832	8.18314	8.0117	7.64115	10.8802	11.0514	11.539	8.4308	8.11018	8.07955	10.3257	10.0938	10.5834	11.92	11.1337	11.1569			3.49727	-0.458802		3.61084	0.484982		0.608541	0.0483972		3.51388	0.328911		0.284149	-0.0306936		3.37738	-0.410405
169	sp|Q15847|ADIRF_HUMAN	Q15847	ADIRF	Adipogenesis regulatory factor OS=Homo sapiens OX=9606 GN=ADIRF PE=1 SV=1	8			9.34175	9.77847	8.53452	10.5563	11.9944	11.4326	10.1341	9.33365	9.68559	10.7025	10.7544	10.571	9.81537	10.1148	9.68333	9.71896	8.98571	8.86248			1.67307	0.301911		1.47913	-0.224903		0.5699	-0.082187		1.79897	-0.116903		0.664777	0.0816694		1.17494	0.219724
170	sp|Q9GZN8|ADSSP_HUMAN	Q9GZN8	ADISSP	Adipose-secreted signaling protein OS=Homo sapiens OX=9606 GN=ADISSP PE=1 SV=3	4			9.85286	9.86472	10.0241	9.66905	10.1933	9.69702	9.6245	10.4783	9.52515	9.81076	9.91676	10.0967	9.53191	10.1832	10.075	10.8453	10.1269	10.4844			0.0635597	-0.00493821		0.0157394	-0.00247152		0.194036	0.0145485		0.0593141	-0.00577234		0.714405	-0.0865955		0.279031	0.00961029
171	sp|P55263|ADK_HUMAN	P55263	ADK	Adenosine kinase OS=Homo sapiens OX=9606 GN=ADK PE=1 SV=2	15			9.79951	10.2296	9.56668	10.3873	10.3368	10.2097	10.135	10.2672	10.1604	9.94868	9.65066	10.1535	9.96107	9.99513	9.7448	9.88621	10.1054	9.46223			0.818068	0.0686241		1.07195	-0.0223129		0.922117	-0.0550803		0.0826748	-0.00591733		0.700661	0.0544016		0.129676	0.0135438
172	sp|Q9H2P0|ADNP_HUMAN	Q9H2P0	ADNP	Activity-dependent neuroprotector homeobox protein OS=Homo sapiens OX=9606 GN=ADNP PE=1 SV=1	25		Nuclear	10.0616	10.0198	9.90941	10.1475	10.0317	10.0987	9.98197	10.2671	9.65728	10.1163	9.84942	10.0938	10.1146	9.71477	9.7146	9.74137	10.5382	9.94184			0.733931	0.0180753		0.328519	-0.0231628		0.246955	-0.00917665		0.546029	-0.0287407		0.122689	-0.0141914		0.210893	0.00889863
173	sp|Q6IQ32|ADNP2_HUMAN	Q6IQ32	ADNP2	Activity-dependent neuroprotector homeobox protein 2 OS=Homo sapiens OX=9606 GN=ADNP2 PE=1 SV=1	3		Nuclear	9.77476	10.0943	10.4647	9.5663	9.49453	9.67655	10.53	10.1207	10.3029	9.67468	9.67144	9.25424	10.029	10.0045	10.0764	9.61732	11.4819	10.1657			1.01453	-0.0731675		2.04052	0.102116		0.0889244	-0.00580835		1.13181	0.070887		0.0429675	-0.0100684		1.09163	-0.0789758
174	sp|Q96SZ5|AEDO_HUMAN	Q96SZ5	ADO	2-aminoethanethiol dioxygenase OS=Homo sapiens OX=9606 GN=ADO PE=1 SV=2	6			9.60812	9.81034	10.4128	9.99203	9.76057	10.1623	10.1012	9.69327	9.76696	10.3052	10.2095	9.48539	9.65216	10.4434	10.0891	10.6268	9.8973	9.98359			0.0863547	0.00899865		0.389353	-0.0220966		0.0375301	0.00467471		0.0366859	0.00545377		0.475168	-0.0443869		0.0992147	0.0136734
175	sp|Q9BRR6|ADPGK_HUMAN	Q9BRR6	ADPGK	ADP-dependent glucokinase OS=Homo sapiens OX=9606 GN=ADPGK PE=1 SV=1	6		ER-Membrane	10.6764	9.28314	9.90941	9.38764	9.63305	9.55525	10.3419	10.2367	10.7935	9.92782	10.1915	10.5417	9.48532	9.67609	9.69459	10.6571	10.2146	9.7944			0.369069	-0.0572589		1.78813	0.129466		1.42465	0.102604		1.28455	-0.090791		0.305991	0.0338827		0.276844	0.0453449
176	sp|P54922|ADPRH_HUMAN	P54922	ADPRH	ADP-ribosylhydrolase ARH1 OS=Homo sapiens OX=9606 GN=ADPRH PE=1 SV=1	3			9.5089	9.96582	9.46897	10.1751	10.4395	10.4469	10.3526	9.6504	10.3997	10.6796	9.94194	9.83204	9.52944	9.94942	9.74502	9.85124	10.3835	9.68005			1.44586	0.106474		0.399329	-0.0365752		0.264751	-0.0280281		0.623913	-0.0623364		0.199663	0.0237132		0.766595	0.0784457
177	sp|Q3LIE5|ADPRM_HUMAN	Q3LIE5	ADPRM	Manganese-dependent ADP-ribose/CDP-alcohol diphosphatase OS=Homo sapiens OX=9606 GN=ADPRM PE=1 SV=1	1			8.65683	9.83648	10.0887	10.8128	9.99846	9.83151	10.5343	9.75998	10.5558	9.70903	10.8142	9.6522	9.76446	10.0857	10.0812	10.1952	9.44049	10.1826			0.584473	0.106696		0.0312537	0.00511123		0.116816	-0.0215628		0.0834323	-0.0135114		0.405673	0.049627		0.423919	0.0851331
178	sp|Q9NX46|ADPRS_HUMAN	Q9NX46	ADPRS	ADP-ribosylhydrolase ARH3 OS=Homo sapiens OX=9606 GN=ADPRS PE=1 SV=1	7			9.76914	9.96801	9.70809	10.5928	9.91075	10.4	10.2479	10.0174	10.1618	9.63124	10.0035	10.0903	9.84866	9.94017	9.96423	10.1533	9.69578	9.89669			0.987914	0.0735816		0.352489	-0.0268257		0.702661	-0.0544652		0.030432	-0.00199455		0.60435	0.0334397		0.31184	0.0191164
179	sp|Q16186|ADRM1_HUMAN	Q16186	ADRM1	Proteasomal ubiquitin receptor ADRM1 OS=Homo sapiens OX=9606 GN=ADRM1 PE=1 SV=2	5			10.1293	10.0973	9.69776	9.58275	10.4835	10.2368	10.3837	10.072	9.04894	9.65621	9.69837	10.1034	10.0521	10.5777	9.95571	10.0213	9.83722	10.3661			0.176733	0.0217098		0.244035	-0.0448873		0.346826	-0.0387162		0.649774	0.0503499		0.211742	-0.0363536		0.20986	-0.0170064
180	sp|P30566|PUR8_HUMAN	P30566	ADSL	Adenylosuccinate lyase OS=Homo sapiens OX=9606 GN=ADSL PE=1 SV=2	15			10.044	10.9635	10.0298	10.0948	9.69245	10.1628	9.32324	10.3559	9.36453	10.0916	9.08475	10.0154	9.81624	10.3753	9.61889	10.7495	10.1596	10.0576			0.375084	-0.0461833		0.365146	-0.0506506		0.261461	-0.0369626		0.17295	0.0275248		0.68051	-0.0930215		0.550097	-0.0831459
181	sp|Q8N142|PURA1_HUMAN	Q8N142	ADSS1	Adenylosuccinate synthetase isozyme 1 OS=Homo sapiens OX=9606 GN=ADSS1 PE=1 SV=1	8			10.3046	10.282	9.84882	10.1399	10.4643	11.0369	9.76262	9.9786	9.65764	9.45153	9.75406	9.66277	9.82691	10.0957	10.1481	10.2926	9.46453	9.82839			0.598025	0.0597853		1.10912	-0.110199		1.24658	-0.130193		1.2934	0.0552258		0.0668916	-0.00784268		1.08887	-0.0704076
182	sp|P30520|PURA2_HUMAN	P30520	ADSS2	Adenylosuccinate synthetase isozyme 2 OS=Homo sapiens OX=9606 GN=ADSS2 PE=1 SV=3	15			10.304	10.3264	10.1334	10.1303	10.3962	9.92593	9.94666	10.0668	10.1864	9.27483	9.80168	9.26172	9.89623	10.0519	9.90331	10.3611	10.3609	9.67218			0.174418	-0.0105724		0.298775	-0.0167375		1.41958	-0.102698		1.00074	0.0718918		0.0733017	-0.00799363		1.48042	-0.113271
183	sp|Q6ZN18|AEBP2_HUMAN	Q6ZN18	AEBP2	Zinc finger protein AEBP2 OS=Homo sapiens OX=9606 GN=AEBP2 PE=1 SV=2	6			11.3216	9.91521	10.7299	8.92519	8.43826	9.16584	10.7768	9.96488	10.8629	8.27812	9.14296	9.42981	9.87328	11.3586	9.75604	11.1287	9.25987	11.672			1.67408	-0.263391		2.0337	0.247401		0.0921774	0.0173883		1.0316	0.201823		0.0428014	-0.0141438		1.45359	-0.246002
184	sp|Q8N556|AFAP1_HUMAN	Q8N556	AFAP1	Actin filament-associated protein 1 OS=Homo sapiens OX=9606 GN=AFAP1 PE=1 SV=2	6			10.0335	10.7853	10.3342	9.25709	8.8808	9.28033	10.4793	9.95096	10.5171	9.49858	9.20805	9.26744	9.96635	10.305	9.72483	10.8047	11.1623	10.5442			1.90115	-0.179575		2.17105	0.169602		0.532464	0.0304735		1.43188	0.0967828		0.947321	-0.070614		1.58126	-0.149101
185	sp|P55196|AFAD_HUMAN	P55196	AFDN	Afadin OS=Homo sapiens OX=9606 GN=AFDN PE=1 SV=3	22			10.1184	10.038	10.2576	10.3378	10.3102	10.1849	10.198	9.79462	9.64241	9.96728	9.70498	9.66366	10.1338	9.94991	9.95706	9.842	9.86149	10.0378			1.30262	0.0240771		0.9772	-0.0624514		1.59913	-0.0705518		0.811378	0.0307126		0.0683659	-0.00493629		1.17461	-0.0464747
186	sp|P51825|AFF1_HUMAN	P51825	AFF1	AF4/FMR2 family member 1 OS=Homo sapiens OX=9606 GN=AFF1 PE=1 SV=1	3			10.2944	10.0396	9.19173	9.80346	10.1964	9.83865	9.78858	9.36892	8.69777	11.8756	10.4702	11.5475	9.78286	9.42427	10.117	9.96802	9.45064	10.1443			0.133384	0.0209747		0.81311	-0.105619		1.15682	0.183326		1.35899	-0.211059		0.649989	-0.0863251		1.24961	0.204301
187	sp|P51826|AFF3_HUMAN	P51826	AFF3	AF4/FMR2 family member 3 OS=Homo sapiens OX=9606 GN=AFF3 PE=1 SV=3	1			10.2101	8.88739	9.72116	10.2765	9.68438	8.6522	11.9992	8.64951	10.1873	10.0021	11.1104	8.31439	9.94967	9.52758	11.9081	11.8938	10.1215	8.90461			0.0263882	-0.0072877		0.234663	0.0938126		0.0872129	0.0352517		0.231283	0.0926869		0.0108985	-0.00604527		0.0709501	0.027964
188	sp|Q9UHB7|AFF4_HUMAN	Q9UHB7	AFF4	AF4/FMR2 family member 4 OS=Homo sapiens OX=9606 GN=AFF4 PE=1 SV=1	13			9.6097	9.48039	9.63417	10.3272	10.6053	10.035	9.64207	9.71962	9.59252	11.0791	10.6278	10.817	9.95239	9.97237	10.0907	9.63617	9.61872	9.5598			1.46906	0.11247		1.40327	-0.101551		1.13939	0.0722556		1.85968	-0.119236		0.364634	0.00752818		2.21651	0.184726
189	sp|Q8NB90|AFG2A_HUMAN	Q8NB90	AFG2A	ATPase family gene 2 protein homolog A OS=Homo sapiens OX=9606 GN=AFG2A PE=1 SV=3	26			10.2147	10.2197	10.1201	9.74165	9.63877	9.73524	9.93395	10.0624	10.1118	9.91744	9.86551	9.58796	10.0612	10.0833	10.1517	10.1291	10.2343	10.1912			2.41573	-0.0652763		1.68011	0.04342		0.341127	0.0138065		1.00408	0.0412684		0.892403	-0.020694		1.26237	-0.0514698
190	sp|Q9BVQ7|AFG2B_HUMAN	Q9BVQ7	AFG2B	ATPase family gene 2 protein homolog B OS=Homo sapiens OX=9606 GN=AFG2B PE=1 SV=2	17			10.2556	10.1133	10.0775	10.0588	10.1475	10.0911	10.1253	9.98469	10.2473	9.93029	9.76776	9.50094	9.76532	10.036	10.1921	9.89974	9.60152	10.2051			0.0899493	-0.0027298		0.0650423	-0.00214017		1.0014	-0.052153		0.59624	0.0351178		0.490268	0.0322088		1.10565	-0.0548828
191	sp|Q9Y4W6|AFG32_HUMAN	Q9Y4W6	AFG3L2	Mitochondrial inner membrane m-AAA protease component AFG3L2 OS=Homo sapiens OX=9606 GN=AFG3L2 PE=1 SV=2	18		Mitochondrion-Mtx	10.049	10.1456	9.82422	10.0334	9.90775	10.0557	9.96859	9.75321	10.0182	9.78958	10.0141	10.0212	10.0397	10.0864	10.1655	9.90416	10.2197	10.004			0.0625568	0.00335674		0.587902	-0.0173878		0.214426	-0.00699285		0.666208	0.0188435		0.474125	-0.0180978		0.062726	-0.00363611
192	sp|Q6ULP2|AFTIN_HUMAN	Q6ULP2	AFTPH	Aftiphilin OS=Homo sapiens OX=9606 GN=AFTPH PE=1 SV=3	11			10.272	10.2437	10.0548	9.96793	9.98453	10.0021	9.89356	10.1243	10.2078	9.36714	9.61259	9.6403	10.1414	10.0375	10.3612	10.094	10.1985	9.79664			0.737199	-0.024986		0.193385	0.00795396		1.46572	-0.0645155		2.06364	0.0900484		0.108093	0.00718448		2.11859	-0.0895015
193	sp|Q9UPQ3|AGAP1_HUMAN	Q9UPQ3	AGAP1	Arf-GAP with GTPase, ANK repeat and PH domain-containing protein 1 OS=Homo sapiens OX=9606 GN=AGAP1 PE=1 SV=4	7			10.9609	10.3519	9.55326	10.2344	10.2301	9.44381	10.0532	10.5087	9.75183	9.39102	9.28934	9.84869	10.4653	10.2242	9.90808	10.071	9.97784	9.73634			0.214858	-0.0398937		0.107356	0.0148479		0.628425	-0.0662083		1.3056	0.0974663		0.273372	0.0254138		0.673193	-0.106102
194	sp|Q99490-2|AGAP2_HUMAN	Q99490-2	AGAP2	Isoform of Q99490, Isoform 2 of Arf-GAP with GTPase, ANK repeat and PH domain-containing protein 2 OS=Homo sapiens OX=9606 GN=AGAP2	5			9.77244	10.303	10.0852	11.0313	9.98107	10.2555	9.61669	8.99944	9.41574	11.1311	10.3731	10.3915	10.2794	10.3969	9.76205	9.68158	9.51978	9.00428			0.479891	0.0553715		1.38941	-0.16178		0.218107	0.0305472		0.734007	-0.0708516		0.0658585	-0.00820372		0.944983	0.0859187
195	sp|Q96P47|AGAP3_HUMAN	Q96P47	AGAP3	Arf-GAP with GTPase, ANK repeat and PH domain-containing protein 3 OS=Homo sapiens OX=9606 GN=AGAP3 PE=1 SV=2	4			10.5074	10.1024	9.92361	9.06291	9.22976	8.88127	9.61457	11.7046	9.76407	8.81072	10.2628	10.3608	10.2062	9.58932	10.1537	11.2198	9.87708	10.7289			1.99605	-0.163617		0.739512	0.18331		0.567973	0.112902		0.10681	0.0247302		0.125281	-0.0373584		0.237545	-0.0507142
196	sp|P52594|AGFG1_HUMAN	P52594	AGFG1	Arf-GAP domain and FG repeat-containing protein 1 OS=Homo sapiens OX=9606 GN=AGFG1 PE=1 SV=2	11		Plasma membrane	10.0525	10.7728	9.84152	10.0704	9.38769	9.80904	9.64738	10.325	10.1463	9.89955	9.53462	10.0603	9.91219	9.9948	9.83002	10.2336	10.0999	10.3823			0.531108	-0.062604		0.360284	0.0364728		0.124271	0.0127593		0.11957	0.00851763		0.336585	-0.0282511		0.427691	-0.0498446
197	sp|O95081|AGFG2_HUMAN	O95081	AGFG2	Arf-GAP domain and FG repeat-containing protein 2 OS=Homo sapiens OX=9606 GN=AGFG2 PE=1 SV=2	1			10.8869	10.9984	9.86572	9.69679	8.47646	8.77915	9.2126	10.5745	12.1158	9.47467	8.35441	12.8302	8.66268	10.47	8.85529	13.1342	6.54355	11.0685			1.38596	-0.232725		0.767715	0.231717		0.329551	0.1657		0.215028	-0.116473		0.112258	0.104313		0.121573	-0.0670247
198	sp|Q8N302|AGGF1_HUMAN	Q8N302	AGGF1	Angiogenic factor with G patch and FHA domains 1 OS=Homo sapiens OX=9606 GN=AGGF1 PE=1 SV=2	3			9.53881	10.1521	10.0094	9.79816	8.96293	9.93808	10.4401	9.06202	10.666	10.1242	11.1038	9.83903	10.0713	11.063	9.32455	9.36554	10.0634	10.4775			0.347315	-0.0461364		0.300379	0.0648848		0.760619	0.115285		0.140706	-0.0337449		0.0432701	0.0109776		0.492524	0.0691481
199	sp|Q53H12|AGK_HUMAN	Q53H12	AGK	Acylglycerol kinase, mitochondrial OS=Homo sapiens OX=9606 GN=AGK PE=1 SV=2	9		Mitochondrion-Mtx	10.0528	10.2752	10.2762	10.2554	9.89641	10.1772	9.95463	9.933	9.86713	10.0852	9.56081	10.1219	9.99893	9.92629	9.36102	10.125	9.99795	10.135			0.182697	-0.00881189		0.795247	-0.0323316		0.330414	-0.0259036		0.270033	-0.0272961		1.2323	-0.0236017		0.47542	-0.0347155
200	sp|P35573|GDE_HUMAN	P35573	AGL	Glycogen debranching enzyme OS=Homo sapiens OX=9606 GN=AGL PE=1 SV=3	25			9.96611	9.96928	10.203	10.1192	10.1921	10.1315	10.1747	10.0018	10.0232	9.73341	9.95418	9.91696	9.90396	9.79401	10.3546	10.0499	9.91637	9.59566			0.867511	0.0188929		0.956578	-0.0165132		1.39866	-0.0389869		0.25237	0.0176945		0.541569	0.0315966		0.730378	-0.020094
201	sp|Q9UL18|AGO1_HUMAN	Q9UL18	AGO1	Protein argonaute-1 OS=Homo sapiens OX=9606 GN=AGO1 PE=1 SV=3	8			9.81177	9.03487	10.3217	10.3378	9.92498	9.41162	10.0241	9.81212	9.97401	10.2779	9.9422	10.0319	9.79806	10.1452	10.1238	10.4469	10.2072	10.3738			0.172819	0.0302279		0.0215712	0.00267795		0.278068	0.0300864		0.214452	-0.0125118		1.74994	-0.0571748		0.424965	0.0603143
202	sp|Q9UKV8|AGO2_HUMAN	Q9UKV8	AGO2	Protein argonaute-2 OS=Homo sapiens OX=9606 GN=AGO2 PE=1 SV=3	18			10.0494	9.94821	9.90554	9.91607	10.0715	9.81401	10.2868	10.0755	9.95859	10.193	9.93504	10.0758	9.99954	10.3667	9.69323	9.8237	9.87404	10.0133			0.0155025	-0.000645392		0.518403	0.01996		0.581336	0.020702		0.128671	-0.0110065		0.883601	0.029803		0.625933	0.0200566
203	sp|Q9H9G7|AGO3_HUMAN	Q9H9G7	AGO3	Protein argonaute-3 OS=Homo sapiens OX=9606 GN=AGO3 PE=1 SV=2	9			9.76158	9.56003	10.1265	10.507	9.88264	10.0913	10.135	9.73205	10.0986	10.1837	10.4256	10.0158	10.1191	9.79266	9.49876	9.73114	10.1569	10.1815			0.746881	0.0539893		0.397254	-0.0292834		0.100102	0.00843462		0.911516	-0.0622929		0.0584556	-0.00434932		1.07639	0.0624239
204	sp|Q99943|PLCA_HUMAN	Q99943	AGPAT1	1-acyl-sn-glycerol-3-phosphate acyltransferase alpha OS=Homo sapiens OX=9606 GN=AGPAT1 PE=1 SV=2	4		ER-Membrane	9.43345	9.48461	10.2796	9.49854	9.53771	9.49651	10.6243	10.2474	9.57933	10.8183	10.0579	9.86729	10.8103	9.92563	10.6311	9.69996	9.90433	10.1037			0.273817	-0.0277969		0.745817	0.0876407		0.929953	0.107878		0.175121	0.025507		0.293165	0.0350921		0.656341	0.0800812
205	sp|O15120|PLCB_HUMAN	O15120	AGPAT2	1-acyl-sn-glycerol-3-phosphate acyltransferase beta OS=Homo sapiens OX=9606 GN=AGPAT2 PE=1 SV=1	1		ER-Membrane	9.7394	10.7593	8.99472	10.0285	11.4596	12.3518	8.88132	9.25728	8.72497	10.393	11.0259	11.3383	9.91552	9.27871	10.4339	9.34405	10.6873	7.3865			0.784989	0.20123		1.26588	-0.333131		0.154919	-0.0412001		1.11696	-0.149186		0.0256389	-0.0128454		0.785246	0.16003
206	sp|Q9NRZ7|PLCC_HUMAN	Q9NRZ7	AGPAT3	1-acyl-sn-glycerol-3-phosphate acyltransferase gamma OS=Homo sapiens OX=9606 GN=AGPAT3 PE=1 SV=1	6		ER-Membrane	9.6689	9.32151	10.4354	10.0723	9.34899	8.89368	10.8536	9.07726	10.0673	9.45387	10.4781	10.0915	10.2527	9.84962	10.3028	10.0245	11.1199	10.688			0.306579	-0.0514893		0.349572	0.0764367		0.572519	0.0864731		0.117025	0.0156031		0.429144	-0.08759		0.220026	0.0349838
207	sp|Q9NRZ5|PLCD_HUMAN	Q9NRZ5	AGPAT4	1-acyl-sn-glycerol-3-phosphate acyltransferase delta OS=Homo sapiens OX=9606 GN=AGPAT4 PE=1 SV=1	3			10.1688	7.93524	8.86411	11.2955	10.6153	9.97604	10.4024	10.4471	10.3604	10.5405	11.5116	10.7463	9.60574	8.89081	10.6425	8.85243	8.81368	10.3317			0.925154	0.25161		0.240985	-0.0340249		0.267733	0.042833		0.894742	-0.177181		0.798257	0.16126		1.0455	0.294443
208	sp|Q9NUQ2|PLCE_HUMAN	Q9NUQ2	AGPAT5	1-acyl-sn-glycerol-3-phosphate acyltransferase epsilon OS=Homo sapiens OX=9606 GN=AGPAT5 PE=1 SV=3	7			10.6276	10.9906	10.7179	8.1233	8.98588	9.7718	10.1264	9.97611	10.1655	9.89635	9.79581	10.7099	9.59789	9.49689	10.105	10.1018	10.4623	10.3489			1.15432	-0.266199		0.799463	0.170349		0.888125	0.181883		0.531402	-0.0612135		0.862245	-0.0297419		0.778799	-0.0843158
209	sp|O00116|ADAS_HUMAN	O00116	AGPS	Alkyldihydroxyacetonephosphate synthase, peroxisomal OS=Homo sapiens OX=9606 GN=AGPS PE=1 SV=1	21		Peroxisome	9.78382	10.4704	10.2726	9.82056	9.63792	9.94734	9.60978	10.0554	9.62361	10.1789	9.83494	10.2737	10.1229	9.91695	10.2573	10.023	9.97898	10.1919			0.640228	-0.0491971		0.152249	-0.0108648		0.817598	0.0438468		0.0422644	-0.00305412		0.732382	-0.0435892		0.0515772	-0.00535023
210	sp|O00468|AGRIN_HUMAN	O00468	AGRN	Agrin OS=Homo sapiens OX=9606 GN=AGRN PE=1 SV=6	8			9.72505	8.58837	8.9705	11.6027	10.4272	10.5155	10.16	9.94114	10.062	10.8152	10.8641	10.661	9.78795	9.59696	10.0458	9.3587	9.47656	9.40111			1.6448	0.25893		0.84441	-0.112925		0.0398025	-0.00609656		2.0057	-0.139849		2.89686	0.0957689		1.41955	0.252833
211	sp|Q9UPW5|CBPC1_HUMAN	Q9UPW5	AGTPBP1	Cytosolic carboxypeptidase 1 OS=Homo sapiens OX=9606 GN=AGTPBP1 PE=1 SV=3	12			9.50971	9.3419	9.66356	10.6268	10.9804	10.417	10.4904	10.2551	10.5296	9.45323	9.60115	9.41319	10.5586	9.87484	9.61642	10.352	9.73535	9.58063			2.18406	0.17155		0.661762	-0.0388243		1.98941	-0.168204		0.698203	0.0733439		0.796366	0.0773914		0.0858022	0.00334602
212	sp|Q6RW13|ATRAP_HUMAN	Q6RW13	AGTRAP	Type-1 angiotensin II receptor-associated protein OS=Homo sapiens OX=9606 GN=AGTRAP PE=1 SV=1	4		Endosome	10.6096	9.46347	10.9572	9.26359	9.43275	9.20391	10.2438	10.3938	10.5333	9.46961	9.99058	9.72661	9.67921	9.59263	10.1757	10.7945	10.103	10.3667			0.86271	-0.146344		3.10806	0.154993		1.13959	0.0661265		0.0939548	0.00906088		0.0335784	-0.00329489		0.490458	-0.0802179
213	sp|Q8WYP5|ELYS_HUMAN	Q8WYP5	AHCTF1	Protein ELYS OS=Homo sapiens OX=9606 GN=AHCTF1 PE=1 SV=3	34		Nuclear	9.48703	9.70597	9.94958	9.82356	9.79754	9.84769	9.94845	10.0245	10.367	9.84934	10.1148	10.0472	10.2808	10.075	10.2552	9.76159	10.43	10.2347			0.44125	0.0206441		0.733716	0.0368877		0.914785	0.0275865		0.817252	0.0249508		0.0331939	-0.00320281		1.02853	0.0482306
214	sp|P23526|SAHH_HUMAN	P23526	AHCY	Adenosylhomocysteinase OS=Homo sapiens OX=9606 GN=AHCY PE=1 SV=4	28			10.2011	10.5129	9.97682	9.9805	9.56613	10.2202	9.82342	10.2492	9.9199	10.104	9.39821	9.93493	9.90737	10.188	9.97746	10.5927	9.77497	9.67219			0.46361	-0.0399972		0.0635982	0.00628443		0.127346	-0.014859		0.308862	0.0277837		0.00490939	-0.0007399		0.594746	-0.0548562
215	sp|O43865|SAHH2_HUMAN	O43865	AHCYL1	S-adenosylhomocysteine hydrolase-like protein 1 OS=Homo sapiens OX=9606 GN=AHCYL1 PE=1 SV=2	8			9.42376	9.33151	9.44714	9.68862	9.97811	10.7419	10.0343	10.5388	10.4198	10.6541	10.3575	10.0338	9.7912	10.2586	10.6271	8.88956	9.54321	10.2411			0.887005	0.11163		0.173123	0.0235921		0.241445	0.0321882		0.18758	-0.0212325		0.77349	0.114862		1.56828	0.143818
216	sp|Q96HN2|SAHH3_HUMAN	Q96HN2	AHCYL2	Adenosylhomocysteinase 3 OS=Homo sapiens OX=9606 GN=AHCYL2 PE=1 SV=1	9			10.0747	9.7206	9.31883	10.1233	10.0693	10.2259	9.99602	10.432	10.0459	9.80943	10.2644	10.0153	10.2583	10.6135	10.2358	9.77973	9.40055	9.61633			0.729904	0.0682482		0.0378797	-0.00252171		0.288549	-0.0145716		0.821932	0.0444471		1.38702	0.0821766		0.575409	0.0536766
217	sp|Q5TGY3|AHDC1_HUMAN	Q5TGY3	AHDC1	Transcription factor Gibbin OS=Homo sapiens OX=9606 GN=AHDC1 PE=1 SV=1	6			8.88297	9.80209	9.35491	11.2834	10.4705	10.1797	10.0088	9.61741	9.82787	11.1601	10.3462	10.4738	10.3087	10.2302	9.99704	9.05145	9.31815	9.68667			1.47293	0.191701		1.01322	-0.120341		0.024179	0.00402733		0.767775	-0.069621		1.03221	0.0710857		1.62454	0.195728
218	sp|Q8N157|AHI1_HUMAN	Q8N157	AHI1	Jouberin OS=Homo sapiens OX=9606 GN=AHI1 PE=1 SV=1	3			9.61634	9.66341	11.119	9.10163	8.91499	10.0187	10.9027	10.1024	9.78289	10.7905	10.4795	9.55936	9.11824	11.0198	9.726	9.02582	10.047	11.0118			0.585541	-0.111018		0.875056	0.130595		0.870576	0.138393		0.206492	-0.0521173		0.146867	0.0371685		0.118151	0.0273751
219	sp|Q09666|AHNK_HUMAN	Q09666	AHNAK	Neuroblast differentiation-associated protein AHNAK OS=Homo sapiens OX=9606 GN=AHNAK PE=1 SV=2	32			8.76922	8.95448	8.84293	11.7223	11.789	11.722	10.0012	9.863	10.0041	10.6323	10.7292	10.4584	9.79127	10.1037	9.94546	8.80925	8.9315	8.93073			3.66502	0.411686		4.51253	-0.243262		2.59427	-0.145728		2.2086	-0.0963265		4.42588	0.16389		4.29824	0.265958
220	sp|Q09666-2|AHNK_HUMAN	Q09666-2	AHNAK	Isoform of Q09666, Isoform 2 of Neuroblast differentiation-associated protein AHNAK OS=Homo sapiens OX=9606 GN=AHNAK	1			5.92537	8.73531	8.02136	12.5843	14.8181	12.2808	9.53235	8.2846	7.92463	12.7585	13.0884	12.7643	8.98724	9.3806	10.9858	9.23217	6.91392	7.78233		+	1.63386	0.825503		2.23755	-0.62877		0.133075	-0.0331576		1.36881	-0.404463		0.3059	0.11165	+	1.37309	0.792346
221	sp|Q8IVF2|AHNK2_HUMAN	Q8IVF2	AHNAK2	Protein AHNAK2 OS=Homo sapiens OX=9606 GN=AHNAK2 PE=1 SV=2	20			5.91985	6.11959	6.20782	17.2975	17.2454	16.8182	9.19729	9.23891	9.55275	12.1801	12.3027	12.3034	8.7503	8.51876	8.89634	6.67409	6.35911	6.4179		+	5.79468	1.49748		5.21164	-0.880826		3.75038	-0.480058		3.11666	-0.495345		3.99914	0.52569	+	3.76542	1.01742
222	sp|P35869|AHR_HUMAN	P35869	AHR	Aryl hydrocarbon receptor OS=Homo sapiens OX=9606 GN=AHR PE=1 SV=2	5			10.4942	9.62587	9.99477	10.5606	10.688	9.07026	9.93062	9.77884	9.21663	9.30349	10.1097	10.4529	10.2271	10.0934	9.03584	9.61405	10.7571	11.0466			0.0436883	0.0110064		0.330529	-0.0695463		0.0690946	-0.0181118		0.142808	-0.0289455		0.749977	-0.116793		0.0391555	-0.00710545
223	sp|O95433|AHSA1_HUMAN	O95433	AHSA1	Activator of 90 kDa heat shock protein ATPase homolog 1 OS=Homo sapiens OX=9606 GN=AHSA1 PE=1 SV=1	20			10.3747	10.4431	9.99454	9.77855	10.0056	10.0375	9.90939	10.156	9.65678	9.925	9.6355	9.86336	9.94969	9.61935	10.2061	10.1374	10.0763	10.2311			0.706937	-0.0426624		0.145107	-0.00994491		0.407721	-0.0180376		0.172933	0.0131874		0.60392	-0.0343658		1.00365	-0.0607
224	sp|Q96BJ3|AIDA_HUMAN	Q96BJ3	AIDA	Axin interactor, dorsalization-associated protein OS=Homo sapiens OX=9606 GN=AIDA PE=1 SV=1	6		Plasma membrane	9.73939	9.49871	9.39847	10.5209	10.7112	10.4359	9.97982	9.66579	9.83134	9.95718	10.2108	10.1521	9.94679	9.82924	10.0097	9.91299	10.2117	9.98804			2.48507	0.149556		2.55552	-0.108389		1.79033	-0.0613914		1.03915	-0.0292391		0.823353	-0.030222		1.74516	0.0881648
225	sp|Q9BQI0|AIF1L_HUMAN	Q9BQI0	AIF1L	Allograft inflammatory factor 1-like OS=Homo sapiens OX=9606 GN=AIF1L PE=1 SV=1	9			11.144	10.9994	10.8596	8.61449	8.68716	9.43191	10.6114	9.91547	9.85783	8.66289	8.31597	9.35194	10.5705	10.7625	10.0375	10.5285	10.7546	10.8944			1.88852	-0.300769		1.51267	0.180184		0.11634	-0.0210452		1.70228	0.25012		0.935787	-0.0828005		1.73937	-0.321814
226	sp|O95831|AIFM1_HUMAN	O95831	AIFM1	Apoptosis-inducing factor 1, mitochondrial OS=Homo sapiens OX=9606 GN=AIFM1 PE=1 SV=1	13		Mitochondrion-IM	9.79335	10.2999	10.0489	10.1676	10.2262	9.92535	9.64178	10.2894	9.90549	9.99243	9.61281	10.0522	9.98911	9.91236	10.0711	10.0755	10.1955	9.80097			0.192146	0.0129452		0.361186	-0.0284473		0.52933	-0.0306398		0.196059	0.0118763		0.117474	-0.0110798		0.228418	-0.0176946
227	sp|Q9BRQ8|FSP1_HUMAN	Q9BRQ8	AIFM2	Ferroptosis suppressor protein 1 OS=Homo sapiens OX=9606 GN=AIFM2 PE=1 SV=1	12		Golgi	10.0206	9.86268	9.7931	10.1768	10.2945	10.1248	9.63899	9.7185	9.86355	10.3612	10.382	10.506	9.89048	9.76113	10.1769	9.75261	9.94888	9.72717			1.4678	0.048378		2.17306	-0.0712852		1.49481	0.0318343		1.34745	-0.0709438		0.26161	-0.00963358		2.06978	0.0802123
228	sp|Q12904|AIMP1_HUMAN	Q12904	AIMP1	Aminoacyl tRNA synthase complex-interacting multifunctional protein 1 OS=Homo sapiens OX=9606 GN=AIMP1 PE=1 SV=2	14			10.1075	10.1012	10.2577	9.81475	9.70503	9.99068	9.90684	10.036	10.0626	9.85394	10.1935	9.83806	10.0277	9.91967	10.0731	9.61539	10.2659	10.2305			1.19103	-0.0417463		0.562221	0.0191509		0.409392	0.0194852		0.0595844	0.00303323		0.0433217	-0.0039186		0.53331	-0.0222611
229	sp|Q13155|AIMP2_HUMAN	Q13155	AIMP2	Aminoacyl tRNA synthase complex-interacting multifunctional protein 2 OS=Homo sapiens OX=9606 GN=AIMP2 PE=1 SV=2	12			9.98843	9.99857	10.2574	9.61135	9.68023	9.30241	10.1587	9.59315	9.99981	9.79471	10.4672	9.86187	9.94306	9.55789	10.1047	11.0502	10.5884	10.0419			1.5418	-0.0767479		0.812583	0.052141		0.972387	0.0761154		0.303859	-0.0284013		0.80009	-0.0893692		0.00642278	-0.000632546
230	sp|O00170|AIP_HUMAN	O00170	AIP	AH receptor-interacting protein OS=Homo sapiens OX=9606 GN=AIP PE=1 SV=3	9			9.36002	9.95347	9.73407	10.0919	10.1264	10.1813	9.93671	9.49194	9.82665	11.0809	10.2701	10.2903	9.67605	9.89755	9.84407	9.33667	10.4447	10.4572			0.951335	0.0704077		1.11808	-0.0605338		0.599602	0.0582072		1.05376	-0.107907		0.317581	-0.045382		1.2866	0.128615
231	sp|Q9NX04|AIRIM_HUMAN	Q9NX04	AIRIM	AFG2-interacting ribosome maturation factor OS=Homo sapiens OX=9606 GN=AIRIM PE=1 SV=1	2			10.5176	10.4353	9.83368	10.0069	9.73635	9.64613	10.3319	10.2125	10.0238	9.83287	9.55197	10.1673	10.416	9.75633	10.0919	9.69478	9.50404	10.2408			0.70655	-0.0622171		1.23193	0.0518841		0.10393	0.00902701		0.335556	0.0306778		0.685349	0.0554547		0.543914	-0.0531901
232	sp|Q96IF1|AJUBA_HUMAN	Q96IF1	AJUBA	LIM domain-containing protein ajuba OS=Homo sapiens OX=9606 GN=AJUBA PE=1 SV=1	1			10.6973	11.1807	12.1493	7.8953	8.82096	8.67709	12.8623	10.4547	10.8557	7.37184	7.82681	6.72142	10.3421	10.8257	10.733	9.90743	11.6291	11.0491			2.35649	-0.417609		1.59953	0.419221		1.20885	-0.211953		2.09216	0.540246		0.230024	0.0664073	+	2.74916	-0.629562
233	sp|P00568|KAD1_HUMAN	P00568	AK1	Adenylate kinase isoenzyme 1 OS=Homo sapiens OX=9606 GN=AK1 PE=1 SV=3	12			9.93241	9.54494	9.29339	11.3661	10.6717	11.0179	9.28834	9.30507	10.3202	10.362	10.4956	10.604	9.7746	9.55739	10.1832	8.99486	9.55898	9.72924			2.15459	0.204675		1.40553	-0.199356		1.00323	-0.0695367		1.24547	-0.0961998		0.200282	0.0314255		1.44559	0.135138
234	sp|P54819|KAD2_HUMAN	P54819	AK2	Adenylate kinase 2, mitochondrial OS=Homo sapiens OX=9606 GN=AK2 PE=1 SV=2	10		Mitochondrion-Mtx	10.1751	10.7579	9.68607	9.96049	9.55661	10.2474	9.77735	11.0997	10.2034	10.171	9.12784	9.46293	9.67925	10.3691	9.60791	10.4287	9.76141	9.92765			0.254042	-0.0357863		0.362754	0.0560759		0.364264	-0.0489616		0.281578	0.0411661		0.276536	0.0445208		0.572046	-0.0847479
235	sp|Q9UIJ7|KAD3_HUMAN	Q9UIJ7	AK3	GTP:AMP phosphotransferase AK3, mitochondrial OS=Homo sapiens OX=9606 GN=AK3 PE=1 SV=4	18			9.42146	9.80309	9.90017	10.2781	9.66516	10.0099	10.3024	9.98964	10.0771	10.0452	10.5133	10.157	10.1286	9.94058	9.97419	9.81783	10.0566	9.91967			0.614074	0.0446554		0.20654	0.015312		0.522777	0.0377936		0.710643	-0.0353189		0.862666	0.028098		1.37325	0.082449
236	sp|P27144|KAD4_HUMAN	P27144	AK4	Adenylate kinase 4, mitochondrial OS=Homo sapiens OX=9606 GN=AK4 PE=1 SV=1	11		Mitochondrion-Mtx	10.1441	10.0905	10.2378	10.046	9.71821	9.78379	9.87148	9.88773	9.97831	9.94783	9.93092	10.6467	9.80792	9.95924	9.4929	10.3802	10.0081	10.0682			1.02469	-0.0402484		0.103848	0.00443884		0.537641	0.0476888		0.718262	-0.0642294		0.689562	-0.0337258		0.0730679	0.00744036
237	sp|Q9Y3D8|KAD6_HUMAN	Q9Y3D8	AK6	Adenylate kinase isoenzyme 6 OS=Homo sapiens OX=9606 GN=AK6 PE=1 SV=1	7			9.39505	9.45254	12.4202	9.82261	13.6291	9.67157	9.15347	9.96651	9.5944	9.0176	8.91015	9.36111	9.81571	9.35401	10.3084	11.9558	9.04035	9.13139			0.14536	0.0814		0.450464	-0.193206		0.605671	-0.259845		0.998026	0.106891		0.144656	-0.0571776		0.520109	-0.178445
238	sp|Q96M32|KAD7_HUMAN	Q96M32	AK7	Adenylate kinase 7 OS=Homo sapiens OX=9606 GN=AK7 PE=1 SV=3	1			10.3694	7.78449	9.83846	10.6701	7.83059	7.65252	9.46433	11.4144	8.81634	11.4984	9.94187	11.4791	12.5222	8.40607	10.464	11.2779	9.12061	11.4492			0.192293	-0.0999299		0.412353	0.186719		0.857045	0.347107		0.178874	-0.0878283		0.262164	-0.101516		0.744243	0.247177
239	sp|Q92667|AKAP1_HUMAN	Q92667	AKAP1	A-kinase anchor protein 1, mitochondrial OS=Homo sapiens OX=9606 GN=AKAP1 PE=1 SV=1	14		Mitochondrion-OM	10.7508	11.4319	10.8941	8.80339	9.12005	9.19135	9.70688	9.90589	9.73741	9.55059	10.0298	9.85014	10.2007	9.82133	9.86691	10.3399	10.5876	10.2112			2.69451	-0.282172		1.78697	0.109571		1.87915	0.119547		0.292646	0.0187614		1.80141	-0.084667		1.90348	-0.162625
240	sp|O43572|AKA10_HUMAN	O43572	AKAP10	A-kinase anchor protein 10, mitochondrial OS=Homo sapiens OX=9606 GN=AKAP10 PE=1 SV=2	8			10.4249	10.3221	9.8596	9.89772	9.92971	9.8284	10.3817	9.83924	9.98617	9.96192	10.0376	9.88927	10.0719	9.86241	9.89957	9.7306	10.0037	10.0735			0.558111	-0.0408014		0.364561	0.0213015		0.831981	0.0126309		0.239859	-0.00631345		0.308735	0.0195629		0.380768	-0.0281705
241	sp|Q9UKA4|AKA11_HUMAN	Q9UKA4	AKAP11	A-kinase anchor protein 11 OS=Homo sapiens OX=9606 GN=AKAP11 PE=1 SV=1	8			10.2646	10.4503	10.6863	9.51305	9.51821	9.63039	10.1845	10.3004	9.83824	9.21592	9.23822	9.63482	9.85924	10.3039	9.77869	10.3659	10.4174	10.7998			2.24079	-0.127211		1.27415	0.0761367		0.50063	-0.0280416		1.29636	0.088452		1.03335	-0.0581898		2.2549	-0.155253
242	sp|Q02952|AKA12_HUMAN	Q02952	AKAP12	A-kinase anchor protein 12 OS=Homo sapiens OX=9606 GN=AKAP12 PE=1 SV=4	26			10.0595	10.4027	10.2216	9.98764	10.1742	10.2007	9.75656	10.0738	9.78608	10.2711	9.94535	9.97539	10.1217	10.0376	9.90408	9.65513	9.94373	9.48321			0.229817	-0.0107987		0.964012	-0.0408923		0.135238	-0.00686239		0.208268	-0.00968418		0.44084	0.0269666		0.339954	-0.0176611
243	sp|Q12802|AKP13_HUMAN	Q12802	AKAP13	A-kinase anchor protein 13 OS=Homo sapiens OX=9606 GN=AKAP13 PE=1 SV=2	13			9.51782	9.45553	9.8176	10.7315	10.7766	10.3455	9.32461	9.32902	9.84884	10.7564	10.7969	10.7873	9.48261	9.7445	10.2125	9.66462	9.79519	9.6129			2.43388	0.15011		2.04291	-0.165521		0.482369	0.023486		1.32056	-0.139892		0.402284	-0.0284394		2.2336	0.173596
244	sp|Q02040|AK17A_HUMAN	Q02040	AKAP17A	A-kinase anchor protein 17A OS=Homo sapiens OX=9606 GN=AKAP17A PE=1 SV=2	5			10.2025	9.94289	9.63609	9.66825	10.2875	10.4273	9.38024	9.80169	10.1901	9.66493	9.94319	10.0643	9.20822	9.7009	10.5176	10.6646	10.2628	10.4368			0.306974	0.0327836		0.473348	-0.0537847		0.333676	-0.0322206		0.102621	-0.0175827		1.01084	-0.0947495		0.00582963	0.000562916
245	sp|O43823|AKAP8_HUMAN	O43823	AKAP8	A-kinase anchor protein 8 OS=Homo sapiens OX=9606 GN=AKAP8 PE=1 SV=1	10		Nuclear	10.0584	9.81817	10.3864	9.9174	10.0938	9.9949	10.1051	9.98518	10.3556	10.0742	10.205	10.011	10.1795	9.82201	9.54804	9.70664	9.92365	9.81505			0.121922	-0.00763381		0.376374	0.0159505		0.617551	0.0149411		0.579322	-0.0397914		1.18568	0.0486752		0.117083	0.00730727
246	sp|Q9ULX6|AKP8L_HUMAN	Q9ULX6	AKAP8L	A-kinase anchor protein 8-like OS=Homo sapiens OX=9606 GN=AKAP8L PE=1 SV=4	8			10.319	10.2458	9.77227	10.0548	9.505	9.65806	9.78314	9.95382	9.74813	10.0807	10.0463	9.77232	10.3414	9.96473	10.2347	9.71761	10.532	10.2703			0.617243	-0.0499022		0.118272	0.00856816		0.547149	0.0348878		0.577574	0.0269607		0.568645	-0.0484395		0.180188	-0.0150145
247	sp|Q99996|AKAP9_HUMAN	Q99996	AKAP9	A-kinase anchor protein 9 OS=Homo sapiens OX=9606 GN=AKAP9 PE=1 SV=4	26			10.1785	9.99149	9.89547	10.0058	10.1471	9.62157	10.1335	9.67236	9.80117	9.64839	10.2032	9.73878	10.1424	9.97542	10.2114	9.90298	10.3496	10.3809			0.135921	-0.00997914		0.165525	-0.0129644		0.0817527	-0.0076644		0.504801	0.032324		0.830894	-0.0485372		0.245028	-0.0176435
248	sp|Q9H9L7|AKIR1_HUMAN	Q9H9L7	AKIRIN1	Akirin-1 OS=Homo sapiens OX=9606 GN=AKIRIN1 PE=1 SV=1	2			9.55256	9.96214	8.50699	10.3354	10.5603	8.89886	12.2784	8.63691	8.97312	9.61253	12.4101	10.6008	10.505	10.2534	9.43707	9.95007	9.4044	10.122			0.364876	0.0918923		0.0273055	-0.0147633		0.408992	0.128267		0.371851	-0.108655		0.00538482	0.0028116		0.76635	0.220159
249	sp|Q53H80|AKIR2_HUMAN	Q53H80	AKIRIN2	Akirin-2 OS=Homo sapiens OX=9606 GN=AKIRIN2 PE=1 SV=2	5			9.73103	9.79051	9.69593	9.55597	9.72158	9.77439	10.0082	9.79969	11.0293	10.1259	10.1531	10.2051	10.1071	9.58878	10.4965	9.68244	10.3005	10.2339			0.111388	-0.00393644		0.572866	0.0792593		1.84424	0.070839		0.171717	-0.0184823		0.180284	0.0285141		2.45261	0.0669026
250	sp|Q7Z591|AKNA_HUMAN	Q7Z591	AKNA	Microtubule organization protein AKNA OS=Homo sapiens OX=9606 GN=AKNA PE=1 SV=2	3			10.6755	11.0832	10.2861	9.81567	10.1621	10.2538	9.19653	10.2409	10.119	9.83673	10.1858	9.34254	9.70146	9.96337	9.59574	10.4182	9.94747	9.17586			0.881896	-0.079304		0.274441	-0.0388965		0.416859	-0.0412504		0.0700504	-0.00804412		0.00706851	0.00162084		1.15169	-0.120554
251	sp|P14550|AK1A1_HUMAN	P14550	AKR1A1	Aldo-keto reductase family 1 member A1 OS=Homo sapiens OX=9606 GN=AKR1A1 PE=1 SV=3	28			10.2353	9.865	9.96079	10.191	10.161	10.3908	9.95962	10.1963	9.9011	10.1471	9.90895	9.99222	9.74848	9.87226	9.83661	10.0742	10.0263	9.53309			0.841967	0.0367683		0.986918	-0.0375031		0.987954	-0.0316066		1.12307	-0.0322311		0.2682	0.0213707		0.0931073	0.00516176
252	sp|P15121|ALDR_HUMAN	P15121	AKR1B1	Aldo-keto reductase family 1 member B1 OS=Homo sapiens OX=9606 GN=AKR1B1 PE=1 SV=3	8			9.9613	9.22774	10.1688	9.88796	10.2113	10.538	9.7416	9.9192	10.0163	9.95282	10.4048	9.72349	9.99993	9.93325	9.96862	10.7697	9.86137	9.71387			0.600609	0.0666217		0.706209	-0.050462		0.257025	-0.0251617		0.145075	-0.0116842		0.218299	-0.0301196		0.347078	0.04146
253	sp|O43488|ARK72_HUMAN	O43488	AKR7A2	Aflatoxin B1 aldehyde reductase member 2 OS=Homo sapiens OX=9606 GN=AKR7A2 PE=1 SV=3	6			9.58761	10.1343	10.3855	10.3279	9.70053	9.74745	9.75782	10.3607	9.86492	9.92121	9.76092	10.0265	10.7403	9.78868	9.77789	10.4485	9.75427	9.91485			0.0948874	-0.0114432		0.0447855	0.00520305		0.0147136	-0.00140621		0.187903	0.0238134		0.0462002	-0.00573858		0.131242	-0.0128494
254	sp|P31749|AKT1_HUMAN	P31749	AKT1	RAC-alpha serine/threonine-protein kinase OS=Homo sapiens OX=9606 GN=AKT1 PE=1 SV=2	4			9.18186	9.63352	9.31484	11.1474	10.4884	11.0188	9.9824	10.8961	10.0703	9.84506	10.0346	9.52562	9.72158	10.7232	9.26299	9.60018	9.58314	9.96998			2.45765	0.219274		0.747473	-0.0829464		1.89014	-0.149691		0.0438085	0.00877849		0.78979	0.08591		1.06765	0.0695836
255	sp|Q96B36|AKTS1_HUMAN	Q96B36	AKT1S1	Proline-rich AKT1 substrate 1 OS=Homo sapiens OX=9606 GN=AKT1S1 PE=1 SV=1	3			10.0352	10.2564	10.969	9.40331	9.99281	8.72706	9.92954	9.80632	10.2208	10.2025	9.77224	9.35315	10.1381	10.0708	10.8071	9.94667	10.4242	9.94499			0.994497	-0.149434		0.594097	0.0881901		0.389205	0.063166		0.722417	0.077286		0.226716	-0.0164865		0.779687	-0.0862682
256	sp|P31751|AKT2_HUMAN	P31751	AKT2	RAC-beta serine/threonine-protein kinase OS=Homo sapiens OX=9606 GN=AKT2 PE=1 SV=2	7			9.62181	9.86381	9.61377	10.5001	10.5185	10.0842	10.0622	10.2306	10.4338	9.7184	10.3132	9.82821	10.4718	9.76825	9.90556	9.61856	9.69183	9.75529			1.76642	0.100205		0.370696	-0.0223578		0.821294	-0.0576977		0.0899861	0.00994648		1.49764	0.0806119		0.624655	0.0425068
257	sp|Q9H8T0|AKTIP_HUMAN	Q9H8T0	AKTIP	AKT-interacting protein OS=Homo sapiens OX=9606 GN=AKTIP PE=1 SV=1	4			9.7243	9.5092	9.60241	9.78833	10.193	10.595	10.1214	10.0779	10.8103	10.1337	10.089	10.0073	9.79084	10.1521	9.80789	9.67962	9.81902	10.0988			0.954674	0.0881685		0.119345	0.0153913		0.14691	-0.0143444		0.585289	-0.0268569		0.781495	0.0672914		2.25811	0.0738241
258	sp|P13716|HEM2_HUMAN	P13716	ALAD	Delta-aminolevulinic acid dehydratase OS=Homo sapiens OX=9606 GN=ALAD PE=1 SV=1	6			9.57213	9.92548	9.77355	11.2557	10.3023	10.8812	10.1704	10.1294	10.0294	9.95163	9.82599	9.97449	10.1002	10.0782	10.2463	9.47692	9.25806	9.04863			1.42322	0.151777		0.97133	-0.101014		1.13465	-0.122466		1.23678	0.0286182		1.65501	0.127278		0.704169	0.029311
259	sp|P13196|HEM1_HUMAN	P13196	ALAS1	5-aminolevulinate synthase, non-specific, mitochondrial OS=Homo sapiens OX=9606 GN=ALAS1 PE=1 SV=2	12			9.86877	9.87888	10.0179	9.70862	10.3837	10.2315	10.3253	10.8442	10.7883	9.33897	9.35505	9.08933	9.93249	10.4302	10.1453	9.6073	10.0936	9.96064			0.378805	0.0305563		0.848717	0.0710522		1.41787	-0.124401		2.00266	0.131175		1.58944	0.108112		1.90041	-0.0938451
260	sp|Q13740-2|CD166_HUMAN	Q13740-2	ALCAM	Isoform of Q13740, Isoform 2 of CD166 antigen OS=Homo sapiens OX=9606 GN=ALCAM	16			9.75588	9.97542	9.91534	10.1472	10.1062	10.563	9.90565	10.1065	9.86476	10.0409	10.3373	10.0492	9.80577	9.87737	10.4588	9.86966	9.98293	9.23815			1.07844	0.0599213		0.902504	-0.0493745		0.271073	-0.0168185		0.202353	-0.0176945		0.405441	0.0397997		1.21273	0.0431028
261	sp|Q8IZ83|A16A1_HUMAN	Q8IZ83	ALDH16A1	Aldehyde dehydrogenase family 16 member A1 OS=Homo sapiens OX=9606 GN=ALDH16A1 PE=1 SV=2	8		Endosome	9.36251	9.81755	10.2571	10.0152	10.0821	9.52878	9.63351	11.1974	10.337	10.0896	10.2948	10.0201	9.8269	9.46654	9.55624	10.5936	9.56041	10.3606			0.115689	0.014088		0.378946	0.0660104		0.584594	0.0391386		1.7653	-0.0794467		0.138813	0.0297972		0.563839	0.0532265
262	sp|P54886|P5CS_HUMAN	P54886	ALDH18A1	Delta-1-pyrroline-5-carboxylate synthase OS=Homo sapiens OX=9606 GN=ALDH18A1 PE=1 SV=2	26			10.0974	10.3697	10.1548	9.79402	9.67465	9.56849	10.0743	9.74657	10.1332	9.76933	9.96736	9.85589	10.0809	10.0859	9.95265	9.94093	10.1977	10.5363			1.81912	-0.0723165		0.914427	0.0397916		1.13351	0.028707		1.04439	0.0218525		0.533507	-0.0335357		1.19959	-0.0436095
263	sp|P54886-2|P5CS_HUMAN	P54886-2	ALDH18A1	Isoform of P54886, Isoform Short of Delta-1-pyrroline-5-carboxylate synthase OS=Homo sapiens OX=9606 GN=ALDH18A1	4			9.45022	10.1862	10.4098	10.3622	9.4891	9.74113	9.55218	10.1999	9.74281	10.5655	9.51489	9.52913	9.47632	10.7774	9.84333	10.1353	10.4579	10.5667			0.114703	-0.0173965		0.0682126	-0.00924024		0.00742537	0.00142198		0.0929079	0.0195707		1.0157	-0.078973		0.0871062	-0.0159745
264	sp|P47895|AL1A3_HUMAN	P47895	ALDH1A3	Retinaldehyde dehydrogenase 3 OS=Homo sapiens OX=9606 GN=ALDH1A3 PE=1 SV=2	19			9.97839	10.861	9.88941	9.73723	9.36667	9.42758	10.0804	10.4564	10.4552	9.2103	9.43978	9.55363	9.65525	10.4869	9.39377	10.1382	11.7958	10.0739			0.844764	-0.101634		1.97193	0.114423		0.270694	-0.0152727		0.484362	0.0615363		0.200508	-0.0422771		0.952812	-0.116907
265	sp|P30837|AL1B1_HUMAN	P30837	ALDH1B1	Aldehyde dehydrogenase X, mitochondrial OS=Homo sapiens OX=9606 GN=ALDH1B1 PE=1 SV=4	15		Mitochondrion-Mtx	10.0831	9.78252	9.89133	10.0181	10.2111	10.2873	10.0689	10.153	9.85788	9.91965	10.4594	9.8909	9.91174	9.93922	10.023	10.0173	10.0207	9.4648			1.07708	0.0407015		0.653526	-0.0257304		0.137306	-0.010735		0.32248	-0.0221644		0.3575	0.0289182		0.431564	0.0299665
266	sp|P05091|ALDH2_HUMAN	P05091	ALDH2	Aldehyde dehydrogenase, mitochondrial OS=Homo sapiens OX=9606 GN=ALDH2 PE=1 SV=2	18			9.64907	9.72364	9.44691	10.6283	10.9556	10.8339	10.0855	9.64139	9.82231	10.4787	10.6229	10.13	9.65999	10.0633	9.93514	9.99265	9.30912	9.02159			2.93584	0.174047		2.39208	-0.138715		0.991247	-0.0526048		1.35613	-0.0781095		0.513965	0.0627817		2.01264	0.121442
267	sp|P51648|AL3A2_HUMAN	P51648	ALDH3A2	Aldehyde dehydrogenase family 3 member A2 OS=Homo sapiens OX=9606 GN=ALDH3A2 PE=1 SV=1	9		ER-Membrane	9.62705	10.3428	10.0873	10.3018	9.86634	9.76467	10.4506	10.0334	9.97608	9.85592	9.54636	9.67512	10.3734	9.88317	10.1841	9.77944	10.5506	9.70182			0.012202	-0.0014189		0.267313	0.0203572		0.651639	-0.0402091		1.16296	0.0623095		0.186858	0.0217301		0.509089	-0.041628
268	sp|P43353|AL3B1_HUMAN	P43353	ALDH3B1	Aldehyde dehydrogenase family 3 member B1 OS=Homo sapiens OX=9606 GN=ALDH3B1 PE=1 SV=1	1		Plasma membrane	12.2107	12.5175	14.3031	8.25455	7.43914	8.41672	7.84079	8.00034	9.48165	6.93087	10.321	8.66674	7.28587	9.12932	8.04195	11.7223	15.0698	14.3676		+	2.77739	-0.689228		0.235077	0.0626243		0.18511	0.0888405		0.142388	-0.0745878		2.07115	-0.697202	+	1.27986	-0.600387
269	sp|P30038|AL4A1_HUMAN	P30038	ALDH4A1	Delta-1-pyrroline-5-carboxylate dehydrogenase, mitochondrial OS=Homo sapiens OX=9606 GN=ALDH4A1 PE=1 SV=3	11		Mitochondrion-Mtx	10.3506	9.6456	9.47916	10.3332	10.5719	10.5046	9.56953	9.93108	9.91382	10.4324	10.21	10.0328	9.67083	9.8898	9.97476	10.173	9.84023	9.47672			0.884997	0.0970007		1.7772	-0.0997456		0.746997	-0.0329043		1.25444	-0.05819		0.024299	-0.0027301		0.603571	0.0640964
270	sp|P51649|SSDH_HUMAN	P51649	ALDH5A1	Succinate-semialdehyde dehydrogenase, mitochondrial OS=Homo sapiens OX=9606 GN=ALDH5A1 PE=1 SV=2	5		Mitochondrion-Mtx	10.6132	10.3864	10.5162	10.3069	10.0485	9.39086	9.59037	10.2714	10.5411	9.09983	9.48878	10.0218	10.185	9.97644	10.0183	9.903	9.7619	9.87995			0.756978	-0.0801046		0.175195	0.0265498		0.41279	-0.0548361		0.694029	0.0744824		0.364344	0.0407623		1.13669	-0.134941
271	sp|Q02252|MMSA_HUMAN	Q02252	ALDH6A1	Methylmalonate-semialdehyde/malonate-semialdehyde dehydrogenase [acylating], mitochondrial OS=Homo sapiens OX=9606 GN=ALDH6A1 PE=1 SV=2	9			10.1145	9.67716	9.8082	9.83947	9.57363	10.128	9.04191	9.24077	9.26053	10.7367	10.4628	10.5143	10.0121	10.3982	10.1406	10.6396	10.3721	10.0394			0.014359	0.0013183		1.55088	-0.105646		1.53079	0.104031		1.26952	-0.0576126		1.92303	-0.172053		1.84187	0.105349
272	sp|P49419-2|AL7A1_HUMAN	P49419-2	ALDH7A1	Isoform of P49419, Isoform 2 of Alpha-aminoadipic semialdehyde dehydrogenase OS=Homo sapiens OX=9606 GN=ALDH7A1	21		Mitochondrion-Mtx	10.2372	9.98594	9.99828	10.245	9.95959	10.142	9.87652	9.8315	10.0131	9.92852	10.0816	9.9888	9.87706	9.86692	10.2476	10.0258	10.1554	9.53912			0.235615	0.0102766		1.13957	-0.0349042		0.49677	-0.0151997		0.0732536	-0.00417351		0.0113948	0.00109096		0.124808	-0.00492316
273	sp|P49189|AL9A1_HUMAN	P49189	ALDH9A1	4-trimethylaminobutyraldehyde dehydrogenase OS=Homo sapiens OX=9606 GN=ALDH9A1 PE=1 SV=3	14		Mitochondrion-Mtx	10.5184	10.1839	9.65182	9.63657	9.89799	10.1757	9.74375	9.83634	10.0546	10.3663	10.1746	9.90867	9.95701	10.3096	10.1423	9.71187	10.2239	9.50682			0.220654	-0.0260656		0.109508	-0.00836065		0.539291	0.0369228		0.0792373	-0.00545434		0.106719	0.0105061		0.087293	0.0108572
274	sp|P04075|ALDOA_HUMAN	P04075	ALDOA	Fructose-bisphosphate aldolase A OS=Homo sapiens OX=9606 GN=ALDOA PE=1 SV=2	31		Plasma membrane	10.2515	9.72364	10.1112	10.3935	10.0722	10.3009	10.1773	9.69738	9.90099	10.174	10.2888	9.96634	9.79359	9.56903	9.89326	9.90102	10.161	9.62418			0.633345	0.0368074		1.03345	-0.0523044		0.328533	-0.014556		1.46582	-0.0603702		0.0568024	0.00498649		0.36029	0.0222514
275	sp|P04075-2|ALDOA_HUMAN	P04075-2	ALDOA	Isoform of P04075, Isoform 2 of Fructose-bisphosphate aldolase A OS=Homo sapiens OX=9606 GN=ALDOA	3		Plasma membrane	9.52028	10.1937	9.21803	10.1246	10.1732	12.0069	9.40607	8.97024	10.1682	10.419	11.307	10.4465	8.59696	9.3145	10.8848	10.0883	9.71046	9.45118			0.744346	0.160054		0.832632	-0.180766		0.00351926	-0.000989313		0.642533	-0.16953		0.229758	-0.0360674		1.24668	0.159065
276	sp|P05062|ALDOB_HUMAN	P05062	ALDOB	Fructose-bisphosphate aldolase B OS=Homo sapiens OX=9606 GN=ALDOB PE=1 SV=2	3			9.43591	9.7799	9.04698	10.6085	10.5064	10.5101	9.8626	9.69159	11.0532	10.6673	10.8407	11.4245	10.086	10.3386	9.9046	9.00069	9.0932	8.14929			1.39002	0.167193		0.341633	-0.0545666		0.729734	0.0591901		1.45602	-0.122025		1.30509	0.221772		2.0564	0.226383
277	sp|P09972|ALDOC_HUMAN	P09972	ALDOC	Fructose-bisphosphate aldolase C OS=Homo sapiens OX=9606 GN=ALDOC PE=1 SV=2	9		Plasma membrane	8.53823	8.93221	9.22121	11.4276	11.5238	11.1417	10.0529	9.11325	9.51916	11.7548	11.3536	11.0028	10.0298	9.08256	10.1192	8.93221	9.27677	8.97812			2.66784	0.357978		1.83383	-0.255099		0.0182136	0.00174109		1.58855	-0.227531		0.740617	0.077003		3.01717	0.359719
278	sp|Q9BT22|ALG1_HUMAN	Q9BT22	ALG1	Chitobiosyldiphosphodolichol beta-mannosyltransferase OS=Homo sapiens OX=9606 GN=ALG1 PE=1 SV=2	7		ER-Membrane	9.96764	10.5478	10.2751	10.3306	9.42475	10.6325	10.2033	9.84561	9.92286	9.79495	11.0208	9.28914	9.77462	10.1142	8.95328	9.6426	10.1692	10.091			0.0978961	-0.01618		0.150764	-0.0230874		0.0537452	-0.0139702		0.285808	-0.0636176		0.0539716	0.00411996		0.140426	-0.0301503
279	sp|Q5BKT4|AG10A_HUMAN	Q5BKT4	ALG10	Dol-P-Glc:Glc(2)Man(9)GlcNAc(2)-PP-Dol alpha-1,2-glucosyltransferase OS=Homo sapiens OX=9606 GN=ALG10 PE=1 SV=1	2			10.738	11.4736	10.6475	10.7391	9.02825	9.01461	10.0321	9.3023	11.9611	7.82723	9.33533	8.67386	13.3624	11.5412	8.04556	10.0449	10.8871	7.34599			0.871707	-0.190963		0.341835	0.112719		0.621135	-0.153188		0.559001	0.319421		0.309769	0.158744		1.59571	-0.344151
280	sp|Q2TAA5|ALG11_HUMAN	Q2TAA5	ALG11	GDP-Man:Man(3)GlcNAc(2)-PP-Dol alpha-1,2-mannosyltransferase OS=Homo sapiens OX=9606 GN=ALG11 PE=1 SV=2	6			10.0341	10.0763	10.4854	10.174	9.65457	9.33619	10.0535	9.77277	10.1309	10.413	10.2332	9.70974	9.77637	9.87094	10.8416	9.44768	9.99202	9.99764			0.703038	-0.0654141		0.354784	0.0344953		0.565539	0.0593819		0.00989665	0.00172206		0.370131	0.0261608		0.0591651	-0.00603217
281	sp|Q9BV10|ALG12_HUMAN	Q9BV10	ALG12	Dol-P-Man:Man(7)GlcNAc(2)-PP-Dol alpha-1,6-mannosyltransferase OS=Homo sapiens OX=9606 GN=ALG12 PE=1 SV=1	2			10.211	9.27111	10.1386	10.2596	10.5144	9.8616	9.25693	10.085	9.91266	10.4304	9.7351	11.0878	9.65867	9.74146	9.77545	10.2971	8.99236	10.7707			0.445078	0.0537899		0.672925	-0.0719359		0.172195	0.0286239		0.684428	-0.100858		0.147068	-0.0354155		0.51354	0.0824138
282	sp|Q9NP73|ALG13_HUMAN	Q9NP73	ALG13	UDP-N-acetylglucosamine transferase subunit ALG13 OS=Homo sapiens OX=9606 GN=ALG13 PE=1 SV=2	1			9.6197	9.00228	10.2709	9.54549	9.34233	10.8237	11.4549	9.36037	9.74567	10.5991	9.44864	10.1726	11.097	10.1919	9.97399	10.1347	8.99322	10.2236			0.197821	0.0436318		0.108619	0.0332512		0.119514	0.0273138		0.268295	0.045377		0.199676	0.055679		0.422018	0.0709455
283	sp|Q9H553|ALG2_HUMAN	Q9H553	ALG2	Alpha-1,3/1,6-mannosyltransferase ALG2 OS=Homo sapiens OX=9606 GN=ALG2 PE=1 SV=1	8		ER-Membrane	10.2323	9.98136	9.93162	10.2286	10.2069	10.2011	10.0044	9.74384	10.517	9.81089	9.88452	9.72039	9.88178	9.40402	9.84244	10.254	10.0169	10.1379			0.690022	0.0277597		0.265366	-0.0232318		1.93646	-0.0573409		0.292774	-0.0181284		0.0685537	-0.00691537		0.754249	-0.0295812
284	sp|Q92685|ALG3_HUMAN	Q92685	ALG3	Dol-P-Man:Man(5)GlcNAc(2)-PP-Dol alpha-1,3-mannosyltransferase OS=Homo sapiens OX=9606 GN=ALG3 PE=1 SV=1	1			11.1864	10.7329	9.09917	6.99451	9.62245	7.19468	8.99119	12.6779	9.85366	7.55507	9.46952	9.08337	9.68982	14.3793	11.7096	9.83403	12.4809	9.44546			0.985542	-0.386961		0.886906	0.399706		0.325156	0.142825		1.00226	0.439056		0.0250718	-0.0146367		0.826505	-0.244137
285	sp|Q9Y673|ALG5_HUMAN	Q9Y673	ALG5	Dolichyl-phosphate beta-glucosyltransferase OS=Homo sapiens OX=9606 GN=ALG5 PE=1 SV=1	9		ER-Membrane	9.78111	9.60432	10.3243	10.0712	9.7093	9.74589	10.1468	9.78737	10.0044	9.9453	10.1508	10.0014	9.91931	10.3679	10.426	9.71424	10.3043	9.99621			0.0426204	-0.0041268		0.288198	0.0151185		0.690797	0.0291343		0.401025	0.0252843		0.0352032	-0.00283764		0.324955	0.0250075
286	sp|Q9Y672|ALG6_HUMAN	Q9Y672	ALG6	Dolichyl pyrophosphate Man9GlcNAc2 alpha-1,3-glucosyltransferase OS=Homo sapiens OX=9606 GN=ALG6 PE=1 SV=2	1		ER-Lumen	13.0025	10.0769	9.20549	10.046	11.3907	10.0509	9.08403	9.00645	8.3153	9.3894	8.19682	10.6522	10.8254	9.41825	11.093	7.95195	11.1486	11.1461			0.0375031	-0.018555		1.51793	-0.257421		0.544205	-0.161445		0.488101	0.15111		0.419383	-0.17893		0.404367	-0.18
287	sp|Q9BVK2|ALG8_HUMAN	Q9BVK2	ALG8	Dolichyl pyrophosphate Glc1Man9GlcNAc2 alpha-1,3-glucosyltransferase OS=Homo sapiens OX=9606 GN=ALG8 PE=1 SV=2	2		ER-Lumen	13.0551	5.59733	10.5826	8.7798	7.41715	6.92587	12.0468	11.8049	11.7208	7.26013	8.00635	16.6724	8.47977	9.77658	8.65053	11.9801	5.80695	15.437			0.249596	-0.254967		1.61785	0.6237		0.361553	0.369183		0.133886	-0.148422		0.17677	0.211982		0.0762736	0.114216
288	sp|Q9H6U8|ALG9_HUMAN	Q9H6U8	ALG9	Alpha-1,2-mannosyltransferase ALG9 OS=Homo sapiens OX=9606 GN=ALG9 PE=1 SV=2	3		ER-Membrane	10.4897	9.54785	9.65407	9.1774	10.2888	9.91042	9.72779	11.1804	10.3169	9.89153	9.94851	9.81071	10.3735	9.2975	9.46144	10.5788	10.2438	10.1008			0.0600915	-0.0114098		0.458074	0.0823903		0.112357	0.0163528		0.228927	-0.0307278		0.0661642	0.0124975		0.0360662	0.00494305
289	sp|Q13686|ALKB1_HUMAN	Q13686	ALKBH1	Nucleic acid dioxygenase ALKBH1 OS=Homo sapiens OX=9606 GN=ALKBH1 PE=1 SV=2	8			10.37	9.89846	10.2075	10.0397	9.84306	9.59502	9.81885	9.74025	10.1878	9.77039	9.94029	9.78591	9.98318	9.81946	9.84567	10.0314	10.0865	11.0364			0.768559	-0.0437085		0.109378	0.00816832		0.0416566	0.00247823		0.14433	0.00378124		0.57445	-0.0650011		0.831635	-0.0412302
290	sp|Q6NS38|ALKB2_HUMAN	Q6NS38	ALKBH2	DNA oxidative demethylase ALKBH2 OS=Homo sapiens OX=9606 GN=ALKBH2 PE=1 SV=1	5			9.75528	10.3605	10.995	10.2283	9.57616	10.0417	9.3567	10.8402	10.7981	8.80061	8.74202	9.16964	9.91108	9.81397	10.2535	11.055	10.5771	9.72516			0.406684	-0.0543859		0.229766	0.0468034		1.90497	-0.158456		2.26686	0.162869		0.0669525	-0.0174937		1.51838	-0.212842
291	sp|Q96Q83|ALKB3_HUMAN	Q96Q83	ALKBH3	Alpha-ketoglutarate-dependent dioxygenase alkB homolog 3 OS=Homo sapiens OX=9606 GN=ALKBH3 PE=1 SV=1	4			10.2257	10.8771	10.6228	10.0987	9.01106	9.43061	10.2674	10.3683	10.6348	9.66109	10.0264	9.26108	9.29685	10.5235	10.1116	8.94303	10.0886	10.5513			1.18001	-0.149453		0.997687	0.128319		0.146169	0.0226765		0.273495	0.0434157		0.460694	0.0839308		1.39102	-0.126776
292	sp|Q9NXW9|ALKB4_HUMAN	Q9NXW9	ALKBH4	Alpha-ketoglutarate-dependent dioxygenase alkB homolog 4 OS=Homo sapiens OX=9606 GN=ALKBH4 PE=1 SV=1	1			10.7349	9.96494	12.3056	11.5813	11.7653	9.79682	9.2985	9.41569	8.01575	11.8746	12.0293	7.14686	8.11244	9.91431	8.65196	9.99195	8.39852	11.0012			0.0308674	0.0110337		1.30133	-0.314114		0.177204	-0.127611		0.272451	-0.187935		0.401834	-0.131289		0.160064	-0.116578
293	sp|Q6P6C2|ALKB5_HUMAN	Q6P6C2	ALKBH5	RNA demethylase ALKBH5 OS=Homo sapiens OX=9606 GN=ALKBH5 PE=1 SV=2	7			9.75646	9.71148	10.2983	10.0936	10.5317	10.1156	10.2872	9.717	9.81723	9.84358	9.5602	10.0913	10.2819	9.76538	9.57586	10.0082	10.2679	10.2771			0.736902	0.0510338		0.704952	-0.0488921		0.875406	-0.0584021		0.0203036	0.00231925		0.545637	-0.0347348		0.0773031	-0.00736828
294	sp|Q3KRA9|ALKB6_HUMAN	Q3KRA9	ALKBH6	Alpha-ketoglutarate-dependent dioxygenase alkB homolog 6 OS=Homo sapiens OX=9606 GN=ALKBH6 PE=1 SV=2	1			8.82762	9.69345	9.39825	10.9849	10.779	10.6553	9.57189	9.65073	9.65065	10.6903	10.8894	10.4976	9.59253	10.154	9.89213	9.68176	9.61152	9.77884			1.63259	0.220877		2.79932	-0.171928		0.299473	-0.0139894		1.66815	-0.117929		0.480709	-0.00930289		1.6125	0.206888
295	sp|Q9BT30|ALKB7_HUMAN	Q9BT30	ALKBH7	Alpha-ketoglutarate-dependent dioxygenase alkB homolog 7, mitochondrial OS=Homo sapiens OX=9606 GN=ALKBH7 PE=1 SV=1	2			9.38296	8.88218	9.04694	11.18	9.7422	8.20666	10.2113	9.73876	10.9563	10.0545	11.087	10.4971	9.14976	10.5006	11.0294	10.5984	10.8535	8.88249			0.24165	0.0861484		0.247914	0.0902977		0.378344	0.130888		0.213191	-0.0513158		0.105763	0.0314716		1.80554	0.217036
296	sp|Q96BT7|ALKB8_HUMAN	Q96BT7	ALKBH8	Alkylated DNA repair protein alkB homolog 8 OS=Homo sapiens OX=9606 GN=ALKBH8 PE=1 SV=2	8			9.86469	9.84932	10.6899	9.4072	9.82795	9.92866	9.84931	9.52689	10.5846	9.60993	9.197	10.0912	9.75267	9.86267	10.4867	10.1615	10.6105	10.6993			0.547302	-0.0550895		0.25072	0.0329766		0.0949054	-0.0124899		0.465976	0.055556		0.607383	-0.0714201		0.561283	-0.0675794
297	sp|Q8TCU4|ALMS1_HUMAN	Q8TCU4	ALMS1	Centrosome-associated protein ALMS1 OS=Homo sapiens OX=9606 GN=ALMS1 PE=1 SV=4	10			10.1422	10.5083	10.5394	9.17531	9.63219	9.18991	9.73458	10.5884	10.437	9.45266	9.92767	9.63577	10.3582	9.55794	10.2237	9.99111	10.6584	10.2473			2.09116	-0.151618		1.24398	0.130251		0.794405	0.0529904		0.526028	0.0505971		0.0457001	-0.00628373		1.69682	-0.0986276
298	sp|Q96QP1|ALPK1_HUMAN	Q96QP1	ALPK1	Alpha-protein kinase 1 OS=Homo sapiens OX=9606 GN=ALPK1 PE=1 SV=3	4			9.60871	9.61008	10.1098	9.87063	9.66984	10.2214	10.9335	9.22137	9.81946	9.82984	10.6532	11.0407	10.2235	9.55762	9.23998	9.42192	10.3522	10.6161			0.329756	0.0255062		0.00912961	0.00213893		0.637786	0.0830218		0.873361	-0.122556		0.0857391	-0.0210143		0.835604	0.108528
299	sp|Q96Q42|ALS2_HUMAN	Q96Q42	ALS2	Alsin OS=Homo sapiens OX=9606 GN=ALS2 PE=1 SV=2	10			9.55286	9.92284	8.96347	10.137	9.83287	10.2494	10.479	9.87126	10.225	10.1192	10.7613	10.6641	10.1061	9.86947	9.77492	9.79402	9.67868	9.99848			0.771085	0.0929478		0.147102	0.011771		0.869157	0.0629719		1.19195	-0.0877189		0.85501	0.053332		1.25656	0.15592
300	sp|Q60I27|AL2CL_HUMAN	Q60I27	ALS2CL	ALS2 C-terminal-like protein OS=Homo sapiens OX=9606 GN=ALS2CL PE=1 SV=1	1			9.85319	8.35525	8.16285	8.84857	13.2524	11.6054	10.0926	10.2795	13.1529	6.13518	10.4071	13.2833	10.4899	9.03196	8.14212	9.34491	9.85126	9.71136			0.759033	0.343651		0.00556428	-0.00361846		0.232726	-0.226044		0.0468783	-0.049219		0.623417	0.203932		0.119894	0.117607
301	sp|Q86V81|THOC4_HUMAN	Q86V81	ALYREF	THO complex subunit 4 OS=Homo sapiens OX=9606 GN=ALYREF PE=1 SV=3	8		Nuclear	10.426	9.67718	9.6891	9.47184	9.9133	9.89724	10.5346	10.1415	10.5998	10.0221	9.72691	9.95086	10.0896	9.90578	10.1459	10.2625	9.63662	9.9091			0.174495	-0.020029		1.41837	0.090148		0.339173	0.0219818		0.435494	0.0177017		0.933075	0.0701159		0.0160127	0.0019528
302	sp|Q9C0C7|AMRA1_HUMAN	Q9C0C7	AMBRA1	Activating molecule in BECN1-regulated autophagy protein 1 OS=Homo sapiens OX=9606 GN=AMBRA1 PE=1 SV=2	9			9.83813	9.81384	10.1443	10.2553	9.53172	9.95186	9.72925	10.0464	9.68296	10.6444	10.1603	10.0623	9.65439	10.0497	9.89087	10.1732	10.0695	10.3014			0.0102954	0.0010458		0.195967	-0.0181179		0.629972	0.0552843		0.939116	-0.0640981		1.08967	-0.0517659		0.843657	0.0563301
303	sp|P17707|DCAM_HUMAN	P17707	AMD1	S-adenosylmethionine decarboxylase proenzyme OS=Homo sapiens OX=9606 GN=AMD1 PE=1 SV=2	6			10.221	10.5014	10.866	9.90161	9.85051	9.63391	10.5263	9.58633	9.5176	8.75996	10.193	10.2343	8.68636	10.7725	9.76158	10.2365	10.7162	10.035			1.49086	-0.0995967		0.0384762	0.00559361		0.0528219	-0.0120484		0.0108329	-0.0038357		0.515597	-0.0650389		0.578069	-0.111645
304	sp|Q96NU7|HUTI_HUMAN	Q96NU7	AMDHD1	Probable imidazolonepropionase OS=Homo sapiens OX=9606 GN=AMDHD1 PE=1 SV=2	4			9.6315	10.2319	9.74832	9.86785	11.5191	9.78624	10.0102	9.6484	10.0869	10.8063	9.86882	9.97691	9.68138	9.74214	10.2548	9.95865	9.41271	9.76787			0.357337	0.0748243		0.329705	-0.0686962		0.0792808	-0.0200344		0.415411	-0.0494905		0.406237	0.0304044		0.459752	0.0547899
305	sp|Q9Y303|NAGA_HUMAN	Q9Y303	AMDHD2	N-acetylglucosamine-6-phosphate deacetylase OS=Homo sapiens OX=9606 GN=AMDHD2 PE=1 SV=2	7			10.4309	10.4188	10.0155	10.13	10.1553	10.75	9.71786	10.0648	9.72252	9.47708	10.4329	10.1059	9.49659	9.65239	10.3842	9.58851	10.1388	9.31797			0.120215	0.0119481		1.02401	-0.0774989		0.403637	-0.0474195		0.181032	-0.0269703		0.224215	0.0239314		0.306712	-0.0354715
306	sp|Q9UKV5|AMFR_HUMAN	Q9UKV5	AMFR	E3 ubiquitin-protein ligase AMFR OS=Homo sapiens OX=9606 GN=AMFR PE=1 SV=2	5		ER-Membrane	8.60157	9.56117	9.35349	10.499	10.2035	10.5134	10.0095	9.52553	9.23769	10.7222	10.5365	10.1743	10.6558	10.1061	10.3267	9.82717	10.0929	10.0536			1.33632	0.187662		1.31547	-0.123149		0.15803	0.0111478		0.250686	-0.0195256		0.682855	-0.0591146		1.48353	0.198809
307	sp|Q9Y4X0|AMMR1_HUMAN	Q9Y4X0	AMMECR1	Nuclear protein AMMECR1 OS=Homo sapiens OX=9606 GN=AMMECR1 PE=1 SV=1	3			10.3994	10.3238	9.76401	9.73087	9.94655	10.0055	10.2536	10.209	9.67664	9.52497	9.61462	10.0371	10.3037	9.74485	10.3423	10.5261	9.58283	10.0141			0.393052	-0.0337871		0.211471	0.016701		0.356484	-0.0237356		0.690307	0.0550403		0.0128255	0.00191235		0.649525	-0.0575227
308	sp|Q6DCA0|AMERL_HUMAN	Q6DCA0	AMMECR1L	AMMECR1-like protein OS=Homo sapiens OX=9606 GN=AMMECR1L PE=1 SV=1	4			10.506	9.69699	10.4017	9.97581	10.2416	9.18938	10.4468	11.0562	9.98431	9.8528	9.42002	9.66726	9.84492	10.0843	10.0875	9.62879	9.33539	10.5803			0.385461	-0.0539026		0.667532	0.0939707		0.144336	-0.0204449		0.945166	0.049221		0.608276	0.0932578		0.812026	-0.0743475
309	sp|Q8IY45|AMN1_HUMAN	Q8IY45	AMN1	Protein AMN1 homolog OS=Homo sapiens OX=9606 GN=AMN1 PE=1 SV=4	4			8.54958	8.44203	8.35809	11.5928	11.6006	12.2055	9.50228	9.46971	9.18286	12.1227	11.325	11.7028	9.74923	10.0189	9.80613	9.21064	8.34828	8.81289		+	3.26189	0.48569		3.05948	-0.334981		0.0821643	-0.00893705		2.22935	-0.252372		0.850136	0.0959539		2.91469	0.476753
310	sp|Q4VCS5|AMOT_HUMAN	Q4VCS5	AMOT	Angiomotin OS=Homo sapiens OX=9606 GN=AMOT PE=1 SV=1	2			7.17024	8.49574	9.42517	10.3673	11.6839	11.5447	9.53782	8.73353	10.4257	11.7841	14.7799	13.075	11.1453	10.7995	10.307	6.10733	4.97759	9.64005			1.36315	0.432417		1.16768	-0.234008		0.951097	0.235853		1.12768	-0.295713		0.703972	0.522997	+	1.94874	0.668269
311	sp|Q8IY63|AMOL1_HUMAN	Q8IY63	AMOTL1	Angiomotin-like protein 1 OS=Homo sapiens OX=9606 GN=AMOTL1 PE=1 SV=1	5			8.32302	9.3527	8.95541	11.0241	10.221	9.9814	9.15077	9.44226	9.58256	12.5347	11.9003	11.2802	9.63339	9.9017	10.0895	9.63578	9.04178	9.94948			1.62532	0.234331		1.29237	-0.152201		1.47856	0.19509		1.87577	-0.272295		0.175854	-0.0214915		2.51747	0.429421
312	sp|Q9Y2J4|AMOL2_HUMAN	Q9Y2J4	AMOTL2	Angiomotin-like protein 2 OS=Homo sapiens OX=9606 GN=AMOTL2 PE=1 SV=3	3			9.59318	12.7377	12.4519	9.49572	8.71308	9.51221	10.541	11.7154	11.1089	7.68321	6.75161	8.01434	9.90539	10.1328	9.6439	9.77891	11.3869	10.8339			0.891027	-0.312715		1.8804	0.26231		1.44685	-0.30555		1.57985	0.402798		0.328343	0.0623919	+	1.63521	-0.618265
313	sp|Q01433|AMPD2_HUMAN	Q01433	AMPD2	AMP deaminase 2 OS=Homo sapiens OX=9606 GN=AMPD2 PE=1 SV=3	8			9.90201	9.78451	10.1392	9.80899	9.35756	9.72358	10.5503	9.35791	10.392	9.25983	10.2069	9.90818	10.4381	9.97649	10.016	10.036	10.5019	10.6406			0.771844	-0.0418066		0.435152	0.0621091		0.200446	0.0244733		0.431658	0.0481974		0.280611	-0.0422301		0.143517	-0.0173333
314	sp|Q01432|AMPD3_HUMAN	Q01432	AMPD3	AMP deaminase 3 OS=Homo sapiens OX=9606 GN=AMPD3 PE=1 SV=1	7			10.0724	10.1007	10.1392	10.1441	10.1503	9.52308	9.30942	10.1811	10.4531	9.9269	10.2792	9.89305	10.063	9.41587	10.0706	10.6672	9.86747	9.74314			0.240994	-0.0200717		0.000336051	6.25734e-05		0.164038	0.0153427		0.341978	-0.030708		0.0840515	-0.0160291		0.0940682	-0.00472895
315	sp|Q86W34|AMZ2_HUMAN	Q86W34	AMZ2	Archaemetzincin-2 OS=Homo sapiens OX=9606 GN=AMZ2 PE=1 SV=2	5			9.97945	10.143	10.3917	10.3395	10.1927	9.61165	9.95321	10.2409	10.1879	9.51212	10.0081	9.7434	9.7116	10.5243	9.7276	9.93764	9.66544	10.1298			0.142492	-0.0138176		0.0691129	0.00704771		0.458873	-0.0409923		0.264162	0.0297598		0.591282	0.0318868		0.994462	-0.0548099
316	sp|Q9H1A4|APC1_HUMAN	Q9H1A4	ANAPC1	Anaphase-promoting complex subunit 1 OS=Homo sapiens OX=9606 GN=ANAPC1 PE=1 SV=1	12			9.90055	10.5648	10.1918	9.39699	9.77526	9.91826	10.1579	9.83081	9.67057	10.2286	10.1479	9.99752	10.1759	9.89912	9.82696	9.58079	10.5328	10.2035			0.893213	-0.0712246		0.299565	0.0230928		0.991231	0.063956		0.662395	-0.0263242		0.272952	-0.030264		0.0833043	-0.00726856
317	sp|Q9UM13|APC10_HUMAN	Q9UM13	ANAPC10	Anaphase-promoting complex subunit 10 OS=Homo sapiens OX=9606 GN=ANAPC10 PE=1 SV=1	5			9.05987	10.2264	10.5122	10.4368	10.1804	10.0195	9.93727	10.1107	9.6051	9.04651	10.292	10.4843	9.7107	10.294	9.42355	10.0073	10.2311	10.4225			0.263493	0.0470973		0.861346	-0.0521123		0.214607	-0.040337		0.0954468	-0.0207605		0.805129	-0.0477729		0.0244036	0.00676033
318	sp|Q96DE5|APC16_HUMAN	Q96DE5	ANAPC16	Anaphase-promoting complex subunit 16 OS=Homo sapiens OX=9606 GN=ANAPC16 PE=1 SV=1	1			10.1199	10.3392	9.7541	9.88179	9.05301	9.16748	10.7466	9.42078	8.94385	9.93771	8.47702	9.89719	10.2982	11.1581	10.3957	11.0803	9.45978	11.8694			0.964901	-0.100845		0.181978	0.0427053		0.0359589	0.00928668		0.843327	0.169293		0.537588	-0.15221		0.449181	-0.0915588
319	sp|Q9UJX6|ANC2_HUMAN	Q9UJX6	ANAPC2	Anaphase-promoting complex subunit 2 OS=Homo sapiens OX=9606 GN=ANAPC2 PE=1 SV=1	11			10.3163	9.7041	10.2476	10.0583	9.88848	9.27494	10.1565	9.67349	10.1635	9.75957	10.2805	10.2074	9.8641	9.73072	9.87396	10.0042	10.5168	10.2796			0.455481	-0.0467729		0.320762	0.0331796		0.529427	0.0516239		0.676187	-0.0409072		0.565384	-0.0378235		0.0476159	0.00485104
320	sp|Q9UJX5|APC4_HUMAN	Q9UJX5	ANAPC4	Anaphase-promoting complex subunit 4 OS=Homo sapiens OX=9606 GN=ANAPC4 PE=1 SV=2	12			10.1964	9.45527	10.1275	9.98426	9.54196	9.69135	9.99242	10.3969	9.92322	9.59586	9.80497	9.94763	10.0799	10.4434	10.3403	10.0892	10.0942	10.2953			0.228519	-0.0225736		0.766629	0.0481138		0.120881	0.00790155		1.46207	0.0689921		0.112884	-0.00755663		0.145945	-0.014672
321	sp|Q9UJX4|APC5_HUMAN	Q9UJX4	ANAPC5	Anaphase-promoting complex subunit 5 OS=Homo sapiens OX=9606 GN=ANAPC5 PE=1 SV=2	13			10.2086	10.2204	10.417	9.47895	9.74488	9.59485	9.91963	10.031	9.93756	9.70465	9.57827	9.64846	9.98592	9.89054	10.1995	10.4247	10.4369	10.5782			2.21422	-0.0937916		1.39586	0.0477322		0.192408	0.00705729		1.38765	0.0522527		2.99184	-0.0724288		3.17231	-0.0867343
322	sp|Q9UJX3|APC7_HUMAN	Q9UJX3	ANAPC7	Anaphase-promoting complex subunit 7 OS=Homo sapiens OX=9606 GN=ANAPC7 PE=1 SV=5	20			10.6292	10.4446	10.1915	9.33679	9.37286	9.46326	9.96623	10.1191	9.80254	9.7713	9.80116	9.70558	10.258	10.124	10.1237	10.1591	10.1802	10.5509			1.90716	-0.14575		1.80217	0.080239		2.43972	0.0568773		2.66126	0.0556162		1.04351	-0.0469185		1.35804	-0.0888726
323	sp|Q9UNK9|ANGE1_HUMAN	Q9UNK9	ANGEL1	Protein angel homolog 1 OS=Homo sapiens OX=9606 GN=ANGEL1 PE=1 SV=1	2			10.9251	10.7264	11.7675	8.71442	11.1397	8.36199	9.11818	10.6847	10.7	8.80342	9.50179	8.83695	9.40409	10.9254	9.7119	9.92993	11.3869	9.3616			0.731515	-0.250523		0.304451	0.115375		0.112378	-0.0436711		0.806806	0.140654		0.0197252	-0.00678761		2.32549	-0.294194
324	sp|Q5VTE6|ANGE2_HUMAN	Q5VTE6	ANGEL2	Protein angel homolog 2 OS=Homo sapiens OX=9606 GN=ANGEL2 PE=1 SV=1	3			10.8196	9.94385	9.89669	9.85532	9.11999	10.5572	9.93889	9.5516	10.5337	9.54177	10.2741	10.5443	9.60762	9.91951	9.82935	10.2096	9.91206	9.94481			0.271659	-0.0510966		0.0984102	0.0203093		0.22015	0.0425169		0.44556	-0.0509723		0.0184804	-0.00249911		0.0484395	-0.00857967
325	sp|Q15389|ANGP1_HUMAN	Q15389	ANGPT1	Angiopoietin-1 OS=Homo sapiens OX=9606 GN=ANGPT1 PE=1 SV=2	1			9.03489	9.417	9.56779	10.2565	11.2626	10.5479	9.32061	9.04117	10.6197	10.7177	10.9093	11.2144	10.076	9.46628	9.15242	10.0425	9.63043	9.72288			1.67133	0.198269		0.816763	-0.15332		0.322017	0.0366442		1.64711	-0.199254		0.108277	-0.0232334		2.78258	0.234913
326	sp|Q9BY76|ANGL4_HUMAN	Q9BY76	ANGPTL4	Angiopoietin-related protein 4 OS=Homo sapiens OX=9606 GN=ANGPTL4 PE=1 SV=2	2			8.19784	8.35662	10.8034	9.4178	9.98614	11.7779	9.83805	8.78988	9.66208	11.5696	12.4149	12.5236	10.0096	11.2968	9.05422	5.72356	9.423	11.155			0.547434	0.198229		0.539999	-0.140505		0.904525	0.234529		1.08619	-0.274661		0.195478	0.158517		1.1864	0.432758
327	sp|Q01484|ANK2_HUMAN	Q01484	ANK2	Ankyrin-2 OS=Homo sapiens OX=9606 GN=ANK2 PE=1 SV=4	2			9.2851	8.89562	10.1722	11.321	9.20012	9.64113	9.88723	10.8987	10.351	10.6382	9.29965	9.71467	8.81612	10.8513	9.94732	11.3006	9.94069	9.83955			0.348055	0.0900514		0.168373	0.0456074		0.0635013	-0.0197298		0.0265535	-0.00838614		0.0206437	0.00493364		0.372088	0.0703215
328	sp|Q12955|ANK3_HUMAN	Q12955	ANK3	Ankyrin-3 OS=Homo sapiens OX=9606 GN=ANK3 PE=1 SV=3	6			9.96255	9.70101	9.48729	10.1012	10.185	10.4038	10.5388	10.0778	10.338	9.99679	9.97435	9.86203	10.1872	9.99094	10.1612	9.97357	9.22372	9.8349			1.27916	0.07872		0.12212	0.00733947		1.09762	-0.0394075		0.914066	0.0206171		0.991012	0.0936569		0.657428	0.0393125
329	sp|Q8N957|ANKF1_HUMAN	Q8N957	ANKFN1	Ankyrin repeat and fibronectin type-III domain-containing protein 1 OS=Homo sapiens OX=9606 GN=ANKFN1 PE=1 SV=3	2			6.63677	11.4811	11.6469	10.0328	10.5886	9.41396	11.5425	9.38056	10.6957	10.135	9.81149	8.63138	10.1186	9.03947	9.34261	10.3554	11.9766	9.17063			0.0760052	0.0617622		0.257674	0.0656284		0.34374	-0.0721596		0.0223309	-0.00573778		0.0217487	0.00924969		0.0119215	-0.0103973
330	sp|Q9P2R3|ANFY1_HUMAN	Q9P2R3	ANKFY1	Rabankyrin-5 OS=Homo sapiens OX=9606 GN=ANKFY1 PE=1 SV=2	19		Endosome	10.1907	9.79418	9.84658	9.94262	9.91121	9.65231	9.68832	10.2629	10.2688	9.82205	10.3828	9.59912	10.0248	10.0725	10.194	10.0882	10.0984	10.1606			0.189006	-0.0114052		0.364153	0.0291653		0.154898	0.0151862		0.222662	0.0205244		0.067874	-0.00601306		0.0332723	0.00378098
331	sp|Q9HCJ1|ANKH_HUMAN	Q9HCJ1	ANKH	Mineralization regulator ANKH OS=Homo sapiens OX=9606 GN=ANKH PE=1 SV=2	7			9.93449	9.82207	9.49092	9.83948	9.44056	9.87579	9.96574	10.5038	11.142	10.3648	9.77752	9.57438	10.3599	9.72811	10.0457	10.6115	9.66432	9.85892			0.00258284	-0.000241611		0.886485	0.110555		0.277592	0.0283264		0.144548	0.0168224		0.468285	0.0692743		0.268498	0.0280848
332	sp|Q8IWZ3|ANKH1_HUMAN	Q8IWZ3	ANKHD1	Ankyrin repeat and KH domain-containing protein 1 OS=Homo sapiens OX=9606 GN=ANKHD1 PE=1 SV=1	17			9.51885	10.3752	9.99786	9.87802	9.87869	10.2526	9.95866	10.1672	9.8184	10.2216	9.97485	10.3086	9.6586	10.0887	9.89544	9.98723	9.86987	10.1496			0.090665	0.0106443		0.121417	-0.0079698		0.453639	0.0250744		0.858647	-0.0450852		0.0447344	-0.00248316		0.356359	0.0357187
333	sp|Q8IWZ3-3|ANKH1_HUMAN	Q8IWZ3-3	ANKHD1	Isoform of Q8IWZ3, Isoform 3 of Ankyrin repeat and KH domain-containing protein 1 OS=Homo sapiens OX=9606 GN=ANKHD1	1			9.46538	10.6781	10.513	9.48746	9.03789	9.41369	10.063	9.69424	11.1269	9.56208	8.8752	10.5395	9.46205	9.9027	10.5102	10.1067	10.376	11.1859			0.890142	-0.127878		0.873592	0.137526		0.250144	0.0507138		0.188874	0.0426588		0.193164	-0.0367388		0.351347	-0.077164
334	sp|Q9P2G1|AKIB1_HUMAN	Q9P2G1	ANKIB1	Ankyrin repeat and IBR domain-containing protein 1 OS=Homo sapiens OX=9606 GN=ANKIB1 PE=1 SV=3	5			10.0407	9.7106	10.3446	10.3718	10.2531	9.46962	9.87255	9.47128	10.5442	10.2768	10.8968	10.2147	9.49642	10.2312	10.1654	9.06045	9.54658	10.0333			0.024877	0.00355266		0.0886327	-0.0150886		0.544658	0.0626368		0.743563	-0.0742389		0.442835	0.0619271		0.815326	0.0661895
335	sp|Q86XL3|ANKL2_HUMAN	Q86XL3	ANKLE2	Ankyrin repeat and LEM domain-containing protein 2 OS=Homo sapiens OX=9606 GN=ANKLE2 PE=1 SV=4	9		ER-Membrane	9.73186	9.92889	10.0012	9.97687	9.95568	9.37612	10.5527	9.83817	9.96872	9.96303	10.3479	9.7983	10.7275	10.2463	10.5547	9.31614	9.95004	9.7658			0.157093	-0.0134688		0.479504	0.0458338		0.474706	0.0404524		0.99795	0.0629404		0.749173	0.0649631		0.443127	0.0269836
336	sp|Q8IV38|ANKY2_HUMAN	Q8IV38	ANKMY2	Ankyrin repeat and MYND domain-containing protein 2 OS=Homo sapiens OX=9606 GN=ANKMY2 PE=1 SV=1	10			9.59962	9.98834	9.65836	10.2122	10.3058	10.6481	10.1498	9.83967	9.56912	10.6201	10.0922	10.0918	10.1608	10.3938	10.2663	9.43575	9.46715	9.50114			1.61208	0.0960249		1.23679	-0.0815005		0.190684	-0.0156845		0.0300612	-0.00248502		0.865661	0.0576403		1.16462	0.0803405
337	sp|Q9NXR5|ANR10_HUMAN	Q9NXR5	ANKRD10	Ankyrin repeat domain-containing protein 10 OS=Homo sapiens OX=9606 GN=ANKRD10 PE=1 SV=2	4			8.28991	8.58131	8.16812	12.0911	11.6008	12.3248	8.33705	8.78396	8.76549	13.5079	12.7842	12.4939	9.84397	9.60139	10.1991	8.13753	7.91621	8.57315		+	3.93557	0.528635		3.72253	-0.48134		1.17005	0.10791		2.97698	-0.391069		0.801823	0.0729121	+	3.69292	0.636546
338	sp|Q6UB99|ANR11_HUMAN	Q6UB99	ANKRD11	Ankyrin repeat domain-containing protein 11 OS=Homo sapiens OX=9606 GN=ANKRD11 PE=1 SV=3	10			9.92071	10.3379	9.95853	9.67039	10.3084	10.3245	10.4428	10.5145	10.3048	9.89256	9.23543	9.88457	10.332	10.0162	9.31936	10.0147	9.58799	9.93481			0.0729007	0.00800917		0.481788	0.0406413		0.59211	-0.0615185		0.193938	0.027984		1.41072	0.0826483		0.581942	-0.0535093
339	sp|Q6UB98|ANR12_HUMAN	Q6UB98	ANKRD12	Ankyrin repeat domain-containing protein 12 OS=Homo sapiens OX=9606 GN=ANKRD12 PE=1 SV=3	1			8.48684	10.2132	7.01367	11.737	11.2688	10.3442	11.1121	10.3076	12.4849	8.1011	9.66471	10.2736	8.53839	10.3777	8.79753	8.80401	12.295	10.1797			0.91877	0.3944		0.0583674	0.0163497		0.939296	-0.254076		0.0473558	-0.0187062		0.314925	0.12591		0.295178	0.140324
340	sp|Q8IZ07|AN13A_HUMAN	Q8IZ07	ANKRD13A	Ankyrin repeat domain-containing protein 13A OS=Homo sapiens OX=9606 GN=ANKRD13A PE=1 SV=3	7			9.87143	10.586	10.567	9.16478	9.06442	9.56648	10.2447	10.0321	10.3697	9.34123	9.60088	9.5561	10.5187	10.7854	10.1962	10.1298	10.207	10.1981			1.65808	-0.153866		1.84303	0.136206		0.59136	0.0376554		1.87385	0.140593		0.149569	0.00571456		1.2478	-0.11621
341	sp|Q86YJ7|AN13B_HUMAN	Q86YJ7	ANKRD13B	Ankyrin repeat domain-containing protein 13B OS=Homo sapiens OX=9606 GN=ANKRD13B PE=1 SV=4	3			10.3176	10.1373	10.9986	9.72848	9.80343	9.37088	10.3979	9.62534	9.70864	10.0378	9.27285	9.92627	9.82915	9.8816	9.75414	10.8551	10.0494	10.3056			1.31463	-0.117083		0.364946	0.0353021		0.152225	0.0173394		0.0757057	0.00843691		0.6465	-0.0695448		0.947917	-0.0997435
342	sp|Q8N6S4|AN13C_HUMAN	Q8N6S4	ANKRD13C	Ankyrin repeat domain-containing protein 13C OS=Homo sapiens OX=9606 GN=ANKRD13C PE=1 SV=2	3			10.0532	8.74641	10.0157	10.3686	9.87902	9.92659	9.86572	8.97949	8.99157	10.5025	10.6685	10.4632	10.6128	11.0181	10.5527	9.06721	9.86737	10.4214			0.428381	0.073433		1.0482	-0.12231		1.16085	0.0698146		0.390381	0.0210003		0.452589	-0.0751491		0.814652	0.143248
343	sp|Q6ZTN6|AN13D_HUMAN	Q6ZTN6	ANKRD13D	Ankyrin repeat domain-containing protein 13D OS=Homo sapiens OX=9606 GN=ANKRD13D PE=1 SV=3	6			9.7896	10.7531	9.92646	10.0739	10.2753	10.0718	9.973	10.0619	9.67167	9.87557	9.58983	9.80738	10.161	10.3335	10.2714	9.90203	9.93103	9.53161			0.022687	0.00321677		0.850084	-0.0393448		1.43226	-0.0542021		1.69966	0.0682216		0.250455	0.0173168		0.434658	-0.0509853
344	sp|Q6P6B7|ANR16_HUMAN	Q6P6B7	ANKRD16	Ankyrin repeat domain-containing protein 16 OS=Homo sapiens OX=9606 GN=ANKRD16 PE=1 SV=1	4			10.0267	10.4069	10.9592	10.0571	9.87428	9.80715	10.5131	10.3911	9.79895	9.51024	9.78985	10.1632	9.51093	9.32443	10.1917	10.4046	9.67101	9.59971			0.787144	-0.0729048		0.491854	0.0405433		0.15155	-0.0125114		0.204983	-0.0256665		0.42104	0.0499793		0.882953	-0.0854162
345	sp|O75179|ANR17_HUMAN	O75179	ANKRD17	Ankyrin repeat domain-containing protein 17 OS=Homo sapiens OX=9606 GN=ANKRD17 PE=1 SV=3	23			9.78177	9.91611	9.75593	9.92656	10.1013	10.0166	9.94947	10.0657	9.82775	10.227	10.4956	10.0701	9.97333	9.71466	10.1633	9.86386	10.0194	10.1315			1.20527	0.0329615		0.474792	-0.0146584		0.838722	0.0366719		0.896594	-0.0484604		0.21734	-0.00769164		1.49222	0.0696335
346	sp|Q8NF67|A2012_HUMAN	Q8NF67	ANKRD20A12P	Putative ankyrin repeat domain-containing protein 20A12 pseudogene OS=Homo sapiens OX=9606 GN=ANKRD20A12P PE=5 SV=3	1			6.68266	11.6117	12.0078	11.6159	10.4028	8.27559	10.5143	9.75876	10.0565	10.4559	10.1665	8.76814	9.08733	9.57083	8.32283	12.4325	11.7392	8.53077			0.0414525	0.0383013		0.0220239	0.0101668		0.0681017	-0.0324852		0.55935	-0.12519		0.184219	-0.0897457		0.00643614	0.0058161
347	sp|Q9UPS8|ANR26_HUMAN	Q9UPS8	ANKRD26	Ankyrin repeat domain-containing protein 26 OS=Homo sapiens OX=9606 GN=ANKRD26 PE=1 SV=4	1			10.224	10.166	9.43512	10.3009	10.7757	9.34992	9.6456	10.5636	10.4388	9.41552	9.24815	8.53189	8.85135	10.068	10.6627	10.5034	10.0283	11.791			0.162046	0.0315724		0.0313107	0.00689267		0.977969	-0.159412		0.530209	0.114715		0.378737	-0.0739643		1.01061	-0.12784
348	sp|Q96NW4|ANR27_HUMAN	Q96NW4	ANKRD27	Ankyrin repeat domain-containing protein 27 OS=Homo sapiens OX=9606 GN=ANKRD27 PE=1 SV=2	6		Endosome	8.08962	11.0609	10.5787	10.2489	10.0639	9.76103	10.5611	10.1423	10.6907	10.3453	10.6568	9.82444	9.81578	8.18486	8.96288	10.0964	11.5693	9.347			0.079754	0.0339764		0.891639	0.0569966		0.382498	0.0365029		0.999029	-0.199949		0.0850565	0.0234959		0.174342	0.0704793
349	sp|O15084|ANR28_HUMAN	O15084	ANKRD28	Serine/threonine-protein phosphatase 6 regulatory ankyrin repeat subunit A OS=Homo sapiens OX=9606 GN=ANKRD28 PE=1 SV=5	12			9.51419	9.85076	10.3631	10.0284	9.70749	9.71817	10.1481	9.22374	10.0251	10.2077	10.2769	10.004	10.4939	10.1569	10.0209	9.69715	10.2574	10.3061			0.0781181	-0.00831808		0.0665259	-0.00883635		1.27299	0.0512311		0.0757619	0.00482882		0.344157	-0.0419399		0.485099	0.042913
350	sp|Q53RE8|ANR39_HUMAN	Q53RE8	ANKRD39	Ankyrin repeat domain-containing protein 39 OS=Homo sapiens OX=9606 GN=ANKRD39 PE=1 SV=1	1			6.92203	10.4558	9.85346	12.0334	9.30367	6.85136	11.1996	11.1359	9.72193	11.4776	9.71076	14.2252	10.9865	12.5934	8.08129	10.2106	9.25652	5.98108			0.0448683	0.0393471		0.338634	0.215288		0.534052	0.35054		0.277599	-0.171586		0.583343	0.367537		0.725938	0.389887
351	sp|Q6AI12|ANR40_HUMAN	Q6AI12	ANKRD40	Ankyrin repeat domain-containing protein 40 OS=Homo sapiens OX=9606 GN=ANKRD40 PE=1 SV=2	4			10.4573	10.397	10.6492	9.65192	10.1235	9.59702	9.0808	9.99985	10.0218	9.53573	10.4306	10.2759	10.3085	9.57167	10.4684	9.39673	9.97831	10.0558			1.30622	-0.0970793		0.128091	-0.0193256		0.377361	0.0427704		0.0085204	0.00144848		0.104458	-0.016462		0.521034	-0.054309
352	sp|Q8N8A2|ANR44_HUMAN	Q8N8A2	ANKRD44	Serine/threonine-protein phosphatase 6 regulatory ankyrin repeat subunit B OS=Homo sapiens OX=9606 GN=ANKRD44 PE=1 SV=3	3			8.6389	9.07502	10.4786	10.1276	10.6973	10.7269	9.85554	10.7613	9.79519	10.7913	10.0375	10.185	10.8232	9.63571	9.93693	9.29048	10.0253	9.11834			0.799826	0.171128		0.469844	-0.0588388		0.214673	-0.0236698		0.219034	-0.033705		0.725213	0.0974674		0.695197	0.147458
353	sp|Q86W74|ANR46_HUMAN	Q86W74	ANKRD46	Ankyrin repeat domain-containing protein 46 OS=Homo sapiens OX=9606 GN=ANKRD46 PE=1 SV=2	3			8.58454	9.78412	9.99539	11.7335	9.95949	9.13406	10.7596	9.37654	8.96992	10.422	11.1174	10.3529	10.8095	9.99537	9.33406	9.14656	10.7608	9.7643			0.397209	0.119796		0.253699	-0.0843105		0.189747	0.057485		0.534446	-0.0870568		0.0988328	-0.0283465		0.990643	0.177281
354	sp|Q8WVL7|ANR49_HUMAN	Q8WVL7	ANKRD49	Ankyrin repeat domain-containing protein 49 OS=Homo sapiens OX=9606 GN=ANKRD49 PE=1 SV=1	2			10.0481	10.1016	9.6215	9.77542	9.85328	9.81673	10.4867	9.66128	10.3026	10.2678	10.1576	9.80268	9.84566	9.75755	10.4291	10.8398	9.34815	9.88442			0.153602	-0.0112265		0.463708	0.0426302		0.727794	0.0389296		0.133862	-0.0133506		0.098409	0.0204194		0.355398	0.0277031
355	sp|Q9ULJ7|ANR50_HUMAN	Q9ULJ7	ANKRD50	Ankyrin repeat domain-containing protein 50 OS=Homo sapiens OX=9606 GN=ANKRD50 PE=1 SV=4	10			9.76784	9.26113	9.3175	10.4233	10.5719	10.6847	9.97989	10.107	10.2193	10.2662	9.8031	9.95435	9.53225	10.0656	10.3579	10.0223	9.86236	9.80326			1.92963	0.165053		1.95488	-0.0688632		1.36066	-0.0763058		0.0620401	-0.0074774		0.873582	0.0303053		1.26882	0.0887471
356	sp|Q8NB46|ANR52_HUMAN	Q8NB46	ANKRD52	Serine/threonine-protein phosphatase 6 regulatory ankyrin repeat subunit C OS=Homo sapiens OX=9606 GN=ANKRD52 PE=1 SV=3	7			10.1494	7.48935	9.07605	10.3041	10.3957	9.62405	10.4307	10.5934	10.3456	9.81746	10.3813	10.9094	10.1417	10.3122	9.39639	10.2551	9.33743	11.0406			0.590616	0.197473		0.485589	0.0447841		0.267933	0.0377082		0.451067	-0.0630095		0.19476	0.0381623		0.704191	0.235182
357	sp|Q6NXT1|ANR54_HUMAN	Q6NXT1	ANKRD54	Ankyrin repeat domain-containing protein 54 OS=Homo sapiens OX=9606 GN=ANKRD54 PE=1 SV=2	5			10.0064	9.34197	9.60081	9.97638	10.1221	9.67516	9.39295	11.0816	11.3214	9.35622	10.9798	10.6189	10.0833	9.825	10.0519	8.72115	10.0697	9.77539			0.569274	0.0451524		0.367911	0.0852206		0.282858	0.0543642		0.2459	-0.0474704		0.640071	0.152916		0.539232	0.0995166
358	sp|C9JTQ0|ANR63_HUMAN	C9JTQ0	ANKRD63	Ankyrin repeat domain-containing protein 63 OS=Homo sapiens OX=9606 GN=ANKRD63 PE=1 SV=1	1			11.7886	12.0748	11.3628	9.74385	10.6048	9.84252	9.94597	9.74707	9.66251	8.70599	7.86049	9.73816	10.3296	7.96433	9.25047	10.3826	12.2525	8.74297			1.88897	-0.218793		0.428203	-0.0444767		0.851859	-0.201941		0.16034	0.0602124		0.206829	-0.0820079		1.47936	-0.420734
359	sp|Q96BM1|ANKR9_HUMAN	Q96BM1	ANKRD9	Ankyrin repeat domain-containing protein 9 OS=Homo sapiens OX=9606 GN=ANKRD9 PE=1 SV=1	2			8.5663	9.45607	10.3115	11.2318	10.4997	11.4557	11.4185	10.8037	10.0742	8.93238	10.8214	11.9154	10.7721	9.58764	9.14718	9.90923	7.18649	7.9107			1.1608	0.235543		0.280972	-0.0450587		0.21728	-0.0753665		0.276387	-0.0989207		1.00869	0.381067		0.471441	0.160176
360	sp|Q92625|ANS1A_HUMAN	Q92625	ANKS1A	Ankyrin repeat and SAM domain-containing protein 1A OS=Homo sapiens OX=9606 GN=ANKS1A PE=1 SV=4	7			9.16224	10.4952	9.80268	10.5641	10.0294	9.76259	10.3935	10.0474	9.9452	10.4891	9.81921	10.783	10.3849	8.95692	9.62929	9.62559	10.4965	9.61308			0.293377	0.0489787		0.0261679	-0.00296953		0.270821	0.0355483		0.641442	-0.107047		0.277864	0.0327896		0.519237	0.084527
361	sp|Q9H8Y5|ANKZ1_HUMAN	Q9H8Y5	ANKZF1	tRNA endonuclease ANKZF1 OS=Homo sapiens OX=9606 GN=ANKZF1 PE=1 SV=1	9			10.4413	10.0669	10.0976	9.60786	9.83676	9.5027	10.2864	9.91888	9.89503	9.99831	10.164	10.0786	10.1739	9.79916	9.84686	10.0962	10.1133	10.0762			1.49265	-0.0760128		1.06547	0.0513578		1.46047	0.0645448		0.559848	-0.0240221		0.175271	-0.00851195		0.225851	-0.011468
362	sp|Q9NQW6|ANLN_HUMAN	Q9NQW6	ANLN	Anillin OS=Homo sapiens OX=9606 GN=ANLN PE=1 SV=2	17			10.4315	10.2999	10.6761	8.49624	8.47302	8.50531	10.7724	10.6265	10.6555	9.00998	9.16872	9.20838	10.8072	10.5722	10.6075	10.4616	10.7052	10.5226			2.85403	-0.297583		4.34988	0.326527		2.19726	0.105732		4.13985	0.220357		0.70301	0.0171375		3.47257	-0.191851
363	sp|Q5XXA6|ANO1_HUMAN	Q5XXA6	ANO1	Anoctamin-1 OS=Homo sapiens OX=9606 GN=ANO1 PE=1 SV=1	9			9.77211	10.5768	9.99308	10.2635	10.1663	10.5004	9.32728	9.83104	9.61242	9.93966	9.83255	9.88031	9.86415	9.99077	9.97121	9.98374	10.1742	10.3206			0.334743	0.0326845		1.6331	-0.109525		1.41325	-0.0593828		0.223655	0.00478671		1.28368	-0.0828186		0.274939	-0.0266983
364	sp|Q9NW15|ANO10_HUMAN	Q9NW15	ANO10	Anoctamin-10 OS=Homo sapiens OX=9606 GN=ANO10 PE=1 SV=2	2		ER-Membrane	9.33623	8.78622	10.1033	11.1787	10.2584	10.6684	9.90087	9.53137	10.5657	10.223	11.1977	10.7509	10.1823	10.4372	9.50465	8.95821	8.61817	9.79865			1.27633	0.191604		0.856016	-0.103292		0.0275865	0.00421062		0.8329	-0.098619		0.895091	0.133368		1.29926	0.195814
365	sp|Q4KMQ2|ANO6_HUMAN	Q4KMQ2	ANO6	Anoctamin-6 OS=Homo sapiens OX=9606 GN=ANO6 PE=1 SV=2	6		Plasma membrane	10.1922	9.57648	9.71335	10.3394	10.1053	10.3503	9.74531	8.84625	9.18835	10.0961	10.0202	9.78058	10.4344	9.77795	10.9161	10.0957	10.3908	10.4313			0.91836	0.0676011		1.30032	-0.154625		1.09594	-0.0413846		0.434606	0.0532732		1.31883	-0.154815		0.337984	0.0262165
366	sp|P39687|AN32A_HUMAN	P39687	ANP32A	Acidic leucine-rich nuclear phosphoprotein 32 family member A OS=Homo sapiens OX=9606 GN=ANP32A PE=1 SV=1	11			10.7541	10.4635	10.1864	9.70786	9.66137	10.0779	9.75715	10.3003	10.1403	9.74126	9.47724	10.0324	9.80271	9.54527	10.0002	10.8432	9.37978	10.129			1.27955	-0.088413		0.422308	0.0312858		0.0958824	-0.00842359		0.01363	0.00128955		0.0224188	-0.00462113		1.29972	-0.0968366
367	sp|Q92688|AN32B_HUMAN	Q92688	ANP32B	Acidic leucine-rich nuclear phosphoprotein 32 family member B OS=Homo sapiens OX=9606 GN=ANP32B PE=1 SV=1	16			10.0668	10.1995	10.4096	9.98264	9.75394	10.0219	10.0204	10.1006	9.92891	10.1776	10.1057	9.70336	10.0275	9.69535	10.2853	9.85896	10.3643	9.29759			1.10971	-0.0394562		0.252661	0.00921633		0.187244	0.0121625		0.0278837	-0.00269953		0.212127	0.0275864		0.470494	-0.0272937
368	sp|Q9BTT0|AN32E_HUMAN	Q9BTT0	ANP32E	Acidic leucine-rich nuclear phosphoprotein 32 family member E OS=Homo sapiens OX=9606 GN=ANP32E PE=1 SV=1	11			9.96429	10.4748	10.0854	10.3052	10.0813	10.429	10.0875	10.5921	10.2383	9.88747	9.92639	9.65202	9.62931	9.68572	9.7982	9.80964	10.245	9.10832			0.260152	0.0181929		0.00356251	-0.000289742		1.53792	-0.0632264		0.630702	-0.020924		0.646093	0.0862707		0.732149	-0.0450335
369	sp|Q9BQD7|ANKMT_HUMAN	Q9BQD7	ANTKMT	Adenine nucleotide translocase lysine N-methyltransferase OS=Homo sapiens OX=9606 GN=ANTKMT PE=1 SV=1	4			9.77509	9.47494	9.89669	10.6092	10.1711	10.192	10.3356	9.92698	9.93847	10.1946	10.3927	9.88942	10.4076	9.62356	10.104	9.50842	9.48587	10.0738			1.65395	0.0919301		0.721768	-0.041277		0.324718	-0.0219455		0.202545	-0.0203358		0.782411	0.0560436		1.24752	0.0699847
370	sp|Q9H6X2|ANTR1_HUMAN	Q9H6X2	ANTXR1	Anthrax toxin receptor 1 OS=Homo sapiens OX=9606 GN=ANTXR1 PE=1 SV=2	1		Plasma membrane	10.0266	9.53149	10.2516	10.7275	11.4159	10.27	8.98684	6.37257	7.82136	14.1842	11.3067	11.6889	9.0491	12.013	10.9668	9.62768	8.78345	6.97634			1.0514	0.124427		1.21154	-0.501405		0.71826	0.193289		0.6242	-0.2213		0.262617	-0.131873		1.09165	0.317716
371	sp|P04083|ANXA1_HUMAN	P04083	ANXA1	Annexin A1 OS=Homo sapiens OX=9606 GN=ANXA1 PE=1 SV=2	21			9.47658	9.68529	9.29421	11.0481	10.5622	10.5954	10.3324	10.1152	10.0028	10.4171	10.118	10.1196	9.67953	10.0128	9.99808	9.48608	9.3246	9.73206			2.52025	0.182794		1.51653	-0.0855934		1.26686	-0.0696862		1.05362	-0.0497749		1.87069	0.094004		1.8925	0.113108
372	sp|P50995|ANX11_HUMAN	P50995	ANXA11	Annexin A11 OS=Homo sapiens OX=9606 GN=ANXA11 PE=1 SV=1	12			10.0646	10.1207	10.026	9.67869	9.82241	9.9617	9.90075	9.79526	9.8796	9.88404	10.312	10.2728	10.3956	9.85342	9.94488	10.0118	10.135	9.9408			0.953891	-0.0319696		0.0164907	0.000683874		0.975628	0.0496293		0.218143	-0.0168317		0.99761	-0.0241554		0.339329	0.0176597
373	sp|P07355|ANXA2_HUMAN	P07355	ANXA2	Annexin A2 OS=Homo sapiens OX=9606 GN=ANXA2 PE=1 SV=2	11		Plasma membrane	9.4854	9.69954	9.44844	10.2422	10.3922	10.2743	9.53465	9.93365	10.1711	10.2574	9.94066	10.3447	10.1357	9.97863	10.2778	9.7979	10.0978	9.98792			2.20767	0.114701		0.862345	-0.0658989		0.316272	-0.0160091		0.181948	-0.0106565		0.137345	-0.011667		1.82684	0.0986916
374	sp|P12429|ANXA3_HUMAN	P12429	ANXA3	Annexin A3 OS=Homo sapiens OX=9606 GN=ANXA3 PE=1 SV=3	19			10.5065	10.204	10.3903	9.75041	9.82504	9.74808	10.2355	9.94233	10.0419	9.77318	10.3281	9.50769	10.1527	9.78289	10.101	9.93462	9.98141	9.7944			1.90363	-0.0804794		1.23353	0.0384237		0.145812	0.0144827		0.171361	0.0177251		0.779799	0.0250367		0.730254	-0.0659968
375	sp|P09525|ANXA4_HUMAN	P09525	ANXA4	Annexin A4 OS=Homo sapiens OX=9606 GN=ANXA4 PE=1 SV=4	12			9.4216	9.28888	9.35635	10.9156	11.282	11.1685	9.60792	9.83018	9.72983	10.7637	10.7981	10.1655	9.8569	9.93165	10.1914	9.29522	9.37394	9.02274			2.96935	0.253717		3.19014	-0.198838		0.97307	-0.071714		1.13678	-0.0849493		1.47347	0.0756218		1.72358	0.182003
376	sp|P08758|ANXA5_HUMAN	P08758	ANXA5	Annexin A5 OS=Homo sapiens OX=9606 GN=ANXA5 PE=1 SV=2	31			10.49	9.67948	9.64729	10.7981	10.4977	10.8771	10.1467	10.0489	9.69782	10.0796	10.0383	10.1037	9.8458	9.68634	10.0923	9.78985	9.34437	9.13675			1.04003	0.114962		1.90181	-0.11104		1.61775	-0.0887486		0.707612	-0.0326185		0.96382	0.0814026		0.232523	0.0262135
377	sp|P08133|ANXA6_HUMAN	P08133	ANXA6	Annexin A6 OS=Homo sapiens OX=9606 GN=ANXA6 PE=1 SV=3	28			9.65927	9.93876	9.62513	10.3504	10.2413	10.6041	9.98232	10.012	9.77322	10.168	9.96389	10.104	9.99301	10.0101	10.2048	9.88674	9.77054	9.71241			1.89481	0.0985525		1.67599	-0.0724592		1.08402	-0.0436355		0.13198	-0.00497385		0.594528	0.0199394		1.19566	0.054917
378	sp|P20073|ANXA7_HUMAN	P20073	ANXA7	Annexin A7 OS=Homo sapiens OX=9606 GN=ANXA7 PE=1 SV=3	8			9.68672	9.46531	9.75946	10.3383	10.3353	10.179	10.0023	9.42744	10.095	10.4853	10.7802	10.4619	9.94283	9.59161	10.0052	9.50089	10.2065	9.73696			2.52282	0.0981451		0.850078	-0.0690003		1.18255	0.0415987		1.90996	-0.106818		0.036378	0.00448827		2.86547	0.139744
379	sp|P13928|ANXA8_HUMAN	P13928	ANXA8	Annexin A8 OS=Homo sapiens OX=9606 GN=ANXA8 PE=1 SV=3	1			10.4311	9.77558	9.3786	11.4551	11.7105	8.6841	10.5156	8.95832	11.4793	10.2935	11.5063	10.3017	8.64227	9.15298	9.66165	8.93155	9.4246	9.69735			0.255191	0.0991994		0.0827546	-0.0407037		0.0530815	0.0236221		1.49259	-0.228594		0.493822	0.135813		0.805787	0.122821
380	sp|Q10567-3|AP1B1_HUMAN	Q10567-3	AP1B1	Isoform of Q10567, Isoform C of AP-1 complex subunit beta-1 OS=Homo sapiens OX=9606 GN=AP1B1	9			9.82367	9.81643	9.80219	10.1565	9.52611	10.0852	9.88909	9.59383	9.52878	10.5527	10.0009	10.4863	10.3189	10.074	10.1615	9.69493	9.7159	10.7731			0.245514	0.0195927		0.535713	-0.0416348		0.736703	0.061896		0.379041	-0.0260274		0.426491	-0.0549967		1.09031	0.0814887
381	sp|O43747|AP1G1_HUMAN	O43747	AP1G1	AP-1 complex subunit gamma-1 OS=Homo sapiens OX=9606 GN=AP1G1 PE=1 SV=5	14			10.0931	10.2703	9.83144	9.97415	10.1471	10.2297	9.95697	9.87627	10.2538	9.91764	9.81066	10.2688	9.98105	9.97032	9.40704	9.68567	10.0781	10.2478			0.183013	0.0119044		0.36437	-0.0176206		0.261531	-0.0157556		0.427166	-0.0349508		0.0559072	0.00440933		0.044524	-0.00385127
382	sp|O75843|AP1G2_HUMAN	O75843	AP1G2	AP-1 complex subunit gamma-like 2 OS=Homo sapiens OX=9606 GN=AP1G2 PE=1 SV=1	7			9.75788	10.2765	10.6597	10.4357	9.87902	10.6537	9.85267	9.87409	9.30091	9.40377	10.2789	10.2117	10.2232	9.28917	9.83472	9.87761	10.2184	9.97243			0.134239	0.0173676		1.06799	-0.098102		0.404751	-0.0500069		0.205569	-0.0302289		0.681282	-0.0506487		0.238633	-0.0326394
383	sp|Q9BXS5|AP1M1_HUMAN	Q9BXS5	AP1M1	AP-1 complex subunit mu-1 OS=Homo sapiens OX=9606 GN=AP1M1 PE=1 SV=3	12			9.90608	10.1675	10.0319	9.79311	9.98105	10.4024	10.0708	9.85653	10.282	9.82222	9.84096	10.0895	10.0174	10.2552	9.56181	10.0841	9.92948	9.90813			0.0878044	0.00733747		0.0331213	-0.00310504		0.244421	-0.0187019		0.00164844	-0.000167495		0.280676	0.0142009		0.25782	-0.0113644
384	sp|Q9Y6Q5-2|AP1M2_HUMAN	Q9Y6Q5-2	AP1M2	Isoform of Q9Y6Q5, Isoform 2 of AP-1 complex subunit mu-2 OS=Homo sapiens OX=9606 GN=AP1M2	13			10.3893	9.94057	9.96249	10.4098	9.88164	9.84166	10.6626	10.3507	9.60683	9.78474	9.87692	9.82119	9.70983	10.169	10.2253	10.045	9.65454	9.66786			0.0350831	-0.00346385		0.121765	0.0173186		0.441552	-0.0296527		0.401465	0.0260832		0.502441	0.0597072		0.575593	-0.0331165
385	sp|P61966|AP1S1_HUMAN	P61966	AP1S1	AP-1 complex subunit sigma-1A OS=Homo sapiens OX=9606 GN=AP1S1 PE=1 SV=1	6			10.106	8.41187	9.97744	9.83306	9.70517	9.49443	10.4059	10.6206	10.682	9.5437	9.84067	10.619	9.80169	10.6476	9.78285	10.8776	8.7599	10.8905			0.149019	0.036061		2.51117	0.122337		0.383997	0.047492		0.0425114	0.00766118		0.213226	0.0625814		0.353645	0.0835529
386	sp|P56377|AP1S2_HUMAN	P56377	AP1S2	AP-1 complex subunit sigma-2 OS=Homo sapiens OX=9606 GN=AP1S2 PE=1 SV=1	2			10.0371	10.0226	9.29172	9.56688	9.91225	8.75144	10.3092	10.9022	10.6852	9.98171	9.23915	9.46969	10.2653	10.3808	9.26474	9.8543	11.6413	10.4243			0.324263	-0.0528931		1.18799	0.172808		0.151395	0.0258829		0.367354	0.0553553		0.0112923	0.00261705		0.199415	-0.0270103
387	sp|Q96PC3-4|AP1S3_HUMAN	Q96PC3-4	AP1S3	Isoform of Q96PC3, Isoform 4 of AP-1 complex subunit sigma-3 OS=Homo sapiens OX=9606 GN=AP1S3	5			10.6431	9.41896	9.53446	10.0931	11.0152	10.0839	10.5033	9.46554	9.49139	9.57325	10.3805	11.7472	9.79713	9.42328	9.21161	9.49216	9.44038	10.6855			0.491937	0.0810283		0.610819	-0.0877898		0.0744403	0.0208065		0.688325	-0.155965		0.0291931	-0.0064542		0.412668	0.101835
388	sp|O95782|AP2A1_HUMAN	O95782	AP2A1	AP-2 complex subunit alpha-1 OS=Homo sapiens OX=9606 GN=AP2A1 PE=1 SV=3	25		Plasma membrane	9.75597	9.60555	9.77439	10.4611	10.008	10.118	10.3225	10.0008	9.79557	10.0021	10.5921	10.1266	9.63169	9.97522	10.0651	9.82097	9.97515	9.96919			1.34136	0.0742257		0.41162	-0.0272445		0.0865027	0.00746831		0.778022	-0.0535617		0.299592	0.0173124		1.1532	0.081694
389	sp|O94973|AP2A2_HUMAN	O94973	AP2A2	AP-2 complex subunit alpha-2 OS=Homo sapiens OX=9606 GN=AP2A2 PE=1 SV=2	16		Plasma membrane	9.5737	9.85523	9.88877	10.1888	10.2426	9.8872	9.8214	9.72718	10.1784	10.0697	10.2244	10.029	10.2026	10.0136	9.80079	10.1003	10.0862	10.1102			1.18234	0.0527243		0.588348	-0.0334448		0.0321437	0.00169083		0.417718	-0.0184065		0.518099	-0.0270878		1.40536	0.0544152
390	sp|P63010|AP2B1_HUMAN	P63010	AP2B1	AP-2 complex subunit beta OS=Homo sapiens OX=9606 GN=AP2B1 PE=1 SV=1	35		Plasma membrane	9.53592	9.77025	9.45979	10.2735	10.4072	10.389	10.1289	10.1026	9.97828	10.1633	10.2346	10.3956	10.1718	10.1621	9.99497	9.53523	9.41804	9.87907			1.947	0.11557		2.09581	-0.0454108		0.408091	-0.0115696		0.936992	-0.0255355		1.22586	0.0681666		1.99006	0.104001
391	sp|Q96CW1|AP2M1_HUMAN	Q96CW1	AP2M1	AP-2 complex subunit mu OS=Homo sapiens OX=9606 GN=AP2M1 PE=1 SV=2	12		Plasma membrane	9.77954	9.80627	9.92735	10.4211	10.6811	9.85662	10.1936	9.85084	10.2658	9.76176	9.85033	10.3168	9.93913	10.0536	9.41038	9.80638	10.0065	10.0729			0.781019	0.0725239		0.366597	-0.0348771		0.477379	-0.0470677		0.311201	-0.0293673		0.434102	0.0207793		0.38081	0.0254561
392	sp|P53680|AP2S1_HUMAN	P53680	AP2S1	AP-2 complex subunit sigma OS=Homo sapiens OX=9606 GN=AP2S1 PE=1 SV=2	14		Plasma membrane	10.3164	10.074	10.0323	9.52823	10.1634	9.70558	10.082	9.8975	10.0327	9.86508	10.2971	9.64726	10.2655	9.74948	9.98216	9.86141	10.4479	10.0521			0.608812	-0.0455782		0.332833	0.0254471		0.214021	0.0214499		0.057191	0.00563859		0.239492	-0.0157413		0.31565	-0.0241284
393	sp|O00203|AP3B1_HUMAN	O00203	AP3B1	AP-3 complex subunit beta-1 OS=Homo sapiens OX=9606 GN=AP3B1 PE=1 SV=3	27		Endosome	9.56127	9.59828	9.87	10.3472	9.85231	10.0695	9.91392	9.93768	9.9946	10.1201	10.1053	10.0932	10.1218	9.91883	9.79817	10.406	10.1855	10.1064			1.2097	0.0644898		0.476106	-0.0249269		0.0662964	0.00400736		0.758726	-0.0267722		0.961613	-0.0399136		1.58783	0.0684972
394	sp|O14617-5|AP3D1_HUMAN	O14617-5	AP3D1	Isoform of O14617, Isoform 5 of AP-3 complex subunit delta-1 OS=Homo sapiens OX=9606 GN=AP3D1	15		Endosome	9.96843	9.84755	9.66898	9.91521	10.1848	10.3701	9.80545	9.84726	10.2647	10.0307	10.4342	10.1164	10.2436	9.67244	9.82726	10.0507	9.62457	10.1277			0.957736	0.0515955		0.469948	-0.0313834		0.0928251	0.00665002		0.669139	-0.0439242		0.0683518	0.00615323		1.21411	0.0582455
395	sp|Q9Y2T2|AP3M1_HUMAN	Q9Y2T2	AP3M1	AP-3 complex subunit mu-1 OS=Homo sapiens OX=9606 GN=AP3M1 PE=1 SV=1	17		Endosome	9.66275	9.59623	10.073	10.2527	9.97922	10.1492	10.0081	10.0432	9.92288	10.2418	10.3526	9.88017	10.138	10.0685	9.63597	9.63681	10.002	10.3569			1.10197	0.0552569		0.854966	-0.0243009		0.0861221	0.00558596		0.491713	-0.0339399		0.00150011	0.000135932		1.04522	0.0608428
396	sp|P53677|AP3M2_HUMAN	P53677	AP3M2	AP-3 complex subunit mu-2 OS=Homo sapiens OX=9606 GN=AP3M2 PE=1 SV=1	7			10.0473	10.4592	9.79119	9.91304	9.45647	9.68424	10.3941	10.0642	9.99404	9.84808	9.76513	10.1984	10.3521	9.68437	10.1927	10.1853	10.0977	9.87244			0.681369	-0.0559036		1.17176	0.0629697		0.63396	0.0385171		0.174308	0.0161124		0.255949	0.0146198		0.179727	-0.0173865
397	sp|Q92572|AP3S1_HUMAN	Q92572	AP3S1	AP-3 complex subunit sigma-1 OS=Homo sapiens OX=9606 GN=AP3S1 PE=1 SV=1	9		Endosome	10.1051	10.1537	9.81216	8.73029	8.96187	9.2903	10.5915	10.7165	10.1452	9.33995	9.08703	9.55673	11.1825	10.8445	10.4213	11.3266	9.62743	10.1072			1.9103	-0.152339		2.40009	0.216346		0.712449	0.0540844		2.26066	0.209635		0.0986806	0.0216484		1.56231	-0.0982546
398	sp|P59780|AP3S2_HUMAN	P59780	AP3S2	AP-3 complex subunit sigma-2 OS=Homo sapiens OX=9606 GN=AP3S2 PE=1 SV=1	2			9.8525	8.87146	9.50291	10.8003	10.3543	10.8948	9.3262	10.0642	9.85994	10.1205	9.82408	10.5698	9.8373	9.66471	10.1842	9.93129	10.3583	9.98314			1.51434	0.188548		1.45034	-0.137147		0.818448	-0.0697514		0.47862	-0.0430126		0.537	-0.049478		1.01336	0.118797
399	sp|Q9Y6B7|AP4B1_HUMAN	Q9Y6B7	AP4B1	AP-4 complex subunit beta-1 OS=Homo sapiens OX=9606 GN=AP4B1 PE=1 SV=2	11			9.82999	10.0412	9.76006	9.52491	9.96195	10.1536	10.1547	10.179	10.7619	9.96943	9.43107	9.79293	10.0303	10.2106	10.0736	9.62842	10.2325	10.2638			0.0459216	0.00435376		0.749974	0.0642218		0.212784	-0.0204401		0.789755	0.0510773		0.522923	0.0464355		0.214516	-0.0160863
400	sp|Q9UPM8|AP4E1_HUMAN	Q9UPM8	AP4E1	AP-4 complex subunit epsilon-1 OS=Homo sapiens OX=9606 GN=AP4E1 PE=1 SV=2	5			9.35345	10.2329	10.3419	10.2089	9.7704	9.62632	10.5776	9.85092	10.1411	9.62809	9.52216	9.89754	9.57246	10.0292	10.5768	9.76759	10.2945	10.6082			0.0692117	-0.0103233		0.47177	0.0411423		0.352043	-0.0258277		0.44556	0.0504558		0.0309205	-0.00395648		0.288642	-0.0361511
401	sp|O00189|AP4M1_HUMAN	O00189	AP4M1	AP-4 complex subunit mu-1 OS=Homo sapiens OX=9606 GN=AP4M1 PE=1 SV=2	3			10.2631	9.72067	10.6453	10.8896	10.9601	9.99698	9.67956	9.81895	10.653	10.4353	9.2626	8.90708	10.6427	9.28109	9.47604	8.57996	9.78281	11.005			0.471375	0.0603022		0.621792	-0.0838686		0.8493	-0.155575		0.147937	0.0365732		0.145872	0.0447059		0.512733	-0.0952728
402	sp|Q9Y587|AP4S1_HUMAN	Q9Y587	AP4S1	AP-4 complex subunit sigma-1 OS=Homo sapiens OX=9606 GN=AP4S1 PE=1 SV=1	2			10.5829	10.3015	10.7137	9.49315	10.0428	11.0426	9.92214	9.85013	9.21504	10.3077	9.44045	10.0934	10.4929	10.1743	9.59766	10.8002	8.58788	9.34156			0.256396	-0.0456358		0.455437	-0.0799792		0.157051	-0.0320217		0.11231	0.0167194		0.0615483	0.0191837		0.75461	-0.0776575
403	sp|Q2VPB7|AP5B1_HUMAN	Q2VPB7	AP5B1	AP-5 complex subunit beta-1 OS=Homo sapiens OX=9606 GN=AP5B1 PE=1 SV=4	8			10.2854	9.10762	10.5522	10.595	10.5299	10.6979	10.1659	10.2433	10.7708	9.71697	9.48716	9.76228	9.1443	9.29493	8.59045	10.775	9.56698	10.714			0.567354	0.0949594		0.498102	-0.034804		2.47938	-0.134409		1.10341	-0.104177		0.0425714	0.00798285		0.222656	-0.0394498
404	sp|Q9H0R1|AP5M1_HUMAN	Q9H0R1	AP5M1	AP-5 complex subunit mu-1 OS=Homo sapiens OX=9606 GN=AP5M1 PE=1 SV=2	3			11.15	9.78718	10.2315	9.45275	9.22088	9.79551	9.81841	10.346	9.77775	9.52669	9.71159	10.2968	10.0083	9.84732	9.86877	11.1213	10.3589	9.68033			0.858269	-0.124701		0.842966	0.0678303		0.558178	0.0540378		0.0603815	0.0063477		0.327898	-0.0551338		0.458199	-0.0706633
405	sp|Q9NUS5|AP5S1_HUMAN	Q9NUS5	AP5S1	AP-5 complex subunit sigma-1 OS=Homo sapiens OX=9606 GN=AP5S1 PE=1 SV=1	4			9.55191	9.0285	10.2711	10.3589	10.3369	9.81466	9.95296	10.181	10.7919	10.6642	9.89738	10.1996	9.9253	9.23295	9.43345	10.0063	10.3235	10.0296			0.644094	0.0865422		0.118767	0.0142		0.115141	0.0129288		1.16443	-0.109126		0.266623	0.0265488		0.729444	0.099471
406	sp|O43299|AP5Z1_HUMAN	O43299	AP5Z1	AP-5 complex subunit zeta-1 OS=Homo sapiens OX=9606 GN=AP5Z1 PE=1 SV=2	3			10.0232	10.5943	10.491	9.90268	10.8371	10.73	8.50585	10.3933	10.9231	10.466	9.89078	9.9473	8.04646	9.28229	9.28467	9.58754	10.3326	10.7618			0.15308	0.0202326		0.288304	-0.0895702		0.443279	-0.0524058		1.02751	-0.193741		0.139307	-0.0470254		0.374586	-0.0321732
407	sp|O14727|APAF_HUMAN	O14727	APAF1	Apoptotic protease-activating factor 1 OS=Homo sapiens OX=9606 GN=APAF1 PE=1 SV=2	9			9.79119	9.20033	9.84344	10.539	10.1849	9.97138	9.71701	9.68007	9.9236	10.6532	10.2367	10.3555	9.96281	10.1343	10.3526	9.75588	9.47631	10.2219			1.18251	0.0948072		1.15919	-0.0707189		0.397568	0.0271599		0.772504	-0.0408193		0.0545064	-0.00535798		1.49446	0.121967
408	sp|O96018|APBA3_HUMAN	O96018	APBA3	Amyloid-beta A4 precursor protein-binding family A member 3 OS=Homo sapiens OX=9606 GN=APBA3 PE=1 SV=1	4			11.0127	9.32782	10.2741	10.1795	9.7091	9.34385	10.1386	10.5879	10.2483	8.67211	10.1385	10.1365	9.52824	10.0671	9.31347	10.8191	9.56317	10.94			0.306331	-0.0598939		0.85635	0.0792446		0.0648177	-0.0157451		0.00970407	-0.00247514		0.0669887	-0.0131299		0.303413	-0.075639
409	sp|O00213|APBB1_HUMAN	O00213	APBB1	Amyloid beta precursor protein binding family B member 1 OS=Homo sapiens OX=9606 GN=APBB1 PE=1 SV=2	1			8.30738	8.71163	9.37815	11.1081	8.84141	10.4099	10.4643	9.51126	10.7899	10.9713	10.6865	9.72204	10.2688	11.5661	11.7169	7.64253	11.464	8.43981			0.78656	0.201339		0.057145	0.0187325		0.180147	0.0536623		0.497006	0.092343		0.381963	0.180024		1.62299	0.255002
410	sp|Q92870|APBB2_HUMAN	Q92870	APBB2	Amyloid beta precursor protein binding family B member 2 OS=Homo sapiens OX=9606 GN=APBB2 PE=1 SV=3	10			9.70127	10.3755	10.1102	10.2712	10.0372	10.3967	10.0548	10.5441	10.0229	10.2131	9.66118	10.2986	9.73589	9.37229	9.42409	10.4086	9.81578	9.55671			0.365586	0.0292635		0.11231	-0.00906693		0.284591	-0.0242859		1.0594	-0.0839159		0.367112	0.0412675		0.0409923	0.00497762
411	sp|P25054|APC_HUMAN	P25054	APC	Adenomatous polyposis coli protein OS=Homo sapiens OX=9606 GN=APC PE=1 SV=2	10			9.20433	9.48569	10.0162	10.529	10.2584	10.4639	9.92431	10.2761	9.97986	10.0619	10.5112	10.2425	9.83403	9.79154	9.75455	9.86824	10.0034	9.79485			1.30174	0.127668		1.21956	-0.0553054		0.380282	-0.0190473		1.2942	-0.0722208		0.554134	0.0252331		1.20912	0.10862
412	sp|O95996|APCL_HUMAN	O95996	APC2	Adenomatous polyposis coli protein 2 OS=Homo sapiens OX=9606 GN=APC2 PE=1 SV=1	1		Nuclear	10.705	10.8552	9.86773	8.72451	9.46623	11.04	9.90054	9.78081	10.464	11.1869	9.08812	9.14823	10.5299	10.7071	9.83321	10.1182	9.17835	9.40587			0.385332	-0.105922		0.156168	0.045849		0.0259871	0.0109127		0.293589	0.080833		0.587204	0.0719543		0.345625	-0.0950095
413	sp|P13798|ACPH_HUMAN	P13798	APEH	Acylamino-acid-releasing enzyme OS=Homo sapiens OX=9606 GN=APEH PE=1 SV=4	21			10.1134	10.144	10.1142	10.1816	9.6427	10.5642	9.9511	9.86003	10.137	10.1651	9.93477	9.61941	9.59107	9.79761	9.92506	10.0552	10.1567	10.0469			0.0341535	0.0041099		0.232645	-0.0250581		0.26441	-0.0301277		0.343201	-0.0232242		0.46486	-0.0143924		0.424306	-0.0260178
414	sp|P27695|APEX1_HUMAN	P27695	APEX1	DNA repair nuclease/redox regulator APEX1 OS=Homo sapiens OX=9606 GN=APEX1 PE=1 SV=2	10			11.0088	10.0496	10.0202	10.3201	9.96704	9.85649	10.1357	10.0668	9.87621	10.2049	9.57947	9.70314	9.65213	9.63933	10.2204	10.2759	10.0404	9.38319			0.302483	-0.0386414		0.127828	-0.00783458		0.367632	-0.0306582		0.0202753	-0.00243712		0.164477	0.0198544		0.55355	-0.0692996
415	sp|Q9UBZ4|APEX2_HUMAN	Q9UBZ4	APEX2	DNA-(apurinic or apyrimidinic site) endonuclease 2 OS=Homo sapiens OX=9606 GN=APEX2 PE=1 SV=1	2			11.8331	11.6283	10.6559	8.43202	10.1708	10.6434	10.2559	11.2498	10.3765	9.04137	8.74587	8.27227	10.2215	9.45557	9.41634	10.2855	9.63653	9.67945			0.821535	-0.223611		0.451434	0.125533		0.582873	-0.158876		1.36477	0.155186		0.905986	0.107068		2.34837	-0.382486
416	sp|Q96BI3|APH1A_HUMAN	Q96BI3	APH1A	Gamma-secretase subunit APH-1A OS=Homo sapiens OX=9606 GN=APH1A PE=1 SV=1	2			9.79697	9.56587	9.54663	10.4542	10.3921	9.95609	11.3287	10.5003	10.2684	10.9558	10.2824	10.247	8.59187	9.7159	9.8057	9.4032	9.50132	9.68752			1.55749	0.0955772		0.470308	0.0535525		0.346422	0.0326383		1.02292	-0.168932		1.29352	0.16624		1.3898	0.128216
417	sp|Q9BZZ5|API5_HUMAN	Q9BZZ5	API5	Apoptosis inhibitor 5 OS=Homo sapiens OX=9606 GN=API5 PE=1 SV=3	27			9.95216	9.92231	9.91499	9.74573	9.89134	9.90137	9.76125	9.98264	9.81659	9.96672	10.1387	9.89211	10.3302	9.84528	10.0752	10.3866	10.1755	10.3013			0.346811	-0.0079288		0.100919	-0.00386623		0.858387	0.0235678		0.137872	0.0082925		1.82859	-0.0616702		0.612257	0.015639
418	sp|Q96GX9|MTNB_HUMAN	Q96GX9	APIP	Methylthioribulose-1-phosphate dehydratase OS=Homo sapiens OX=9606 GN=APIP PE=1 SV=1	6			10.2444	10.2567	9.7804	10.1147	10.3079	10.1117	10.1646	10.2454	10.2841	9.65082	9.89046	10.0185	10.5091	9.54182	9.72451	9.72918	9.6968	9.72902			0.226834	0.016605		0.0823032	0.00265643		1.09111	-0.0455519		0.0423977	0.00576051		2.82375	0.0747734		0.398306	-0.0289469
419	sp|Q8IW19|APLF_HUMAN	Q8IW19	APLF	Aprataxin and PNK-like factor OS=Homo sapiens OX=9606 GN=APLF PE=1 SV=1	3			9.22989	9.46324	10.035	10.6759	10.1761	9.93342	9.48591	10.4848	9.78617	10.6589	9.78105	9.67959	9.7312	10.0845	10.7663	10.492	9.78502	9.75099			1.09681	0.104338		0.432039	-0.0545594		0.222621	-0.0308984		0.10735	0.0184435		0.0795531	-0.012956		0.583028	0.0734392
420	sp|Q06481|APLP2_HUMAN	Q06481	APLP2	Amyloid beta precursor like protein 2 OS=Homo sapiens OX=9606 GN=APLP2 PE=1 SV=2	6		Endosome	7.91141	7.68935	7.76187	12.186	12.6101	12.2848	8.32589	7.62167	8.27663	14.8243	14.6676	14.8668	9.39247	8.27261	9.69931	7.45369	8.01569	8.13984		+	5.1605	0.670737		2.81402	-0.620151		3.0223	0.260025	+	2.03647	-0.703875		0.277859	0.0375638	+	5.24279	0.930761
421	sp|Q9HDC9|APMAP_HUMAN	Q9HDC9	APMAP	Adipocyte plasma membrane-associated protein OS=Homo sapiens OX=9606 GN=APMAP PE=1 SV=2	18		ER-Membrane	10.308	9.79599	10.2618	10.2204	10.0379	9.91802	10.0991	9.81546	9.89342	9.97047	10.2033	9.99319	9.82377	10.0384	9.96927	9.8539	10.0826	9.715			0.0609757	-0.00443836		0.63055	-0.0226291		0.0203376	0.000939824		0.642422	-0.0197461		0.154954	0.00822905		0.0489812	-0.00349853
422	sp|P06727|APOA4_HUMAN	P06727	APOA4	Apolipoprotein A-IV OS=Homo sapiens OX=9606 GN=APOA4 PE=1 SV=4	1			7.35912	10.2403	8.33582	6.55138	10.7735	4.75052	19.1951	11.557	16.7315	10.4997	11.489	11.8509	7.8197	9.98219	6.84524	6.0571	10.3896	9.57238			0.311278	-0.297599		1.23992	1.15127		0.753188	0.698717		1.07506	-0.476897		1.26347	0.875		1.04909	0.401118
423	sp|P04114|APOB_HUMAN	P04114	APOB	Apolipoprotein B-100 OS=Homo sapiens OX=9606 GN=APOB PE=1 SV=3	7			6.79269	6.45552	5.73386	15.787	16.452	14.4266	10.6213	9.4124	11.4819	11.6254	12.6513	11.6845	8.59705	9.70791	9.23543	6.19601	6.79757	6.34158		+	3.59942	1.30348		2.17396	-0.57384		2.13005	-0.373503		2.31731	-0.389213		2.26298	0.701754	+	2.78756	0.929978
424	sp|Q9UH17|ABC3B_HUMAN	Q9UH17	APOBEC3B	DNA dC->dU-editing enzyme APOBEC-3B OS=Homo sapiens OX=9606 GN=APOBEC3B PE=1 SV=1	6			10.5873	10.4945	10.8567	9.87423	9.47004	9.61333	9.93429	10.2038	9.25781	9.79225	10.5676	9.89868	10.2187	10.5687	9.99832	9.60826	9.59238	9.46292			2.3986	-0.137108		0.122394	0.0157686		0.728041	0.0641498		0.203511	0.0217411		0.312169	0.0357979		0.821747	-0.0729585
425	sp|Q9NRW3|ABC3C_HUMAN	Q9NRW3	APOBEC3C	DNA dC->dU-editing enzyme APOBEC-3C OS=Homo sapiens OX=9606 GN=APOBEC3C PE=1 SV=2	6			9.81092	8.94866	9.8117	11.6033	11.0511	9.77792	10.1791	10.1919	10.2868	9.98305	10.9355	9.71854	9.49687	9.73818	10.1012	9.2831	9.33034	9.7518			0.958572	0.184829		0.425408	-0.0824102		0.366896	-0.0789574		0.470131	-0.0648285		1.59096	0.113043		0.730155	0.105872
426	sp|Q8IUX4|ABC3F_HUMAN	Q8IUX4	APOBEC3F	DNA dC->dU-editing enzyme APOBEC-3F OS=Homo sapiens OX=9606 GN=APOBEC3F PE=1 SV=3	4			10.3961	9.60697	9.28255	10.2128	11.103	10.2843	9.70676	10.3128	8.9593	10.7848	10.5379	9.87135	10.4622	10.2293	9.04608	9.77212	9.614	9.81768			0.823514	0.114642		0.82567	-0.131187		0.115064	-0.017269		0.409362	-0.0745046		0.0711979	-0.0129116		0.694287	0.0973732
427	sp|P02656|APOC3_HUMAN	P02656	APOC3	Apolipoprotein C-III OS=Homo sapiens OX=9606 GN=APOC3 PE=1 SV=1	1			18.7647	12.6597	9.30516	7.61343	10.6819	5.82637	11.9194	7.34057	14.0223	10.0453	12.0374	11.8627	8.4736	9.95174	8.1738	6.26616	8.27168	6.78409		+	0.877134	-0.736323		0.527443	0.452601		0.796074	0.534031		1.37489	-0.356071		0.817605	0.601527		0.245023	-0.202292
428	sp|O14791|APOL1_HUMAN	O14791	APOL1	Apolipoprotein L1 OS=Homo sapiens OX=9606 GN=APOL1 PE=1 SV=5	1			9.14388	6.38793	12.1714	10.5702	7.06758	8.67701	12.8972	10.0027	6.16461	6.98175	11.4839	11.3064	13.7566	11.6964	10.9769	10.0197	9.97408	10.7218			0.0429992	-0.0400939		0.0923069	0.0934052		0.217502	0.162639		0.507383	0.317122		0.159532	-0.142797		0.126255	0.122545
429	sp|Q9BQE5|APOL2_HUMAN	Q9BQE5	APOL2	Apolipoprotein L2 OS=Homo sapiens OX=9606 GN=APOL2 PE=1 SV=2	6		ER-Membrane	8.1725	7.53066	8.92117	12.558	11.3065	11.4325	10.0465	11.0107	10.4612	9.51786	11.1541	10.8348	9.64187	9.82026	9.69408	9.6746	8.94609	9.27655		+	2.34491	0.525616		1.26099	-0.167667		0.876982	-0.164292		0.605329	-0.112149		1.53699	0.176367		1.68724	0.361323
430	sp|Q9BUR5|MIC26_HUMAN	Q9BUR5	APOO	MICOS complex subunit MIC26 OS=Homo sapiens OX=9606 GN=APOO PE=1 SV=1	3		Mitochondrion-Mtx	10.8431	10.115	10.1457	9.47176	10.043	9.98042	10.2987	10.3084	9.74049	10.1248	10.1184	10.0517	9.83388	9.82694	9.33152	9.64985	9.9082	10.2082			0.754835	-0.0720476		0.396532	0.0361788		0.554309	0.0404374		0.959325	-0.0674523		0.340753	0.0283538		0.349476	-0.0316102
431	sp|Q6UXV4|MIC27_HUMAN	Q6UXV4	APOOL	MICOS complex subunit MIC27 OS=Homo sapiens OX=9606 GN=APOOL PE=1 SV=1	10			9.3397	9.87851	9.84541	9.9423	10.3268	9.61056	10.6658	9.84918	9.60962	10.4598	10.374	9.97426	9.97656	10.5292	9.60564	9.87115	10.0413	10.1			0.485492	0.0441176		0.0379787	0.00604421		0.544269	0.045814		0.341668	-0.0373426		0.0325635	0.00457972		1.25801	0.0899316
432	sp|P05067|A4_HUMAN	P05067	APP	Amyloid-beta precursor protein OS=Homo sapiens OX=9606 GN=APP PE=1 SV=3	12		Endosome	7.80359	7.78369	8.08345	12.5578	12.2652	11.9999	9.02609	8.84078	8.88191	13.416	13.3631	13.2649	9.37706	9.10519	9.21976	8.22297	8.39449	8.39409		+	4.79946	0.641783		3.47658	-0.465855		1.78393	0.12257		4.1082	-0.535311		3.06387	0.0974621	+	3.981	0.764353
433	sp|Q92624|APBP2_HUMAN	Q92624	APPBP2	Amyloid protein-binding protein 2 OS=Homo sapiens OX=9606 GN=APPBP2 PE=1 SV=2	4			9.55983	9.58752	9.62354	10.3372	9.79502	9.92936	9.99922	8.98788	9.75439	10.6171	11.2226	10.1486	10.1619	10.0648	10.2845	9.31179	10.2318	10.3829			1.01883	0.0672521		0.58902	-0.0708047		0.829917	0.0901338		0.647858	-0.0706607		0.370013	-0.0575422		1.20801	0.157386
434	sp|Q9UKG1|DP13A_HUMAN	Q9UKG1	APPL1	DCC-interacting protein 13-alpha OS=Homo sapiens OX=9606 GN=APPL1 PE=1 SV=1	10			9.93992	10.4749	10.5563	9.70078	9.86919	9.55691	9.55428	9.66476	9.83061	10.3204	9.74087	10.3092	10.181	9.97673	9.87911	9.88331	10.4339	10.1279			1.18568	-0.0838687		0.179884	-0.00871921		0.821135	0.0612721		0.234021	-0.0191484		1.17366	-0.0668603		0.229245	-0.0225966
435	sp|Q8NEU8|DP13B_HUMAN	Q8NEU8	APPL2	DCC-interacting protein 13-beta OS=Homo sapiens OX=9606 GN=APPL2 PE=1 SV=3	5			9.19209	9.63006	9.48471	9.64603	10.5837	10.3576	10.2055	9.86879	10.6044	10.2117	10.3307	9.7926	10.4463	9.92987	9.67439	10.6332	10.0865	9.3219			1.0487	0.115239		0.00067721	-0.000105819		0.0719416	-0.00984494		0.167793	-0.017574		0.185947	0.032327		1.57695	0.105394
436	sp|P07741|APT_HUMAN	P07741	APRT	Adenine phosphoribosyltransferase OS=Homo sapiens OX=9606 GN=APRT PE=1 SV=2	11			10.388	10.0863	10.3268	10.1624	10.2248	10.2825	9.99626	10.0163	9.97946	10.1334	9.91616	9.54029	10.2589	9.51063	9.99952	9.69937	9.72495	9.75385			0.0450175	-0.00174969		1.94499	-0.0371359		0.748823	-0.0507908		0.0404276	0.00482333		2.56002	0.0402654		0.788934	-0.0525405
437	sp|Q7Z2E3|APTX_HUMAN	Q7Z2E3	APTX	Aprataxin OS=Homo sapiens OX=9606 GN=APTX PE=1 SV=2	10			10.1094	10.0035	9.67647	9.67775	9.95694	9.8639	10.0462	10.3209	9.82671	9.86306	10.0437	9.9644	10.2771	10.0998	9.9608	10.3375	9.85348	10.1183			0.139302	-0.0096893		0.486976	0.0285034		0.569661	0.0195252		0.558022	0.0186535		0.0565424	-0.00494697		0.153022	0.00983588
438	sp|Q7Z2E3-4|APTX_HUMAN	Q7Z2E3-4	APTX	Isoform of Q7Z2E3, Isoform 4 of Aprataxin OS=Homo sapiens OX=9606 GN=APTX	3			10.1884	9.18743	9.2398	10.1208	9.4654	10.3928	10.5435	10.0902	10.204	9.83574	9.59021	10.5784	9.92236	10.5873	9.55444	10.695	9.20918	10.5951			0.491407	0.0719972		0.329794	0.0366827		0.0136765	0.00242814		0.00430408	-0.000803089		0.0913718	0.0195588		0.495035	0.0744253
439	sp|O60306|AQR_HUMAN	O60306	AQR	RNA helicase aquarius OS=Homo sapiens OX=9606 GN=AQR PE=1 SV=4	23			10.2786	9.94742	10.3678	10.1707	9.86424	10.0356	10.3078	10.3003	9.96346	9.98946	9.606	9.96689	9.79789	9.97149	9.86586	9.80054	9.71787	10.048			0.435388	-0.020459		0.390599	0.0188565		0.430061	-0.0233539		0.00182921	0.000119872		1.08859	0.0487666		0.80863	-0.0438129
440	sp|P10398|ARAF_HUMAN	P10398	ARAF	Serine/threonine-protein kinase A-Raf OS=Homo sapiens OX=9606 GN=ARAF PE=1 SV=2	6			9.58393	9.77257	10.0642	10.3447	10.0261	10.1699	10.036	10.0066	8.91738	10.9665	9.95752	10.1747	10.4164	10.2495	9.53872	9.9558	9.61743	10.2021			1.19384	0.0583895		0.565712	-0.0836254		0.217094	0.026352		0.323948	-0.0455154		0.257762	-0.0412191		0.754046	0.0847415
441	sp|Q96P48|ARAP1_HUMAN	Q96P48	ARAP1	Arf-GAP with Rho-GAP domain, ANK repeat and PH domain-containing protein 1 OS=Homo sapiens OX=9606 GN=ARAP1 PE=1 SV=3	13			9.83553	10.169	9.97042	10.4074	10.0065	9.89515	10.2465	9.85034	10.002	10.1992	9.95343	10.0862	9.94272	10.0593	10.0448	10.1252	9.34904	9.85718			0.310038	0.0201048		0.218104	-0.0148065		0.0234913	-0.00172028		0.419922	-0.0127687		0.402811	0.038434		0.41195	0.0183845
442	sp|Q8WZ64|ARAP2_HUMAN	Q8WZ64	ARAP2	Arf-GAP with Rho-GAP domain, ANK repeat and PH domain-containing protein 2 OS=Homo sapiens OX=9606 GN=ARAP2 PE=1 SV=3	2			8.69067	17.0303	11.9917	9.802	8.57858	7.52732	13.7327	8.95209	7.28225	8.17626	9.82386	9.31103	8.88525	10.5566	6.76772	9.34361	15.1776	8.37047			0.666372	-0.491521		0.207275	0.161818		0.237007	0.0815955		0.146383	-0.0824659		0.132052	-0.135099		0.553775	-0.409926
443	sp|Q8WWN8|ARAP3_HUMAN	Q8WWN8	ARAP3	Arf-GAP with Rho-GAP domain, ANK repeat and PH domain-containing protein 3 OS=Homo sapiens OX=9606 GN=ARAP3 PE=1 SV=1	9			10.4522	10.5376	9.91568	9.79143	9.63867	9.93157	9.7734	9.49226	9.81981	9.79145	10.4415	9.67728	10.0335	10.1187	10.2391	9.86372	10.0652	10.417			0.857296	-0.0691971		0.415561	-0.0186036		0.295919	0.0273554		0.214055	0.0201554		1.08782	-0.0604289		0.390616	-0.0418418
444	sp|Q8WWN8-2|ARAP3_HUMAN	Q8WWN8-2	ARAP3	Isoform of Q8WWN8, Isoform 2 of Arf-GAP with Rho-GAP domain, ANK repeat and PH domain-containing protein 3 OS=Homo sapiens OX=9606 GN=ARAP3	1			9.75737	9.58529	9.7054	10.6522	10.5377	9.76388	9.90078	9.97403	9.36049	10.1332	9.23098	10.7149	10.7267	9.79439	9.35211	10.2542	10.5235	10.0328			0.880581	0.0949547		0.810032	-0.0868203		0.213201	-0.0416334		0.0529643	-0.013183		0.961853	-0.0754416		0.309765	0.0533213
445	sp|Q8WUF8|ARB2A_HUMAN	Q8WUF8	ARB2A	Cotranscriptional regulator ARB2A OS=Homo sapiens OX=9606 GN=ARB2A PE=1 SV=1	10			9.9023	9.77785	9.50561	10.3404	10.292	9.80655	10.0074	10.029	10.112	10.0249	10.0063	9.84852	11.0238	10.163	10.4425	9.93477	9.29279	9.49029			0.959954	0.0647673		0.278492	-0.0183545		0.387356	-0.0250306		0.8476	0.0776897		0.85191	0.0712546		0.750346	0.0397367
446	sp|P48444|COPD_HUMAN	P48444	ARCN1	Coatomer subunit delta OS=Homo sapiens OX=9606 GN=ARCN1 PE=1 SV=1	19			9.89916	10.1053	9.78113	9.70279	10.2164	10.2758	9.98116	10.4199	9.89971	10.1757	9.6877	9.89367	10.2232	10.0597	10.0348	10.8089	9.39093	9.44391			0.296571	0.0236639		0.00218092	0.000241531		0.220146	-0.019539		0.411594	0.023546		0.173932	0.0349266		0.0524805	0.00412498
447	sp|P15514|AREG_HUMAN	P15514	AREG	Amphiregulin OS=Homo sapiens OX=9606 GN=AREG PE=1 SV=2	4			8.37899	8.08104	7.61366	12.6905	13.1198	12.3695	8.45517	8.93396	9.76088	12.8366	13.0979	12.4407	8.70055	9.08693	9.43673	8.52554	8.63639	7.83519		+	3.20304	0.670368		2.13464	-0.498888		0.0974607	0.00881537		3.15132	-0.49938		0.698347	0.118559	+	3.05099	0.679184
448	sp|O15033|AREL1_HUMAN	O15033	AREL1	Apoptosis-resistant E3 ubiquitin protein ligase 1 OS=Homo sapiens OX=9606 GN=AREL1 PE=1 SV=3	6			10.2592	9.57623	10.137	10.4656	10.1593	10.4215	10.5515	9.74507	9.62228	10.3887	11.0682	10.2894	9.66485	9.66315	10.0438	9.19975	9.64209	9.1025			0.728133	0.0556278		0.556566	-0.0593704		0.374997	0.0328851		1.31295	-0.115263		0.912402	0.0983129		0.952255	0.0885128
449	sp|P84077|ARF1_HUMAN	P84077	ARF1	ADP-ribosylation factor 1 OS=Homo sapiens OX=9606 GN=ARF1 PE=1 SV=2	2		Golgi	10.0858	7.95047	8.32406	10.0629	10.7343	8.98016	11.4684	10.2262	10.5922	8.55892	8.65387	9.25809	15.2883	10.6339	8.13402	13.1795	8.82819	9.04066			0.627812	0.184081		0.552104	0.114034		0.83795	-0.165441		0.447219	0.312183		0.14499	0.0805586		0.055535	0.0186397
450	sp|P61204|ARF3_HUMAN	P61204	ARF3	ADP-ribosylation factor 3 OS=Homo sapiens OX=9606 GN=ARF3 PE=1 SV=2	18			10.4328	10.3284	9.59683	9.70643	9.70854	9.89327	10.566	10.525	10.452	9.41063	8.97432	9.37902	10.1526	10.031	10.0523	10.8013	9.9066	10.0829			0.417903	-0.0455214		2.47653	0.101141		1.20714	-0.0770149		1.51435	0.119742		0.335993	0.0363865		1.12107	-0.122536
451	sp|P18085|ARF4_HUMAN	P18085	ARF4	ADP-ribosylation factor 4 OS=Homo sapiens OX=9606 GN=ARF4 PE=1 SV=3	13			10.2735	10.1218	10.4255	9.9771	10.2076	9.88644	10.0731	10.19	10.1145	10.0688	9.73952	9.756	9.85976	9.4043	9.96471	9.91233	10.367	9.65795			0.835233	-0.0312368		0.245749	0.00982563		0.471082	-0.0232051		0.26629	-0.0203812		0.264786	0.022237		1.24813	-0.0544419
452	sp|P84085|ARF5_HUMAN	P84085	ARF5	ADP-ribosylation factor 5 OS=Homo sapiens OX=9606 GN=ARF5 PE=1 SV=2	8			9.99612	9.86452	9.9346	10.5102	10.0724	10.5574	9.65641	10.2737	9.91234	10.3131	9.83141	9.93813	9.66882	10.2093	9.74263	9.66058	9.48626	10.3722			1.10756	0.0676986		0.882101	-0.0664603		0.732888	-0.0484613		0.323706	-0.026063		0.132707	0.0169035		0.32916	0.0192373
453	sp|P62330|ARF6_HUMAN	P62330	ARF6	ADP-ribosylation factor 6 OS=Homo sapiens OX=9606 GN=ARF6 PE=1 SV=2	11		Plasma membrane	10.2211	9.89448	9.95681	10.3509	10.0202	10.1555	9.71865	9.83876	9.74323	9.9199	10.4397	9.96688	9.96072	9.71003	10.0103	10.2877	9.56312	10.2421			0.581513	0.0259572		1.66119	-0.0639408		0.114915	-0.00839109		0.559777	-0.0344064		0.400725	-0.037139		0.253133	0.0175661
454	sp|Q8N6T3|ARFG1_HUMAN	Q8N6T3	ARFGAP1	ADP-ribosylation factor GTPase-activating protein 1 OS=Homo sapiens OX=9606 GN=ARFGAP1 PE=1 SV=2	11			10.6773	9.89852	9.68856	10.4691	10.3469	9.83341	9.62042	10.1514	9.91725	10.2555	9.99218	9.79769	9.92576	10.0259	10.0452	9.57968	9.78072	9.99462			0.166852	0.023288		0.629079	-0.0506625		0.33096	-0.0270843		0.0975013	-0.00572736		0.229271	0.0167629		0.0256956	-0.00379625
455	sp|Q8N6H7|ARFG2_HUMAN	Q8N6H7	ARFGAP2	ADP-ribosylation factor GTPase-activating protein 2 OS=Homo sapiens OX=9606 GN=ARFGAP2 PE=1 SV=1	12			10.3993	10.0697	9.83432	10.0023	10.1067	9.83946	10.3201	9.92684	9.89503	10.2675	9.97943	9.79965	10.2331	9.90239	10.1619	9.62053	9.83734	9.80438			0.161514	-0.012387		0.0672872	0.00419706		0.0910054	0.00589556		0.127815	0.00848678		0.888828	0.0431087		0.0700593	-0.00649142
456	sp|Q9NP61|ARFG3_HUMAN	Q9NP61	ARFGAP3	ADP-ribosylation factor GTPase-activating protein 3 OS=Homo sapiens OX=9606 GN=ARFGAP3 PE=1 SV=1	8			9.75995	9.46033	10.0583	10.1983	10.4274	10.5366	9.89066	9.83099	9.71534	9.81581	10.2002	10.6543	10.0008	9.96818	9.91235	10.3195	9.66528	9.58564			1.4974	0.0945917		1.85754	-0.0869939		0.225375	-0.0222817		0.445965	-0.040425		0.0459077	-0.00520077		0.787234	0.07231
457	sp|Q9Y6D6|BIG1_HUMAN	Q9Y6D6	ARFGEF1	Brefeldin A-inhibited guanine nucleotide-exchange protein 1 OS=Homo sapiens OX=9606 GN=ARFGEF1 PE=1 SV=2	17			9.30237	9.18198	9.57451	10.1396	10.5711	10.1387	9.9289	9.88036	10.092	10.1863	10.623	10.4688	10.1793	10.1823	9.87337	9.91252	9.59577	10.169			2.18162	0.141046		0.920002	-0.0497306		0.328589	0.0213253		1.0949	-0.0524921		0.168357	0.011769		2.66979	0.162371
458	sp|Q9Y6D5|BIG2_HUMAN	Q9Y6D5	ARFGEF2	Brefeldin A-inhibited guanine nucleotide-exchange protein 2 OS=Homo sapiens OX=9606 GN=ARFGEF2 PE=1 SV=3	9			10.3006	9.75396	9.98754	9.94317	10.0122	10.075	9.23097	10.7366	10.0255	9.72555	10.2102	10.0362	9.55197	10.0119	10.1422	10.7264	9.46186	10.0682			0.0577973	0.00409155		0.0471208	-0.00943188		0.0267006	-0.00172419		0.189002	-0.0166673		0.0527643	-0.0128909		0.0263823	0.00236737
459	sp|Q5TH69|BIG3_HUMAN	Q5TH69	ARFGEF3	Brefeldin A-inhibited guanine nucleotide-exchange protein 3 OS=Homo sapiens OX=9606 GN=ARFGEF3 PE=1 SV=3	3			10.577	9.43227	9.93811	11.8329	9.73134	9.58373	10.0128	9.51443	11.0222	9.25198	10.8352	10.374	10.5579	9.80439	10.5309	8.06801	8.8311	10.1018			0.19225	0.0558215		0.0879045	-0.0288265		0.0805892	-0.0271934		0.0872892	0.0190174		0.732508	0.1822		0.126436	0.0286281
460	sp|P53367|ARFP1_HUMAN	P53367	ARFIP1	Arfaptin-1 OS=Homo sapiens OX=9606 GN=ARFIP1 PE=1 SV=2	15			10.0893	9.78907	9.3859	9.78877	9.82946	9.81552	9.93266	10.2592	10.0852	10.0504	10.2756	10.1237	10.2305	10.312	9.81122	10.6436	9.60281	9.97516			0.139849	0.0132758		0.873337	0.0357137		1.67603	0.0502525		0.126306	-0.00846217		0.0299197	0.00440032		0.730979	0.0635283
461	sp|P53367-2|ARFP1_HUMAN	P53367-2	ARFIP1	Isoform of P53367, Isoform A of Arfaptin-1 OS=Homo sapiens OX=9606 GN=ARFIP1	1			10.5196	9.34669	10.4435	10.3107	9.75366	10.45	10.2741	9.41964	9.70359	8.98677	9.59519	10.5185	10.3415	9.96203	11.4466	9.13744	9.7642	10.0263			0.0881441	0.0154637		0.560078	-0.0590212		0.383962	-0.0694682		0.616809	0.122598		0.176521	0.0239474		0.251717	-0.0540045
462	sp|P53365|ARFP2_HUMAN	P53365	ARFIP2	Arfaptin-2 OS=Homo sapiens OX=9606 GN=ARFIP2 PE=1 SV=1	12			9.60637	9.45802	9.87404	10.1585	9.51818	9.69778	10.8553	10.3106	10.0468	9.84264	10.2078	10.3257	9.94594	10.0825	9.5574	10.2671	10.0466	10.1987			0.328689	0.0255783		0.912507	0.0824477		0.654208	0.0499734		0.605048	-0.0417271		0.378842	0.0326186		1.33498	0.0755517
463	sp|Q13795|ARFRP_HUMAN	Q13795	ARFRP1	ADP-ribosylation factor-related protein 1 OS=Homo sapiens OX=9606 GN=ARFRP1 PE=1 SV=1	4		Golgi	10.087	9.87031	10.1262	10.1659	10.037	10.0396	9.97571	9.73541	10.3364	9.79273	9.82899	10.0853	10.1408	9.73607	9.55669	10.1915	10.0535	10.2409			0.4657	0.0119837		0.210748	-0.0146583		0.682593	-0.024519		0.235921	-0.0172852		0.304916	-0.0207164		0.303918	-0.0125352
464	sp|P78540|ARGI2_HUMAN	P78540	ARG2	Arginase-2, mitochondrial OS=Homo sapiens OX=9606 GN=ARG2 PE=1 SV=1	4			9.70249	9.81801	9.64136	11.1923	11.2624	10.8452	9.93114	9.56728	10.0337	9.59029	11.6156	11.0518	9.14983	9.93272	9.94312	8.51585	9.40156	8.8054			2.89689	0.195596		2.57736	-0.178253		0.211816	-0.0490095		0.704474	-0.152339		1.29095	0.145709		0.667844	0.146586
465	sp|Q9NWB6|ARGL1_HUMAN	Q9NWB6	ARGLU1	Arginine and glutamate-rich protein 1 OS=Homo sapiens OX=9606 GN=ARGLU1 PE=1 SV=1	3			10.2256	10.2766	10.3088	9.86216	9.33848	9.77772	10.1667	9.49354	10.1155	9.24947	9.36365	10.3259	10.224	9.67304	10.4188	9.78979	10.6719	10.7184			1.15419	-0.084553		0.36181	0.0339663		0.0112761	-0.00196005		0.453493	0.0644819		0.568394	-0.0653634		0.640105	-0.0865131
466	sp|Q07960|RHG01_HUMAN	Q07960	ARHGAP1	Rho GTPase-activating protein 1 OS=Homo sapiens OX=9606 GN=ARHGAP1 PE=1 SV=1	16			9.69813	9.95088	10.369	9.93099	10.1212	9.79596	9.85913	9.91728	9.78537	10.0066	10.0236	9.78232	10.2615	9.88725	10.3187	9.99813	10.3437	9.95031			0.0396303	-0.00345613		0.510696	-0.0187131		0.00610606	-0.000327425		0.532254	0.0275576		0.741357	-0.0344417		0.045044	-0.00378356
467	sp|A1A4S6|RHG10_HUMAN	A1A4S6	ARHGAP10	Rho GTPase-activating protein 10 OS=Homo sapiens OX=9606 GN=ARHGAP10 PE=1 SV=1	18			10.3337	10.671	10.5877	9.76492	9.63134	9.73608	9.77505	9.69532	9.65879	10.0258	10.2374	9.84515	10.0531	9.71876	9.67447	9.75644	10.8119	10.023			2.10181	-0.11253		0.290213	-0.00506413		1.12606	0.0487429		0.713772	-0.0357348		0.596326	-0.068734		1.41155	-0.0637872
468	sp|Q6P4F7|RHGBA_HUMAN	Q6P4F7	ARHGAP11A	Rho GTPase-activating protein 11A OS=Homo sapiens OX=9606 GN=ARHGAP11A PE=1 SV=2	3		Nuclear	10.8262	10.5095	10.1304	7.68449	9.34546	8.3851	10.9579	10.1111	12.0284	8.7935	9.64036	8.14826	11.0722	10.2562	10.3004	8.90534	11.4243	11.4809			1.29216	-0.307897		1.57262	0.377119		0.246936	0.0673475		1.30258	0.249677		0.171778	0.0639934		1.24384	-0.240549
469	sp|Q8IWW6|RHG12_HUMAN	Q8IWW6	ARHGAP12	Rho GTPase-activating protein 12 OS=Homo sapiens OX=9606 GN=ARHGAP12 PE=1 SV=1	19			9.59159	10.2001	10.1328	10.3826	10.1992	10.2701	9.97641	9.50537	9.23151	10.5405	10.3927	10.3681	10.0933	9.86848	9.6895	9.4888	10.0445	10.0246			0.668355	0.0488516		1.15977	-0.109253		0.999152	0.022222		1.64883	-0.0819168		0.439492	-0.0414899		0.940914	0.0710736
470	sp|Q8IWW6-3|RHG12_HUMAN	Q8IWW6-3	ARHGAP12	Isoform of Q8IWW6, Isoform 3 of Rho GTPase-activating protein 12 OS=Homo sapiens OX=9606 GN=ARHGAP12	1			8.97633	9.91819	9.90577	10.5289	10.2552	11.3513	8.64683	9.21018	9.25239	10.6405	9.76559	11.0101	9.84387	10.2196	9.3645	9.72386	10.2622	11.1247			1.18596	0.162609		1.89908	-0.249622		0.175767	-0.0317771		0.675843	-0.0970452		1.3314	-0.196514		0.86397	0.130832
471	sp|Q68EM7|RHG17_HUMAN	Q68EM7	ARHGAP17	Rho GTPase-activating protein 17 OS=Homo sapiens OX=9606 GN=ARHGAP17 PE=1 SV=1	13			9.72924	9.60347	9.5194	10.7231	10.6342	10.1724	10.1643	9.94011	9.64405	10.2352	10.0234	10.3761	10.2957	10.156	9.7344	9.77481	9.59033	9.6838			1.81208	0.132025		1.31735	-0.08876		0.63216	-0.0399558		0.363572	-0.0251664		0.614548	0.0346131		1.98706	0.0920689
472	sp|Q8N392|RHG18_HUMAN	Q8N392	ARHGAP18	Rho GTPase-activating protein 18 OS=Homo sapiens OX=9606 GN=ARHGAP18 PE=1 SV=3	22			10.1897	10.31	10.1573	10.2369	10.032	10.3604	10.1715	10.3047	10.2105	9.20499	9.24038	9.47585	9.56281	9.84893	9.75575	10.2085	10.2336	10.4962			0.061348	0.00291177		0.0465722	-0.00210545		2.64463	-0.132185		1.46102	0.0593832		0.352332	-0.0111176		2.64775	-0.129273
473	sp|Q14CB8|RHG19_HUMAN	Q14CB8	ARHGAP19	Rho GTPase-activating protein 19 OS=Homo sapiens OX=9606 GN=ARHGAP19 PE=1 SV=1	3			10.7644	10.9517	11.3629	7.91758	7.94522	8.39858	10.3236	10.5577	10.9347	8.5401	8.48134	8.56387	10.7998	10.3797	9.88541	10.9636	11.3732	11.8565			3.44199	-0.4431		3.27217	0.386304		0.987631	0.0785263		1.8081	0.27541		1.2225	-0.103056		2.70251	-0.364574
474	sp|Q5T5U3|RHG21_HUMAN	Q5T5U3	ARHGAP21	Rho GTPase-activating protein 21 OS=Homo sapiens OX=9606 GN=ARHGAP21 PE=1 SV=2	6			9.08194	9.57521	9.81676	10.9954	10.7407	9.95886	9.26859	9.43429	9.87464	10.8713	11.6072	9.79665	9.73657	10.2735	9.99996	9.70011	9.90136	9.3669			1.35026	0.158409		1.32318	-0.153527		0.109455	0.0253096		0.567716	-0.105461		0.198607	-0.0191626		0.977894	0.183718
475	sp|Q7Z5H3|RHG22_HUMAN	Q7Z5H3	ARHGAP22	Rho GTPase-activating protein 22 OS=Homo sapiens OX=9606 GN=ARHGAP22 PE=1 SV=1	2			12.3935	10.1509	11.6612	8.54573	8.75985	8.58913	10.2113	8.81808	10.347	8.62753	9.21944	10.0304	8.17318	9.7687	10.3755	11.1146	10.6542	12.5599			1.39041	-0.392378		0.862806	0.173441		0.630333	0.105126		0.0398715	0.0144509		1.04431	-0.224358		1.24752	-0.287251
476	sp|Q9P227|RHG23_HUMAN	Q9P227	ARHGAP23	Rho GTPase-activating protein 23 OS=Homo sapiens OX=9606 GN=ARHGAP23 PE=1 SV=2	3			8.50459	10.3565	9.9305	10.5006	10.2915	11.1519	10.4041	10.375	10.2083	10.9232	10.0614	9.75985	10.4596	9.6078	9.64458	8.18409	10.4681	9.16849			0.700843	0.158453		0.51874	-0.0479767		0.377583	-0.0546605		0.344948	-0.0523797		0.607246	0.163363		0.434264	0.103793
477	sp|Q9UNA1|RHG26_HUMAN	Q9UNA1	ARHGAP26	Rho GTPase-activating protein 26 OS=Homo sapiens OX=9606 GN=ARHGAP26 PE=1 SV=1	5			10.5454	10.013	10.3021	10.0687	9.72924	10.1497	9.60002	9.56492	9.69373	10.6289	10.1608	10.0193	10.1277	9.74022	10.1301	9.93386	9.4705	10.1217			0.62377	-0.0389219		1.11157	-0.0581338		0.576737	0.042052		0.574918	-0.0419045		0.421808	-0.0318709		0.0314744	0.00313008
478	sp|Q6ZUM4|RHG27_HUMAN	Q6ZUM4	ARHGAP27	Rho GTPase-activating protein 27 OS=Homo sapiens OX=9606 GN=ARHGAP27 PE=1 SV=3	9			9.18455	9.39151	9.72512	10.7492	10.7447	10.5194	9.59866	9.20286	9.96902	10.8747	10.4014	10.6726	10.3628	9.73851	10.0508	9.67813	9.75646	9.37966			2.23954	0.182447		1.51132	-0.159685		0.0258611	-0.00171724		1.25563	-0.0873557		0.0188732	-0.00217865		2.45455	0.18073
479	sp|Q52LW3|RHG29_HUMAN	Q52LW3	ARHGAP29	Rho GTPase-activating protein 29 OS=Homo sapiens OX=9606 GN=ARHGAP29 PE=1 SV=2	17			10.5903	11.0576	10.4421	9.07403	8.78045	9.41232	10.219	10.4649	10.564	8.77424	8.59908	8.67281	10.2645	10.3771	9.99784	10.784	10.9174	11.0083			2.34725	-0.230813		2.01574	0.19214		0.829792	-0.0641888		3.11626	0.23057		1.44212	-0.0654768		2.3336	-0.295002
480	sp|A7KAX9|RHG32_HUMAN	A7KAX9	ARHGAP32	Rho GTPase-activating protein 32 OS=Homo sapiens OX=9606 GN=ARHGAP32 PE=1 SV=1	8			10.4528	10.3176	9.66756	9.71676	9.86572	9.33359	10.6287	10.2578	10.6019	9.54686	9.18665	9.55052	9.9878	9.71278	10.3564	10.1232	10.1074	10.586			0.681865	-0.0692427		1.72331	0.118242		0.420899	-0.0303737		1.1504	0.0838267		0.55174	0.0318377		0.996725	-0.0996164
481	sp|Q9NRY4|RHG35_HUMAN	Q9NRY4	ARHGAP35	Rho GTPase-activating protein 35 OS=Homo sapiens OX=9606 GN=ARHGAP35 PE=1 SV=3	4			10.1302	8.91908	10.3844	9.53147	10.1745	9.88412	9.97103	8.83335	10.7192	10.3864	11.462	10.7468	9.8817	8.9031	9.6507	9.50151	10.5282	10.392			0.0694408	0.0146014		0.0471148	-0.0122012		1.26356	0.140207		1.51875	-0.200811		0.1855	-0.0457332		0.887949	0.154809
482	sp|Q9C0H5|RHG39_HUMAN	Q9C0H5	ARHGAP39	Rho GTPase-activating protein 39 OS=Homo sapiens OX=9606 GN=ARHGAP39 PE=1 SV=2	5			10.6509	9.82767	10.7958	9.68877	9.03643	8.85216	10.6446	10.6766	10.0876	10.0331	8.7516	9.17612	10.9211	10.2017	10.2019	10.2979	10.1676	9.98857			1.47432	-0.177036		1.65975	0.183362		0.101646	0.0200345		1.0419	0.161848		0.628091	0.0447292		1.0002	-0.157001
483	sp|P98171|RHG04_HUMAN	P98171	ARHGAP4	Rho GTPase-activating protein 4 OS=Homo sapiens OX=9606 GN=ARHGAP4 PE=1 SV=2	9			10.4745	10.4127	10.2422	9.47448	9.97995	9.60546	9.80416	10.0888	9.57007	9.93253	10.0407	9.31536	9.96225	9.95195	9.48152	10.0092	10.58	11.074			1.46868	-0.0952188		0.175992	0.0149764		0.108434	0.0122329		0.0165805	0.00204134		0.975379	-0.102438		0.932164	-0.0829859
484	sp|Q5TG30|RHG40_HUMAN	Q5TG30	ARHGAP40	Rho GTPase-activating protein 40 OS=Homo sapiens OX=9606 GN=ARHGAP40 PE=1 SV=4	1			10.8017	11.8341	11.5655	8.68213	9.39542	9.20942	10.1764	10.1558	12.1172	8.85881	10.0087	8.08329	9.07668	8.75178	9.22625	10.0229	10.1602	11.8737			2.41554	-0.321252		1.05342	0.240833		0.0759905	-0.0212688		0.024929	0.00712048		0.052612	0.0174279		1.35819	-0.342521
485	sp|A6NI28|RHG42_HUMAN	A6NI28	ARHGAP42	Rho GTPase-activating protein 42 OS=Homo sapiens OX=9606 GN=ARHGAP42 PE=1 SV=3	3			9.1813	9.37688	9.09628	10.5758	10.1762	10.2723	10.2339	10.2061	10.8624	9.63988	10.1264	9.82532	10.3042	10.2677	9.85517	9.40596	10.2259	10.3683			2.79185	0.170124		0.0779871	0.00755145		1.21326	-0.0669571		0.573253	0.0365433		0.533936	0.0625922		1.77373	0.103167
486	sp|Q17R89|RHG44_HUMAN	Q17R89	ARHGAP44	Rho GTPase-activating protein 44 OS=Homo sapiens OX=9606 GN=ARHGAP44 PE=1 SV=1	2			9.89967	9.86106	10.1796	10.1713	9.50469	10.645	9.76237	9.80869	10.617	8.74691	9.94636	8.82327	9.92701	8.88448	11.689	10.4948	10.5541	10.4846			0.152886	0.0211326		0.0604192	-0.0107743		0.8476	-0.139619		0.439231	0.138198		0.604644	-0.0634057		0.748971	-0.118487
487	sp|Q92619|HMHA1_HUMAN	Q92619	ARHGAP45	Rho GTPase-activating protein 45 OS=Homo sapiens OX=9606 GN=ARHGAP45 PE=1 SV=2	10			9.63505	9.30424	9.22819	11.0631	11.0812	10.8575	9.79245	9.78828	9.91117	10.9239	10.3591	10.4624	10.1485	9.93661	9.4372	9.24899	9.3836	9.43839			2.54725	0.233024		3.59432	-0.167106		0.859814	-0.054963		1.2796	-0.108659		2.92978	0.0718404		2.27361	0.178061
488	sp|Q13017|RHG05_HUMAN	Q13017	ARHGAP5	Rho GTPase-activating protein 5 OS=Homo sapiens OX=9606 GN=ARHGAP5 PE=1 SV=2	13			9.97763	10.4381	10.2646	9.30795	9.94106	9.69739	9.79535	9.90575	10.5376	9.30578	9.74902	9.69153	9.89449	10.1026	10.2937	10.2622	10.5918	10.2433			1.0482	-0.0798946		0.591161	0.0578786		0.0846763	-0.00842804		1.24803	0.0719966		0.451444	-0.0404017		1.44831	-0.0883226
489	sp|P85298|RHG08_HUMAN	P85298	ARHGAP8	Rho GTPase-activating protein 8 OS=Homo sapiens OX=9606 GN=ARHGAP8 PE=1 SV=1	2			8.21521	10.2664	10.7375	10.0979	9.94793	9.0834	8.75896	10.5814	10.2797	10.3231	10.1855	9.73454	10.8739	8.57636	9.50769	9.35005	12.2397	11.2408			0.0201446	0.00793888		0.0547319	0.0158651		0.435	0.0566023		0.266463	-0.0726565		0.42997	-0.143822		0.192084	0.0645411
490	sp|P52565|GDIR1_HUMAN	P52565	ARHGDIA	Rho GDP-dissociation inhibitor 1 OS=Homo sapiens OX=9606 GN=ARHGDIA PE=1 SV=3	9			9.83748	10.3722	9.88166	9.9308	9.7631	10.3265	9.82584	10.2034	9.43536	10.0271	10.2719	10.3965	10.2349	10.3123	9.32899	9.88472	9.95715	10.0102			0.00851081	0.000927288		0.318423	-0.0322128		0.502327	0.0336751		0.350297	-0.0439748		0.203932	-0.0189953		0.475881	0.0346024
491	sp|Q92888|ARHG1_HUMAN	Q92888	ARHGEF1	Rho guanine nucleotide exchange factor 1 OS=Homo sapiens OX=9606 GN=ARHGEF1 PE=1 SV=2	18			9.84484	9.96952	10.1232	10.0876	9.79076	9.71971	9.89723	9.92559	10.0999	10.319	10.2543	10.029	10.1011	9.89735	9.92817	10.089	9.68162	10.242			0.261873	-0.0122354		0.230652	0.0109563		1.15014	0.0495743		1.08416	-0.0357865		0.0432994	-0.00340513		1.10943	0.0373389
492	sp|O15013|ARHGA_HUMAN	O15013	ARHGEF10	Rho guanine nucleotide exchange factor 10 OS=Homo sapiens OX=9606 GN=ARHGEF10 PE=1 SV=4	18			9.78262	10.3654	10.4567	9.33045	9.26097	9.26674	10.1353	10.1437	10.2464	9.79009	9.36735	9.62954	10.0063	10.4642	10.1159	10.3837	10.3742	10.8803			1.3487	-0.130718		3.57033	0.12699		0.895408	0.0484411		1.40336	0.0838295		0.893555	-0.0507402		1.05872	-0.0822767
493	sp|Q9HCE6|ARGAL_HUMAN	Q9HCE6	ARHGEF10L	Rho guanine nucleotide exchange factor 10-like protein OS=Homo sapiens OX=9606 GN=ARHGEF10L PE=1 SV=4	5			9.63125	9.62914	9.6738	10.7213	10.7666	10.3737	9.48758	8.93066	9.51276	11.2668	11.9513	11.2885	9.96927	9.41648	9.77058	8.96634	9.25087	9.39302			1.88645	0.143165		2.09357	-0.195277		1.52623	0.116065		2.60043	-0.24655		0.190074	0.0168975		1.97343	0.25923
494	sp|O15085-2|ARHGB_HUMAN	O15085-2	ARHGEF11	Isoform of O15085, Isoform 2 of Rho guanine nucleotide exchange factor 11 OS=Homo sapiens OX=9606 GN=ARHGEF11	11			9.79495	9.85774	9.85659	10.3608	9.66219	9.50976	9.90163	10.3463	9.76903	10.1371	10.2694	10.3713	10.1795	10.1342	10.1138	10.2938	9.49067	9.95135			0.0382089	0.00446021		0.156447	0.019122		0.630335	0.0618741		0.788602	-0.0200856		0.119676	0.0145129		1.94259	0.0663343
495	sp|Q9NZN5|ARHGC_HUMAN	Q9NZN5	ARHGEF12	Rho guanine nucleotide exchange factor 12 OS=Homo sapiens OX=9606 GN=ARHGEF12 PE=1 SV=1	16			9.51776	9.51961	9.81852	10.4296	10.3786	10.4384	10.1391	10.4524	9.56491	10.1677	10.2795	10.0056	9.97454	9.7622	9.98766	9.91183	9.8653	9.78694			2.10424	0.119293		0.567035	-0.0571095		1.14589	-0.0358527		1.2187	-0.0385386		0.270348	0.0282418		2.17464	0.0834404
496	sp|Q5VV41|ARHGG_HUMAN	Q5VV41	ARHGEF16	Rho guanine nucleotide exchange factor 16 OS=Homo sapiens OX=9606 GN=ARHGEF16 PE=1 SV=1	14			9.44151	9.73772	9.65637	10.924	10.6548	10.4966	9.84868	9.93688	9.85471	10.5762	10.3381	10.4634	10.5387	9.89105	9.82823	9.56547	8.8538	9.39374			2.7256	0.15786		1.94383	-0.118641		0.697936	-0.0302388		0.686049	-0.0567131		0.95025	0.0931409		2.65823	0.127621
497	sp|Q96PE2|ARHGH_HUMAN	Q96PE2	ARHGEF17	Rho guanine nucleotide exchange factor 17 OS=Homo sapiens OX=9606 GN=ARHGEF17 PE=1 SV=1	2			10.7634	11.2857	11.5048	9.19164	7.59866	9.55933	12.8835	10.8826	10.5904	9.0381	7.73643	8.81244	10.3224	9.14336	9.87127	8.34089	10.6399	11.8351			1.17614	-0.350912		1.31094	0.379458		0.107544	-0.0372268		1.02605	0.195185		0.403175	0.167065		1.68934	-0.388139
498	sp|Q6ZSZ5|ARHGI_HUMAN	Q6ZSZ5	ARHGEF18	Rho guanine nucleotide exchange factor 18 OS=Homo sapiens OX=9606 GN=ARHGEF18 PE=1 SV=4	9			10.0119	9.22555	9.48454	10.8901	11.0238	10.3268	10.1929	9.57864	9.3087	10.1562	11.3375	10.9481	9.47818	9.237	10.0136	9.7924	9.61894	9.37526			1.69333	0.171302		1.46278	-0.154222		0.0591265	0.00939077		1.3935	-0.178291		0.11982	0.0144037		1.40901	0.180692
499	sp|Q92974|ARHG2_HUMAN	Q92974	ARHGEF2	Rho guanine nucleotide exchange factor 2 OS=Homo sapiens OX=9606 GN=ARHGEF2 PE=1 SV=4	19			9.79982	9.67531	9.56342	10.39	10.5328	9.9538	9.65542	9.77165	9.60934	10.7604	11.1051	10.7895	9.9057	10.3422	10.0237	9.48951	9.19538	9.43689			1.36377	0.0925138		1.2992	-0.0931833		1.24854	0.0824194		1.96179	-0.113061		1.16131	0.0468478		3.1337	0.174933
500	sp|Q96DR7|ARHGQ_HUMAN	Q96DR7	ARHGEF26	Rho guanine nucleotide exchange factor 26 OS=Homo sapiens OX=9606 GN=ARHGEF26 PE=1 SV=4	4			10.4649	12.0232	11.1633	7.48347	8.2422	6.2824	10.9309	10.7242	11.5768	8.48274	8.54265	8.24002	10.397	10.7314	10.0039	10.6304	12.9941	11.0863		+	1.75387	-0.614977		1.56565	0.597838		0.683427	0.209293		2.55272	0.297204		0.230523	-0.0575317		1.81251	-0.405684
501	sp|Q8N1W1|ARG28_HUMAN	Q8N1W1	ARHGEF28	Rho guanine nucleotide exchange factor 28 OS=Homo sapiens OX=9606 GN=ARHGEF28 PE=1 SV=3	1			9.87592	10.7572	11.1315	9.51386	8.68237	8.5656	10.5532	11.03	10.2031	9.70055	9.31064	9.75722	9.90724	10.1485	11.3366	9.5987	9.88391	10.0438			1.62273	-0.242703		1.78704	0.244161		0.867882	0.106937		0.756305	0.120099		1.18118	0.106488		1.02087	-0.135767
502	sp|Q9NR81-2|ARHG3_HUMAN	Q9NR81-2	ARHGEF3	Isoform of Q9NR81, Isoform 2 of Rho guanine nucleotide exchange factor 3 OS=Homo sapiens OX=9606 GN=ARHGEF3	3			10.5764	9.0913	10.3218	11.3059	10.3744	10.9895	9.19013	8.78979	9.10203	12.6482	11.9377	12.252	8.90407	8.50181	9.20344	9.07726	8.27393	9.4604			0.745999	0.130025		2.17615	-0.274883		1.69537	0.175105		3.30138	-0.473243		0.0978478	0.0170298		1.50384	0.305129
503	sp|A5YM69|ARG35_HUMAN	A5YM69	ARHGEF35	Rho guanine nucleotide exchange factor 35 OS=Homo sapiens OX=9606 GN=ARHGEF35 PE=1 SV=1	2			7.36316	9.16694	9.49659	9.5633	9.9478	10.3734	10.7964	8.5032	10.5736	9.5839	11.4758	12.7019	9.37763	11.8257	11.808	7.7357	9.84829	9.85862			0.707134	0.211827		0.0365976	-0.0128575		0.538788	0.168489		0.074801	-0.0347387		0.322358	0.123936		1.08813	0.380316
504	sp|A1IGU5|ARH37_HUMAN	A1IGU5	ARHGEF37	Rho guanine nucleotide exchange factor 37 OS=Homo sapiens OX=9606 GN=ARHGEF37 PE=1 SV=2	1			7.52935	10.6465	9.18702	6.29548	8.20645	7.13901	10.2954	8.06976	13.9037	8.21955	10.4122	8.61759	10.6258	10.3974	12.4991	13.2594	11.9083	12.788			0.818291	-0.328228		0.91116	0.544106		1.03399	0.334605		1.03736	0.297989		0.446009	-0.267992		0.0117325	0.00637775
505	sp|Q8N4T4|ARG39_HUMAN	Q8N4T4	ARHGEF39	Rho guanine nucleotide exchange factor 39 OS=Homo sapiens OX=9606 GN=ARHGEF39 PE=1 SV=1	2			11.3357	9.271	12.0725	10.7605	7.78349	7.94039	11.0451	9.61622	9.69316	9.97749	8.58381	9.39322	10.2875	9.19831	9.56548	11.0392	11.3537	11.0832			0.735611	-0.306312		0.513148	0.205242		0.212144	0.0928952		0.265956	0.0530793		0.829259	-0.143496		0.715883	-0.213417
506	sp|Q9NR80|ARHG4_HUMAN	Q9NR80	ARHGEF4	Rho guanine nucleotide exchange factor 4 OS=Homo sapiens OX=9606 GN=ARHGEF4 PE=1 SV=3	2			9.66743	7.97666	9.60517	12.0189	11.2929	9.30027	8.8665	9.55434	10.7957	10.2972	9.47766	11.8628	8.89066	9.04578	12.0933	10.5928	9.41785	9.24408			0.841838	0.260692		0.497885	-0.159898		0.0985602	-0.0402377		0.191408	-0.0874305		0.0107447	-0.00343824		0.779224	0.220454
507	sp|Q8TER5|ARH40_HUMAN	Q8TER5	ARHGEF40	Rho guanine nucleotide exchange factor 40 OS=Homo sapiens OX=9606 GN=ARHGEF40 PE=1 SV=3	2			11.2339	8.83155	10.8304	9.49825	10.2388	9.66333	8.58203	9.69386	9.06833	9.24757	10.8736	10.1337	10.5883	11.1976	10.6829	9.9991	10.4194	9.21738			0.196852	-0.0601208		0.79319	-0.110557		0.201969	0.0402771		0.572858	0.100981		0.706859	-0.11547		0.0538048	-0.0198437
508	sp|Q12774|ARHG5_HUMAN	Q12774	ARHGEF5	Rho guanine nucleotide exchange factor 5 OS=Homo sapiens OX=9606 GN=ARHGEF5 PE=1 SV=3	8			8.89877	9.99906	10.5026	10.1251	10.3622	10.6997	9.8267	9.27151	9.45451	10.8972	10.5326	10.3235	9.84028	9.72198	10.1433	9.34782	9.59256	10.4606			0.505196	0.0924979		1.78343	-0.132281		0.342601	0.0273308		1.52868	-0.0996712		0.303151	-0.0404033		0.658803	0.119829
509	sp|Q14155-5|ARHG7_HUMAN	Q14155-5	ARHGEF7	Isoform of Q14155, Isoform 5 of Rho guanine nucleotide exchange factor 7 OS=Homo sapiens OX=9606 GN=ARHGEF7	23			9.65184	9.35947	9.68593	10.238	10.2689	10.3037	10.0092	9.77217	9.87604	10.1611	10.3322	10.345	9.92825	10.0651	9.98097	9.89029	9.96688	10.1649			1.9204	0.106997		1.93347	-0.0600122		0.105346	0.00260535		1.87967	-0.0445964		0.589541	-0.0170309		2.31767	0.109602
510	sp|O14497|ARI1A_HUMAN	O14497	ARID1A	AT-rich interactive domain-containing protein 1A OS=Homo sapiens OX=9606 GN=ARID1A PE=1 SV=3	14		Nuclear	10.1646	10.3624	9.88595	9.97842	9.24436	10.4884	9.73017	10.0013	9.58653	10.0621	10.109	10.6526	9.91253	9.72661	9.82553	9.76949	10.4215	10.0786			0.199988	-0.0310311		0.141917	-0.0224189		0.38033	0.0558414		0.933051	-0.0682387		0.635781	-0.0452285		0.284525	0.0248103
511	sp|Q8NFD5|ARI1B_HUMAN	Q8NFD5	ARID1B	AT-rich interactive domain-containing protein 1B OS=Homo sapiens OX=9606 GN=ARID1B PE=1 SV=3	12			9.98466	10.2727	10.351	9.67182	9.34522	9.88239	9.85368	10.0392	10.2317	9.68081	10.0501	9.65147	10.2745	10.1167	10.1589	9.84692	10.3503	10.238			1.24475	-0.0787774		0.872312	0.0551949		0.355932	0.0254029		1.06463	0.0528125		0.211601	-0.0140708		1.07244	-0.0533745
512	sp|Q68CP9|ARID2_HUMAN	Q68CP9	ARID2	AT-rich interactive domain-containing protein 2 OS=Homo sapiens OX=9606 GN=ARID2 PE=1 SV=2	12		Nuclear	9.9161	10.2222	9.99231	10.0281	9.82078	10.1402	9.84547	10.0886	10.0001	10.1689	9.80004	9.86654	9.90792	10.2443	9.90437	10.2157	9.89545	9.94281			0.0422049	-0.00248493		0.157993	-0.00750619		0.100947	-0.00611135		0.107007	0.00702732		0.0894439	-0.00512327		0.140854	-0.00859628
513	sp|Q99856|ARI3A_HUMAN	Q99856	ARID3A	AT-rich interactive domain-containing protein 3A OS=Homo sapiens OX=9606 GN=ARID3A PE=1 SV=2	2		Nuclear	9.77757	8.38265	9.9274	12.4478	10.0358	10.5585	9.02928	8.5698	9.16457	9.82204	12.4074	12.5425	9.75707	9.99796	9.71365	8.87522	8.906	10.0847			0.910951	0.236628		1.14379	-0.303346		0.186264	0.0722472		0.752203	-0.233565		0.338926	-0.0556679		1.00821	0.308875
514	sp|Q8IVW6|ARI3B_HUMAN	Q8IVW6	ARID3B	AT-rich interactive domain-containing protein 3B OS=Homo sapiens OX=9606 GN=ARID3B PE=1 SV=2	2		Nuclear	9.62063	10.0455	9.64202	10.3083	9.49437	10.1625	9.33856	8.87509	9.88619	10.3934	11.0405	11.0362	9.94073	10.0602	10.3963	10.6001	9.96513	9.19426			0.33979	0.0356678		0.783093	-0.0981218		1.17753	0.117523		1.27025	-0.0984825		0.453303	-0.0811785		1.82362	0.153191
515	sp|P29374|ARI4A_HUMAN	P29374	ARID4A	AT-rich interactive domain-containing protein 4A OS=Homo sapiens OX=9606 GN=ARID4A PE=1 SV=3	5			9.63843	8.72914	9.41013	9.90209	10.4809	9.99645	9.6102	10.5466	10.3481	10.2771	9.86519	10.5293	10.762	9.94673	10.2245	9.60833	10.1526	9.97211			1.198	0.134312		0.00214256	0.000328802		0.146623	0.0150897		0.067703	0.00837667		0.305633	0.0367754		1.31451	0.149401
516	sp|Q4LE39|ARI4B_HUMAN	Q4LE39	ARID4B	AT-rich interactive domain-containing protein 4B OS=Homo sapiens OX=9606 GN=ARID4B PE=1 SV=2	10			10.2303	9.90306	10.2554	9.68934	10.0171	9.73656	9.70288	9.41211	9.67659	10.4856	9.69677	10.1138	9.77203	10.1171	10.326	10.571	10.2432	10.0511			0.916966	-0.0412732		0.853151	-0.0371735		0.466722	0.0419818		0.0597217	-0.00712307		1.48259	-0.0995871		0.00622265	0.000708594
517	sp|Q14865|ARI5B_HUMAN	Q14865	ARID5B	AT-rich interactive domain-containing protein 5B OS=Homo sapiens OX=9606 GN=ARID5B PE=1 SV=3	2			9.05766	9.70445	10.3242	11.2866	9.36632	9.73813	10.0069	9.9373	9.56985	9.63464	9.46469	9.02116	10.1169	9.70597	10.1149	10.8269	10.9928	11.1306			0.264312	0.0649541		0.183525	-0.04271		0.495021	-0.1065		1.14432	0.0870011		2.17624	-0.158496		0.272395	-0.041546
518	sp|Q9Y4X5|ARI1_HUMAN	Q9Y4X5	ARIH1	E3 ubiquitin-protein ligase ARIH1 OS=Homo sapiens OX=9606 GN=ARIH1 PE=1 SV=2	9			10.0198	9.68554	10.1067	10.3841	9.5093	9.74635	9.9739	9.96853	10.2357	9.62784	10.4254	9.88484	9.99202	9.80785	10.0491	10.0615	10.6002	9.92124			0.0391184	-0.00480091		0.205809	0.0219396		0.117297	0.0160072		0.0700247	-0.00720981		0.213128	-0.018177		0.107341	0.0112062
519	sp|O95376|ARI2_HUMAN	O95376	ARIH2	E3 ubiquitin-protein ligase ARIH2 OS=Homo sapiens OX=9606 GN=ARIH2 PE=1 SV=1	6			13.4443	9.99467	9.53665	8.04028	8.62259	8.39404	14.4298	13.1298	10.4125	8.68405	8.38329	8.44858	12.4191	9.346	8.5333	10.7148	8.63542	8.8308			0.873181	-0.375297		1.32501	0.582171		0.326949	0.0279761		0.52455	0.225491		1.1226	0.424454		0.809079	-0.347321
520	sp|Q96B23|ARK2N_HUMAN	Q96B23	ARK2N	Protein ARK2N OS=Homo sapiens OX=9606 GN=ARK2N PE=1 SV=3	4			10.2954	8.63769	9.72357	9.7232	9.03567	9.38267	10.3487	10.4203	10.723	9.78925	10.312	9.5068	10.8227	9.98275	9.63929	10.6954	10.6595	10.3022			0.0805489	-0.0186839		1.74774	0.157843		0.760624	0.0744728		0.234372	0.0356852		0.0986177	-0.00693802		0.265741	0.0557889
521	sp|Q96B23-2|ARK2N_HUMAN	Q96B23-2	ARK2N	Isoform of Q96B23, Isoform 2 of Protein ARK2N OS=Homo sapiens OX=9606 GN=ARK2N	1			9.71649	12.0383	9.43168	9.30024	9.24774	9.02246	8.31359	9.47842	9.99913	10.564	10.4442	8.37174	9.90034	10.562	9.52799	9.53005	15.642	8.90954			0.550046	-0.164893		0.0093438	0.00242948		0.286781	0.0851398		0.0967277	0.0327788		0.361844	-0.250517		0.194949	-0.0797527
522	sp|P40616|ARL1_HUMAN	P40616	ARL1	ADP-ribosylation factor-like protein 1 OS=Homo sapiens OX=9606 GN=ARL1 PE=1 SV=1	14		Golgi	10.2655	9.50724	9.70387	10.0035	9.95699	10.1789	10.1703	10.0718	10.0288	9.79632	9.95306	10.3555	10.082	10.0044	9.67667	10.2287	9.7483	10.2682			0.415676	0.0370945		0.0419374	0.00140757		0.00772382	-0.000629303		0.264784	-0.0199336		0.0277916	0.00217737		0.366527	0.0364652
523	sp|Q8N8R7|AL14E_HUMAN	Q8N8R7	ARL14EP	ARL14 effector protein OS=Homo sapiens OX=9606 GN=ARL14EP PE=1 SV=1	1			9.88571	10.4793	10.114	9.36702	11.0181	10.9576	10.4785	10.291	9.77885	9.68169	9.33321	9.76785	10.1329	8.73	9.49918	10.4226	10.1698	9.89266			0.182241	0.0410283		0.168343	-0.0385493		0.577044	-0.117835		0.149238	-0.0272661		0.0288021	0.00327408		1.0766	-0.0768064
524	sp|Q9NXU5|ARL15_HUMAN	Q9NXU5	ARL15	ADP-ribosylation factor-like protein 15 OS=Homo sapiens OX=9606 GN=ARL15 PE=1 SV=1	3			10.0971	9.32436	9.69671	10.7511	9.90984	10.3292	10.1689	10.13	10.2748	10.1068	9.92521	9.71285	10.439	9.38463	10.3841	9.91013	9.57711	9.87827			0.944197	0.0941716		0.257439	-0.0236633		0.65045	-0.0572083		0.113954	0.0171288		1.24435	0.0588842		0.410875	0.0369633
525	sp|Q0P5N6|ARL16_HUMAN	Q0P5N6	ARL16	ADP-ribosylation factor-like protein 16 OS=Homo sapiens OX=9606 GN=ARL16 PE=1 SV=1	2			10.1502	9.95895	9.64516	10.1703	10.9332	11.3987	11.251	9.625	12.0971	8.20811	8.96408	8.96611	9.73051	9.69162	10.7355	9.14692	9.59125	9.73625			1.00725	0.130481		0.0335339	0.0109654		2.05759	-0.312658		1.45013	0.202336		0.797787	0.206238		1.53056	-0.182177
526	sp|P36404|ARL2_HUMAN	P36404	ARL2	ADP-ribosylation factor-like protein 2 OS=Homo sapiens OX=9606 GN=ARL2 PE=1 SV=4	13			10.3232	10.1597	9.98529	9.77907	9.82805	9.98728	9.85747	9.85066	10.0434	9.89348	10.1823	10.0416	10.0732	9.88519	9.84431	10.3091	9.71965	10.2369			0.870949	-0.0375897		0.0709346	0.00272769		0.825362	0.0265888		0.563819	-0.0187551		0.312552	-0.0237098		0.213556	-0.0110009
527	sp|Q9Y2Y0|AR2BP_HUMAN	Q9Y2Y0	ARL2BP	ADP-ribosylation factor-like protein 2-binding protein OS=Homo sapiens OX=9606 GN=ARL2BP PE=1 SV=1	5			10.9165	9.80895	9.73115	10.0737	10.2809	10.5766	10.039	9.69697	9.42614	9.87491	10.5424	10.1136	9.49464	10.3269	9.90085	9.55065	9.65961	9.98666			0.176179	0.0283353		1.26168	-0.0900684		0.199069	-0.0176722		0.401915	-0.04267		0.0146201	-0.00136744		0.05929	0.0106631
528	sp|P36405|ARL3_HUMAN	P36405	ARL3	ADP-ribosylation factor-like protein 3 OS=Homo sapiens OX=9606 GN=ARL3 PE=1 SV=2	13			10.1731	10.604	10.0924	9.80368	9.95233	10.3524	10.1028	9.84491	10.0932	10.1264	9.57165	9.78071	9.92052	9.80842	9.86769	9.76012	10.1136	10.032			0.389748	-0.0317436		0.104313	-0.00787176		0.354238	-0.0291434		0.0323844	0.00250454		0.152245	0.00714667		0.814132	-0.0608871
529	sp|Q9Y689|ARL5A_HUMAN	Q9Y689	ARL5A	ADP-ribosylation factor-like protein 5A OS=Homo sapiens OX=9606 GN=ARL5A PE=1 SV=1	4			9.7452	9.44766	9.82871	9.86063	9.81587	9.98025	10.0042	9.70202	10.1258	10.0063	10.0021	9.96877	9.62555	10.3286	9.58231	10.372	10.4158	11.1882			0.905773	0.0357229		0.0599347	0.00338993		0.840219	0.0168964		0.266737	-0.0258553		1.10377	-0.0989077		1.15128	0.0526192
530	sp|Q96KC2|ARL5B_HUMAN	Q96KC2	ARL5B	ADP-ribosylation factor-like protein 5B OS=Homo sapiens OX=9606 GN=ARL5B PE=1 SV=1	2			9.89339	10.2714	9.42636	10.8141	11.2293	9.38091	9.2873	11.7422	10.572	8.90921	10.398	10.2335	9.61227	9.85514	8.86703	11.0534	8.81356	9.64089			0.405094	0.0876642		0.00218971	0.000851961		0.340393	-0.0869796		0.293951	-0.0618123		0.289079	0.0991565		0.00273926	0.000684565
531	sp|Q9H0F7|ARL6_HUMAN	Q9H0F7	ARL6	ADP-ribosylation factor-like protein 6 OS=Homo sapiens OX=9606 GN=ARL6 PE=1 SV=1	6			10.461	9.93716	10.006	10.0245	9.64512	9.81434	10.3751	10.3854	9.95161	9.51662	9.96471	9.74022	10.2733	9.93089	10.2213	9.71634	10.1835	9.85284			0.608215	-0.0398234		0.971108	0.0538607		0.184093	-0.0116186		1.0741	0.0547164		0.765557	0.0463629		0.772729	-0.051442
532	sp|Q15041|AR6P1_HUMAN	Q15041	ARL6IP1	ADP-ribosylation factor-like protein 6-interacting protein 1 OS=Homo sapiens OX=9606 GN=ARL6IP1 PE=1 SV=2	5		ER_high_curvature	9.49488	8.15313	10.1021	10.9343	10.2573	9.77209	10.4021	10.6124	10.3183	9.6231	10.5092	9.92395	10.3635	10.2632	9.45535	9.77811	9.12062	10.9164			0.707718	0.166629		0.0967626	0.0136108		0.278603	-0.0409895		0.0157806	-0.00263286		0.382598	0.0760723		0.531201	0.125639
533	sp|Q66PJ3|AR6P4_HUMAN	Q66PJ3	ARL6IP4	ADP-ribosylation factor-like protein 6-interacting protein 4 OS=Homo sapiens OX=9606 GN=ARL6IP4 PE=1 SV=3	4			11.1253	9.33425	9.6989	9.56808	9.74404	9.52142	10.0035	9.83639	10.7358	9.74899	9.92625	10.2347	10.3431	9.20305	9.92037	9.8638	10.487	10.705			0.265941	-0.0564192		0.767346	0.0787514		0.990542	0.0540116		0.184598	-0.0265573		0.163499	-0.0220821		0.00948201	-0.00240764
534	sp|O75915|PRAF3_HUMAN	O75915	ARL6IP5	PRA1 family protein 3 OS=Homo sapiens OX=9606 GN=ARL6IP5 PE=1 SV=1	4		ER-Membrane	9.37114	10.0553	10.1588	10.941	10.3853	10.2211	10.544	9.69063	8.67445	10.6089	10.6107	9.89183	10.134	9.58471	10.0349	9.24301	10.0666	9.78372			0.985796	0.0972658		0.634904	-0.134882		0.160587	-0.0188872		0.738035	-0.0676456		0.0464074	-0.0122748		0.738524	0.0783786
535	sp|Q8N6S5|AR6P6_HUMAN	Q8N6S5	ARL6IP6	ADP-ribosylation factor-like protein 6-interacting protein 6 OS=Homo sapiens OX=9606 GN=ARL6IP6 PE=1 SV=1	1			6.45071	9.73331	11.0738	11.6732	9.11462	8.92915	12.2194	9.33772	9.56522	11.4249	11.0295	10.3753	10.0482	9.84694	10.0097	11.2607	9.12918	8.77842			0.222309	0.154437		0.130467	0.061796		0.472746	0.154906		1.14494	-0.137168		0.213151	0.0920058		0.501073	0.309343
536	sp|Q96BM9|ARL8A_HUMAN	Q96BM9	ARL8A	ADP-ribosylation factor-like protein 8A OS=Homo sapiens OX=9606 GN=ARL8A PE=1 SV=1	15		Endosome	9.85504	8.70748	9.7297	10.6987	10.8781	9.99789	9.83675	9.83111	9.90821	10.4069	10.8185	10.6474	9.82418	9.64289	10.0988	9.59323	9.53088	9.99423			1.111	0.163925		0.937491	-0.0983083		0.139915	0.015682		1.92055	-0.112094		0.444798	0.0233858		1.13884	0.179607
537	sp|Q9NVJ2|ARL8B_HUMAN	Q9NVJ2	ARL8B	ADP-ribosylation factor-like protein 8B OS=Homo sapiens OX=9606 GN=ARL8B PE=1 SV=1	1		Endosome	10.0099	10.4117	8.70316	10.0795	10.5735	10.4836	9.62628	10.7211	9.11327	10.4815	9.1697	10.6489	10.1065	10.4616	9.80296	10.6862	9.09813	9.82268			0.484872	0.10457		0.474867	-0.0877343		0.205834	-0.0408182		0.0104314	0.00243249		0.0231195	-0.0067703		0.23349	0.0637523
538	sp|Q9NVT9|ARMC1_HUMAN	Q9NVT9	ARMC1	Armadillo repeat-containing protein 1 OS=Homo sapiens OX=9606 GN=ARMC1 PE=1 SV=1	6		Mitochondrion-Mtx	10.0013	9.86016	10.215	10.3002	9.35541	9.63033	10.0516	10.3854	9.02717	10.3735	9.88382	9.94905	10.1179	10.3296	8.97543	10.3519	11.0618	10.1304			0.318496	-0.0351413		0.0109513	0.00246116		0.417461	0.0468502		0.246998	-0.0439354		0.595059	-0.0993778		0.170572	0.0117089
539	sp|Q8N2F6|ARM10_HUMAN	Q8N2F6	ARMC10	Armadillo repeat-containing protein 10 OS=Homo sapiens OX=9606 GN=ARMC10 PE=1 SV=1	7			10.0389	10.0918	10.5517	9.6549	9.92452	10.177	10.299	9.95248	10.0584	9.90501	9.86199	9.65119	9.83351	10.32	9.86844	10.0218	9.69622	10.0933			0.589196	-0.0398647		0.335466	0.0218555		0.223121	-0.0148971		0.404613	0.0254239		0.470083	0.0245735		1.03658	-0.0547617
540	sp|Q96C12|ARMC5_HUMAN	Q96C12	ARMC5	Armadillo repeat-containing protein 5 OS=Homo sapiens OX=9606 GN=ARMC5 PE=1 SV=2	4			11.1406	9.45895	10.566	11.2534	10.3322	9.13538	9.94719	10.0363	11.0719	9.38488	9.28106	10.0618	9.42436	8.99537	9.22094	10.1682	9.78148	10.7401			0.0572132	-0.0183345		0.0480439	0.0142317		0.385183	-0.0911076		0.596364	-0.0586108		0.0967488	0.0170056		0.599106	-0.109442
541	sp|Q6NXE6|ARMC6_HUMAN	Q6NXE6	ARMC6	Armadillo repeat-containing protein 6 OS=Homo sapiens OX=9606 GN=ARMC6 PE=1 SV=2	9			10.6825	10.4101	11.2242	9.2398	9.27027	9.96661	10.4835	10.018	10.2447	9.26321	9.31483	10.0198	9.94035	9.9592	9.34328	9.9198	10.4889	10.2109			1.70323	-0.178372		1.09766	0.106352		0.0494926	0.0074392		0.238422	0.0288494		0.0841477	0.00665134		1.62107	-0.170932
542	sp|Q9H6L4|ARMC7_HUMAN	Q9H6L4	ARMC7	Armadillo repeat-containing protein 7 OS=Homo sapiens OX=9606 GN=ARMC7 PE=1 SV=1	3			10.0331	9.34138	9.71784	10.8053	10.865	10.43	10.1952	10.2736	10.2047	10.6088	10.2296	10.7473	9.92811	9.08344	9.81904	9.54973	8.92998	9.23798			1.72595	0.14664		1.27695	-0.0702797		0.31329	-0.022038		1.2548	-0.136101		1.45269	0.147291		1.51953	0.124602
543	sp|Q8IUR7|ARMC8_HUMAN	Q8IUR7	ARMC8	Armadillo repeat-containing protein 8 OS=Homo sapiens OX=9606 GN=ARMC8 PE=1 SV=2	8			9.91115	10.4686	11.1257	10.595	10.4417	10.7342	10.6708	9.83881	10.7241	9.76374	9.83914	9.46028	9.42533	9.6024	9.48267	9.12718	9.3573	9.43192			0.132335	0.0179393		0.281635	-0.0305382		2.3021	-0.127275		0.703697	-0.031166		1.35181	0.161591		0.893822	-0.109336
544	sp|Q8IUR7-6|ARMC8_HUMAN	Q8IUR7-6	ARMC8	Isoform of Q8IUR7, Isoform 6 of Armadillo repeat-containing protein 8 OS=Homo sapiens OX=9606 GN=ARMC8	1			10.8629	10.6875	8.99515	9.8477	9.34353	9.99241	9.88507	10.2182	10.3475	8.92509	9.93307	9.85144	10.458	9.91992	10.5285	9.0822	10.2598	10.862			0.222498	-0.0569343		0.707926	0.056736		0.149991	-0.0233595		0.803357	0.103924		0.0700171	0.0160253		0.310591	-0.0802938
545	sp|Q7Z3E5|ARMC9_HUMAN	Q7Z3E5	ARMC9	LisH domain-containing protein ARMC9 OS=Homo sapiens OX=9606 GN=ARMC9 PE=1 SV=3	4			10.1145	10.4523	10.3245	9.99967	9.40742	10.0086	10.0824	10.0002	9.98525	9.40776	8.9804	9.28705	10.0033	10.3939	10.1905	10.6526	10.4386	10.271			0.867928	-0.0667686		0.347578	0.0273113		1.0922	-0.0863112		2.15315	0.140831		1.14085	-0.0600787		2.26063	-0.15308
546	sp|Q9UH62|ARMX3_HUMAN	Q9UH62	ARMCX3	Armadillo repeat-containing X-linked protein 3 OS=Homo sapiens OX=9606 GN=ARMCX3 PE=1 SV=1	9			8.97291	9.18601	9.23777	11.0585	10.4814	10.5037	9.78772	9.97732	9.82039	10.9003	10.7826	10.3896	9.65282	10.1514	10.186	9.72309	9.47262	9.71598			2.38768	0.230014		1.57349	-0.119663		0.0293046	0.00280372		1.38955	-0.100602		0.948725	0.033862		2.73655	0.232818
547	sp|Q6P1M9|ARMX5_HUMAN	Q6P1M9	ARMCX5	Armadillo repeat-containing X-linked protein 5 OS=Homo sapiens OX=9606 GN=ARMCX5 PE=1 SV=1	3			9.59787	9.99625	10.6081	9.8126	9.21326	9.42425	10.4113	10.5841	10.0581	9.05424	9.43483	9.89193	9.5697	9.37946	9.67185	11.1	11.3165	10.8757			0.764558	-0.0811731		1.61505	0.121573		0.0191037	-0.00260575		0.0813307	0.0093493		1.58689	-0.0999906		0.707123	-0.0837788
548	sp|Q5T2E6|ARMD3_HUMAN	Q5T2E6	ARMH3	Armadillo-like helical domain-containing protein 3 OS=Homo sapiens OX=9606 GN=ARMH3 PE=1 SV=1	9			10.2782	10.6056	10.1088	9.83904	10.1796	10.1854	9.93693	9.76366	9.62223	10.4956	10.0492	10.0879	9.77253	9.8248	9.988	9.54496	9.84606	9.87144			0.490476	-0.0327698		1.01527	-0.0475686		0.329989	0.0215975		0.982238	-0.053602		0.0684717	0.00358841		0.13304	-0.0111724
549	sp|Q9H993|ARMT1_HUMAN	Q9H993	ARMT1	Damage-control phosphatase ARMT1 OS=Homo sapiens OX=9606 GN=ARMT1 PE=1 SV=1	13			10.0616	10.0058	9.79945	10.2815	10.3391	10.4576	9.95485	10.2457	10.1222	9.91207	10.1398	10.0578	9.73257	9.55571	9.82004	9.9684	9.77225	9.77364			1.50157	0.0617278		1.13089	-0.0404763		1.68438	-0.0443478		1.60588	-0.0524488		1.03231	0.0395246		0.426655	0.01738
550	sp|P27540|ARNT_HUMAN	P27540	ARNT	Aryl hydrocarbon receptor nuclear translocator OS=Homo sapiens OX=9606 GN=ARNT PE=1 SV=1	4			9.47927	9.59746	9.91504	9.72279	9.73876	10.0752	10.4177	9.40818	9.75785	10.463	10.747	10.7077	9.96449	9.61491	10.8505	9.43416	10.0384	10.0675			0.58155	0.0312458		0.0267915	-0.0037119		2.10152	0.113297		0.542488	-0.0742602		0.0133971	0.00205638		2.50055	0.144543
551	sp|Q9HBZ2|ARNT2_HUMAN	Q9HBZ2	ARNT2	Aryl hydrocarbon receptor nuclear translocator 2 OS=Homo sapiens OX=9606 GN=ARNT2 PE=1 SV=2	1			12.6342	11.7048	8.116	7.96533	8.80452	8.35219	9.97823	11.2228	9.81253	13.5116	8.50099	9.4555	9.07687	10.8913	10.4737	8.62446	9.0517	11.8233			0.643762	-0.340661		1.67582	0.297632		0.557375	0.29828		0.0401266	-0.0265939		0.206507	0.0844374		0.0511549	-0.0423809
552	sp|Q92747|ARC1A_HUMAN	Q92747	ARPC1A	Actin-related protein 2/3 complex subunit 1A OS=Homo sapiens OX=9606 GN=ARPC1A PE=1 SV=2	6			9.05035	9.78782	10.6176	9.91085	10.0914	10.8098	9.85035	10.5321	10.3483	9.47831	9.69352	9.89988	9.26251	10.0411	9.6375	9.34222	10.6116	11.0348			0.391055	0.0713092		0.0581684	-0.00828343		0.804308	-0.0817338		0.0966349	-0.0106783		0.0365237	-0.008463		0.0513486	-0.0104245
553	sp|O15143|ARC1B_HUMAN	O15143	ARPC1B	Actin-related protein 2/3 complex subunit 1B OS=Homo sapiens OX=9606 GN=ARPC1B PE=1 SV=3	10			10.0322	9.72005	9.66222	10.2082	10.2432	10.2881	9.64706	10.3235	9.56419	10.0566	9.76446	10.4455	9.78966	10.1838	10.4129	10.2259	9.72563	9.70677			1.2212	0.0680701		0.661382	-0.0634363		0.272575	-0.0215541		0.0181784	0.00215099		0.0444772	-0.00587656		0.589677	0.046516
554	sp|O15144|ARPC2_HUMAN	O15144	ARPC2	Actin-related protein 2/3 complex subunit 2 OS=Homo sapiens OX=9606 GN=ARPC2 PE=1 SV=1	19			10.2803	9.83178	10.0603	10.0495	10.158	10.2544	10.0462	10.1517	10.1165	9.95363	9.83653	9.81084	9.76629	9.92484	10.224	10.1032	9.87642	9.55556			0.361513	0.0182838		0.46526	-0.0118808		1.55596	-0.0399839		0.198081	0.0113714		0.566884	0.038506		0.447619	-0.0217002
555	sp|O15145|ARPC3_HUMAN	O15145	ARPC3	Actin-related protein 2/3 complex subunit 3 OS=Homo sapiens OX=9606 GN=ARPC3 PE=1 SV=3	7			10.4823	9.10526	9.30237	11.0126	9.97319	10.5895	10.3227	10.2644	10.2848	9.95038	9.50125	10.291	9.75087	10.2677	9.60627	10.4399	9.21483	9.64073			0.785537	0.134156		0.327734	-0.0362228		0.719324	-0.0844865		0.0711744	-0.00916828		0.540031	0.0781208		0.266889	0.0496699
556	sp|P59998|ARPC4_HUMAN	P59998	ARPC4	Actin-related protein 2/3 complex subunit 4 OS=Homo sapiens OX=9606 GN=ARPC4 PE=1 SV=3	9			9.87978	9.76678	10.0177	10.1198	9.98029	10.2809	10.1522	10.3711	9.48311	9.59752	10.2366	9.56731	9.89255	10.2637	10.2106	10.1865	10.3736	9.61988			1.16046	0.0387312		0.212443	-0.0237504		0.570348	-0.0465247		0.517568	0.0434989		0.0531536	-0.00805159		0.082325	-0.00779351
557	sp|O15511|ARPC5_HUMAN	O15511	ARPC5	Actin-related protein 2/3 complex subunit 5 OS=Homo sapiens OX=9606 GN=ARPC5 PE=1 SV=3	10			10.0066	9.8953	9.45595	10.8723	10.8941	10.6481	9.96215	9.2388	10.3175	9.32026	10.2882	10.6556	9.46074	9.62333	10.1915	9.60774	10.3117	9.2503			1.63707	0.14756		1.06631	-0.14138		0.653234	-0.0998954		0.298399	-0.0499722		0.0965211	0.0176645		0.29073	0.0476644
558	sp|Q9BPX5|ARP5L_HUMAN	Q9BPX5	ARPC5L	Actin-related protein 2/3 complex subunit 5-like protein OS=Homo sapiens OX=9606 GN=ARPC5L PE=1 SV=1	10			9.79838	9.46622	10.0257	9.86007	9.60665	10.0287	10.234	10.4655	10.3843	9.5299	9.3853	10.125	10.044	10.6447	9.94317	10.7426	9.81912	9.8967			0.200636	0.0145622		1.42312	0.07092		0.213092	-0.0216411		0.731398	0.0734812		0.255506	0.0310365		0.0604905	-0.0070789
559	sp|Q7Z6K5-2|ARPIN_HUMAN	Q7Z6K5-2	ARPIN	Isoform of Q7Z6K5, Isoform C15orf38-AP3S2 of Arpin OS=Homo sapiens OX=9606 GN=ARPIN	7			10.1853	10.213	10.1255	9.96515	10.1297	9.90783	9.98451	9.83215	10.3728	9.7688	9.67442	10.5028	10.1159	10.1124	10.0992	9.57274	9.55403	9.88373			0.777914	-0.0205868		0.0504184	0.00373544		0.0185535	-0.00228472		0.142544	0.0156127		0.959231	0.0578494		0.215163	-0.0228715
560	sp|P56211|ARP19_HUMAN	P56211	ARPP19	cAMP-regulated phosphoprotein 19 OS=Homo sapiens OX=9606 GN=ARPP19 PE=1 SV=2	3			8.65542	9.16644	9.3496	9.6801	8.89511	9.58774	9.43802	10.1255	11.5303	10.2027	12.3509	10.6097	10.1911	11.0536	11.2314	9.64295	8.8813	9.40803			0.486136	0.0557675		0.595495	0.133933		1.04603	0.233193		0.113733	-0.0301545		0.675781	0.151116		1.22755	0.28896
561	sp|P49407|ARRB1_HUMAN	P49407	ARRB1	Beta-arrestin-1 OS=Homo sapiens OX=9606 GN=ARRB1 PE=1 SV=2	9			10.1674	9.27964	10.547	10.1446	9.61806	10.2015	10.5498	9.54975	10.3301	10.0279	10.0552	10.3929	9.54552	9.97803	9.31799	10.3692	9.62614	10.2992			0.0247712	0.00444201		0.118286	0.0165205		0.333333	0.0261114		1.07956	-0.0835467		0.0400003	0.0064874		0.203553	0.0305534
562	sp|P32121|ARRB2_HUMAN	P32121	ARRB2	Beta-arrestin-2 OS=Homo sapiens OX=9606 GN=ARRB2 PE=1 SV=2	5			10.3464	10.5617	10.7551	9.63163	9.76049	9.60232	9.98093	9.76608	10.0673	9.41475	9.5189	9.51348	9.82335	9.86735	10.3751	9.99095	10.5697	10.4544			2.36064	-0.122572		1.08176	0.0352349		1.28263	-0.0261198		1.02876	0.0757884		0.933828	-0.0560788		2.312	-0.148692
563	sp|Q8N5I2|ARRD1_HUMAN	Q8N5I2	ARRDC1	Arrestin domain-containing protein 1 OS=Homo sapiens OX=9606 GN=ARRDC1 PE=1 SV=1	7			9.97714	9.32391	9.77679	11.508	10.5616	10.6522	10.2631	10.1443	10.6258	9.78625	10.27	10.4176	9.71598	8.88324	9.28012	9.77897	9.29116	9.74387			1.59381	0.174141		0.793112	-0.0805484		0.969043	-0.100755		1.31425	-0.132452		1.54199	0.107726		0.882169	0.0733856
564	sp|P15848|ARSB_HUMAN	P15848	ARSB	Arylsulfatase B OS=Homo sapiens OX=9606 GN=ARSB PE=1 SV=1	3		Lysosome	10.5062	9.3535	8.74826	9.1203	9.6535	8.43407	10.6745	11.4354	10.4198	10.119	10.3843	10.7545	11.008	10.5524	10.3036	11.0241	9.31184	8.19663			0.269793	-0.0661192		1.59114	0.253891		1.28871	0.203303		0.25547	0.0239953		0.60002	0.199269		0.659215	0.137184
565	sp|Q6UWY0|ARSK_HUMAN	Q6UWY0	ARSK	Arylsulfatase K OS=Homo sapiens OX=9606 GN=ARSK PE=1 SV=1	1			10.8489	13.651	11.9576	8.32732	8.13732	8.37664	10.3873	9.95019	7.91244	9.77498	8.07873	11.1435	10.5164	9.33683	9.0463	10.5353	12.2155	9.80379			1.54113	-0.542846		0.530236	0.170694		0.589809	0.212216		0.00183474	0.000865608		0.599584	-0.207937		0.901205	-0.33063
566	sp|Q96L15|NAR5_HUMAN	Q96L15	ART5	Ecto-ADP-ribosyltransferase 5 OS=Homo sapiens OX=9606 GN=ART5 PE=1 SV=4	1			11.0433	10.0482	9.31536	8.92399	9.7619	8.76671	10.2981	10.6863	9.59611	8.88127	9.68256	9.40842	10.9653	9.81611	11.0653	9.98911	10.5619	11.1901			0.713828	-0.14125		1.06395	0.150937		0.183079	0.0290958		1.22318	0.182334		0.342021	-0.0530482		0.576409	-0.112154
567	sp|O00192|ARVC_HUMAN	O00192	ARVCF	Splicing regulator ARVCF OS=Homo sapiens OX=9606 GN=ARVCF PE=1 SV=1	9			8.90235	8.54734	8.42227	12.9408	12.392	12.0675	8.80522	9.15568	8.6661	11.871	12.1663	11.7617	10.0496	8.93332	9.70764	8.53553	8.35593	8.71968		+	3.77912	0.535773		3.64829	-0.494859		0.814418	-0.0613197		1.76611	-0.324572		0.856695	0.0565244	+	3.34374	0.474453
568	sp|Q13510|ASAH1_HUMAN	Q13510	ASAH1	Acid ceramidase OS=Homo sapiens OX=9606 GN=ASAH1 PE=1 SV=5	8		Lysosome	10.0453	9.92381	10.1723	10.5831	10.3048	10.0369	10.2594	10.6408	10.1982	9.30277	9.83384	9.52658	9.55095	9.83196	9.92782	9.80775	10.0649	9.98874			0.729052	0.0410667		0.0374044	0.0032454		1.60008	-0.108246		0.43009	0.0287824		1.08436	0.0589659		1.07904	-0.0671796
569	sp|Q9ULH1|ASAP1_HUMAN	Q9ULH1	ASAP1	Arf-GAP with SH3 domain, ANK repeat and PH domain-containing protein 1 OS=Homo sapiens OX=9606 GN=ASAP1 PE=1 SV=4	8			9.64369	10.6985	10.3611	9.48061	9.47068	9.55461	10.2825	10.2271	10.5275	9.98589	9.25063	9.2691	10.2984	10.5773	9.82935	9.90715	10.2606	10.3754			0.829339	-0.101477		2.19038	0.117716		0.00359984	0.000431327		1.006	0.103863		0.469836	0.0238824		0.80437	-0.101046
570	sp|O43150|ASAP2_HUMAN	O43150	ASAP2	Arf-GAP with SH3 domain, ANK repeat and PH domain-containing protein 2 OS=Homo sapiens OX=9606 GN=ASAP2 PE=1 SV=3	8			10.2586	9.76075	10.2586	9.7137	9.91714	9.97233	10.3326	9.9603	10.1196	9.50143	9.61272	9.33832	10.1466	10.0245	10.5396	10.2568	9.74698	10.5395			0.461408	-0.0278992		0.842528	0.0339283		1.52934	-0.0558522		1.63718	0.10633		0.0469712	-0.0050249		1.3678	-0.0837514
571	sp|O43150-2|ASAP2_HUMAN	O43150-2	ASAP2	Isoform of O43150, Isoform 2 of Arf-GAP with SH3 domain, ANK repeat and PH domain-containing protein 2 OS=Homo sapiens OX=9606 GN=ASAP2	2			9.93069	9.85701	9.64289	10.7232	10.6633	12.5326	8.22881	9.56163	11.235	9.52814	8.99872	9.36928	10.3491	9.13381	11.381	9.41856	7.59681	11.8495			0.955326	0.205096		0.68111	-0.237243		1.24311	-0.276978		0.565873	0.136824		0.0305792	0.0206415		1.06601	-0.0718813
572	sp|Q8TDY4|ASAP3_HUMAN	Q8TDY4	ASAP3	Arf-GAP with SH3 domain, ANK repeat and PH domain-containing protein 3 OS=Homo sapiens OX=9606 GN=ASAP3 PE=1 SV=1	2			11.0372	8.58092	10.2247	9.75169	11.5296	8.92228	8.73161	9.76154	9.64113	10.8277	9.93761	10.869	10.1213	11.1773	9.84841	9.76021	9.42192	9.85584			0.0480227	0.0212861		0.331418	-0.100841		0.242735	0.0751422		0.141116	-0.0269524		0.323622	-0.046545		0.328281	0.0964284
573	sp|Q9Y576|ASB1_HUMAN	Q9Y576	ASB1	Ankyrin repeat and SOCS box protein 1 OS=Homo sapiens OX=9606 GN=ASB1 PE=1 SV=1	5			10.0167	9.61391	9.71866	10.4713	10.4668	10.3744	10.1651	10.014	10.0139	9.87146	10.5706	9.90929	9.63395	9.82215	9.83535	9.94533	9.88603	9.67105			1.55361	0.0979324		2.61725	-0.0574582		0.537585	-0.0443257		0.662411	-0.0542547		0.885623	0.0340241		0.642361	0.0536067
574	sp|Q9Y575|ASB3_HUMAN	Q9Y575	ASB3	Ankyrin repeat and SOCS box protein 3 OS=Homo sapiens OX=9606 GN=ASB3 PE=1 SV=1	1			10.7273	11.0321	9.80838	8.46789	8.84679	7.46308	8.19508	10.0841	9.29597	11.6342	9.12763	7.4891	9.5949	11.5578	9.98816	11.2183	13.0825	12.3867			1.65526	-0.346998		0.569483	0.147901		0.337365	0.170823		0.301002	0.155693		1.64261	-0.41366		0.354046	-0.176175
575	sp|Q8WWX0|ASB5_HUMAN	Q8WWX0	ASB5	Ankyrin repeat and SOCS box protein 5 OS=Homo sapiens OX=9606 GN=ASB5 PE=1 SV=1	2			9.37866	9.35568	10.043	9.29	10.0662	8.89867	10.2223	9.72265	10.5683	9.89264	10.0181	9.83804	11.113	11.2712	9.98112	9.80045	10.2672	10.2729			0.139699	-0.0232253		0.762247	0.10707		0.560815	0.0775382		0.774268	0.115933		0.0717693	0.008267		0.671876	0.0543129
576	sp|Q9NWX5|ASB6_HUMAN	Q9NWX5	ASB6	Ankyrin repeat and SOCS box protein 6 OS=Homo sapiens OX=9606 GN=ASB6 PE=1 SV=1	8			10.073	10.4031	9.9787	9.60672	10.295	9.87408	10.005	10.1764	9.5962	9.52402	10.2367	9.29583	10.3773	9.7327	10.6323	9.7384	9.97681	10.4777			0.31996	-0.0285663		0.0406544	-0.00467642		0.271539	-0.0345535		0.628836	0.0779522		0.190975	-0.0191732		0.578637	-0.0631197
577	sp|Q9H672|ASB7_HUMAN	Q9H672	ASB7	Ankyrin repeat and SOCS box protein 7 OS=Homo sapiens OX=9606 GN=ASB7 PE=1 SV=2	3			8.78738	9.2522	10.1515	10.3769	10.3814	10.5796	9.98305	10.0344	9.98558	10.4037	10.7112	10.6404	9.86608	9.57168	9.80316	9.63139	10.2795	9.56082			0.96608	0.15952		1.93626	-0.0676627		0.582363	0.0203893		2.64347	-0.122647		0.301423	0.0271179		1.06861	0.179909
578	sp|Q9H765|ASB8_HUMAN	Q9H765	ASB8	Ankyrin repeat and SOCS box protein 8 OS=Homo sapiens OX=9606 GN=ASB8 PE=1 SV=1	2			9.80366	9.5314	9.40703	10.1445	11.0269	10.3294	9.89785	10.0691	10.0965	9.39906	10.1846	9.79437	9.54058	9.58999	9.56974	9.44696	11.8114	10.357			1.32788	0.13582		0.727398	-0.0714135		0.934571	-0.0991369		0.420453	-0.0365265		0.260597	-0.0660022		0.396913	0.0366833
579	sp|Q96DX5|ASB9_HUMAN	Q96DX5	ASB9	Ankyrin repeat and SOCS box protein 9 OS=Homo sapiens OX=9606 GN=ASB9 PE=1 SV=1	1			11.1907	9.49011	13.2734	8.51504	9.26298	9.74391	8.05671	8.64395	9.03622	8.05984	9.64967	11.8317	10.4061	12.6346	6.95061	8.05413	12.4069	12.7934			0.798856	-0.287393		0.595684	-0.101044		0.189152	0.0879654		0.00754164	-0.00696531		0.604978	-0.340271		0.399806	-0.199427
580	sp|Q8N9N2-2|ASCC1_HUMAN	Q8N9N2-2	ASCC1	Isoform of Q8N9N2, Isoform 2 of Activating signal cointegrator 1 complex subunit 1 OS=Homo sapiens OX=9606 GN=ASCC1	8			10.368	9.75041	10.6416	9.85767	10.236	9.72339	10.331	8.87393	10.2847	9.44476	10.1989	10.3235	10.0568	9.90957	9.66944	10.2238	10.1504	9.9562			0.400947	-0.0399825		0.112026	-0.0240356		0.0583925	0.0078351		0.157725	-0.0187498		0.218213	-0.0434276		0.239058	-0.0321474
581	sp|Q9H1I8|ASCC2_HUMAN	Q9H1I8	ASCC2	Activating signal cointegrator 1 complex subunit 2 OS=Homo sapiens OX=9606 GN=ASCC2 PE=1 SV=3	9			8.98578	9.64451	10.4535	9.84943	10.0138	10.1143	9.7226	10.3125	10.0193	10.2045	10.7241	10.2178	9.71613	9.9942	10.0941	10.3859	9.28334	10.2643			0.306475	0.0506561		0.0176844	-0.00155496		0.938343	0.0562376		1.07977	-0.0669669		0.044659	0.00777618		0.670324	0.106894
582	sp|Q8N3C0|ASCC3_HUMAN	Q8N3C0	ASCC3	Activating signal cointegrator 1 complex subunit 3 OS=Homo sapiens OX=9606 GN=ASCC3 PE=1 SV=3	31			9.82276	10.0636	9.90824	10.117	9.94443	10.0322	10.0244	10.0455	9.9238	9.97838	9.85999	9.92259	10.0667	10.251	9.91701	9.83912	10.0954	10.1877			0.598071	0.0187592		0.484569	-0.00969849		0.772143	-0.0146655		0.516024	0.0190454		0.142333	-0.00546059		0.110842	0.00409363
583	sp|L0R819|ASURF_HUMAN	L0R819	ASDURF	ASNSD1 upstream open reading frame protein OS=Homo sapiens OX=9606 GN=ASDURF PE=1 SV=1	9			10.5031	10.233	9.89643	8.89625	9.11629	9.92098	10.2096	10.3952	10.2361	9.68889	9.59959	9.77542	10.3244	10.4554	10.1634	10.6061	9.66765	10.3123			1.01684	-0.12991		1.0154	0.139472		0.471302	0.0601346		2.2634	0.0867094		0.111444	0.0135726		0.939395	-0.0697755
584	sp|Q9Y294|ASF1A_HUMAN	Q9Y294	ASF1A	Histone chaperone ASF1A OS=Homo sapiens OX=9606 GN=ASF1A PE=1 SV=1	6			8.82858	9.80678	9.43583	10.3838	10.1341	10.5173	9.96998	10.3207	10.3751	10.6901	10.3503	9.82367	10.1067	9.96022	9.28241	9.21	11.0512	9.75323			1.18919	0.150309		0.375637	-0.0222395		0.0638536	-0.00731815		0.671282	-0.0763421		0.159892	0.0355389		1.16031	0.14299
585	sp|Q9NVP2|ASF1B_HUMAN	Q9NVP2	ASF1B	Histone chaperone ASF1B OS=Homo sapiens OX=9606 GN=ASF1B PE=1 SV=1	2			8.28821	10.1864	10.3156	9.27101	9.72841	9.21992	9.79927	10.1121	10.2872	9.3105	9.9822	10.0289	11.3061	10.6406	10.3725	9.55805	11.3846	10.2084			0.0565633	-0.0179191		1.31356	0.0930132		0.583073	0.0562302		1.28461	0.13668		0.196611	-0.0407437		0.125699	0.038311
586	sp|Q9NR48-2|ASH1L_HUMAN	Q9NR48-2	ASH1L	Isoform of Q9NR48, Isoform 2 of Histone-lysine N-methyltransferase ASH1L OS=Homo sapiens OX=9606 GN=ASH1L	7		Nuclear	10.5731	9.88838	10.4313	10.3206	10.3145	10.1345	9.46099	10.0669	10.3581	9.61755	9.89753	9.67707	9.657	9.91531	10.1645	10.1428	9.46244	9.9176			0.00972169	-0.000899386		0.45713	-0.047925		2.06031	-0.0746275		0.371077	0.0228367		0.129838	0.0177872		1.00463	-0.0755269
587	sp|Q9UBL3|ASH2L_HUMAN	Q9UBL3	ASH2L	Set1/Ash2 histone methyltransferase complex subunit ASH2 OS=Homo sapiens OX=9606 GN=ASH2L PE=1 SV=1	11			10.3621	9.89882	10.0455	9.91123	10.1586	9.86722	9.94246	9.86849	9.83926	9.94231	10.2565	10.1635	9.86152	9.76825	10.2754	9.72288	10.48	9.63598			0.214033	-0.0132378		0.531819	-0.0186971		0.517555	0.0217011		0.407302	-0.0257363		0.0644376	-0.00755873		0.131491	0.00846325
588	sp|P78348|ASIC1_HUMAN	P78348	ASIC1	Acid-sensing ion channel 1 OS=Homo sapiens OX=9606 GN=ASIC1 PE=1 SV=3	2			11.7377	10.2837	10.1466	10.0408	10.0112	10.2133	9.93562	12.6423	10.5631	7.54079	8.55623	9.76214	10.9613	9.00914	8.39837	11.4203	9.47384	9.3036			0.444497	-0.0805414		0.421972	0.118434		0.793323	-0.233587		0.338831	0.128694		0.392565	0.133403		1.09348	-0.314128
589	sp|P04424|ARLY_HUMAN	P04424	ASL	Argininosuccinate lyase OS=Homo sapiens OX=9606 GN=ASL PE=1 SV=4	12			9.82833	9.8775	9.80375	11.3522	11.1106	11.1779	10.1066	9.6429	9.66444	10.604	10.7437	10.3443	9.33918	9.37434	9.87676	8.89199	9.22796	9.03347			3.98031	0.19329		2.31073	-0.198904		1.8084	-0.0848537		1.88166	-0.152517		1.86858	0.115767		1.95678	0.108436
590	sp|O95671|ASML_HUMAN	O95671	ASMTL	Probable bifunctional dTTP/UTP pyrophosphatase/methyltransferase protein OS=Homo sapiens OX=9606 GN=ASMTL PE=1 SV=3	9			9.61908	10.0335	10.1925	9.85278	10.0566	9.85896	9.97545	9.75957	9.74988	10.0024	10.3067	10.3605	10.1613	9.94348	10.1324	10.3715	9.58714	10.0363			0.0121847	0.000967741		0.601546	-0.0187333		1.07007	0.044275		0.570219	-0.0240039		0.244317	-0.0235012		0.714488	0.0452427
591	sp|P08243|ASNS_HUMAN	P08243	ASNS	Asparagine synthetase [glutamine-hydrolyzing] OS=Homo sapiens OX=9606 GN=ASNS PE=1 SV=4	18			10.2365	10.1683	9.93722	9.72677	9.43383	9.89438	10.1416	10.4339	10.5076	9.52916	9.98245	9.44742	9.86563	9.86123	10.4104	10.2746	10.2602	9.88876			1.05738	-0.0583835		1.59929	0.0925412		0.0387657	-0.00356082		0.689513	0.0538615		0.528725	0.0315691		0.972482	-0.0619444
592	sp|Q9NWL6|ASND1_HUMAN	Q9NWL6	ASNSD1	Asparagine synthetase domain-containing protein 1 OS=Homo sapiens OX=9606 GN=ASNSD1 PE=1 SV=2	3			10.2511	10.6008	10.9775	8.46926	8.32385	9.27486	10.2356	10.256	10.3452	9.05269	8.83504	9.07827	10.4337	10.1945	9.96213	10.8712	11.4783	11.3601			1.87327	-0.284838		1.4229	0.239084		0.396798	0.0517518		2.65662	0.178159		1.63253	-0.12755		2.35437	-0.233086
593	sp|Q12797|ASPH_HUMAN	Q12797	ASPH	Aspartyl/asparaginyl beta-hydroxylase OS=Homo sapiens OX=9606 GN=ASPH PE=1 SV=3	24		ER-Membrane	9.92996	9.77294	9.71832	10.4653	10.2248	10.2626	9.93508	9.89766	9.71731	10.2826	10.0792	10.2824	9.97788	9.84016	10.0413	9.98137	9.85801	9.73317			2.16731	0.077509		2.20268	-0.0718114		0.386667	-0.0130866		1.39444	-0.041046		0.01048	-0.000516374		1.85591	0.0644225
594	sp|Q12797-8|ASPH_HUMAN	Q12797-8	ASPH	Isoform of Q12797, Isoform 8 of Aspartyl/asparaginyl beta-hydroxylase OS=Homo sapiens OX=9606 GN=ASPH	1		ER-Membrane	12.0188	10.3188	9.81353	12.5731	10.1662	11.187	10.3934	10.5082	10.1071	9.74893	8.26064	7.03102	7.88882	10.4938	10.0474	8.71014	12.0285	8.70469			0.259521	0.0818237		0.556916	-0.129374		1.20995	-0.444141		0.410847	0.181303		0.213052	0.092397		0.996186	-0.362317
595	sp|Q5U4P2|ASPH1_HUMAN	Q5U4P2	ASPHD1	Aspartate beta-hydroxylase domain-containing protein 1 OS=Homo sapiens OX=9606 GN=ASPHD1 PE=1 SV=3	1			6.76312	10.4879	9.61767	12.7809	11.8095	11.072	7.92226	7.67507	10.559	10.8455	5.07057	13.7803	10.4464	8.09047	11.8633	11.7931	11.2428	8.18007			0.842206	0.435184		1.15103	-0.464961		0.321711	-0.378957		0.097231	0.131007		0.491224	-0.251569		0.0389869	0.056227
596	sp|Q8IZT6|ASPM_HUMAN	Q8IZT6	ASPM	Abnormal spindle-like microcephaly-associated protein OS=Homo sapiens OX=9606 GN=ASPM PE=1 SV=2	6			10.6416	10.2539	9.55854	8.76556	8.72937	8.78318	11.0481	11.3525	10.0381	8.80712	9.06295	9.93106	10.0746	10.1421	10.4769	11.2172	10.2097	10.9074			1.3059	-0.20704		1.50414	0.296957		0.579085	0.0807331		0.987191	0.140869		0.0212172	0.00435118		0.821011	-0.126306
597	sp|Q9BZE9|ASPC1_HUMAN	Q9BZE9	ASPSCR1	Tether containing UBX domain for GLUT4 OS=Homo sapiens OX=9606 GN=ASPSCR1 PE=1 SV=1	6			10.2248	9.62361	10.2185	10.1244	9.73668	10.415	9.9682	9.51087	10.3315	10.1444	9.94604	9.70293	10.1281	10.0695	10.4451	9.37214	10.4248	9.61331			0.135576	0.0143471		0.246564	-0.0275476		0.24952	-0.0215216		0.671085	0.0369753		0.13422	0.0207508		0.0762581	-0.00717453
598	sp|Q7L266|ASGL1_HUMAN	Q7L266	ASRGL1	Isoaspartyl peptidase/L-asparaginase OS=Homo sapiens OX=9606 GN=ASRGL1 PE=1 SV=2	8			8.96999	9.64201	10.0468	9.40432	9.86176	9.82727	10.2113	9.47104	10.4237	9.90177	11.1792	9.62507	10.1082	10.5748	10.7891	9.96362	10.1265	9.87353			0.198783	0.0272651		0.376951	0.0435691		0.437552	0.0764448		0.177208	0.0344672		0.048213	0.00627416		0.566226	0.10371
599	sp|P00966|ASSY_HUMAN	P00966	ASS1	Argininosuccinate synthase OS=Homo sapiens OX=9606 GN=ASS1 PE=1 SV=2	7			9.73473	9.11653	9.64623	9.73822	9.73286	9.61305	10.114	9.78181	10.2881	10.0355	10.622	10.4232	10.0801	10.2136	10.2919	9.82868	10.3368	10.4027			0.462828	0.0342906		0.868873	0.0483419		1.32768	0.0967689		0.418714	-0.0264468		0.218088	-0.0175306		1.61782	0.13106
600	sp|Q2TB18|ASTE1_HUMAN	Q2TB18	ASTE1	Single-strand DNA endonuclease ASTE1 OS=Homo sapiens OX=9606 GN=ASTE1 PE=1 SV=1	3			9.95614	9.51952	11.2174	9.8075	10.0582	9.14225	9.90166	10.2097	10.2079	9.68181	9.91949	10.6427	9.41532	9.74204	10.3038	10.4269	9.3651	10.4826			0.389309	-0.0748193		0.553538	0.0598888		0.457237	0.0615573		0.297249	-0.0412952		0.0257834	0.00446739		0.0571719	-0.013262
601	sp|O75129-6|ASTN2_HUMAN	O75129-6	ASTN2	Isoform of O75129, Isoform 6 of Astrotactin-2 OS=Homo sapiens OX=9606 GN=ASTN2	1			12.1455	5.75417	8.39488	13.204	11.373	7.82271	15.1366	9.88607	8.44152	10.1465	10.2699	11.3878	9.45326	6.00248	11.6126	10.1919	10.2367	8.54037			0.364959	0.338196		0.0300175	0.0300046		0.00845564	0.00620821		0.380952	-0.286522		0.236987	0.168425		0.416883	0.344404
602	sp|Q8IXJ9|ASXL1_HUMAN	Q8IXJ9	ASXL1	Polycomb group protein ASXL1 OS=Homo sapiens OX=9606 GN=ASXL1 PE=1 SV=4	3			10.4438	10.4547	9.84354	9.89409	9.39708	9.20383	10.0759	9.48902	9.73444	9.74644	10.127	10.6717	9.72754	10.3051	9.90549	10.1227	10.2126	10.6451			1.12834	-0.105289		0.385781	0.0354796		0.963201	0.101259		0.278729	-0.0320056		1.19433	-0.0800035		0.027276	-0.00402931
603	sp|Q76L83|ASXL2_HUMAN	Q76L83	ASXL2	Putative Polycomb group protein ASXL2 OS=Homo sapiens OX=9606 GN=ASXL2 PE=1 SV=1	3			10.2888	9.51389	9.32673	10.7495	10.8528	10.2306	10.3241	9.45884	9.8423	9.56666	10.1325	9.53371	11.0698	9.98752	9.18125	9.78756	10.5331	9.62046			1.11379	0.133182		1.1384	-0.109048		1.48101	-0.121656		0.184052	0.0415102		0.0973094	-0.014529		0.0760329	0.0115258
604	sp|Q8NBU5|ATAD1_HUMAN	Q8NBU5	ATAD1	Outer mitochondrial transmembrane helix translocase OS=Homo sapiens OX=9606 GN=ATAD1 PE=1 SV=1	9		Mitochondrion-OM	9.33448	10.6845	9.93547	9.90159	10.1539	10.0609	10.1726	9.80851	9.38059	10.3091	10.271	10.228	9.75779	9.8718	10.2412	10.2049	9.73959	9.94408			0.0816983	0.0142168		0.480159	-0.0422406		1.07764	0.0341866		0.824588	-0.0484993		0.254399	-0.0256163		0.312991	0.0484034
605	sp|Q6PL18|ATAD2_HUMAN	Q6PL18	ATAD2	ATPase family AAA domain-containing protein 2 OS=Homo sapiens OX=9606 GN=ATAD2 PE=1 SV=1	19		Nuclear	10.9033	11.1263	10.4595	7.36818	8.35265	8.20817	10.2632	10.6914	10.1398	8.52304	8.76487	8.60555	10.8771	11.223	10.6325	11.72	10.7051	11.4361			2.17856	-0.438598		1.90312	0.374801		0.760697	0.117277		2.95181	0.334261		1.13402	-0.121731		2.41743	-0.321321
606	sp|Q9ULI0|ATD2B_HUMAN	Q9ULI0	ATAD2B	ATPase family AAA domain-containing protein 2B OS=Homo sapiens OX=9606 GN=ATAD2B PE=1 SV=4	6		Nuclear	10.3148	10.6987	10.551	8.30595	8.78575	8.30354	11.0791	10.1372	10.5249	9.05019	9.09144	8.89741	10.2822	10.5678	10.7926	10.5448	10.8054	11.2673			2.7652	-0.309778		2.55792	0.316434		1.17825	0.092291		2.46879	0.222971		0.367682	-0.0391388		3.00208	-0.217487
607	sp|Q9NVI7-2|ATD3A_HUMAN	Q9NVI7-2	ATAD3A	Isoform of Q9NVI7, Isoform 2 of ATPase family AAA domain-containing protein 3A OS=Homo sapiens OX=9606 GN=ATAD3A	15		Mitochondrion-IM	10.25	10.1109	10.3779	9.62246	9.87964	9.81668	9.73042	9.99298	10.3775	9.7263	9.81987	10.131	9.55289	10.1019	10.2073	9.97819	9.76765	10.5565			1.78679	-0.0639274		0.437898	0.0326526		0.353551	0.0187538		0.0473032	0.00494975		0.0726401	-0.00877824		0.946729	-0.0451735
608	sp|Q5T9A4|ATD3B_HUMAN	Q5T9A4	ATAD3B	ATPase family AAA domain-containing protein 3B OS=Homo sapiens OX=9606 GN=ATAD3B PE=1 SV=1	20			10.0607	10.146	10.076	9.73536	9.67526	9.62334	9.89711	10.136	9.86037	10.1123	9.81064	9.77578	9.9123	10.5586	9.88174	10.5839	9.89396	10.2606			2.6269	-0.0564431		0.998697	0.0370836		0.795411	0.0338667		0.304008	0.0272837		0.493298	-0.0392001		0.537204	-0.0225764
609	sp|Q96QE3|ATAD5_HUMAN	Q96QE3	ATAD5	ATPase family AAA domain-containing protein 5 OS=Homo sapiens OX=9606 GN=ATAD5 PE=1 SV=4	12			9.96106	10.747	10.4867	9.063	9.07456	9.15484	10.1986	9.32545	10.3517	9.53526	9.49695	9.11954	10.3698	10.6447	10.1556	10.5086	11.182	10.6246			1.58139	-0.187784		0.947668	0.124058		0.839291	0.0458044		2.14789	0.143334		0.9335	-0.113657		1.55072	-0.141979
610	sp|Q5SQI0|ATAT_HUMAN	Q5SQI0	ATAT1	Alpha-tubulin N-acetyltransferase 1 OS=Homo sapiens OX=9606 GN=ATAT1 PE=1 SV=1	3			9.57338	9.49826	9.88405	10.6435	10.1017	10.4732	9.87026	9.6138	9.64506	11.0357	9.89862	10.767	9.7679	9.29858	10.3402	9.30661	9.942	10.3401			1.77402	0.112736		1.61456	-0.104605		0.152143	0.0222947		0.785783	-0.111833		0.171802	-0.0207565		1.01106	0.135031
611	sp|O95260|ATE1_HUMAN	O95260	ATE1	Arginyl-tRNA--protein transferase 1 OS=Homo sapiens OX=9606 GN=ATE1 PE=1 SV=2	9			9.88111	10.1178	10.0902	10.406	10.2325	10.3229	9.70211	9.71534	9.64539	10.5727	9.90445	9.96225	10.067	9.78852	9.95416	9.88397	9.83259	9.92106			1.52726	0.0455909		3.13343	-0.0961811		0.283044	-0.0237738		0.402848	-0.0332464		2.17375	-0.0276784		0.253102	0.0218172
612	sp|O95260-2|ATE1_HUMAN	O95260-2	ATE1	Isoform of O95260, Isoform ATE1-2 of Arginyl-tRNA--protein transferase 1 OS=Homo sapiens OX=9606 GN=ATE1	1			9.0203	9.97073	10.4281	10.1422	9.92536	10.0347	10.4701	8.84657	10.8266	9.75404	10.4863	10.6426	10.0871	8.87058	10.2609	9.77037	9.16685	11.2966			0.240055	0.0400081		0.0298882	-0.0084263		0.360162	0.0373088		0.469142	-0.0855123		0.00975053	-0.00370621		0.45649	0.0773169
613	sp|P18846|ATF1_HUMAN	P18846	ATF1	Cyclic AMP-dependent transcription factor ATF-1 OS=Homo sapiens OX=9606 GN=ATF1 PE=1 SV=2	6			9.98909	10.1626	10.5967	9.29139	9.51015	10.0098	9.99317	9.44633	10.1861	9.85196	10.1644	10.01	10.1355	9.34417	10.2269	9.9348	10.8639	10.283			1.03162	-0.0898118		0.318772	0.0352616		0.724591	0.0615327		0.168291	-0.0201327		0.637743	-0.0684024		0.455262	-0.028279
614	sp|P15336|ATF2_HUMAN	P15336	ATF2	Cyclic AMP-dependent transcription factor ATF-2 OS=Homo sapiens OX=9606 GN=ATF2 PE=1 SV=4	6		Nuclear	9.75036	9.9729	10.6213	11.2001	9.66072	9.50817	9.78571	9.70071	10.5778	9.59783	8.69507	9.37434	9.49219	9.35397	10.2839	10.5277	10.7688	11.1284			0.00956224	0.00244131		0.0672264	-0.016578		0.653664	-0.130348		0.505246	0.0707105		1.03581	-0.109209		1.0614	-0.127906
615	sp|P18847|ATF3_HUMAN	P18847	ATF3	Cyclic AMP-dependent transcription factor ATF-3 OS=Homo sapiens OX=9606 GN=ATF3 PE=1 SV=2	1			7.48618	8.06901	7.67319	12.1596	10.5768	10.769	9.10762	8.73017	8.45085	14.6274	15.8844	13.8822	10.0036	10.623	10.5907	7.15008	7.51012	6.70596		+	2.33277	0.530723		1.79606	-0.352745		2.07205	0.407901		2.40853	-0.509961		2.00158	0.300553	+	3.33903	0.938624
616	sp|P18848|ATF4_HUMAN	P18848	ATF4	Cyclic AMP-dependent transcription factor ATF-4 OS=Homo sapiens OX=9606 GN=ATF4 PE=1 SV=3	1		Nuclear	11.8275	12.9268	13.5215	7.52939	7.7225	7.92317	11.3052	10.9408	11.6491	7.61542	6.80762	7.61715	9.35293	9.18514	8.87635	11.6403	12.0125	11.5467		+	2.64788	-0.717643		3.99814	0.543425		0.499086	-0.0727628		1.73284	0.312827		0.783096	-0.0541716	+	3.28051	-0.790405
617	sp|P18850|ATF6A_HUMAN	P18850	ATF6	Cyclic AMP-dependent transcription factor ATF-6 alpha OS=Homo sapiens OX=9606 GN=ATF6 PE=1 SV=3	3		ER-Membrane	11.224	10.4518	10.5232	9.0519	9.33599	9.56021	10.1177	9.32982	10.3286	9.14115	10.449	9.0324	10.8673	9.99069	10.4711	9.90224	9.68947	10.5334			1.9648	-0.199561		0.739026	0.0854745		0.168533	0.0329275		0.736769	0.129061		0.107537	-0.0167085		0.948478	-0.166634
618	sp|Q99941|ATF6B_HUMAN	Q99941	ATF6B	Cyclic AMP-dependent transcription factor ATF-6 beta OS=Homo sapiens OX=9606 GN=ATF6B PE=1 SV=2	3			8.96752	9.1311	9.28176	10.5118	12.1574	9.87182	9.24481	10.9781	9.70912	9.88381	11.2574	11.2543	10.6554	9.76066	9.40031	8.41172	9.43123	10.0918			0.975326	0.24802		0.456396	-0.123741		0.00667319	-0.00222421		0.680605	-0.122652		0.403408	0.100432		1.27316	0.245796
619	sp|P17544|ATF7_HUMAN	P17544	ATF7	Cyclic AMP-dependent transcription factor ATF-7 OS=Homo sapiens OX=9606 GN=ATF7 PE=1 SV=3	4			9.51088	11.1144	9.17074	9.10857	8.39456	9.41866	9.50562	10.2268	10.309	8.84632	9.81867	9.2532	11.028	10.7132	11.0684	10.3217	10.9013	11.2899			0.589855	-0.138609		1.13801	0.153985		0.343279	0.0541416		1.63348	0.230455		1.02089	-0.11346		0.345366	-0.0844671
620	sp|Q6VMQ6|MCAF1_HUMAN	Q6VMQ6	ATF7IP	Activating transcription factor 7-interacting protein 1 OS=Homo sapiens OX=9606 GN=ATF7IP PE=1 SV=3	6			10.1333	10.3766	10.5693	9.88618	9.40169	9.6339	10.7575	9.79344	9.70853	9.19927	9.59892	9.93636	10.6366	10.4404	10.0721	9.75193	10.2988	9.80527			1.70026	-0.0995649		0.476622	0.0590457		0.0772594	-0.00842682		1.29238	0.113124		0.129087	0.0188006		1.22915	-0.107992
621	sp|Q5U623|MCAF2_HUMAN	Q5U623	ATF7IP2	Activating transcription factor 7-interacting protein 2 OS=Homo sapiens OX=9606 GN=ATF7IP2 PE=1 SV=2	2			10.9062	9.62743	9.88612	10.3903	10.4665	9.69501	7.98431	10.2345	9.48019	10.038	10.3493	9.49921	10.9952	10.5849	9.94232	10.3012	8.92818	10.6911			0.0621683	0.0118127		0.541755	-0.153136		0.241303	-0.03046		0.591476	0.0729226		0.352383	-0.114091		0.10095	-0.0186473
622	sp|Q9H0Y0|ATG10_HUMAN	Q9H0Y0	ATG10	Ubiquitin-like-conjugating enzyme ATG10 OS=Homo sapiens OX=9606 GN=ATG10 PE=1 SV=1	1			10.3705	9.13874	10.4025	11.6332	9.2185	8.00404	7.97316	12.127	8.65327	8.46517	11.367	9.80402	9.10513	11.0698	10.7309	9.74794	10.3963	11.7928			0.131675	-0.0622965		0.0235935	-0.0172099		0.0830658	0.0467735		0.153089	0.0621219		0.331035	-0.170887		0.0379164	-0.015523
623	sp|Q9BSB4|ATGA1_HUMAN	Q9BSB4	ATG101	Autophagy-related protein 101 OS=Homo sapiens OX=9606 GN=ATG101 PE=1 SV=1	11			9.11561	9.50864	9.46034	10.1928	10.6361	10.575	10.7499	10.3209	10.334	9.84465	9.85195	9.78137	9.91573	9.99891	9.67629	10.2003	9.80731	10.0302			2.4127	0.165479		0.0628262	-0.00487624		1.35964	-0.0897035		0.0396528	0.00175971		1.19354	0.0647063		1.27207	0.0757755
624	sp|O94817|ATG12_HUMAN	O94817	ATG12	Ubiquitin-like protein ATG12 OS=Homo sapiens OX=9606 GN=ATG12 PE=1 SV=1	2			9.70965	9.97367	9.83329	9.73016	8.55089	10.0563	10.261	10.4858	9.47004	9.58138	10.5372	10.1764	10.6154	10.5779	9.74987	10.9455	10.0951	9.65048			0.298669	-0.0579019		0.448462	0.0898415		0.518427	0.100104		0.183479	0.0269193		0.107203	-0.0212993		0.399468	0.0422021
625	sp|O75143|ATG13_HUMAN	O75143	ATG13	Autophagy-related protein 13 OS=Homo sapiens OX=9606 GN=ATG13 PE=1 SV=1	6			9.73272	10.5188	10.3814	10.1948	9.94441	10.1694	9.65076	9.9559	9.86465	10.1163	10.1683	10.436	9.52828	9.47982	9.61775	9.61268	10.3294	10.2985			0.0982229	-0.0103054		1.13456	-0.045366		0.50158	0.0207923		2.0671	-0.105411		0.417579	-0.0359318		0.0979847	0.0104869
626	sp|Q676U5|A16L1_HUMAN	Q676U5	ATG16L1	Autophagy-related protein 16-1 OS=Homo sapiens OX=9606 GN=ATG16L1 PE=1 SV=2	10			9.4585	9.64301	9.71268	10.4388	10.2815	10.1783	9.77927	9.88369	9.90386	10.1838	10.4149	10.4264	9.25616	9.71299	10.5685	10.0634	9.6426	10.4517			2.75852	0.10509		2.17556	-0.0684215		0.190652	0.00724011		0.513554	-0.0765983		0.303739	-0.0272134		2.80045	0.11233
627	sp|Q2TAZ0|ATG2A_HUMAN	Q2TAZ0	ATG2A	Autophagy-related protein 2 homolog A OS=Homo sapiens OX=9606 GN=ATG2A PE=1 SV=3	2			9.57154	8.66533	9.31686	10.4305	11.0116	11.9521	10.4306	9.45152	9.34273	10.3769	11.2899	11.0318	10.6005	9.84929	10.7455	7.99577	9.27447	8.66307			1.69264	0.280658		1.20781	-0.196826		0.149708	-0.0276508		0.609834	-0.0716651		1.03717	0.173828		1.98217	0.253007
628	sp|Q96BY7|ATG2B_HUMAN	Q96BY7	ATG2B	Autophagy-related protein 2 homolog B OS=Homo sapiens OX=9606 GN=ATG2B PE=1 SV=5	8			9.13311	10.2089	9.73119	10.2819	10.7677	10.4636	9.75624	10.0659	10.4925	10.2767	10.1284	10.2114	9.65206	9.81081	9.75597	9.99179	9.67521	9.59667			0.971171	0.121818		0.732969	-0.0612388		0.759083	-0.0400594		2.6282	-0.0710422		0.599559	0.051053		0.652896	0.0817582
629	sp|Q9NT62|ATG3_HUMAN	Q9NT62	ATG3	Ubiquitin-like-conjugating enzyme ATG3 OS=Homo sapiens OX=9606 GN=ATG3 PE=1 SV=1	12			10.2642	10.6655	10.0458	9.5392	10.0341	9.89506	9.98616	10.1918	10.3065	9.60109	9.429	9.57199	10.2655	10.3593	9.95359	10.0146	9.84395	10.0326			0.864282	-0.0675271		0.732242	0.0441959		0.701579	-0.0414122		1.75551	0.0926001		0.751397	0.0288601		1.30695	-0.108939
630	sp|Q8WYN0|ATG4A_HUMAN	Q8WYN0	ATG4A	Cysteine protease ATG4A OS=Homo sapiens OX=9606 GN=ATG4A PE=1 SV=1	3			8.53752	9.64967	10.143	10.7544	10.8327	11.4478	10.1418	7.99067	10.0929	10.5871	11.3357	10.0069	9.30418	10.5749	11.3503	8.82919	9.15697	9.2644			1.14936	0.229137		0.797494	-0.240032		0.334429	-0.0490515		0.142435	-0.0385771		0.130213	0.0428983		0.923484	0.180086
631	sp|Q9Y4P1|ATG4B_HUMAN	Q9Y4P1	ATG4B	Cysteine protease ATG4B OS=Homo sapiens OX=9606 GN=ATG4B PE=1 SV=2	6			9.50872	10.696	11.0354	9.35598	9.63901	9.8383	9.76569	9.43926	10.2536	10.748	9.7583	10.3009	9.81741	10.4811	9.52835	9.40647	10.446	9.9814			0.647037	-0.108732		0.244853	0.0255109		0.8869	0.0960687		0.362408	-0.050304		0.114859	-0.0172003		0.0569365	-0.012663
632	sp|Q96DT6|ATG4C_HUMAN	Q96DT6	ATG4C	Cysteine protease ATG4C OS=Homo sapiens OX=9606 GN=ATG4C PE=1 SV=1	4			10.246	10.5055	10.6253	9.42226	9.194	9.47115	9.44242	9.7496	10.57	9.25529	9.77661	8.94605	10.5829	10.4663	10.2796	10.7531	10.3468	10.3673			2.90125	-0.155411		0.598852	0.0771169		0.0434813	-0.00512552		1.42116	0.160436		0.631812	-0.0812105		1.4563	-0.160536
633	sp|Q9H1Y0|ATG5_HUMAN	Q9H1Y0	ATG5	Autophagy protein 5 OS=Homo sapiens OX=9606 GN=ATG5 PE=1 SV=2	5			10.0587	9.28986	9.54633	10.7439	10.1228	10.3687	9.4444	10.2577	9.93924	10.8803	10.3678	9.92206	9.85951	9.84216	10.0109	9.42362	9.50179	10.4202			1.27153	0.117036		0.834622	-0.0808852		0.0162404	-0.00225286		0.700446	-0.0717361		0.0980809	0.0157178		1.04862	0.114783
634	sp|O95352|ATG7_HUMAN	O95352	ATG7	Ubiquitin-like modifier-activating enzyme ATG7 OS=Homo sapiens OX=9606 GN=ATG7 PE=1 SV=1	20			10.0754	9.69874	9.87152	9.94992	9.97607	9.95174	10.1594	10.2554	10.412	9.72851	9.86105	9.63918	9.7381	10.1848	10.0021	10.1892	10.016	10.2908			0.376004	0.0157412		1.19365	0.0401295		1.16182	-0.0303898		0.585958	0.0301559		0.442631	0.0161528		0.326443	-0.0146485
635	sp|Q7Z3C6|ATG9A_HUMAN	Q7Z3C6	ATG9A	Autophagy-related protein 9A OS=Homo sapiens OX=9606 GN=ATG9A PE=1 SV=3	8		Endosome	10.061	10.0283	9.758	9.91112	10.2627	10.1253	9.8741	9.76033	10.0587	10.1836	10.5631	10.2799	9.92602	9.90448	10.0999	9.63069	9.74679	9.82597			0.495446	0.0259771		0.790829	-0.0340231		0.763117	0.0355621		1.35142	-0.055405		0.759231	0.0245011		1.26998	0.0615392
636	sp|P31939|PUR9_HUMAN	P31939	ATIC	Bifunctional purine biosynthesis protein ATIC OS=Homo sapiens OX=9606 GN=ATIC PE=1 SV=3	18			9.64772	10.0032	9.27567	9.23499	9.91701	9.36869	9.23785	9.64114	9.51117	9.51481	8.90273	8.98512	17.2039	9.57638	9.60754	12.3113	9.18538	8.87539			0.125428	-0.0160727		0.105358	-0.0110743		0.565986	-0.0562791		0.46934	0.34849		0.187825	-0.0809868		0.716663	-0.0723519
637	sp|Q8WXF7|ATLA1_HUMAN	Q8WXF7	ATL1	Atlastin-1 OS=Homo sapiens OX=9606 GN=ATL1 PE=1 SV=1	4			9.59596	9.56791	9.63172	10.3929	10.6943	10.3096	9.84283	9.54918	10.0096	10.3193	10.5484	10.5568	9.90716	9.71598	10.092	9.80855	9.77459	9.6832			1.81306	0.12891		1.76068	-0.0997267		0.0480462	0.00273179		1.81132	-0.0844175		0.118748	0.00697664		2.22965	0.131642
638	sp|Q8NHH9|ATLA2_HUMAN	Q8NHH9	ATL2	Atlastin-2 OS=Homo sapiens OX=9606 GN=ATL2 PE=1 SV=2	5		ER_high_curvature	9.35894	9.49599	10.5846	10.1867	8.9416	9.57152	9.6311	9.30847	10.0533	10.449	10.4285	9.76787	10.4246	9.96909	10.6276	9.56858	10.6506	10.9819			0.160255	-0.0322396		0.060697	0.0110661		0.678825	0.0973217		0.124013	0.0141461		0.675517	-0.103557		0.438805	0.0650821
639	sp|Q6DD88|ATLA3_HUMAN	Q6DD88	ATL3	Atlastin-3 OS=Homo sapiens OX=9606 GN=ATL3 PE=1 SV=1	19		ER_high_curvature	9.47664	9.4303	9.42731	11.2249	11.1798	10.9708	10.3344	9.93025	10.4652	10.5946	10.2913	9.89778	10.0187	9.835	9.80966	8.95978	9.2372	8.91638			3.5585	0.240491		1.76558	-0.124353		1.36104	-0.115758		0.753098	-0.056615		2.44652	0.181027		1.34599	0.124734
640	sp|Q13315|ATM_HUMAN	Q13315	ATM	Serine-protein kinase ATM OS=Homo sapiens OX=9606 GN=ATM PE=1 SV=4	5			10.3596	10.882	10.6731	9.57644	9.41496	8.62458	9.82757	9.59451	10.6477	9.11811	9.73107	10.0159	9.77028	10.1578	9.97329	10.5314	10.6127	10.489			1.50782	-0.20561		0.846049	0.117955		0.462492	0.0655735		0.449939	0.048184		0.615661	-0.0739763		1.28309	-0.140037
641	sp|P54259|ATN1_HUMAN	P54259	ATN1	Atrophin-1 OS=Homo sapiens OX=9606 GN=ATN1 PE=1 SV=3	4			9.87643	9.09478	9.92488	10.7722	10.4524	9.84164	10.0781	10.1662	10.6959	9.9671	9.8332	9.51875	9.61182	9.80411	10.1002	9.99526	10.5165	9.75059			0.941624	0.108922		0.0773359	-0.0102658		0.820582	-0.0814076		0.0726842	0.00600614		0.315085	0.0327473		0.242616	0.027514
642	sp|O00244|ATOX1_HUMAN	O00244	ATOX1	Copper transport protein ATOX1 OS=Homo sapiens OX=9606 GN=ATOX1 PE=1 SV=1	5			10.0822	10.8173	10.2316	10.0464	10.3534	9.90143	9.61306	10.1039	10.1151	10.6186	9.90552	9.68988	9.4954	10.4976	10.1449	9.59513	9.23379	9.55481			0.369435	-0.0342458		0.358426	-0.0275847		0.0269892	-0.00365922		0.0428347	-0.00740543		1.04917	0.0721781		0.296344	-0.0379051
643	sp|Q9P241|AT10D_HUMAN	Q9P241	ATP10D	Phospholipid-transporting ATPase VD OS=Homo sapiens OX=9606 GN=ATP10D PE=1 SV=3	2			9.94077	8.54013	9.89536	10.587	10.7366	10.7812	10.4388	9.59065	9.43115	10.0531	11.6682	9.73964	9.23468	10.3182	12.2257	9.14467	8.53871	9.13545			0.938532	0.185905		1.02989	-0.130311		0.140263	-0.0323765		0.0131886	0.0057347		1.12153	0.135414		0.653769	0.153528
644	sp|P98196|AT11A_HUMAN	P98196	ATP11A	Phospholipid-transporting ATPase IH OS=Homo sapiens OX=9606 GN=ATP11A PE=1 SV=3	4			9.3666	9.727	10.2309	10.1181	9.75161	10.1137	10.0672	9.98977	10.1236	10.1239	10.5621	9.8252	9.89503	10.0309	9.81261	9.99461	9.94028	10.3268			0.388872	0.0371065		0.0893832	0.00473342		0.303598	0.0261078		0.514154	-0.0400594		0.063425	-0.00311338		0.623793	0.0632143
645	sp|Q9Y2G3|AT11B_HUMAN	Q9Y2G3	ATP11B	Phospholipid-transporting ATPase IF OS=Homo sapiens OX=9606 GN=ATP11B PE=1 SV=2	12			9.90959	9.15867	9.89478	10.5243	10.2262	10.0598	10.0231	10.0083	10.6444	9.94675	10.3962	10.0223	9.96173	9.88147	9.91212	9.75222	9.62767	10.0504			0.998824	0.0942308		0.120322	-0.0115719		0.304579	-0.0196526		0.651157	-0.0326399		0.7708	0.0600097		0.795943	0.0745782
646	sp|Q8NB49|AT11C_HUMAN	Q8NB49	ATP11C	Phospholipid-transporting ATPase IG OS=Homo sapiens OX=9606 GN=ATP11C PE=1 SV=3	3			10.239	10.3587	10.6205	9.42277	10.4604	9.69741	10.3498	10.3159	10.129	9.58091	10.1987	9.00141	10.1031	10.1093	10.5101	9.66044	9.79743	9.44493			0.62368	-0.0746662		0.451628	0.0544674		0.219383	-0.0386429		0.684705	0.0921834		1.81795	0.0921496		0.821428	-0.113309
647	sp|Q9HD20|AT131_HUMAN	Q9HD20	ATP13A1	Endoplasmic reticulum transmembrane helix translocase OS=Homo sapiens OX=9606 GN=ATP13A1 PE=1 SV=2	17		ER-Membrane	10.0383	10.423	10.042	9.8396	9.79426	9.90645	10.0393	9.84839	9.99014	9.58902	10.0292	10.0493	9.87916	10.1007	10.0748	9.97092	10.1568	10.2286			0.774186	-0.0417537		0.581184	0.0114453		0.11189	0.00723707		0.24248	0.0153402		0.936546	-0.0223158		0.51073	-0.0345166
648	sp|Q9NQ11|AT132_HUMAN	Q9NQ11	ATP13A2	Polyamine-transporting ATPase 13A2 OS=Homo sapiens OX=9606 GN=ATP13A2 PE=1 SV=2	5			10.0702	9.67446	10.3006	10.3053	9.51382	10.3952	10.8898	9.83705	9.14865	9.2547	9.76059	9.58875	10.2266	10.8416	10.0859	9.69711	10.2226	10.1869			0.0877619	0.011755		0.10145	-0.0237437		0.720251	-0.0768738		1.35193	0.119221		0.0609655	-0.0138255		0.940807	-0.0651187
649	sp|Q9H7F0|AT133_HUMAN	Q9H7F0	ATP13A3	Polyamine-transporting ATPase 13A3 OS=Homo sapiens OX=9606 GN=ATP13A3 PE=1 SV=4	11		Plasma membrane	10.2271	9.57018	10.0805	10.0867	9.8579	9.72279	10.0279	9.82183	9.79533	10.1473	10.3285	10.4664	10.4005	9.94726	9.59385	9.93562	9.96348	10.0269			0.0591997	-0.00546414		0.121359	-0.00591283		1.46118	0.0620985		0.594684	-0.0517154		0.517487	-0.0131035		0.779623	0.0566343
650	sp|P05023|AT1A1_HUMAN	P05023	ATP1A1	Sodium/potassium-transporting ATPase subunit alpha-1 OS=Homo sapiens OX=9606 GN=ATP1A1 PE=1 SV=1	22		Plasma membrane	9.90551	10.2462	9.88329	9.96312	9.93264	10.3119	9.63383	9.98258	9.6329	10.0699	9.73491	10.2066	9.84154	10.1484	9.96655	10.2273	10.0088	10.304			0.183863	0.0125735		0.945877	-0.0514216		0.106088	-0.00812447		0.0853288	-0.00609947		1.24749	-0.0618262		0.0537546	0.00444907
651	sp|P13637|AT1A3_HUMAN	P13637	ATP1A3	Sodium/potassium-transporting ATPase subunit alpha-3 OS=Homo sapiens OX=9606 GN=ATP1A3 PE=1 SV=3	7			10.4049	10.3989	10.5661	9.53045	9.20604	9.14105	9.84016	9.71741	10.046	9.55932	9.87305	9.70134	10.456	9.6591	10.4131	10.2398	10.6782	10.5691			2.09147	-0.166161		1.61103	0.0818578		1.33092	0.065057		0.652206	0.0630027		1.82856	-0.0883261		2.0528	-0.101104
652	sp|P05026|AT1B1_HUMAN	P05026	ATP1B1	Sodium/potassium-transporting ATPase subunit beta-1 OS=Homo sapiens OX=9606 GN=ATP1B1 PE=1 SV=1	12		Plasma membrane	10.5723	9.8337	10.05	10.103	9.87865	10.0247	9.99751	9.95919	9.9225	9.75711	10.1191	9.77885	9.81247	9.98309	10.2565	10.0538	10.2945	9.60303			0.184323	-0.0165385		0.462834	-0.0109862		0.34372	-0.0157756		0.244206	0.015521		0.0236185	-0.00231303		0.371741	-0.0323141
653	sp|P54709|AT1B3_HUMAN	P54709	ATP1B3	Sodium/potassium-transporting ATPase subunit beta-3 OS=Homo sapiens OX=9606 GN=ATP1B3 PE=1 SV=1	10		Plasma membrane	10.2865	10.1831	9.55049	9.741	10.1863	10.0384	9.84651	9.80812	9.84645	10.1266	10.4261	10.1712	9.57139	9.91977	10.3834	10.1974	9.73544	9.98199			0.0175218	0.00222512		0.521269	-0.0272106		0.710919	0.0375334		0.487649	-0.0447491		0.342408	-0.0192625		0.406441	0.0397585
654	sp|Q9Y6H3|ATP23_HUMAN	Q9Y6H3	ATP23	Mitochondrial inner membrane protease ATP23 homolog OS=Homo sapiens OX=9606 GN=ATP23 PE=1 SV=3	1			9.75672	10.8198	10.9391	9.39385	9.1026	9.08851	9.68538	10.0163	10.6957	8.90407	9.64592	8.09554	10.3201	10.4838	10.817	10.9453	10.6171	10.6732			1.22839	-0.186143		1.12616	0.134088		0.260972	-0.052154		1.17532	0.246773		0.760372	-0.0852385		1.21232	-0.238297
655	sp|P16615|AT2A2_HUMAN	P16615	ATP2A2	Sarcoplasmic/endoplasmic reticulum calcium ATPase 2 OS=Homo sapiens OX=9606 GN=ATP2A2 PE=1 SV=1	22		ER-Membrane	10.207	10.1876	10.0103	10.0718	10.1154	9.8617	10.0949	10.0502	9.90054	9.98946	10.1509	9.78698	10.0158	10.2248	9.83459	9.57904	9.66705	10.2521			0.320898	-0.0127084		0.133998	-0.00503311		0.0883826	-0.00456491		0.0546697	0.0034646		0.358322	0.0277082		0.385037	-0.0172733
656	sp|Q93084|AT2A3_HUMAN	Q93084	ATP2A3	Sarcoplasmic/endoplasmic reticulum calcium ATPase 3 OS=Homo sapiens OX=9606 GN=ATP2A3 PE=1 SV=3	6			9.55091	9.52889	9.46932	10.3594	10.3962	10.438	9.57097	9.97155	9.72296	10.32	9.62348	10.3741	10.0575	10.2765	10.0284	9.98778	10.0394	10.2846			3.56486	0.13212		1.51947	-0.0971619		0.426526	-0.0405698		0.00621028	-0.000740116		1.0199	-0.0501944		0.919172	0.0915504
657	sp|P20020|AT2B1_HUMAN	P20020	ATP2B1	Plasma membrane calcium-transporting ATPase 1 OS=Homo sapiens OX=9606 GN=ATP2B1 PE=1 SV=4	7		Plasma membrane	9.39411	10.175	9.74988	10.4042	10.2385	9.79601	9.79765	9.9329	10.006	10.245	10.5549	10.577	9.98528	10.3137	9.8669	9.21816	10.1027	9.6419			0.60939	0.0586918		0.569554	-0.0381777		0.671331	0.0454616		1.14829	-0.0605115		0.403852	0.0395635		1.11704	0.104153
658	sp|P23634|AT2B4_HUMAN	P23634	ATP2B4	Plasma membrane calcium-transporting ATPase 4 OS=Homo sapiens OX=9606 GN=ATP2B4 PE=1 SV=2	21		Plasma membrane	10.0327	9.79622	9.71719	9.94948	9.92538	10.0866	10.011	10.0593	10.6481	10.0784	10.3084	10.3018	9.62045	9.70881	10.0797	9.65245	10.1592	9.86495			0.590652	0.0245499		0.396368	0.0305451		1.27884	0.0359075		1.14736	-0.0652899		0.629406	0.0500955		1.40169	0.0604573
659	sp|P23634-2|AT2B4_HUMAN	P23634-2	ATP2B4	Isoform of P23634, Isoform XA of Plasma membrane calcium-transporting ATPase 4 OS=Homo sapiens OX=9606 GN=ATP2B4	1		Plasma membrane	9.8714	9.38394	11.8354	11.4711	10.2305	8.37106	9.15544	11.0094	9.95173	10.2986	9.95169	9.43522	9.78127	10.6364	9.75251	10.5005	9.87877	8.48513			0.105345	-0.048466		0.0108279	0.00511653		0.0143969	-0.00623487		0.129267	0.0194956		0.199567	0.0634335		0.190528	-0.0547009
660	sp|P98194|AT2C1_HUMAN	P98194	ATP2C1	Calcium-transporting ATPase type 2C member 1 OS=Homo sapiens OX=9606 GN=ATP2C1 PE=1 SV=3	19		Golgi	10.4009	9.92247	10.258	10.2097	9.90145	9.62927	10.148	9.50352	9.60823	10.0006	10.5215	10.0764	10.1505	9.95872	10.4024	9.60096	9.74918	9.95819			0.516723	-0.0360423		0.318609	-0.0286079		0.585561	0.0424387		0.0948683	-0.00759526		0.0238518	-0.00225528		0.077388	0.00639641
661	sp|P98194-3|AT2C1_HUMAN	P98194-3	ATP2C1	Isoform of P98194, Isoform 3 of Calcium-transporting ATPase type 2C member 1 OS=Homo sapiens OX=9606 GN=ATP2C1	1		Golgi	9.32025	10.7861	9.83586	11.873	9.09222	11.2074	10.1619	10.8381	11.1386	10.0603	9.02965	9.64644	9.83284	9.90669	9.74518	8.5392	9.09933	9.88701			0.302659	0.101348		0.00450909	0.0017608		0.496627	-0.153761		0.27533	0.0348511		1.39467	0.225654		0.266971	-0.0524127
662	sp|P20648|ATP4A_HUMAN	P20648	ATP4A	Potassium-transporting ATPase alpha chain 1 OS=Homo sapiens OX=9606 GN=ATP4A PE=1 SV=5	3			9.77882	9.61607	10.1157	10.064	9.40665	10.1649	10.2116	9.64976	9.54299	9.83643	9.83766	10.0079	9.61414	10.1929	10.4565	10.088	10.5958	10.82			0.0872181	0.00988818		0.129002	-0.016005		0.0398321	0.00441331		0.229613	0.0235283		1.16028	-0.0989449		0.270584	0.0143015
663	sp|P25705|ATPA_HUMAN	P25705	ATP5F1A	ATP synthase subunit alpha, mitochondrial OS=Homo sapiens OX=9606 GN=ATP5F1A PE=1 SV=1	26		Mitochondrion-IM	9.93	10.1823	9.63253	10.003	10.0376	10.3856	9.78442	10.1333	9.9735	9.84122	10.0585	10.1815	10.0535	10.0732	10.1278	10.1743	9.65544	9.77213			0.504718	0.0371528		0.565731	-0.0304456		0.262751	-0.0150317		0.112777	0.00479794		0.188741	0.0148232		0.292889	0.0221211
664	sp|P06576|ATPB_HUMAN	P06576	ATP5F1B	ATP synthase subunit beta, mitochondrial OS=Homo sapiens OX=9606 GN=ATP5F1B PE=1 SV=3	24		Mitochondrion-IM	9.87289	10.4354	9.59855	9.87955	10.6389	10.187	10.1594	9.84105	9.80798	10.059	9.72688	10.1125	10.0092	10.138	10.1394	9.86128	9.87503	9.65799			0.356147	0.0425409		0.561931	-0.0472046		0.413499	-0.0366208		0.296333	0.0151751		0.455576	0.0206484		0.0467119	0.00592017
665	sp|P36542|ATPG_HUMAN	P36542	ATP5F1C	ATP synthase subunit gamma, mitochondrial OS=Homo sapiens OX=9606 GN=ATP5F1C PE=1 SV=1	13		Mitochondrion-IM	9.6873	10.2815	9.61471	10.1995	9.86495	10.3267	10.0231	10.0309	9.95822	10.2898	10.0649	10.1519	9.91046	10.1238	9.71525	9.93451	9.76767	10.055			0.478585	0.0435562		0.438358	-0.0227521		0.113586	0.00703471		0.879992	-0.0400223		0.412982	0.0129791		0.583807	0.0505909
666	sp|P30049|ATPD_HUMAN	P30049	ATP5F1D	ATP synthase subunit delta, mitochondrial OS=Homo sapiens OX=9606 GN=ATP5F1D PE=1 SV=2	7			9.73017	9.26907	9.88448	9.94917	9.43212	9.6489	10.1828	10.6547	10.1982	10.1872	9.87258	10.1763	10.8109	9.4147	9.58432	10.513	9.95824	10.533			0.129601	0.0118041		1.3656	0.0914874		1.0287	0.0602689		0.147304	-0.0267117		0.0207944	0.00220017		1.06351	0.072073
667	sp|P56381|ATP5E_HUMAN	P56381	ATP5F1E	ATP synthase subunit epsilon, mitochondrial OS=Homo sapiens OX=9606 GN=ATP5F1E PE=1 SV=2	2		Mitochondrion-Mtx	10.0071	12.3493	11.6894	9.29459	9.4756	9.94669	9.64317	9.44636	8.0865	9.60975	9.83216	9.89271	9.86073	9.82657	8.71832	9.51231	11.0979	11.7109			0.959085	-0.236219		0.410085	-0.0882621		0.404169	0.0325383		0.332903	-0.0522736		0.980715	-0.248431		0.819478	-0.20368
668	sp|Q9UII2|ATIF1_HUMAN	Q9UII2	ATP5IF1	ATPase inhibitor, mitochondrial OS=Homo sapiens OX=9606 GN=ATP5IF1 PE=1 SV=1	2		Mitochondrion-Mtx	9.35729	10.9985	9.90732	10.5519	10.2951	10.6758	9.27663	10.2331	9.05098	9.44684	10.1622	10.0765	10.3798	10.1678	9.51027	10.3847	9.63635	9.88879			0.354156	0.0662391		0.98144	-0.14916		0.987759	-0.085875		0.101638	0.0141191		0.435973	-0.0673682		0.0885791	-0.0196359
669	sp|P48201|AT5G3_HUMAN	P48201	ATP5MC3	ATP synthase F(0) complex subunit C3, mitochondrial OS=Homo sapiens OX=9606 GN=ATP5MC3 PE=1 SV=1	1			6.03777	9.64732	10.4858	10.495	10.112	9.52262	11.9423	9.19037	10.5954	10.4128	11.7562	9.7183	10.2087	9.15663	10.8609	9.36875	10.4841	10.0051			0.373389	0.246475		0.200212	0.0625935		0.359398	0.0798086		0.302938	-0.079868		0.266413	0.0815255		0.500385	0.326283
670	sp|P56385|ATP5I_HUMAN	P56385	ATP5ME	ATP synthase subunit e, mitochondrial OS=Homo sapiens OX=9606 GN=ATP5ME PE=1 SV=2	5		Mitochondrion-IM	10.3708	9.55739	9.92389	9.98171	10.138	10.0919	9.58194	10.0019	9.9584	10.3824	10.2399	9.83186	10.0668	10.5614	10.0055	10.107	9.49575	9.70355			0.238089	0.0223623		0.681729	-0.0374759		0.185261	0.0125392		0.0481163	0.00480897		0.12796	0.0123593		0.348586	0.0349014
671	sp|P56134|ATPK_HUMAN	P56134	ATP5MF	ATP synthase subunit f, mitochondrial OS=Homo sapiens OX=9606 GN=ATP5MF PE=1 SV=3	4			9.55395	8.60226	10.7834	9.61855	9.48931	10.4431	10.8532	10.9029	9.56391	10.3685	11.0686	10.6907	9.56554	9.45911	9.71552	10.1736	9.16414	9.98372			0.140066	0.0393305		0.433068	0.0776499		1.06024	0.122763		1.84989	-0.163953		0.528942	0.0945578		0.673843	0.162093
672	sp|O75964|ATP5L_HUMAN	O75964	ATP5MG	ATP synthase subunit g, mitochondrial OS=Homo sapiens OX=9606 GN=ATP5MG PE=1 SV=3	5		Mitochondrion-IM	10.0437	10.1177	9.29059	10.0353	10.4089	10.1305	10.1377	10.0908	9.95626	10.4207	10.1538	9.88834	10.0011	10.0056	10.0793	9.64957	9.4458	10.1444			0.527509	0.0591802		0.535938	-0.0232999		0.0512159	-0.00409029		0.3617	-0.0212599		0.611441	0.0470661		0.478812	0.0550899
673	sp|P56378|ATP68_HUMAN	P56378	ATP5MJ	ATP synthase subunit ATP5MJ, mitochondrial OS=Homo sapiens OX=9606 GN=ATP5MJ PE=1 SV=1	4			10.6844	10.1274	9.68463	10.8517	11.0773	10.6636	10.126	9.81164	9.2043	10.5392	9.26178	9.44019	10.2126	10.6478	9.81618	9.5117	9.39382	8.94574			0.880654	0.101212		1.41525	-0.167321		0.972079	-0.157383		0.407919	0.0670852		0.578624	0.0652975		0.312306	-0.0561704
674	sp|P24539|AT5F1_HUMAN	P24539	ATP5PB	ATP synthase F(0) complex subunit B1, mitochondrial OS=Homo sapiens OX=9606 GN=ATP5PB PE=1 SV=2	16		Mitochondrion-IM	10.0814	9.3371	9.71972	10.1211	9.92488	10.033	10.3096	10.162	9.8626	9.69663	10.0891	10.4461	9.778	10.1976	9.97404	10.2576	9.7574	10.2521			0.614067	0.050817		0.126146	0.00707771		0.0850986	0.00804542		0.173108	-0.0167019		0.0434585	0.00391756		0.597406	0.0588625
675	sp|O75947|ATP5H_HUMAN	O75947	ATP5PD	ATP synthase subunit d, mitochondrial OS=Homo sapiens OX=9606 GN=ATP5PD PE=1 SV=3	18		Mitochondrion-IM	10.7598	9.92301	9.5563	9.8161	10.1373	10.0868	9.89816	9.98192	10.0626	10.25	9.92447	10.4811	9.83107	9.75147	9.78233	10.1594	9.73065	9.86756			0.0209618	-0.00357614		0.210088	-0.00949314		0.456313	0.0303968		0.967356	-0.0653323		0.161156	0.00971495		0.170955	0.0268206
676	sp|P18859|ATP5J_HUMAN	P18859	ATP5PF	ATP synthase-coupling factor 6, mitochondrial OS=Homo sapiens OX=9606 GN=ATP5PF PE=1 SV=1	3		Mitochondrion-Mtx	7.213	11.8207	11.7134	9.74152	7.78108	7.89328	9.98879	8.34435	11.9594	9.66025	12.3943	10.0539	9.88595	10.3633	10.3631	11.2074	9.51894	10.0973			0.376252	-0.242083		0.577592	0.240564		1.04297	0.337555		0.204667	-0.0640158		0.0762204	-0.0367293		0.13172	0.0954726
677	sp|P48047|ATPO_HUMAN	P48047	ATP5PO	ATP synthase subunit O, mitochondrial OS=Homo sapiens OX=9606 GN=ATP5PO PE=1 SV=1	13		Mitochondrion-IM	10.0446	10.2267	9.58846	10.1158	10.1964	10.2116	9.93176	10.3154	9.71479	9.85867	9.71316	9.8243	10.148	10.5194	9.89471	10.4025	9.24554	10.0483			0.448228	0.0365614		0.465741	-0.0321457		2.23257	-0.0529656		0.76182	0.0520669		0.0884744	0.0147265		0.186502	-0.0164041
678	sp|Q15904|VAS1_HUMAN	Q15904	ATP6AP1	V-type proton ATPase subunit S1 OS=Homo sapiens OX=9606 GN=ATP6AP1 PE=1 SV=2	6		Endosome	9.21154	10.2953	9.75985	10.6793	10.1833	10.1645	10.0171	10.0373	9.80489	9.96876	10.2939	10.3689	10.2032	10.0391	10.3855	9.54018	9.70908	9.33833			0.726161	0.0896897		1.00044	-0.0599609		0.234056	-0.0169805		0.0579866	-0.00373268		1.33659	0.0634657		0.587953	0.0727092
679	sp|O75787|RENR_HUMAN	O75787	ATP6AP2	Renin receptor OS=Homo sapiens OX=9606 GN=ATP6AP2 PE=1 SV=2	7		ER-Membrane	9.73998	8.81664	9.01418	11.0201	10.717	9.97737	10.4546	10.0881	10.2953	10.572	10.3695	11.0158	10.1502	9.58927	9.78705	9.52137	9.42201	9.44925			1.55861	0.206386		0.390193	-0.0442403		0.0933184	0.013158		1.5328	-0.117702		2.33108	0.119631		1.70824	0.219544
680	sp|Q93050|VPP1_HUMAN	Q93050	ATP6V0A1	V-type proton ATPase 116 kDa subunit a 1 OS=Homo sapiens OX=9606 GN=ATP6V0A1 PE=1 SV=3	18		Endosome	9.38927	9.40364	9.11817	10.9994	10.7921	10.6849	9.90483	9.97403	9.6538	10.7108	10.4368	10.4391	10.1092	10.1219	10.1107	9.48568	9.29865	9.36704			3.03955	0.222909		2.7152	-0.142032		1.04646	-0.0387197		1.39473	-0.0615332		1.67011	0.0695864		2.81642	0.18419
681	sp|Q93050-3|VPP1_HUMAN	Q93050-3	ATP6V0A1	Isoform of Q93050, Isoform 3 of V-type proton ATPase 116 kDa subunit a 1 OS=Homo sapiens OX=9606 GN=ATP6V0A1	2		Endosome	8.39783	8.92657	9.26026	10.8132	9.86724	10.717	9.48828	10.2368	10.0919	10.0871	10.5348	10.2169	9.92477	10.4489	10.666	9.98571	9.47131	10.8654			1.88458	0.244319		0.654171	-0.078987		0.192374	-0.0235668		0.0495328	0.00531894		0.119763	-0.0221372		1.76411	0.220753
682	sp|Q9Y487|VPP2_HUMAN	Q9Y487	ATP6V0A2	V-type proton ATPase 116 kDa subunit a 2 OS=Homo sapiens OX=9606 GN=ATP6V0A2 PE=1 SV=2	10		Endosome	10.4951	9.47668	10.2624	9.70807	9.92396	9.74138	9.74726	10.7039	9.79221	9.96067	9.98915	9.6628	9.80963	10.0244	10.5158	10.6393	9.28398	10.2632			0.305539	-0.0360506		0.290543	0.0359114		0.285187	0.0129624		0.375645	0.0313995		0.0190291	0.00430901		0.183664	-0.0230883
683	sp|P27449|VATL_HUMAN	P27449	ATP6V0C	V-type proton ATPase 16 kDa proteolipid subunit c OS=Homo sapiens OX=9606 GN=ATP6V0C PE=1 SV=1	2			10.2549	10.5791	9.54274	10.1769	10.5105	10.4316	10.3171	10.1959	9.25538	10.9289	9.705	9.87545	9.64283	9.76795	9.27467	9.16647	10.6479	9.72679			0.312267	0.0403434		0.541113	-0.0704816		0.187449	-0.029054		0.64082	-0.0909058		0.0553202	0.0126883		0.0542562	0.0112894
684	sp|P61421|VA0D1_HUMAN	P61421	ATP6V0D1	V-type proton ATPase subunit d 1 OS=Homo sapiens OX=9606 GN=ATP6V0D1 PE=1 SV=1	14		Endosome	9.74923	9.77442	9.81575	10.4439	10.4259	9.98857	9.80915	9.62502	9.82279	10.3073	10.4971	10.3671	9.85995	9.92802	10.1676	9.67047	9.8837	9.86417			1.19358	0.0768371		1.36498	-0.0815516		0.28254	0.0161837		1.51615	-0.0611135		0.253134	-0.0073549		2.44036	0.0930208
685	sp|Q8N8Y2|VA0D2_HUMAN	Q8N8Y2	ATP6V0D2	V-type proton ATPase subunit d 2 OS=Homo sapiens OX=9606 GN=ATP6V0D2 PE=1 SV=1	1			6.55722	8.52554	7.06564	14.6856	14.6966	6.71301	8.03317	12.0286	7.00437	12.4215	10.0263	12.0316	9.51568	8.72771	12.6452	7.77977	12.3651	9.17736			0.635808	0.629316		0.338701	-0.370937		0.0142726	0.0175372		0.378948	-0.174564		0.155692	-0.12722	+	1.88067	0.646853
686	sp|P38606|VATA_HUMAN	P38606	ATP6V1A	V-type proton ATPase catalytic subunit A OS=Homo sapiens OX=9606 GN=ATP6V1A PE=1 SV=2	20		Endosome	9.75619	9.88539	9.97647	10.2926	10.133	10.0882	10.0595	9.92526	9.95929	9.85323	9.98392	9.67305	10.1025	10.0875	10.1665	10.1693	10.0835	9.80458			1.88483	0.0473137		1.4319	-0.0320833		1.36448	-0.0469663		1.06063	0.037276		0.0850646	-0.00472468		0.00766261	0.000347454
687	sp|P21281|VATB2_HUMAN	P21281	ATP6V1B2	V-type proton ATPase subunit B, brain isoform OS=Homo sapiens OX=9606 GN=ATP6V1B2 PE=1 SV=3	17		Endosome	9.41712	10.5006	9.89477	10.1441	9.94343	10.245	9.85275	10.3273	9.87935	10.3315	9.52495	10.1023	10.0628	10.0695	9.82154	9.92549	10.0393	9.91823			0.235312	0.030588		0.268787	-0.0181898		0.163745	-0.0172668		0.0267161	-0.00311761		0.127318	0.00874913		0.0799676	0.0133213
688	sp|P21283|VATC1_HUMAN	P21283	ATP6V1C1	V-type proton ATPase subunit C 1 OS=Homo sapiens OX=9606 GN=ATP6V1C1 PE=1 SV=4	23		Endosome	9.6464	11.142	10.5843	10.0873	10.4268	10.2201	9.73186	9.85695	9.76248	10.2708	9.73903	9.71169	9.83882	9.75957	10.218	9.37195	9.93625	9.69585			0.126893	-0.0229394		1.62654	-0.071217		0.667813	-0.0473242		0.011316	0.00116272		0.28876	0.0181358		0.424976	-0.0702636
689	sp|Q9Y5K8|VATD_HUMAN	Q9Y5K8	ATP6V1D	V-type proton ATPase subunit D OS=Homo sapiens OX=9606 GN=ATP6V1D PE=1 SV=1	7		Endosome	9.74029	10.582	10.0452	10.7949	9.88464	9.74451	9.88618	10.421	9.86403	9.64878	9.83594	9.23739	10.1564	9.7846	10.1364	9.72808	10.6034	9.90632			0.0370251	0.00635626		0.107204	-0.0159308		0.665823	-0.0806985		0.903714	0.0631781		0.0149445	-0.00207819		0.75059	-0.0743422
690	sp|P36543|VATE1_HUMAN	P36543	ATP6V1E1	V-type proton ATPase subunit E 1 OS=Homo sapiens OX=9606 GN=ATP6V1E1 PE=1 SV=1	9		Endosome	9.53149	9.46019	10.0744	10.1458	10.5425	10.1245	9.76177	9.99458	10.2128	9.72949	10.4181	10.1186	10.0127	9.93048	10.3583	9.40542	10.3402	9.83864			1.264	0.088834		0.750163	-0.0449644		0.292673	-0.0247871		0.0158352	-0.00161991		0.173241	0.0200559		0.779761	0.0640468
691	sp|Q16864|VATF_HUMAN	Q16864	ATP6V1F	V-type proton ATPase subunit F OS=Homo sapiens OX=9606 GN=ATP6V1F PE=1 SV=2	8			11.231	10.2645	9.91261	10.0233	10.1081	9.37893	9.62541	9.79571	9.71987	9.85231	10.0442	9.97718	9.70583	9.73348	9.35525	9.77855	11.3411	10.1528			0.557849	-0.0843921		0.235476	-0.0223182		0.206667	0.019766		1.14219	-0.0568918		0.587367	-0.0984179		0.439367	-0.0646261
692	sp|O75348|VATG1_HUMAN	O75348	ATP6V1G1	V-type proton ATPase subunit G 1 OS=Homo sapiens OX=9606 GN=ATP6V1G1 PE=1 SV=3	1		Endosome	12.0318	9.65703	11.0325	10.4761	10.4802	8.40836	9.45829	11.8688	9.18141	11.6138	10.4719	8.71663	9.221	11.9393	10.0173	9.02891	6.62758	9.769			0.476446	-0.15355		0.109781	0.0480675		0.158365	0.0678681		0.0316302	0.0153755		0.574416	0.273291		0.218865	-0.0856816
693	sp|Q9UI12|VATH_HUMAN	Q9UI12	ATP6V1H	V-type proton ATPase subunit H OS=Homo sapiens OX=9606 GN=ATP6V1H PE=1 SV=1	14		Endosome	9.66542	9.89315	9.67714	10.6924	10.42	10.5197	9.9376	9.83792	9.77006	10.1666	10.051	10.2316	9.75539	10.1344	9.97826	9.7344	9.52215	10.0129			2.591	0.117974		2.67384	-0.103314		1.78675	-0.0535914		0.720922	-0.031561		0.255983	0.0143885		1.70041	0.0643822
694	sp|Q04656|ATP7A_HUMAN	Q04656	ATP7A	Copper-transporting ATPase 1 OS=Homo sapiens OX=9606 GN=ATP7A PE=1 SV=4	1			9.22945	7.91401	10.3513	10.9357	10.3459	9.04154	12.4475	7.99857	8.71646	8.82044	9.49274	12.1092	8.31478	10.9263	9.71562	13.3817	10.2708	9.98792			0.471261	0.149698		0.143163	-0.0840054		0.00588793	-0.00292039		0.144836	-0.0702897		0.384941	-0.219954		0.342493	0.146777
695	sp|P35670|ATP7B_HUMAN	P35670	ATP7B	Copper-transporting ATPase 2 OS=Homo sapiens OX=9606 GN=ATP7B PE=1 SV=4	2			9.57332	10.3547	10.4464	9.70821	9.60472	10.056	10.3514	9.93166	10.4023	10.0559	8.576	9.29449	10.1252	9.3319	9.72194	11.6798	9.99712	10.789			0.403366	-0.0434348		0.954724	0.0583128		0.412906	-0.0740696		0.327594	0.0619205		0.442234	-0.0782034		0.655317	-0.117504
696	sp|O43520|AT8B1_HUMAN	O43520	ATP8B1	Phospholipid-transporting ATPase IC OS=Homo sapiens OX=9606 GN=ATP8B1 PE=1 SV=3	4			9.53735	9.37407	9.79228	10.1516	10.5232	11.1095	10.0121	9.82629	9.34822	9.88959	10.6288	11.2269	9.7431	10.1112	9.68358	9.35605	9.3663	10.3198			1.35071	0.150636		1.21	-0.127535		0.00682836	-0.00136784		0.761071	-0.105928		0.055227	0.0086672		1.01728	0.149268
697	sp|P98198|AT8B2_HUMAN	P98198	ATP8B2	Phospholipid-transporting ATPase ID OS=Homo sapiens OX=9606 GN=ATP8B2 PE=1 SV=2	4			8.57072	8.20376	9.44591	11.2472	11.6573	10.6178	9.39821	10.4231	10.2102	10.0378	10.7468	10.9367	9.68051	9.98632	9.34209	9.92915	9.59223	9.97415			2.04523	0.360209		1.24456	-0.163925		0.653269	-0.0782317		1.28582	-0.132136		0.184312	0.0253429		1.70971	0.281978
698	sp|O60423|AT8B3_HUMAN	O60423	ATP8B3	Phospholipid-transporting ATPase IK OS=Homo sapiens OX=9606 GN=ATP8B3 PE=1 SV=4	2			9.77651	8.90296	9.65991	10.7429	8.4589	11.89	10.3474	10.425	10.749	10.7845	11.1357	10.1238	10.2057	8.71416	9.74733	10.4002	8.98173	8.95435			0.314399	0.124931		0.0651096	0.0290288		0.134993	0.0580977		0.935676	-0.1663		0.79649	0.157629		1.4891	0.183029
699	sp|O75110|ATP9A_HUMAN	O75110	ATP9A	Probable phospholipid-transporting ATPase IIA OS=Homo sapiens OX=9606 GN=ATP9A PE=1 SV=3	5		Endosome	9.60509	9.33317	9.75289	10.7041	10.7869	10.6487	8.85604	8.54617	8.84587	11.9319	12.3938	12.2369	10.0241	9.76491	9.29166	9.11536	9.06165	9.10071			2.32953	0.168284		2.95837	-0.297234		2.49709	0.187213		2.55177	-0.334468		1.19403	-0.0551307		4.04773	0.355497
700	sp|O43861|ATP9B_HUMAN	O43861	ATP9B	Probable phospholipid-transporting ATPase IIB OS=Homo sapiens OX=9606 GN=ATP9B PE=1 SV=4	1			8.69525	10.1688	9.29897	10.37	11.5253	9.56483	9.1408	11.0964	9.94779	11.2279	10.0172	9.71796	10.6744	10.4703	9.01004	11.3638	8.80534	8.90497			0.724236	0.162796		0.223794	-0.0649494		0.0700921	-0.0202228		0.161495	-0.0430396		0.151144	0.0603561		0.706932	0.142573
701	sp|Q5TC12|ATPF1_HUMAN	Q5TC12	ATPAF1	ATP synthase mitochondrial F1 complex assembly factor 1 OS=Homo sapiens OX=9606 GN=ATPAF1 PE=1 SV=1	7		Mitochondrion-Mtx	10.4419	10.472	10.3901	9.50019	9.8262	9.67245	9.93863	9.95446	9.53752	9.62916	9.60718	9.98702	10.08	10.171	9.86444	10.7365	10.0246	10.1667			2.02346	-0.106162		0.256508	0.0162637		0.200546	0.0123908		0.791154	0.039865		0.820715	-0.0706612		1.56948	-0.0937716
702	sp|Q8N5M1|ATPF2_HUMAN	Q8N5M1	ATPAF2	ATP synthase mitochondrial F1 complex assembly factor 2 OS=Homo sapiens OX=9606 GN=ATPAF2 PE=1 SV=1	9			9.93904	9.30987	10.5768	9.71503	9.73103	9.68937	10.3317	9.94323	10.383	9.64282	10.2934	10.343	10.1802	10.0457	9.41632	10.2608	9.79732	10.4013			0.194469	-0.0275138		1.17891	0.0683056		0.651979	0.0561833		0.296343	-0.0344047		0.113826	0.010149		0.180341	0.0286695
703	sp|Q6P4H8|ACKMT_HUMAN	Q6P4H8	ATPSCKMT	ATP synthase subunit C lysine N-methyltransferase OS=Homo sapiens OX=9606 GN=ATPSCKMT PE=1 SV=2	1			9.59524	9.15513	9.64883	11.2579	11.2098	8.83219	10.2209	9.67952	11.0516	9.69316	10.2563	9.4131	11.699	9.52247	9.70523	10.848	8.84588	9.36578			0.444707	0.136004		0.036675	-0.0141625		0.256781	-0.0827261		0.24673	0.0658182		0.368488	0.094844		0.547655	0.053278
704	sp|Q13535|ATR_HUMAN	Q13535	ATR	Serine/threonine-protein kinase ATR OS=Homo sapiens OX=9606 GN=ATR PE=1 SV=3	19			10.1698	10.4939	10.3998	9.50983	9.53675	9.30568	10.4742	10.0137	9.9612	9.38529	9.83383	9.76502	9.84312	10.0259	10.0556	10.1152	10.384	10.7272			2.63944	-0.127401		1.53517	0.0977407		0.605331	0.0329391		0.795484	0.0426817		0.502822	-0.0357444		1.62729	-0.0944622
705	sp|Q8WXE1|ATRIP_HUMAN	Q8WXE1	ATRIP	ATR-interacting protein OS=Homo sapiens OX=9606 GN=ATRIP PE=1 SV=1	5			10.4642	10.2559	10.9809	9.78536	9.11906	9.7553	10.3732	9.64791	10.5724	8.87115	9.64952	10.0967	10.3951	9.53926	9.532	9.90709	10.8487	10.2063			1.51875	-0.141353		0.79699	0.0889338		0.0106354	-0.00208023		0.224709	0.0394044		0.112027	-0.0167775		0.991074	-0.143434
706	sp|O75882|ATRN_HUMAN	O75882	ATRN	Attractin OS=Homo sapiens OX=9606 GN=ATRN PE=1 SV=2	7			9.69586	9.72663	9.1826	10.2662	10.7439	10.2346	9.67496	9.91792	9.5615	10.6824	10.6773	10.7652	9.99712	10.2634	10.3938	9.2687	9.66235	9.2856			1.55398	0.131795		1.60677	-0.104621		0.683225	0.0417891		1.33474	-0.0714122		0.875811	0.0478374		1.57682	0.173584
707	sp|P46100|ATRX_HUMAN	P46100	ATRX	Transcriptional regulator ATRX OS=Homo sapiens OX=9606 GN=ATRX PE=1 SV=6	18			9.64206	9.46582	9.80084	10.1	10.185	10.2647	9.76223	9.59699	10.094	10.5233	10.7516	10.4354	10.0827	10.0638	10.0247	9.61097	9.65024	9.94569			2.20812	0.0840838		1.00969	-0.0579341		1.60837	0.0550676		1.65642	-0.0753032		0.188913	0.0125401		2.94035	0.139151
708	sp|Q9UBB4|ATX10_HUMAN	Q9UBB4	ATXN10	Ataxin-10 OS=Homo sapiens OX=9606 GN=ATXN10 PE=1 SV=1	23			10.008	10.0537	10.1166	9.83714	9.96863	9.89811	10.0309	9.74934	9.75522	9.95921	9.98489	9.82635	10.0666	10.1688	9.96052	10.0625	10.442	10.1114			1.10847	-0.0185535		0.387104	-0.0132232		0.192367	0.00457171		0.691805	0.0168316		1.15237	-0.0511932		0.795106	-0.0139818
709	sp|P0C7T5|ATX1L_HUMAN	P0C7T5	ATXN1L	Ataxin-1-like OS=Homo sapiens OX=9606 GN=ATXN1L PE=1 SV=1	2			9.37879	8.86066	10.14	11.3597	10.931	9.21932	9.27654	9.03264	8.09043	10.1644	10.3914	11.3353	11.609	8.67037	11.8444	9.61569	10.1445	9.93589			0.613294	0.151673		1.04463	-0.256886		0.0759382	0.0229085		0.0117791	-0.00566942		1.03889	-0.171332		1.1366	0.174581
710	sp|Q99700|ATX2_HUMAN	Q99700	ATXN2	Ataxin-2 OS=Homo sapiens OX=9606 GN=ATXN2 PE=1 SV=2	13			10.1872	10.3133	9.91093	9.80996	9.51264	9.87716	10.2055	10.049	10.0553	10.1185	10.003	9.85703	10.2258	9.92294	10.0375	10.0912	10.0775	9.74557			0.971862	-0.0543315		1.08364	0.0490714		0.89508	0.0394366		0.144382	0.00630763		0.395939	0.0196743		0.252536	-0.0148949
711	sp|Q8WWM7|ATX2L_HUMAN	Q8WWM7	ATXN2L	Ataxin-2-like protein OS=Homo sapiens OX=9606 GN=ATXN2L PE=1 SV=2	17			9.7866	10.0345	9.91427	9.85306	9.98181	10.4281	10.1345	10.0596	9.83507	10.0354	9.9707	9.95863	9.99299	10.2992	10.0361	9.92156	10.0137	9.74429			0.427671	0.0293333		0.210196	-0.0157937		0.17306	-0.0125122		0.359504	0.0136488		0.407571	0.0174429		0.559879	0.0168211
712	sp|P54252|ATX3_HUMAN	P54252	ATXN3	Ataxin-3 OS=Homo sapiens OX=9606 GN=ATXN3 PE=1 SV=5	4			10.7409	11.7458	11.7139	6.96162	5.78223	6.04094	7.02145	7.07414	7.27868	11.2836	12.3624	11.353	11.9377	12.0713	11.7366	11.1301	11.8809	11.8847		+	2.61977	-0.863501		0.850205	0.185812	+	2.67649	0.902429		0.239642	0.0279959		3.75849	-0.706092		0.263899	0.038928
713	sp|O15265|ATX7_HUMAN	O15265	ATXN7	Ataxin-7 OS=Homo sapiens OX=9606 GN=ATXN7 PE=1 SV=1	3			9.66674	9.76534	9.73924	10.3161	10.3335	9.97348	9.80316	9.84585	9.91277	9.83613	9.96573	10.1487	10.9226	10.1055	10.0952	9.83867	9.62635	10.105			1.45537	0.0742036		1.1933	-0.0556219		0.655987	-0.0306041		0.52176	0.0509085		0.00685035	0.000438543		1.18795	0.0435995
714	sp|Q9ULK2|AT7L1_HUMAN	Q9ULK2	ATXN7L1	Ataxin-7-like protein 1 OS=Homo sapiens OX=9606 GN=ATXN7L1 PE=1 SV=3	1			10.7603	8.97606	7.20275	5.51707	10.5921	11.2131	13.7145	8.21941	11.4731	9.51023	10.7272	7.81379	11.2561	10.2198	8.63162	11.8593	10.3699	11.9435			0.0216012	-0.0244652		0.332104	0.322057		0.0930071	0.0956107		0.23034	0.101993		0.0918368	-0.0606201		0.119914	0.0711455
715	sp|Q5T6C5|AT7L2_HUMAN	Q5T6C5	ATXN7L2	Ataxin-7-like protein 2 OS=Homo sapiens OX=9606 GN=ATXN7L2 PE=1 SV=1	2			9.67146	10.43	10.3425	9.40601	10.0927	10.0854	9.47986	9.69508	10.6692	10.173	10.1867	10.0007	10.0127	8.98298	10.2664	10.2751	10.1951	10.035			0.312138	-0.0369813		0.035011	0.00657537		0.4303	0.0394549		0.375433	-0.059129		0.222229	-0.0328803		0.0225579	0.00247362
716	sp|Q14CW9|AT7L3_HUMAN	Q14CW9	ATXN7L3	Ataxin-7-like protein 3 OS=Homo sapiens OX=9606 GN=ATXN7L3 PE=1 SV=1	1			8.07021	9.15098	7.51978	9.71356	10.313	10.8923	12.4689	10.026	9.68457	12.346	9.2016	11.5508	10.4931	9.36929	9.61236	9.72202	11.0589	8.80657			1.38906	0.329118		0.130449	0.0450812		0.245685	0.09007		0.468886	-0.161484		0.329061	0.118786		1.20246	0.419188
717	sp|Q96GX2|A7L3B_HUMAN	Q96GX2	ATXN7L3B	Ataxin-7-like protein 3B OS=Homo sapiens OX=9606 GN=ATXN7L3B PE=1 SV=2	4			9.62438	10.4435	10.2523	9.34076	10.6906	9.7008	10.7048	9.36272	10.2154	9.7161	9.58913	9.94893	9.74036	10.3194	9.46888	10.0291	10.371	10.4817			0.134862	-0.0254151		0.0964544	0.0217132		0.11284	-0.0198432		0.0775159	0.00908643		0.185651	-0.0296306		0.474077	-0.0452582
718	sp|Q13825|AUHM_HUMAN	Q13825	AUH	Methylglutaconyl-CoA hydratase, mitochondrial OS=Homo sapiens OX=9606 GN=AUH PE=1 SV=1	6			9.60842	10.0138	11.3054	10.6842	11.7336	10.1216	8.92104	10.6005	9.64409	9.99277	9.38901	9.42741	10.3508	9.6326	9.71816	10.4674	8.99826	9.39089			0.353868	0.0783799		0.780098	-0.163724		1.03432	-0.172188		0.389427	0.0402245		0.053034	0.0152991		0.521011	-0.093808
719	sp|Q9H7T9|AUNIP_HUMAN	Q9H7T9	AUNIP	Aurora kinase A- and ninein-interacting protein OS=Homo sapiens OX=9606 GN=AUNIP PE=1 SV=1	2			10.8994	11.1226	10.6938	9.34151	9.9283	9.7383	9.64773	9.50857	9.33198	9.84705	9.75962	9.83384	9.2877	10.0633	10.3633	9.98857	10.6943	9.95012			2.06371	-0.169497		0.41992	-0.0306715		0.320703	0.0231554		0.0554103	0.00820228		1.12037	-0.103481		1.89164	-0.146342
720	sp|Q9Y679|AUP1_HUMAN	Q9Y679	AUP1	Lipid droplet-regulating VLDL assembly factor AUP1 OS=Homo sapiens OX=9606 GN=AUP1 PE=1 SV=2	8		ER-Membrane	10.0219	9.78396	10.3829	10.3912	9.62334	9.03226	9.79783	10.2819	10.104	10.0408	9.99739	10.4886	10.1818	10.0783	9.96863	9.54959	9.94554	10.3299			0.335659	-0.053262		0.330988	0.052565		0.488658	0.0750883		0.277254	-0.0174938		0.18598	0.0182732		0.279072	0.0218263
721	sp|O14965|AURKA_HUMAN	O14965	AURKA	Aurora kinase A OS=Homo sapiens OX=9606 GN=AURKA PE=1 SV=3	5			10.9583	10.6509	10.5411	8.97561	8.10976	8.13161	10.7967	10.1079	10.164	9.58524	9.89151	9.72964	10.6348	10.1141	10.087	10.0815	10.8057	10.6347			2.00043	-0.347547		2.00818	0.29712		1.4181	0.214749		1.1469	0.0743909		0.192031	-0.0203491		2.21064	-0.132798
722	sp|Q9NWT8|AKIP_HUMAN	Q9NWT8	AURKAIP1	Small ribosomal subunit protein mS38 OS=Homo sapiens OX=9606 GN=AURKAIP1 PE=1 SV=1	1			10.5339	10.2739	12.1079	10.5108	10.8632	9.95354	8.93243	10.197	10.6572	9.31633	8.18702	8.92011	9.93182	9.17162	9.86905	8.86699	10.4158	11.2915			0.319418	-0.0641419		0.377473	-0.0807442		1.56632	-0.245383		0.87739	0.130368		0.0953916	-0.0339046		1.54406	-0.309525
723	sp|Q96GD4|AURKB_HUMAN	Q96GD4	AURKB	Aurora kinase B OS=Homo sapiens OX=9606 GN=AURKB PE=1 SV=3	10		Nuclear	10.0518	10.4051	10.5309	8.68963	9.06133	8.92264	10.1374	10.2942	9.7012	9.1119	9.82985	10.0617	10.277	10.5177	9.90677	10.1956	11.0926	11.2128			2.89655	-0.211907		2.11021	0.170767		1.04777	0.121099		0.693619	0.0793005		0.988465	-0.107744		0.805394	-0.0908083
724	sp|Q9NQS1|AVEN_HUMAN	Q9NQS1	AVEN	Cell death regulator Aven OS=Homo sapiens OX=9606 GN=AVEN PE=1 SV=1	10			9.80522	9.5836	9.88252	9.88439	9.90742	10.2731	10.2558	9.54227	9.90936	10.5219	10.0336	10.0968	10.2381	9.73284	10.1553	9.85542	10.3016	10.0208			0.876425	0.0428033		0.25933	-0.0225702		0.432264	0.0291762		0.385304	-0.0286369		0.261764	-0.0224761		1.19831	0.0719795
725	sp|Q8NBF6|AVL9_HUMAN	Q8NBF6	AVL9	Late secretory pathway protein AVL9 homolog OS=Homo sapiens OX=9606 GN=AVL9 PE=1 SV=1	11			9.6096	9.7524	9.6162	10.4311	10.6804	10.369	10.21	10.1251	9.86402	10.3713	9.81376	9.92269	10.1882	9.91879	9.84089	9.51786	9.94243	9.82638			2.60812	0.123721		1.51156	-0.0649067		0.959369	-0.0632638		0.139331	-0.0110526		0.93663	0.0449204		0.907123	0.0604573
726	sp|O15169|AXIN1_HUMAN	O15169	AXIN1	Axin-1 OS=Homo sapiens OX=9606 GN=AXIN1 PE=1 SV=2	4			9.87705	9.828	9.72606	10.3934	10.5469	10.1664	9.96706	9.88147	9.56708	10.2007	10.4761	10.3799	10.4593	10.5235	10.1495	9.23186	9.47075	9.15488			1.83131	0.0840641		1.65103	-0.0856161		0.0157108	-0.000889047		0.00349733	-0.000206227		1.5474	0.0790169		2.36152	0.083175
727	sp|Q9Y2T1|AXIN2_HUMAN	Q9Y2T1	AXIN2	Axin-2 OS=Homo sapiens OX=9606 GN=AXIN2 PE=1 SV=2	4			9.99937	9.49654	9.31237	10.0802	10.5113	9.89893	9.54787	9.63364	10.0716	9.59362	10.2449	9.60501	10.6349	8.97255	12.0698	10.5577	9.56763	10.2022			0.963122	0.0863801		0.848353	-0.0646141		0.543512	-0.0492743		0.268797	0.0920009		0.424712	-0.0506656		0.345757	0.0371058
728	sp|Q9H6S1|AZI2_HUMAN	Q9H6S1	AZI2	5-azacytidine-induced protein 2 OS=Homo sapiens OX=9606 GN=AZI2 PE=1 SV=1	1			8.89301	9.61747	9.50537	7.4211	13.5535	11.6415	10.0527	11.6587	9.0788	6.97174	9.80406	9.78574	11.0403	7.13287	12.2019	11.7347	12.8476	7.05898			0.248737	0.179767		0.0606395	-0.0509392		0.354004	-0.267928		0.229523	0.170587		0.000535722	0.000493024		0.18988	-0.0881601
729	sp|P61769|B2MG_HUMAN	P61769	B2M	Beta-2-microglobulin OS=Homo sapiens OX=9606 GN=B2M PE=1 SV=1	3		Plasma membrane	9.17106	9.41936	9.85685	10.8363	10.3569	10.079	10.0292	9.19012	9.45926	10.9985	11.205	11.6438	9.76089	9.76734	10.1437	9.47422	10.2072	8.40138			1.58324	0.140899		1.29439	-0.130129		1.3812	0.115754		2.39489	-0.193395		0.136365	0.0345076		2.61523	0.256653
730	sp|Q8NCR0|B3GL2_HUMAN	Q8NCR0	B3GALNT2	UDP-GalNAc:beta-1,3-N-acetylgalactosaminyltransferase 2 OS=Homo sapiens OX=9606 GN=B3GALNT2 PE=1 SV=1	3			10.3817	10.4326	10.7548	9.02294	9.49238	9.30788	10.7477	9.74699	10.4103	9.41378	9.30033	10.0443	9.58892	10.0103	9.61599	10.0689	10.7211	10.9391			2.33362	-0.178049		1.31954	0.145761		0.499676	0.0485377		0.181314	0.0196568		0.290161	-0.0376913		1.28516	-0.129511
731	sp|Q96L58|B3GT6_HUMAN	Q96L58	B3GALT6	Beta-1,3-galactosyltransferase 6 OS=Homo sapiens OX=9606 GN=B3GALT6 PE=1 SV=2	4			9.67976	9.19935	10.5159	10.2567	10.4743	9.85564	11.1272	9.75198	10.8342	9.44007	10.3014	10.0901	9.35606	9.72171	10.7013	9.22753	9.76387	9.70273			0.437992	0.0633905		0.281571	0.0454214		0.313859	-0.0352413		0.0363454	-0.00749668		0.944712	0.143056		0.16122	0.0281492
732	sp|O94766|B3GA3_HUMAN	O94766	B3GAT3	Galactosylgalactosylxylosylprotein 3-beta-glucuronosyltransferase 3 OS=Homo sapiens OX=9606 GN=B3GAT3 PE=1 SV=2	5		Golgi	9.58463	10.5365	10.1035	9.25471	10.471	9.88281	9.66128	10.2774	10.1535	9.9973	10.2473	9.90142	9.90534	9.86795	10.6296	9.60006	10.332	9.59368			0.147268	-0.0261515		0.118874	0.01978		0.194594	0.0289888		0.0708028	0.0079176		0.246552	0.0283567		0.0214955	0.00283732
733	sp|Q6Y288|B3GLT_HUMAN	Q6Y288	B3GLCT	Beta-1,3-glucosyltransferase OS=Homo sapiens OX=9606 GN=B3GLCT PE=1 SV=2	3		ER-Membrane	9.13763	9.54797	9.68763	10.3116	8.95639	9.9606	9.46111	10.0085	10.2897	10.4848	11.3822	10.2744	10.2093	9.39686	10.3659	9.98278	10.4184	10.1243			0.26278	0.0450432		0.114874	0.0227356		0.843642	0.13955		0.772083	-0.104349		0.362982	-0.036745		1.47189	0.184593
734	sp|Q9NY97|B3GN2_HUMAN	Q9NY97	B3GNT2	N-acetyllactosaminide beta-1,3-N-acetylglucosaminyltransferase 2 OS=Homo sapiens OX=9606 GN=B3GNT2 PE=1 SV=2	4			10.1401	9.58335	10.1199	10.4923	10.4263	10.1199	10.2005	9.7321	9.91269	9.81635	9.99228	9.89319	9.52866	9.89289	9.56797	10.3704	10.1092	10.102			0.929001	0.0612745		1.18926	-0.0615613		1.37816	-0.0620084		0.834318	-0.0388127		0.661038	-0.0347539		0.00899086	-0.000733922
735	sp|Q9Y2A9|B3GN3_HUMAN	Q9Y2A9	B3GNT3	N-acetyllactosaminide beta-1,3-N-acetylglucosaminyltransferase 3 OS=Homo sapiens OX=9606 GN=B3GNT3 PE=1 SV=2	1			8.69928	7.18913	9.31458	13.1401	11.9046	12.3515	9.37255	8.64452	8.98434	10.8013	12.0138	12.2041	10.2694	8.21572	10.792	8.65774	9.00501	8.44023		+	1.64449	0.580902		2.98994	-0.474355		0.608809	-0.0942809		0.849077	-0.269788		0.501289	0.0491194		1.53356	0.486621
736	sp|Q9BYG0|B3GN5_HUMAN	Q9BYG0	B3GNT5	Lactosylceramide 1,3-N-acetyl-beta-D-glucosaminyltransferase OS=Homo sapiens OX=9606 GN=B3GNT5 PE=1 SV=1	1			8.86581	9.18871	7.67098	11.4853	11.7629	11.2923	8.45968	8.82099	9.63507	12.4848	12.6417	12.3527	8.96702	9.60502	10.0362	8.67006	9.12605	8.9347			1.52068	0.433525		1.80189	-0.366686		2.06978	0.119295		1.91229	-0.394763		0.0485391	0.00870174	+	1.68535	0.55282
737	sp|Q00973|B4GN1_HUMAN	Q00973	B4GALNT1	Beta-1,4 N-acetylgalactosaminyltransferase 1 OS=Homo sapiens OX=9606 GN=B4GALNT1 PE=1 SV=2	3			8.81293	9.5274	8.86561	11.0289	11.2906	12.0129	10.1979	9.42851	10.7431	9.5891	9.8062	10.4672	10.6015	9.60947	10.7673	9.70058	9.13959	8.41118			2.50623	0.339935		1.2478	-0.182986		1.69852	-0.199942		0.307666	0.0484911		0.886263	0.157259		1.22019	0.139993
738	sp|P15291|B4GT1_HUMAN	P15291	B4GALT1	Beta-1,4-galactosyltransferase 1 OS=Homo sapiens OX=9606 GN=B4GALT1 PE=1 SV=5	11		Golgi	9.29718	9.31989	9.50359	10.7616	10.2321	10.3475	9.52731	9.84991	10.0256	10.7699	11.3524	10.7729	10.1122	9.67028	9.86226	10.0809	9.10714	9.40733			1.96746	0.160477		1.45107	-0.0970006		1.02405	0.0710646		2.04963	-0.153525		0.327528	0.041728		2.15345	0.231541
739	sp|O60909|B4GT2_HUMAN	O60909	B4GALT2	Beta-1,4-galactosyltransferase 2 OS=Homo sapiens OX=9606 GN=B4GALT2 PE=1 SV=1	2			9.30298	9.58524	9.73188	9.68498	10.4721	10.5462	10.2845	10.3869	10.0263	9.41908	10.0563	10.6684	9.86831	9.99938	9.79447	9.64024	10.5816	9.95131			0.979586	0.104865		0.0324043	-0.00427302		0.146689	-0.0259774		0.16845	-0.0250498		0.240758	0.0263617		0.578462	0.078888
740	sp|O60512|B4GT3_HUMAN	O60512	B4GALT3	Beta-1,4-galactosyltransferase 3 OS=Homo sapiens OX=9606 GN=B4GALT3 PE=1 SV=2	4			8.90744	8.80578	10.3717	10.615	10.3571	10.475	9.33839	10.8451	9.01958	11.2085	11.0536	11.244	9.83638	9.9836	9.97543	9.00441	9.81315	9.14583			0.849857	0.171451		0.532419	-0.116331		2.69449	0.0928907		3.93565	-0.172956		0.250504	0.0594863		1.17514	0.264342
741	sp|O60513|B4GT4_HUMAN	O60513	B4GALT4	Beta-1,4-galactosyltransferase 4 OS=Homo sapiens OX=9606 GN=B4GALT4 PE=1 SV=1	5		Golgi	9.0628	9.41835	8.4704	10.2225	10.766	11.2168	10.6587	9.79299	9.75363	9.96494	12.1255	11.1544	10.2093	9.80299	10.3969	9.50819	8.16416	9.31147			1.83931	0.261589		0.796749	-0.097593		0.178035	0.0435868		0.598815	-0.128047		0.898691	0.165293		1.36524	0.305175
742	sp|O43286|B4GT5_HUMAN	O43286	B4GALT5	Beta-1,4-galactosyltransferase 5 OS=Homo sapiens OX=9606 GN=B4GALT5 PE=1 SV=1	3		Golgi	6.83808	7.45881	7.64312	13.0381	12.9767	13.6122	9.41812	9.50235	8.35522	13.9033	13.6167	12.757	9.17365	9.52782	9.29233	7.83617	7.64903	7.4012		+	3.18248	0.858534		2.2125	-0.545897		0.212723	0.0241985		2.83257	-0.527692		1.44131	0.251646	+	3.75237	0.882732
743	sp|Q9UPM9|B9D1_HUMAN	Q9UPM9	B9D1	B9 domain-containing protein 1 OS=Homo sapiens OX=9606 GN=B9D1 PE=1 SV=1	3			10.3613	7.63793	9.15921	10.5136	9.97494	10.0603	10.8808	11.0454	10.4155	9.29218	10.2783	11.866	8.95322	9.60291	9.20453	10.8568	8.78784	11.1092			0.551597	0.184836		1.05363	0.077302		0.117455	0.0357621		0.653869	-0.176324		0.270718	0.0805796		0.601483	0.220598
744	sp|Q9BPU9|B9D2_HUMAN	Q9BPU9	B9D2	B9 domain-containing protein 2 OS=Homo sapiens OX=9606 GN=B9D2 PE=1 SV=2	1			9.55663	9.3788	9.99849	10.9304	10.1982	10.1551	10.0072	9.89253	9.54804	10.4603	10.8982	10.6594	9.91538	9.23715	10.4761	9.47314	9.44238	9.7725			1.26917	0.116662		1.02578	-0.0916285		0.381484	0.0354441		0.836262	-0.117216		0.69404	0.0381697		2.02645	0.152106
745	sp|Q9NWV8|BABA1_HUMAN	Q9NWV8	BABAM1	BRISC and BRCA1-A complex member 1 OS=Homo sapiens OX=9606 GN=BABAM1 PE=1 SV=1	8			9.76779	10.0783	10.1043	10.9425	9.8107	10.3114	9.75764	9.57346	10.4675	10.1027	9.80632	10.2808	9.58772	9.62386	9.98538	9.9017	10.1483	9.7497			0.46777	0.0557438		0.469113	-0.064575		0.306169	-0.0386907		0.853895	-0.0518391		0.00263678	-0.000354417		0.26495	0.0170531
746	sp|Q9NXR7|BABA2_HUMAN	Q9NXR7	BABAM2	BRISC and BRCA1-A complex member 2 OS=Homo sapiens OX=9606 GN=BABAM2 PE=1 SV=2	4			9.51899	9.82059	10.4435	10.535	10.8674	10.4032	10.2248	9.76226	9.86136	10.0589	10.3383	9.7666	9.36836	9.48157	9.92686	8.98797	10.3358	10.2986			1.02504	0.0999349		1.64593	-0.0965833		1.17389	-0.0752484		0.964086	-0.0716045		0.0715554	0.0142557		0.218541	0.0246865
747	sp|Q9Y5Z0|BACE2_HUMAN	Q9Y5Z0	BACE2	Beta-secretase 2 OS=Homo sapiens OX=9606 GN=BACE2 PE=1 SV=1	2			8.42647	9.11766	9.12779	10.8746	12.2987	12.6431	9.46083	9.11016	10.2344	10.7404	10.8173	11.0615	9.61416	9.2263	9.76946	8.5863	9.11875	9.77213			1.97945	0.427563		1.64849	-0.317849		0.722844	-0.130604		2.24647	-0.193137		0.411965	0.06899		2.03926	0.29696
748	sp|O14867|BACH1_HUMAN	O14867	BACH1	Transcription regulator protein BACH1 OS=Homo sapiens OX=9606 GN=BACH1 PE=1 SV=2	2			10.3595	10.0571	9.65793	9.50703	10.1019	10.6112	10.5992	9.16793	10.6359	10.4142	9.96797	11.6214	11.0928	9.74691	8.61676	8.88893	9.5125	9.44077			0.0637978	0.010428		0.00716737	0.00184195		0.428405	0.082497		0.431909	-0.12791		0.68396	0.124774		0.522967	0.092925
749	sp|Q92934|BAD_HUMAN	Q92934	BAD	Bcl2-associated agonist of cell death OS=Homo sapiens OX=9606 GN=BAD PE=1 SV=3	3			10.1734	10.3863	10.4071	9.9931	9.75809	9.49613	10.0201	9.29852	10.2968	9.33534	10.3246	9.60529	10.247	9.72972	10.0743	9.68158	10.8638	10.3089			1.35004	-0.0783376		0.087807	0.0121121		0.00849461	0.0012459		0.293207	0.03557		0.387521	-0.0582857		0.685549	-0.0770917
750	sp|Q99933|BAG1_HUMAN	Q99933	BAG1	BAG family molecular chaperone regulator 1 OS=Homo sapiens OX=9606 GN=BAG1 PE=1 SV=4	8			9.44518	9.91755	9.78559	10.0673	10.0647	10.5998	9.71013	10.2272	10.2279	10.114	10.0796	10.3531	9.95704	10.3145	10.1459	10.0705	9.59386	9.32614			1.13821	0.080509		0.364545	-0.0317596		0.086296	-0.00703139		0.18764	-0.00979382		0.588558	0.058175		1.2826	0.0734776
751	sp|O95816|BAG2_HUMAN	O95816	BAG2	BAG family molecular chaperone regulator 2 OS=Homo sapiens OX=9606 GN=BAG2 PE=1 SV=1	12			10.9191	9.88713	9.99838	9.35748	9.54844	9.81723	10.858	10.1693	10.3715	9.58729	9.65687	9.31835	10.1219	9.71251	9.9148	10.1123	10.6907	9.95865			0.789858	-0.095461		1.61773	0.123315		0.091435	-0.00662732		1.14956	0.0550668		0.298157	0.0302769		0.833414	-0.102088
752	sp|O95817|BAG3_HUMAN	O95817	BAG3	BAG family molecular chaperone regulator 3 OS=Homo sapiens OX=9606 GN=BAG3 PE=1 SV=3	12			11.2382	9.62717	9.16753	10.4652	9.78016	10.5011	8.88214	9.49548	10.018	11.0984	10.4633	10.584	10.2175	9.80968	9.94986	9.74087	9.19629	9.76519			0.160984	0.0429416		0.885766	-0.120641		0.70084	0.0658538		1.41653	-0.104129		0.0967757	-0.0161179		0.454231	0.108795
753	sp|O95429|BAG4_HUMAN	O95429	BAG4	BAG family molecular chaperone regulator 4 OS=Homo sapiens OX=9606 GN=BAG4 PE=1 SV=1	7			11.1022	10.2803	10.513	9.78863	9.15696	9.22096	10.0633	10.0038	10.2985	10.1373	9.76776	9.24377	9.98833	9.86325	10.3739	10.2019	9.65749	10.3386			1.75548	-0.174949		1.2485	0.104079		0.439985	0.0504271		0.463916	0.0494024		0.0960677	0.0090677		1.14145	-0.124522
754	sp|Q9UL15|BAG5_HUMAN	Q9UL15	BAG5	BAG family molecular chaperone regulator 5 OS=Homo sapiens OX=9606 GN=BAG5 PE=1 SV=1	10			9.64874	9.65156	10.4336	10.0932	9.90515	10.3153	10.0772	10.151	9.87694	10.2632	10.3637	9.60878	9.94688	10.2171	10.2501	9.79743	9.702	9.69815			0.340418	0.0329587		0.28223	-0.0147724		0.0257126	-0.00296587		0.050203	0.005533		1.34355	0.0446506		0.245258	0.0299929
755	sp|P46379|BAG6_HUMAN	P46379	BAG6	Large proline-rich protein BAG6 OS=Homo sapiens OX=9606 GN=BAG6 PE=1 SV=2	14			9.25974	10.0388	10.3164	10.2403	10.0541	9.96592	9.89082	9.39666	10.1611	10.2376	10.2081	10.1656	9.90771	9.97031	10.2068	9.58589	10.4747	9.9196			0.297405	0.0368313		0.525232	-0.0448056		0.634937	0.018076		0.790319	-0.0287619		0.199029	-0.0250288		0.457373	0.0549073
756	sp|Q9P281|BAHC1_HUMAN	Q9P281	BAHCC1	BAH and coiled-coil domain-containing protein 1 OS=Homo sapiens OX=9606 GN=BAHCC1 PE=1 SV=4	1			9.74893	10.333	10.069	10.7944	9.59215	8.979	8.68525	9.28493	9.69562	12.4036	11.1861	9.4898	10.4975	8.9632	10.0565	10.2283	10.1475	9.8453			0.166872	-0.0375711		0.404248	-0.0881902		0.535485	0.168713		0.527842	-0.162512		1.01138	-0.128161		0.439298	0.131142
757	sp|Q8TBE0|BAHD1_HUMAN	Q8TBE0	BAHD1	Bromo adjacent homology domain-containing 1 protein OS=Homo sapiens OX=9606 GN=BAHD1 PE=1 SV=2	3		Nuclear	10.9788	9.80021	9.47661	8.82052	10.2151	10.8608	11.0789	9.49858	9.74533	10.9788	8.7354	9.93926	10.6502	10.7589	10.7949	8.80247	9.01922	9.84601			0.0472158	-0.015441		0.053811	0.0176203		0.0287864	-0.011278		0.476944	0.121673		0.712364	0.131143		0.0801839	-0.0267189
758	sp|Q9UQB8|BAIP2_HUMAN	Q9UQB8	BAIAP2	BAR/IMD domain-containing adapter protein 2 OS=Homo sapiens OX=9606 GN=BAIAP2 PE=1 SV=1	20			9.60318	10.0738	10.3556	10.6497	10.6368	11.1289	9.9842	10.3033	10.1518	9.62822	10.1118	9.87018	9.50836	9.18823	9.34804	9.98083	9.74138	9.73572			1.38778	0.114849		1.55285	-0.0954593		1.91956	-0.129199		1.49468	-0.0818484		1.10995	0.0478292		0.147361	-0.0143503
759	sp|Q9UQB8-5|BAIP2_HUMAN	Q9UQB8-5	BAIAP2	Isoform of Q9UQB8, Isoform 5 of BAR/IMD domain-containing adapter protein 2 OS=Homo sapiens OX=9606 GN=BAIAP2	1			8.8707	11.8718	9.96545	10.6802	11.4647	9.68267	10.812	9.22353	9.91348	10.0438	10.1474	9.74514	8.8473	9.41615	9.6194	8.5988	9.53234	11.5652			0.163786	0.062966		0.408204	-0.0922924		0.447433	-0.0837961		1.07625	-0.106835		0.0502833	0.0207661		0.0545879	-0.0208302
760	sp|Q9UQB8-6|BAIP2_HUMAN	Q9UQB8-6	BAIAP2	Isoform of Q9UQB8, Isoform 6 of BAR/IMD domain-containing adapter protein 2 OS=Homo sapiens OX=9606 GN=BAIAP2	1			8.10403	9.70468	9.4532	10.9968	9.97015	10.1033	9.435	9.87154	11.525	10.7454	10.3499	10.7709	10.5622	10.0418	10.4388	8.88173	9.71995	9.32574			0.921977	0.19607		0.0699212	-0.0200466		0.320424	0.0389776		0.644147	-0.0414897		0.600982	0.138899		1.03202	0.235047
761	sp|Q9UHR4|BI2L1_HUMAN	Q9UHR4	BAIAP2L1	BAR/IMD domain-containing adapter protein 2-like 1 OS=Homo sapiens OX=9606 GN=BAIAP2L1 PE=1 SV=2	19			9.56148	10.1837	9.81719	9.69687	9.97793	10.0305	9.64567	9.87897	9.56235	10.8889	10.6334	10.601	10.1581	10.0529	10.2026	9.92825	9.79899	9.3813			0.132249	0.0116		0.738836	-0.0352398		2.24352	0.114308		1.96614	-0.0824553		0.00220585	-0.000211841		1.54461	0.125908
762	sp|Q16611|BAK_HUMAN	Q16611	BAK1	Bcl-2 homologous antagonist/killer OS=Homo sapiens OX=9606 GN=BAK1 PE=1 SV=1	1			8.83265	10.9875	8.53988	12.2101	13.032	11.9862	9.19081	9.99311	10.4772	9.62769	9.05702	8.41369	11.5882	12.2924	9.69634	6.63693	9.61771	7.82061			1.20619	0.405126		1.95346	-0.333908		2.38961	-0.458086		1.09699	0.300624		0.781712	0.316179		0.148545	-0.0529595
763	sp|O75531|BAF_HUMAN	O75531	BANF1	Barrier-to-autointegration factor OS=Homo sapiens OX=9606 GN=BANF1 PE=1 SV=1	9			14.0696	10.4305	10.9361	9.79023	9.48713	9.60257	9.85744	9.56879	9.53339	10.1597	9.74706	10.3665	9.62804	9.68013	9.68754	9.02959	9.12748	9.29826			0.7606	-0.278193		0.0172048	-0.000979582		0.964147	0.0689838		0.872648	-0.0653671		1.8537	0.0774728		0.588686	-0.209209
764	sp|Q8N9N5|BANP_HUMAN	Q8N9N5	BANP	Protein BANP OS=Homo sapiens OX=9606 GN=BANP PE=1 SV=3	7		Nuclear	10.9147	10.1204	11.0548	8.96178	9.00179	9.76477	10.0046	10.2366	10.0275	9.79909	9.5814	9.80901	9.92944	9.94329	9.63381	10.4583	10.3131	10.4457			1.68867	-0.206485		1.07137	0.122608		0.711787	0.076491		0.24925	0.01189		1.36961	-0.0439827		1.203	-0.129994
765	sp|Q92560|BAP1_HUMAN	Q92560	BAP1	Ubiquitin carboxyl-terminal hydrolase BAP1 OS=Homo sapiens OX=9606 GN=BAP1 PE=1 SV=2	11			10.176	10.3686	9.75889	10.0307	9.94776	10.0839	9.74462	10.0179	9.31184	10.0959	9.64972	10.1386	10.5196	10.2659	10.125	9.92046	10.0604	9.78419			0.0767127	-0.00677363		0.649414	-0.0537547		0.106164	-0.0075511		0.707619	0.0452642		0.40071	-0.0338602		0.1417	-0.0143247
766	sp|Q8IXM2|BAP18_HUMAN	Q8IXM2	BAP18	Chromatin complexes subunit BAP18 OS=Homo sapiens OX=9606 GN=BAP18 PE=1 SV=1	4			9.23419	10.0809	9.24253	10.7599	10.7457	10.5576	9.64788	10.5137	10.8268	10.6957	9.85805	10.2118	9.8361	9.64732	9.65935	9.01014	9.55646	9.91586			1.26046	0.172535		0.411126	-0.0557585		0.641789	-0.058998		0.857847	-0.081055		0.87458	0.121636		0.931718	0.113537
767	sp|Q8IXM2-2|BAP18_HUMAN	Q8IXM2-2	BAP18	Isoform of Q8IXM2, Isoform 2 of Chromatin complexes subunit BAP18 OS=Homo sapiens OX=9606 GN=BAP18	2			11.6247	11.309	9.47843	11.0924	10.0804	9.74528	9.4279	10.2965	10.7522	10.2176	9.48362	9.60705	9.85707	8.34818	8.56593	8.68556	9.86912	11.5591			0.207553	-0.0601783		0.117795	-0.0256189		0.486069	-0.074369		0.7093	-0.137388		0.0671357	0.0255999		0.535755	-0.134547
768	sp|Q99728|BARD1_HUMAN	Q99728	BARD1	BRCA1-associated RING domain protein 1 OS=Homo sapiens OX=9606 GN=BARD1 PE=1 SV=2	10		Nuclear	11.2374	11.3281	11.7649	7.80869	7.92083	7.72142	10.4905	9.83891	10.5618	8.85937	8.57807	9.01454	10.2322	10.4585	10.022	10.9268	11.6497	11.5863		+	4.23309	-0.545313		2.49209	0.391983		2.21598	0.17486		2.71275	0.211922		1.57732	-0.144784		3.61207	-0.370453
769	sp|Q07812|BAX_HUMAN	Q07812	BAX	Apoptosis regulator BAX OS=Homo sapiens OX=9606 GN=BAX PE=1 SV=1	5		Mitochondrion-Mtx	9.93215	10.1852	9.04693	10.7158	10.9451	9.16177	9.55441	9.43486	10.7397	10.285	10.5729	10.6315	9.5057	9.32766	10.4563	9.5885	10.5397	9.37672			0.340625	0.0815042		0.211736	-0.0550652		0.15692	0.0365346		0.802292	-0.109772		0.0471535	0.0108751		0.800493	0.118039
770	sp|Q9NRL2|BAZ1A_HUMAN	Q9NRL2	BAZ1A	Bromodomain adjacent to zinc finger domain protein 1A OS=Homo sapiens OX=9606 GN=BAZ1A PE=1 SV=2	17		Nuclear	10.1057	10.5115	10.7221	9.5969	9.42274	9.57253	9.85559	10.0149	9.81751	9.53088	9.45524	9.54847	10.0197	10.4443	9.85477	10.2517	10.899	10.3766			1.64235	-0.127646		1.72855	0.0493382		0.0551261	-0.00151793		1.12856	0.0834517		1.16737	-0.0856969		1.57556	-0.129164
771	sp|Q9UIG0|BAZ1B_HUMAN	Q9UIG0	BAZ1B	Tyrosine-protein kinase BAZ1B OS=Homo sapiens OX=9606 GN=BAZ1B PE=1 SV=2	22		Nuclear	10.187	10.5284	10.2578	9.03637	9.33095	9.52948	10.0885	10.1971	10.1436	9.6178	9.71656	9.84984	9.99179	10.1751	10.1361	10.29	10.4562	10.4675			2.06566	-0.146803		1.54784	0.120773		1.07406	0.066718		1.70924	0.0506707		1.95272	-0.0361159		1.69716	-0.0800847
772	sp|Q9UIF9|BAZ2A_HUMAN	Q9UIF9	BAZ2A	Bromodomain adjacent to zinc finger domain protein 2A OS=Homo sapiens OX=9606 GN=BAZ2A PE=1 SV=4	13		Nuclear	9.31984	9.38716	9.35187	10.8261	10.582	10.5894	9.93736	9.51884	9.82005	10.9106	10.9052	10.8826	10.2059	9.58	10.121	8.70706	9.73358	9.62142			3.26388	0.193744		2.26171	-0.1333		1.09307	0.0326942		1.37753	-0.132933		0.488461	0.063231		3.67704	0.226438
773	sp|Q9UIF8|BAZ2B_HUMAN	Q9UIF8	BAZ2B	Bromodomain adjacent to zinc finger domain protein 2B OS=Homo sapiens OX=9606 GN=BAZ2B PE=1 SV=3	3			9.49299	9.40338	8.78922	11.2888	11.0781	11.0089	8.81211	9.57406	9.69394	11.1361	11.034	10.6524	9.88321	9.60608	9.62473	9.87354	9.80977	9.23852			1.86246	0.274747		1.61815	-0.255371		0.432621	-0.0229468		2.54761	-0.176457		0.314382	-0.0426759		2.00514	0.2518
774	sp|Q9BUW7|BBLN_HUMAN	Q9BUW7	BBLN	Bublin coiled-coil protein OS=Homo sapiens OX=9606 GN=BBLN PE=1 SV=1	1			13.1997	8.84628	9.32831	7.66999	6.7796	6.75304	6.89045	6.87361	10.0634	8.33702	11.78	11.4521	11.9522	12.8391	13.0554	12.3963	11.5037	10.2799			1.07056	-0.540071		0.279657	0.142002		1.23734	0.561148		0.65104	0.274011		1.09162	-0.539726		0.0293017	0.0210769
775	sp|Q8NFJ9|BBS1_HUMAN	Q8NFJ9	BBS1	BBSome complex member BBS1 OS=Homo sapiens OX=9606 GN=BBS1 PE=1 SV=1	1			10.2509	9.54274	9.78475	9.60811	10.6376	9.73118	10.9325	11.2521	11.1475	10.3167	9.88297	9.5776	9.48858	10.6503	9.67613	8.74385	9.9247	8.85185			0.150907	0.0227649		1.12491	0.149534		0.0450078	-0.00745869		0.0161174	-0.00298563		1.4658	0.279252		0.129201	0.0153062
776	sp|Q8TAM1|BBS10_HUMAN	Q8TAM1	BBS10	BBSome complex assembly protein BBS10 OS=Homo sapiens OX=9606 GN=BBS10 PE=1 SV=2	1			12.1973	10.2795	11.279	10.0757	9.85999	9.73313	11.0252	10.6799	8.95457	9.2163	9.50934	9.62014	11.0902	7.62014	9.6624	10.7679	8.44564	9.98367			0.912498	-0.178506		0.135143	0.0367159		1.28511	-0.0645452		0.0384584	-0.0190176		0.19893	0.0724865		1.17496	-0.243051
777	sp|Q9BXC9|BBS2_HUMAN	Q9BXC9	BBS2	BBSome complex member BBS2 OS=Homo sapiens OX=9606 GN=BBS2 PE=1 SV=2	1			8.8672	8.88976	9.74009	10.3633	10.1036	10.2081	11.1633	10.5751	10.3755	9.90976	10.4084	9.01984	9.57413	11.1353	9.24025	10.6685	9.55411	10.2037			1.28194	0.163415		0.749364	0.0605994		0.409347	-0.0653862		0.0820542	0.0238761		0.609249	0.0792299		0.587716	0.0980289
778	sp|Q96RK4|BBS4_HUMAN	Q96RK4	BBS4	BBSome complex member BBS4 OS=Homo sapiens OX=9606 GN=BBS4 PE=1 SV=2	6			9.33312	9.73559	10.1733	10.8719	9.84913	10.6485	10.5983	10.454	10.2344	9.95669	9.76459	9.50106	10.1982	9.90341	8.96699	10.0677	9.76918	9.97401			0.88639	0.105237		0.0556963	-0.00758408		0.883105	-0.0999079		0.075239	-0.0131328		1.60956	0.0702465		0.0461006	0.00532914
779	sp|Q8N3I7|BBS5_HUMAN	Q8N3I7	BBS5	BBSome complex member BBS5 OS=Homo sapiens OX=9606 GN=BBS5 PE=1 SV=1	1			9.74598	6.46604	11.4985	9.74197	10.5215	9.35301	12.1665	9.10668	9.81876	9.42942	11.3266	9.494	10.2485	10.9203	10.5778	12.3673	8.42641	8.79078			0.200954	0.138931		0.15035	0.0558835		0.100964	0.0283273		0.300157	0.0708492		0.141247	0.083219		0.241974	0.167259
780	sp|Q8IWZ6|BBS7_HUMAN	Q8IWZ6	BBS7	BBSome complex member BBS7 OS=Homo sapiens OX=9606 GN=BBS7 PE=1 SV=2	3			8.76098	8.81521	10.0781	10.531	10.3692	10.5502	10.3355	10.2348	9.98171	9.91616	9.64334	10.0533	9.80386	9.43962	10.27	10.8195	10.5959	9.80157			1.04607	0.192908		1.18958	-0.0468384		1.53009	-0.0856781		0.079221	-0.00911672		0.227135	-0.0293536		0.646931	0.10723
781	sp|Q3SYG4|PTHB1_HUMAN	Q3SYG4	BBS9	Protein PTHB1 OS=Homo sapiens OX=9606 GN=BBS9 PE=1 SV=1	1			7.18301	8.4614	9.1223	11.0725	8.86291	10.9666	12.3963	10.1923	11.9287	9.66573	10.3362	12.4634	9.38062	8.65211	11.5277	9.8261	9.23554	8.72657			1.04966	0.323263		0.507251	0.157052		0.179205	0.0714919		0.354599	-0.141084		1.33284	0.310038		1.24299	0.394755
782	sp|Q8WY36|BBX_HUMAN	Q8WY36	BBX	HMG box transcription factor BBX OS=Homo sapiens OX=9606 GN=BBX PE=1 SV=1	8			10.3391	9.88563	10.4342	9.79192	8.85662	8.92107	10.5442	10.7386	11.0919	9.29386	8.92257	9.06709	9.92375	10.3525	9.7874	10.9754	10.0763	10.9977			1.19715	-0.15004		1.6441	0.228082		0.0861432	-0.0123737		1.86898	0.136156		0.120438	0.0160121		2.29875	-0.162414
783	sp|P50895|BCAM_HUMAN	P50895	BCAM	Basal cell adhesion molecule OS=Homo sapiens OX=9606 GN=BCAM PE=1 SV=2	4		Plasma membrane	9.72787	10.5155	11.0782	8.72261	10.3227	9.78711	10.5111	9.32093	10.5951	9.14789	10.1054	10.3909	10.3901	10.9017	10.5058	9.24966	9.61028	9.11713			0.57105	-0.116633		0.323761	0.0738376		0.177223	0.0428064		0.682271	0.0993708		0.774209	0.119601		0.41031	-0.0738267
784	sp|Q9UHQ4|BAP29_HUMAN	Q9UHQ4	BCAP29	B-cell receptor-associated protein 29 OS=Homo sapiens OX=9606 GN=BCAP29 PE=1 SV=2	5		ER-Membrane	9.8002	8.96614	9.38099	10.2345	10.6033	10.0941	10.5546	10.646	10.9918	9.9434	10.3136	10.3097	9.63047	10.4085	9.62621	10.1995	8.48837	9.80885			1.39794	0.141048		0.871198	0.0528034		0.223432	-0.0156748		0.467711	-0.0475893		0.820005	0.180705		1.24424	0.125373
785	sp|P51572|BAP31_HUMAN	P51572	BCAP31	B-cell receptor-associated protein 31 OS=Homo sapiens OX=9606 GN=BCAP31 PE=1 SV=3	14		ER-Membrane	10.2032	10.1933	10.5562	9.91893	9.9886	9.85834	10.1312	9.77779	9.47397	9.89133	10.0712	9.86566	10.0597	9.77825	9.96535	9.57624	10.3862	10.3045			1.32854	-0.0519236		0.327628	-0.0241145		0.1583	0.00433183		0.123961	-0.00487129		0.395011	-0.0417765		1.28893	-0.0475918
786	sp|P56945|BCAR1_HUMAN	P56945	BCAR1	Breast cancer anti-estrogen resistance protein 1 OS=Homo sapiens OX=9606 GN=BCAR1 PE=1 SV=2	11			9.3982	9.61046	9.62272	10.6938	10.396	10.4758	10.0624	10.2059	10.1326	10.2517	10.3964	9.88689	9.74171	9.70523	10.0664	9.71214	9.53338	10.1082			3.12503	0.145052		1.7611	-0.0590731		0.844316	-0.0467487		0.896724	-0.0525991		0.816544	0.0515521		1.58405	0.0983034
787	sp|O75815|BCAR3_HUMAN	O75815	BCAR3	Breast cancer anti-estrogen resistance protein 3 OS=Homo sapiens OX=9606 GN=BCAR3 PE=1 SV=1	7			8.61351	9.37934	9.96847	11.8612	11.341	11.2743	10.351	10.916	10.5229	11.1691	10.0258	10.1984	9.34912	9.7976	9.3271	7.88005	8.73739	9.28774			1.62929	0.308702		1.68592	-0.121945		1.03203	-0.135063		1.0898	-0.143185		1.46259	0.298837		1.05198	0.173638
788	sp|O75934|SPF27_HUMAN	O75934	BCAS2	Pre-mRNA-splicing factor SPF27 OS=Homo sapiens OX=9606 GN=BCAS2 PE=1 SV=1	13			10.2327	10.484	9.92312	9.6961	9.77277	10.2325	10.2382	10.5326	9.77176	9.69823	9.64958	9.70112	9.85099	10.2715	10.0813	10.1281	10.1339	9.60155			0.494114	-0.0406057		0.359374	0.0350939		0.462301	-0.0302862		1.014	0.0524136		0.316117	0.0327786		0.960662	-0.0708919
789	sp|Q9H6U6-8|BCAS3_HUMAN	Q9H6U6-8	BCAS3	Isoform of Q9H6U6, Isoform 4 of BCAS3 microtubule associated cell migration factor OS=Homo sapiens OX=9606 GN=BCAS3	9			9.36735	9.23132	10.1541	11.4955	11.1362	11.0046	10.6262	9.86712	9.80791	10.2435	9.73451	10.491	9.76298	9.11136	9.97415	9.20994	9.17202	9.61031			1.80791	0.231661		1.50351	-0.156274		1.52413	-0.141776		0.74029	-0.0828378		1.17877	0.114278		0.801769	0.089885
790	sp|Q8TDM0|BCAS4_HUMAN	Q8TDM0	BCAS4	Breast carcinoma-amplified sequence 4 OS=Homo sapiens OX=9606 GN=BCAS4 PE=1 SV=1	2			12.0568	10.0237	9.32622	8.80193	9.62814	10.4462	9.67452	9.49483	10.1536	9.92782	9.81115	10.7546	9.59383	10.1088	10.4116	9.00011	11.0327	9.75347			0.341076	-0.111827		0.0895177	0.0201767		0.406552	0.0822889		0.143763	-0.0212997		0.0661516	-0.0175305		0.0843081	-0.0295377
791	sp|O15382|BCAT2_HUMAN	O15382	BCAT2	Branched-chain-amino-acid aminotransferase, mitochondrial OS=Homo sapiens OX=9606 GN=BCAT2 PE=1 SV=2	11		Mitochondrion-Mtx	10.0438	9.62389	9.73069	10.1561	10.381	10.9452	9.82364	9.84729	10.1145	10.2302	10.2382	10.6205	9.70689	9.77405	9.82355	10.5011	9.40055	9.03874			1.17217	0.10264		0.968218	-0.0842597		0.160468	-0.0162914		1.5134	-0.0887014		0.239848	0.0449048		1.51858	0.0863485
792	sp|Q9P287|BCCIP_HUMAN	Q9P287	BCCIP	BRCA2 and CDKN1A-interacting protein OS=Homo sapiens OX=9606 GN=BCCIP PE=1 SV=1	19			10.2989	10.1023	10.6263	9.43175	9.43886	9.40073	10.1177	9.97285	10.3246	9.88468	9.9621	9.44707	10.116	9.91847	10.0165	10.4182	10.1345	10.3884			1.7308	-0.129582		1.74471	0.100394		0.81104	0.052222		0.544097	0.0335355		0.548177	-0.0241933		1.19993	-0.0773597
793	sp|Q9P287-2|BCCIP_HUMAN	Q9P287-2	BCCIP	Isoform of Q9P287, Isoform 2 of BRCA2 and CDKN1A-interacting protein OS=Homo sapiens OX=9606 GN=BCCIP	4			10.3786	9.78254	10.3673	9.35967	9.49314	9.60631	9.681	10.2149	10.3814	9.92513	9.80878	9.84099	9.89236	9.74937	10.0499	10.1918	10.4213	10.8556			1.30286	-0.0964788		0.984867	0.0838763		1.64543	0.056901		0.0470402	0.00196226		0.616677	-0.0552482		0.57111	-0.0395777
794	sp|Q7Z5W3|BN3D2_HUMAN	Q7Z5W3	BCDIN3D	RNA 5'-monophosphate methyltransferase OS=Homo sapiens OX=9606 GN=BCDIN3D PE=1 SV=1	1			10.2637	9.46908	9.22317	10.6587	10.7335	9.77453	11.2055	9.69559	13.1178	8.87656	9.24152	11.671	7.39831	10.1634	7.23735	11.6725	6.40205	13.1958			0.789494	0.11067		0.324905	0.111713		0.206691	-0.0733279		0.608091	-0.275298		0.188388	0.177687		0.0975133	0.037342
795	sp|P12694|ODBA_HUMAN	P12694	BCKDHA	2-oxoisovalerate dehydrogenase subunit alpha, mitochondrial OS=Homo sapiens OX=9606 GN=BCKDHA PE=1 SV=2	4		Mitochondrion-Mtx	9.80942	9.37504	9.63929	10.3447	11.1609	11.2773	9.95614	9.82553	9.43947	10.7464	10.8146	10.9223	9.03084	9.46156	10.1148	10.1971	9.0093	8.87528			1.57475	0.189192		1.50458	-0.170155		0.0899708	-0.0108643		1.24788	-0.188477		0.335338	0.0604167		2.29989	0.178328
796	sp|O14874|BCKD_HUMAN	O14874	BCKDK	Branched-chain alpha-ketoacid dehydrogenase kinase OS=Homo sapiens OX=9606 GN=BCKDK PE=1 SV=2	5		Mitochondrion-Mtx	10.4214	9.51833	9.5887	10.3939	10.887	10.8734	10.0871	10.0971	10.0121	9.63656	9.93211	10.9259	9.89486	9.82011	9.54937	9.88583	8.92945	9.54687			1.11915	0.128116		1.31322	-0.0952279		0.528753	-0.0768499		0.417933	-0.0611199		0.764528	0.0922453		0.297561	0.0512665
797	sp|O95999|BCL10_HUMAN	O95999	BCL10	B-cell lymphoma/leukemia 10 OS=Homo sapiens OX=9606 GN=BCL10 PE=1 SV=1	3			9.79165	10.1537	10.3513	10.1899	10.5479	10.2647	9.67526	9.18738	9.98401	10.8781	11.3518	9.82374	9.37531	9.21405	9.6579	9.88588	9.61204	10.0552			0.622506	0.0377674		1.17182	-0.109584		0.278136	0.0469902		1.07666	-0.183652		0.362146	-0.034929		0.52341	0.0847576
798	sp|Q07817|B2CL1_HUMAN	Q07817	BCL2L1	Bcl-2-like protein 1 OS=Homo sapiens OX=9606 GN=BCL2L1 PE=1 SV=1	2			10.2433	10.4589	10.4356	9.86348	9.7466	10.0966	10.5302	12.2533	9.75515	9.43839	8.08389	9.27792	10.2303	10.1574	10.0278	11.2923	8.5425	9.5663			1.5025	-0.0636542		0.464978	0.120062		0.780976	-0.150446		0.90617	0.1823		0.412891	0.149852		1.02878	-0.2141
799	sp|O43521|B2L11_HUMAN	O43521	BCL2L11	Bcl-2-like protein 11 OS=Homo sapiens OX=9606 GN=BCL2L11 PE=1 SV=1	1			9.81809	8.8572	10.1838	10.1673	9.2242	10.5362	8.86948	8.63457	8.33301	11.9576	13.1041	11.839	9.93476	9.82854	10.3263	9.09577	10.1701	9.12001			0.282626	0.0570059		1.32948	-0.215167		1.80555	0.304255		1.94854	-0.296811		0.959219	-0.133653		2.03947	0.361261
800	sp|Q9HB09|B2L12_HUMAN	Q9HB09	BCL2L12	Bcl-2-like protein 12 OS=Homo sapiens OX=9606 GN=BCL2L12 PE=1 SV=2	5		Plasma membrane	10.7553	12.0751	11.7615	7.84668	8.13663	8.06484	12.0354	11.4662	11.5774	6.41321	7.38845	7.02595	10.0919	10.4757	9.89025	12.0954	11.4752	11.4249		+	2.27995	-0.51861		4.37484	0.539622		1.2032	-0.20836		2.28419	0.546741		0.0401966	0.00418407	+	3.08915	-0.72697
801	sp|Q9BXK5|B2L13_HUMAN	Q9BXK5	BCL2L13	Bcl-2-like protein 13 OS=Homo sapiens OX=9606 GN=BCL2L13 PE=1 SV=1	7			10.0599	10.0698	10.0859	10.4353	10.4853	10.0633	10.1049	10.2752	9.68168	9.77495	9.77979	9.93729	9.69322	9.71383	9.46032	10.1326	10.3593	9.88738			0.801493	0.0402935		0.683621	-0.0487103		1.3365	-0.0696362		1.07521	-0.0345738		0.168296	-0.0147743		1.21183	-0.0293427
802	sp|Q92843|B2CL2_HUMAN	Q92843	BCL2L2	Bcl-2-like protein 2 OS=Homo sapiens OX=9606 GN=BCL2L2 PE=1 SV=2	2			9.67132	10.8692	9.371	10.9056	10.1478	10.2493	10.6161	10.2634	10.0039	10.2414	9.58188	10.0177	9.3893	10.0677	9.31234	9.6504	10.1331	9.50862			0.388479	0.0721348		0.236315	-0.0240664		0.714995	-0.067455		0.537073	-0.0567267		0.972371	0.0769963		0.0206046	0.00467979
803	sp|P20749|BCL3_HUMAN	P20749	BCL3	B-cell lymphoma 3 protein OS=Homo sapiens OX=9606 GN=BCL3 PE=1 SV=2	3			8.59647	8.82995	9.71	9.7985	10.7033	9.92434	11.1518	9.5351	9.64624	12.8492	13.1656	11.4682	10.6072	8.93264	9.53561	8.24614	8.93268	8.36704			1.21621	0.17028		0.0491544	-0.0119455		1.71086	0.300809		1.75309	-0.371124		1.24962	0.245537		2.35351	0.471089
804	sp|Q4VC05|BCL7A_HUMAN	Q4VC05	BCL7A	B-cell CLL/lymphoma 7 protein family member A OS=Homo sapiens OX=9606 GN=BCL7A PE=1 SV=1	1			10.2552	11.2753	10.5588	9.34335	8.93926	9.4716	9.71485	10.1399	9.25167	10.3135	9.62568	9.72477	10.0741	9.85068	10.6146	10.9211	9.86337	10.0624			1.6806	-0.204364		0.594926	0.0631414		1.11412	0.0971274		0.353677	0.0382953		0.604288	-0.0828111		0.937645	-0.107236
805	sp|Q9BQE9|BCL7B_HUMAN	Q9BQE9	BCL7B	B-cell CLL/lymphoma 7 protein family member B OS=Homo sapiens OX=9606 GN=BCL7B PE=1 SV=1	6			8.26803	9.32244	10.092	10.5784	10.1629	9.96473	9.43731	9.70631	10.6301	10.1384	11.0265	11.1293	9.94705	10.4976	10.3788	9.37501	9.51201	9.83304			0.733278	0.158227		0.349997	-0.0508252		0.646026	0.0732985		0.615404	-0.0700002		0.359198	0.0509665		1.06447	0.231525
806	sp|Q8WUZ0|BCL7C_HUMAN	Q8WUZ0	BCL7C	B-cell CLL/lymphoma 7 protein family member C OS=Homo sapiens OX=9606 GN=BCL7C PE=1 SV=3	5			9.14082	9.67344	9.22694	10.1791	10.0058	10.3537	10.1232	10.6624	11.0208	9.73357	9.7949	10.3273	10.2497	10.8126	10.13	9.17712	9.69985	9.68875			1.60954	0.127706		0.549186	0.0530345		0.418868	-0.0316419		0.673196	0.059481		1.51776	0.155209		1.17186	0.096064
807	sp|O00512|BCL9_HUMAN	O00512	BCL9	B-cell CLL/lymphoma 9 protein OS=Homo sapiens OX=9606 GN=BCL9 PE=1 SV=4	5			9.96368	9.93346	9.61743	9.53486	9.2257	9.19507	9.69112	9.13632	9.90486	10.9958	10.6507	10.5289	10.8262	9.91543	10.848	10.0814	9.79537	10.1557			1.3613	-0.0739825		0.361553	0.0339799		2.86939	0.204126		0.256361	-0.0311441		0.717146	-0.0639341		2.06502	0.130144
808	sp|Q86UU0|BCL9L_HUMAN	Q86UU0	BCL9L	B-cell CLL/lymphoma 9-like protein OS=Homo sapiens OX=9606 GN=BCL9L PE=1 SV=1	12			13.4018	11.0166	8.85825	8.46588	8.41512	8.37124	14.3891	14.0198	10.6723	8.57794	8.55228	8.6144	12.4693	9.47722	8.03736	9.73674	8.60466	8.32001			0.77925	-0.373319		1.32879	0.612422		2.21729	0.0292237		0.39156	0.192308		1.40445	0.54289		0.726082	-0.344095
809	sp|Q9NYF8|BCLF1_HUMAN	Q9NYF8	BCLAF1	Bcl-2-associated transcription factor 1 OS=Homo sapiens OX=9606 GN=BCLAF1 PE=1 SV=2	24			9.5532	9.92407	9.44191	10.4261	10.3474	10.344	9.9359	9.94373	9.90868	10.292	10.2942	10.5798	9.81348	9.74186	9.89601	9.47612	10.1704	9.91109			1.36347	0.110334		4.03559	-0.0678867		0.0841768	0.00349228		1.91051	-0.0851765		0.154123	0.012403		1.61808	0.113826
810	sp|A2AJT9|BCLA3_HUMAN	A2AJT9	BCLAF3	BCLAF1 and THRAP3 family member 3 OS=Homo sapiens OX=9606 GN=BCLAF3 PE=1 SV=1	1			10.2502	11.4173	10.2698	10.1485	9.33653	9.75455	10.2733	10.6623	11.6756	9.46547	9.4053	10.5253	8.62383	9.48497	10.7306	9.65238	9.66638	8.65757			0.855968	-0.121988		1.02843	0.151268		0.042482	0.00794903		0.118318	-0.0350608		1.33387	0.221534		0.688897	-0.114039
811	sp|Q9BYV7|BCDO2_HUMAN	Q9BYV7	BCO2	Carotenoid-cleaving dioxygenase, mitochondrial OS=Homo sapiens OX=9606 GN=BCO2 PE=1 SV=5	1			9.3252	9.30166	10.772	10.0898	10.545	10.7841	9.11957	9.12127	9.35714	12.0149	11.2021	10.9557	9.94651	8.83387	10.0848	9.28562	9.524	9.73681			0.582965	0.103087		1.92875	-0.191542		1.11528	0.121989		1.48142	-0.248529		1.02534	-0.0480094		1.24337	0.225075
812	sp|Q6W2J9|BCOR_HUMAN	Q6W2J9	BCOR	BCL-6 corepressor OS=Homo sapiens OX=9606 GN=BCOR PE=1 SV=1	1			11.4998	11.851	8.809	9.53067	9.86532	9.07018	8.2731	10.2931	10.1574	11.0495	8.80391	9.58333	10.7594	11.1813	9.48077	10.8265	8.93037	10.0356			0.433064	-0.160143		0.00547423	0.001891		0.154547	0.0441891		0.315476	0.0933608		0.154382	-0.0546846		0.27163	-0.115954
813	sp|Q5H9F3|BCORL_HUMAN	Q5H9F3	BCORL1	BCL-6 corepressor-like protein 1 OS=Homo sapiens OX=9606 GN=BCORL1 PE=1 SV=2	3		Nuclear	7.27983	9.83006	11.6272	10.7706	9.0909	10.3226	9.22386	9.21556	10.0658	10.3985	9.73209	10.9839	11.1842	10.3474	9.47843	8.82829	11.0207	10.6			0.169715	0.0978642		0.416443	-0.0850327		0.201763	0.0470841		0.03961	-0.0100047		0.33299	-0.0892389		0.267497	0.144948
814	sp|P11274|BCR_HUMAN	P11274	BCR	Breakpoint cluster region protein OS=Homo sapiens OX=9606 GN=BCR PE=1 SV=2	9			9.70508	9.61858	9.9329	9.88583	9.97725	9.97544	10.0494	10.0095	10.1897	9.87605	10.0017	10.3512	9.9569	9.89326	10.2782	10.0334	10.0321	10.2334			1.12935	0.0328503		0.704447	0.0147504		0.359956	0.0198376		0.112831	-0.00834854		0.0569306	-0.00180583		0.974035	0.0526879
815	sp|Q9Y276|BCS1_HUMAN	Q9Y276	BCS1L	Mitochondrial chaperone BCS1 OS=Homo sapiens OX=9606 GN=BCS1L PE=1 SV=1	14			10.7766	9.90258	10.1384	9.51017	9.53926	9.72855	9.9745	10.139	9.88361	10.089	9.91888	9.8827	10.0835	9.92861	10.2186	10.5546	9.8581	9.87326			0.93852	-0.0936251		1.58905	0.0549382		1.74348	0.056096		0.339849	0.0126557		0.119922	-0.0125971		0.382057	-0.0375291
816	sp|Q02338|BDH_HUMAN	Q02338	BDH1	D-beta-hydroxybutyrate dehydrogenase, mitochondrial OS=Homo sapiens OX=9606 GN=BDH1 PE=1 SV=3	8			10.5022	10.1514	10.1802	9.49507	9.67581	9.91287	9.60364	9.73932	9.70394	10.2531	10.4721	10.1261	10.0685	9.78243	10.0727	9.70664	10.5485	10.0056			1.47538	-0.0800357		0.114419	-0.00654458		1.63277	0.0865565		1.17535	-0.0476684		0.643803	-0.0576589		0.110014	0.0065208
817	sp|Q9BUT1|DHRS6_HUMAN	Q9BUT1	BDH2	Dehydrogenase/reductase SDR family member 6 OS=Homo sapiens OX=9606 GN=BDH2 PE=1 SV=2	2			10.2238	10.7832	9.91529	9.13447	10.08	9.35917	10.3774	11.1583	9.92847	8.57912	9.72322	10.3832	9.55417	8.6873	8.15222	12.6156	10.1824	11.1627			0.885917	-0.110055		0.942274	0.133707		0.0134798	0.00379712		0.512484	-0.122366		0.417477	-0.105682		0.490916	-0.106258
818	sp|A6H8Y1|BDP1_HUMAN	A6H8Y1	BDP1	Transcription factor TFIIIB component B'' homolog OS=Homo sapiens OX=9606 GN=BDP1 PE=1 SV=3	4			8.96613	10.0658	10.6501	10.1036	9.89893	9.48695	9.92944	9.53524	8.9697	9.83489	11.2916	10.4735	9.8582	10.1649	10.3258	10.4838	10.4384	9.52299			0.00795789	-0.00190403		0.49991	-0.0582402		0.664222	0.0992648		0.390324	-0.059866		0.704437	-0.097859		0.45781	0.0973608
819	sp|Q14457|BECN1_HUMAN	Q14457	BECN1	Beclin-1 OS=Homo sapiens OX=9606 GN=BECN1 PE=1 SV=2	3		Endosome	9.6385	9.56876	9.77526	10.5336	9.92609	10.3286	9.95329	9.58889	9.87206	10.6757	10.7966	10.1579	10.0925	9.59817	10.0602	10.1169	9.67576	9.64116			1.23085	0.0911325		1.07358	-0.0705274		0.482482	0.040211		1.2208	-0.0918727		0.0025042	-0.000225088		1.48079	0.131344
820	sp|Q9BUH8|BEGIN_HUMAN	Q9BUH8	BEGAIN	Brain-enriched guanylate kinase-associated protein OS=Homo sapiens OX=9606 GN=BEGAIN PE=1 SV=1	1			9.19052	8.76951	11.048	9.0812	10.5707	10.1457	10.8098	10.2799	10.583	9.63934	10.3281	9.26892	9.67043	10.6197	9.10197	11.6618	9.64541	9.58596			0.146999	0.0474216		0.489866	0.0857614		0.11031	-0.0245908		0.0106814	0.00257339		0.153153	0.042312		0.0718463	0.0228307
821	sp|Q5T5X7|BEND3_HUMAN	Q5T5X7	BEND3	BEN domain-containing protein 3 OS=Homo sapiens OX=9606 GN=BEND3 PE=1 SV=1	11			10.6033	10.4224	10.6362	9.30943	9.48058	9.5017	10.3684	10.135	10.2141	9.47166	9.29436	9.58315	9.99411	9.92418	9.94746	10.4515	10.4165	10.2458			3.38814	-0.158056		2.9455	0.113766		0.0879611	0.00422808		1.5024	0.0716672		0.568297	-0.0179315		2.66879	-0.153827
822	sp|Q8N7W2|BEND7_HUMAN	Q8N7W2	BEND7	BEN domain-containing protein 7 OS=Homo sapiens OX=9606 GN=BEND7 PE=1 SV=3	2			10.1395	9.48087	9.81619	8.89672	9.79879	10.0739	9.266	12.3635	8.96658	9.54477	10.1242	9.39422	11.4325	10.4502	8.42328	10.6639	10.4007	10.7641			0.182062	-0.030241		0.16041	0.0704488		0.0954644	0.0172854		0.11834	0.045936		0.169459	-0.0717335		0.111124	-0.0129556
823	sp|O15155|BET1_HUMAN	O15155	BET1	BET1 homolog OS=Homo sapiens OX=9606 GN=BET1 PE=1 SV=1	7		Ergic/cisGolgi	9.75884	10.4303	9.78671	9.20815	9.72239	9.87268	10.1305	10.1081	9.96355	10.0995	10.0252	9.96283	10.1489	10.2338	9.92834	10.3706	10.0834	10.1663			0.509289	-0.0532109		0.766822	0.0641095		0.77062	0.0649107		0.180892	0.0069525		0.503231	-0.0191987		0.118516	0.0116998
824	sp|Q9BXY8|BEX2_HUMAN	Q9BXY8	BEX2	Protein BEX2 OS=Homo sapiens OX=9606 GN=BEX2 PE=1 SV=1	1			16.0633	9.91764	10.7461	9.10199	9.40045	9.87401	9.38736	12.5809	11.6855	12.0711	8.74436	8.76066	9.85772	9.18303	10.4647	9.19499	4.72034	8.24581			0.587278	-0.335315		0.682612	0.231081		0.0956334	0.0447995		0.0155018	0.00797261		0.826269	0.649617		0.466813	-0.290516
825	sp|Q00994|BEX3_HUMAN	Q00994	BEX3	Protein BEX3 OS=Homo sapiens OX=9606 GN=BEX3 PE=1 SV=1	2			11.2402	9.6121	10.4812	8.8217	8.30114	10.3781	10.2367	10.6962	9.76944	9.86936	10.7591	9.66708	9.29411	9.30924	10.7736	10.8572	10.3132	9.62024			0.71774	-0.187468		0.629677	0.159468		0.569651	0.145919		0.227611	-0.0499971		0.0140514	-0.00279378		0.199647	-0.0415491
826	sp|Q9NZS9|BFAR_HUMAN	Q9NZS9	BFAR	Bifunctional apoptosis regulator OS=Homo sapiens OX=9606 GN=BFAR PE=1 SV=1	2			9.73673	10.8315	10.4787	8.00978	8.12732	10.0133	10.285	9.91273	9.16337	11.9609	10.6034	10.3094	9.90815	10.1119	10.1374	8.91845	9.59304	11.8988			0.903046	-0.249551		0.609285	0.168167		1.19555	0.336091		0.707593	-0.125086		0.107641	-0.0407238		0.457675	0.0865395
827	sp|O14503|BHE40_HUMAN	O14503	BHLHE40	Class E basic helix-loop-helix protein 40 OS=Homo sapiens OX=9606 GN=BHLHE40 PE=1 SV=1	5			6.58316	6.75245	6.8725	14.2396	13.6179	12.6521	7.07072	8.07713	7.62228	18.134	16.9901	18.0594	7.98203	7.64018	8.58156	5.78822	6.30547	7.03122		+	2.99844	1.00617		3.38072	-0.836466		2.35944	0.395138	+	3.89117	-1.1404		1.18925	0.254714	+	4.45202	1.4013
828	sp|Q96G01|BICD1_HUMAN	Q96G01	BICD1	Protein bicaudal D homolog 1 OS=Homo sapiens OX=9606 GN=BICD1 PE=1 SV=3	15			9.75528	9.52452	9.88465	10.0761	9.98433	9.69342	9.90108	9.54857	9.76379	9.86564	9.90329	9.46111	12.6645	9.52636	9.99478	10.5254	9.96404	9.96311			0.718835	0.0331564		0.658154	-0.0313244		0.387655	-0.024382		0.366987	0.124203		0.782254	-0.0590333		0.130283	0.00877435
829	sp|Q8TD16-2|BICD2_HUMAN	Q8TD16-2	BICD2	Isoform of Q8TD16, Isoform 2 of Protein bicaudal D homolog 2 OS=Homo sapiens OX=9606 GN=BICD2	21		Plasma membrane	9.61503	10.3263	10.0122	10.1706	9.94172	9.56142	9.9579	10.135	10.3089	9.69329	9.8029	9.99726	10.0161	10.0256	10.2541	9.84483	10.3472	9.98965			0.0807395	-0.00907314		0.426099	0.0303756		0.0860332	-0.00708845		0.937756	0.035131		0.165557	0.0112257		0.179215	-0.0161616
830	sp|Q9NZM4|BICRA_HUMAN	Q9NZM4	BICRA	BRD4-interacting chromatin-remodeling complex-associated protein OS=Homo sapiens OX=9606 GN=BICRA PE=1 SV=2	5			10.3503	10.3366	10.5832	9.83922	9.80244	9.67654	9.49593	9.32345	9.96286	10.5313	10.6628	9.23074	10.1707	10.6272	9.92687	9.41416	9.67866	10.387			2.91365	-0.088625		0.425879	-0.0320614		0.287567	0.0518231		0.0605616	0.0129706		0.2695	-0.0332995		0.197434	-0.0368019
831	sp|Q6AI39|BICRL_HUMAN	Q6AI39	BICRAL	BRD4-interacting chromatin-remodeling complex-associated protein-like OS=Homo sapiens OX=9606 GN=BICRAL PE=1 SV=2	3			9.68916	10.0512	9.08433	9.90649	9.8504	11.3403	9.39282	10.3816	9.40144	10.64	11.3439	9.44661	10.2424	10.0988	9.9422	9.4087	9.645	10.1347			0.606479	0.111948		0.49632	-0.0954319		0.053179	0.0157278		0.251288	-0.053261		0.00547864	-0.000967191		0.61768	0.127676
832	sp|P55957|BID_HUMAN	P55957	BID	BH3-interacting domain death agonist OS=Homo sapiens OX=9606 GN=BID PE=1 SV=1	4			10.1966	9.73217	10.2253	9.64586	9.36356	8.54989	10.3871	10.1972	8.89911	10.2024	10.5403	10.3249	10.3131	10.2095	10.2098	11.4708	9.46717	10.0653			0.922114	-0.127009		0.443251	0.0909539		1.16068	0.175979		0.563761	-0.0191626		0.25671	-0.0706493		0.876182	0.0489704
833	sp|O00499-2|BIN1_HUMAN	O00499-2	BIN1	Isoform of O00499, Isoform IIB of Myc box-dependent-interacting protein 1 OS=Homo sapiens OX=9606 GN=BIN1	18			9.9912	10.3306	10.0938	10.5323	10.2293	10.1858	10.0512	9.84393	9.87726	10.1761	10.0422	10.2066	9.73345	9.6392	10.1078	9.59045	9.78118	9.58756			0.614681	0.0293003		1.49065	-0.0606568		0.597759	-0.0230825		0.88085	-0.0493923		1.4908	0.0405297		0.125472	0.00621782
834	sp|Q9NQY0|BIN3_HUMAN	Q9NQY0	BIN3	Bridging integrator 3 OS=Homo sapiens OX=9606 GN=BIN3 PE=1 SV=1	10			10.7495	10.2913	10.1922	9.82545	9.97735	9.7581	10.412	9.76125	10.002	9.26786	9.80635	9.55383	10.0854	9.76872	10.0826	9.87186	10.4495	10.1446			1.083	-0.0747435		0.344104	0.0243143		0.755748	-0.0452271		1.00374	0.0610838		0.145767	-0.013381		1.60912	-0.119971
835	sp|Q13490|BIRC2_HUMAN	Q13490	BIRC2	Baculoviral IAP repeat-containing protein 2 OS=Homo sapiens OX=9606 GN=BIRC2 PE=1 SV=2	12			9.36944	9.69236	9.92052	10.7405	10.2777	10.0574	9.91692	9.52784	9.5612	10.6938	9.91567	10.4589	10.3384	9.50305	10.5242	9.94177	9.76359	9.79676			1.37402	0.10478		1.39309	-0.104043		0.00639171	0.000837343		0.263796	-0.0373253		0.509565	-0.0240889		1.18156	0.105617
836	sp|O15392|BIRC5_HUMAN	O15392	BIRC5	Baculoviral IAP repeat-containing protein 5 OS=Homo sapiens OX=9606 GN=BIRC5 PE=1 SV=3	5		Nuclear	11.1051	10.7786	10.2827	8.04455	8.41	8.73822	10.6342	10.3675	10.1736	8.88769	9.51111	9.11774	10.6355	10.4894	10.5387	11.112	10.3523	10.821			2.66668	-0.348331		2.31682	0.303066		1.31863	0.128903		1.79208	0.199442		0.590829	-0.0495259		2.04761	-0.219428
837	sp|Q9NR09|BIRC6_HUMAN	Q9NR09	BIRC6	Baculoviral IAP repeat-containing protein 6 OS=Homo sapiens OX=9606 GN=BIRC6 PE=1 SV=3	16			10.1506	10.2851	10.007	9.97133	10.2165	10.3173	9.43032	9.80369	9.7864	9.9134	10.0644	10.1363	10.0482	9.91565	9.83959	10.2658	9.92833	9.9202			0.125428	0.00721206		1.41022	-0.076978		0.393991	-0.017173		0.680734	-0.0185766		0.914141	-0.0528568		0.224225	-0.0099609
838	sp|P54132|BLM_HUMAN	P54132	BLM	RecQ-like DNA helicase BLM OS=Homo sapiens OX=9606 GN=BLM PE=1 SV=1	14			10.6474	10.4045	10.4494	9.00417	9.14815	9.26966	10.2284	10.0676	10.3626	9.26118	9.22071	9.67157	10.3013	9.90671	10.0577	10.5324	10.7108	10.7558			3.44498	-0.195796		3.06324	0.156043		0.652407	0.039101		1.59035	0.100895		1.79185	-0.0612033		2.04877	-0.156695
839	sp|Q13867|BLMH_HUMAN	Q13867	BLMH	Bleomycin hydrolase OS=Homo sapiens OX=9606 GN=BLMH PE=1 SV=1	12			9.908	10.5316	10.1528	10.0337	9.60092	10.3013	9.3941	9.88541	9.88027	10.2871	9.75611	9.77902	9.81818	10.1366	10.1641	10.3796	10.1097	9.88141			0.272698	-0.0271334		0.470717	-0.0426148		0.034262	-0.00395913		0.13013	0.0109095		0.778403	-0.0582474		0.349633	-0.0310925
840	sp|P78537|BL1S1_HUMAN	P78537	BLOC1S1	Biogenesis of lysosome-related organelles complex 1 subunit 1 OS=Homo sapiens OX=9606 GN=BLOC1S1 PE=1 SV=2	8		Endosome	9.93265	9.84873	9.37228	10.9392	10.4981	10.0133	9.90341	9.90439	9.73068	10.3645	10.0335	9.84456	9.82792	9.55025	10.3916	9.70818	10.1814	9.95529			1.12993	0.113259		0.943559	-0.0945189		0.552162	-0.0545391		0.249268	-0.0269264		0.269553	-0.0140917		0.7287	0.05872
841	sp|Q6QNY1|BL1S2_HUMAN	Q6QNY1	BLOC1S2	Biogenesis of lysosome-related organelles complex 1 subunit 2 OS=Homo sapiens OX=9606 GN=BLOC1S2 PE=1 SV=1	6		Endosome	10.131	9.06846	10.0164	10.5575	10.0856	10.2876	10.0746	9.5543	10.9022	9.79889	10.1631	10.2277	10.0094	10.2712	9.71188	10.1366	9.19872	9.80493			0.68502	0.0881158		0.158054	-0.0255525		0.565828	-0.0336303		0.164972	-0.0132021		0.405998	0.066872		0.412579	0.0544855
842	sp|Q6QNY0|BL1S3_HUMAN	Q6QNY0	BLOC1S3	Biogenesis of lysosome-related organelles complex 1 subunit 3 OS=Homo sapiens OX=9606 GN=BLOC1S3 PE=1 SV=1	2		Endosome	9.36024	9.56386	9.85347	10.0518	10.1496	10.2663	10.3325	10.3411	9.21354	11.0397	10.0211	10.0373	10.1132	9.25223	9.88288	10.1121	10.0226	10.3864			1.55295	0.0869178		0.224846	-0.0347102		0.225586	0.0294628		0.687878	-0.0916269		0.201284	-0.0316398		0.936862	0.116381
843	sp|Q9NUP1|BL1S4_HUMAN	Q9NUP1	BLOC1S4	Biogenesis of lysosome-related organelles complex 1 subunit 4 OS=Homo sapiens OX=9606 GN=BLOC1S4 PE=1 SV=1	5			8.51625	10.0537	9.44775	10.8665	10.5774	10.1411	10.4012	10.3613	9.55164	8.95065	10.1918	10.3967	9.13326	9.85161	9.566	10.7248	10.2475	11.0209			0.960515	0.179988		0.577695	-0.0646861		0.548421	-0.097804		0.258608	-0.0502867		0.696441	-0.0776635		0.350981	0.0821837
844	sp|Q8TDH9|BL1S5_HUMAN	Q8TDH9	BLOC1S5	Biogenesis of lysosome-related organelles complex 1 subunit 5 OS=Homo sapiens OX=9606 GN=BLOC1S5 PE=1 SV=1	2			9.34287	12.0861	9.82718	9.87242	9.70945	9.94268	11.0153	9.6592	10.3445	10.0525	9.86504	9.94785	9.96027	10.0977	9.20358	8.61452	11.3173	9.14154			0.213728	-0.0688471		0.45444	0.064319		0.606003	0.0179449		0.303211	-0.0342451		0.306146	0.102061		0.153528	-0.0509022
845	sp|Q9UL45|BL1S6_HUMAN	Q9UL45	BLOC1S6	Biogenesis of lysosome-related organelles complex 1 subunit 6 OS=Homo sapiens OX=9606 GN=BLOC1S6 PE=1 SV=1	3			9.99174	8.90765	10.6854	10.9598	10.6497	10.0356	10.6499	10.031	10.3631	9.46305	9.70963	9.61856	10.057	9.64751	9.03056	10.2174	9.69089	10.2914			0.527518	0.104515		0.291448	-0.0320479		1.22969	-0.134113		0.0557383	-0.00777241		0.482045	0.0404352		0.137458	-0.0295981
846	sp|Q2LD37|BLTP1_HUMAN	Q2LD37	BLTP1	Bridge-like lipid transfer protein family member 1 OS=Homo sapiens OX=9606 GN=BLTP1 PE=1 SV=2	2			9.25928	9.98591	10.2637	11.4542	9.82291	9.9543	10.6643	10.1802	9.98057	9.88062	10.1891	9.41376	10.4277	9.55242	10.6759	9.59494	8.96651	9.73363			0.425179	0.0839822		0.0954826	-0.0208251		0.412706	-0.0789606		0.363831	0.0517695		1.24084	0.124487		0.0313051	0.00502165
847	sp|Q14667|BLTP2_HUMAN	Q14667	BLTP2	Bridge-like lipid transfer protein family member 2 OS=Homo sapiens OX=9606 GN=BLTP2 PE=1 SV=3	10		ER-Membrane	10.2003	9.91899	10.4687	9.45291	9.40768	10.1647	9.78394	9.75907	10.1062	10.5655	9.81233	10.2755	9.68673	10.0236	9.92919	10.0229	9.90214	10.5196			0.74695	-0.0719035		0.253091	0.0264994		0.758912	0.0803319		0.611043	-0.0516288		0.535468	-0.0373057		0.0782235	0.00842839
848	sp|Q6BDS2|BLT3A_HUMAN	Q6BDS2	BLTP3A	Bridge-like lipid transfer protein family member 3A OS=Homo sapiens OX=9606 GN=BLTP3A PE=1 SV=1	9			9.60327	10.0511	10.282	9.39795	9.46382	9.85422	10.0176	9.99702	10.241	9.93467	9.93119	9.99194	10.1669	10.6507	10.2861	9.79035	10.0835	10.2566			0.719983	-0.0554691		1.19506	0.0706639		0.942463	0.0579194		0.946577	0.0550783		0.118672	0.00673582		0.0283577	0.00245031
849	sp|A0JNW5|BLT3B_HUMAN	A0JNW5	BLTP3B	Bridge-like lipid transfer protein family member 3B OS=Homo sapiens OX=9606 GN=BLTP3B PE=1 SV=2	17			9.65182	9.66064	10.034	9.984	10.1961	10.3179	10.2502	10.0414	10.1762	9.62227	10.0658	9.73291	10.2172	10.1693	10.1964	9.942	9.90407	9.83777			1.31652	0.0599464		0.137973	-0.00626229		0.985615	-0.0506453		0.976093	0.052518		1.70769	0.038141		0.141744	0.00930107
850	sp|P53004|BIEA_HUMAN	P53004	BLVRA	Biliverdin reductase A OS=Homo sapiens OX=9606 GN=BLVRA PE=1 SV=2	8			9.15442	9.67602	9.42268	10.6384	10.556	10.9308	9.74819	9.0881	9.3115	11.4209	10.728	10.6278	9.97055	10.1923	9.89354	9.66518	9.24453	9.73116			2.35424	0.189816		2.08942	-0.196046		0.321281	0.0297424		1.34065	-0.127999		0.26802	-0.024721		2.1291	0.219559
851	sp|P30043|BLVRB_HUMAN	P30043	BLVRB	Flavin reductase (NADPH) OS=Homo sapiens OX=9606 GN=BLVRB PE=1 SV=3	8			9.09193	8.97282	8.9164	11.1181	11.0213	11.23	10.3577	9.42621	10.1012	10.6273	11.0016	10.8385	10.2942	9.46323	10.1467	9.46077	9.32873	8.60332			4.48983	0.310894		1.32228	-0.165109		1.04933	-0.0382797		1.18309	-0.123097		0.98749	0.126316		3.82724	0.272614
852	sp|Q9H2G9|GO45_HUMAN	Q9H2G9	BLZF1	Golgin-45 OS=Homo sapiens OX=9606 GN=BLZF1 PE=1 SV=2	3			9.49887	9.26727	9.88545	10.7778	9.77328	10.4383	10.1655	9.92805	9.29044	9.73344	10.2942	9.79269	10.2478	9.76972	9.76895	9.97354	10.6445	10.7503			1.07046	0.116796		0.655634	-0.0815081		0.468929	-0.0533908		0.0535423	-0.00517657		0.87088	-0.0939498		0.852347	0.0634053
853	sp|O00327-1|BMAL1_HUMAN	O00327-1	BMAL1	Isoform of O00327, Isoform BMAL1A of Basic helix-loop-helix ARNT-like protein 1 OS=Homo sapiens OX=9606 GN=BMAL1	4			11.3634	9.17413	9.54315	7.98758	10.4138	10.3065	10.4701	10.8524	10.6393	9.60286	9.21363	9.72791	10.9496	9.15234	9.88177	10.6695	8.98648	11.0656			0.158852	-0.0672498		0.481034	0.160353		0.00792801	0.00325541		0.312764	0.0638241		0.246779	0.0633289		0.240021	-0.0639944
854	sp|Q96MC5|MERB1_HUMAN	Q96MC5	BMERB1	bMERB domain-containing protein 1 OS=Homo sapiens OX=9606 GN=BMERB1 PE=1 SV=1	2			7.41247	6.23192	6.78668	15.4816	14.9452	14.9294	8.92024	10.1021	8.80042	11.1479	12.2353	12.6375	9.38579	8.85611	8.95503	7.71673	7.3874	8.0682		+	2.58639	1.15826		2.25749	-0.712561		1.73851	-0.332933		2.11071	-0.407449		1.45341	0.262551	+	2.96212	0.82533
855	sp|P13497|BMP1_HUMAN	P13497	BMP1	Bone morphogenetic protein 1 OS=Homo sapiens OX=9606 GN=BMP1 PE=1 SV=2	3			8.72332	9.15015	9.01446	11.4211	11.1705	11.3727	9.65462	8.17664	8.09063	12.5366	11.6416	11.056	12.1407	9.43517	8.95621	9.64946	9.11162	8.69856			3.03559	0.341594		1.42521	-0.399505		0.371078	0.0524562		0.62503	-0.221406		0.375028	-0.0860783		2.01814	0.39405
856	sp|Q9NSY1|BMP2K_HUMAN	Q9NSY1	BMP2K	BMP-2-inducible protein kinase OS=Homo sapiens OX=9606 GN=BMP2K PE=1 SV=2	5			10.3624	10.4892	10.4855	9.56886	9.31937	9.90571	10.1042	9.9184	10.0905	9.63125	9.90763	9.56656	9.90902	10.1184	9.97406	10.0207	10.227	10.4012			1.41682	-0.118221		0.872225	0.0601086		0.222503	0.0171633		1.02974	0.0402304		0.713593	-0.0247578		1.93336	-0.101058
857	sp|P12644|BMP4_HUMAN	P12644	BMP4	Bone morphogenetic protein 4 OS=Homo sapiens OX=9606 GN=BMP4 PE=1 SV=1	3			10.5032	7.67548	8.9265	13.6811	11.4158	11.3804	8.92477	9.06221	10.0295	10.266	10.5246	11.7745	8.27735	8.6269	9.03947	9.83885	10.5313	9.52205			1.24614	0.43913		1.55282	-0.382147		0.665363	-0.15946		1.81091	-0.329912		0.6087	-0.0936022		0.81813	0.27967
858	sp|P34820|BMP8B_HUMAN	P34820	BMP8B	Bone morphogenetic protein 8B OS=Homo sapiens OX=9606 GN=BMP8B PE=1 SV=2	2			10.6412	9.23522	9.72229	11.574	10.2477	10.0383	8.97964	9.75246	8.81899	11.4499	10.5231	10.9935	9.83436	9.86522	10.0527	9.5757	8.57134	10.1243			0.5615	0.110132		1.23499	-0.213064		0.284517	0.0526392		1.36228	-0.150839		0.152546	-0.0346308		1.02693	0.162771
859	sp|P36894|BMR1A_HUMAN	P36894	BMPR1A	Bone morphogenetic protein receptor type-1A OS=Homo sapiens OX=9606 GN=BMPR1A PE=1 SV=2	4			9.41763	9.6796	9.88377	10.9203	10.8223	10.903	9.21202	8.95353	9.71428	11.286	11.3581	10.0925	9.35423	9.25286	10.4029	9.88476	9.09881	9.76335			2.06992	0.176366		1.70401	-0.233396		0.018754	0.00328906		1.08399	-0.177923		0.353232	-0.0434866		1.15539	0.179655
860	sp|Q14692|BMS1_HUMAN	Q14692	BMS1	Ribosome biogenesis protein BMS1 homolog OS=Homo sapiens OX=9606 GN=BMS1 PE=1 SV=1	14			10.6137	10.6372	10.6738	9.28722	9.42163	9.11996	9.86922	9.74147	9.95756	10.0305	9.79528	9.99635	9.96522	9.96879	10.1717	10.3261	10.3902	10.0342			2.36787	-0.1939		1.98093	0.0826243		2.29516	0.101207		0.259664	0.0100393		1.19358	-0.0558815		1.86716	-0.092693
861	sp|Q6ZN30|BNC2_HUMAN	Q6ZN30	BNC2	Zinc finger protein basonuclin-2 OS=Homo sapiens OX=9606 GN=BNC2 PE=1 SV=1	1			9.60418	9.17959	9.06828	11.1173	10.7315	10.573	8.93561	9.01141	9.46933	12.7318	11.8645	11.613	9.61949	9.59532	9.78046	8.51907	9.63766	8.9485			2.4692	0.223617		2.64873	-0.246997		1.40755	0.159951		1.91466	-0.3231		0.115063	0.0184252		2.61536	0.383568
862	sp|Q12981|SEC20_HUMAN	Q12981	BNIP1	Vesicle transport protein SEC20 OS=Homo sapiens OX=9606 GN=BNIP1 PE=1 SV=3	4		ER-Membrane	9.94957	10.1268	10.2606	9.96775	10.064	10.9848	10.3243	10.4457	9.30985	10.1692	9.02625	10.1742	10.1351	10.2742	8.97597	10.4598	9.52563	9.82622			0.282432	0.035002		0.288311	-0.0496695		0.453607	-0.078223		0.012548	-0.0032245		0.0654704	0.0126873		0.269397	-0.043221
863	sp|Q12982|BNIP2_HUMAN	Q12982	BNIP2	BCL2/adenovirus E1B 19 kDa protein-interacting protein 2 OS=Homo sapiens OX=9606 GN=BNIP2 PE=1 SV=1	6			9.306	10.4849	9.96001	8.59763	8.33237	9.11681	10.112	9.17807	10.405	12.0205	11.4628	11.2519	9.76647	10.486	9.99277	8.97294	9.83757	10.7163			1.34198	-0.186801		1.2492	0.183151		2.87833	0.417093		2.0691	-0.203391		0.0396672	0.0104966		1.59132	0.230292
864	sp|Q96IK1|BOD1_HUMAN	Q96IK1	BOD1	Biorientation of chromosomes in cell division protein 1 OS=Homo sapiens OX=9606 GN=BOD1 PE=1 SV=2	1			10.915	11.415	11.4413	9.0296	8.60104	8.20803	10.8375	10.1825	9.74659	8.81292	8.7456	10.0352	9.16315	9.84961	9.92809	10.4539	11.3268	11.3081			2.53072	-0.382712		1.85797	0.24664		0.531552	0.0943432		0.364202	0.0671244		0.855306	-0.104778		1.43788	-0.288369
865	sp|Q8NFC6|BD1L1_HUMAN	Q8NFC6	BOD1L1	Biorientation of chromosomes in cell division protein 1-like 1 OS=Homo sapiens OX=9606 GN=BOD1L1 PE=1 SV=2	20			9.68331	9.67576	9.90354	10.1653	10.2949	9.93995	9.97778	9.94072	10.3602	10.0061	10.0883	9.98021	10.1283	10.2382	10.06	9.74498	10.0335	9.77892			1.43973	0.0592719		0.16854	-0.0107951		0.354744	-0.0140486		0.660243	0.0131392		0.677971	0.0352254		1.78927	0.0452233
866	sp|Q9Y3E2|BOLA1_HUMAN	Q9Y3E2	BOLA1	BolA-like protein 1 OS=Homo sapiens OX=9606 GN=BOLA1 PE=1 SV=1	3			10.0294	11.095	9.74844	9.26197	9.40869	9.65919	10.6531	10.5538	9.69163	9.38644	9.51394	9.38043	9.80869	9.99836	10.8384	10.4525	9.61463	10.9054			0.751843	-0.117668		1.02617	0.119226		0.0158975	-0.000957529		0.891364	0.110891		0.0106164	-0.00220872		0.740758	-0.118626
867	sp|Q9H3K6|BOLA2_HUMAN	Q9H3K6	BOLA2B	BolA-like protein 2 OS=Homo sapiens OX=9606 GN=BOLA2B PE=1 SV=1	4			10.1238	10.1424	10.1582	10.0554	9.48393	10.2892	9.36672	9.78394	10.3546	10.3337	9.71481	9.79476	9.70242	9.83161	10.33	10.3923	10.3351	9.80713			0.262121	-0.0250655		0.141082	-0.0210076		0.0174649	0.00237299		0.0217738	-0.00260692		0.402847	-0.0496305		0.292686	-0.0226925
868	sp|Q53S33|BOLA3_HUMAN	Q53S33	BOLA3	BolA-like protein 3 OS=Homo sapiens OX=9606 GN=BOLA3 PE=1 SV=1	1			15.6962	11.9799	10.8834	8.73901	8.48555	9.13895	8.86097	10.5482	8.4504	8.11953	10.6561	10.886	8.74226	11.2796	10.5453	10.7869	9.13938	7.06223			1.12013	-0.527166		0.249289	0.0687209		0.44302	0.159656		0.0890308	0.0439669		0.105502	0.0612342		0.80576	-0.36751
869	sp|Q14137|BOP1_HUMAN	Q14137	BOP1	Ribosome biogenesis protein BOP1 OS=Homo sapiens OX=9606 GN=BOP1 PE=1 SV=2	15			10.311	10.4297	10.5014	9.38147	9.72942	9.24276	10.1302	9.95717	9.89516	9.61848	9.55176	9.54521	9.83852	10.2652	10.217	10.3156	10.4401	10.6298			1.71387	-0.135938		1.22573	0.0759361		0.333909	0.0199758		1.21816	0.0745991		2.04032	-0.0653698		3.57666	-0.115962
870	sp|Q6PGQ7|BORA_HUMAN	Q6PGQ7	BORA	Protein aurora borealis OS=Homo sapiens OX=9606 GN=BORA PE=1 SV=2	3			11.6289	11.427	10.7969	8.08905	9.70606	8.84277	9.97693	9.88011	9.26538	8.88032	9.1843	9.67101	10.5683	9.94849	9.68703	11.0571	10.5362	10.854			1.52407	-0.344758		0.630304	0.126959		0.288432	0.0627198		1.09645	0.119292		1.6414	-0.155886		2.3066	-0.282038
871	sp|Q969J3|BORC5_HUMAN	Q969J3	BORCS5	BLOC-1-related complex subunit 5 OS=Homo sapiens OX=9606 GN=BORCS5 PE=1 SV=1	4		Endosome	9.29436	9.3589	9.56746	10.2233	11.0461	10.2684	9.80895	10.4252	11.4886	10.5388	9.05146	10.2128	10.2917	9.11484	10.4466	8.80199	10.2606	9.79989			1.41234	0.163836		0.00576859	0.00136723		0.442158	-0.0824106		0.00282529	-0.000794366		0.671653	0.136772		0.453252	0.0814257
872	sp|Q96B45|BORC7_HUMAN	Q96B45	BORCS7	BLOC-1-related complex subunit 7 OS=Homo sapiens OX=9606 GN=BORCS7 PE=1 SV=2	6		Endosome	10.3459	10.4153	10.2516	10.4857	11.091	10.1362	10.0518	10.647	10.1998	9.41882	10.0221	9.16598	11.1181	8.63589	9.96169	9.109	9.11689	9.82717			0.346591	0.0355564		0.375619	-0.0418774		1.29748	-0.147366		0.142299	0.0445775		1.46017	0.140446		1.05858	-0.11181
873	sp|Q96FH0|BORC8_HUMAN	Q96FH0	BORCS8	BLOC-1-related complex subunit 8 OS=Homo sapiens OX=9606 GN=BORCS8 PE=1 SV=1	1			10.2996	10.1086	9.29628	8.84065	9.49525	11.0336	9.28349	9.20244	9.55259	9.63871	9.39206	10.2777	9.56731	11.085	10.0087	9.01396	11.2989	12.6051			0.0534031	-0.0168523		0.250942	-0.0657855		0.0110284	0.00353533		0.32234	0.0597422		0.585427	-0.217304		0.0749642	-0.013317
874	sp|P07738|PMGE_HUMAN	P07738	BPGM	Bisphosphoglycerate mutase OS=Homo sapiens OX=9606 GN=BPGM PE=1 SV=2	3			10.2449	9.27192	9.99419	10.6303	10.3168	10.2634	9.75897	10.1424	9.86553	10.4122	10.7559	10.238	9.0106	9.75574	10.3007	8.81059	10.9925	9.23534			0.779585	0.0862065		1.441	-0.0732509		0.151373	0.0102403		0.78247	-0.117152		0.153545	0.0427778		0.874143	0.0964469
875	sp|Q86WA6|BPHL_HUMAN	Q86WA6	BPHL	Valacyclovir hydrolase OS=Homo sapiens OX=9606 GN=BPHL PE=1 SV=1	4			9.53749	9.6544	8.89302	10.4187	10.0167	10.9709	10.4237	10.498	9.21118	9.80917	9.60304	11.1522	10.4802	9.71461	10.4641	10.437	8.9532	9.76247			1.39587	0.165507		0.376702	-0.0661879		0.193103	-0.040035		0.0132098	0.00312555		0.209651	0.0485553		0.692791	0.125472
876	sp|O95861|BPNT1_HUMAN	O95861	BPNT1	3'(2'),5'-bisphosphate nucleotidase 1 OS=Homo sapiens OX=9606 GN=BPNT1 PE=1 SV=1	17			10.6022	9.77266	9.81044	10.5248	10.7239	10.339	9.76978	10.15	10.3617	9.79966	9.79279	10.4905	9.33041	9.58906	10.0542	10.1018	9.53759	9.24957			0.686953	0.0706983		0.96743	-0.0661064		0.795592	-0.0696601		0.553148	-0.0577623		0.637731	0.0690309		0.00660913	0.00103815
877	sp|Q9NX62|IMPA3_HUMAN	Q9NX62	BPNT2	Golgi-resident adenosine 3',5'-bisphosphate 3'-phosphatase OS=Homo sapiens OX=9606 GN=BPNT2 PE=1 SV=1	7		Golgi	9.47914	10.4027	9.9971	9.9779	9.79663	10.1465	9.91653	10.8249	10.4065	9.50763	9.10498	9.42623	10.4662	10.8969	10.0438	9.62221	9.68659	10.2976			0.0575573	0.00724258		0.520896	0.0522881		1.62927	-0.0924802		1.62777	0.15948		0.691791	0.0735552		0.823695	-0.0852377
878	sp|Q12830|BPTF_HUMAN	Q12830	BPTF	Nucleosome-remodeling factor subunit BPTF OS=Homo sapiens OX=9606 GN=BPTF PE=1 SV=3	21			9.73903	9.83753	9.91475	9.85331	10.3096	10.1401	9.76661	9.93223	9.91827	9.97305	10.2361	9.98349	10.3491	9.91577	10.0366	9.92101	9.79304	10.3806			0.818816	0.0432712		0.726725	-0.037732		0.0560037	-0.00376158		0.0225482	0.00143434		0.334876	-0.0220903		1.26295	0.0395096
879	sp|P15056|BRAF_HUMAN	P15056	BRAF	Serine/threonine-protein kinase B-raf OS=Homo sapiens OX=9606 GN=BRAF PE=1 SV=4	12			9.84599	9.90879	9.68	10.061	10.0592	10.1844	10.2951	9.92011	9.58472	9.72726	10.0845	9.83511	10.5413	10.0709	10.1445	10.6124	9.64621	9.79849			1.27792	0.0463747		0.382408	-0.0297304		0.795844	-0.03044		0.918116	0.0492684		0.0725087	-0.011167		0.335157	0.0159347
880	sp|Q7Z569|BRAP_HUMAN	Q7Z569	BRAP	BRCA1-associated protein OS=Homo sapiens OX=9606 GN=BRAP PE=1 SV=2	6			10.0342	10.0652	10.3371	10.1751	10.2052	9.79893	10.0936	10.3424	9.3536	9.47036	9.0981	10.4524	10.1525	9.06358	10.4659	11.1521	9.30276	10.4371			0.136294	-0.00804137		0.191479	-0.0247284		0.352007	-0.0573389		0.119899	0.0286127		0.208642	-0.049146		0.408454	-0.0653803
881	sp|Q6PJG6|BRAT1_HUMAN	Q6PJG6	BRAT1	BRCA1-associated ATM activator 1 OS=Homo sapiens OX=9606 GN=BRAT1 PE=1 SV=2	11			10.5209	10.3722	10.5404	9.47746	9.48589	9.4768	9.67036	9.9477	9.95235	9.9128	9.84035	9.90964	10.3124	10.3336	9.80106	10.0768	10.0726	10.2967			2.96515	-0.140022		1.12608	0.0511813		2.48674	0.0620731		0.515759	0.0335996		1.04873	-0.0415819		3.32664	-0.077949
882	sp|P38398|BRCA1_HUMAN	P38398	BRCA1	Breast cancer type 1 susceptibility protein OS=Homo sapiens OX=9606 GN=BRCA1 PE=1 SV=2	8			11.0739	11.064	11.6162	7.78389	7.86062	7.21359	10.2466	10.1719	10.7275	8.58869	8.7272	8.57855	10.2249	11.0156	10.3241	12.059	11.2404	11.4833		+	2.99085	-0.558724		2.82639	0.442079		1.41247	0.182302		1.92972	0.281288		1.71447	-0.158524		2.94786	-0.376421
883	sp|P51587|BRCA2_HUMAN	P51587	BRCA2	Breast cancer type 2 susceptibility protein OS=Homo sapiens OX=9606 GN=BRCA2 PE=1 SV=4	8			10.8166	10.4094	11.0162	9.07376	9.3345	9.62465	10.6245	9.32351	10.3019	9.07556	9.74978	9.34234	9.78875	10.0805	10.3594	9.3927	11.171	10.5149			2.3665	-0.19753		0.705977	0.103095		0.0731988	0.00806595		1.20451	0.0984918		0.151655	-0.0369447		2.09272	-0.189464
884	sp|P46736|BRCC3_HUMAN	P46736	BRCC3	Lys-63-specific deubiquitinase BRCC36 OS=Homo sapiens OX=9606 GN=BRCC3 PE=1 SV=2	6			8.65102	10.7708	10.6669	8.72698	9.86808	10.0861	9.70421	10.1337	10.3546	10.3085	10.2524	11.2541	9.84813	9.19276	9.05464	9.68735	11.1124	10.3274			0.187544	-0.060498		0.399756	0.0715362		0.86507	0.152517		1.45883	-0.182635		0.256919	-0.0416635		0.323146	0.0920188
885	sp|O95696|BRD1_HUMAN	O95696	BRD1	Bromodomain-containing protein 1 OS=Homo sapiens OX=9606 GN=BRD1 PE=1 SV=1	4		Nuclear	9.38544	10.0879	10.9241	8.62154	9.65317	9.48974	11.4394	10.5686	9.95981	10.6483	9.6317	9.60712	9.60498	10.5495	10.7608	9.11182	9.97651	9.97957			0.714044	-0.125384		1.20557	0.197905		0.687077	0.107731		0.251245	0.0450905		0.882338	0.136747		0.0791553	-0.0176529
886	sp|O95696-2|BRD1_HUMAN	O95696-2	BRD1	Isoform of O95696, Isoform 2 of Bromodomain-containing protein 1 OS=Homo sapiens OX=9606 GN=BRD1	1		Nuclear	11.5053	11.6518	11.8736	8.98096	9.85471	8.37249	8.31382	10.1254	8.14927	12.568	6.74291	11.0115	12.0428	11.0151	10.2403	5.99914	9.63086	11.922			1.51207	-0.363371		0.124952	-0.0419982		0.139236	0.112242		0.230165	0.176939		0.00142074	-0.00138839		0.340714	-0.251128
887	sp|P25440|BRD2_HUMAN	P25440	BRD2	Bromodomain-containing protein 2 OS=Homo sapiens OX=9606 GN=BRD2 PE=1 SV=2	15			9.8428	10.078	9.98764	9.40887	9.11832	9.4697	10.0865	10.1854	10.3299	9.90092	9.59473	9.70069	10.4117	10.5336	10.2537	10.0255	10.3062	10.7659			1.84026	-0.0910979		2.25358	0.12356		1.31992	0.06195		2.1143	0.0921223		0.286326	-0.0220621		0.751563	-0.0291479
888	sp|Q15059|BRD3_HUMAN	Q15059	BRD3	Bromodomain-containing protein 3 OS=Homo sapiens OX=9606 GN=BRD3 PE=1 SV=1	9			10.4299	9.38446	9.87122	9.86068	9.57649	8.85659	9.72494	9.84525	10.3282	10.507	10.103	10.1525	9.56548	10.2574	10.9174	9.7165	10.291	10.6121			0.442807	-0.065091		0.615417	0.0756532		1.00319	0.123292		0.036358	-0.00654721		0.307312	-0.0333415		0.502025	0.0582013
889	sp|A0A1B0GUI7|BRDOS_HUMAN	A0A1B0GUI7	BRD3OS	Putative uncharacterized protein BRD3OS OS=Homo sapiens OX=9606 GN=BRD3OS PE=5 SV=1	1			13.014	10.7632	9.36863	9.84862	7.6148	8.66628	11.7852	8.41706	10.2101	8.53683	10.1928	9.47461	9.3066	9.49756	9.57647	11.8408	11.9615	9.92506			0.869376	-0.33359		0.516267	0.208422		0.369024	0.115722		0.039114	0.00906117		0.392603	-0.157076		0.584768	-0.217868
890	sp|O60885|BRD4_HUMAN	O60885	BRD4	Bromodomain-containing protein 4 OS=Homo sapiens OX=9606 GN=BRD4 PE=1 SV=2	7			10.2901	10.1684	9.79014	9.7003	9.8174	10.2343	9.70323	9.67056	9.73346	10.1814	10.1546	10.011	9.9373	10.3304	9.97608	10.0209	10.0448	10.2358			0.223864	-0.0196298		0.568839	-0.0361434		0.47654	0.0302636		0.160406	-0.00872088		1.92548	-0.0573772		0.147469	0.0106339
891	sp|Q9NPI1|BRD7_HUMAN	Q9NPI1	BRD7	Bromodomain-containing protein 7 OS=Homo sapiens OX=9606 GN=BRD7 PE=1 SV=1	10		Nuclear	9.65516	10.2467	10.0503	9.78551	10.2521	9.90835	10.3333	10.1106	9.95942	10.0776	9.8699	9.76147	10.2033	9.76373	9.73877	9.89824	10.1537	10.2317			0.0433752	0.00417969		0.267483	0.0170692		0.148083	-0.00995208		0.0540878	-0.00398836		0.120179	0.00624326		0.0683463	-0.00577239
892	sp|Q9NPI1-2|BRD7_HUMAN	Q9NPI1-2	BRD7	Isoform of Q9NPI1, Isoform 2 of Bromodomain-containing protein 7 OS=Homo sapiens OX=9606 GN=BRD7	1		Nuclear	7.87424	11.2467	11.6151	9.49039	7.71858	8.5366	9.04525	11.5474	10.1811	8.78334	9.47161	9.42162	13.4593	10.762	8.22147	7.38376	13.0715	12.1701			0.489479	-0.235029		0.862738	0.250421		0.482967	0.109986		0.358873	0.197521		0.0571322	-0.0472647		0.253049	-0.125044
893	sp|Q9H0E9-2|BRD8_HUMAN	Q9H0E9-2	BRD8	Isoform of Q9H0E9, Isoform 2 of Bromodomain-containing protein 8 OS=Homo sapiens OX=9606 GN=BRD8	15			10.0179	9.52643	9.82984	10.5632	9.88311	9.9281	10.1379	9.47068	9.89461	9.88571	10.5055	10.2415	9.96648	10.0724	10.0598	9.75327	10.0967	10.1668			0.630765	0.0522646		0.500487	-0.0468041		0.129446	0.0137952		0.435126	-0.0285718		0.309022	-0.024661		0.956961	0.0660599
894	sp|Q9H8M2|BRD9_HUMAN	Q9H8M2	BRD9	Bromodomain-containing protein 9 OS=Homo sapiens OX=9606 GN=BRD9 PE=1 SV=2	6			9.69821	9.85157	9.93584	10.1209	9.97379	9.96885	10.5112	9.75492	9.89936	9.64251	10.2684	9.53072	10.7718	10.0545	10.0121	10.0563	9.58522	10.3638			1.35232	0.0323544		0.00727321	-0.000752085		0.336061	-0.0295448		0.606702	0.0632079		0.0632559	0.00823605		0.0267431	0.00280966
895	sp|Q92994|TF3B_HUMAN	Q92994	BRF1	Transcription factor IIIB 90 kDa subunit OS=Homo sapiens OX=9606 GN=BRF1 PE=1 SV=1	5			10.3594	10.5863	10.5388	9.53269	8.8776	9.5022	10.0908	9.77026	10.0029	9.19293	10.2392	9.5173	10.3249	9.82966	10.0524	9.96678	10.7174	10.8984			1.55284	-0.170127		1.03614	0.0932207		0.39943	0.0532858		0.48938	0.0588943		0.805528	-0.0792067		0.935732	-0.116841
896	sp|Q9HAW0|BRF2_HUMAN	Q9HAW0	BRF2	Transcription factor IIIB 50 kDa subunit OS=Homo sapiens OX=9606 GN=BRF2 PE=1 SV=1	1			10.3558	10.1992	8.99556	9.33672	10.2021	10.2867	10.7271	9.9095	10.3065	9.66054	10.5554	9.31094	9.73506	11.0156	9.85535	9.88211	10.1552	9.51055			0.0825373	0.0191284		0.36224	0.0487733		0.0690272	-0.0138014		0.242779	0.0479176		0.714716	0.0668998		0.020672	0.00532695
897	sp|Q8WY22|BRI3B_HUMAN	Q8WY22	BRI3BP	BRI3-binding protein OS=Homo sapiens OX=9606 GN=BRI3BP PE=1 SV=1	5		ER-Membrane	9.48331	10.2424	10.6367	10.2825	9.71276	9.66636	9.74871	9.59025	9.99465	9.55887	9.72046	9.5314	10.5146	9.69432	9.94252	10.1256	11.0238	10.5307			0.195641	-0.028315		0.245092	-0.0205936		0.546322	-0.0401174		0.680989	0.0612116		1.18973	-0.109788		0.551387	-0.0684324
898	sp|Q9BX63|FANCJ_HUMAN	Q9BX63	BRIP1	Fanconi anemia group J protein OS=Homo sapiens OX=9606 GN=BRIP1 PE=1 SV=2	11			10.858	11.7971	11.2245	7.78055	8.32496	8.09808	10.0605	10.1379	10.4955	8.55575	8.49839	8.81193	10.6498	10.4286	10.4254	10.9208	11.7111	11.2213		+	3.224	-0.480591		2.90897	0.33812		1.2422	0.09757		3.30023	0.280949		1.72873	-0.140419		2.52088	-0.383021
899	sp|Q8TDN6|BRX1_HUMAN	Q8TDN6	BRIX1	Ribosome biogenesis protein BRX1 homolog OS=Homo sapiens OX=9606 GN=BRIX1 PE=1 SV=2	19		Nuclear	10.1587	10.9864	10.2286	9.60964	9.6698	10.017	9.67486	10.6894	9.71713	9.7275	9.77567	9.87317	9.78887	9.95845	9.72838	10.1455	10.1487	10.1021			0.933811	-0.0938437		0.231521	0.0319304		0.0931693	0.00549774		0.0328874	0.00120134		0.112636	-0.0159916		0.846213	-0.088346
900	sp|Q8WUW1|BRK1_HUMAN	Q8WUW1	BRK1	Protein BRICK1 OS=Homo sapiens OX=9606 GN=BRK1 PE=1 SV=1	5			16.458	11.0445	9.31928	9.71496	9.59732	9.40055	8.49698	9.67357	9.17501	10.9441	10.4204	9.89079	9.54791	9.10871	10.5576	8.9815	8.297	9.37194			0.481497	-0.312551		0.525757	-0.0772066		1.04802	0.122662		0.590629	-0.102582		0.189893	0.0375109		0.283347	-0.189889
901	sp|Q9HCU9|BRMS1_HUMAN	Q9HCU9	BRMS1	Breast cancer metastasis-suppressor 1 OS=Homo sapiens OX=9606 GN=BRMS1 PE=1 SV=1	4			10.8493	9.22765	10.0186	10.3263	10.2317	9.92785	9.40031	10.2504	9.80107	9.59642	10.5792	9.22905	9.9526	10.2238	10.2128	10.2731	9.17633	10.7237			0.130856	0.0258524		0.558969	-0.0553948		0.33745	-0.0529343		0.291853	0.0461721		0.153849	-0.0321544		0.110852	-0.0270819
902	sp|Q5PSV4|BRM1L_HUMAN	Q5PSV4	BRMS1L	Breast cancer metastasis-suppressor 1-like protein OS=Homo sapiens OX=9606 GN=BRMS1L PE=1 SV=2	5			9.02848	9.78095	9.49941	10.5579	10.2249	9.70385	10.2416	10.1156	10.8861	10.1882	10.131	9.97853	11.9712	9.78047	8.8781	9.2781	9.92358	9.83198			1.07209	0.111155		0.254269	0.0305812		0.062608	-0.00679445		0.0019434	0.000798922		1.15084	0.106283		1.07718	0.104361
903	sp|Q5VW32|BROX_HUMAN	Q5VW32	BROX	BRO1 domain-containing protein BROX OS=Homo sapiens OX=9606 GN=BROX PE=1 SV=1	5			9.96715	9.40507	10.0357	10.3296	10.0418	11.0529	9.98194	9.88522	9.44582	10.1923	10.0227	10.4351	10.1512	9.64705	9.6248	9.93804	9.8394	10.0042			0.8999	0.0994207		0.956476	-0.104495		0.289904	-0.0336573		0.952849	-0.0628082		0.345113	-0.0226929		0.897658	0.0657633
904	sp|P55201|BRPF1_HUMAN	P55201	BRPF1	Peregrin OS=Homo sapiens OX=9606 GN=BRPF1 PE=1 SV=2	10		Nuclear	10.1593	10.3567	10.1741	9.86326	9.73426	10.1804	10.1353	9.98561	9.90645	9.88513	9.92467	9.86926	10.0877	9.9452	9.71763	9.61414	10.2889	10.1721			0.767781	-0.0394173		0.121726	0.00731248		0.0531435	-0.00318712		0.00662083	-0.000325388		0.0124789	-0.00115798		1.231	-0.0426044
905	sp|P55201-2|BRPF1_HUMAN	P55201-2	BRPF1	Isoform of P55201, Isoform 2 of Peregrin OS=Homo sapiens OX=9606 GN=BRPF1	3		Nuclear	9.34163	8.74453	9.29978	10.8021	10.2217	10.4709	10.4741	11.0734	10.3589	10.0097	9.83434	10.5313	10.4319	9.87512	9.67876	9.29822	9.32653	10.2271			2.23409	0.206268		0.13023	0.0135775		0.599957	-0.0510931		0.196614	-0.0223669		1.24739	0.146562		1.68399	0.155175
906	sp|Q9ULD4|BRPF3_HUMAN	Q9ULD4	BRPF3	Bromodomain and PHD finger-containing protein 3 OS=Homo sapiens OX=9606 GN=BRPF3 PE=1 SV=2	6			10.6501	9.66608	10.2406	9.00654	9.28298	8.54847	9.6852	9.92177	10.0664	9.33296	10.0644	9.86938	10.2166	10.5515	10.2089	9.91903	12.1219	10.6472			1.57678	-0.182594		1.4299	0.140629		1.25662	0.126441		0.934271	0.0788701		0.608116	-0.13419		0.474298	-0.0561526
907	sp|Q8IWQ3|BRSK2_HUMAN	Q8IWQ3	BRSK2	Serine/threonine-protein kinase BRSK2 OS=Homo sapiens OX=9606 GN=BRSK2 PE=1 SV=3	2			10.3282	9.36208	11.611	9.07956	10.6655	10.462	11.0607	9.18617	8.28146	9.22732	10.6841	11.4027	8.41644	10.6829	9.10023	9.3601	9.24353	11.8459			0.146702	-0.0450803		0.259313	-0.0942024		0.165529	0.0513627		0.501685	-0.156382		0.220286	-0.0942808		0.0166609	0.00628235
908	sp|Q8IWQ3-4|BRSK2_HUMAN	Q8IWQ3-4	BRSK2	Isoform of Q8IWQ3, Isoform 4 of Serine/threonine-protein kinase BRSK2 OS=Homo sapiens OX=9606 GN=BRSK2	2			8.64292	10.7458	9.75928	9.99791	9.35646	10.9803	9.85953	8.39706	9.7604	10.5185	11.2929	10.1091	9.51598	11.0215	9.85518	9.57069	11.5722	9.04414			0.219966	0.0644615		0.530695	-0.12028		0.390843	0.0764747		0.400167	-0.075732		0.318129	-0.102712		0.579246	0.140936
909	sp|Q9NSI6|BRWD1_HUMAN	Q9NSI6	BRWD1	Bromodomain and WD repeat-containing protein 1 OS=Homo sapiens OX=9606 GN=BRWD1 PE=1 SV=4	6			10.5187	10.4283	10.7856	8.92046	9.1328	9.24045	9.29861	9.82059	9.59395	9.95508	10.4674	10.0942	9.91714	10.1312	10.4944	10.712	10.0172	10.472			3.20896	-0.21309		1.05362	0.0680235		2.37106	0.162214		0.0257593	-0.00246327		1.42154	-0.119119		0.929323	-0.050876
910	sp|Q96G97-3|BSCL2_HUMAN	Q96G97-3	BSCL2	Isoform of Q96G97, Isoform 2 of Seipin OS=Homo sapiens OX=9606 GN=BSCL2	1			7.77954	5.3494	8.39032	12.8063	12.495	14.4652	14.0982	8.05385	10.5975	10.775	10.8696	14.0278	8.88499	10.1072	7.38467	7.53203	8.17021	8.21317		+	1.47311	0.913913		0.522374	-0.319519		0.480653	-0.163482		1.13926	-0.439913		0.675844	0.41771	+	1.37814	0.750431
911	sp|Q9NW68|BSDC1_HUMAN	Q9NW68	BSDC1	BSD domain-containing protein 1 OS=Homo sapiens OX=9606 GN=BSDC1 PE=1 SV=1	7		Golgi	8.3291	8.87505	8.27457	11.9423	12.0056	11.9794	9.7556	9.32436	9.34852	11.5741	11.6242	11.5533	9.45139	9.5844	10.0448	8.8822	8.56595	8.88506			2.34802	0.500827		2.5458	-0.342968		3.32321	-0.0466479		1.98724	-0.261137		1.8281	0.110927		2.24996	0.454179
912	sp|P35613|BASI_HUMAN	P35613	BSG	Basigin OS=Homo sapiens OX=9606 GN=BSG PE=1 SV=2	7		Plasma membrane	9.59532	10.5522	10.5184	9.35063	9.71425	9.93668	9.20281	9.63404	9.85597	9.98343	10.4949	10.1644	10.089	9.9725	10.3012	9.74962	10.9102	9.97465			0.633146	-0.0752546		0.196907	-0.0204872		1.12133	0.0809122		0.269341	-0.0166952		0.711396	-0.0927609		0.0384809	0.0056576
913	sp|Q9UPA5|BSN_HUMAN	Q9UPA5	BSN	Protein bassoon OS=Homo sapiens OX=9606 GN=BSN PE=1 SV=4	1			9.48788	8.55224	9.69343	10.9349	10.4852	10.2275	10.2402	8.8444	10.1908	11.0423	10.7512	11.2265	9.6165	8.96708	10.6541	10.0761	9.2618	9.74812			1.32653	0.196356		0.670575	-0.120044		0.850367	0.0629236		0.922933	-0.18254		0.0321445	0.00752126		1.53882	0.25928
914	sp|Q5W0U4|BSPRY_HUMAN	Q5W0U4	BSPRY	B box and SPRY domain-containing protein OS=Homo sapiens OX=9606 GN=BSPRY PE=1 SV=1	4			8.67175	8.5407	8.72101	12.1046	12.1576	12.4163	9.24852	9.16093	9.40729	11.8136	10.8023	11.218	9.51381	9.88111	9.69223	8.97877	8.68629	8.98507		+	4.53388	0.504405		4.79968	-0.403896		1.08483	-0.115994		1.77879	-0.220916		1.36861	0.062476		2.09537	0.38841
915	sp|O14981|BTAF1_HUMAN	O14981	BTAF1	TATA-binding protein-associated factor 172 OS=Homo sapiens OX=9606 GN=BTAF1 PE=1 SV=2	19			9.65208	10.2236	9.97049	10.1278	9.85376	10.3403	10.1257	10.0117	9.75542	10.2835	9.89585	10.1458	10.1549	9.93511	9.98949	9.81647	9.77554	9.94255			0.354911	0.027247		0.423022	-0.025368		0.0203414	0.00161339		0.314048	-0.0152452		0.428053	0.0178291		0.402029	0.0288604
916	sp|Q9BSF8|BTBDA_HUMAN	Q9BSF8	BTBD10	BTB/POZ domain-containing protein 10 OS=Homo sapiens OX=9606 GN=BTBD10 PE=1 SV=2	5			9.64584	9.21503	9.68401	10.8122	10.9508	10.0205	9.47219	9.94623	9.98353	9.82429	11.0327	11.0252	9.47996	9.49294	9.85568	9.47656	9.55956	10.5228			1.42217	0.158628		1.09844	-0.116595		0.0235028	0.00480661		0.980835	-0.146994		0.0369633	-0.00587976		1.08072	0.163435
917	sp|Q9BX70|BTBD2_HUMAN	Q9BX70	BTBD2	BTB/POZ domain-containing protein 2 OS=Homo sapiens OX=9606 GN=BTBD2 PE=1 SV=1	6			10.9021	9.9942	9.45983	9.00049	10.0279	8.85756	10.0431	9.83462	9.20403	9.32922	10.0768	10.3444	9.67108	10.7804	10.6826	10.4578	9.89176	11.4422			0.634685	-0.117876		0.341467	0.0568842		0.588108	0.0955644		0.382607	0.0616094		0.788707	-0.12635		0.105119	-0.0223115
918	sp|Q9P203|BTBD7_HUMAN	Q9P203	BTBD7	BTB/POZ domain-containing protein 7 OS=Homo sapiens OX=9606 GN=BTBD7 PE=1 SV=3	6			9.50947	10.0568	10.8812	11.129	10.243	10.0071	9.48352	9.98451	10.225	10.5522	10.2834	9.98195	9.01083	9.04187	9.65528	9.88538	10.3472	9.72232			0.274318	0.0484934		0.660209	-0.0837871		0.168931	-0.0235537		1.67599	-0.15744		0.10316	-0.012298		0.153373	0.0249397
919	sp|Q96Q07|BTBD9_HUMAN	Q96Q07	BTBD9	BTB/POZ domain-containing protein 9 OS=Homo sapiens OX=9606 GN=BTBD9 PE=1 SV=2	5			9.71567	8.92123	9.99973	10.8295	10.3494	10.7436	9.68859	9.86231	9.91725	10.5447	11.1461	10.5416	10.1851	9.71273	9.95476	9.12927	9.31961	9.43881			1.23759	0.162428		1.94389	-0.120124		0.17468	0.0150707		1.56184	-0.114051		2.11993	0.0801657		1.36755	0.177499
920	sp|P20290|BTF3_HUMAN	P20290	BTF3	Transcription factor BTF3 OS=Homo sapiens OX=9606 GN=BTF3 PE=1 SV=1	9			9.75538	10.6125	9.87009	9.85845	9.7986	10.6364	9.88991	9.8895	9.58452	10.19	9.37005	10.1139	9.8297	10.2362	9.85364	10.1671	10.0414	10.3028			0.042821	0.00695305		0.478612	-0.0490176		0.198642	-0.0284658		0.0701779	0.0090411		1.33381	-0.0548007		0.14209	-0.0215127
921	sp|Q96K17|BT3L4_HUMAN	Q96K17	BTF3L4	Transcription factor BTF3 homolog 4 OS=Homo sapiens OX=9606 GN=BTF3L4 PE=1 SV=1	11			9.80328	9.92147	10.2624	9.96563	9.67553	9.85985	9.70259	10.4346	10.2857	9.39122	10.3675	9.70344	9.98265	9.81133	10.2679	10.0437	10.5124	10.009			0.380161	-0.0190991		0.435381	0.0388752		0.0123233	-0.00166729		0.219186	0.0264182		0.0551263	-0.00650356		0.169778	-0.0207664
922	sp|P62324|BTG1_HUMAN	P62324	BTG1	Protein BTG1 OS=Homo sapiens OX=9606 GN=BTG1 PE=1 SV=1	2			8.47521	6.87993	8.85314	10.9389	11.5815	10.5222	11.4184	10.65	11.3719	10.2387	10.6072	11.5596	9.93269	10.3497	9.88425	8.51557	8.73987	9.48131			1.4013	0.460539		0.0883289	0.0127389		0.155432	-0.0274935		0.768765	-0.105332		2.25576	0.324126		1.3886	0.433045
923	sp|Q14201|BTG3_HUMAN	Q14201	BTG3	Protein BTG3 OS=Homo sapiens OX=9606 GN=BTG3 PE=1 SV=3	5			9.85083	10.3157	10.3851	10.1035	10.5266	10.0674	10.2852	10.7497	9.49764	9.7715	9.66262	9.68502	10.0346	10.4726	9.56988	10.0016	9.32873	9.69172			0.13409	0.0112895		0.0863773	-0.0142765		1.20505	-0.0745222		0.42157	0.042107		0.502166	0.0724742		0.990818	-0.0632327
924	sp|Q7KYR7|BT2A1_HUMAN	Q7KYR7	BTN2A1	Butyrophilin subfamily 2 member A1 OS=Homo sapiens OX=9606 GN=BTN2A1 PE=1 SV=3	1		Plasma membrane	9.31676	8.8858	8.97711	9.02023	11.5297	11.4058	9.75972	10.5216	11.1379	9.22347	10.9738	10.7671	10.0426	10.1823	11.5867	13.0949	7.0121	6.56234			0.734952	0.229171		0.0587809	-0.0224532		0.0997333	-0.0394079		0.130339	0.0365727		0.359407	0.308751		0.887211	0.189763
925	sp|Q9Y297|FBW1A_HUMAN	Q9Y297	BTRC	F-box/WD repeat-containing protein 1A OS=Homo sapiens OX=9606 GN=BTRC PE=1 SV=1	6			10.5457	9.65471	9.67329	9.96438	10.3073	9.59625	9.65428	9.9089	10.4705	10.077	10.05	9.64988	9.88466	10.9409	10.1496	9.73459	10.0411	9.69705			0.0297395	0.00465498		0.0206555	0.00285337		0.0252102	-0.00271705		0.434832	0.0522291		0.271338	0.0271173		0.0131928	0.00193793
926	sp|O43683|BUB1_HUMAN	O43683	BUB1	Mitotic checkpoint serine/threonine-protein kinase BUB1 OS=Homo sapiens OX=9606 GN=BUB1 PE=1 SV=1	6			11.9509	11.1663	11.1592	7.53112	7.30119	7.58495	10.6218	10.3786	10.0957	8.41887	8.37593	8.29392	11.5428	10.9832	10.4308	11.1333	10.9518	12.0797		+	3.21144	-0.607734		4.09223	0.467098		2.29934	0.163954		2.00149	0.388703		1.17362	-0.134176		2.33569	-0.443779
927	sp|O60566|BUB1B_HUMAN	O60566	BUB1B	Mitotic checkpoint serine/threonine-protein kinase BUB1 beta OS=Homo sapiens OX=9606 GN=BUB1B PE=1 SV=3	18			11.0016	11.6371	11.3387	8.04073	8.30193	8.20127	10.4401	9.97621	9.91695	8.73811	8.77472	9.13382	10.473	10.5035	10.0523	10.9282	11.3171	11.2247			3.51229	-0.464639		3.08805	0.300361		1.92363	0.119779		2.76492	0.216026		2.0116	-0.141621		3.33568	-0.34486
928	sp|O43684|BUB3_HUMAN	O43684	BUB3	Mitotic checkpoint protein BUB3 OS=Homo sapiens OX=9606 GN=BUB3 PE=1 SV=1	11			10.3771	10.3878	10.3094	9.41558	9.39842	10.138	10.1647	10.061	9.9151	9.63271	9.47208	9.95646	9.76453	9.90284	9.97624	10.4128	10.273	10.4422			0.961801	-0.0986405		0.562959	0.0539689		0.0594702	0.00738336		0.42797	0.0252519		1.62944	-0.0459646		1.36602	-0.0912571
929	sp|Q9BRD0|BUD13_HUMAN	Q9BRD0	BUD13	BUD13 homolog OS=Homo sapiens OX=9606 GN=BUD13 PE=1 SV=1	8			9.8108	10.1601	10.3133	9.73387	9.37937	9.54734	9.94721	10.1483	10.3641	9.85856	9.75329	9.74113	10.3363	9.71401	10.1726	10.3432	10.3525	10.324			1.37182	-0.0750333		1.60728	0.0828771		0.913178	0.035939		0.547384	0.0380337		0.549142	-0.025917		0.747075	-0.0390943
930	sp|O43709|BUD23_HUMAN	O43709	BUD23	18S rRNA (guanine-N(7))-methyltransferase OS=Homo sapiens OX=9606 GN=BUD23 PE=1 SV=2	5			10.6241	10.3696	10.4787	9.89453	8.85122	8.92169	9.98132	9.88121	9.35785	9.96827	10.1478	10.6686	9.92952	9.99661	9.93124	10.0445	10.8725	10.0808			1.19186	-0.183388		0.544717	0.0751759		1.1466	0.156656		0.601874	-0.0471569		0.825	-0.084226		0.330754	-0.026732
931	sp|P41223|BUD31_HUMAN	P41223	BUD31	Protein BUD31 homolog OS=Homo sapiens OX=9606 GN=BUD31 PE=1 SV=2	7			10.4187	9.12404	10.1974	9.13398	9.34539	9.39994	10.1566	10.5602	10.4442	9.05058	9.52186	9.82288	10.1613	10.7121	9.91278	11.0134	10.2611	10.7637			0.569269	-0.0866039		2.51365	0.155545		0.282089	0.0271045		1.11427	0.113063		0.450027	-0.0390479		0.360618	-0.0594995
932	sp|Q13895|BYST_HUMAN	Q13895	BYSL	Bystin OS=Homo sapiens OX=9606 GN=BYSL PE=1 SV=3	14			10.3794	10.6422	10.0314	9.23805	9.53908	9.72059	10.0471	10.3765	10.0567	9.39522	10.0059	9.48687	9.77307	9.88896	10.0157	10.2701	10.8464	10.2867			1.51971	-0.119472		1.4884	0.0922719		0.229942	0.0207417		0.491029	0.0357658		0.604791	-0.0421539		1.19142	-0.0987298
933	sp|Q7L1Q6|5MP2_HUMAN	Q7L1Q6	BZW1	eIF5-mimic protein 2 OS=Homo sapiens OX=9606 GN=BZW1 PE=1 SV=1	17			10.0356	9.99005	10.275	10.0744	10.4793	10.2003	9.84305	9.72925	10.0496	10.1124	9.80104	10.3407	9.95749	9.71789	9.55788	9.83532	9.98125	10.0195			0.548896	0.0256534		1.23511	-0.0589525		0.314197	-0.0224338		0.842228	-0.053006		0.260606	-0.00990211		0.042421	0.00321963
934	sp|Q9Y6E2|5MP1_HUMAN	Q9Y6E2	BZW2	eIF5-mimic protein 1 OS=Homo sapiens OX=9606 GN=BZW2 PE=1 SV=1	19			9.57588	10.7176	10.1105	9.94374	9.66377	9.9707	9.83049	10.5776	9.7613	9.99791	9.3825	10.2717	9.65955	10.3403	9.67361	10.5027	9.75782	10.2622			0.25537	-0.0340266		0.207539	0.0228232		0.0314852	0.00406628		0.0147174	-0.00228806		0.119864	-0.016507		0.183852	-0.0299604
935	sp|Q9H0W9|CK054_HUMAN	Q9H0W9	C11orf54	Ester hydrolase C11orf54 OS=Homo sapiens OX=9606 GN=C11orf54 PE=1 SV=1	8			9.88441	9.9724	9.31579	10.7995	9.78018	10.433	9.97126	10.2512	9.76358	10.5362	10.2527	10.2503	9.38584	9.68803	10.0242	9.80548	10.309	9.5769			0.787335	0.0920021		0.467874	-0.0525544		0.0273033	0.00368307		1.25961	-0.0971992		0.146735	0.0152169		1.04305	0.0956852
936	sp|Q9H3H3|CK068_HUMAN	Q9H3H3	C11orf68	UPF0696 protein C11orf68 OS=Homo sapiens OX=9606 GN=C11orf68 PE=1 SV=3	8			9.25909	9.68624	10.1857	10.6501	11.153	10.3575	10.0662	11.4348	11.1612	9.16148	9.78549	9.63836	9.59526	9.01708	9.64063	9.47891	9.99256	9.73636			1.39093	0.147477		0.0842685	0.0159078		1.78703	-0.168562		0.188884	-0.0205946		1.01756	0.159997		0.168961	-0.0210848
937	sp|E9PRG8|CK098_HUMAN	E9PRG8	C11orf98	Uncharacterized protein C11orf98 OS=Homo sapiens OX=9606 GN=C11orf98 PE=1 SV=2	9			10.4049	10.7552	10.2948	9.57061	9.86369	9.69234	10.1763	10.2848	10.1055	9.91521	9.99242	9.37627	9.8314	10.0692	9.78175	9.76649	10.2522	9.86692			1.69637	-0.106492		1.68916	0.0647713		0.0960902	0.00865887		0.193459	0.0163332		0.617646	0.033352		1.251	-0.097833
938	sp|Q99622|C10_HUMAN	Q99622	C12orf57	Protein C10 OS=Homo sapiens OX=9606 GN=C12orf57 PE=1 SV=1	7			11.0969	10.4121	8.82853	10.3129	9.65328	10.0283	10.1761	10.4315	11.0435	10.1113	9.33623	9.27959	10.2375	10.2997	10.1741	10.029	10.0522	8.49733			0.0183297	-0.00602974		0.732975	0.0723208		0.548274	-0.0615125		0.843684	0.0938248		0.702137	0.151426		0.233308	-0.0675422
939	sp|Q9NWQ9|CN119_HUMAN	Q9NWQ9	C14orf119	Uncharacterized protein C14orf119 OS=Homo sapiens OX=9606 GN=C14orf119 PE=1 SV=1	2			10.2211	8.70045	8.5642	11.6321	10.5325	10.6684	9.17192	10.3178	10.4017	10.5538	11.0046	10.7307	11.0679	9.71678	8.75143	10.0315	9.05978	8.87323			1.18299	0.264047		0.864681	-0.141266		0.164572	-0.0215393		0.538997	-0.138658		0.51063	0.0964517		1.02711	0.242508
940	sp|Q9H972|CN093_HUMAN	Q9H972	C14orf93	Uncharacterized protein C14orf93 OS=Homo sapiens OX=9606 GN=C14orf93 PE=1 SV=1	1			10.4441	10.6893	9.60211	8.70016	12.9153	12.2845	9.57598	8.80783	10.3724	10.4289	10.2135	8.86188	9.55357	8.64987	11.1996	10.2314	7.55447	9.91509			0.250675	0.125898		0.467658	-0.224225		0.368918	-0.181401		0.0334807	-0.0131108		0.15025	0.0642369		0.243649	-0.0555027
941	sp|Q6ZRI6-2|CO039_HUMAN	Q6ZRI6-2	C15orf39	Isoform of Q6ZRI6, Isoform 2 of Uncharacterized protein C15orf39 OS=Homo sapiens OX=9606 GN=C15orf39	7			10.2934	10.6949	9.84361	9.58462	9.92622	9.62058	10.0518	10.1801	9.78959	9.83878	9.69382	9.92106	10.5986	10.3611	9.68159	9.40673	9.94798	10.5655			0.779966	-0.0768862		0.746493	0.0384911		0.363142	0.0173388		0.512532	0.052414		0.0463908	0.00688077		0.602616	-0.0595474
942	sp|Q8WUR7|CO040_HUMAN	Q8WUR7	C15orf40	UPF0235 protein C15orf40 OS=Homo sapiens OX=9606 GN=C15orf40 PE=1 SV=2	3			10.2479	9.69761	10.1918	9.82616	9.5271	10.2051	9.95543	9.67167	10.4562	9.64676	10.4441	9.87554	10.0032	9.88906	10.2655	9.90123	10.2421	9.95345			0.25293	-0.0237958		0.177569	0.0203023		0.180961	0.0208995		0.056649	0.00618644		0.00595216	-0.000663259		0.0236398	-0.00289639
944	sp|Q9HAS0|NJMU_HUMAN	Q9HAS0	C17orf75	Protein Njmu-R1 OS=Homo sapiens OX=9606 GN=C17orf75 PE=1 SV=2	8			9.8856	9.87104	9.72643	9.52007	9.80467	9.669	10.4845	10.1709	9.92098	9.68637	10.3088	9.81583	10.2149	10.089	10.0305	10.5023	10.1148	10.1843			0.522449	-0.0198957		1.19371	0.0715003		0.583949	0.0410426		0.30309	0.0219619		0.127635	-0.0101776		0.285198	0.0211469
945	sp|Q32NC0|CR021_HUMAN	Q32NC0	C18orf21	UPF0711 protein C18orf21 OS=Homo sapiens OX=9606 GN=C18orf21 PE=1 SV=1	2			9.85432	9.43185	9.63527	10.0844	9.74373	10.1107	10.0168	10.7428	10.0552	10.3361	10.0545	9.43431	10.0928	9.73444	10.1633	10.2981	9.72919	10.4822			1.03354	0.0542215		0.385111	0.036144		0.0389107	-0.00499306		0.0396179	0.00515922		0.115488	0.0149102		0.470858	0.0492284
946	sp|Q8TCD1|CR032_HUMAN	Q8TCD1	C18orf32	UPF0729 protein C18orf32 OS=Homo sapiens OX=9606 GN=C18orf32 PE=1 SV=1	1			9.22509	9.51344	8.02945	10.0077	9.89481	12.2093	11.5481	9.59794	9.44257	9.28839	11.7187	11.7385	9.96326	9.47604	9.18698	8.11545	11.0029	10.0414			0.966062	0.263912		0.213562	-0.0742928		0.0651371	0.0279282		0.645897	-0.189908		0.179253	0.0749405		0.969918	0.29184
947	sp|Q9UFG5|CS025_HUMAN	Q9UFG5	C19orf25	UPF0449 protein C19orf25 OS=Homo sapiens OX=9606 GN=C19orf25 PE=1 SV=2	5			15.8447	11.4281	10.0384	10.2057	8.84799	8.53257	9.32647	9.60518	10.2403	9.5894	10.1233	9.38645	9.60701	9.92411	8.96032	8.6898	9.55799	10.0922			0.785373	-0.40844		0.361385	0.078982		0.386309	0.0820208		0.25431	-0.0346451		0.23429	0.043946		0.622607	-0.326419
948	sp|Q9H6X5|CS044_HUMAN	Q9H6X5	C19orf44	Uncharacterized protein C19orf44 OS=Homo sapiens OX=9606 GN=C19orf44 PE=1 SV=1	1			12.8079	10.4672	10.2735	9.07703	8.80819	10.1661	11.049	8.63748	8.95025	7.72653	11.3273	10.2497	8.19214	9.28286	11.3252	9.6547	12.1367	9.86812			0.912138	-0.249308		0.0506826	0.018957		0.0954395	0.0487898		0.0367107	-0.0232245		0.406158	-0.14507		0.431338	-0.200518
949	sp|Q8N9M1|CS047_HUMAN	Q8N9M1	C19orf47	Uncharacterized protein C19orf47 OS=Homo sapiens OX=9606 GN=C19orf47 PE=1 SV=1	5			10.1576	10.7375	9.75617	9.10918	8.92185	9.6478	10.1268	9.25639	10.6234	10.0566	9.57522	8.83892	10.324	10.0983	10.8045	10.4288	10.7298	10.8071			1.20081	-0.142526		0.719131	0.110042		0.248518	0.0408142		0.917782	0.131139		0.612093	-0.0928406		0.660031	-0.101711
950	sp|Q9UNZ5|L10K_HUMAN	Q9UNZ5	C19orf53	Leydig cell tumor 10 kDa protein homolog OS=Homo sapiens OX=9606 GN=C19orf53 PE=1 SV=1	5			10.2206	9.41751	10.8006	9.64088	10.2486	10.2623	9.83983	10.4921	10.3173	9.21761	9.59972	10.223	9.70026	9.55758	9.93442	9.58509	10.5979	10.3446			0.0410718	-0.00768106		0.168193	0.0187681		0.42388	-0.053538		0.0353958	0.00503215		0.0474938	0.00708879		0.363854	-0.0612191
951	sp|Q13901|C1D_HUMAN	Q13901	C1D	Nuclear nucleic acid-binding protein C1D OS=Homo sapiens OX=9606 GN=C1D PE=1 SV=1	1			10.3512	9.88265	10.926	9.44641	10.3077	9.65878	9.98968	9.53855	10.5656	9.40051	9.62687	9.75368	10.2295	9.80105	9.9465	9.94392	10.1662	10.4652			0.65224	-0.0787081		0.186624	0.0278409		0.269685	-0.0291438		1.1077	0.0550531		0.185915	-0.0232703		1.02592	-0.107852
952	sp|Q9NS00|C1GLT_HUMAN	Q9NS00	C1GALT1	Glycoprotein-N-acetylgalactosamine 3-beta-galactosyltransferase 1 OS=Homo sapiens OX=9606 GN=C1GALT1 PE=1 SV=1	9			9.95899	9.93013	10.1646	10.9093	10.1306	10.4483	9.92675	9.54555	9.85761	10.5145	10.3333	10.1184	10.3144	9.52797	9.69556	9.43939	9.19607	9.98858			0.86386	0.0709912		1.28788	-0.106893		0.250482	-0.0222688		0.810846	-0.0724188		0.389709	0.0363718		1.12439	0.0487224
953	sp|Q96EU7|C1GLC_HUMAN	Q96EU7	C1GALT1C1	C1GALT1-specific chaperone 1 OS=Homo sapiens OX=9606 GN=C1GALT1C1 PE=1 SV=1	6			9.62529	10.6456	9.11183	10.69	10.6397	11.0107	9.64331	10.1398	9.89251	9.89556	9.99702	10.1656	10.0308	10.4124	10.0973	9.32103	8.85756	9.82411			0.791228	0.145534		1.93297	-0.12911		2.11368	-0.104145		0.387612	0.0192295		0.765376	0.0852723		0.215649	0.041389
954	sp|Q6ZSJ8|CA122_HUMAN	Q6ZSJ8	C1orf122	Uncharacterized protein C1orf122 OS=Homo sapiens OX=9606 GN=C1orf122 PE=1 SV=2	2			11.154	9.23083	10.1203	9.82588	9.70491	8.91972	10.4631	9.76295	11.6448	9.91044	9.09469	11.269	10.3385	9.8283	8.53038	11.0294	9.70606	9.46689			0.430469	-0.0932917		0.802642	0.156374		0.342959	0.086676		0.259491	-0.0798786		0.310484	0.0776104		0.0183522	-0.00661568
955	sp|Q8NDD1|CA131_HUMAN	Q8NDD1	C1orf131	Uncharacterized protein C1orf131 OS=Homo sapiens OX=9606 GN=C1orf131 PE=1 SV=4	5		Nuclear	10.7103	10.6256	10.4268	9.36785	9.44598	9.47194	9.77027	9.7651	9.58231	10.0154	10.2268	9.80443	9.72724	9.96931	10.1334	10.1767	10.1502	10.6304			2.48437	-0.162864		1.44333	0.0368616		1.5974	0.0882839		0.223873	-0.0140562		1.50262	-0.087545		1.53837	-0.0745802
956	sp|Q5SNV9|CA167_HUMAN	Q5SNV9	C1orf167	Uncharacterized protein C1orf167 OS=Homo sapiens OX=9606 GN=C1orf167 PE=2 SV=3	1			10.5035	10.8034	8.97041	10.4787	9.63316	10.2338	10.1095	10.6663	9.23439	9.79188	8.09798	10.731	10.0652	11.5145	8.98821	10.267	8.47415	11.4369			0.0401991	0.0114064		0.114009	-0.0225857		0.275431	-0.09191		0.231021	0.0936574		0.00206843	0.000908068		0.208464	-0.0805036
957	sp|Q8IYL3|CA174_HUMAN	Q8IYL3	C1orf174	UPF0688 protein C1orf174 OS=Homo sapiens OX=9606 GN=C1orf174 PE=1 SV=2	6			10.1259	10.0235	10.9228	9.64269	9.81121	9.17535	9.94807	9.87568	9.95078	10.2068	9.97637	9.33681	9.84259	9.83727	10.0257	10.0148	10.9877	10.296			1.13647	-0.113327		0.677847	0.0522439		0.393814	0.0451108		0.0530407	0.00638124		0.679123	-0.0703605		0.576697	-0.0682165
958	sp|Q9H425|CA198_HUMAN	Q9H425	C1orf198	Uncharacterized protein C1orf198 OS=Homo sapiens OX=9606 GN=C1orf198 PE=1 SV=1	8			10.0239	10.1043	9.56395	10.121	10.0929	10.053	9.6635	9.61276	9.9166	10.4877	10.1481	10.3605	10.4477	10.102	10.124	9.87925	9.40027	9.89875			0.438951	0.032385		1.29689	-0.0571632		0.875264	0.0355858		0.375296	-0.0187588		0.0180443	0.0015699		0.927366	0.0679708
959	sp|Q8TAB5|CA216_HUMAN	Q8TAB5	C1orf216	UPF0500 protein C1orf216 OS=Homo sapiens OX=9606 GN=C1orf216 PE=1 SV=1	2			12.0181	9.50666	11.0176	9.15098	11.3283	10.8448	8.68061	7.95144	11.2307	9.86055	9.24515	10.2974	9.73415	9.01015	10.5181	8.67393	9.68383	11.2475			0.135739	-0.05005		0.435175	-0.183691		0.319967	-0.0853629		0.05186	-0.0120121		0.196757	-0.0945635		0.518744	-0.135413
960	sp|A1L170|CA226_HUMAN	A1L170	C1orf226	Uncharacterized protein C1orf226 OS=Homo sapiens OX=9606 GN=C1orf226 PE=1 SV=1	4			11.6338	11.1386	11.8741	8.45076	8.75541	8.47031	9.37712	10.1798	9.51782	9.46193	8.96884	9.18168	10.2677	10.2223	9.62344	11.194	10.2595	11.4229			3.53999	-0.427626		1.54355	0.173667		1.61685	0.10607		1.45213	0.121179		1.32898	-0.176091		3.16195	-0.321556
961	sp|Q9BWL3-5|CA043_HUMAN	Q9BWL3-5	C1orf43	Isoform of Q9BWL3, Isoform 5 of Protein C1orf43 OS=Homo sapiens OX=9606 GN=C1orf43	3			9.74972	10.6032	8.33727	11.0608	9.59955	9.77796	11.0197	10.6052	10.5846	10.9978	9.41964	10.1431	10.5345	8.84681	10.1266	9.2264	9.36647	10.0007			0.305823	0.0938221		0.472154	0.0793233		0.0263065	0.00714258		0.214315	-0.0552793		1.71582	0.173002		0.330424	0.100965
962	sp|Q9BV19|CA050_HUMAN	Q9BV19	C1orf50	Uncharacterized protein C1orf50 OS=Homo sapiens OX=9606 GN=C1orf50 PE=1 SV=2	4			9.7253	10.2606	9.55661	9.74225	10.1503	11.0331	9.55888	9.77967	9.9618	9.92063	9.91777	10.1184	10.0986	9.80599	9.53869	9.80528	10.6563	10.3698			0.461622	0.069043		0.576831	-0.0810603		0.292689	-0.0426843		0.465547	-0.0288982		0.820351	-0.0722553		0.285458	0.0263587
963	sp|Q8N6N3|CA052_HUMAN	Q8N6N3	C1orf52	UPF0690 protein C1orf52 OS=Homo sapiens OX=9606 GN=C1orf52 PE=1 SV=1	6			8.54232	10.3707	10.1263	8.99079	8.64763	10.0558	10.4722	10.2213	10.7167	10.5742	10.5353	9.89277	9.8077	10.7238	10.891	9.99841	9.4757	9.95747			0.218783	-0.0618152		0.993801	0.179446		0.959573	0.166456		0.0926588	0.0149453		1.33949	0.0945985		0.447982	0.104641
964	sp|Q8N0U7|CA087_HUMAN	Q8N0U7	C1orf87	Uncharacterized protein C1orf87 OS=Homo sapiens OX=9606 GN=C1orf87 PE=1 SV=1	1			11.3052	10.7941	10.3124	9.86776	9.72786	10.4457	9.02938	8.92858	8.37126	10.9306	9.66189	9.22649	9.57881	9.85367	10.527	11.6092	9.61551	10.2145			0.938119	-0.104924		1.86632	-0.195308		0.0519631	-0.0124094		0.0225359	0.00575654		1.11954	-0.251628		0.59795	-0.117334
965	sp|Q07021|C1QBP_HUMAN	Q07021	C1QBP	Complement component 1 Q subcomponent-binding protein, mitochondrial OS=Homo sapiens OX=9606 GN=C1QBP PE=1 SV=1	13		Mitochondrion-Mtx	9.80452	9.51705	9.87749	10.4166	10.1319	9.7902	9.98909	9.68227	10.4972	10.9647	10.3263	9.88863	9.7016	9.51299	9.95671	9.66709	10.5422	9.73346			0.890797	0.0592745		0.115048	-0.0133629		0.318661	0.0399651		0.863486	-0.098634		0.079659	0.0117405		0.857051	0.0992396
966	sp|Q86Z23|C1QL4_HUMAN	Q86Z23	C1QL4	Complement C1q-like protein 4 OS=Homo sapiens OX=9606 GN=C1QL4 PE=1 SV=1	2			9.57792	8.96787	8.0554	12.0495	10.1942	12.1166	11.1385	10.439	9.58688	10.5416	11.1505	9.97329	8.65519	8.99858	10.6288	8.80742	8.74895	10.3699			1.54378	0.372668		0.624888	-0.143929		0.511756	-0.113435		0.710968	-0.170945		0.728527	0.160667		1.26957	0.259234
967	sp|Q6P5X5|CV039_HUMAN	Q6P5X5	C22orf39	Synaptic plasticity regulator PANTS OS=Homo sapiens OX=9606 GN=C22orf39 PE=1 SV=3	1			10.459	9.1518	9.83412	9.89381	9.11814	8.55472	10.7506	10.8009	11.5941	9.42124	9.24691	10.5035	9.68937	10.3539	10.1967	9.29737	11.4695	9.6643			0.487271	-0.0911989		1.54455	0.262675		0.426659	0.0832532		0.302798	0.0499892		0.528932	0.129085		0.0336415	-0.00794571
968	sp|Q9Y426|C2CD2_HUMAN	Q9Y426	C2CD2	C2 domain-containing protein 2 OS=Homo sapiens OX=9606 GN=C2CD2 PE=1 SV=2	4			10.4253	9.47671	9.67912	9.74339	9.50037	10.0204	10.1688	10.0056	9.20111	10.8409	10.1036	10.2762	10.7769	10.5132	9.36315	9.39061	10.1467	10.3678			0.0747667	-0.0103529		0.00303122	-0.000471011		1.11684	0.0944112		0.170035	-0.0321085		0.156753	-0.0252913		0.720434	0.0840583
969	sp|O14523|C2C2L_HUMAN	O14523	C2CD2L	Phospholipid transfer protein C2CD2L OS=Homo sapiens OX=9606 GN=C2CD2L PE=1 SV=3	7			10.0196	8.96774	9.53181	10.1367	10.9711	10.0571	10.1312	10.9249	10.2872	9.91372	10.1453	10.369	10.2019	9.56524	9.20577	10.2018	9.34604	10.0238			1.01878	0.132666		0.0230849	0.00367292		0.281051	-0.0322881		0.673924	-0.0753801		0.738229	0.0847715		0.83574	0.100378
970	sp|Q4AC94|C2CD3_HUMAN	Q4AC94	C2CD3	C2 domain-containing protein 3 OS=Homo sapiens OX=9606 GN=C2CD3 PE=1 SV=4	5			10.1068	10.398	10.4655	10.3703	8.34939	9.57936	10.6741	10.7831	10.2687	9.67899	9.44313	9.88422	10.7535	9.22056	9.86473	10.4877	10.1009	9.57107			0.547427	-0.131376		0.687565	0.1654		0.161702	0.0424439		0.188647	0.0345789		0.690325	0.074309		1.58928	-0.0889324
971	sp|Q8TF44|C2C4C_HUMAN	Q8TF44	C2CD4C	C2 calcium-dependent domain-containing protein 4C OS=Homo sapiens OX=9606 GN=C2CD4C PE=1 SV=2	3			8.20259	8.80304	9.27137	11.5215	11.1001	10.3377	9.82769	10.015	9.56152	10.729	10.7919	10.6628	11.1058	9.61352	10.2044	9.77256	8.0949	10.3845			2.10539	0.331564		1.31532	-0.168388		0.25309	-0.0315679		0.400665	-0.0637645		0.217586	0.0659336		1.60043	0.299996
972	sp|Q86YS7|C2CD5_HUMAN	Q86YS7	C2CD5	C2 domain-containing protein 5 OS=Homo sapiens OX=9606 GN=C2CD5 PE=1 SV=1	7		Plasma membrane	10.1743	9.69229	9.73803	10.5737	9.52346	10.3118	10.1784	10.0418	10.0868	10.0242	9.91994	9.37321	9.9238	10.5794	9.82083	10.2105	9.53924	10.2884			0.32936	0.0419159		0.0604672	-0.00836207		0.388139	-0.0505897		0.424055	0.0449173		0.140091	0.0142326		0.0807931	-0.00867385
973	sp|Q9NWW7|CB042_HUMAN	Q9NWW7	C2orf42	Uncharacterized protein C2orf42 OS=Homo sapiens OX=9606 GN=C2orf42 PE=1 SV=1	2			11.8336	10.4598	10.6557	8.82565	8.72227	10.2965	9.74266	9.5824	10.9013	7.87472	10.6858	9.96521	9.7127	9.7935	9.3647	11.2049	10.2125	10.1661			1.14428	-0.240572		0.515694	0.115296		0.0634171	0.0284406		0.0622915	0.0254333		0.348112	-0.0637232		0.607462	-0.212132
974	sp|Q9BVC5|ASHWN_HUMAN	Q9BVC5	C2orf49	Ashwin OS=Homo sapiens OX=9606 GN=C2orf49 PE=1 SV=1	3			9.70343	10.5439	9.64222	9.94603	8.96748	10.1926	9.54695	10.2554	9.44701	9.7262	9.92813	10.2211	10.5314	10.3204	9.42739	9.55801	10.5674	11.4749			0.186266	-0.0349941		0.0164108	0.00339883		0.257072	0.0408901		0.0940915	0.0143858		0.545479	-0.107913		0.0403485	0.005896
975	sp|Q8N8R5|CB069_HUMAN	Q8N8R5	C2orf69	Mitochondrial protein C2orf69 OS=Homo sapiens OX=9606 GN=C2orf69 PE=1 SV=1	4			9.70843	9.69327	10.3539	10.6147	9.55044	10.6915	8.94266	9.66064	10.411	10.4003	9.83736	10.1433	9.81146	9.62206	10.5613	10.0832	10.5589	9.35551			0.378947	0.0555278		0.496329	-0.0946143		0.120277	-0.019537		0.17935	-0.0228802		0.22929	-0.0485007		0.41028	0.0359907
976	sp|Q3KRA6|CB076_HUMAN	Q3KRA6	C2orf76	UPF0538 protein C2orf76 OS=Homo sapiens OX=9606 GN=C2orf76 PE=1 SV=3	6			9.95355	9.62527	9.91519	11.0085	10.313	10.4857	10.0656	10.2004	10.2227	10.1448	10.5669	10.2736	9.82786	9.01018	9.36454	9.68898	9.71171	9.62155			1.44023	0.112851		0.882313	-0.0654678		0.47269	-0.0360698		1.3833	-0.140083		2.54041	0.0716682		1.6079	0.0767816
977	sp|Q5JPI3|CC038_HUMAN	Q5JPI3	C3orf38	Uncharacterized protein C3orf38 OS=Homo sapiens OX=9606 GN=C3orf38 PE=1 SV=1	6			9.5009	10.4533	9.93848	10.2909	9.74509	10.0269	9.67824	10.2788	9.83713	10.3697	9.78463	10.2129	9.83848	9.62716	9.90741	10.1171	10.1931	10.1999			0.100855	0.013248		0.196553	-0.0179796		0.175758	0.0158088		0.753857	-0.0513202		0.47333	-0.0341439		0.233068	0.0290568
978	sp|F5H4A9|CC080_HUMAN	F5H4A9	C3orf80	Uncharacterized membrane protein C3orf80 OS=Homo sapiens OX=9606 GN=C3orf80 PE=1 SV=1	1			8.59383	8.3154	11.8649	8.80312	11.3064	10.7462	13.241	12.8563	10.791	7.73391	8.29437	10.8639	8.71713	10.4671	7.7314	10.2613	9.0334	10.3793			0.230676	0.116022		0.813508	0.255172		0.470395	-0.204657		0.00370639	0.00222939		1.24741	0.311589		0.150485	-0.0886345
979	sp|Q8N1A6|CD033_HUMAN	Q8N1A6	C4orf33	UPF0462 protein C4orf33 OS=Homo sapiens OX=9606 GN=C4orf33 PE=1 SV=2	3			9.8287	9.27255	9.76364	10.5516	10.3453	10.8646	9.88512	9.74745	10.222	9.9559	10.8423	10.403	9.46415	9.6904	10.1702	9.72638	9.85447	9.41234			1.90215	0.142471		1.5115	-0.0942361		0.237801	-0.0249053		0.92774	-0.0928808		0.66363	0.04279		1.24173	0.117565
980	sp|Q49AR2|CE022_HUMAN	Q49AR2	C5orf22	UPF0489 protein C5orf22 OS=Homo sapiens OX=9606 GN=C5orf22 PE=1 SV=2	5			10.5909	10.4059	9.87117	9.70429	9.6227	9.5449	9.66712	10.7901	10.4138	9.55363	9.24086	10.2372	9.54397	9.96608	10.6157	10.7103	10.1197	9.40157			0.974551	-0.0915229		0.699954	0.0902026		0.0589885	0.00803428		0.322922	0.0496795		0.157275	0.0313131		0.676351	-0.0834886
981	sp|Q7Z6I8|CE024_HUMAN	Q7Z6I8	C5orf24	UPF0461 protein C5orf24 OS=Homo sapiens OX=9606 GN=C5orf24 PE=1 SV=1	3		Nuclear	8.49423	10.0572	10.9778	10.0216	9.80659	10.1254	9.72619	9.06873	9.34804	10.5178	10.5721	10.4236	10.9846	9.27366	9.48844	9.92629	10.4445	10.7433			0.103282	0.032827		1.24359	-0.0953303		1.70314	0.0747023		0.452392	-0.0909629		1.5812	-0.144046		0.37684	0.107529
982	sp|Q96MH7|CE034_HUMAN	Q96MH7	C5orf34	Uncharacterized protein C5orf34 OS=Homo sapiens OX=9606 GN=C5orf34 PE=1 SV=3	4			10.0479	10.4742	11.2203	7.71866	8.19911	7.43715	11.5995	10.8337	11.0548	7.70518	8.69565	8.26406	10.5267	10.9529	10.637	11.194	11.8091	11.6301			2.71637	-0.438037		3.03785	0.515579		0.540361	0.0794905		1.99725	0.3788		0.610844	-0.0481655		2.22441	-0.358546
983	sp|Q7Z4R8|CF120_HUMAN	Q7Z4R8	C6orf120	UPF0669 protein C6orf120 OS=Homo sapiens OX=9606 GN=C6orf120 PE=1 SV=1	2			9.80687	10.6476	10.0815	10.5823	10.6557	10.8191	8.66808	9.5545	10.4248	10.2635	10.9556	9.87774	10.0434	9.95333	8.79917	9.34835	9.584	9.93449			0.78065	0.0752353		0.805952	-0.171183		0.381471	-0.0437815		0.690224	-0.115796		0.0575293	-0.0140769		0.21792	0.0314538
984	sp|Q5T0Z8|CF132_HUMAN	Q5T0Z8	C6orf132	Uncharacterized protein C6orf132 OS=Homo sapiens OX=9606 GN=C6orf132 PE=1 SV=4	4			9.99682	9.98126	10.5765	9.97653	10.2314	9.76543	10.2548	9.9727	10.302	9.68158	9.66587	9.84372	10.3918	10.0376	9.94091	9.80287	9.59245	9.98568			0.298708	-0.023128		0.3787	0.021723		0.716042	-0.0365814		1.06285	0.0532888		1.22859	0.0559406		0.911677	-0.0597094
985	sp|Q5SQH8|CF136_HUMAN	Q5SQH8	C6orf136	Uncharacterized protein C6orf136 OS=Homo sapiens OX=9606 GN=C6orf136 PE=1 SV=1	1			10.208	8.7504	10.0398	9.59233	10.6317	10.043	9.75682	9.98481	10.6325	10.4699	10.6993	10.577	10.6173	9.04761	9.14185	10.8817	8.75062	10.1754			0.340377	0.068203		0.0028605	0.000503757		0.619451	0.0714132		0.739636	-0.147664		0.112901	0.0326807		0.751127	0.139616
986	sp|Q9GZU0|CF062_HUMAN	Q9GZU0	C6orf62	Uncharacterized protein C6orf62 OS=Homo sapiens OX=9606 GN=C6orf62 PE=1 SV=1	2			8.92386	8.65281	9.50585	10.9278	10.3481	10.38	10.3171	9.95307	9.84879	10.6311	10.5333	11.714	9.67885	10.2603	9.27649	9.3832	10.1741	9.49121			2.0244	0.230085		1.12533	-0.076549		0.40194	0.0547899		1.24127	-0.173576		0.555057	0.0534243		1.92371	0.284875
987	sp|Q6UWU4|CF089_HUMAN	Q6UWU4	C6orf89	Bombesin receptor-activated protein C6orf89 OS=Homo sapiens OX=9606 GN=C6orf89 PE=1 SV=1	8			9.43304	9.81713	9.7245	10.2594	10.4457	10.3721	9.78009	9.69253	9.7379	10.5326	10.2984	10.0269	9.77676	10.1791	10.151	9.96915	9.46905	10.3345			1.86873	0.105553		2.33628	-0.094257		0.147773	-0.00911709		0.62104	-0.0391253		0.262839	-0.0260125		1.61714	0.0964356
988	sp|Q9BPX7|CG025_HUMAN	Q9BPX7	C7orf25	UPF0415 protein C7orf25 OS=Homo sapiens OX=9606 GN=C7orf25 PE=1 SV=1	3			9.82395	10.438	9.81287	9.8416	10.1153	8.98954	10.4423	10.1323	11.9602	9.44257	10.5356	10.4395	9.19717	10.2524	9.81086	9.64016	10.0368	9.08896			0.352082	-0.0520697		0.813081	0.161692		0.436427	0.072939		0.362671	-0.0592559		0.904278	0.175582		0.127573	0.0208693
989	sp|Q9BRJ6|CHOLN_HUMAN	Q9BRJ6	C7orf50	Protein cholesin OS=Homo sapiens OX=9606 GN=C7orf50 PE=1 SV=1	1			9.03704	9.61439	9.62497	10.4666	9.38444	9.53878	11.8671	9.37437	9.59811	10.3462	10.7891	10.5	9.08938	10.768	10.3587	9.41511	10.7278	9.50006			0.435801	0.0589715		0.18198	0.0579415		0.849378	0.109037		0.365608	-0.0733651		0.155415	0.0519621		1.87587	0.168008
990	sp|Q9H7E9|CH033_HUMAN	Q9H7E9	C8orf33	UPF0488 protein C8orf33 OS=Homo sapiens OX=9606 GN=C8orf33 PE=1 SV=1	5			9.26553	10.1944	10.6343	8.81968	10.2897	10.4221	9.74317	9.11502	10.0464	9.84148	10.2142	9.99843	9.36334	9.81953	10.0121	10.7204	10.5579	10.9424			0.0899703	-0.0246136		0.134922	-0.0329766		0.133407	0.0305729		0.586717	-0.0458707		1.31493	-0.157143		0.0325767	0.00595929
991	sp|Q96K31|CH076_HUMAN	Q96K31	C8orf76	Uncharacterized protein C8orf76 OS=Homo sapiens OX=9606 GN=C8orf76 PE=1 SV=1	4			9.45208	10.5471	9.93912	9.74235	9.7196	9.77444	10.5677	10.1406	10.7381	9.88096	9.71886	8.90645	10.5934	9.97386	9.47028	9.71414	11.0507	10.0704			0.219281	-0.0284646		1.29459	0.0997979		0.291319	-0.036609		0.477809	0.0718276		0.190639	0.0306122		0.423177	-0.0650736
992	sp|Q6P1X6|CH082_HUMAN	Q6P1X6	C8orf82	UPF0598 protein C8orf82 OS=Homo sapiens OX=9606 GN=C8orf82 PE=1 SV=2	3			9.85606	9.31342	9.80617	10.5122	10.6993	10.4542	9.51515	11.0225	10.2088	10.0608	9.68038	10.632	9.2594	9.71084	9.69642	10.8449	8.8314	9.89605			1.70781	0.132794		0.292526	-0.0499486		0.568011	-0.0597681		0.817116	-0.0863301		0.212238	0.0592066		0.681813	0.0730259
993	sp|Q8IXQ3|CI040_HUMAN	Q8IXQ3	C9orf40	Uncharacterized protein C9orf40 OS=Homo sapiens OX=9606 GN=C9orf40 PE=1 SV=1	4			10.3776	10.3759	10.6707	8.87612	9.08323	9.14555	10.0061	9.82146	9.80988	9.77599	10.761	9.89321	9.92556	9.83685	10.7462	10.0425	10.2639	10.5882			3.39619	-0.209001		2.4668	0.124011		1.31445	0.167095		0.00147458	0.000267083		1.09644	-0.0590786		0.364638	-0.0419066
994	sp|Q96LT7|CI072_HUMAN	Q96LT7	C9orf72	Guanine nucleotide exchange factor C9orf72 OS=Homo sapiens OX=9606 GN=C9orf72 PE=1 SV=2	2			10.8996	9.91584	7.78969	13.903	8.24741	8.45298	12.1408	10.984	9.8248	10.0665	10.8598	10.88	8.4611	9.62058	10.789	9.38291	10.4846	7.29733			0.0884657	0.0720561		0.197832	0.140026		0.140126	0.0997851		0.556586	-0.149479		0.700322	0.289891		0.439996	0.171841
995	sp|Q9NZ63|TLS1_HUMAN	Q9NZ63	C9orf78	Splicing factor C9orf78 OS=Homo sapiens OX=9606 GN=C9orf78 PE=1 SV=1	12			10.0913	10.0285	10.4234	9.3457	9.68886	9.54563	10.0589	10.2009	9.97224	10.0415	9.95062	9.79403	10.3605	10.1395	10.2017	9.85905	10.2311	10.0664			1.89014	-0.0914708		1.68037	0.076243		1.40529	0.0610634		1.36263	0.0400725		0.0874417	0.0042793		0.779161	-0.0304074
996	sp|Q8N1Q1|CAH13_HUMAN	Q8N1Q1	CA13	Carbonic anhydrase 13 OS=Homo sapiens OX=9606 GN=CA13 PE=1 SV=1	6			9.69409	10.1426	9.64241	9.90129	10.567	10.3567	10.0256	9.81028	11.1841	10.0628	10.1474	10.0186	9.85132	10.2319	9.82292	9.66043	9.90793	8.97273			0.829472	0.0685638		0.01149	0.00231485		0.343071	-0.026306		0.372889	-0.0193374		0.736296	0.119594		0.625711	0.0422578
997	sp|P00918|CAH2_HUMAN	P00918	CA2	Carbonic anhydrase 2 OS=Homo sapiens OX=9606 GN=CA2 PE=1 SV=2	10			10.505	10.0993	10.4067	9.1005	9.42524	9.12048	10.1431	9.91758	9.60849	10.1061	10.0757	9.6175	10.1771	9.86282	10.7991	10.4604	10.5936	9.98132			2.6514	-0.161363		1.55293	0.0967984		1.67395	0.109369		0.418606	0.0451992		0.830534	-0.0642592		0.844191	-0.0519937
998	sp|Q9H8G2|CAAP1_HUMAN	Q9H8G2	CAAP1	Caspase activity and apoptosis inhibitor 1 OS=Homo sapiens OX=9606 GN=CAAP1 PE=1 SV=2	7			10.1445	9.76044	10.0189	10.033	9.94952	9.43511	9.95233	9.43635	10.0848	9.79717	9.69549	10.4847	10.2664	10.1124	10.1487	9.67414	10.5933	10.4128			0.255753	-0.020643		0.0189208	-0.00223853		0.24586	0.0282063		0.235005	0.0234558		0.51964	-0.0568016		0.065475	0.00756328
999	sp|Q9Y376|CAB39_HUMAN	Q9Y376	CAB39	Calcium-binding protein 39 OS=Homo sapiens OX=9606 GN=CAB39 PE=1 SV=1	16			10.0098	10.2102	10.2002	10.6317	10.8369	10.7497	9.78442	9.89121	9.86439	10.2337	10.052	9.87047	9.88775	9.64512	9.79165	9.62921	9.47818	9.23337			2.65095	0.0871834		3.32117	-0.130095		1.97536	-0.0941845		1.0854	-0.0438911		1.07672	0.0605662		0.145535	-0.00700104
1000	sp|Q9H9S4|CB39L_HUMAN	Q9H9S4	CAB39L	Calcium-binding protein 39-like OS=Homo sapiens OX=9606 GN=CAB39L PE=1 SV=3	1			8.88788	8.75217	9.03334	10.4521	10.0672	9.73953	8.32647	11.3943	11.9957	10.1851	11.6144	8.76214	10.0391	11.8038	10.9946	11.0168	7.6177	9.31764			1.83223	0.18579		0.0910544	0.0454979		0.017948	0.00680434		0.313955	0.106357		0.327657	0.181055		0.619533	0.192594
1001	sp|Q9Y6J0|CABIN_HUMAN	Q9Y6J0	CABIN1	Calcineurin-binding protein cabin-1 OS=Homo sapiens OX=9606 GN=CABIN1 PE=1 SV=1	9			10.3621	10.2738	10.4214	9.94375	9.26034	9.88286	9.85878	9.50392	9.93535	9.73126	9.71461	9.89659	10.5018	9.87529	10.1894	9.93681	10.3039	10.4079			0.976142	-0.0909663		0.0542228	0.00599196		0.154436	0.0146662		0.829868	0.0549333		1.16821	-0.0644302		2.13951	-0.0763001
1002	sp|Q9BTV7|CABL2_HUMAN	Q9BTV7	CABLES2	CDK5 and ABL1 enzyme substrate 2 OS=Homo sapiens OX=9606 GN=CABLES2 PE=1 SV=3	2			9.54348	8.81422	9.51249	9.88011	11.1242	8.70797	8.78548	10.7725	10.4965	9.15931	11.2069	9.93601	10.2721	9.74394	9.71599	9.77287	12.0108	10.5452			0.322951	0.0904216		0.0316278	0.0129987		0.0856068	0.0319325		0.104335	-0.0265231		0.342836	-0.105202		0.552043	0.122354
1003	sp|Q5VU97|CAHD1_HUMAN	Q5VU97	CACHD1	VWFA and cache domain-containing protein 1 OS=Homo sapiens OX=9606 GN=CACHD1 PE=1 SV=2	7			10.886	10.4481	10.8618	9.09476	8.89642	9.22909	9.61799	10.1878	10.3893	8.77081	9.69744	9.13411	10.5192	10.2541	10.5951	10.5177	10.1755	10.7246			3.25312	-0.237792		1.43956	0.144114		0.167547	0.0203985		1.43701	0.181985		0.609633	-0.0571278		1.67038	-0.217394
1004	sp|Q9NY47|CA2D2_HUMAN	Q9NY47	CACNA2D2	Voltage-dependent calcium channel subunit alpha-2/delta-2 OS=Homo sapiens OX=9606 GN=CACNA2D2 PE=1 SV=2	7			9.898	9.70632	10.1242	10.2032	10.224	10.3344	10.001	9.01591	9.7465	10.0132	10.671	10.0876	9.7658	10.014	10.1006	10.1265	10.1654	9.80238			1.29789	0.0537843		0.855352	-0.103175		0.0139428	0.00127434		0.60728	-0.0455952		0.570626	-0.0658783		0.743534	0.0550587
1005	sp|P54284|CACB3_HUMAN	P54284	CACNB3	Voltage-dependent L-type calcium channel subunit beta-3 OS=Homo sapiens OX=9606 GN=CACNB3 PE=1 SV=1	1			9.34129	7.9743	10.8069	8.54435	9.98735	9.59053	12.3943	7.99474	9.87059	9.5999	9.70936	9.30603	11.7491	9.6683	10.1453	11.9871	9.42872	11.9017			0.0286498	0.0122546		0.149272	0.0807901		0.14666	0.0293144		0.600526	0.133016		0.282036	-0.152685		0.113513	0.0415689
1006	sp|Q8WUQ7|CATIN_HUMAN	Q8WUQ7	CACTIN	Splicing factor Cactin OS=Homo sapiens OX=9606 GN=CACTIN PE=1 SV=3	11			10.8769	10.3213	10.3357	9.58814	9.82411	9.7071	9.94748	9.4207	9.37974	10.0978	10.2138	9.62041	9.84172	10.102	9.99777	10.204	10.1078	10.4134			1.44164	-0.110254		0.330525	-0.0238828		0.594699	0.0406553		0.0320011	-0.00277137		1.30225	-0.0958013		0.884066	-0.069599
1007	sp|Q86Y37|CACL1_HUMAN	Q86Y37	CACUL1	CDK2-associated and cullin domain-containing protein 1 OS=Homo sapiens OX=9606 GN=CACUL1 PE=1 SV=1	6			9.86467	10.918	9.6703	9.64704	10.4264	10.4774	10.0351	9.8413	10.6212	9.5814	9.61187	9.28537	9.8929	9.95186	10.3565	9.38297	10.0318	10.404			0.0492725	0.00997793		0.0478158	-0.00716304		0.942886	-0.0991257		1.38494	0.0809758		0.252342	0.0336047		0.597956	-0.0891477
1008	sp|Q9HB71|CYBP_HUMAN	Q9HB71	CACYBP	Calcyclin-binding protein OS=Homo sapiens OX=9606 GN=CACYBP PE=1 SV=2	20			10.529	10.3303	10.3621	9.66249	9.54312	10.1546	10.0263	9.79023	9.8587	9.83023	9.64238	9.56268	9.87433	10.0252	9.96289	10.3965	10.3446	10.1043			1.10185	-0.0848261		0.132342	0.0109319		0.173083	-0.0142758		1.14542	0.0369668		1.35185	-0.0551801		2.44959	-0.0991018
1009	sp|P27708|PYR1_HUMAN	P27708	CAD	Multifunctional protein CAD OS=Homo sapiens OX=9606 GN=CAD PE=1 SV=3	24			10.276	10.63	10.0701	9.83568	9.31055	9.67285	9.509	9.72649	9.4178	10.3227	9.67538	9.98248	9.97862	10.2647	9.62564	10.5337	10.2572	10.911			1.35334	-0.0998356		0.179244	-0.0129909		0.736853	0.0582325		0.0824666	-0.00899854		1.89942	-0.144969		0.478449	-0.041603
1010	sp|Q8NFZ8|CADM4_HUMAN	Q8NFZ8	CADM4	Cell adhesion molecule 4 OS=Homo sapiens OX=9606 GN=CADM4 PE=1 SV=1	3			10.5753	9.8255	10.1619	9.45756	10.2885	10.1948	10.4694	9.53581	9.88027	10.9378	10.441	9.39678	9.1469	10.6729	10.4224	9.49242	9.44916	9.65175			0.19845	-0.0257052		0.0479572	-0.0076398		0.195568	0.0391587		0.111113	-0.0292364		0.631108	0.0633263		0.063869	0.0134535
1011	sp|Q86UW7|CAPS2_HUMAN	Q86UW7	CADPS2	Calcium-dependent secretion activator 2 OS=Homo sapiens OX=9606 GN=CADPS2 PE=1 SV=2	4			9.89637	10.6622	11.9054	9.44999	9.2585	9.09565	10.4819	9.94034	9.95745	9.57844	10.1152	8.59775	10.1154	9.43052	10.5556	9.97281	10.6853	10.3012			1.01084	-0.215223		1.75471	0.12263		0.114711	0.0233349		0.446105	0.0875554		0.296362	-0.0265582		0.879227	-0.191888
1012	sp|P22676|CALB2_HUMAN	P22676	CALB2	Calretinin OS=Homo sapiens OX=9606 GN=CALB2 PE=1 SV=2	2			9.61172	10.0259	10.5234	9.35939	10.2052	9.09846	9.30103	10.6242	10.2041	10.0793	10.2896	8.80685	10.2502	9.903	10.9806	11.8312	9.29842	9.60751			0.489284	-0.0699253		0.361248	0.0665782		0.105323	0.0252909		0.47141	0.0921264		0.0597929	-0.0220721		0.215119	-0.0446344
1013	sp|Q9P1Z2|CACO1_HUMAN	Q9P1Z2	CALCOCO1	Calcium-binding and coiled-coil domain-containing protein 1 OS=Homo sapiens OX=9606 GN=CALCOCO1 PE=1 SV=2	6			9.17159	9.5817	9.80524	10.905	10.9376	10.5706	10.0273	9.32673	10.0514	10.5813	11.1707	10.1157	10.0205	9.66402	10.6079	9.31817	9.43252	8.71207			2.14308	0.187353		1.45838	-0.146102		0.205406	-0.0241447		0.608653	-0.076644		0.910881	0.0991904		1.45044	0.163209
[truncated: 8,265 more rows]
