# Supplementary material for: Comprehensive Chemoproteomics Unveils Selective HMG-CoA Synthase 1 Inhibitors for Targeting Mevalonate Metabolism in Cancer
Source: J Am Chem Soc. 2026 May 13;148(20):20705–19. doi: 10.1021/jacs.6c02556 (PMC13220267; doi:10.1021/jacs.6c02556)
Supplement: Supplementary file 4 [file ja6c02556_si_004.xlsx]

## Sheet: Table S2
Sun and Yi et al. 2026
TABLE S2. Competitive AFFINITY-PROTEOMICS USING CNP7-BIOTIN PROBE (RELATED TO FIGURE 3B, LEFT PANEL).
HEK293T cells pretreated with CNP7 or DMSO were incubated with CNP7-Biotin, followed by streptavidin enrichement and TMT-6plex analysis.

## Sheet: TMT signal
						TMT scaled value (to 60)							ratio to UT							Welch's t-test (CNP7/DMSO)
Rank	Protein Id	UniProtID	Gene Symbol	Description	Number of peptides	UT-1_scaled	UT-2_scaled	UT-3_scaled	CNP7-1_scaled	CNP7-2_scaled	CNP7-3_scaled		UT_1_ratio	UT_2_ratio	UT_3_ratio	CNP7_1_ratio	CNP7_2_ratio	CNP7_3_ratio		Significant (CNP7/DMSO)	-Log10(p-value)	q-value	Log2(ratio)
1	sp|P09110|THIK_HUMAN	P09110	ACAA1	3-ketoacyl-CoA thiolase, peroxisomal OS=Homo sapiens OX=9606 GN=ACAA1 PE=1 SV=2	1	10.9255	10.1786	10.126	12.845	8.01689	7.90805		1.04952	0.97777	0.972713	1.23391	0.770113	0.759658			0.244641	1	0.155859
2	sp|P42765|THIM_HUMAN	P42765	ACAA2	3-ketoacyl-CoA thiolase, mitochondrial OS=Homo sapiens OX=9606 GN=ACAA2 PE=1 SV=2	3	10.172	9.27426	9.01827	14.4659	9.14476	7.92476		1.07207	0.977454	0.950473	1.52463	0.963805	0.835224			0.130397	1	-0.100427
3	sp|Q13085|ACACA_HUMAN	Q13085	ACACA	Acetyl-CoA carboxylase 1 OS=Homo sapiens OX=9606 GN=ACACA PE=1 SV=2	1	10.0057	10.3777	9.81595	8.7967	10.7841	10.2199		0.993961	1.03092	0.975116	0.873863	1.07129	1.01524			0.0896517	1	0.0240633
4	sp|O00763|ACACB_HUMAN	O00763	ACACB	Acetyl-CoA carboxylase 2 OS=Homo sapiens OX=9606 GN=ACACB PE=1 SV=3	2	9.9985	9.89986	10.0488	10.319	9.79213	9.94171		1.00161	0.991733	1.00665	1.03372	0.980941	0.995925			0.0680581	0.999524	-0.00475951
5	sp|P24752|THIL_HUMAN	P24752	ACAT1	Acetyl-CoA acetyltransferase, mitochondrial OS=Homo sapiens OX=9606 GN=ACAT1 PE=1 SV=1	2	10.7965	8.3571	10.4004	14.5407	8.87783	7.02746		1.09594	0.848321	1.05574	1.47601	0.901179	0.71335			0.0158035	1	0.0162773
6	sp|Q9BWD1|THIC_HUMAN	Q9BWD1	ACAT2	Acetyl-CoA acetyltransferase, cytosolic OS=Homo sapiens OX=9606 GN=ACAT2 PE=1 SV=2	1	11.2055	10.0738	9.17251	13.6915	8.14281	7.71377		1.10393	0.992434	0.90364	1.34884	0.802198	0.75993			0.111797	1	0.0892742
7	sp|P53396|ACLY_HUMAN	P53396	ACLY	ATP-citrate synthase OS=Homo sapiens OX=9606 GN=ACLY PE=1 SV=3	3	8.105	9.86116	9.63006	5.94585	12.6123	13.8457		0.881099	1.07201	1.04689	0.646377	1.37109	1.50517			0.126015	1	-0.143962
8	sp|O14734|ACOT8_HUMAN	O14734	ACOT8	Acyl-coenzyme A thioesterase 8 OS=Homo sapiens OX=9606 GN=ACOT8 PE=1 SV=1	1	9.82311	8.69819	11.4613	13.999	9.00988	7.0085		0.982882	0.870324	1.14679	1.40072	0.901511	0.701257			0.0522787	1	0.0492409
9	sp|P60709|ACTB_HUMAN	P60709	ACTB	Actin, cytoplasmic 1 OS=Homo sapiens OX=9606 GN=ACTB PE=1 SV=1	7	11.0554	9.84794	9.57976	14.4936	8.10683	6.91645		1.08802	0.969188	0.942794	1.4264	0.797835	0.680684			0.125422	1	0.11999
10	sp|Q5BKX5|ACTMP_HUMAN	Q5BKX5	ACTMAP	Actin maturation protease OS=Homo sapiens OX=9606 GN=ACTMAP PE=1 SV=2	1	11.0046	9.42413	8.59803	13.5893	9.93837	7.4456		1.13736	0.974012	0.888632	1.40449	1.02716	0.769524			0.0723591	1	-0.0577984
11	sp|P61163|ACTZ_HUMAN	P61163	ACTR1A	Alpha-centractin OS=Homo sapiens OX=9606 GN=ACTR1A PE=1 SV=1	1	10.7174	9.61322	9.42221	14.5251	8.86569	6.85642		1.08064	0.969309	0.950049	1.46458	0.893935	0.691339			0.0457837	1	0.0456
12	sp|P30566|PUR8_HUMAN	P30566	ADSL	Adenylosuccinate lyase OS=Homo sapiens OX=9606 GN=ADSL PE=1 SV=2	1	9.79533	10.0571	10.7524	9.76529	10.3636	9.26631		0.960177	0.985835	1.05399	0.957232	1.01588	0.90832			0.402591	1	0.0585672
13	sp|Q8N142|PURA1_HUMAN	Q8N142	ADSS1	Adenylosuccinate synthetase isozyme 1 OS=Homo sapiens OX=9606 GN=ADSS1 PE=1 SV=1	1	11.8417	8.8348	9.20395	13.6413	8.83752	7.64074		1.18891	0.887015	0.924078	1.36959	0.887287	0.76713			0.0246717	1	0.0213314
14	sp|P23526|SAHH_HUMAN	P23526	AHCY	Adenosylhomocysteinase OS=Homo sapiens OX=9606 GN=AHCY PE=1 SV=4	2	12.3871	11.852	9.28701	10.9755	8.65394	6.8445		1.10843	1.06055	0.831027	0.98212	0.774378	0.612465			0.66646	1	0.356169
15	sp|Q13155|AIMP2_HUMAN	Q13155	AIMP2	Aminoacyl tRNA synthase complex-interacting multifunctional protein 2 OS=Homo sapiens OX=9606 GN=AIMP2 PE=1 SV=2	1	10.8524	10.1996	8.49407	13.7825	8.42755	8.24383		1.10192	1.03563	0.862456	1.39943	0.855702	0.837048			0.0106604	1	-0.00878428
16	sp|P15121|ALDR_HUMAN	P15121	AKR1B1	Aldo-keto reductase family 1 member B1 OS=Homo sapiens OX=9606 GN=AKR1B1 PE=1 SV=3	1	11.7696	10.6969	9.17741	13.0406	8.62539	6.6901		1.11582	1.01412	0.870064	1.23631	0.81773	0.634255			0.260827	1	0.206214
17	sp|P00352|AL1A1_HUMAN	P00352	ALDH1A1	Aldehyde dehydrogenase 1A1 OS=Homo sapiens OX=9606 GN=ALDH1A1 PE=1 SV=2	1	10.4985	10.4822	8.5412	14.7171	8.2113	7.54978		1.06685	1.06519	0.867953	1.49554	0.834429	0.767205			0.0143086	1	0.0143177
18	sp|O94788|AL1A2_HUMAN	O94788	ALDH1A2	Retinal dehydrogenase 2 OS=Homo sapiens OX=9606 GN=ALDH1A2 PE=1 SV=3	15	18.3381	16.6811	15.1664	4.53063	2.90628	2.37748		1.09622	0.997164	0.90662	0.270832	0.173732	0.142121		+	2.06535	0	2.4038
19	sp|P30837|AL1B1_HUMAN	P30837	ALDH1B1	Aldehyde dehydrogenase X, mitochondrial OS=Homo sapiens OX=9606 GN=ALDH1B1 PE=1 SV=4	14	17.1186	17.3284	15.5366	4.35229	3.0286	2.63549		1.02745	1.04004	0.932503	0.261223	0.181775	0.158181		+	2.21396	0	2.35056
20	sp|P05091|ALDH2_HUMAN	P05091	ALDH2	Aldehyde dehydrogenase, mitochondrial OS=Homo sapiens OX=9606 GN=ALDH2 PE=1 SV=2	2	6.43033	6.18672	5.54623	18.6031	12.3386	10.895		1.06209	1.02185	0.916062	3.07264	2.03795	1.79952			1.51732	0.0275	-1.16753
21	sp|P51648|AL3A2_HUMAN	P51648	ALDH3A2	Aldehyde dehydrogenase family 3 member A2 OS=Homo sapiens OX=9606 GN=ALDH3A2 PE=1 SV=1	3	12.1432	16.4469	14.3628	3.44275	5.94408	7.66023		0.848127	1.14872	1.00315	0.240455	0.415158	0.53502			1.38408	0.0177143	1.39789
22	sp|Q02252|MMSA_HUMAN	Q02252	ALDH6A1	Methylmalonate-semialdehyde/malonate-semialdehyde dehydrogenase [acylating], mitochondrial OS=Homo sapiens OX=9606 GN=ALDH6A1 PE=1 SV=2	1	11.0353	8.66627	10.1101	13.6149	8.53631	8.03713		1.1105	0.8721	1.0174	1.37008	0.859023	0.808789			0.0205828	1	0.0165978
23	sp|P49419|AL7A1_HUMAN	P49419	ALDH7A1	Alpha-aminoadipic semialdehyde dehydrogenase OS=Homo sapiens OX=9606 GN=ALDH7A1 PE=1 SV=5	2	9.24888	10.0953	9.56724	13.4907	10.0055	7.59235		0.959712	1.04754	0.992748	1.39987	1.03822	0.787822			0.0916921	1	-0.0660583
24	sp|P49189|AL9A1_HUMAN	P49189	ALDH9A1	4-trimethylaminobutyraldehyde dehydrogenase OS=Homo sapiens OX=9606 GN=ALDH9A1 PE=1 SV=3	2	12.1125	9.52228	10.2171	12.0012	8.38864	7.75832		1.14083	0.896866	0.962305	1.13034	0.790093	0.730725			0.363587	1	0.197785
25	sp|Q9Y673|ALG5_HUMAN	Q9Y673	ALG5	Dolichyl-phosphate beta-glucosyltransferase OS=Homo sapiens OX=9606 GN=ALG5 PE=1 SV=1	1	11.4363	9.21815	10.7883	9.26222	9.86294	9.43212		1.09116	0.879518	1.02932	0.883724	0.941039	0.899934			0.545342	1	0.133486
26	sp|P39687|AN32A_HUMAN	P39687	ANP32A	Acidic leucine-rich nuclear phosphoprotein 32 family member A OS=Homo sapiens OX=9606 GN=ANP32A PE=1 SV=1	1	10.5569	11.3343	8.83846	12.8667	9.03918	7.36447		1.03063	1.10651	0.86286	1.25612	0.882454	0.718961			0.141122	1	0.101398
27	sp|P61966|AP1S1_HUMAN	P61966	AP1S1	AP-1 complex subunit sigma-1A OS=Homo sapiens OX=9606 GN=AP1S1 PE=1 SV=1	1	9.41302	11.9907	10.4129	9.29437	9.18667	9.70237		0.887558	1.13061	0.981833	0.87637	0.866215	0.91484			0.629061	1	0.168187
28	sp|Q92572|AP3S1_HUMAN	Q92572	AP3S1	AP-3 complex subunit sigma-1 OS=Homo sapiens OX=9606 GN=AP3S1 PE=1 SV=1	1	12.7628	11.8094	8.71286	11.5739	9.20775	5.93325		1.15032	1.06439	0.785294	1.04316	0.829898	0.534766			0.445961	1	0.351472
29	sp|P13798|ACPH_HUMAN	P13798	APEH	Acylamino-acid-releasing enzyme OS=Homo sapiens OX=9606 GN=APEH PE=1 SV=4	2	11.0967	10.1401	9.40718	13.0919	8.26596	7.99816		1.08635	0.9927	0.920948	1.28167	0.809225	0.783007			0.142684	1	0.0967923
30	sp|P61204|ARF3_HUMAN	P61204	ARF3	ADP-ribosylation factor 3 OS=Homo sapiens OX=9606 GN=ARF3 PE=1 SV=2	3	13.582	11.3391	9.73189	12.2342	8.0206	5.09225		1.17583	0.981657	0.842515	1.05915	0.694365	0.440849			0.548067	1	0.528239
31	sp|P18085|ARF4_HUMAN	P18085	ARF4	ADP-ribosylation factor 4 OS=Homo sapiens OX=9606 GN=ARF4 PE=1 SV=3	1	12.472	11.9624	9.52427	12.093	8.41354	5.53478		1.10181	1.05679	0.841399	1.06833	0.743275	0.488957			0.516208	1	0.445109
32	sp|P53365|ARFP2_HUMAN	P53365	ARFIP2	Arfaptin-2 OS=Homo sapiens OX=9606 GN=ARFIP2 PE=1 SV=1	2	10.5697	10.1482	9.39458	13.2059	8.60434	8.07727		1.05302	1.01103	0.93595	1.31566	0.85722	0.804711			0.0651601	1	0.0449312
33	sp|O75915|PRAF3_HUMAN	O75915	ARL6IP5	PRA1 family protein 3 OS=Homo sapiens OX=9606 GN=ARL6IP5 PE=1 SV=1	1	9.46665	13.2774	9.6483	12.1079	9.37282	6.12697		0.876749	1.22968	0.893573	1.12137	0.86806	0.567447			0.326333	1	0.267498
34	sp|Q6NXE6|ARMC6_HUMAN	Q6NXE6	ARMC6	Armadillo repeat-containing protein 6 OS=Homo sapiens OX=9606 GN=ARMC6 PE=1 SV=2	1	11.1029	10.1922	8.55837	11.543	9.9585	8.64502		1.11574	1.02422	0.860036	1.15996	1.00074	0.868745			0.0253604	1	-0.0123805
35	sp|P59998|ARPC4_HUMAN	P59998	ARPC4	Actin-related protein 2/3 complex subunit 4 OS=Homo sapiens OX=9606 GN=ARPC4 PE=1 SV=3	1	11.8481	10.1537	10.2411	13.5142	7.76425	6.47868		1.10239	0.944737	0.95287	1.25741	0.722415	0.602801			0.330883	1	0.285955
36	sp|P08243|ASNS_HUMAN	P08243	ASNS	Asparagine synthetase [glutamine-hydrolyzing] OS=Homo sapiens OX=9606 GN=ASNS PE=1 SV=4	3	10.9156	9.73534	9.68799	11.3979	9.44659	8.8166		1.07937	0.962657	0.957975	1.12705	0.934105	0.87181			0.111183	1	0.0390148
37	sp|Q9Y4P1|ATG4B_HUMAN	Q9Y4P1	ATG4B	Cysteine protease ATG4B OS=Homo sapiens OX=9606 GN=ATG4B PE=1 SV=2	4	10.9983	9.861	8.79792	12.5586	9.70539	8.07877		1.11254	0.997498	0.889961	1.27038	0.981756	0.817215			0.0239789	1	-0.0151408
38	sp|P05023|AT1A1_HUMAN	P05023	ATP1A1	Sodium/potassium-transporting ATPase subunit alpha-1 OS=Homo sapiens OX=9606 GN=ATP1A1 PE=1 SV=1	2	9.65043	9.56156	9.13835	7.68266	10.1255	13.8415		1.0212	1.01179	0.96701	0.81297	1.07147	1.46469			0.167688	1	-0.117561
39	sp|P25705|ATPA_HUMAN	P25705	ATP5F1A	ATP synthase subunit alpha, mitochondrial OS=Homo sapiens OX=9606 GN=ATP5F1A PE=1 SV=1	2	13.475	10.2332	8.98172	12.8933	8.23355	6.18324		1.23662	0.939114	0.824266	1.18324	0.755605	0.567444			0.348077	1	0.30532
40	sp|P06576|ATPB_HUMAN	P06576	ATP5F1B	ATP synthase subunit beta, mitochondrial OS=Homo sapiens OX=9606 GN=ATP5F1B PE=1 SV=3	3	11.3952	9.87139	10.2099	13.3953	8.11441	7.01381		1.08607	0.940836	0.973099	1.2767	0.77338	0.668482			0.25116	1	0.197052
41	sp|Q9UII2|ATIF1_HUMAN	Q9UII2	ATP5IF1	ATPase inhibitor, mitochondrial OS=Homo sapiens OX=9606 GN=ATP5IF1 PE=1 SV=1	1	9.57419	10.5539	9.65537	12.7291	9.67057	7.81688		0.964379	1.06306	0.972556	1.28216	0.974088	0.787371			0.00999949	1	0.00664619
42	sp|P48201|AT5G3_HUMAN	P48201	ATP5MC3	ATP synthase F(0) complex subunit C3, mitochondrial OS=Homo sapiens OX=9606 GN=ATP5MC3 PE=1 SV=1	1	12.9668	11.4858	9.12839	12.9226	8.93649	4.55985		1.15841	1.0261	0.815496	1.15446	0.798352	0.40736			0.384296	1	0.456123
43	sp|P56385|ATP5I_HUMAN	P56385	ATP5ME	ATP synthase subunit e, mitochondrial OS=Homo sapiens OX=9606 GN=ATP5ME PE=1 SV=2	2	11.2919	10.953	9.03578	14.8787	7.35262	6.48796		1.08296	1.05046	0.866583	1.42695	0.705158	0.622233			0.206008	1	0.218308
44	sp|O75964|ATP5L_HUMAN	O75964	ATP5MG	ATP synthase subunit g, mitochondrial OS=Homo sapiens OX=9606 GN=ATP5MG PE=1 SV=3	1	12.4248	10.1528	9.42073	14.7814	7.83037	5.38992		1.16489	0.951872	0.88324	1.38583	0.734136	0.505332			0.262436	1	0.309912
45	sp|O75947|ATP5H_HUMAN	O75947	ATP5PD	ATP synthase subunit d, mitochondrial OS=Homo sapiens OX=9606 GN=ATP5PD PE=1 SV=3	3	13.5635	10.3508	10.4838	12.5248	7.76362	5.31346		1.18292	0.902737	0.914339	1.09234	0.677097	0.463408			0.532789	1	0.503443
46	sp|O75787|RENR_HUMAN	O75787	ATP6AP2	Renin receptor OS=Homo sapiens OX=9606 GN=ATP6AP2 PE=1 SV=2	1	13.2626	11.0542	8.23517	14.4145	7.73873	5.29483		1.22228	1.01876	0.758956	1.32844	0.713204	0.487973			0.286715	1	0.34383
47	sp|P38606|VATA_HUMAN	P38606	ATP6V1A	V-type proton ATPase catalytic subunit A OS=Homo sapiens OX=9606 GN=ATP6V1A PE=1 SV=2	3	10.5949	10.2312	8.48843	13.5462	9.36783	7.77132		1.08427	1.04705	0.868689	1.3863	0.958686	0.795302			0.0431677	1	-0.0333284
48	sp|P54252|ATX3_HUMAN	P54252	ATXN3	Ataxin-3 OS=Homo sapiens OX=9606 GN=ATXN3 PE=1 SV=5	1	10.1936	9.45757	8.16188	14.5262	9.97732	7.68344		1.09951	1.02012	0.880366	1.56684	1.07618	0.828759			0.218929	1	-0.167009
49	sp|P51572|BAP31_HUMAN	P51572	BCAP31	B-cell receptor-associated protein 31 OS=Homo sapiens OX=9606 GN=BCAP31 PE=1 SV=3	2	11.2204	10.3071	10.2033	12.5276	8.73685	7.00473		1.06084	0.97449	0.964675	1.18443	0.826029	0.662265			0.312562	1	0.207367
50	sp|Q13867|BLMH_HUMAN	Q13867	BLMH	Bleomycin hydrolase OS=Homo sapiens OX=9606 GN=BLMH PE=1 SV=1	2	10.1024	9.94617	8.38262	13.2935	9.71177	8.56345		1.06599	1.0495	0.884515	1.4027	1.02476	0.903596			0.239586	1	-0.130802
51	sp|Q9H3K6|BOLA2_HUMAN	Q9H3K6	BOLA2B	BolA-like protein 2 OS=Homo sapiens OX=9606 GN=BOLA2B PE=1 SV=1	2	11.3906	10.1966	9.6424	14.0395	8.04542	6.6855		1.09421	0.979514	0.926275	1.34867	0.772865	0.642227			0.208626	1	0.18952
52	sp|Q6PJG6|BRAT1_HUMAN	Q6PJG6	BRAT1	BRCA1-associated ATM activator 1 OS=Homo sapiens OX=9606 GN=BRAT1 PE=1 SV=2	2	10.4335	9.97077	9.52654	12.6095	9.30144	8.1582		1.04576	0.999381	0.954855	1.26386	0.932292	0.817705			0.0284148	1	0.0168909
53	sp|P43251|BTD_HUMAN	P43251	BTD	Biotinidase OS=Homo sapiens OX=9606 GN=BTD PE=1 SV=2	4	18.6532	15.0697	15.7616	4.93909	3.11898	2.45751		1.13085	0.913601	0.955549	0.299433	0.189089	0.148987		+	1.97658	0	2.29025
54	sp|Q7L1Q6|5MP2_HUMAN	Q7L1Q6	BZW1	eIF5-mimic protein 2 OS=Homo sapiens OX=9606 GN=BZW1 PE=1 SV=1	1	7.9708	10.2101	8.42561	8.15899	12.579	12.6554		0.898741	1.15124	0.950023	0.91996	1.41834	1.42695			0.546684	1	-0.307196
55	sp|Q9Y6E2|5MP1_HUMAN	Q9Y6E2	BZW2	eIF5-mimic protein 1 OS=Homo sapiens OX=9606 GN=BZW2 PE=1 SV=1	1	8.61713	9.27795	6.74306	4.89661	12.2345	18.2308		1.04924	1.12971	0.821051	0.596223	1.4897	2.21982			0.214049	1	-0.339517
56	sp|Q07021|C1QBP_HUMAN	Q07021	C1QBP	Complement component 1 Q subcomponent-binding protein, mitochondrial OS=Homo sapiens OX=9606 GN=C1QBP PE=1 SV=1	2	9.06345	10.1201	9.56941	12.9324	8.90868	9.406		0.945653	1.0559	0.998444	1.34932	0.929505	0.981394			0.213178	1	-0.101354
57	sp|P27708|PYR1_HUMAN	P27708	CAD	Multifunctional protein CAD OS=Homo sapiens OX=9606 GN=CAD PE=1 SV=3	3	10.2059	9.9263	9.28138	10.3269	10.2175	10.042		1.04094	1.01242	0.946641	1.05328	1.04212	1.02422			0.535908	1	-0.0574501
58	sp|P49069|CAMLG_HUMAN	P49069	CAMLG	Guided entry of tail-anchored proteins factor CAMLG OS=Homo sapiens OX=9606 GN=CAMLG PE=1 SV=1	1	10.6359	9.27282	10.3599	11.8464	7.88255	10.0025		1.05415	0.919054	1.02679	1.17413	0.781261	0.991371			0.0811143	1	0.0431633
59	sp|Q86VP6|CAND1_HUMAN	Q86VP6	CAND1	Cullin-associated NEDD8-dissociated protein 1 OS=Homo sapiens OX=9606 GN=CAND1 PE=1 SV=2	1	10.2944	10.428	9.9475	8.46147	11.0256	9.84291		1.00696	1.02002	0.97302	0.827663	1.07848	0.962789			0.235711	1	0.0725812
60	sp|P27824|CALX_HUMAN	P27824	CANX	Calnexin OS=Homo sapiens OX=9606 GN=CANX PE=1 SV=2	1	8.77749	11.556	8.99874	8.99398	10.1475	11.5263		0.897732	1.18191	0.92036	0.919874	1.03785	1.17887			0.155794	1	-0.0682567
61	sp|P47756|CAPZB_HUMAN	P47756	CAPZB	F-actin-capping protein subunit beta OS=Homo sapiens OX=9606 GN=CAPZB PE=1 SV=5	3	10.3303	9.77477	9.4732	14.3113	8.32015	7.7903		1.04776	0.991415	0.960829	1.45154	0.843879	0.790138			0.0165523	1	0.0147826
62	sp|P16152|CBR1_HUMAN	P16152	CBR1	Carbonyl reductase [NADPH] 1 OS=Homo sapiens OX=9606 GN=CBR1 PE=1 SV=3	3	9.93787	9.65883	8.71418	13.8963	9.12174	8.67107		1.05308	1.02351	0.92341	1.47254	0.966597	0.918842			0.215188	1	-0.131333
63	sp|P78371|TCPB_HUMAN	P78371	CCT2	T-complex protein 1 subunit beta OS=Homo sapiens OX=9606 GN=CCT2 PE=1 SV=4	1	10.2521	8.71388	10.3692	16.5503	6.84042	7.27414		1.04844	0.891136	1.06042	1.69253	0.699544	0.7439			0.0437807	1	0.0565839
64	sp|P49368|TCPG_HUMAN	P49368	CCT3	T-complex protein 1 subunit gamma OS=Homo sapiens OX=9606 GN=CCT3 PE=1 SV=4	1	11.7573	9.05277	10.808	10.6036	8.89879	8.87959		1.11556	0.85895	1.02549	1.0061	0.84434	0.842518			0.467497	1	0.152428
65	sp|P40227|TCPZ_HUMAN	P40227	CCT6A	T-complex protein 1 subunit zeta OS=Homo sapiens OX=9606 GN=CCT6A PE=1 SV=3	1	10.6986	9.45555	11.5225	7.12068	10.0844	11.1182		1.01323	0.895505	1.09126	0.674377	0.955063	1.05297			0.337104	1	0.181993
66	sp|Q99832|TCPH_HUMAN	Q99832	CCT7	T-complex protein 1 subunit eta OS=Homo sapiens OX=9606 GN=CCT7 PE=1 SV=2	2	13.905	8.64973	11.4966	9.55621	8.34639	8.04607		1.22506	0.762061	1.01288	0.841924	0.735336	0.708878			0.706422	1	0.369149
67	sp|P50990|TCPQ_HUMAN	P50990	CCT8	T-complex protein 1 subunit theta OS=Homo sapiens OX=9606 GN=CCT8 PE=1 SV=4	4	11.9284	9.85312	9.93643	12.871	8.41688	6.99415		1.12823	0.931944	0.939824	1.21739	0.796099	0.661532			0.287646	1	0.208049
68	sp|P60033|CD81_HUMAN	P60033	CD81	CD81 antigen OS=Homo sapiens OX=9606 GN=CD81 PE=1 SV=1	1	9.59322	10.7283	9.97731	13.035	7.41279	9.25342		0.949861	1.06225	0.987891	1.29064	0.733968	0.916216			0.0931188	1	0.0665656
69	sp|P60953|CDC42_HUMAN	P60953	CDC42	Cell division control protein 42 homolog OS=Homo sapiens OX=9606 GN=CDC42 PE=1 SV=2	2	12.2039	10.8746	9.45505	13.7742	7.63785	6.05444		1.12535	1.00277	0.871874	1.27015	0.704305	0.558295			0.339898	1	0.326063
70	sp|O14735|CDIPT_HUMAN	O14735	CDIPT	CDP-diacylglycerol--inositol 3-phosphatidyltransferase OS=Homo sapiens OX=9606 GN=CDIPT PE=1 SV=1	1	10.6997	10.039	9.85499	13.2563	8.65929	7.49069		1.04921	0.98442	0.966375	1.29991	0.849126	0.734533			0.13893	1	0.0999795
71	sp|Q8TCG1|CIP2A_HUMAN	Q8TCG1	CIP2A	Protein CIP2A OS=Homo sapiens OX=9606 GN=CIP2A PE=1 SV=2	2	9.39313	10.2174	9.69147	10.3051	10.7159	9.677		0.961688	1.04608	0.992234	1.05506	1.09712	0.990752			0.525378	1	-0.0667514
72	sp|P12277|KCRB_HUMAN	P12277	CKB	Creatine kinase B-type OS=Homo sapiens OX=9606 GN=CKB PE=1 SV=1	2	9.77277	11.0289	8.57335	13.3951	8.7134	8.5165		0.998069	1.12636	0.875575	1.36801	0.889878	0.869769			0.0496776	1	-0.0350937
73	sp|P12532|KCRU_HUMAN	P12532	CKMT1B	Creatine kinase U-type, mitochondrial OS=Homo sapiens OX=9606 GN=CKMT1B PE=1 SV=1	1	10.6446	8.66553	10.2173	13.3197	8.93425	8.2186		1.0815	0.880422	1.03808	1.35329	0.907724	0.835012			0.0248219	1	-0.0178157
74	sp|O00299|CLIC1_HUMAN	O00299	CLIC1	Chloride intracellular channel protein 1 OS=Homo sapiens OX=9606 GN=CLIC1 PE=1 SV=4	2	12.2126	10.2795	8.91889	12.6101	9.2501	6.72879		1.1664	0.981777	0.851824	1.20437	0.883458	0.642653			0.221119	1	0.170846
75	sp|O75503|CLN5_HUMAN	O75503	CLN5	Bis(monoacylglycero)phosphate synthase CLN5 OS=Homo sapiens OX=9606 GN=CLN5 PE=1 SV=2	2	9.08239	9.95402	9.47803	12.1302	9.78658	9.56874		0.955557	1.04726	0.997182	1.27622	1.02964	1.00673			0.467402	1	-0.135577
76	sp|Q00610|CLH1_HUMAN	Q00610	CLTC	Clathrin heavy chain 1 OS=Homo sapiens OX=9606 GN=CLTC PE=1 SV=5	3	10.4524	11.2083	8.90702	11.6103	9.65063	8.17136		1.02583	1.10001	0.874159	1.13947	0.947139	0.801959			0.129803	1	0.06289
77	sp|Q15417|CNN3_HUMAN	Q15417	CNN3	Calponin-3 OS=Homo sapiens OX=9606 GN=CNN3 PE=1 SV=1	1	11.4343	9.32159	9.83157	12.3225	9.48751	7.60256		1.12147	0.914256	0.964274	1.20858	0.930529	0.745654			0.128046	1	0.0791874
78	sp|P21964|COMT_HUMAN	P21964	COMT	Catechol O-methyltransferase OS=Homo sapiens OX=9606 GN=COMT PE=1 SV=2	1	11.4292	9.32316	9.09681	13.3869	8.92181	7.84209		1.1487	0.937026	0.914276	1.34545	0.896687	0.78817			0.0210293	1	0.0165052
79	sp|P53618|COPB_HUMAN	P53618	COPB1	Coatomer subunit beta OS=Homo sapiens OX=9606 GN=COPB1 PE=1 SV=3	1	12.0432	9.61669	10.0242	9.69078	9.35696	9.26826		1.14031	0.910556	0.949138	0.917571	0.885964	0.877565			0.589637	1	0.15538
80	sp|Q9Y678|COPG1_HUMAN	Q9Y678	COPG1	Coatomer subunit gamma-1 OS=Homo sapiens OX=9606 GN=COPG1 PE=1 SV=1	1	10.5457	10.334	9.54529	9.92857	10.2559	9.39054		1.03984	1.01896	0.941196	0.978989	1.01127	0.925937			0.283257	1	0.0405054
81	sp|Q9Y3A0|COQ4_HUMAN	Q9Y3A0	COQ4	Ubiquinone biosynthesis protein COQ4 homolog, mitochondrial OS=Homo sapiens OX=9606 GN=COQ4 PE=1 SV=3	1	11.2207	9.19398	10.3689	13.2229	8.65662	7.33692		1.09351	0.895995	1.0105	1.28863	0.843627	0.715017			0.156016	1	0.116342
82	sp|P13073|COX41_HUMAN	P13073	COX4I1	Cytochrome c oxidase subunit 4 isoform 1, mitochondrial OS=Homo sapiens OX=9606 GN=COX4I1 PE=1 SV=1	2	11.5125	10.243	10.1649	13.0199	8.75239	6.30735		1.08198	0.962679	0.955336	1.22366	0.822583	0.592788			0.298366	1	0.245956
83	sp|P10606|COX5B_HUMAN	P10606	COX5B	Cytochrome c oxidase subunit 5B, mitochondrial OS=Homo sapiens OX=9606 GN=COX5B PE=1 SV=2	1	12.3863	8.52302	10.339	16.1885	6.48387	6.07931		1.18915	0.818254	0.992594	1.55418	0.622485	0.583645			0.195918	1	0.258135
84	sp|Q96SW2|CRBN_HUMAN	Q96SW2	CRBN	Protein cereblon OS=Homo sapiens OX=9606 GN=CRBN PE=1 SV=1	2	12.6845	8.79452	10.2092	9.97903	9.77799	8.55472		1.20087	0.832598	0.966532	0.944738	0.925705	0.809895			0.351729	1	0.149415
85	sp|P46109|CRKL_HUMAN	P46109	CRKL	Crk-like protein OS=Homo sapiens OX=9606 GN=CRKL PE=1 SV=1	1	11.2928	9.51239	9.84447	13.3548	8.49957	7.496		1.10534	0.931077	0.96358	1.30717	0.831941	0.733711			0.139551	1	0.104553
86	sp|O75390|CISY_HUMAN	O75390	CS	Citrate synthase, mitochondrial OS=Homo sapiens OX=9606 GN=CS PE=1 SV=2	1	10.5249	9.56797	9.91095	13.6339	10.3268	6.03544		1.05236	0.956675	0.990969	1.36322	1.03255	0.603467			0.0736674	1	0.0773538
87	sp|P55060|XPO2_HUMAN	P55060	CSE1L	Exportin-2 OS=Homo sapiens OX=9606 GN=CSE1L PE=1 SV=3	1	9.38957	10.2794	10.4517	11.6825	9.54093	8.65593		0.935197	1.02382	1.04098	1.16357	0.950273	0.862127			0.0523166	1	0.0214334
88	sp|P04080|CYTB_HUMAN	P04080	CSTB	Cystatin-B OS=Homo sapiens OX=9606 GN=CSTB PE=1 SV=2	2	11.2624	9.96193	8.81273	16.2016	7.95092	5.81047		1.12485	0.994964	0.880186	1.61816	0.794112	0.58033			0.101588	1	0.133872
89	sp|P32929|CGL_HUMAN	P32929	CTH	Cystathionine gamma-lyase OS=Homo sapiens OX=9606 GN=CTH PE=1 SV=3	1	11.9008	9.87066	9.45457	13.3633	7.70502	7.7056		1.14335	0.94831	0.908335	1.28387	0.74025	0.740306			0.211529	1	0.161743
90	sp|P17812|PYRG1_HUMAN	P17812	CTPS1	CTP synthase 1 OS=Homo sapiens OX=9606 GN=CTPS1 PE=1 SV=2	2	9.15549	10.2224	9.47494	9.40597	10.592	11.1492		0.951949	1.06289	0.985165	0.977994	1.10131	1.15925			0.538649	1	-0.108308
91	sp|Q14247|SRC8_HUMAN	Q14247	CTTN	Src substrate cortactin OS=Homo sapiens OX=9606 GN=CTTN PE=1 SV=2	2	9.15273	10.6441	8.53218	12.1238	10.572	8.97523		0.969262	1.12719	0.903547	1.2839	1.11956	0.950465			0.42088	1	-0.156267
92	sp|P00387|NB5R3_HUMAN	P00387	CYB5R3	NADH-cytochrome b5 reductase 3 OS=Homo sapiens OX=9606 GN=CYB5R3 PE=1 SV=3	1	12.8461	10.269	7.89142	12.9286	8.54087	7.52404		1.24291	0.993568	0.763525	1.25089	0.826361	0.72798			0.127593	1	0.108463
93	sp|P99999|CYC_HUMAN	P99999	CYCS	Cytochrome c OS=Homo sapiens OX=9606 GN=CYCS PE=1 SV=2	2	9.79287	11.5371	9.66777	9.07949	9.97475	9.94797		0.947765	1.11658	0.935657	0.878723	0.965367	0.962776			0.405868	1	0.0926119
94	sp|P61803|DAD1_HUMAN	P61803	DAD1	Dolichyl-diphosphooligosaccharide--protein glycosyltransferase subunit DAD1 OS=Homo sapiens OX=9606 GN=DAD1 PE=1 SV=3	1	10.1267	11.0269	11.06	14.92	8.24131	4.62506		0.943082	1.02692	1.03	1.38947	0.767498	0.430723			0.280028	1	0.372939
95	sp|P14868|SYDC_HUMAN	P14868	DARS1	Aspartate--tRNA ligase, cytoplasmic OS=Homo sapiens OX=9606 GN=DARS1 PE=1 SV=2	1	17.2109	13.825	3.9947	13.8855	8.57714	2.50675		1.47393	1.18396	0.342104	1.18915	0.734541	0.214676			0.220012	1	0.556907
96	sp|Q6PI48|SYDM_HUMAN	Q6PI48	DARS2	Aspartate--tRNA ligase, mitochondrial OS=Homo sapiens OX=9606 GN=DARS2 PE=1 SV=1	1	10.9258	9.55768	10.5769	11.5969	9.66928	7.67346		1.05528	0.923139	1.02158	1.1201	0.933919	0.74115			0.247205	1	0.120071
97	sp|Q13561|DCTN2_HUMAN	Q13561	DCTN2	Dynactin subunit 2 OS=Homo sapiens OX=9606 GN=DCTN2 PE=1 SV=4	2	11.1218	10.2568	9.15868	12.8898	8.70434	7.86852		1.09261	1.00764	0.899753	1.2663	0.855119	0.773007			0.122805	1	0.0809944
98	sp|Q9UJW0|DCTN4_HUMAN	Q9UJW0	DCTN4	Dynactin subunit 4 OS=Homo sapiens OX=9606 GN=DCTN4 PE=1 SV=1	3	7.54668	11.058	9.10729	8.92118	11.7406	11.6263		0.816978	1.1971	0.985924	0.965777	1.271	1.25862			0.476492	1	-0.226703
99	sp|Q9H773|DCTP1_HUMAN	Q9H773	DCTPP1	dCTP pyrophosphatase 1 OS=Homo sapiens OX=9606 GN=DCTPP1 PE=1 SV=1	1	12.2109	10.3109	8.5798	13.5966	8.97498	6.32679		1.17784	0.994572	0.827591	1.31151	0.86571	0.610271			0.168249	1	0.161526
100	sp|Q9BW61|DDA1_HUMAN	Q9BW61	DDA1	DET1- and DDB1-associated protein 1 OS=Homo sapiens OX=9606 GN=DDA1 PE=1 SV=1	1	9.74813	9.38575	9.59117	14.8872	9.71114	6.67657		1.01808	0.980234	1.00169	1.5548	1.01422	0.697291			0.0440368	1	-0.0458161
101	sp|Q16531|DDB1_HUMAN	Q16531	DDB1	DNA damage-binding protein 1 OS=Homo sapiens OX=9606 GN=DDB1 PE=1 SV=1	1	11.2015	10.8369	9.91818	12.3031	8.49464	7.24568		1.05156	1.01734	0.931094	1.15499	0.797455	0.680206			0.366693	1	0.222982
102	sp|Q5TDH0|DDI2_HUMAN	Q5TDH0	DDI2	Protein DDI1 homolog 2 OS=Homo sapiens OX=9606 GN=DDI2 PE=1 SV=1	1	10.3311	10.3329	9.41619	13.0567	9.28522	7.57792		1.03036	1.03053	0.939109	1.30219	0.926047	0.755773			0.0610203	1	0.0432597
103	sp|P30046|DOPD_HUMAN	P30046	DDT	D-dopachrome decarboxylase OS=Homo sapiens OX=9606 GN=DDT PE=1 SV=3	4	12.3376	10.2928	9.63813	13.5986	8.30719	5.82575		1.14702	0.956922	0.896056	1.26426	0.772318	0.541619			0.306682	1	0.298373
104	sp|P26196|DDX6_HUMAN	P26196	DDX6	Probable ATP-dependent RNA helicase DDX6 OS=Homo sapiens OX=9606 GN=DDX6 PE=1 SV=2	1	12.5859	10.6035	9.52207	9.25972	9.9561	8.07278		1.15427	0.972455	0.87328	0.84922	0.913085	0.740364			0.795398	1	0.257286
105	sp|O15121|DEGS1_HUMAN	O15121	DEGS1	Sphingolipid delta(4)-desaturase DES1 OS=Homo sapiens OX=9606 GN=DEGS1 PE=1 SV=1	1	10.9429	9.27983	8.75501	13.3899	9.48866	8.14374		1.13289	0.960721	0.906388	1.38623	0.982341	0.843104			0.110057	1	-0.0729482
106	sp|Q9BSY9|DESI2_HUMAN	Q9BSY9	DESI2	Deubiquitinase DESI2 OS=Homo sapiens OX=9606 GN=DESI2 PE=1 SV=1	1	11.8165	11.9336	10.3425	11.1012	7.98642	6.81978		1.0398	1.05011	0.910092	0.976862	0.702771	0.600112			0.77248	1	0.423424
107	sp|Q86Y56|DAAF5_HUMAN	Q86Y56	DNAAF5	Dynein axonemal assembly factor 5 OS=Homo sapiens OX=9606 GN=DNAAF5 PE=1 SV=4	3	10.1872	10.0366	9.49558	11.5636	9.73953	8.97758		1.02834	1.01313	0.958525	1.16728	0.983151	0.906236			0.0576835	1	-0.0195191
108	sp|Q9BQC3|DPH2_HUMAN	Q9BQC3	DPH2	2-(3-amino-3-carboxypropyl)histidine synthase subunit 2 OS=Homo sapiens OX=9606 GN=DPH2 PE=1 SV=1	1	13.2272	9.66294	10.3751	12.4273	7.53067	6.77682		1.19289	0.871445	0.935667	1.12075	0.679148	0.611163			0.485894	1	0.354707
109	sp|P30084|ECHM_HUMAN	P30084	ECHS1	Enoyl-CoA hydratase, mitochondrial OS=Homo sapiens OX=9606 GN=ECHS1 PE=1 SV=4	1	11.3209	8.53015	9.82357	13.7177	9.06719	7.54048		1.14451	0.862367	0.993127	1.38681	0.91666	0.762316			0.00624195	0.994232	0.00548675
110	sp|Q6P2E9|EDC4_HUMAN	Q6P2E9	EDC4	Enhancer of mRNA-decapping protein 4 OS=Homo sapiens OX=9606 GN=EDC4 PE=1 SV=1	1	9.98509	10.5067	9.8346	10.3732	8.27972	11.0207		0.987762	1.03936	0.972876	1.02616	0.819061	1.09021			0.110434	1	0.0414542
111	sp|Q5VTE0|EF1A3_HUMAN	Q5VTE0	EEF1A1P5	Putative elongation factor 1-alpha-like 3 OS=Homo sapiens OX=9606 GN=EEF1A1P5 PE=5 SV=1	3	9.45232	9.84835	8.62485	6.49372	11.5072	14.0735		1.01545	1.05799	0.926556	0.697611	1.23621	1.5119			0.132595	1	-0.129793
112	sp|P24534|EF1B_HUMAN	P24534	EEF1B2	Elongation factor 1-beta OS=Homo sapiens OX=9606 GN=EEF1B2 PE=1 SV=3	1	10.376	10.7786	10.2626	10.328	8.87959	9.37523		0.990797	1.02924	0.979962	0.986209	0.847904	0.895232			0.820683	1	0.138923
113	sp|P29692|EF1D_HUMAN	P29692	EEF1D	Elongation factor 1-delta OS=Homo sapiens OX=9606 GN=EEF1D PE=1 SV=5	4	12.0763	10.651	9.24067	12.8815	8.707	6.44354		1.13329	0.999533	0.867182	1.20886	0.817101	0.604689			0.296916	1	0.23925
114	sp|P26641|EF1G_HUMAN	P26641	EEF1G	Elongation factor 1-gamma OS=Homo sapiens OX=9606 GN=EEF1G PE=1 SV=3	1	10.3376	11.1642	9.29265	11.454	9.20188	8.54977		1.00709	1.08762	0.905294	1.11585	0.896451	0.832923			0.215907	1	0.0837068
115	sp|P13639|EF2_HUMAN	P13639	EEF2	Elongation factor 2 OS=Homo sapiens OX=9606 GN=EEF2 PE=1 SV=4	4	10.5566	10.9159	9.12573	9.31215	10.463	9.62664		1.03502	1.07025	0.894733	0.913009	1.02585	0.943844			0.225848	1	0.0549978
116	sp|Q15029|U5S1_HUMAN	Q15029	EFTUD2	116 kDa U5 small nuclear ribonucleoprotein component OS=Homo sapiens OX=9606 GN=EFTUD2 PE=1 SV=1	1	13.6197	10.2692	9.41664	11.0344	8.15486	7.50517		1.2268	0.924996	0.848205	0.993928	0.73455	0.676029			0.618653	1	0.321201
117	sp|Q13347|EIF3I_HUMAN	Q13347	EIF3I	Eukaryotic translation initiation factor 3 subunit I OS=Homo sapiens OX=9606 GN=EIF3I PE=1 SV=1	1	11.2411	9.99777	9.41428	13.941	8.47943	6.92643		1.10016	0.978474	0.921369	1.3644	0.829876	0.677885			0.139824	1	0.123275
118	sp|Q9Y262|EIF3L_HUMAN	Q9Y262	EIF3L	Eukaryotic translation initiation factor 3 subunit L OS=Homo sapiens OX=9606 GN=EIF3L PE=1 SV=1	2	11.5896	10.3362	10.1715	10.2612	9.25588	8.38567		1.08323	0.966086	0.950687	0.959067	0.865108	0.783773			0.900746	1	0.204479
119	sp|P60842|IF4A1_HUMAN	P60842	EIF4A1	Eukaryotic initiation factor 4A-I OS=Homo sapiens OX=9606 GN=EIF4A1 PE=1 SV=1	4	11.8951	10.6857	8.90769	12.7082	9.01242	6.79087		1.13328	1.01806	0.848661	1.21075	0.858638	0.646985			0.23805	1	0.180588
120	sp|P38919|IF4A3_HUMAN	P38919	EIF4A3	Eukaryotic initiation factor 4A-III OS=Homo sapiens OX=9606 GN=EIF4A3 PE=1 SV=4	1	11.6166	10.7134	10.014	11.9343	8.44054	7.2811		1.07747	0.993699	0.928831	1.10694	0.782884	0.675342			0.454374	1	0.254958
121	sp|Q15056|IF4H_HUMAN	Q15056	EIF4H	Eukaryotic translation initiation factor 4H OS=Homo sapiens OX=9606 GN=EIF4H PE=1 SV=5	1	11.105	12.1889	8.8479	11.8614	9.79404	6.20277		1.0365	1.13767	0.825831	1.1071	0.91414	0.578944			0.310766	1	0.244319
122	sp|P56537|IF6_HUMAN	P56537	EIF6	Eukaryotic translation initiation factor 6 OS=Homo sapiens OX=9606 GN=EIF6 PE=1 SV=1	1	10.6073	10.1316	10.2157	13.6405	8.71079	6.69418		1.02802	0.981913	0.990066	1.32199	0.844218	0.648776			0.18248	1	0.154982
123	sp|Q15370|ELOB_HUMAN	Q15370	ELOB	Elongin-B OS=Homo sapiens OX=9606 GN=ELOB PE=1 SV=1	2	11.0139	10.0883	9.87541	13.5954	8.88119	6.54578		1.06663	0.976992	0.956374	1.31663	0.86009	0.633919			0.181242	1	0.157784
124	sp|P06733|ENOA_HUMAN	P06733	ENO1	Alpha-enolase OS=Homo sapiens OX=9606 GN=ENO1 PE=1 SV=2	4	11.1447	10.2386	10.2434	12.2277	8.77527	7.37032		1.05715	0.971196	0.971659	1.15988	0.832392	0.699123			0.323879	1	0.187867
125	sp|Q9UKR5|ERG28_HUMAN	Q9UKR5	ERG28	Ergosterol biosynthetic protein 28 homolog OS=Homo sapiens OX=9606 GN=ERG28 PE=1 SV=1	1	12.1049	9.87203	10.1184	12.1112	9.78001	6.01343		1.13146	0.922753	0.945783	1.13205	0.914151	0.562084			0.310383	1	0.254495
126	sp|Q96HE7|ERO1A_HUMAN	Q96HE7	ERO1A	ERO1-like protein alpha OS=Homo sapiens OX=9606 GN=ERO1A PE=1 SV=2	2	9.66105	10.4878	8.23394	12.846	10.3617	8.40952		1.02115	1.10854	0.870309	1.35779	1.09521	0.888868			0.271432	1	-0.141352
127	sp|Q9BS26|ERP44_HUMAN	Q9BS26	ERP44	Endoplasmic reticulum resident protein 44 OS=Homo sapiens OX=9606 GN=ERP44 PE=1 SV=1	2	18.986	15.3595	16.3786	4.24296	2.78628	2.2467		1.1229	0.908416	0.968687	0.250944	0.164791	0.132878		+	2.18208	0	2.49681
128	sp|Q9NVI1|FANCI_HUMAN	Q9NVI1	FANCI	Fanconi anemia group I protein OS=Homo sapiens OX=9606 GN=FANCI PE=1 SV=4	1	10.1674	9.82196	9.2405	8.44883	9.9113	12.41		1.04353	1.00807	0.948396	0.867144	1.01724	1.2737			0.119143	1	-0.0571316
129	sp|P49327|FAS_HUMAN	P49327	FASN	Fatty acid synthase OS=Homo sapiens OX=9606 GN=FASN PE=1 SV=3	3	10.6879	10.6359	9.52571	9.72255	9.89767	9.53028		1.03936	1.0343	0.92634	0.945482	0.962512	0.926785			0.55945	1	0.0798863
130	sp|Q8NEZ5|FBX22_HUMAN	Q8NEZ5	FBXO22	F-box only protein 22 OS=Homo sapiens OX=9606 GN=FBXO22 PE=1 SV=1	4	8.64144	9.69026	9.0851	11.8637	11.0476	9.67197		0.945564	1.06033	0.994109	1.29815	1.20885	1.05833			1.06864	1	-0.245544
131	sp|Q02790|FKBP4_HUMAN	Q02790	FKBP4	Peptidyl-prolyl cis-trans isomerase FKBP4 OS=Homo sapiens OX=9606 GN=FKBP4 PE=1 SV=3	1	10.2653	10.3714	9.61317	11.7812	9.11889	8.8501		1.01805	1.02858	0.953377	1.16839	0.904358	0.8777			0.0886235	1	0.0354283
132	sp|Q14254|FLOT2_HUMAN	Q14254	FLOT2	Flotillin-2 OS=Homo sapiens OX=9606 GN=FLOT2 PE=1 SV=2	1	12.0149	7.7608	11.4825	14.0231	7.83104	6.88768		1.15313	0.744842	1.10203	1.34587	0.751583	0.661044			0.166317	1	0.167121
133	sp|P49356|FNTB_HUMAN	P49356	FNTB	Protein farnesyltransferase subunit beta OS=Homo sapiens OX=9606 GN=FNTB PE=1 SV=1	1	11.0723	10.4124	9.46951	12.4008	9.3403	7.30471		1.0731	1.00914	0.91776	1.20185	0.905237	0.707953			0.193541	1	0.122584
134	sp|P51570|GALK1_HUMAN	P51570	GALK1	Galactokinase OS=Homo sapiens OX=9606 GN=GALK1 PE=1 SV=1	1	11.1495	11.198	8.55376	12.3362	9.54941	7.21314		1.08243	1.08714	0.83043	1.19765	0.927091	0.700278			0.156737	1	0.10992
135	sp|Q14697|GANAB_HUMAN	Q14697	GANAB	Neutral alpha-glucosidase AB OS=Homo sapiens OX=9606 GN=GANAB PE=1 SV=3	1	10.8427	11.0311	9.28067	12.7502	8.44738	7.64796		1.04409	1.06223	0.893677	1.22777	0.813436	0.736456			0.222632	1	0.143453
136	sp|P04406|G3P_HUMAN	P04406	GAPDH	Glyceraldehyde-3-phosphate dehydrogenase OS=Homo sapiens OX=9606 GN=GAPDH PE=1 SV=3	2	8.36031	8.62743	9.83136	8.73549	11.1977	13.2477		0.935189	0.96507	1.09974	0.977157	1.25258	1.48189			0.632179	1	-0.289937
137	sp|P41250|GARS_HUMAN	P41250	GARS1	Glycine--tRNA ligase OS=Homo sapiens OX=9606 GN=GARS1 PE=1 SV=3	2	10.3634	9.48886	9.60952	13.4143	9.12669	7.99727		1.05527	0.966222	0.978509	1.36594	0.929344	0.814338			0.0238116	1	-0.0170602
138	sp|P22102|PUR2_HUMAN	P22102	GART	Trifunctional purine biosynthetic protein adenosine-3 OS=Homo sapiens OX=9606 GN=GART PE=1 SV=1	2	10.9926	9.98526	10.1987	10.4306	10.09	8.30283		1.05778	0.960842	0.98138	1.00369	0.970919	0.798949			0.430855	1	0.119125
139	sp|A0A0B4J2D5|GAL3B_HUMAN	A0A0B4J2D5	GATD3B	Putative glutamine amidotransferase-like class 1 domain-containing protein 3B, mitochondrial OS=Homo sapiens OX=9606 GN=GATD3B PE=5 SV=1	1	9.91714	9.73408	9.35914	13.3506	9.71283	7.92626		1.02554	1.00661	0.967842	1.3806	1.00442	0.819665			0.0946354	1	-0.0620049
140	sp|Q92616|GCN1_HUMAN	Q92616	GCN1	Stalled ribosome sensor GCN1 OS=Homo sapiens OX=9606 GN=GCN1 PE=1 SV=7	1	7.67199	11.1163	9.55291	12.1285	10.0471	9.48331		0.812103	1.17669	1.0112	1.28383	1.06351	1.00384			0.367339	1	-0.168092
141	sp|P31150|GDIA_HUMAN	P31150	GDI1	Rab GDP dissociation inhibitor alpha OS=Homo sapiens OX=9606 GN=GDI1 PE=1 SV=2	1	12.3479	8.0398	11.5608	13.3136	8.18926	6.5486		1.15948	0.754946	1.08557	1.25017	0.768981	0.614921			0.248376	1	0.228256
142	sp|P57678|GEMI4_HUMAN	P57678	GEMIN4	Gem-associated protein 4 OS=Homo sapiens OX=9606 GN=GEMIN4 PE=1 SV=2	2	10.3789	10.1727	9.28292	11.331	10.5645	8.26991		1.04365	1.02291	0.933439	1.13938	1.06231	0.831576			0.0104518	0.995595	-0.00480941
143	sp|Q9NWZ8|GEMI8_HUMAN	Q9NWZ8	GEMIN8	Gem-associated protein 8 OS=Homo sapiens OX=9606 GN=GEMIN8 PE=1 SV=1	1	9.80809	10.5142	8.97277	10.3592	10.5355	9.81031		1.00441	1.07672	0.91887	1.06085	1.0789	1.00464			0.385621	1	-0.0701787
144	sp|Q96RP9|EFGM_HUMAN	Q96RP9	GFM1	Elongation factor G, mitochondrial OS=Homo sapiens OX=9606 GN=GFM1 PE=1 SV=2	2	11.2398	9.48995	10.1924	14.2536	7.61643	7.20784		1.09046	0.920694	0.988845	1.38285	0.73893	0.699289			0.174449	1	0.158144
145	sp|Q13630|FCL_HUMAN	Q13630	GFUS	GDP-L-fucose synthase OS=Homo sapiens OX=9606 GN=GFUS PE=1 SV=1	1	10.3001	9.7005	9.4416	13.0122	9.03985	8.50578		1.04952	0.98843	0.96205	1.32588	0.921113	0.866694			0.0471334	1	-0.0282893
146	sp|Q92820|GGH_HUMAN	Q92820	GGH	Gamma-glutamyl hydrolase OS=Homo sapiens OX=9606 GN=GGH PE=1 SV=2	1	9.98013	9.6714	8.70836	12.4721	9.29185	9.8762		1.05573	1.02307	0.921198	1.31933	0.982922	1.04474			0.42192	1	-0.148455
147	sp|Q9BRX5|PSF3_HUMAN	Q9BRX5	GINS3	DNA replication complex GINS protein PSF3 OS=Homo sapiens OX=9606 GN=GINS3 PE=1 SV=1	1	13.1697	9.15004	10.0146	11.5443	9.26868	6.85263		1.22189	0.848946	0.929159	1.07109	0.859953	0.635791			0.368128	1	0.239609
148	sp|Q9HC38|GLOD4_HUMAN	Q9HC38	GLOD4	Glyoxalase domain-containing protein 4 OS=Homo sapiens OX=9606 GN=GLOD4 PE=1 SV=1	2	9.87871	10.3954	8.7505	12.9594	9.50389	8.51209		1.02107	1.07447	0.904457	1.33949	0.982328	0.879815			0.134615	1	-0.0741334
149	sp|O76003|GLRX3_HUMAN	O76003	GLRX3	Glutaredoxin-3 OS=Homo sapiens OX=9606 GN=GLRX3 PE=1 SV=2	1	12.2906	10.5732	9.22802	12.4459	7.90354	7.5587		1.14895	0.988402	0.862652	1.16347	0.738836	0.7066			0.35648	1	0.229869
150	sp|Q86SX6|GLRX5_HUMAN	Q86SX6	GLRX5	Glutaredoxin-related protein 5, mitochondrial OS=Homo sapiens OX=9606 GN=GLRX5 PE=1 SV=2	1	10.508	10.3804	9.98533	13.3701	8.72338	7.03282		1.02106	1.00866	0.970276	1.29917	0.847652	0.68338			0.176089	1	0.13636
151	sp|P49915|GUAA_HUMAN	P49915	GMPS	GMP synthase [glutamine-hydrolyzing] OS=Homo sapiens OX=9606 GN=GMPS PE=1 SV=1	3	10.3236	9.45373	9.87918	12.7596	9.36329	8.22056		1.04432	0.956322	0.99936	1.29074	0.947173	0.831577			0.0145648	1	-0.00887165
152	sp|P04899|GNAI2_HUMAN	P04899	GNAI2	Guanine nucleotide-binding protein G(i) subunit alpha-2 OS=Homo sapiens OX=9606 GN=GNAI2 PE=1 SV=3	1	7.91072	8.39774	9.77796	14.566	9.38807	9.95947		0.909751	0.96576	1.12449	1.67513	1.07965	1.14536			0.682255	1	-0.35603
153	sp|P08754|GNAI3_HUMAN	P08754	GNAI3	Guanine nucleotide-binding protein G(i) subunit alpha-3 OS=Homo sapiens OX=9606 GN=GNAI3 PE=1 SV=3	1	9.50032	9.30981	9.29388	14.3626	8.09963	9.43376		1.01412	0.993788	0.992088	1.53315	0.864606	1.00702			0.200274	1	-0.138975
154	sp|Q9BYB4|GNB1L_HUMAN	Q9BYB4	GNB1L	Guanine nucleotide-binding protein subunit beta-like protein 1 OS=Homo sapiens OX=9606 GN=GNB1L PE=1 SV=2	2	10.7909	9.5075	8.99922	13.8623	8.98292	7.85708		1.10496	0.973542	0.921496	1.41947	0.919827	0.804544			0.0349604	1	-0.0278886
155	sp|P63218|GBG5_HUMAN	P63218	GNG5	Guanine nucleotide-binding protein G(I)/G(S)/G(O) subunit gamma-5 OS=Homo sapiens OX=9606 GN=GNG5 PE=1 SV=3	1	11.7285	10.4764	7.88065	14.4138	8.66365	6.83703		1.16951	1.04466	0.785824	1.43728	0.863901	0.681758			0.0569646	1	0.0605392
156	sp|P00505|AATM_HUMAN	P00505	GOT2	Aspartate aminotransferase, mitochondrial OS=Homo sapiens OX=9606 GN=GOT2 PE=1 SV=3	2	12.3619	11.8805	8.44188	12.4523	8.24795	6.61553		1.13467	1.09048	0.774857	1.14296	0.757057	0.607222			0.372633	1	0.289229
157	sp|P06744|G6PI_HUMAN	P06744	GPI	Glucose-6-phosphate isomerase OS=Homo sapiens OX=9606 GN=GPI PE=1 SV=4	1	11.453	11.365	9.76524	10.5366	9.09313	7.78706		1.0545	1.0464	0.899106	0.970128	0.837223	0.716971			0.765956	1	0.25621
158	sp|P07203|GPX1_HUMAN	P07203	GPX1	Glutathione peroxidase 1 OS=Homo sapiens OX=9606 GN=GPX1 PE=1 SV=4	2	11.8199	10.7857	10.2059	12.2619	8.46218	6.46437		1.08071	0.986153	0.933142	1.12113	0.773709	0.591046			0.448522	1	0.318624
159	sp|Q9HAV7|GRPE1_HUMAN	Q9HAV7	GRPEL1	GrpE protein homolog 1, mitochondrial OS=Homo sapiens OX=9606 GN=GRPEL1 PE=1 SV=2	1	12.5474	11.6566	9.92485	12.7493	7.56632	5.55563		1.10294	1.02464	0.872418	1.12069	0.665098	0.488353			0.519271	1	0.47918
160	sp|P78417|GSTO1_HUMAN	P78417	GSTO1	Glutathione S-transferase omega-1 OS=Homo sapiens OX=9606 GN=GSTO1 PE=1 SV=2	1	11.1294	10.2289	9.00082	12.3937	9.65105	7.59607		1.09978	1.01079	0.889434	1.22471	0.953688	0.750621			0.089766	1	0.0578208
161	sp|P09211|GSTP1_HUMAN	P09211	GSTP1	Glutathione S-transferase P OS=Homo sapiens OX=9606 GN=GSTP1 PE=1 SV=2	1	12.1672	11.1938	8.79748	12.6819	8.63634	6.52325		1.13506	1.04425	0.820698	1.18306	0.805665	0.60854			0.315422	1	0.248648
162	sp|O43708|MAAI_HUMAN	O43708	GSTZ1	Maleylacetoacetate isomerase OS=Homo sapiens OX=9606 GN=GSTZ1 PE=1 SV=3	2	11.2085	10.6436	9.10521	12.5785	9.75011	6.71415		1.08619	1.03145	0.882366	1.21895	0.944862	0.650654			0.173226	1	0.133203
163	sp|O14929|HAT1_HUMAN	O14929	HAT1	Histone acetyltransferase type B catalytic subunit OS=Homo sapiens OX=9606 GN=HAT1 PE=1 SV=2	2	9.25737	12.1282	8.78629	9.9192	9.7173	10.1916		0.920463	1.20591	0.873624	0.986269	0.966194	1.01336			0.00430494	0.993472	0.00202087
164	sp|Q99871|HAUS7_HUMAN	Q99871	HAUS7	HAUS augmin-like complex subunit 7 OS=Homo sapiens OX=9606 GN=HAUS7 PE=1 SV=4	1	10.6192	10.1779	9.18143	13.9319	8.9645	7.12498		1.06268	1.01852	0.918799	1.39419	0.897091	0.713007			0.0593986	1	0.0524214
165	sp|P51610|HCFC1_HUMAN	P51610	HCFC1	Host cell factor 1 OS=Homo sapiens OX=9606 GN=HCFC1 PE=1 SV=2	2	10.3289	9.44162	9.8554	14.0643	8.62973	7.68002		1.04593	0.956084	0.997984	1.42419	0.873869	0.7777			0.0171402	1	0.0147223
166	sp|Q7Z4Q2|HEAT3_HUMAN	Q7Z4Q2	HEATR3	HEAT repeat-containing protein 3 OS=Homo sapiens OX=9606 GN=HEATR3 PE=1 SV=2	1	9.37023	10.8434	8.94876	8.86613	11.3759	10.5955		0.963935	1.11549	0.920578	0.912077	1.17027	1.08998			0.222351	1	-0.0776926
167	sp|Q9BX68|HINT2_HUMAN	Q9BX68	HINT2	Adenosine 5'-monophosphoramidase HINT2 OS=Homo sapiens OX=9606 GN=HINT2 PE=1 SV=1	1	12.5206	10.4883	10.2137	12.9892	8.15732	5.63075		1.13061	0.947093	0.922296	1.17292	0.736604	0.508455			0.418817	1	0.389574
168	sp|Q8TCT9|HM13_HUMAN	Q8TCT9	HM13	Minor histocompatibility antigen H13 OS=Homo sapiens OX=9606 GN=HM13 PE=1 SV=1	1	11.572	9.88239	8.44167	14.5448	9.12135	6.43774		1.16123	0.991673	0.847101	1.45954	0.915305	0.646012			0.0537485	1	0.0589082
169	sp|P35914|HMGCL_HUMAN	P35914	HMGCL	Hydroxymethylglutaryl-CoA lyase, mitochondrial OS=Homo sapiens OX=9606 GN=HMGCL PE=1 SV=2	3	8.74265	8.31438	8.59493	13.1398	9.94096	11.2672		1.02245	0.972368	1.00518	1.5367	1.1626	1.31771			1.17431	1	-0.412052
170	sp|Q01581|HMCS1_HUMAN	Q01581	HMGCS1	Hydroxymethylglutaryl-CoA synthase, cytoplasmic OS=Homo sapiens OX=9606 GN=HMGCS1 PE=1 SV=2	13	18.1638	16.4824	14.7732	4.84652	3.33423	2.39992		1.10263	1.00056	0.896805	0.294208	0.202404	0.145687		+	1.95607	0	2.27782
171	sp|P30519|HMOX2_HUMAN	P30519	HMOX2	Heme oxygenase 2 OS=Homo sapiens OX=9606 GN=HMOX2 PE=1 SV=2	2	10.93	10.2735	9.22349	13.607	8.1632	7.8028		1.07766	1.01293	0.909404	1.3416	0.804863	0.769329			0.110631	1	0.0856652
172	sp|P09651|ROA1_HUMAN	P09651	HNRNPA1	Heterogeneous nuclear ribonucleoprotein A1 OS=Homo sapiens OX=9606 GN=HNRNPA1 PE=1 SV=5	2	11.6895	10.2882	9.84817	13.5705	8.20993	6.39375		1.10188	0.969798	0.928318	1.27919	0.773893	0.602694			0.278358	1	0.244495
173	sp|P52597|HNRPF_HUMAN	P52597	HNRNPF	Heterogeneous nuclear ribonucleoprotein F OS=Homo sapiens OX=9606 GN=HNRNPF PE=1 SV=3	1	10.0477	10.9542	9.93901	11.9	8.7622	8.39691		0.974214	1.06211	0.963677	1.15381	0.849574	0.814156			0.241166	1	0.107089
174	sp|P61978|HNRPK_HUMAN	P61978	HNRNPK	Heterogeneous nuclear ribonucleoprotein K OS=Homo sapiens OX=9606 GN=HNRNPK PE=1 SV=1	1	10.3356	8.39253	9.82384	14.6832	9.21653	7.54827		1.08598	0.881816	1.03221	1.54279	0.968394	0.793108			0.100413	1	-0.0871728
175	sp|Q9UJC3|HOOK1_HUMAN	Q9UJC3	HOOK1	Protein Hook homolog 1 OS=Homo sapiens OX=9606 GN=HOOK1 PE=1 SV=2	2	10.3536	9.83059	9.40079	12.3819	9.55542	8.47766		1.04989	0.996848	0.953265	1.25556	0.968945	0.859657			0.0444274	1	-0.0226728
176	sp|Q99714|HCD2_HUMAN	Q99714	HSD17B10	3-hydroxyacyl-CoA dehydrogenase type-2 OS=Homo sapiens OX=9606 GN=HSD17B10 PE=1 SV=3	1	10.5498	8.86365	10.1363	14.5671	8.9312	6.95197		1.07105	0.89987	1.02908	1.4789	0.906727	0.705789			0.0222519	1	0.0225312
177	sp|P07900|HS90A_HUMAN	P07900	HSP90AA1	Heat shock protein HSP 90-alpha OS=Homo sapiens OX=9606 GN=HSP90AA1 PE=1 SV=5	4	8.73949	10.3152	8.29228	9.42732	11.5622	11.6635		0.958733	1.13159	0.909674	1.03419	1.26839	1.2795			0.859002	1	-0.255365
178	sp|P08238|HS90B_HUMAN	P08238	HSP90AB1	Heat shock protein HSP 90-beta OS=Homo sapiens OX=9606 GN=HSP90AB1 PE=1 SV=4	1	9.34073	11.0942	8.2118	7.94659	11.1559	12.2508		0.9782	1.16183	0.859974	0.8322	1.16829	1.28296			0.195667	1	-0.117305
179	sp|P0DMV9|HS71B_HUMAN	P0DMV9	HSPA1B	Heat shock 70 kDa protein 1B OS=Homo sapiens OX=9606 GN=HSPA1B PE=1 SV=1	3	9.78552	10.5544	9.39853	10.3186	9.91234	10.0306		0.987157	1.06473	0.948118	1.04093	0.99995	1.01188			0.186775	1	-0.0266231
180	sp|P34932|HSP74_HUMAN	P34932	HSPA4	Heat shock 70 kDa protein 4 OS=Homo sapiens OX=9606 GN=HSPA4 PE=1 SV=4	1	10.5768	11.3353	10.2465	10.5859	8.88015	8.37532		0.986687	1.05745	0.955868	0.987538	0.828409	0.781314			0.801356	1	0.213944
181	sp|P11142|HSP7C_HUMAN	P11142	HSPA8	Heat shock cognate 71 kDa protein OS=Homo sapiens OX=9606 GN=HSPA8 PE=1 SV=1	1	9.91849	11.2613	9.38428	11.3947	9.367	8.67427		0.973544	1.10535	0.921109	1.11844	0.919413	0.851419			0.157218	1	0.0596832
182	sp|P38646|GRP75_HUMAN	P38646	HSPA9	Stress-70 protein, mitochondrial OS=Homo sapiens OX=9606 GN=HSPA9 PE=1 SV=2	2	11.6628	9.82683	9.39969	13.8984	7.66219	7.55003		1.1327	0.95439	0.912905	1.34983	0.744158	0.733266			0.16568	1	0.140699
183	sp|P04792|HSPB1_HUMAN	P04792	HSPB1	Heat shock protein beta-1 OS=Homo sapiens OX=9606 GN=HSPB1 PE=1 SV=2	1	12.7287	10.3265	9.0588	12.115	9.0614	6.70965		1.18908	0.964673	0.846249	1.13175	0.846492	0.626797			0.325288	1	0.230972
184	sp|P10809|CH60_HUMAN	P10809	HSPD1	60 kDa heat shock protein, mitochondrial OS=Homo sapiens OX=9606 GN=HSPD1 PE=1 SV=2	3	12.1717	9.46607	8.52176	13.2222	9.56204	7.0562		1.21073	0.941599	0.847668	1.31523	0.951145	0.701888			0.0515529	1	0.0460921
185	sp|P61604|CH10_HUMAN	P61604	HSPE1	10 kDa heat shock protein, mitochondrial OS=Homo sapiens OX=9606 GN=HSPE1 PE=1 SV=2	3	11.1757	9.86954	10.0954	14.1962	8.59779	6.0654		1.07663	0.950804	0.972566	1.36762	0.828287	0.584324			0.194982	1	0.196301
186	sp|Q92598|HS105_HUMAN	Q92598	HSPH1	Heat shock protein 105 kDa OS=Homo sapiens OX=9606 GN=HSPH1 PE=1 SV=1	1	10.6028	11.6812	9.05115	11.5152	9.19035	7.95934		1.0151	1.11834	0.866551	1.10246	0.879877	0.762021			0.291522	1	0.137449
187	sp|Q12905|ILF2_HUMAN	Q12905	ILF2	Interleukin enhancer-binding factor 2 OS=Homo sapiens OX=9606 GN=ILF2 PE=1 SV=2	3	10.5473	9.2924	9.37434	14.8282	8.23146	7.72633		1.0831	0.954241	0.962656	1.52272	0.845293	0.793421			0.0129147	1	-0.0125469
188	sp|O00410|IPO5_HUMAN	O00410	IPO5	Importin-5 OS=Homo sapiens OX=9606 GN=IPO5 PE=1 SV=4	2	10.9053	10.2159	9.37135	12.2827	9.01598	8.20873		1.07291	1.00509	0.921996	1.20843	0.887033	0.807613			0.125418	1	0.0665876
189	sp|O95373|IPO7_HUMAN	O95373	IPO7	Importin-7 OS=Homo sapiens OX=9606 GN=IPO7 PE=1 SV=1	1	12.8074	8.61013	9.11859	10.7081	9.49955	9.25629		1.25825	0.845897	0.89585	1.05201	0.933277	0.909378			0.0553267	1	0.0316109
190	sp|O14654|IRS4_HUMAN	O14654	IRS4	Insulin receptor substrate 4 OS=Homo sapiens OX=9606 GN=IRS4 PE=1 SV=1	2	9.29173	8.77482	8.52129	8.76964	12.0652	12.5773		1.04842	0.990094	0.961487	0.989509	1.36136	1.41914			0.714538	1	-0.312554
191	sp|Q96CN7|ISOC1_HUMAN	Q96CN7	ISOC1	Isochorismatase domain-containing protein 1 OS=Homo sapiens OX=9606 GN=ISOC1 PE=1 SV=3	9	16.0545	14.146	13.8688	7.2673	4.72438	3.93898		1.09291	0.962985	0.944109	0.494718	0.32161	0.268144		+	1.63642	0	1.51388
192	sp|Q96AB3|ISOC2_HUMAN	Q96AB3	ISOC2	Isochorismatase domain-containing protein 2 OS=Homo sapiens OX=9606 GN=ISOC2 PE=1 SV=1	4	13.1341	11.2361	11.6415	10.8498	7.12755	6.01089		1.09416	0.936038	0.969806	0.903858	0.593769	0.500745			0.910973	1	0.628645
193	sp|P05556|ITB1_HUMAN	P05556	ITGB1	Integrin beta-1 OS=Homo sapiens OX=9606 GN=ITGB1 PE=1 SV=2	1	8.95906	10.6685	9.02165	12.1524	10.0021	9.19625		0.938148	1.11715	0.944701	1.27254	1.04737	0.962984			0.353651	1	-0.124808
194	sp|Q15040|JOS1_HUMAN	Q15040	JOSD1	Josephin-1 OS=Homo sapiens OX=9606 GN=JOSD1 PE=1 SV=1	4	9.97425	10.2531	10.3875	12.8927	8.19678	8.29562		0.977392	1.00472	1.01789	1.26338	0.803215	0.8129			0.148919	1	0.0923632
195	sp|Q9UK76|JUPI1_HUMAN	Q9UK76	JPT1	Jupiter microtubule associated homolog 1 OS=Homo sapiens OX=9606 GN=JPT1 PE=1 SV=3	1	12.194	11.4906	9.64801	14.2426	7.5936	4.83116		1.09749	1.03418	0.868339	1.28186	0.683438	0.434813			0.377021	1	0.457142
196	sp|Q9H910|JUPI2_HUMAN	Q9H910	JPT2	Jupiter microtubule associated homolog 2 OS=Homo sapiens OX=9606 GN=JPT2 PE=1 SV=1	1	11.4422	11.3686	9.03587	12.0778	8.81984	7.25568		1.07787	1.07094	0.851191	1.13775	0.830842	0.683495			0.33248	1	0.201596
197	sp|Q92945|FUBP2_HUMAN	Q92945	KHSRP	Far upstream element-binding protein 2 OS=Homo sapiens OX=9606 GN=KHSRP PE=1 SV=4	1	10.8651	10.4113	9.27704	12.6566	9.01741	7.77253		1.06683	1.02227	0.910901	1.24274	0.885407	0.763174			0.129631	1	0.0808171
198	sp|Q14974|IMB1_HUMAN	Q14974	KPNB1	Importin subunit beta-1 OS=Homo sapiens OX=9606 GN=KPNB1 PE=1 SV=2	1	11.4077	10.4696	8.27139	13.2218	8.83612	7.79331		1.13514	1.0418	0.823058	1.31566	0.879253	0.775486			0.0494556	1	0.0392366
199	sp|Q6IAA8|LTOR1_HUMAN	Q6IAA8	LAMTOR1	Ragulator complex protein LAMTOR1 OS=Homo sapiens OX=9606 GN=LAMTOR1 PE=1 SV=2	1	11.308	10.0115	9.19139	13.8009	8.48528	7.20295		1.11186	0.984388	0.903749	1.35698	0.83432	0.708234			0.119233	1	0.100968
200	sp|Q14847|LASP1_HUMAN	Q14847	LASP1	LIM and SH3 domain protein 1 OS=Homo sapiens OX=9606 GN=LASP1 PE=1 SV=2	1	12.2366	13.3963	8.68087	10.1979	9.66262	5.82563		1.06983	1.17122	0.758953	0.891585	0.844787	0.509325			0.601961	1	0.436571
201	sp|P00338|LDHA_HUMAN	P00338	LDHA	L-lactate dehydrogenase A chain OS=Homo sapiens OX=9606 GN=LDHA PE=1 SV=2	4	12.2605	10.8674	9.83702	11.8099	8.8551	6.37003		1.11578	0.988998	0.895224	1.07476	0.805864	0.579708			0.475951	1	0.325461
202	sp|P07195|LDHB_HUMAN	P07195	LDHB	L-lactate dehydrogenase B chain OS=Homo sapiens OX=9606 GN=LDHB PE=1 SV=2	3	12.2748	10.8858	9.43684	12.569	8.52009	6.31339		1.12967	1.00184	0.868488	1.15675	0.784118	0.581032			0.384443	1	0.299742
203	sp|P09382|LEG1_HUMAN	P09382	LGALS1	Galectin-1 OS=Homo sapiens OX=9606 GN=LGALS1 PE=1 SV=2	1	11.0377	11.1117	9.02112	13.0176	8.62981	7.18206		1.06232	1.06944	0.868236	1.25288	0.830574	0.691236			0.206633	1	0.151853
204	sp|Q8NF37|PCAT1_HUMAN	Q8NF37	LPCAT1	Lysophosphatidylcholine acyltransferase 1 OS=Homo sapiens OX=9606 GN=LPCAT1 PE=1 SV=2	2	8.88194	9.91515	10.2414	11.8691	9.61425	9.47813		0.917604	1.02435	1.05805	1.22621	0.99326	0.979196			0.282436	1	-0.0873565
205	sp|Q7L5N7|PCAT2_HUMAN	Q7L5N7	LPCAT2	Lysophosphatidylcholine acyltransferase 2 OS=Homo sapiens OX=9606 GN=LPCAT2 PE=1 SV=1	2	10.8278	9.17141	9.46322	11.6668	9.93372	8.93705		1.10254	0.933874	0.963587	1.18796	1.0115	0.91001			0.126759	1	-0.0467721
206	sp|Q9Y333|LSM2_HUMAN	Q9Y333	LSM2	U6 snRNA-associated Sm-like protein LSm2 OS=Homo sapiens OX=9606 GN=LSM2 PE=1 SV=1	2	11.7442	9.8949	9.83222	14.2359	8.06907	6.22369		1.11952	0.943229	0.937254	1.35703	0.769182	0.593272			0.22805	1	0.225484
207	sp|P62312|LSM6_HUMAN	P62312	LSM6	U6 snRNA-associated Sm-like protein LSm6 OS=Homo sapiens OX=9606 GN=LSM6 PE=1 SV=1	1	11.7309	9.59267	10.3687	14.8424	7.9784	5.48698		1.11045	0.908046	0.981505	1.40499	0.755239	0.5194			0.241815	1	0.281523
208	sp|P09960|LKHA4_HUMAN	P09960	LTA4H	Leukotriene A-4 hydrolase OS=Homo sapiens OX=9606 GN=LTA4H PE=1 SV=2	1	11.604	10.1849	9.45489	11.6274	10.2098	6.91902		1.1142	0.977945	0.907852	1.11646	0.980341	0.664359			0.229893	1	0.148017
209	sp|Q96A72|MGN2_HUMAN	Q96A72	MAGOHB	Protein mago nashi homolog 2 OS=Homo sapiens OX=9606 GN=MAGOHB PE=1 SV=1	3	12.7494	11.3093	9.13208	12.5047	8.42914	5.87537		1.15238	1.02221	0.825416	1.13025	0.761881	0.531054			0.425168	1	0.36276
210	sp|P55145|MANF_HUMAN	P55145	MANF	Mesencephalic astrocyte-derived neurotrophic factor OS=Homo sapiens OX=9606 GN=MANF PE=1 SV=3	1	11.1953	10.8724	9.43418	11.3668	9.56006	7.57117		1.06616	1.03541	0.898437	1.08248	0.910425	0.721019			0.340003	1	0.160346
211	sp|P45983-3|MK08_HUMAN	P45983-3	MAPK8	Isoform of P45983, Isoform 3 of Mitogen-activated protein kinase 8 OS=Homo sapiens OX=9606 GN=MAPK8	1	8.94916	9.74078	10.3564	9.65805	10.1546	11.141		0.924297	1.00606	1.06964	0.997514	1.0488	1.15068			0.461689	1	-0.091784
212	sp|P45984|MK09_HUMAN	P45984	MAPK9	Mitogen-activated protein kinase 9 OS=Homo sapiens OX=9606 GN=MAPK9 PE=1 SV=2	4	11.2565	9.29435	9.05508	12.527	9.30442	8.56264		1.14064	0.941805	0.91756	1.26937	0.942826	0.867661			0.0434891	1	-0.0250563
213	sp|P56192|SYMC_HUMAN	P56192	MARS1	Methionine--tRNA ligase, cytoplasmic OS=Homo sapiens OX=9606 GN=MARS1 PE=1 SV=2	1	9.84536	9.44233	9.84094	11.0586	9.94274	9.87		1.01399	0.97248	1.01353	1.13894	1.02402	1.01653			0.588878	1	-0.0821363
214	sp|P31153|METK2_HUMAN	P31153	MAT2A	S-adenosylmethionine synthase isoform type-2 OS=Homo sapiens OX=9606 GN=MAT2A PE=1 SV=1	1	11.0374	11.18	9.19031	10.7381	10.2652	7.58906		1.05427	1.06789	0.877842	1.02568	0.980518	0.724894			0.322217	1	0.146334
215	sp|Q7Z434|MAVS_HUMAN	Q7Z434	MAVS	Mitochondrial antiviral-signaling protein OS=Homo sapiens OX=9606 GN=MAVS PE=1 SV=2	1	10.9591	9.57966	9.90641	14.0892	7.76595	7.6997		1.07989	0.943959	0.976156	1.38832	0.76524	0.758711			0.118418	1	0.101304
216	sp|Q9HCC0|MCCB_HUMAN	Q9HCC0	MCCC2	Methylcrotonoyl-CoA carboxylase beta chain, mitochondrial OS=Homo sapiens OX=9606 GN=MCCC2 PE=1 SV=1	2	11.2747	8.67249	9.17784	14.2833	9.42335	7.16827		1.16134	0.893302	0.945355	1.47124	0.970643	0.738361			0.0367355	1	-0.0348345
217	sp|Q14566|MCM6_HUMAN	Q14566	MCM6	DNA replication licensing factor MCM6 OS=Homo sapiens OX=9606 GN=MCM6 PE=1 SV=1	3	9.62876	10.3635	9.86885	9.24958	10.7695	10.1198		0.967356	1.04117	0.991476	0.929261	1.08196	1.01669			0.0533135	1	-0.0112382
218	sp|P33993|MCM7_HUMAN	P33993	MCM7	DNA replication licensing factor MCM7 OS=Homo sapiens OX=9606 GN=MCM7 PE=1 SV=4	1	10.4274	10.0851	10.5388	12.2036	9.0186	7.72651		1.00744	0.974362	1.0182	1.17904	0.871326	0.746491			0.237467	1	0.127382
219	sp|Q9BTE3|MCMBP_HUMAN	Q9BTE3	MCMBP	Mini-chromosome maintenance complex-binding protein OS=Homo sapiens OX=9606 GN=MCMBP PE=1 SV=2	1	9.97057	9.74273	9.17499	12.9244	9.80464	8.38267		1.03543	1.01177	0.952808	1.34218	1.0182	0.870526			0.160045	1	-0.0843974
220	sp|C9JLW8|MCRI1_HUMAN	C9JLW8	MCRIP1	Mapk-regulated corepressor-interacting protein 1 OS=Homo sapiens OX=9606 GN=MCRIP1 PE=1 SV=1	1	12.8689	10.1527	10.4835	15.5459	6.33498	4.61406		1.15226	0.909062	0.938679	1.39195	0.567225	0.413136			0.377447	1	0.530609
221	sp|P40926|MDHM_HUMAN	P40926	MDH2	Malate dehydrogenase, mitochondrial OS=Homo sapiens OX=9606 GN=MDH2 PE=1 SV=3	3	11.8514	9.38557	9.86561	13.438	8.49028	6.96913		1.14313	0.905285	0.951586	1.29616	0.818929	0.672206			0.189808	1	0.154936
222	sp|Q96RN5|MED15_HUMAN	Q96RN5	MED15	Mediator of RNA polymerase II transcription subunit 15 OS=Homo sapiens OX=9606 GN=MED15 PE=1 SV=2	1	9.39365	8.79762	9.09697	13.8918	9.79236	9.0276		1.03271	0.967188	1.0001	1.52723	1.07655	0.992471			0.467027	1	-0.235991
223	sp|P14174|MIF_HUMAN	P14174	MIF	Macrophage migration inhibitory factor OS=Homo sapiens OX=9606 GN=MIF PE=1 SV=4	1	12.2937	9.88618	7.94258	13.4122	9.85626	6.60908		1.22437	0.9846	0.791029	1.33577	0.98162	0.658222			0.0467092	1	0.0479675
224	sp|Q9H3L0|MMAD_HUMAN	Q9H3L0	MMADHC	Cobalamin trafficking protein CblD OS=Homo sapiens OX=9606 GN=MMADHC PE=1 SV=2	1	10.36	9.62762	9.16966	13.2307	9.46545	8.14654		1.06595	0.990587	0.943468	1.36131	0.973901	0.838199			0.0830713	1	-0.0525565
225	sp|Q96T76|MMS19_HUMAN	Q96T76	MMS19	MMS19 nucleotide excision repair protein homolog OS=Homo sapiens OX=9606 GN=MMS19 PE=1 SV=2	1	10.3425	10.3509	8.7897	11.4209	10.2047	8.89129		1.05238	1.05324	0.894378	1.16211	1.03836	0.904716			0.12972	1	-0.0463776
226	sp|Q7Z3U7|MON2_HUMAN	Q7Z3U7	MON2	Protein MON2 homolog OS=Homo sapiens OX=9606 GN=MON2 PE=1 SV=3	1	9.37155	10.6781	9.31335	9.52244	11.9964	9.11816		0.957485	1.09098	0.951539	0.972902	1.22566	0.931597			0.139488	1	-0.0534772
227	sp|P52815|RM12_HUMAN	P52815	MRPL12	Large ribosomal subunit protein bL12m OS=Homo sapiens OX=9606 GN=MRPL12 PE=1 SV=2	1	11.6639	9.7131	9.64189	14.0143	8.49038	6.47643		1.12807	0.939407	0.932519	1.3554	0.82115	0.62637			0.178264	1	0.167787
228	sp|Q96EL3|RM53_HUMAN	Q96EL3	MRPL53	Large ribosomal subunit protein mL53 OS=Homo sapiens OX=9606 GN=MRPL53 PE=1 SV=1	1	11.8554	9.51281	10.0437	13.1866	9.11431	6.28717		1.13225	0.908523	0.959227	1.25939	0.870464	0.600457			0.222491	1	0.194672
229	sp|P43246|MSH2_HUMAN	P43246	MSH2	DNA mismatch repair protein Msh2 OS=Homo sapiens OX=9606 GN=MSH2 PE=1 SV=1	2	9.86058	9.89007	9.29487	12.2179	9.80777	8.92876		1.01846	1.02151	0.960031	1.26194	1.01301	0.922217			0.210845	1	-0.0797423
230	sp|P00846|ATP6_HUMAN	P00846	MT-ATP6	ATP synthase subunit a OS=Homo sapiens OX=9606 GN=MT-ATP6 PE=1 SV=1	1	11.0956	11.7734	10.8243	10.237	9.45099	6.61868		0.987939	1.04828	0.963778	0.911489	0.841501	0.589317			0.734874	1	0.380948
231	sp|P00403|COX2_HUMAN	P00403	MT-CO2	Cytochrome c oxidase subunit 2 OS=Homo sapiens OX=9606 GN=MT-CO2 PE=1 SV=1	1	13.8825	8.12337	11.3682	14.5785	6.33108	5.7163		1.2479	0.73021	1.02189	1.31047	0.569102	0.513839			0.354877	1	0.426966
232	sp|Q9Y6C9|MTCH2_HUMAN	Q9Y6C9	MTCH2	Mitochondrial carrier homolog 2 OS=Homo sapiens OX=9606 GN=MTCH2 PE=1 SV=1	1	11.161	8.28436	10.1752	14.4969	7.93028	7.95219		1.1304	0.839047	1.03055	1.46826	0.803185	0.805404			0.014046	1	0.0137927
233	sp|P11586|C1TC_HUMAN	P11586	MTHFD1	C-1-tetrahydrofolate synthase, cytoplasmic OS=Homo sapiens OX=9606 GN=MTHFD1 PE=1 SV=4	2	9.79159	10.0117	10.9487	8.39444	10.8011	10.0525		0.955217	0.976686	1.0681	0.818918	1.0537	0.980667			0.252737	1	0.0786058
234	sp|Q6UB35|C1TM_HUMAN	Q6UB35	MTHFD1L	Monofunctional C1-tetrahydrofolate synthase, mitochondrial OS=Homo sapiens OX=9606 GN=MTHFD1L PE=1 SV=1	1	9.14373	9.52275	10.2716	8.28867	11.6902	11.0831		0.947928	0.987221	1.06485	0.859284	1.21192	1.14898			0.198636	1	-0.0879699
235	sp|P58546|MTPN_HUMAN	P58546	MTPN	Myotrophin OS=Homo sapiens OX=9606 GN=MTPN PE=1 SV=2	1	11.1198	10.4539	8.96241	13.8244	8.54354	7.09595		1.09246	1.02704	0.880506	1.35817	0.839355	0.697137			0.121279	1	0.104646
236	sp|Q99417|MYCBP_HUMAN	Q99417	MYCBP	c-Myc-binding protein OS=Homo sapiens OX=9606 GN=MYCBP PE=1 SV=3	1	10.8718	10.1501	9.45342	14.4222	8.74373	6.35877		1.07022	0.999181	0.930598	1.41973	0.860737	0.625959			0.125028	1	0.126519
237	sp|P60660|MYL6_HUMAN	P60660	MYL6	Myosin light polypeptide 6 OS=Homo sapiens OX=9606 GN=MYL6 PE=1 SV=2	1	12.3259	10.1546	9.93437	12.7712	8.37679	6.4372		1.14077	0.939806	0.919429	1.18198	0.775274	0.595765			0.363883	1	0.28415
238	sp|Q9UJ70|NAGK_HUMAN	Q9UJ70	NAGK	N-acetyl-D-glucosamine kinase OS=Homo sapiens OX=9606 GN=NAGK PE=1 SV=4	1	10.5384	10.1146	9.42167	13.2028	8.61005	8.11247		1.05122	1.00895	0.939826	1.317	0.858866	0.809231			0.0596542	1	0.0410025
239	sp|P18440|ARY1_HUMAN	P18440	NAT1	Arylamine N-acetyltransferase 1 OS=Homo sapiens OX=9606 GN=NAT1 PE=1 SV=2	2	13.1663	7.60644	10.0736	12.4429	8.74566	7.96506		1.2805	0.739773	0.979724	1.21015	0.850569	0.77465			0.0858839	1	0.0730051
240	sp|Q15021|CND1_HUMAN	Q15021	NCAPD2	Condensin complex subunit 1 OS=Homo sapiens OX=9606 GN=NCAPD2 PE=1 SV=3	1	9.81001	8.95677	9.38583	9.19689	10.0056	12.6449		1.04537	0.954452	1.00017	0.98004	1.06622	1.34746			0.45388	1	-0.165549
241	sp|O43678|NDUA2_HUMAN	O43678	NDUFA2	NADH dehydrogenase [ubiquinone] 1 alpha subcomplex subunit 2 OS=Homo sapiens OX=9606 GN=NDUFA2 PE=1 SV=3	1	11.3775	10.7059	9.8094	12.0776	9.11981	6.90974		1.07023	1.00705	0.922722	1.13608	0.857856	0.649966			0.344578	1	0.216903
242	sp|O00483|NDUA4_HUMAN	O00483	NDUFA4	Cytochrome c oxidase subunit NDUFA4 OS=Homo sapiens OX=9606 GN=NDUFA4 PE=1 SV=1	2	10.3717	9.13527	10.1242	14.7149	7.93096	7.72298		1.05008	0.924898	1.02502	1.4898	0.802968	0.781911			0.0310178	1	0.029969
243	sp|O75306|NDUS2_HUMAN	O75306	NDUFS2	NADH dehydrogenase [ubiquinone] iron-sulfur protein 2, mitochondrial OS=Homo sapiens OX=9606 GN=NDUFS2 PE=1 SV=2	1	10.2889	9.64298	9.8966	12.6164	9.31733	8.23784		1.0348	0.969844	0.995351	1.26889	0.937091	0.828521			0.0112882	1	0.00667285
244	sp|Q15843|NEDD8_HUMAN	Q15843	NEDD8	NEDD8 OS=Homo sapiens OX=9606 GN=NEDD8 PE=1 SV=1	1	11.5553	9.35102	9.53013	15.1728	7.47388	6.91687		1.13896	0.921692	0.939346	1.49552	0.73667	0.681767			0.121677	1	0.130905
245	sp|Q9UFN0|NPS3A_HUMAN	Q9UFN0	NIPSNAP3A	Protein NipSnap homolog 3A OS=Homo sapiens OX=9606 GN=NIPSNAP3A PE=1 SV=2	1	10.7195	9.10175	9.05071	13.2762	9.63866	8.21315		1.11383	0.945735	0.940431	1.37949	1.00152	0.853403			0.13604	1	-0.0837303
246	sp|Q86X76|NIT1_HUMAN	Q86X76	NIT1	Deaminated glutathione amidase OS=Homo sapiens OX=9606 GN=NIT1 PE=1 SV=2	2	12.8309	12.2257	10.044	10.6121	8.0181	6.26919		1.09664	1.04491	0.858449	0.907003	0.685297	0.535819			0.900991	1	0.520826
247	sp|Q9NQR4|NIT2_HUMAN	Q9NQR4	NIT2	Omega-amidase NIT2 OS=Homo sapiens OX=9606 GN=NIT2 PE=1 SV=1	2	11.9723	11.7447	9.57901	11.7647	8.03241	6.90687		1.07872	1.05821	0.863078	1.06001	0.723728	0.622316			0.575819	1	0.348392
248	sp|P22392-2|NDKB_HUMAN	P22392-2	NME2	Isoform of P22392, Isoform 3 of Nucleoside diphosphate kinase B OS=Homo sapiens OX=9606 GN=NME2	3	13.6467	11.6255	8.91763	11.6509	8.81172	5.34759		1.19743	1.02009	0.782481	1.02231	0.773188	0.469227			0.510812	1	0.455225
249	sp|P55786|PSA_HUMAN	P55786	NPEPPS	Puromycin-sensitive aminopeptidase OS=Homo sapiens OX=9606 GN=NPEPPS PE=1 SV=2	2	9.34272	10.5731	8.86084	13.3822	9.70462	8.13656		0.973989	1.10226	0.923752	1.3951	1.01172	0.848246			0.144432	1	-0.0905716
250	sp|P06748|NPM_HUMAN	P06748	NPM1	Nucleophosmin OS=Homo sapiens OX=9606 GN=NPM1 PE=1 SV=2	2	9.93655	9.07074	9.69393	9.55526	10.4869	11.2566		1.03862	0.94812	1.01326	0.998765	1.09615	1.1766			0.673255	1	-0.122821
251	sp|Q5TFE4|NT5D1_HUMAN	Q5TFE4	NT5DC1	5'-nucleotidase domain-containing protein 1 OS=Homo sapiens OX=9606 GN=NT5DC1 PE=1 SV=1	2	8.29107	10.5531	9.26946	10.1384	10.7711	10.9769		0.884739	1.12612	0.989143	1.08187	1.14938	1.17135			0.710114	1	-0.187872
252	sp|Q96HA8|NTAQ1_HUMAN	Q96HA8	NTAQ1	Protein N-terminal glutamine amidohydrolase OS=Homo sapiens OX=9606 GN=NTAQ1 PE=1 SV=2	2	11.3494	9.60313	9.64909	13.6098	8.43129	7.3572		1.11263	0.941433	0.945938	1.33423	0.826552	0.721255			0.132027	1	0.105652
253	sp|Q9Y266|NUDC_HUMAN	Q9Y266	NUDC	Nuclear migration protein nudC OS=Homo sapiens OX=9606 GN=NUDC PE=1 SV=1	2	10.4954	10.0838	9.58878	12.7922	8.60726	8.43251		1.0437	1.00277	0.953536	1.27209	0.855931	0.838553			0.0712352	1	0.0427691
254	sp|Q9UKK9|NUDT5_HUMAN	Q9UKK9	NUDT5	ADP-sugar pyrophosphatase OS=Homo sapiens OX=9606 GN=NUDT5 PE=1 SV=1	1	11.7358	9.39481	8.98396	12.6024	8.65019	8.63281		1.16912	0.935907	0.894978	1.25545	0.861728	0.859997			0.0381122	1	0.0246216
255	sp|O75694|NU155_HUMAN	O75694	NUP155	Nuclear pore complex protein Nup155 OS=Homo sapiens OX=9606 GN=NUP155 PE=1 SV=1	1	8.98411	10.6958	10.1316	8.84794	10.6899	10.6506		0.904091	1.07634	1.01957	0.890388	1.07575	1.0718			0.0480539	1	-0.0164145
256	sp|Q8N1F7|NUP93_HUMAN	Q8N1F7	NUP93	Nuclear pore complex protein Nup93 OS=Homo sapiens OX=9606 GN=NUP93 PE=1 SV=2	3	10.5242	9.32677	10.5722	10.9493	9.51944	9.10801		1.03778	0.919702	1.04251	1.0797	0.938701	0.89813			0.160421	1	0.0428169
257	sp|P61970|NTF2_HUMAN	P61970	NUTF2	Nuclear transport factor 2 OS=Homo sapiens OX=9606 GN=NUTF2 PE=1 SV=1	1	13.8278	9.62703	10.0976	11.883	7.64177	6.92282		1.23638	0.860774	0.902849	1.06248	0.683268	0.618985			0.545525	1	0.36548
258	sp|O60502|OGA_HUMAN	O60502	OGA	Protein O-GlcNAcase OS=Homo sapiens OX=9606 GN=OGA PE=1 SV=2	1	11.5993	9.32688	9.28755	11.3113	10.0269	8.44811		1.15172	0.926092	0.922186	1.12313	0.995602	0.838836			0.04837	1	0.0228415
259	sp|Q9NTK5|OLA1_HUMAN	Q9NTK5	OLA1	Obg-like ATPase 1 OS=Homo sapiens OX=9606 GN=OLA1 PE=1 SV=2	1	8.83041	11.0996	10.0117	8.96342	10.8307	10.2642		0.88476	1.11212	1.00312	0.898086	1.08518	1.02842			0.0195552	1	-0.00737226
260	sp|Q9NRP0|OSTC_HUMAN	Q9NRP0	OSTC	Oligosaccharyltransferase complex subunit OSTC OS=Homo sapiens OX=9606 GN=OSTC PE=1 SV=1	1	13.0038	9.31304	9.3474	13.652	8.90304	5.7807		1.23203	0.882355	0.88561	1.29344	0.84351	0.547687			0.219924	1	0.229366
261	sp|P07237|PDIA1_HUMAN	P07237	P4HB	Protein disulfide-isomerase OS=Homo sapiens OX=9606 GN=P4HB PE=1 SV=3	2	11.5786	8.80747	9.05605	13.2946	9.54098	7.72234		1.1798	0.897436	0.922765	1.35465	0.972177	0.786868			0.0362041	1	-0.0283154
262	sp|P22234|PUR6_HUMAN	P22234	PAICS	Bifunctional phosphoribosylaminoimidazole carboxylase/phosphoribosylaminoimidazole succinocarboxamide synthetase OS=Homo sapiens OX=9606 GN=PAICS PE=1 SV=3	4	11.6994	11.1616	9.68306	11.7124	8.58396	7.15955		1.07848	1.02891	0.892611	1.07969	0.791294	0.659987			0.491213	1	0.270938
263	sp|Q99497|PARK7_HUMAN	Q99497	PARK7	Parkinson disease protein 7 OS=Homo sapiens OX=9606 GN=PARK7 PE=1 SV=2	7	11.6361	10.5028	9.67566	12.3835	8.32837	7.47353		1.09724	0.990378	0.91238	1.16772	0.785335	0.704727			0.340241	1	0.205809
264	sp|Q96RG2|PASK_HUMAN	Q96RG2	PASK	PAS domain-containing serine/threonine-protein kinase OS=Homo sapiens OX=9606 GN=PASK PE=1 SV=3	1	9.95286	12.4578	9.24418	11.2528	8.69238	8.4		0.943256	1.18065	0.876093	1.06646	0.823797	0.796087			0.359268	1	0.160091
265	sp|Q15365|PCBP1_HUMAN	Q15365	PCBP1	Poly(rC)-binding protein 1 OS=Homo sapiens OX=9606 GN=PCBP1 PE=1 SV=2	1	10.4496	10.2794	9.00931	14.1444	8.49322	7.62414		1.05415	1.03699	0.908861	1.42689	0.856797	0.769124			0.0300239	1	0.0264753
266	sp|P22061|PIMT_HUMAN	P22061	PCMT1	Protein-L-isoaspartate(D-aspartate) O-methyltransferase OS=Homo sapiens OX=9606 GN=PCMT1 PE=1 SV=4	1	11.7957	10.3621	9.52855	12.8861	7.67581	7.75177		1.1168	0.981059	0.902144	1.22003	0.72673	0.733922			0.29313	1	0.201035
267	sp|Q8WUM4|PDC6I_HUMAN	Q8WUM4	PDCD6IP	Programmed cell death 6-interacting protein OS=Homo sapiens OX=9606 GN=PDCD6IP PE=1 SV=1	2	10.8445	10.2008	9.54261	12.2787	8.70719	8.42623		1.06361	1.00047	0.935921	1.20427	0.853985	0.826429			0.148853	1	0.076232
268	sp|Q9H2J4|PDCL3_HUMAN	Q9H2J4	PDCL3	Phosducin-like protein 3 OS=Homo sapiens OX=9606 GN=PDCL3 PE=1 SV=1	2	12.1382	10.8307	10.0748	10.8474	8.96275	7.14627		1.10201	0.983308	0.91468	0.984823	0.81372	0.648804			0.678612	1	0.310267
269	sp|P11177|ODPB_HUMAN	P11177	PDHB	Pyruvate dehydrogenase E1 component subunit beta, mitochondrial OS=Homo sapiens OX=9606 GN=PDHB PE=1 SV=3	2	11.8835	9.23947	9.8994	14.3931	7.54224	7.04234		1.14919	0.893498	0.957315	1.39187	0.729368	0.681025			0.176955	1	0.16923
270	sp|P30101|PDIA3_HUMAN	P30101	PDIA3	Protein disulfide-isomerase A3 OS=Homo sapiens OX=9606 GN=PDIA3 PE=1 SV=4	1	6.8706	10.7138	9.43614	7.99653	11.7026	13.2804		0.762821	1.18952	1.04766	0.887829	1.2993	1.47448			0.406869	1	-0.279775
271	sp|P13667|PDIA4_HUMAN	P13667	PDIA4	Protein disulfide-isomerase A4 OS=Homo sapiens OX=9606 GN=PDIA4 PE=1 SV=2	1	9.05995	10.9883	8.9525	9.41752	11.1929	10.3888		0.937211	1.13669	0.926096	0.9742	1.15785	1.07468			0.338571	1	-0.0990414
272	sp|Q15084|PDIA6_HUMAN	Q15084	PDIA6	Protein disulfide-isomerase A6 OS=Homo sapiens OX=9606 GN=PDIA6 PE=1 SV=1	2	9.49363	10.5789	9.15855	13.2362	9.16422	8.36855		0.974337	1.08572	0.939947	1.35844	0.940529	0.858869			0.0754177	1	-0.0474028
273	sp|Q6P996|PDXD1_HUMAN	Q6P996	PDXDC1	Pyridoxal-dependent decarboxylase domain-containing protein 1 OS=Homo sapiens OX=9606 GN=PDXDC1 PE=1 SV=2	1	7.76811	9.90087	11.213	11.6845	9.99177	9.44176		0.806883	1.02841	1.1647	1.21369	1.03786	0.980727			0.254299	1	-0.118037
274	sp|P30086|PEBP1_HUMAN	P30086	PEBP1	Phosphatidylethanolamine-binding protein 1 OS=Homo sapiens OX=9606 GN=PEBP1 PE=1 SV=3	3	12.7864	12.1695	9.81096	11.2713	8.1596	5.80224		1.10333	1.05009	0.846579	0.972594	0.704085	0.50067			0.696405	1	0.505477
275	sp|O15067|PUR4_HUMAN	O15067	PFAS	Phosphoribosylformylglycinamidine synthase OS=Homo sapiens OX=9606 GN=PFAS PE=1 SV=4	1	10.2231	10.8294	9.46057	11.7573	9.7703	7.95931		1.00512	1.06473	0.930149	1.15596	0.960601	0.782547			0.134122	1	0.0653459
276	sp|O15212|PFD6_HUMAN	O15212	PFDN6	Prefoldin subunit 6 OS=Homo sapiens OX=9606 GN=PFDN6 PE=1 SV=1	1	13.3861	11.1965	9.97336	12.3817	8.19596	4.86641		1.16212	0.972035	0.865845	1.07493	0.711538	0.422481			0.517486	1	0.532605
277	sp|P07737|PROF1_HUMAN	P07737	PFN1	Profilin-1 OS=Homo sapiens OX=9606 GN=PFN1 PE=1 SV=2	3	13.7297	11.7237	9.35967	11.6175	8.52583	5.04355		1.18315	1.01028	0.806564	1.00113	0.734708	0.434625			0.570235	1	0.530847
278	sp|P00558|PGK1_HUMAN	P00558	PGK1	Phosphoglycerate kinase 1 OS=Homo sapiens OX=9606 GN=PGK1 PE=1 SV=3	3	11.2584	9.99959	10.0505	12.9715	8.9878	6.73218		1.07879	0.958166	0.963048	1.24294	0.861216	0.645082			0.229894	1	0.175895
279	sp|O95336|6PGL_HUMAN	O95336	PGLS	6-phosphogluconolactonase OS=Homo sapiens OX=9606 GN=PGLS PE=1 SV=2	2	11.4822	9.76134	8.94497	13.8874	9.04768	6.8764		1.14105	0.970039	0.888912	1.38007	0.899119	0.683347			0.0773798	1	0.0715231
280	sp|Q9NXJ5|PGPI_HUMAN	Q9NXJ5	PGPEP1	Pyroglutamyl-peptidase 1 OS=Homo sapiens OX=9606 GN=PGPEP1 PE=1 SV=1	2	13.0753	12.174	11.7833	10.0132	6.75744	6.19683		1.05923	0.986213	0.95456	0.81117	0.54742	0.502005			1.14408	0.445333	0.720441
281	sp|P35232|PHB1_HUMAN	P35232	PHB1	Prohibitin 1 OS=Homo sapiens OX=9606 GN=PHB1 PE=1 SV=1	1	9.04372	8.24144	10.3326	16.3733	9.24828	6.76065		0.982381	0.895233	1.12239	1.77856	1.0046	0.734381			0.123243	1	-0.136892
282	sp|O43175|SERA_HUMAN	O43175	PHGDH	D-3-phosphoglycerate dehydrogenase OS=Homo sapiens OX=9606 GN=PHGDH PE=1 SV=4	1	12.2158	9.31897	10.3243	12.4972	8.14427	7.49944		1.15029	0.877518	0.972189	1.1768	0.766903	0.706182			0.321792	1	0.207573
283	sp|Q13492|PICAL_HUMAN	Q13492	PICALM	Phosphatidylinositol-binding clathrin assembly protein OS=Homo sapiens OX=9606 GN=PICALM PE=1 SV=2	2	11.1166	9.86527	9.70285	11.7197	9.76732	7.82824		1.08686	0.964511	0.948632	1.14581	0.954935	0.765354			0.166486	1	0.0826353
284	sp|P14618|KPYM_HUMAN	P14618	PKM	Pyruvate kinase PKM OS=Homo sapiens OX=9606 GN=PKM PE=1 SV=4	3	9.66222	11.6449	9.65846	6.09367	11.3711	11.5697		0.936092	1.12818	0.935727	0.590364	1.10165	1.12089			0.164969	1	0.1463
285	sp|Q9Y263|PLAP_HUMAN	Q9Y263	PLAA	Phospholipase A-2-activating protein OS=Homo sapiens OX=9606 GN=PLAA PE=1 SV=2	3	10.419	10.2674	10.0531	11.4797	9.26209	8.51875		1.01684	1.00204	0.981126	1.12035	0.903927	0.831381			0.231944	1	0.0825756
286	sp|P13797|PLST_HUMAN	P13797	PLS3	Plastin-3 OS=Homo sapiens OX=9606 GN=PLS3 PE=1 SV=4	3	10.0609	10.2337	9.38356	13.0311	9.13047	8.16023		1.017	1.03446	0.948532	1.31725	0.922948	0.824872			0.00355567	0.995025	-0.00237025
287	sp|Q8N490|PNKD_HUMAN	Q8N490	PNKD	Probable hydrolase PNKD OS=Homo sapiens OX=9606 GN=PNKD PE=1 SV=2	1	7.35531	10.2295	7.70366	12.4724	10.2236	12.0156		0.87257	1.21353	0.913895	1.47961	1.21284	1.42543			1.17113	1	-0.467447
288	sp|O75817|POP7_HUMAN	O75817	POP7	Ribonuclease P protein subunit p20 OS=Homo sapiens OX=9606 GN=POP7 PE=1 SV=2	1	10.9445	9.91103	10.1885	13.6034	9.23534	6.11724		1.05764	0.957772	0.984587	1.31459	0.892476	0.591151			0.184999	1	0.174698
289	sp|Q15181|IPYR_HUMAN	Q15181	PPA1	Inorganic pyrophosphatase OS=Homo sapiens OX=9606 GN=PPA1 PE=1 SV=2	4	10.6249	10.0512	9.34801	13.9228	8.59335	7.45975		1.06163	1.00432	0.934051	1.39116	0.858645	0.745376			0.0640052	1	0.0538687
290	sp|Q06203|PUR1_HUMAN	Q06203	PPAT	Amidophosphoribosyltransferase OS=Homo sapiens OX=9606 GN=PPAT PE=1 SV=1	1	10.2442	10.7414	13.3724	6.77392	10.1947	8.67335		0.894482	0.937897	1.16762	0.59147	0.890156	0.75732			0.937624	1	0.432239
291	sp|P62937|PPIA_HUMAN	P62937	PPIA	Peptidyl-prolyl cis-trans isomerase A OS=Homo sapiens OX=9606 GN=PPIA PE=1 SV=2	4	12.7327	11.5905	9.39357	11.8582	8.57572	5.84925		1.13291	1.03128	0.835806	1.0551	0.763037	0.520445			0.518724	1	0.406896
292	sp|P30405|PPIF_HUMAN	P30405	PPIF	Peptidyl-prolyl cis-trans isomerase F, mitochondrial OS=Homo sapiens OX=9606 GN=PPIF PE=1 SV=1	1	13.5069	12.0432	9.33369	11.0879	8.48148	5.54689		1.16159	1.03571	0.802696	0.953555	0.729406	0.477032			0.665721	1	0.513771
293	sp|P30153|2AAA_HUMAN	P30153	PPP2R1A	Serine/threonine-protein phosphatase 2A 65 kDa regulatory subunit A alpha isoform OS=Homo sapiens OX=9606 GN=PPP2R1A PE=1 SV=4	2	10.2459	9.73984	9.56536	13.1418	9.22795	8.07911		1.04015	0.988779	0.971066	1.33415	0.936813	0.820183			0.0186588	1	-0.0125366
294	sp|P30154|2AAB_HUMAN	P30154	PPP2R1B	Serine/threonine-protein phosphatase 2A 65 kDa regulatory subunit A beta isoform OS=Homo sapiens OX=9606 GN=PPP2R1B PE=1 SV=3	1	9.35817	10.2525	8.86587	12.9584	9.21967	9.34533		0.98588	1.0801	0.934017	1.36517	0.971289	0.984528			0.292237	1	-0.130793
295	sp|Q06830|PRDX1_HUMAN	Q06830	PRDX1	Peroxiredoxin-1 OS=Homo sapiens OX=9606 GN=PRDX1 PE=1 SV=1	1	12.6921	10.9021	9.48114	12.5461	8.60447	5.77412		1.1512	0.988843	0.859959	1.13796	0.780443	0.523725			0.411117	1	0.357866
296	sp|P32119|PRDX2_HUMAN	P32119	PRDX2	Peroxiredoxin-2 OS=Homo sapiens OX=9606 GN=PRDX2 PE=1 SV=5	3	12.9786	11.4839	9.4895	11.7318	7.86277	6.45355		1.14679	1.01472	0.838495	1.03662	0.694756	0.570237			0.617674	1	0.416148
297	sp|P30048|PRDX3_HUMAN	P30048	PRDX3	Thioredoxin-dependent peroxide reductase, mitochondrial OS=Homo sapiens OX=9606 GN=PRDX3 PE=1 SV=3	3	10.9566	10.3423	9.67359	12.9634	8.94558	7.11853		1.06126	1.00176	0.936985	1.25563	0.866469	0.689501			0.190213	1	0.136381
298	sp|P30041|PRDX6_HUMAN	P30041	PRDX6	Peroxiredoxin-6 OS=Homo sapiens OX=9606 GN=PRDX6 PE=1 SV=3	1	11.0112	10.9881	9.04397	12.8442	8.88264	7.22995		1.06412	1.06188	0.874003	1.24125	0.858412	0.698697			0.191973	1	0.135904
299	sp|Q99873|ANM1_HUMAN	Q99873	PRMT1	Protein arginine N-methyltransferase 1 OS=Homo sapiens OX=9606 GN=PRMT1 PE=1 SV=3	1	10.7739	9.96075	8.71848	14.2665	8.5509	7.72944		1.0974	1.01457	0.888035	1.45314	0.870966	0.787295			0.00408044	0.996528	-0.00373168
300	sp|O14744|ANM5_HUMAN	O14744	PRMT5	Protein arginine N-methyltransferase 5 OS=Homo sapiens OX=9606 GN=PRMT5 PE=1 SV=4	2	11.4984	10.6047	9.82222	11.5312	8.90085	7.64262		1.0805	0.996512	0.922987	1.08358	0.836407	0.718172			0.438586	1	0.203521
301	sp|Q9Y617|SERC_HUMAN	Q9Y617	PSAT1	Phosphoserine aminotransferase OS=Homo sapiens OX=9606 GN=PSAT1 PE=1 SV=2	3	11.4711	11.4064	10.1255	12.1049	8.40062	6.49144		1.04273	1.03685	0.920416	1.10034	0.763623	0.590076			0.485794	1	0.335026
302	sp|P25786|PSA1_HUMAN	P25786	PSMA1	Proteasome subunit alpha type-1 OS=Homo sapiens OX=9606 GN=PSMA1 PE=1 SV=1	2	10.6394	10.4382	9.31805	12.3868	9.06098	8.15654		1.05009	1.03024	0.919676	1.22256	0.894304	0.805037			0.106947	1	0.0589371
303	sp|P28066|PSA5_HUMAN	P28066	PSMA5	Proteasome subunit alpha type-5 OS=Homo sapiens OX=9606 GN=PSMA5 PE=1 SV=3	1	11.4017	9.00567	9.52659	16.0027	7.75376	6.30961		1.14268	0.902554	0.954761	1.6038	0.777087	0.632353			0.0861274	1	0.107093
304	sp|P28072|PSB6_HUMAN	P28072	PSMB6	Proteasome subunit beta type-6 OS=Homo sapiens OX=9606 GN=PSMB6 PE=1 SV=4	1	13.4155	10.0445	10.1072	12.0062	8.57466	5.85192		1.19898	0.897709	0.903311	1.07303	0.766343	0.523004			0.488337	1	0.392257
305	sp|P35998|PRS7_HUMAN	P35998	PSMC2	26S proteasome regulatory subunit 7 OS=Homo sapiens OX=9606 GN=PSMC2 PE=1 SV=3	1	10.0506	10.1455	9.49	13.168	9.27951	7.86629		1.01569	1.02528	0.959033	1.33072	0.937761	0.794945			0.00452907	0.994895	0.00323178
306	sp|Q99460|PSMD1_HUMAN	Q99460	PSMD1	26S proteasome non-ATPase regulatory subunit 1 OS=Homo sapiens OX=9606 GN=PSMD1 PE=1 SV=2	1	8.12694	12.8529	9.55279	9.56765	10.0983	9.80141		0.798516	1.26287	0.938613	0.940073	0.992208	0.963041			0.0415067	1	0.0251579
307	sp|Q06323|PSME1_HUMAN	Q06323	PSME1	Proteasome activator complex subunit 1 OS=Homo sapiens OX=9606 GN=PSME1 PE=1 SV=1	1	18.0536	6.87874	10.8954	9.84515	7.93514	6.39201		1.5117	0.575985	0.912316	0.824374	0.664442	0.535229			0.441361	1	0.479355
308	sp|Q9UL46|PSME2_HUMAN	Q9UL46	PSME2	Proteasome activator complex subunit 2 OS=Homo sapiens OX=9606 GN=PSME2 PE=1 SV=4	1	14.1081	8.20022	10.2781	12.6295	7.56306	7.2211		1.29883	0.754937	0.94623	1.16271	0.696278	0.664797			0.310236	1	0.261899
309	sp|P61289|PSME3_HUMAN	P61289	PSME3	Proteasome activator complex subunit 3 OS=Homo sapiens OX=9606 GN=PSME3 PE=1 SV=1	1	9.33381	11.4292	8.9003	13.4562	10.1712	6.70928		0.943976	1.15589	0.900133	1.3609	1.02867	0.678544			0.0165198	1	0.0160631
310	sp|O95456|PSMG1_HUMAN	O95456	PSMG1	Proteasome assembly chaperone 1 OS=Homo sapiens OX=9606 GN=PSMG1 PE=1 SV=1	1	10.1507	9.37014	7.69054	16.2429	8.86808	7.67763		1.1191	1.03304	0.847866	1.79074	0.977688	0.846443			0.20854	1	-0.198785
311	sp|Q8WXF1|PSPC1_HUMAN	Q8WXF1	PSPC1	Paraspeckle component 1 OS=Homo sapiens OX=9606 GN=PSPC1 PE=1 SV=1	1	11.9242	9.78748	8.32116	14.1507	8.79269	7.02376		1.19112	0.977677	0.831206	1.41352	0.878307	0.701607			0.0511406	1	0.0507317
312	sp|P26599|PTBP1_HUMAN	P26599	PTBP1	Polypyrimidine tract-binding protein 1 OS=Homo sapiens OX=9606 GN=PTBP1 PE=1 SV=2	1	11.1959	10.2017	9.00572	9.76494	9.87979	9.95195		1.10474	1.00663	0.888626	0.96354	0.974872	0.981993			0.124342	1	0.033136
313	sp|Q96BW5|PTER_HUMAN	Q96BW5	PTER	Phosphotriesterase-related protein OS=Homo sapiens OX=9606 GN=PTER PE=1 SV=1	3	10.0836	9.96428	8.42467	13.6339	9.67385	8.21967		1.06246	1.04988	0.887661	1.43653	1.01928	0.866062			0.189125	1	-0.11899
314	sp|Q15185|TEBP_HUMAN	Q15185	PTGES3	Prostaglandin E synthase 3 OS=Homo sapiens OX=9606 GN=PTGES3 PE=1 SV=1	1	10.0889	8.56244	9.75103	12.7539	10.3198	8.52394		1.06564	0.904407	1.02995	1.34713	1.09003	0.900342			0.291797	1	-0.137819
315	sp|Q96C36|P5CR2_HUMAN	Q96C36	PYCR2	Pyrroline-5-carboxylate reductase 2 OS=Homo sapiens OX=9606 GN=PYCR2 PE=1 SV=1	1	10.8999	8.75228	10.0679	13.0847	8.89916	8.29614		1.10025	0.883473	1.01627	1.32079	0.898299	0.837429			0.00394385	0.994714	-0.0027755
316	sp|P47897|SYQ_HUMAN	P47897	QARS1	Glutamine--tRNA ligase OS=Homo sapiens OX=9606 GN=QARS1 PE=1 SV=1	1	12.9073	12.68	8.68783	8.60248	7.98158	9.14087		1.12974	1.10984	0.760421	0.752951	0.698605	0.800075			0.794081	1	0.393276
317	sp|Q9NP72|RAB18_HUMAN	Q9NP72	RAB18	Ras-related protein Rab-18 OS=Homo sapiens OX=9606 GN=RAB18 PE=1 SV=1	1	11.7647	9.45606	11.6968	12.5179	8.01458	6.55005		1.0722	0.861796	1.06601	1.14084	0.730424	0.596951			0.444884	1	0.328541
318	sp|P51148|RAB5C_HUMAN	P51148	RAB5C	Ras-related protein Rab-5C OS=Homo sapiens OX=9606 GN=RAB5C PE=1 SV=2	2	12.4025	10.2785	9.86845	12.6828	8.56943	6.19824		1.14311	0.947346	0.909548	1.16894	0.789822	0.571275			0.371608	1	0.300362
319	sp|P51149|RAB7A_HUMAN	P51149	RAB7A	Ras-related protein Rab-7a OS=Homo sapiens OX=9606 GN=RAB7A PE=1 SV=1	1	12.3055	12.2328	9.47252	11.2956	8.9313	5.76231		1.08543	1.07902	0.835546	0.996356	0.787806	0.508278			0.573577	1	0.431482
320	sp|P51151|RAB9A_HUMAN	P51151	RAB9A	Ras-related protein Rab-9A OS=Homo sapiens OX=9606 GN=RAB9A PE=1 SV=1	1	13.1188	10.1877	9.67035	12.2374	8.8539	5.93185		1.19346	0.926805	0.879739	1.11327	0.805464	0.539637			0.408264	1	0.335959
321	sp|P53611|PGTB2_HUMAN	P53611	RABGGTB	Geranylgeranyl transferase type-2 subunit beta OS=Homo sapiens OX=9606 GN=RABGGTB PE=1 SV=2	2	10.7522	10.2574	9.35997	12.6781	9.48047	7.47182		1.06213	1.01326	0.924606	1.25238	0.936509	0.738089			0.100332	1	0.0669908
322	sp|P63244|RACK1_HUMAN	P63244	RACK1	Small ribosomal subunit protein RACK1 OS=Homo sapiens OX=9606 GN=RACK1 PE=1 SV=3	3	10.6556	9.62578	9.34203	14.5369	8.64227	7.19743		1.07911	0.974814	0.946079	1.47217	0.875213	0.728893			0.0287834	1	0.0278803
323	sp|P62826|RAN_HUMAN	P62826	RAN	GTP-binding nuclear protein Ran OS=Homo sapiens OX=9606 GN=RAN PE=1 SV=3	3	12.6713	11.5601	9.36765	12.0808	8.62996	5.69016		1.1314	1.03218	0.836421	1.07868	0.770554	0.508064			0.481055	1	0.403263
324	sp|O60518|RNBP6_HUMAN	O60518	RANBP6	Ran-binding protein 6 OS=Homo sapiens OX=9606 GN=RANBP6 PE=1 SV=2	1	10.4403	9.849	9.8977	11.5399	9.96383	8.30926		1.03756	0.978798	0.983639	1.14684	0.99021	0.825779			0.072315	1	0.0303941
325	sp|P46060|RAGP1_HUMAN	P46060	RANGAP1	Ran GTPase-activating protein 1 OS=Homo sapiens OX=9606 GN=RANGAP1 PE=1 SV=1	3	15.0967	7.65521	10.7445	10.1838	8.51678	7.80298		1.35209	0.685614	0.962297	0.91208	0.762778	0.698849			0.379142	1	0.291864
326	sp|P54136|SYRC_HUMAN	P54136	RARS1	Arginine--tRNA ligase, cytoplasmic OS=Homo sapiens OX=9606 GN=RARS1 PE=1 SV=2	1	9.994	10.4329	10.2359	12.0004	9.16526	8.17149		0.977796	1.02074	1.00147	1.1741	0.896714	0.799485			0.176735	1	0.0826368
327	sp|Q16576|RBBP7_HUMAN	Q16576	RBBP7	Histone-binding protein RBBP7 OS=Homo sapiens OX=9606 GN=RBBP7 PE=1 SV=1	1	11.0953	9.79992	9.48849	13.1157	8.9861	7.51451		1.09552	0.967617	0.936867	1.29501	0.887262	0.741962			0.102138	1	0.0734085
328	sp|Q9P258|RCC2_HUMAN	Q9P258	RCC2	Protein RCC2 OS=Homo sapiens OX=9606 GN=RCC2 PE=1 SV=2	3	9.41292	7.38743	8.61451	5.55446	11.8913	17.1394		1.11111	0.872021	1.01687	0.655655	1.40366	2.02316			0.228432	1	-0.30608
329	sp|Q00765|REEP5_HUMAN	Q00765	REEP5	Receptor expression-enhancing protein 5 OS=Homo sapiens OX=9606 GN=REEP5 PE=1 SV=3	1	10.121	10.2439	10.0992	13.7034	8.77111	7.06142		0.996679	1.00878	0.994538	1.34947	0.86375	0.695386			0.122506	1	0.100983
330	sp|Q04206|TF65_HUMAN	Q04206	RELA	Transcription factor p65 OS=Homo sapiens OX=9606 GN=RELA PE=1 SV=2	1	10.1123	10.6879	9.14137	12.2228	9.0681	8.76756		1.0132	1.07087	0.915922	1.22467	0.90858	0.878468			0.0154443	1	0.00795705
331	sp|Q6NTF9|RHBD2_HUMAN	Q6NTF9	RHBDD2	Rhomboid domain-containing protein 2 OS=Homo sapiens OX=9606 GN=RHBDD2 PE=1 SV=2	1	9.10984	9.58095	10.0598	12.6463	10.042	8.5612		0.950574	0.999732	1.04969	1.31959	1.04784	0.893326			0.223461	1	-0.10277
332	sp|P08134|RHOC_HUMAN	P08134	RHOC	Rho-related GTP-binding protein RhoC OS=Homo sapiens OX=9606 GN=RHOC PE=1 SV=1	1	10.0361	11.4761	9.35282	12.4965	9.33452	7.30407		0.975483	1.11545	0.909072	1.21463	0.907293	0.709938			0.170538	1	0.112786
333	sp|Q13546|RIPK1_HUMAN	Q13546	RIPK1	Receptor-interacting serine/threonine-protein kinase 1 OS=Homo sapiens OX=9606 GN=RIPK1 PE=1 SV=3	1	10.0656	9.86481	9.54319	12.2515	9.93999	8.33495		1.02454	1.0041	0.971363	1.24703	1.01175	0.848382			0.0671699	1	-0.0330584
334	sp|P13489|RINI_HUMAN	P13489	RNH1	Ribonuclease inhibitor OS=Homo sapiens OX=9606 GN=RNH1 PE=1 SV=2	1	13.5493	11.0985	8.56591	10.8108	9.61871	6.3567		1.22383	1.00246	0.773707	0.976478	0.8688	0.574162			0.457435	1	0.320842
335	sp|Q9H4A4|AMPB_HUMAN	Q9H4A4	RNPEP	Aminopeptidase B OS=Homo sapiens OX=9606 GN=RNPEP PE=1 SV=2	1	10.5182	9.91817	9.09071	13.1885	9.3913	7.89306		1.06867	1.0077	0.92363	1.33997	0.954169	0.801946			0.0206339	1	-0.0146096
336	sp|O75695|XRP2_HUMAN	O75695	RP2	Protein XRP2 OS=Homo sapiens OX=9606 GN=RP2 PE=1 SV=4	2	8.82947	8.95885	8.69768	13.6942	9.70975	10.1101		1.00009	1.01475	0.985164	1.5511	1.0998	1.14514			0.756656	1	-0.322125
337	sp|P35244|RFA3_HUMAN	P35244	RPA3	Replication protein A 14 kDa subunit OS=Homo sapiens OX=9606 GN=RPA3 PE=1 SV=1	1	11.057	10.7273	9.07104	12.7402	10.1065	6.29796		1.07504	1.043	0.881958	1.23871	0.98263	0.612337			0.155036	1	0.135988
338	sp|P40429|RL13A_HUMAN	P40429	RPL13A	Large ribosomal subunit protein uL13 OS=Homo sapiens OX=9606 GN=RPL13A PE=1 SV=2	1	11.3211	6.03484	9.70013	6.95394	11.8881	14.1019		1.25529	0.669149	1.07556	0.77106	1.31816	1.56364			0.263308	1	-0.271614
339	sp|Q07020|RL18_HUMAN	Q07020	RPL18	Large ribosomal subunit protein eL18 OS=Homo sapiens OX=9606 GN=RPL18 PE=1 SV=2	1	11.3233	8.85783	9.83911	8.1315	10.2833	11.565		1.13156	0.885187	0.983249	0.812603	1.02763	1.15573			0.0177354	1	0.00975119
340	sp|P35268|RL22_HUMAN	P35268	RPL22	Large ribosomal subunit protein eL22 OS=Homo sapiens OX=9606 GN=RPL22 PE=1 SV=2	1	10.8231	7.93623	9.62885	6.7693	11.9562	12.8863		1.14376	0.838684	1.01756	0.715365	1.26351	1.3618			0.123213	1	-0.111536
341	sp|P62829|RL23_HUMAN	P62829	RPL23	Large ribosomal subunit protein uL14 OS=Homo sapiens OX=9606 GN=RPL23 PE=1 SV=1	1	12.9267	8.80349	10.2113	7.18164	10.7033	10.1736		1.2141	0.82684	0.95906	0.674513	1.00527	0.955524			0.321909	1	0.190465
342	sp|P83731|RL24_HUMAN	P83731	RPL24	Large ribosomal subunit protein eL24 OS=Homo sapiens OX=9606 GN=RPL24 PE=1 SV=1	3	11.1631	8.18011	10.2093	8.10305	11.6799	10.6645		1.13322	0.830396	1.03639	0.822574	1.18568	1.0826			0.0640055	1	-0.0381881
343	sp|P46776|RL27A_HUMAN	P46776	RPL27A	Large ribosomal subunit protein uL15 OS=Homo sapiens OX=9606 GN=RPL27A PE=1 SV=2	1	10.6759	9.54695	10.5674	6.75519	11.7603	10.6942		1.04019	0.930191	1.02962	0.658181	1.14584	1.04197			0.159741	1	0.114092
344	sp|P42766|RL35_HUMAN	P42766	RPL35	Large ribosomal subunit protein uL29 OS=Homo sapiens OX=9606 GN=RPL35 PE=1 SV=2	1	10.0469	7.82662	8.92797	9.11806	11.5273	12.5531		1.12459	0.876065	0.999343	1.02062	1.2903	1.40512			0.797961	1	-0.303426
345	sp|Q9Y3U8|RL36_HUMAN	Q9Y3U8	RPL36	Large ribosomal subunit protein eL36 OS=Homo sapiens OX=9606 GN=RPL36 PE=1 SV=3	1	9.44123	8.41634	9.87139	6.59378	11.5955	14.0818		1.02145	0.910565	1.06799	0.713383	1.25452	1.52351			0.160479	1	-0.152312
346	sp|P63173|RL38_HUMAN	P63173	RPL38	Large ribosomal subunit protein eL38 OS=Homo sapiens OX=9606 GN=RPL38 PE=1 SV=2	1	10.1464	8.0677	9.98929	7.8834	11.4279	12.4853		1.07927	0.858163	1.06256	0.838559	1.21559	1.32806			0.258458	1	-0.153345
347	sp|P18124|RL7_HUMAN	P18124	RPL7	Large ribosomal subunit protein uL30 OS=Homo sapiens OX=9606 GN=RPL7 PE=1 SV=1	1	11.4533	7.57631	10.1077	6.73534	11.665	12.4623		1.17924	0.780062	1.04069	0.693476	1.20104	1.28313			0.0542911	1	-0.0529313
348	sp|P05388|RLA0_HUMAN	P05388	RPLP0	Large ribosomal subunit protein uL10 OS=Homo sapiens OX=9606 GN=RPLP0 PE=1 SV=1	2	9.79082	9.28029	9.67914	14.625	8.37617	8.2486		1.02164	0.968369	1.00999	1.52607	0.874028	0.860716			0.0813636	1	-0.066775
349	sp|P05386|RLA1_HUMAN	P05386	RPLP1	Large ribosomal subunit protein P1 OS=Homo sapiens OX=9606 GN=RPLP1 PE=1 SV=1	1	9.833	8.79811	10.9554	14.5483	8.5188	7.34633		0.997042	0.892106	1.11085	1.47516	0.863785	0.744899			0.019714	1	0.0193139
350	sp|P05387|RLA2_HUMAN	P05387	RPLP2	Large ribosomal subunit protein P2 OS=Homo sapiens OX=9606 GN=RPLP2 PE=1 SV=1	4	8.37686	8.53017	9.7076	15.3248	9.40988	8.65065		0.944239	0.96152	1.09424	1.72742	1.06068	0.9751			0.411164	1	-0.282229
351	sp|P04844|RPN2_HUMAN	P04844	RPN2	Dolichyl-diphosphooligosaccharide--protein glycosyltransferase subunit 2 OS=Homo sapiens OX=9606 GN=RPN2 PE=1 SV=3	1	12.3665	8.92961	9.67445	13.7641	8.82285	6.44247		1.1979	0.864976	0.937126	1.33327	0.854635	0.624057			0.156164	1	0.149817
352	sp|P25398|RS12_HUMAN	P25398	RPS12	Small ribosomal subunit protein eS12 OS=Homo sapiens OX=9606 GN=RPS12 PE=1 SV=3	2	11.1948	10.5514	9.75409	13.2684	8.59307	6.63822		1.06616	1.00489	0.928953	1.26365	0.818381	0.632206			0.250128	1	0.202075
353	sp|P62277|RS13_HUMAN	P62277	RPS13	Small ribosomal subunit protein uS15 OS=Homo sapiens OX=9606 GN=RPS13 PE=1 SV=2	2	12.2099	7.80305	9.47122	6.19487	12.726	11.595		1.24235	0.793956	0.963691	0.630325	1.29486	1.17978			0.00533195	0.9977	-0.00621199
354	sp|P62263|RS14_HUMAN	P62263	RPS14	Small ribosomal subunit protein uS11 OS=Homo sapiens OX=9606 GN=RPS14 PE=1 SV=3	1	11.6753	7.45785	10.835	6.35447	12.4576	11.2198		1.16877	0.746577	1.08465	0.636122	1.24708	1.12317			0.0266429	1	0.0290254
355	sp|P62244|RS15A_HUMAN	P62244	RPS15A	Small ribosomal subunit protein uS8 OS=Homo sapiens OX=9606 GN=RPS15A PE=1 SV=2	1	9.13894	10.4588	9.23885	7.16052	10.9578	13.0451		0.950765	1.08808	0.961159	0.744941	1.13999	1.35714			0.0909095	1	-0.0709996
356	sp|P08708|RS17_HUMAN	P08708	RPS17	Small ribosomal subunit protein eS17 OS=Homo sapiens OX=9606 GN=RPS17 PE=1 SV=2	1	11.1982	9.34754	9.96984	6.51841	11.1868	11.7792		1.1009	0.91896	0.980139	0.640827	1.09978	1.15802			0.11424	1	0.0936469
357	sp|P62269|RS18_HUMAN	P62269	RPS18	Small ribosomal subunit protein uS13 OS=Homo sapiens OX=9606 GN=RPS18 PE=1 SV=3	1	12.8948	7.46619	10.3749	5.59418	12.0569	11.613		1.25861	0.728742	1.01265	0.546023	1.17682	1.1335			0.096794	1	0.116911
358	sp|P39019|RS19_HUMAN	P39019	RPS19	Small ribosomal subunit protein eS19 OS=Homo sapiens OX=9606 GN=RPS19 PE=1 SV=2	1	11.5639	10.3165	9.45954	5.42815	12.4782	10.7536		1.10695	0.987542	0.905508	0.519606	1.19447	1.02939			0.200748	1	0.210555
359	sp|P63220|RS21_HUMAN	P63220	RPS21	Small ribosomal subunit protein eS21 OS=Homo sapiens OX=9606 GN=RPS21 PE=1 SV=1	1	11.2633	10.186	9.71233	14.7202	8.40609	5.71215		1.08434	0.980626	0.935029	1.41715	0.809274	0.549923			0.19524	1	0.218897
360	sp|P62851|RS25_HUMAN	P62851	RPS25	Small ribosomal subunit protein eS25 OS=Homo sapiens OX=9606 GN=RPS25 PE=1 SV=1	1	9.70356	7.37517	9.4669	6.58421	11.2944	15.5758		1.09663	0.83349	1.06988	0.744101	1.27641	1.76026			0.252696	1	-0.257898
361	sp|P62857|RS28_HUMAN	P62857	RPS28	Small ribosomal subunit protein eS28 OS=Homo sapiens OX=9606 GN=RPS28 PE=1 SV=1	2	11.2263	9.34191	10.0753	15.1601	7.8857	6.31081		1.09905	0.914576	0.986371	1.48418	0.772013	0.617831			0.146597	1	0.161999
362	sp|P23396|RS3_HUMAN	P23396	RPS3	Small ribosomal subunit protein uS3 OS=Homo sapiens OX=9606 GN=RPS3 PE=1 SV=2	1	11.5122	11.7302	10.1753	7.14623	10.3757	9.06026		1.03348	1.05305	0.913465	0.641535	0.931452	0.813362			0.830384	1	0.34413
363	sp|P62081|RS7_HUMAN	P62081	RPS7	Small ribosomal subunit protein eS7 OS=Homo sapiens OX=9606 GN=RPS7 PE=1 SV=1	2	11.5599	8.64795	9.98155	8.38348	11.0608	10.3662		1.14874	0.859368	0.991891	0.833087	1.09914	1.03012			0.0356114	1	0.0179752
364	sp|P46781|RS9_HUMAN	P46781	RPS9	Small ribosomal subunit protein uS4 OS=Homo sapiens OX=9606 GN=RPS9 PE=1 SV=3	2	12.7486	6.62141	9.66344	5.48159	12.633	12.8519		1.3173	0.684184	0.998514	0.566407	1.30536	1.32798			0.0285159	1	-0.0418967
365	sp|P08865|RSSA_HUMAN	P08865	RPSA	Small ribosomal subunit protein uS2 OS=Homo sapiens OX=9606 GN=RPSA PE=1 SV=4	4	11.6595	11.022	9.75602	12.0743	9.38739	6.10078		1.07834	1.01937	0.902289	1.11669	0.868196	0.564233			0.369884	1	0.286154
366	sp|P31350|RIR2_HUMAN	P31350	RRM2	Ribonucleoside-diphosphate reductase subunit M2 OS=Homo sapiens OX=9606 GN=RRM2 PE=1 SV=1	3	11.3476	9.16158	11.2596	14.1971	7.50507	6.529		1.07158	0.865149	1.06327	1.34067	0.70872	0.616548			0.260407	1	0.250249
367	sp|Q9Y224|RTRAF_HUMAN	Q9Y224	RTRAF	RNA transcription, translation and transport factor protein OS=Homo sapiens OX=9606 GN=RTRAF PE=1 SV=1	1	10.5035	9.56108	9.39906	14.2205	8.62686	7.68908		1.06947	0.973515	0.957018	1.44794	0.878391	0.782906			0.000350856	0.998515	0.000313859
368	sp|Q9Y265|RUVB1_HUMAN	Q9Y265	RUVBL1	RuvB-like 1 OS=Homo sapiens OX=9606 GN=RUVBL1 PE=1 SV=1	1	10.0944	11.4119	10.4364	11.2824	9.69822	7.07671		0.948052	1.07178	0.980167	1.05962	0.910839	0.664632			0.39895	1	0.211567
369	sp|P60903|S10AA_HUMAN	P60903	S100A10	Protein S100-A10 OS=Homo sapiens OX=9606 GN=S100A10 PE=1 SV=2	2	11.1257	9.48323	8.65898	14.0687	8.62332	8.04007		1.1404	0.972044	0.887557	1.44206	0.883901	0.824118			0.0376811	1	-0.0314898
370	sp|Q96ER3|SAAL1_HUMAN	Q96ER3	SAAL1	Protein SAAL1 OS=Homo sapiens OX=9606 GN=SAAL1 PE=1 SV=2	1	11.3674	9.69359	9.93242	11.8593	9.72547	7.42179		1.1003	0.93829	0.961406	1.14792	0.941375	0.718391			0.209399	1	0.118172
371	sp|Q9UBE0|SAE1_HUMAN	Q9UBE0	SAE1	SUMO-activating enzyme subunit 1 OS=Homo sapiens OX=9606 GN=SAE1 PE=1 SV=1	1	11.8921	8.53805	10.5497	11.9926	9.16987	7.85764		1.1516	0.826799	1.0216	1.16133	0.887982	0.76091			0.171844	1	0.103303
372	sp|Q9NR31|SAR1A_HUMAN	Q9NR31	SAR1A	Small COPII coat GTPase SAR1A OS=Homo sapiens OX=9606 GN=SAR1A PE=1 SV=1	1	13.7523	11.4873	8.94569	12.1885	7.87822	5.74799		1.20686	1.00809	0.785048	1.06963	0.69137	0.504427			0.528872	1	0.452127
373	sp|P22307|SCP2_HUMAN	P22307	SCP2	Sterol carrier protein 2 OS=Homo sapiens OX=9606 GN=SCP2 PE=1 SV=2	2	9.64698	9.28045	9.82918	13.3122	9.26233	8.66881		1.00641	0.968172	1.02542	1.38878	0.966281	0.904363			0.17012	1	-0.093515
374	sp|P53992|SC24C_HUMAN	P53992	SEC24C	Protein transport protein Sec24C OS=Homo sapiens OX=9606 GN=SEC24C PE=1 SV=3	1	10.4979	9.98626	9.71747	11.9134	9.58844	8.29659		1.04278	0.99196	0.965261	1.18339	0.952444	0.824121			0.0746637	1	0.0347412
375	sp|P61619|S61A1_HUMAN	P61619	SEC61A1	Protein transport protein Sec61 subunit alpha isoform 1 OS=Homo sapiens OX=9606 GN=SEC61A1 PE=1 SV=2	1	9.89763	11.2103	10.6074	10.3209	9.8116	8.15215		0.936232	1.0604	1.00337	0.97627	0.928093	0.771123			0.62235	1	0.170557
376	sp|P60468|SC61B_HUMAN	P60468	SEC61B	Protein transport protein Sec61 subunit beta OS=Homo sapiens OX=9606 GN=SEC61B PE=1 SV=2	1	10.175	11.0846	9.597	11.4323	9.45281	8.2583		0.989254	1.07769	0.933058	1.11149	0.91904	0.802904			0.235974	1	0.092798
377	sp|Q92599|SEPT8_HUMAN	Q92599	SEPTIN8	Septin-8 OS=Homo sapiens OX=9606 GN=SEPTIN8 PE=1 SV=4	1	11.1223	10.4445	9.47742	11.9211	8.90187	8.13287		1.07481	1.00932	0.915864	1.15201	0.860246	0.785932			0.246679	1	0.117076
378	sp|Q8NC51|SERB1_HUMAN	Q8NC51	SERBP1	SERPINE1 mRNA-binding protein 1 OS=Homo sapiens OX=9606 GN=SERBP1 PE=1 SV=2	1	9.43866	9.0978	10.474	8.30208	10.7573	11.9301		0.976059	0.940811	1.08313	0.858525	1.11242	1.2337			0.177902	1	-0.0814685
379	sp|P50454|SERPH_HUMAN	P50454	SERPINH1	Serpin H1 OS=Homo sapiens OX=9606 GN=SERPINH1 PE=1 SV=2	2	10.2209	9.69646	10.6415	9.60475	11.2934	8.54299		1.0034	0.951912	1.04469	0.942909	1.10868	0.838674			0.18365	1	0.0622171
380	sp|Q15393|SF3B3_HUMAN	Q15393	SF3B3	Splicing factor 3B subunit 3 OS=Homo sapiens OX=9606 GN=SF3B3 PE=1 SV=4	1	10.1522	11.2133	9.79567	8.97975	10.3216	9.53749		0.977389	1.07954	0.943067	0.864515	0.993704	0.91821			0.607943	1	0.111703
381	sp|O75368|SH3L1_HUMAN	O75368	SH3BGRL	Adapter SH3BGRL OS=Homo sapiens OX=9606 GN=SH3BGRL PE=1 SV=1	1	10.8934	9.7588	9.86009	13.7976	8.5823	7.10781		1.07105	0.959495	0.969453	1.35659	0.84382	0.698846			0.125938	1	0.105527
382	sp|P34897|GLYM_HUMAN	P34897	SHMT2	Serine hydroxymethyltransferase, mitochondrial OS=Homo sapiens OX=9606 GN=SHMT2 PE=1 SV=3	1	10.7195	10.4519	11.0336	10.8884	8.87148	8.03509		0.998558	0.97363	1.02781	1.01429	0.826407	0.748495			0.652588	1	0.223825
383	sp|Q15758|AAAT_HUMAN	Q15758	SLC1A5	Neutral amino acid transporter B(0) OS=Homo sapiens OX=9606 GN=SLC1A5 PE=1 SV=2	1	15.0212	10.1335	7.60481	8.56316	9.18134	9.496		1.37559	0.92799	0.696422	0.784184	0.840795	0.86961			0.269909	1	0.21091
384	sp|P05141|ADT2_HUMAN	P05141	SLC25A5	ADP/ATP translocase 2 OS=Homo sapiens OX=9606 GN=SLC25A5 PE=1 SV=7	2	9.91002	7.24853	9.72801	13.7282	9.37013	10.0151		1.10576	0.80879	1.08545	1.5318	1.04552	1.11748			0.583258	1	-0.294175
385	sp|Q9H2H9|S38A1_HUMAN	Q9H2H9	SLC38A1	Sodium-coupled neutral amino acid symporter 1 OS=Homo sapiens OX=9606 GN=SLC38A1 PE=1 SV=1	1	8.41779	11.1239	9.70008	12.731	8.36271	9.66456		0.863607	1.14123	0.99516	1.30611	0.857956	0.991517			0.100297	1	-0.059973
386	sp|P08195|4F2_HUMAN	P08195	SLC3A2	Amino acid transporter heavy chain SLC3A2 OS=Homo sapiens OX=9606 GN=SLC3A2 PE=1 SV=3	3	9.91744	10.175	9.21927	12.4778	9.37409	8.83636		1.01503	1.04139	0.943575	1.27708	0.959421	0.904385			0.1093	1	-0.050615
387	sp|Q9GZT3|SLIRP_HUMAN	Q9GZT3	SLIRP	SRA stem-loop-interacting RNA-binding protein, mitochondrial OS=Homo sapiens OX=9606 GN=SLIRP PE=1 SV=1	1	10.6037	9.12828	10.0957	12.4148	9.86555	7.89195		1.06649	0.918102	1.0154	1.24866	0.992255	0.793754			0.00833885	0.999288	0.00524438
388	sp|O00193|SMAP_HUMAN	O00193	SMAP	Small acidic protein OS=Homo sapiens OX=9606 GN=SMAP PE=1 SV=1	1	7.9434	11.3656	8.47466	9.27088	11.0661	11.8793		0.857705	1.22723	0.915069	1.00104	1.19489	1.2827			0.500955	1	-0.223883
389	sp|Q96EX1|SIM12_HUMAN	Q96EX1	SMIM12	Small integral membrane protein 12 OS=Homo sapiens OX=9606 GN=SMIM12 PE=1 SV=3	1	11.1524	9.7765	10.2762	15.127	7.7623	5.90568		1.07217	0.939897	0.987934	1.45428	0.746255	0.567762			0.20348	1	0.230728
390	sp|O00161|SNP23_HUMAN	O00161	SNAP23	Synaptosomal-associated protein 23 OS=Homo sapiens OX=9606 GN=SNAP23 PE=1 SV=1	1	9.61482	9.77122	9.32584	14.3529	8.21428	8.72093		1.00462	1.02096	0.974423	1.49968	0.85828	0.911218			0.101399	1	-0.0769512
391	sp|P62304|RUXE_HUMAN	P62304	SNRPE	Small nuclear ribonucleoprotein E OS=Homo sapiens OX=9606 GN=SNRPE PE=1 SV=1	2	11.1077	9.50452	9.54419	13.9555	9.09096	6.79721		1.10501	0.945524	0.94947	1.38831	0.904382	0.676197			0.0810756	1	0.0748618
392	sp|P62308|RUXG_HUMAN	P62308	SNRPG	Small nuclear ribonucleoprotein G OS=Homo sapiens OX=9606 GN=SNRPG PE=1 SV=1	1	8.99604	10.7547	8.46432	12.8447	9.66351	9.27674		0.956514	1.14351	0.899978	1.36572	1.02748	0.986359			0.376212	1	-0.163893
393	sp|P19623|SPEE_HUMAN	P19623	SRM	Spermidine synthase OS=Homo sapiens OX=9606 GN=SRM PE=1 SV=1	1	11.7304	9.96736	9.6955	12.8942	8.45546	7.25703		1.12098	0.952499	0.92652	1.23219	0.808019	0.693495			0.247186	1	0.172932
394	sp|Q9BYN0|SRXN1_HUMAN	Q9BYN0	SRXN1	Sulfiredoxin-1 OS=Homo sapiens OX=9606 GN=SRXN1 PE=1 SV=2	1	11.6415	9.78621	9.08075	13.8089	8.1836	7.499		1.14475	0.96231	0.89294	1.35787	0.80472	0.737401			0.113854	1	0.0959376
395	sp|Q04837|SSBP_HUMAN	Q04837	SSBP1	Single-stranded DNA-binding protein, mitochondrial OS=Homo sapiens OX=9606 GN=SSBP1 PE=1 SV=1	4	12.1595	9.75045	9.65459	13.6198	8.69967	6.11597		1.15568	0.926716	0.917605	1.29447	0.826846	0.581282			0.232405	1	0.21984
396	sp|P42224|STAT1_HUMAN	P42224	STAT1	Signal transducer and activator of transcription 1-alpha/beta OS=Homo sapiens OX=9606 GN=STAT1 PE=1 SV=2	1	9.97442	10.1607	10.7257	10.1304	9.82792	9.18093		0.96962	0.987724	1.04266	0.984779	0.955379	0.892485			0.714886	1	0.0833393
397	sp|P16949|STMN1_HUMAN	P16949	STMN1	Stathmin OS=Homo sapiens OX=9606 GN=STMN1 PE=1 SV=3	1	12.5061	13.2707	10.0528	11.6518	7.60529	4.91345		1.04713	1.11115	0.841716	0.975601	0.63679	0.411403			0.683261	1	0.64601
398	sp|P46977|STT3A_HUMAN	P46977	STT3A	Dolichyl-diphosphooligosaccharide--protein glycosyltransferase subunit STT3A OS=Homo sapiens OX=9606 GN=STT3A PE=1 SV=2	1	12.6981	9.79979	9.99978	11.1223	8.96077	7.41927		1.17222	0.904661	0.923123	1.02675	0.827208	0.684905			0.523001	1	0.250302
399	sp|Q9UNK0|STX8_HUMAN	Q9UNK0	STX8	Syntaxin-8 OS=Homo sapiens OX=9606 GN=STX8 PE=1 SV=2	1	13.4697	10.5497	9.20357	11.7394	9.504	5.5336		1.2163	0.952628	0.831072	1.06005	0.8582	0.499678			0.406269	1	0.360981
400	sp|Q9Y2Z0|SGT1_HUMAN	Q9Y2Z0	SUGT1	Protein SGT1 homolog OS=Homo sapiens OX=9606 GN=SUGT1 PE=1 SV=3	3	10.6887	10.2497	9.15732	14.1488	8.56502	7.19042		1.06547	1.02171	0.912819	1.41038	0.853777	0.716755			0.0754206	1	0.067769
401	sp|Q9Y6A5|TACC3_HUMAN	Q9Y6A5	TACC3	Transforming acidic coiled-coil-containing protein 3 OS=Homo sapiens OX=9606 GN=TACC3 PE=1 SV=1	1	10.5266	11.016	10.5357	12.018	8.28203	7.6217		0.984459	1.03023	0.985309	1.12394	0.774546	0.712791			0.426873	1	0.229161
402	sp|P37802|TAGL2_HUMAN	P37802	TAGLN2	Transgelin-2 OS=Homo sapiens OX=9606 GN=TAGLN2 PE=1 SV=3	3	10.8921	10.4351	9.37937	13.9779	8.1324	7.18311		1.06414	1.0195	0.916355	1.36563	0.794527	0.701784			0.149322	1	0.128233
403	sp|P37837|TALDO_HUMAN	P37837	TALDO1	Transaldolase OS=Homo sapiens OX=9606 GN=TALDO1 PE=1 SV=2	1	10.1924	10.1884	9.45297	14.0719	8.55096	7.54336		1.02492	1.02451	0.950564	1.41503	0.859861	0.75854			0.0438588	1	0.0376668
404	sp|Q9BW92|SYTM_HUMAN	Q9BW92	TARS2	Threonine--tRNA ligase, mitochondrial OS=Homo sapiens OX=9606 GN=TARS2 PE=1 SV=1	2	10.0191	9.26866	9.84679	11.7664	9.6747	9.42432		1.03167	0.954398	1.01393	1.21159	0.996208	0.970426			0.272716	1	-0.0768365
405	sp|P17987|TCPA_HUMAN	P17987	TCP1	T-complex protein 1 subunit alpha OS=Homo sapiens OX=9606 GN=TCP1 PE=1 SV=1	2	10.4222	10.5913	10.2947	9.17236	9.82085	9.69848		0.998672	1.01487	0.986455	0.878907	0.941046	0.929321			1.41031	1	0.126447
406	sp|O95551|TYDP2_HUMAN	O95551	TDP2	Tyrosyl-DNA phosphodiesterase 2 OS=Homo sapiens OX=9606 GN=TDP2 PE=1 SV=1	1	10.6839	9.6309	9.12553	13.1716	9.00014	8.38793		1.0887	0.981398	0.929901	1.3422	0.917123	0.854739			0.0424066	1	-0.0275576
407	sp|Q96N21|AP4AT_HUMAN	Q96N21	TEPSIN	AP-4 complex accessory subunit Tepsin OS=Homo sapiens OX=9606 GN=TEPSIN PE=1 SV=1	1	9.06622	9.2055	10.0623	12.8787	9.98904	8.79821		0.959928	0.974674	1.0654	1.36359	1.05764	0.931551			0.325877	1	-0.143526
408	sp|Q6YHU6|THADA_HUMAN	Q6YHU6	THADA	tRNA (32-2'-O)-methyltransferase regulator THADA OS=Homo sapiens OX=9606 GN=THADA PE=1 SV=1	1	8.46021	10.431	8.24442	9.85941	11.8988	11.1061		0.935325	1.15321	0.911468	1.09002	1.31549	1.22785			0.959243	1	-0.280207
409	sp|Q96J01|THOC3_HUMAN	Q96J01	THOC3	THO complex subunit 3 OS=Homo sapiens OX=9606 GN=THOC3 PE=1 SV=1	1	10.91	10.3807	9.22683	13.4042	8.33128	7.74699		1.0725	1.02046	0.907037	1.31769	0.819	0.761562			0.122444	1	0.0908165
410	sp|Q9Y5L4|TIM13_HUMAN	Q9Y5L4	TIMM13	Mitochondrial import inner membrane translocase subunit Tim13 OS=Homo sapiens OX=9606 GN=TIMM13 PE=1 SV=1	1	11.053	9.03515	10.7557	15.2532	7.79127	6.11165		1.07506	0.878795	1.04614	1.48359	0.757811	0.594444			0.164963	1	0.188163
411	sp|O60830|TI17B_HUMAN	O60830	TIMM17B	Mitochondrial import inner membrane translocase subunit Tim17-B OS=Homo sapiens OX=9606 GN=TIMM17B PE=1 SV=1	1	13.0359	8.34185	10.4319	12.9014	6.86265	8.42632		1.22943	0.786729	0.983843	1.21675	0.647225	0.794696			0.240974	1	0.201527
412	sp|O75663|TIPRL_HUMAN	O75663	TIPRL	TIP41-like protein OS=Homo sapiens OX=9606 GN=TIPRL PE=1 SV=2	1	11.113	9.81073	8.82721	13.4735	9.12227	7.6533		1.1206	0.989288	0.890112	1.35864	0.919865	0.771738			0.0135622	1	0.0109852
413	sp|P04183|KITH_HUMAN	P04183	TK1	Thymidine kinase, cytosolic OS=Homo sapiens OX=9606 GN=TK1 PE=1 SV=2	2	10.1825	10.8169	9.28528	12.4286	9.39434	7.89236		1.00868	1.07152	0.9198	1.23118	0.930604	0.781818			0.084709	1	0.0501105
414	sp|P29401|TKT_HUMAN	P29401	TKT	Transketolase OS=Homo sapiens OX=9606 GN=TKT PE=1 SV=3	3	10.528	10.5225	9.84367	11.324	9.25377	8.52799		1.02233	1.02179	0.955876	1.09963	0.898593	0.828115			0.28611	1	0.0957341
415	sp|O15321|TM9S1_HUMAN	O15321	TM9SF1	Transmembrane 9 superfamily member 1 OS=Homo sapiens OX=9606 GN=TM9SF1 PE=1 SV=2	1	9.64975	9.00172	9.51169	13.0377	9.75831	9.04083		1.02791	0.958883	1.01321	1.3888	1.03948	0.963049			0.368809	1	-0.159103
416	sp|P55061|BI1_HUMAN	P55061	TMBIM6	Bax inhibitor 1 OS=Homo sapiens OX=9606 GN=TMBIM6 PE=1 SV=2	1	9.05497	11.6038	10.7656	12.0844	9.14676	7.34442		0.864452	1.10778	1.02776	1.15366	0.873215	0.701151			0.264722	1	0.159539
417	sp|Q9NX61|T161A_HUMAN	Q9NX61	TMEM161A	Transmembrane protein 161A OS=Homo sapiens OX=9606 GN=TMEM161A PE=1 SV=1	1	9.33241	9.93419	9.09831	12.1887	10.7177	8.72866		0.987038	1.05068	0.962278	1.28913	1.13355	0.923183			0.385233	1	-0.14497
418	sp|Q8WUH6|TM263_HUMAN	Q8WUH6	TMEM263	Transmembrane protein 263 OS=Homo sapiens OX=9606 GN=TMEM263 PE=1 SV=1	1	12.3555	9.46346	8.53777	15.5509	8.28296	5.80938		1.22103	0.935223	0.843743	1.53681	0.818562	0.574111			0.108584	1	0.138619
419	sp|P57088|TMM33_HUMAN	P57088	TMEM33	Transmembrane protein 33 OS=Homo sapiens OX=9606 GN=TMEM33 PE=1 SV=2	2	11.4028	10.3443	10.3715	11.5768	8.91976	7.38484		1.06507	0.966197	0.968734	1.08132	0.83314	0.689772			0.455846	1	0.227299
420	sp|Q9BUB7|TMM70_HUMAN	Q9BUB7	TMEM70	Transmembrane protein 70, mitochondrial OS=Homo sapiens OX=9606 GN=TMEM70 PE=1 SV=2	1	13.1841	8.33605	9.99943	14.5085	7.53783	6.43416		1.25485	0.793416	0.951736	1.3809	0.717443	0.612396			0.197646	1	0.214404
421	sp|Q9H3N1|TMX1_HUMAN	Q9H3N1	TMX1	Thioredoxin-related transmembrane protein 1 OS=Homo sapiens OX=9606 GN=TMX1 PE=1 SV=1	2	7.54045	10.3373	9.59244	10.9867	10.5599	10.9832		0.823487	1.12893	1.04758	1.19985	1.15323	1.19947			0.696929	1	-0.256367
422	sp|Q15025|TNIP1_HUMAN	Q15025	TNIP1	TNFAIP3-interacting protein 1 OS=Homo sapiens OX=9606 GN=TNIP1 PE=1 SV=2	1	8.68379	9.55506	9.40683	12.2627	10.8964	9.19519		0.942331	1.03688	1.02079	1.3307	1.18243	0.997825			0.688924	1	-0.218189
423	sp|Q92973|TNPO1_HUMAN	Q92973	TNPO1	Transportin-1 OS=Homo sapiens OX=9606 GN=TNPO1 PE=1 SV=2	2	10.2371	9.50389	9.85283	12.9031	9.26724	8.23585		1.03776	0.963434	0.998807	1.30802	0.939444	0.834889			0.0208734	1	-0.0129709
424	sp|Q9NS69|TOM22_HUMAN	Q9NS69	TOMM22	Mitochondrial import receptor subunit TOM22 homolog OS=Homo sapiens OX=9606 GN=TOMM22 PE=1 SV=3	2	10.3788	9.0353	10.3167	14.8661	8.20612	7.19699		1.04728	0.91171	1.04101	1.50006	0.828042	0.726214			0.0461594	1	0.0466702
425	sp|O43399|TPD54_HUMAN	O43399	TPD52L2	Tumor protein D54 OS=Homo sapiens OX=9606 GN=TPD52L2 PE=1 SV=2	1	11.9143	10.4516	9.60519	12.0072	9.28019	6.74144		1.11798	0.980723	0.901299	1.12669	0.870802	0.63258			0.338562	1	0.223685
426	sp|P60174|TPIS_HUMAN	P60174	TPI1	Triosephosphate isomerase OS=Homo sapiens OX=9606 GN=TPI1 PE=1 SV=4	1	10.8159	9.97563	9.03273	13.9286	8.78528	7.46191		1.08796	1.00344	0.908597	1.40107	0.883706	0.750589			0.0362961	1	0.031345
427	sp|P06753|TPM3_HUMAN	P06753	TPM3	Tropomyosin alpha-3 chain OS=Homo sapiens OX=9606 GN=TPM3 PE=1 SV=2	1	11.964	11.3966	6.43588	13.837	8.65401	7.7125		1.20457	1.14744	0.647984	1.39315	0.871313	0.776518			0.0212187	1	-0.0245785
428	sp|Q12931|TRAP1_HUMAN	Q12931	TRAP1	Heat shock protein 75 kDa, mitochondrial OS=Homo sapiens OX=9606 GN=TRAP1 PE=1 SV=3	1	10.4832	9.37907	10.3652	10.7118	10.3215	8.73928		1.04043	0.930848	1.02872	1.06311	1.02438	0.86735			0.0862321	1	0.02564
429	sp|Q6PJ69|TRI65_HUMAN	Q6PJ69	TRIM65	E3 ubiquitin-protein ligase TRIM65 OS=Homo sapiens OX=9606 GN=TRIM65 PE=1 SV=3	1	9.38964	9.8292	9.21263	11.8638	10.2371	9.46766		0.990766	1.03715	0.972088	1.25183	1.08019	0.998998			0.57794	1	-0.145159
430	sp|Q15645|PCH2_HUMAN	Q15645	TRIP13	Pachytene checkpoint protein 2 homolog OS=Homo sapiens OX=9606 GN=TRIP13 PE=1 SV=2	1	10.7849	10.7334	9.38599	11.859	8.90298	8.33366		1.04693	1.04193	0.911134	1.1512	0.864245	0.80898			0.224688	1	0.101447
431	sp|P68363|TBA1B_HUMAN	P68363	TUBA1B	Tubulin alpha-1B chain OS=Homo sapiens OX=9606 GN=TUBA1B PE=1 SV=1	4	11.8828	9.18322	9.86386	12.6637	8.94078	7.46558		1.15256	0.890713	0.956731	1.2283	0.867198	0.724113			0.171311	1	0.116223
432	sp|Q9BQE3|TBA1C_HUMAN	Q9BQE3	TUBA1C	Tubulin alpha-1C chain OS=Homo sapiens OX=9606 GN=TUBA1C PE=1 SV=1	1	11.9511	8.59563	10.0199	12.7596	8.19082	8.48293		1.17296	0.843629	0.983415	1.25231	0.803899	0.832569			0.103624	1	0.0717934
433	sp|P07437|TBB5_HUMAN	P07437	TUBB	Tubulin beta chain OS=Homo sapiens OX=9606 GN=TUBB PE=1 SV=2	2	12.0581	8.89101	10.1498	13.6218	8.71048	6.56878		1.1632	0.857684	0.979116	1.31405	0.84027	0.633667			0.176916	1	0.160475
434	sp|Q9BVA1|TBB2B_HUMAN	Q9BVA1	TUBB2B	Tubulin beta-2B chain OS=Homo sapiens OX=9606 GN=TUBB2B PE=1 SV=1	1	13.0106	8.4782	10.9144	12.975	8.12013	6.50163		1.20456	0.78494	1.0105	1.20127	0.751789	0.601943			0.315747	1	0.27119
435	sp|P68371|TBB4B_HUMAN	P68371	TUBB4B	Tubulin beta-4B chain OS=Homo sapiens OX=9606 GN=TUBB4B PE=1 SV=1	4	12.5334	8.77351	10.3616	12.8491	8.38131	7.10103		1.18731	0.831126	0.981566	1.21721	0.793971	0.672689			0.25246	1	0.191746
436	sp|Q9BUF5|TBB6_HUMAN	Q9BUF5	TUBB6	Tubulin beta-6 chain OS=Homo sapiens OX=9606 GN=TUBB6 PE=1 SV=1	3	12.1843	9.5825	11.8308	13.1754	7.52832	5.6987		1.08796	0.855641	1.0564	1.17646	0.672219	0.508848			0.454772	1	0.4297
437	sp|P49411|EFTU_HUMAN	P49411	TUFM	Elongation factor Tu, mitochondrial OS=Homo sapiens OX=9606 GN=TUFM PE=1 SV=3	1	12.1925	9.51399	10.8196	10.5158	9.3495	7.60859		1.12456	0.87751	0.997929	0.969912	0.862338	0.701768			0.648497	1	0.248847
438	sp|Q9BRA2|TXD17_HUMAN	Q9BRA2	TXNDC17	Thioredoxin domain-containing protein 17 OS=Homo sapiens OX=9606 GN=TXNDC17 PE=1 SV=1	1	10.9168	10.4958	10.755	12.0549	8.68995	7.08752		1.01811	0.978857	1.00303	1.12425	0.810437	0.660992			0.410148	1	0.243663
439	sp|Q8NBS9|TXND5_HUMAN	Q8NBS9	TXNDC5	Thioredoxin domain-containing protein 5 OS=Homo sapiens OX=9606 GN=TXNDC5 PE=1 SV=2	1	10.1887	9.61163	9.17095	13.5349	9.1259	8.36787		1.05505	0.995291	0.949659	1.40155	0.944994	0.866499			0.105771	1	-0.0675624
440	sp|P04818|TYSY_HUMAN	P04818	TYMS	Thymidylate synthase OS=Homo sapiens OX=9606 GN=TYMS PE=1 SV=3	9	10.5928	9.93171	9.59983	13.6492	8.39438	7.83216		1.0549	0.989073	0.956022	1.35928	0.835974	0.779984			0.0738157	1	0.0568282
441	sp|P22314|UBA1_HUMAN	P22314	UBA1	Ubiquitin-like modifier-activating enzyme 1 OS=Homo sapiens OX=9606 GN=UBA1 PE=1 SV=3	2	11.0495	10.8473	9.45099	11.7488	9.2466	7.65678		1.05745	1.03809	0.904465	1.12437	0.884904	0.732758			0.297788	1	0.14851
442	sp|Q14157|UBP2L_HUMAN	Q14157	UBAP2L	Ubiquitin-associated protein 2-like OS=Homo sapiens OX=9606 GN=UBAP2L PE=1 SV=2	1	12.2674	11.4894	9.51136	11.7624	8.62652	6.34289		1.10623	1.03607	0.857699	1.06069	0.777907	0.571978			0.515863	1	0.35287
443	sp|P0CG48|UBC_HUMAN	P0CG48	UBC	Polyubiquitin-C OS=Homo sapiens OX=9606 GN=UBC PE=1 SV=3	4	11.0598	9.39169	9.04515	14.2346	9.04248	7.22629		1.12485	0.955196	0.919951	1.44775	0.91968	0.734961			0.00504124	0.993723	0.00482607
444	sp|O00762|UBE2C_HUMAN	O00762	UBE2C	Ubiquitin-conjugating enzyme E2 C OS=Homo sapiens OX=9606 GN=UBE2C PE=1 SV=1	1	10.6255	10.7019	9.7096	13.2946	8.1596	7.50873		1.02705	1.03444	0.938517	1.28504	0.788695	0.725783			0.201554	1	0.14628
445	sp|P61088|UBE2N_HUMAN	P61088	UBE2N	Ubiquitin-conjugating enzyme E2 N OS=Homo sapiens OX=9606 GN=UBE2N PE=1 SV=1	3	13.1139	11.2523	9.49633	12.0888	8.25064	5.79801		1.1618	0.996882	0.841313	1.07099	0.730952	0.513665			0.522688	1	0.425628
446	sp|Q15819|UB2V2_HUMAN	Q15819	UBE2V2	Ubiquitin-conjugating enzyme E2 variant 2 OS=Homo sapiens OX=9606 GN=UBE2V2 PE=1 SV=4	3	12.7273	11.3921	9.44115	11.8262	8.83531	5.77798		1.1377	1.01834	0.843951	1.05715	0.789794	0.516498			0.492133	1	0.393673
447	sp|P09936|UCHL1_HUMAN	P09936	UCHL1	Ubiquitin carboxyl-terminal hydrolase isozyme L1 OS=Homo sapiens OX=9606 GN=UCHL1 PE=1 SV=2	2	10.8783	10.1876	9.26587	13.5021	8.08346	8.08265		1.07593	1.00762	0.916452	1.33544	0.799504	0.799424			0.097503	1	0.0730454
448	sp|P15374|UCHL3_HUMAN	P15374	UCHL3	Ubiquitin carboxyl-terminal hydrolase isozyme L3 OS=Homo sapiens OX=9606 GN=UCHL3 PE=1 SV=1	2	12.0315	9.47095	10.6552	11.7494	8.04013	8.05279		1.12242	0.883548	0.994029	1.0961	0.750066	0.751247			0.448975	1	0.224841
449	sp|P11172|UMPS_HUMAN	P11172	UMPS	Uridine 5'-monophosphate synthase OS=Homo sapiens OX=9606 GN=UMPS PE=1 SV=1	1	10.2865	10.2048	10.0914	12.0826	8.99015	8.34453		1.00905	1.00104	0.989915	1.18524	0.881885	0.818554			0.160505	1	0.0749594
450	sp|P31930|QCR1_HUMAN	P31930	UQCRC1	Cytochrome b-c1 complex subunit 1, mitochondrial OS=Homo sapiens OX=9606 GN=UQCRC1 PE=1 SV=3	1	11.6721	9.34978	10.052	13.1067	8.33835	7.48095		1.12687	0.902664	0.970463	1.26538	0.805017	0.72224			0.196243	1	0.141375
451	sp|P47985|UCRI_HUMAN	P47985	UQCRFS1	Cytochrome b-c1 complex subunit Rieske, mitochondrial OS=Homo sapiens OX=9606 GN=UQCRFS1 PE=1 SV=2	1	13.7308	8.59033	11.405	11.4036	8.37186	6.49842		1.22138	0.764125	1.01449	1.01437	0.744692	0.578046			0.533395	1	0.372201
452	sp|Q14694|UBP10_HUMAN	Q14694	USP10	Ubiquitin carboxyl-terminal hydrolase 10 OS=Homo sapiens OX=9606 GN=USP10 PE=1 SV=2	2	7.94787	9.5079	9.13323	9.10655	11.1156	13.1889		0.896747	1.07276	1.03049	1.02748	1.25415	1.48808			0.781679	1	-0.317282
453	sp|Q9Y4E8|UBP15_HUMAN	Q9Y4E8	USP15	Ubiquitin carboxyl-terminal hydrolase 15 OS=Homo sapiens OX=9606 GN=USP15 PE=1 SV=3	1	10.3141	9.37652	8.68769	13.4988	9.47924	8.64365		1.09035	0.991234	0.918415	1.42702	1.00209	0.91376			0.237292	1	-0.1322
454	sp|O94966|UBP19_HUMAN	O94966	USP19	Ubiquitin carboxyl-terminal hydrolase 19 OS=Homo sapiens OX=9606 GN=USP19 PE=1 SV=2	3	7.59487	8.29775	8.74168	5.81306	13.2271	16.3255		0.924914	1.01051	1.06457	0.707923	1.61082	1.98814			0.322353	1	-0.396043
455	sp|Q96RU2-2|UBP28_HUMAN	Q96RU2-2	USP28	Isoform of Q96RU2, Isoform 2 of Ubiquitin carboxyl-terminal hydrolase 28 OS=Homo sapiens OX=9606 GN=USP28	2	9.36821	10.1458	9.11716	12.0307	10.4528	8.88536		0.981609	1.06309	0.955304	1.26058	1.09525	0.931016			0.354874	1	-0.122241
456	sp|Q70CQ3|UBP30_HUMAN	Q70CQ3	USP30	Ubiquitin carboxyl-terminal hydrolase 30 OS=Homo sapiens OX=9606 GN=USP30 PE=1 SV=1	1	11.9432	6.75373	10.6615	5.51284	10.1534	14.9753		1.22042	0.690132	1.08945	0.563331	1.03753	1.53026			0.00816605	1	0.012314
457	sp|Q8TEY7|UBP33_HUMAN	Q8TEY7	USP33	Ubiquitin carboxyl-terminal hydrolase 33 OS=Homo sapiens OX=9606 GN=USP33 PE=1 SV=2	2	9.72344	9.64817	8.18205	8.20109	11.0615	13.1838		1.05867	1.05048	0.890849	0.892922	1.20436	1.43543			0.392896	1	-0.213265
458	sp|Q13107|UBP4_HUMAN	Q13107	USP4	Ubiquitin carboxyl-terminal hydrolase 4 OS=Homo sapiens OX=9606 GN=USP4 PE=1 SV=3	1	7.8127	10.7918	10.2223	10.3438	10.219	10.6104		0.813067	1.1231	1.06383	1.07648	1.06349	1.10423			0.325559	1	-0.126651
459	sp|Q96K76|UBP47_HUMAN	Q96K76	USP47	Ubiquitin carboxyl-terminal hydrolase 47 OS=Homo sapiens OX=9606 GN=USP47 PE=1 SV=3	2	9.34906	9.95715	8.85844	11.2342	10.1801	10.4211		0.995829	1.0606	0.94357	1.19662	1.08434	1.11002			1.27189	1	-0.177109
460	sp|Q86UV5|UBP48_HUMAN	Q86UV5	USP48	Ubiquitin carboxyl-terminal hydrolase 48 OS=Homo sapiens OX=9606 GN=USP48 PE=1 SV=1	1	8.52559	7.72834	9.49639	6.18129	11.9566	16.1118		0.99326	0.900378	1.10636	0.720142	1.39299	1.87708			0.275656	1	-0.309451
461	sp|P45974|UBP5_HUMAN	P45974	USP5	Ubiquitin carboxyl-terminal hydrolase 5 OS=Homo sapiens OX=9606 GN=USP5 PE=1 SV=2	2	9.03293	10.572	8.68075	12.3513	9.76392	9.59915		0.958039	1.12127	0.920687	1.30998	1.03557	1.01809			0.471206	1	-0.160587
462	sp|Q93009|UBP7_HUMAN	Q93009	USP7	Ubiquitin carboxyl-terminal hydrolase 7 OS=Homo sapiens OX=9606 GN=USP7 PE=1 SV=2	2	6.96506	12.4827	9.89614	7.63534	11.9877	11.033		0.71208	1.27618	1.01174	0.780606	1.22558	1.12797			0.0862587	1	-0.0770257
463	sp|Q93008|USP9X_HUMAN	Q93008	USP9X	Ubiquitin carboxyl-terminal hydrolase 9X OS=Homo sapiens OX=9606 GN=USP9X PE=1 SV=4	3	8.713	9.94381	9.48949	8.92438	11.6503	11.279		0.928684	1.05987	1.01145	0.951214	1.24176	1.20218			0.528965	1	-0.170772
464	sp|P63027|VAMP2_HUMAN	P63027	VAMP2	Vesicle-associated membrane protein 2 OS=Homo sapiens OX=9606 GN=VAMP2 PE=1 SV=3	1	10.3204	10.2404	9.65442	14.8937	8.61048	6.28068		1.02469	1.01675	0.958567	1.47876	0.854916	0.623595			0.105356	1	0.113723
465	sp|P26640|SYVC_HUMAN	P26640	VARS1	Valine--tRNA ligase OS=Homo sapiens OX=9606 GN=VARS1 PE=1 SV=4	1	10.4843	8.30131	11.0592	9.01938	10.9048	10.2311		1.05388	0.834449	1.11167	0.906629	1.09615	1.02843			0.048166	1	-0.0213784
466	sp|P55072|TERA_HUMAN	P55072	VCP	Transitional endoplasmic reticulum ATPase OS=Homo sapiens OX=9606 GN=VCP PE=1 SV=4	2	11.1599	10.2761	10.1126	11.9029	8.97118	7.57742		1.06121	0.977168	0.961621	1.13187	0.853085	0.72055			0.336615	1	0.173097
467	sp|P21796|VDAC1_HUMAN	P21796	VDAC1	Non-selective voltage-gated ion channel VDAC1 OS=Homo sapiens OX=9606 GN=VDAC1 PE=1 SV=2	1	8.96939	8.14808	9.83824	14.0004	8.77985	10.264		0.998236	0.906829	1.09493	1.55816	0.977141	1.14232			0.515411	1	-0.270416
468	sp|P45880|VDAC2_HUMAN	P45880	VDAC2	Voltage-dependent anion-selective channel protein 2 OS=Homo sapiens OX=9606 GN=VDAC2 PE=1 SV=2	3	10.4226	8.97784	9.16639	14.2952	7.99422	9.1438		1.09455	0.942825	0.962627	1.50124	0.839529	0.960254			0.126017	1	-0.094948
469	sp|Q9Y277|VDAC3_HUMAN	Q9Y277	VDAC3	Voltage-dependent anion-selective channel protein 3 OS=Homo sapiens OX=9606 GN=VDAC3 PE=1 SV=1	2	9.47524	9.3855	10.1227	13.5226	8.44091	9.05313		0.980758	0.97147	1.04777	1.39969	0.873697	0.937067			0.105045	1	-0.0663319
470	sp|Q969T9|WBP2_HUMAN	Q969T9	WBP2	WW domain-binding protein 2 OS=Homo sapiens OX=9606 GN=WBP2 PE=1 SV=1	3	10.7371	10.1444	8.69941	14.0676	8.99648	7.35499		1.08892	1.02882	0.882265	1.42669	0.912393	0.745919			0.00931594	1	0.00855939
471	sp|Q5MNZ6|WIPI3_HUMAN	Q5MNZ6	WDR45B	WD repeat domain phosphoinositide-interacting protein 3 OS=Homo sapiens OX=9606 GN=WDR45B PE=1 SV=2	1	10.3546	9.91672	9.22589	13.174	9.1394	8.18947		1.05311	1.00858	0.938315	1.33985	0.929519	0.832907			0.02896	1	-0.0192459
472	sp|O14980|XPO1_HUMAN	O14980	XPO1	Exportin-1 OS=Homo sapiens OX=9606 GN=XPO1 PE=1 SV=1	3	9.20388	10.1437	10.2535	7.43533	11.4095	11.5541		0.932794	1.02804	1.03917	0.753555	1.15633	1.17099			0.016751	1	-0.0113699
473	sp|Q9HAV4|XPO5_HUMAN	Q9HAV4	XPO5	Exportin-5 OS=Homo sapiens OX=9606 GN=XPO5 PE=1 SV=1	3	8.26297	11.2751	9.60103	8.30003	11.5014	11.0595		0.85071	1.16082	0.988469	0.854525	1.18412	1.13862			0.150785	1	-0.079715
474	sp|Q9UIA9|XPO7_HUMAN	Q9UIA9	XPO7	Exportin-7 OS=Homo sapiens OX=9606 GN=XPO7 PE=1 SV=3	1	10.7896	10.1289	9.79048	11.6127	9.64102	8.03724		1.05405	0.989505	0.956443	1.13446	0.941842	0.785167			0.189625	1	0.0832812
475	sp|O43592|XPOT_HUMAN	O43592	XPOT	Exportin-T OS=Homo sapiens OX=9606 GN=XPOT PE=1 SV=2	3	10.4449	9.68377	9.13722	11.9635	9.75003	9.0206		1.07069	0.992669	0.936643	1.22636	0.999461	0.924688			0.170962	1	-0.0623844
476	sp|P13010|XRCC5_HUMAN	P13010	XRCC5	X-ray repair cross-complementing protein 5 OS=Homo sapiens OX=9606 GN=XRCC5 PE=1 SV=3	1	10.7596	10.7538	10.0925	10.6816	9.69912	8.01336		1.02129	1.02074	0.957972	1.01389	0.92063	0.760619			0.510098	1	0.164075
477	sp|P54577|SYYC_HUMAN	P54577	YARS1	Tyrosine--tRNA ligase, cytoplasmic OS=Homo sapiens OX=9606 GN=YARS1 PE=1 SV=4	1	11.6423	12.3221	10.1792	11.7476	6.74097	7.36791		1.02294	1.08267	0.894386	1.03219	0.59229	0.647377			0.675072	1	0.441175
478	sp|Q9Y5A9|YTHD2_HUMAN	Q9Y5A9	YTHDF2	YTH domain-containing family protein 2 OS=Homo sapiens OX=9606 GN=YTHDF2 PE=1 SV=2	1	11.2206	10.4499	10.1671	11.756	9.60403	6.8024		1.0573	0.984672	0.958031	1.10775	0.904971	0.640978			0.340266	1	0.211441
479	sp|P62258|1433E_HUMAN	P62258	YWHAE	14-3-3 protein epsilon OS=Homo sapiens OX=9606 GN=YWHAE PE=1 SV=1	1	10.3849	11.1603	9.60102	12.631	8.88957	7.33321		1.00027	1.07496	0.92477	1.21662	0.856244	0.706335			0.223492	1	0.144814
480	sp|Q9UL40|ZN346_HUMAN	Q9UL40	ZNF346	Zinc finger protein 346 OS=Homo sapiens OX=9606 GN=ZNF346 PE=1 SV=1	2	10.1052	8.2917	9.50141	9.43158	11.1684	11.5017		1.08664	0.891636	1.02172	1.01421	1.20098	1.23682			0.755772	1	-0.201935
481	sp|Q96F45|ZN503_HUMAN	Q96F45	ZNF503	Zinc finger protein 503 OS=Homo sapiens OX=9606 GN=ZNF503 PE=1 SV=1	1	10.7778	8.40396	9.42405	13.0671	10.6943	7.63278		1.13031	0.881356	0.988338	1.3704	1.12155	0.80048			0.156259	1	-0.10715
482	sp|O43264|ZW10_HUMAN	O43264	ZW10	Centromere/kinetochore protein zw10 homolog OS=Homo sapiens OX=9606 GN=ZW10 PE=1 SV=3	1	11.2347	9.85581	9.25372	12.2083	9.0223	8.42509		1.11073	0.974399	0.914874	1.20698	0.891994	0.832951			0.0901014	1	0.0476392
