# Supplementary material for: Comprehensive Chemoproteomics Unveils Selective HMG-CoA Synthase 1 Inhibitors for Targeting Mevalonate Metabolism in Cancer
Source: J Am Chem Soc. 2026 May 13;148(20):20705–19. doi: 10.1021/jacs.6c02556 (PMC13220267; doi:10.1021/jacs.6c02556)
Supplement: Supplementary file 5 [file ja6c02556_si_005.xlsx]

## Sheet: Table S3
Sun and Yi et al. 2026
TABLE S3. Competitive AFFINITY-PROTEOMICS USING CNP9-BIOTIN PROBE (RELATED TO FIGURE 3B, RIGHT PANEL).
HEK293T cells pretreated with CNP9 or DMSO were incubated with CNP9-Biotin, followed by streptavidin enrichement and TMT-6plex analysis.

## Sheet: TMT signal
						TMT scaled value (to 60)							ratio to UT							Welch's t-test (UT/CNP9)
Rank	Protein Id	UniProtID	Gene Symbol	Description	Number of peptides	UT_1_scaled	UT_2_scaled	UT_3_scaled	CNP9_1_scaled	CNP9_2_scaled	CNP9_3_scaled		UT_1_ratio	UT_2_ratio	UT_3_ratio	CNP9_1_ratio	CNP9_2_ratio	CNP9_3_ratio		Significant (UT/CNP9)	-Log10(p-value)	q-value	Log2(ratio)
1	sp|Q8WTS1|ABHD5_HUMAN	Q8WTS1	ABHD5	1-acylglycerol-3-phosphate O-acyltransferase ABHD5 OS=Homo sapiens OX=9606 GN=ABHD5 PE=1 SV=1	1	10.8021	12.8002	13.0651	12.4747	12.296	9.36402		0.883791	1.04727	1.06894	1.02064	1.00601	0.766132			0.736785	0.531857	0.298689
2	sp|Q13085|ACACA_HUMAN	Q13085	ACACA	Acetyl-CoA carboxylase 1 OS=Homo sapiens OX=9606 GN=ACACA PE=1 SV=2	1	17.1522	13.5018	17.9209	9.33724	10.7559	8.48407		1.05932	0.833877	1.1068	0.57667	0.66429	0.523979			1.75157	0.0491429	0.949807
3	sp|O00763|ACACB_HUMAN	O00763	ACACB	Acetyl-CoA carboxylase 2 OS=Homo sapiens OX=9606 GN=ACACB PE=1 SV=3	3	12.5203	12.5673	12.6941	11.3282	11.5978	11.8126		0.994154	0.997886	1.00796	0.899497	0.920904	0.937964			0.746001	0.523593	0.309756
4	sp|P24752|THIL_HUMAN	P24752	ACAT1	Acetyl-CoA acetyltransferase, mitochondrial OS=Homo sapiens OX=9606 GN=ACAT1 PE=1 SV=1	2	9.73946	10.7935	11.0438	10.9438	12.6183	14.6005		0.925311	1.02545	1.04923	1.03973	1.19882	1.38715			0.186035	0.904195	-0.0770241
5	sp|Q9BWD1|THIC_HUMAN	Q9BWD1	ACAT2	Acetyl-CoA acetyltransferase, cytosolic OS=Homo sapiens OX=9606 GN=ACAT2 PE=1 SV=2	1	11.8477	13.0022	14.5548	13.639	11.4731	7.33085		0.902001	0.9899	1.1081	1.03838	0.873484	0.55812			0.687768	0.3486	0.510688
6	sp|P60709|ACTB_HUMAN	P60709	ACTB	Actin, cytoplasmic 1 OS=Homo sapiens OX=9606 GN=ACTB PE=1 SV=1	5	9.27272	9.94329	14.3685	12.0775	10.3175	13.2932		0.828303	0.888203	1.28349	1.07885	0.921628	1.18744			0.298607	0.89525	0.0809757
7	sp|Q562R1|ACTBL_HUMAN	Q562R1	ACTBL2	Beta-actin-like protein 2 OS=Homo sapiens OX=9606 GN=ACTBL2 PE=1 SV=2	2	9.03282	10.3308	14.0431	12.6862	10.9651	11.9748		0.811169	0.927731	1.2611	1.13926	0.984688	1.07537			0.488743	0.898015	0.0730453
8	sp|Q5BKX5|ACTMP_HUMAN	Q5BKX5	ACTMAP	Actin maturation protease OS=Homo sapiens OX=9606 GN=ACTMAP PE=1 SV=2	1	13.9338	13.7352	12.5562	11.8745	12.3797	9.45439		1.03918	1.02437	0.936442	0.885596	0.923278	0.705108			0.8182	0.379125	0.451747
9	sp|Q8N157|AHI1_HUMAN	Q8N157	AHI1	Jouberin OS=Homo sapiens OX=9606 GN=AHI1 PE=1 SV=1	3	12.2513	14.3482	13.1186	11.804	10.9814	9.74784		0.925368	1.08375	0.99088	0.891588	0.829449	0.736278			1.212	0.296976	0.477726
10	sp|O95433|AHSA1_HUMAN	O95433	AHSA1	Activator of 90 kDa heat shock protein ATPase homolog 1 OS=Homo sapiens OX=9606 GN=AHSA1 PE=1 SV=1	1	7.94166	11.0153	15.3092	13.1682	12.2138	8.29348		0.695291	0.964388	1.34032	1.15287	1.06932	0.726093			0.299115	0.734878	0.190355
11	sp|P27144|KAD4_HUMAN	P27144	AK4	Adenylate kinase 4, mitochondrial OS=Homo sapiens OX=9606 GN=AK4 PE=1 SV=1	1	4.60934	7.43764	12.9158	11.5188	12.8856	15.2423		0.553947	0.893849	1.5522	1.38432	1.54857	1.8318			0.837528	0.297091	-0.59596
12	sp|P15121|ALDR_HUMAN	P15121	AKR1B1	Aldo-keto reductase family 1 member B1 OS=Homo sapiens OX=9606 GN=AKR1B1 PE=1 SV=3	2	5.23843	6.88023	13.1407	13.5525	12.6942	13.7324		0.622158	0.817151	1.56069	1.60961	1.50766	1.63096			0.87351	0.280114	-0.584426
13	sp|P30837|AL1B1_HUMAN	P30837	ALDH1B1	Aldehyde dehydrogenase X, mitochondrial OS=Homo sapiens OX=9606 GN=ALDH1B1 PE=1 SV=4	2	26.0945	24.5335	28.5731	2.55908	1.92967	2.40472		0.988416	0.929285	1.0823	0.0969334	0.0730927	0.0910865		+	4.45967	0	3.71812
14	sp|P05091|ALDH2_HUMAN	P05091	ALDH2	Aldehyde dehydrogenase, mitochondrial OS=Homo sapiens OX=9606 GN=ALDH2 PE=1 SV=2	4	13.529	12.5222	13.7048	13.2175	11.0525	9.50299		1.0209	0.94493	1.03417	0.997396	0.834022	0.717098			0.942907	0.364459	0.435739
15	sp|P49419|AL7A1_HUMAN	P49419	ALDH7A1	Alpha-aminoadipic semialdehyde dehydrogenase OS=Homo sapiens OX=9606 GN=ALDH7A1 PE=1 SV=5	3	11.1829	10.8944	12.6773	12.358	12.4317	11.6385		0.965304	0.940398	1.0943	1.06674	1.0731	1.00463			0.377148	0.855769	0.118007
16	sp|P49189|AL9A1_HUMAN	P49189	ALDH9A1	4-trimethylaminobutyraldehyde dehydrogenase OS=Homo sapiens OX=9606 GN=ALDH9A1 PE=1 SV=3	2	7.43689	8.46895	12.4729	11.335	11.1639	16.5593		0.786177	0.895278	1.31855	1.19825	1.18017	1.75054			0.638243	0.563136	-0.283394
17	sp|P61204|ARF3_HUMAN	P61204	ARF3	ADP-ribosylation factor 3 OS=Homo sapiens OX=9606 GN=ARF3 PE=1 SV=2	1	8.92382	11.1332	16.7194	10.5087	10.943	10.6956		0.727953	0.908179	1.36387	0.857241	0.892668	0.872487			1.09329	0.455	0.332918
18	sp|P18085|ARF4_HUMAN	P18085	ARF4	ADP-ribosylation factor 4 OS=Homo sapiens OX=9606 GN=ARF4 PE=1 SV=3	2	7.82164	9.79063	15.3685	12.8897	12.3882	9.56301		0.711474	0.890578	1.39795	1.17247	1.12686	0.869872			0.114108	0.941971	0.0631754
19	sp|P40616|ARL1_HUMAN	P40616	ARL1	ADP-ribosylation factor-like protein 1 OS=Homo sapiens OX=9606 GN=ARL1 PE=1 SV=1	1	7.15977	8.44956	11.8716	10.7935	9.60581	19.2795		0.781606	0.922408	1.29599	1.17829	1.04863	2.10468			0.390057	0.576822	-0.303832
20	sp|O15145|ARPC3_HUMAN	O15145	ARPC3	Actin-related protein 2/3 complex subunit 3 OS=Homo sapiens OX=9606 GN=ARPC3 PE=1 SV=3	2	9.17248	11.9801	14.2205	12.4062	11.8664	9.52682		0.777921	1.01603	1.20605	1.05218	1.00639	0.807973			0.678526	0.583447	0.240413
21	sp|P59998|ARPC4_HUMAN	P59998	ARPC4	Actin-related protein 2/3 complex subunit 4 OS=Homo sapiens OX=9606 GN=ARPC4 PE=1 SV=3	1	5.15295	8.22848	13.6203	10.1182	11.0155	17.0175		0.572513	0.914216	1.51327	1.12417	1.22386	1.89071			0.51188	0.47568	-0.383438
22	sp|Q9Y4P1|ATG4B_HUMAN	Q9Y4P1	ATG4B	Cysteine protease ATG4B OS=Homo sapiens OX=9606 GN=ATG4B PE=1 SV=2	1	13.1334	14.275	13.2572	13.2134	12.3726	6.8819		0.968885	1.0531	0.978013	0.974782	0.912756	0.507694			0.683081	0.30336	0.569581
23	sp|P05023|AT1A1_HUMAN	P05023	ATP1A1	Sodium/potassium-transporting ATPase subunit alpha-1 OS=Homo sapiens OX=9606 GN=ATP1A1 PE=1 SV=1	2	8.89587	8.19776	13.0514	12.614	10.7624	15.3745		0.885306	0.815831	1.29886	1.25533	1.07106	1.53005			0.455006	0.709911	-0.189191
24	sp|P54709|AT1B3_HUMAN	P54709	ATP1B3	Sodium/potassium-transporting ATPase subunit beta-3 OS=Homo sapiens OX=9606 GN=ATP1B3 PE=1 SV=1	1	5.90465	9.43121	12.726	13.4836	12.5495	11.8097		0.631248	1.00826	1.36049	1.44149	1.34163	1.26254			0.710396	0.523633	-0.310113
25	sp|P16615|AT2A2_HUMAN	P16615	ATP2A2	Sarcoplasmic/endoplasmic reticulum calcium ATPase 2 OS=Homo sapiens OX=9606 GN=ATP2A2 PE=1 SV=1	1	9.22652	10.4895	9.5268	13.9087	11.6885	14.3866		0.946543	1.07611	0.977349	1.42688	1.19911	1.47591			0.623262	0.563413	-0.259224
26	sp|P25705|ATPA_HUMAN	P25705	ATP5F1A	ATP synthase subunit alpha, mitochondrial OS=Homo sapiens OX=9606 GN=ATP5F1A PE=1 SV=1	4	7.76009	10.0962	12.9949	13.6764	12.4559	10.7765		0.754598	0.981763	1.26364	1.32991	1.21122	1.04792			0.296273	0.886197	-0.0950805
27	sp|P06576|ATPB_HUMAN	P06576	ATP5F1B	ATP synthase subunit beta, mitochondrial OS=Homo sapiens OX=9606 GN=ATP5F1B PE=1 SV=3	2	9.03878	10.2647	14.2234	11.3753	11.9788	12.1578		0.808796	0.918488	1.27272	1.01787	1.07187	1.08789			0.544724	0.893992	0.0790437
28	sp|O75964|ATP5L_HUMAN	O75964	ATP5MG	ATP synthase subunit g, mitochondrial OS=Homo sapiens OX=9606 GN=ATP5MG PE=1 SV=3	2	7.48317	9.3696	12.9169	11.1592	11.5348	15.0194		0.754106	0.944208	1.30169	1.12455	1.1624	1.51356			0.538246	0.721276	-0.176252
29	sp|O75947|ATP5H_HUMAN	O75947	ATP5PD	ATP synthase subunit d, mitochondrial OS=Homo sapiens OX=9606 GN=ATP5PD PE=1 SV=3	1	11.1063	13.7559	13.5173	12.1644	12.7513	7.81105		0.868141	1.07526	1.0566	0.950853	0.996724	0.610563			0.693566	0.396703	0.444868
30	sp|P38606|VATA_HUMAN	P38606	ATP6V1A	V-type proton ATPase catalytic subunit A OS=Homo sapiens OX=9606 GN=ATP6V1A PE=1 SV=2	2	10.6976	12.9681	13.2103	13.3293	10.1097	10.3826		0.870287	1.05501	1.07471	1.08439	0.822463	0.844667			0.955306	0.461837	0.318221
31	sp|Q9UBB4|ATX10_HUMAN	Q9UBB4	ATXN10	Ataxin-10 OS=Homo sapiens OX=9606 GN=ATXN10 PE=1 SV=1	1	9.33256	9.70599	11.6318	11.685	10.8097	16.1675		0.912858	0.949385	1.13776	1.14296	1.05734	1.58141			0.288917	0.847031	-0.129818
32	sp|Q96GX2|A7L3B_HUMAN	Q96GX2	ATXN7L3B	Ataxin-7-like protein 3B OS=Homo sapiens OX=9606 GN=ATXN7L3B PE=1 SV=2	1	13.3916	14.9923	13.3081	10.665	12.9018	8.13284		0.963608	1.07879	0.957601	0.767414	0.928363	0.585209			1.01757	0.230429	0.606943
33	sp|O75531|BAF_HUMAN	O75531	BANF1	Barrier-to-autointegration factor OS=Homo sapiens OX=9606 GN=BANF1 PE=1 SV=1	1	11.4752	11.0058	10.7055	8.22864	9.4474	20.6126		1.03734	0.994906	0.967759	0.743855	0.854029	1.86335			0.0837648	0.902731	0.106715
34	sp|P51572|BAP31_HUMAN	P51572	BCAP31	B-cell receptor-associated protein 31 OS=Homo sapiens OX=9606 GN=BCAP31 PE=1 SV=3	2	10.4682	12.5731	13.6841	11.8831	12.228	9.63166		0.855122	1.02706	1.11782	0.970699	0.998874	0.786783			0.91224	0.487451	0.30972
35	sp|Q13867|BLMH_HUMAN	Q13867	BLMH	Bleomycin hydrolase OS=Homo sapiens OX=9606 GN=BLMH PE=1 SV=1	1	9.82538	11.4338	11.0343	11.6752	13.4419	12.4148		0.91276	1.06218	1.02506	1.08461	1.24873	1.15332			0.0697757	0.97552	-0.029039
36	sp|Q9H3K6|BOLA2_HUMAN	Q9H3K6	BOLA2B	BolA-like protein 2 OS=Homo sapiens OX=9606 GN=BOLA2B PE=1 SV=1	1	11.9493	14.0313	14.5895	12.1504	9.62978	9.59903		0.883605	1.03756	1.07883	0.898471	0.712083	0.70981			1.73545	0.209778	0.562746
37	sp|Q6PJG6|BRAT1_HUMAN	Q6PJG6	BRAT1	BRCA1-associated ATM activator 1 OS=Homo sapiens OX=9606 GN=BRAT1 PE=1 SV=2	1	10.3126	11.8202	12.1106	11.6384	11.1749	13.2559		0.903469	1.03555	1.06098	1.01962	0.979011	1.16132			0.416964	0.853445	0.113803
38	sp|P43251|BTD_HUMAN	P43251	BTD	Biotinidase OS=Homo sapiens OX=9606 GN=BTD PE=1 SV=2	3	25.8085	24.958	29.6233	1.71632	2.03465	1.6677		0.963125	0.931387	1.10549	0.0640499	0.0759292	0.0622357		+	4.87711	0	4.08106
39	sp|Q9Y6E2|5MP1_HUMAN	Q9Y6E2	BZW2	eIF5-mimic protein 1 OS=Homo sapiens OX=9606 GN=BZW2 PE=1 SV=1	2	10.0271	10.9711	11.5734	12.1885	11.6852	13.5817		0.92354	1.01049	1.06597	1.12262	1.07626	1.25094			0.0380515	1	-0.012726
40	sp|P35219|CAH8_HUMAN	P35219	CA8	Carbonic anhydrase-related protein OS=Homo sapiens OX=9606 GN=CA8 PE=1 SV=3	1	4.91338	7.92257	15.1091	13.2431	11.8142	11.9111		0.52747	0.850517	1.62201	1.42169	1.2683	1.2787			0.445141	0.519448	-0.366188
41	sp|P07384|CAN1_HUMAN	P07384	CAPN1	Calpain-1 catalytic subunit OS=Homo sapiens OX=9606 GN=CAPN1 PE=1 SV=1	2	9.8003	10.7006	11.0525	12.0466	11.0141	15.1863		0.931784	1.01738	1.05084	1.14535	1.04719	1.44387			0.182433	0.906762	-0.0775104
42	sp|P47756|CAPZB_HUMAN	P47756	CAPZB	F-actin-capping protein subunit beta OS=Homo sapiens OX=9606 GN=CAPZB PE=1 SV=5	1	11.9325	12.6748	13.5291	13.9754	11.6575	8.16322		0.938671	0.997063	1.06427	1.09938	0.917034	0.64216			0.623764	0.443824	0.395608
43	sp|P48643|TCPE_HUMAN	P48643	CCT5	T-complex protein 1 subunit epsilon OS=Homo sapiens OX=9606 GN=CCT5 PE=1 SV=1	1	10.4412	11.7586	12.8048	14.3637	12.6297	8.4432		0.894842	1.00775	1.09741	1.23102	1.08241	0.723609			0.297009	0.737277	0.200942
44	sp|P50990|TCPQ_HUMAN	P50990	CCT8	T-complex protein 1 subunit theta OS=Homo sapiens OX=9606 GN=CCT8 PE=1 SV=4	1	9.45589	8.45929	12.805	11.1505	11.06	16.5252		0.923422	0.826099	1.25048	1.08891	1.08008	1.61378			0.262317	0.831687	-0.142427
45	sp|P11802|CDK4_HUMAN	P11802	CDK4	Cyclin-dependent kinase 4 OS=Homo sapiens OX=9606 GN=CDK4 PE=1 SV=2	1	6.79788	7.57598	14.5504	13.9829	11.0604	12.8304		0.70507	0.785775	1.50915	1.45029	1.14718	1.33075			0.523558	0.583556	-0.279883
46	sp|P42771|CDN2A_HUMAN	P42771	CDKN2A	Cyclin-dependent kinase inhibitor 2A OS=Homo sapiens OX=9606 GN=CDKN2A PE=1 SV=2	2	10.19	12.5488	13.252	8.88343	11.4832	13.8327		0.849386	1.046	1.10461	0.740476	0.957177	1.15302			0.583621	0.587603	0.276459
47	sp|P23528|COF1_HUMAN	P23528	CFL1	Cofilin-1 OS=Homo sapiens OX=9606 GN=CFL1 PE=1 SV=3	1	7.79041	11.0916	15.8707	12.0244	11.6233	9.39006		0.672502	0.957474	1.37002	1.038	1.00337	0.810591			0.485909	0.667718	0.209556
48	sp|Q9Y696|CLIC4_HUMAN	Q9Y696	CLIC4	Chloride intracellular channel protein 4 OS=Homo sapiens OX=9606 GN=CLIC4 PE=1 SV=4	1	6.34367	9.1247	16.5304	10.8542	13.801	9.68967		0.594743	0.855474	1.54978	1.01763	1.2939	0.908442			0.0131387	0.993968	-0.011979
49	sp|O75503|CLN5_HUMAN	O75503	CLN5	Bis(monoacylglycero)phosphate synthase CLN5 OS=Homo sapiens OX=9606 GN=CLN5 PE=1 SV=2	1	12.5728	13.9214	13.0441	12.7787	11.9022	8.35353		0.953969	1.0563	0.989733	0.969589	0.903091	0.63383			0.836716	0.351379	0.470283
50	sp|P30085|KCY_HUMAN	P30085	CMPK1	UMP-CMP kinase OS=Homo sapiens OX=9606 GN=CMPK1 PE=1 SV=3	1	7.58121	10.1129	14.5877	11.295	10.9062	13.0982		0.704533	0.939806	1.35566	1.04966	1.01353	1.21724			0.0311312	1	0.0121735
51	sp|P21964|COMT_HUMAN	P21964	COMT	Catechol O-methyltransferase OS=Homo sapiens OX=9606 GN=COMT PE=1 SV=2	2	9.66389	11.8201	12.2677	14.438	11.3646	10.1096		0.858968	1.05062	1.09041	1.28331	1.01014	0.898586			0.234294	0.880787	0.107302
52	sp|P53618|COPB_HUMAN	P53618	COPB1	Coatomer subunit beta OS=Homo sapiens OX=9606 GN=COPB1 PE=1 SV=3	2	9.35725	9.81842	13.4912	13.0904	11.8832	11.7168		0.859334	0.901686	1.23898	1.20218	1.0913	1.07602			0.0121407	0.993945	0.0029982
53	sp|P61923|COPZ1_HUMAN	P61923	COPZ1	Coatomer subunit zeta-1 OS=Homo sapiens OX=9606 GN=COPZ1 PE=1 SV=1	1	4.9768	7.07096	12.0714	10.2654	9.75556	20.8367		0.619027	0.879505	1.50147	1.27684	1.21342	2.59172			0.634692	0.302519	-0.577032
54	sp|P13073|COX41_HUMAN	P13073	COX4I1	Cytochrome c oxidase subunit 4 isoform 1, mitochondrial OS=Homo sapiens OX=9606 GN=COX4I1 PE=1 SV=1	1	9.0784	12.3673	12.5436	10.8767	14.2281	9.98434		0.801288	1.09158	1.10714	0.96001	1.25582	0.88125			0.288285	0.828149	0.143842
55	sp|P20674|COX5A_HUMAN	P20674	COX5A	Cytochrome c oxidase subunit 5A, mitochondrial OS=Homo sapiens OX=9606 GN=COX5A PE=1 SV=2	1	13.4934	15.2497	9.99163	7.0345	8.61295	19.1112		1.04506	1.18109	0.773851	0.544821	0.667072	1.48016			0.362407	0.48998	0.464524
56	sp|P55060|XPO2_HUMAN	P55060	CSE1L	Exportin-2 OS=Homo sapiens OX=9606 GN=CSE1L PE=1 SV=3	2	10.4483	9.85226	11.0314	10.9677	11.6455	16.5032		1.00041	0.943344	1.05625	1.05014	1.11504	1.58016			0.188596	0.875818	-0.109035
57	sp|O43169|CYB5B_HUMAN	O43169	CYB5B	Cytochrome b5 type B OS=Homo sapiens OX=9606 GN=CYB5B PE=1 SV=3	2	8.20642	9.19209	10.5777	12.2517	9.50541	18.4731		0.880008	0.985706	1.13429	1.3138	1.0193	1.98095			0.420823	0.585442	-0.288554
58	sp|P61803|DAD1_HUMAN	P61803	DAD1	Dolichyl-diphosphooligosaccharide--protein glycosyltransferase subunit DAD1 OS=Homo sapiens OX=9606 GN=DAD1 PE=1 SV=3	2	6.96453	8.95414	12.2979	10.0228	11.3801	17.345		0.740471	0.952007	1.30752	1.06563	1.20994	1.84413			0.444131	0.587484	-0.267306
59	sp|Q7Z4W1|DCXR_HUMAN	Q7Z4W1	DCXR	L-xylulose reductase OS=Homo sapiens OX=9606 GN=DCXR PE=1 SV=2	1	6.04734	11.4771	14.3368	13.7081	10.5391	9.93895		0.569408	1.08066	1.34993	1.29073	0.992347	0.935836			0.0147178	0.995051	0.0120553
60	sp|Q16531|DDB1_HUMAN	Q16531	DDB1	DNA damage-binding protein 1 OS=Homo sapiens OX=9606 GN=DDB1 PE=1 SV=1	1	11.137	10.9268	18.4601	10.8941	11.2942	8.4248		0.824476	0.808916	1.36661	0.806497	0.836117	0.623692			1.27917	0.224308	0.560349
61	sp|P39656|OST48_HUMAN	P39656	DDOST	Dolichyl-diphosphooligosaccharide--protein glycosyltransferase 48 kDa subunit OS=Homo sapiens OX=9606 GN=DDOST PE=1 SV=4	1	5.40495	7.52237	13.489	11.9164	11.164	15.9082		0.613819	0.854286	1.53189	1.3533	1.26785	1.80664			0.759564	0.363647	-0.460972
62	sp|P30046|DOPD_HUMAN	P30046	DDT	D-dopachrome decarboxylase OS=Homo sapiens OX=9606 GN=DDT PE=1 SV=3	3	9.05682	11.49	14.4795	12.1014	10.9688	10.9602		0.775716	0.984115	1.24017	1.03649	0.939479	0.938743			1.47942	0.576675	0.205286
63	sp|Q92841|DDX17_HUMAN	Q92841	DDX17	Probable ATP-dependent RNA helicase DDX17 OS=Homo sapiens OX=9606 GN=DDX17 PE=1 SV=2	1	4.43962	7.14399	11.1029	10.293	11.2404	20.2197		0.587081	0.9447	1.46822	1.36111	1.4864	2.67379			0.905852	0.223368	-0.722201
64	sp|Q13838|DX39B_HUMAN	Q13838	DDX39B	Spliceosome RNA helicase DDX39B OS=Homo sapiens OX=9606 GN=DDX39B PE=1 SV=1	2	8.30235	10.1166	11.8419	10.4293	11.0952	16.5169		0.823077	1.00294	1.17398	1.03394	1.09996	1.63744			0.235412	0.86833	-0.125681
65	sp|Q9BUN8|DERL1_HUMAN	Q9BUN8	DERL1	Derlin-1 OS=Homo sapiens OX=9606 GN=DERL1 PE=1 SV=1	1	9.9233	11.4925	13.3761	12.4278	11.2504	11.4532		0.855656	0.990963	1.15338	1.07161	0.970085	0.987575			1.3597	0.70016	0.16507
66	sp|Q6ICB0|DESI1_HUMAN	Q6ICB0	DESI1	Desumoylating isopeptidase 1 OS=Homo sapiens OX=9606 GN=DESI1 PE=1 SV=1	1	11.8449	12.8875	15.3864	11.6063	8.87907	11.2408		0.885739	0.963699	1.15056	0.867898	0.663959	0.840563			1.71176	0.217043	0.528338
67	sp|Q9BSY9|DESI2_HUMAN	Q9BSY9	DESI2	Deubiquitinase DESI2 OS=Homo sapiens OX=9606 GN=DESI2 PE=1 SV=1	2	10.0202	11.3533	12.3902	11.6313	11.9536	12.6717		0.890325	1.00877	1.10091	1.03347	1.06211	1.12591			0.412256	0.893402	0.0811406
68	sp|P10515|ODP2_HUMAN	P10515	DLAT	Dihydrolipoyllysine-residue acetyltransferase component of pyruvate dehydrogenase complex, mitochondrial OS=Homo sapiens OX=9606 GN=DLAT PE=1 SV=3	1	8.46686	9.28243	12.1954	9.32172	10.4207	18.7797		0.84825	0.929958	1.22179	0.933895	1.044	1.88144			0.139492	0.8904	-0.121078
69	sp|O43598|DNPH1_HUMAN	O43598	DNPH1	5-hydroxymethyl-dUMP N-hydrolase OS=Homo sapiens OX=9606 GN=DNPH1 PE=1 SV=1	1	9.49638	11.2128	12.369	13.4728	12.2718	10.6736		0.861267	1.01693	1.1218	1.22191	1.11298	0.968034			0.140191	0.956749	0.0477145
70	sp|Q8TF09|DLRB2_HUMAN	Q8TF09	DYNLRB2	Dynein light chain roadblock-type 2 OS=Homo sapiens OX=9606 GN=DYNLRB2 PE=1 SV=1	1	11.1523	11.7174	14.9113	10.8711	10.6862	11.814		0.885546	0.930423	1.18403	0.863216	0.848536	0.938089			1.91699	0.371394	0.356976
71	sp|Q5VTE0|EF1A3_HUMAN	Q5VTE0	EEF1A1P5	Putative elongation factor 1-alpha-like 3 OS=Homo sapiens OX=9606 GN=EEF1A1P5 PE=5 SV=1	1	7.71935	9.35576	13.3671	12.8978	11.1543	13.225		0.760722	0.921986	1.31729	1.27105	1.09923	1.30329			0.64479	0.781495	-0.137859
72	sp|P29692|EF1D_HUMAN	P29692	EEF1D	Elongation factor 1-delta OS=Homo sapiens OX=9606 GN=EEF1D PE=1 SV=5	1	5.88165	9.81176	14.6394	12.007	8.4546	15.0872		0.581711	0.97041	1.44788	1.18752	0.836183	1.49217			0.113164	0.898973	-0.0976724
73	sp|O43324|MCA3_HUMAN	O43324	EEF1E1	Eukaryotic translation elongation factor 1 epsilon-1 OS=Homo sapiens OX=9606 GN=EEF1E1 PE=1 SV=1	1	3.75981	7.50229	13.2814	8.98828	12.6383	17.5897		0.459569	0.917019	1.62341	1.09866	1.5448	2.15003			0.594672	0.297412	-0.616617
74	sp|P26641|EF1G_HUMAN	P26641	EEF1G	Elongation factor 1-gamma OS=Homo sapiens OX=9606 GN=EEF1G PE=1 SV=3	2	7.65413	8.6372	12.8997	10.7649	10.5239	17.1744		0.786626	0.887657	1.32572	1.10632	1.08155	1.76504			0.358146	0.707182	-0.208238
75	sp|P13639|EF2_HUMAN	P13639	EEF2	Elongation factor 2 OS=Homo sapiens OX=9606 GN=EEF2 PE=1 SV=4	3	10.2705	11.1698	13.2147	14.2348	12.067	9.31386		0.889092	0.966943	1.14397	1.23227	1.04461	0.806282			0.312099	0.786488	0.162521
76	sp|O00303|EIF3F_HUMAN	O00303	EIF3F	Eukaryotic translation initiation factor 3 subunit F OS=Homo sapiens OX=9606 GN=EIF3F PE=1 SV=1	1	7.9968	8.85749	12.2441	13.2254	11.1094	14.5636		0.824458	0.913194	1.26235	1.36352	1.14536	1.50149			1.01105	0.568217	-0.245883
77	sp|P60842|IF4A1_HUMAN	P60842	EIF4A1	Eukaryotic initiation factor 4A-I OS=Homo sapiens OX=9606 GN=EIF4A1 PE=1 SV=1	3	6.7407	8.95656	14.1565	14.1494	12.9234	9.81412		0.677371	0.900042	1.42259	1.42187	1.29866	0.986218			0.293621	0.776296	-0.168313
78	sp|P63241|IF5A1_HUMAN	P63241	EIF5A	Eukaryotic translation initiation factor 5A-1 OS=Homo sapiens OX=9606 GN=EIF5A PE=1 SV=2	3	9.16583	11.7606	14.3511	11.6056	11.508	10.7746		0.779462	1.00012	1.22041	0.986943	0.978644	0.916274			1.51354	0.589636	0.223205
79	sp|P06733|ENOA_HUMAN	P06733	ENO1	Alpha-enolase OS=Homo sapiens OX=9606 GN=ENO1 PE=1 SV=2	3	11.8051	13.1334	14.0438	12.0709	12.6705	8.08144		0.908498	1.01072	1.08079	0.92895	0.975096	0.621931			0.778494	0.365851	0.46072
80	sp|Q9BS26|ERP44_HUMAN	Q9BS26	ERP44	Endoplasmic reticulum resident protein 44 OS=Homo sapiens OX=9606 GN=ERP44 PE=1 SV=1	1	29.1143	30.2711	27.1388	0.71724	0.938654	0.934175		1.00946	1.04957	0.940967	0.0248684	0.0325454	0.0323901		+	4.22834	0	5.26004
81	sp|Q15024|EXOS7_HUMAN	Q15024	EXOSC7	Exosome complex component RRP42 OS=Homo sapiens OX=9606 GN=EXOSC7 PE=1 SV=3	1	5.44069	9.35993	14.9564	12.7438	13.5525	9.38737		0.548511	0.943635	1.50785	1.28478	1.36632	0.946402			0.209521	0.802825	-0.174895
82	sp|P49327|FAS_HUMAN	P49327	FASN	Fatty acid synthase OS=Homo sapiens OX=9606 GN=FASN PE=1 SV=3	1	9.88004	11.0467	16.924	11.1964	10.0966	10.7363		0.783078	0.875545	1.34138	0.88741	0.800241	0.850944			1.35808	0.369905	0.39038
83	sp|P21333|FLNA_HUMAN	P21333	FLNA	Filamin-A OS=Homo sapiens OX=9606 GN=FLNA PE=1 SV=4	1	8.49382	10.0172	14.4303	11.9283	11.8421	11.7821		0.77354	0.912276	1.31418	1.08632	1.07847	1.07301			0.195686	0.964587	0.0421425
84	sp|Q05932|FOLC_HUMAN	Q05932	FPGS	Folylpolyglutamate synthase, mitochondrial OS=Homo sapiens OX=9606 GN=FPGS PE=1 SV=3	1	3.07549	4.9775	11.4561	9.29972	12.5092	21.7575		0.472932	0.765412	1.76166	1.43006	1.9236	3.34574			0.968811	0.074	-1.09533
85	sp|Q14697|GANAB_HUMAN	Q14697	GANAB	Neutral alpha-glucosidase AB OS=Homo sapiens OX=9606 GN=GANAB PE=1 SV=3	1	9.69833	9.84187	12.115	12.2405	12.1058	13.697		0.919123	0.932727	1.14815	1.16004	1.14728	1.29808			0.373688	0.896016	-0.0821154
86	sp|A0A0B4J2D5|GAL3B_HUMAN	A0A0B4J2D5	GATD3B	Putative glutamine amidotransferase-like class 1 domain-containing protein 3B, mitochondrial OS=Homo sapiens OX=9606 GN=GATD3B PE=5 SV=1	4	11.623	11.6641	11.1406	11.4979	12.6961	13.0013		1.01282	1.0164	0.970782	1.00192	1.10632	1.13292			0.149117	0.909651	0.0785769
87	sp|Q92616|GCN1_HUMAN	Q92616	GCN1	Stalled ribosome sensor GCN1 OS=Homo sapiens OX=9606 GN=GCN1 PE=1 SV=7	2	10.6298	9.68785	12.7261	10.3119	10.274	17.0001		0.965067	0.879549	1.15538	0.93621	0.932764	1.54342			0.0470568	0.971773	0.0355156
88	sp|P50395|GDIB_HUMAN	P50395	GDI2	Rab GDP dissociation inhibitor beta OS=Homo sapiens OX=9606 GN=GDI2 PE=1 SV=2	2	7.75884	10.0613	13.8565	12.6621	12.3446	11.0754		0.734817	0.952877	1.31231	1.19919	1.16912	1.04892			0.122984	0.964855	-0.0377377
89	sp|Q96RP9|EFGM_HUMAN	Q96RP9	GFM1	Elongation factor G, mitochondrial OS=Homo sapiens OX=9606 GN=GFM1 PE=1 SV=2	1	10.4753	10.6323	16.0408	11.2802	14.5219	7.52474		0.845954	0.858632	1.29541	0.91096	1.17275	0.607678			0.463761	0.525673	0.366901
90	sp|Q96EK6|GNA1_HUMAN	Q96EK6	GNPNAT1	Glucosamine 6-phosphate N-acetyltransferase OS=Homo sapiens OX=9606 GN=GNPNAT1 PE=1 SV=1	1	7.66188	13.0179	11.8	16.7307	14.6095	3.84189		0.70769	1.2024	1.08991	1.54533	1.34941	0.354857			0.146566	0.73966	0.297009
91	sp|Q9HAV7|GRPE1_HUMAN	Q9HAV7	GRPEL1	GrpE protein homolog 1, mitochondrial OS=Homo sapiens OX=9606 GN=GRPEL1 PE=1 SV=2	1	9.74698	12.0925	13.0756	13.8611	13.4702	7.50068		0.837489	1.03902	1.12349	1.19098	1.1574	0.64448			0.279489	0.703297	0.234455
92	sp|P00390|GSHR_HUMAN	P00390	GSR	Glutathione reductase, mitochondrial OS=Homo sapiens OX=9606 GN=GSR PE=1 SV=2	1	7.4463	7.88919	10.0995	12.9545	10.5293	18.5276		0.878274	0.930512	1.19121	1.52795	1.2419	2.18528			0.864066	0.309551	-0.508478
93	sp|P09211|GSTP1_HUMAN	P09211	GSTP1	Glutathione S-transferase P OS=Homo sapiens OX=9606 GN=GSTP1 PE=1 SV=2	2	6.7156	9.79058	15.0282	11.0574	10.6035	13.5203		0.638883	0.931419	1.4297	1.05193	1.00876	1.28624			0.0673581	0.964963	-0.0388961
94	sp|P0C0S8|H2A1_HUMAN	P0C0S8	H2AC17	Histone H2A type 1 OS=Homo sapiens OX=9606 GN=H2AC17 PE=1 SV=2	1	8.15665	12.5708	14.5726	11.0974	8.84707	12.9122		0.693199	1.06834	1.23846	0.94312	0.751876	1.09735			0.690727	0.569	0.267472
95	sp|P49773|HINT1_HUMAN	P49773	HINT1	Adenosine 5'-monophosphoramidase HINT1 OS=Homo sapiens OX=9606 GN=HINT1 PE=1 SV=2	2	6.71915	6.74795	7.01289	5.73965	11.578	28.9215		0.984251	0.98847	1.02728	0.840769	1.696	4.23655			0.379504	0.399147	-0.676783
96	sp|Q9BX68|HINT2_HUMAN	Q9BX68	HINT2	Adenosine 5'-monophosphoramidase HINT2 OS=Homo sapiens OX=9606 GN=HINT2 PE=1 SV=1	1	9.26699	11.9772	14.6171	11.6501	11.7039	10.0516		0.775235	1.00196	1.2228	0.974593	0.979098	0.840876			1.08038	0.51758	0.269542
97	sp|Q01581|HMCS1_HUMAN	Q01581	HMGCS1	Hydroxymethylglutaryl-CoA synthase, cytoplasmic OS=Homo sapiens OX=9606 GN=HMGCS1 PE=1 SV=2	12	23.8783	24.4716	25.0691	3.51708	3.86751	3.07468		0.975699	0.999943	1.02436	0.143713	0.158032	0.125635		+	4.01495	0	3.00585
98	sp|P30519|HMOX2_HUMAN	P30519	HMOX2	Heme oxygenase 2 OS=Homo sapiens OX=9606 GN=HMOX2 PE=1 SV=2	1	10.9514	13.1974	9.98858	12.836	11.6563	12.3218		0.962412	1.15979	0.877799	1.12803	1.02436	1.08284			0.103458	0.940103	0.0708232
99	sp|P22626|ROA2_HUMAN	P22626	HNRNPA2B1	Heterogeneous nuclear ribonucleoproteins A2/B1 OS=Homo sapiens OX=9606 GN=HNRNPA2B1 PE=1 SV=2	3	5.88503	9.10188	12.9072	11.4068	10.9841	15.6		0.632932	0.978902	1.38817	1.2268	1.18133	1.67777			0.631764	0.52715	-0.311351
100	sp|P52597|HNRPF_HUMAN	P52597	HNRNPF	Heterogeneous nuclear ribonucleoprotein F OS=Homo sapiens OX=9606 GN=HNRNPF PE=1 SV=3	4	8.05664	10.6887	10.8834	11.0383	11.4798	15.9097		0.815758	1.08227	1.10198	1.11766	1.16237	1.6109			0.433766	0.729545	-0.179931
101	sp|P61978|HNRPK_HUMAN	P61978	HNRNPK	Heterogeneous nuclear ribonucleoprotein K OS=Homo sapiens OX=9606 GN=HNRNPK PE=1 SV=1	1	3.12545	5.41324	10.4359	6.51484	11.0022	26.6339		0.494154	0.855869	1.64998	1.03004	1.73951	4.21099			0.610423	0.2324	-0.956448
102	sp|Q99714|HCD2_HUMAN	Q99714	HSD17B10	3-hydroxyacyl-CoA dehydrogenase type-2 OS=Homo sapiens OX=9606 GN=HSD17B10 PE=1 SV=3	1	6.5847	7.18189	13.4185	12.4896	10.6763	16.2336		0.726651	0.792553	1.4808	1.37829	1.17818	1.79145			0.760916	0.419	-0.401672
103	sp|Q3SXM5|HSDL1_HUMAN	Q3SXM5	HSDL1	Inactive hydroxysteroid dehydrogenase-like protein 1 OS=Homo sapiens OX=9606 GN=HSDL1 PE=1 SV=3	1	7.44165	9.12439	9.32411	12.379	12.4159	16.7566		0.862295	1.05728	1.08042	1.43441	1.43868	1.94165			1.38331	0.288353	-0.48634
104	sp|P07900|HS90A_HUMAN	P07900	HSP90AA1	Heat shock protein HSP 90-alpha OS=Homo sapiens OX=9606 GN=HSP90AA1 PE=1 SV=5	2	11.6217	10.7518	16.4503	12.4872	11.3276	8.98311		0.898032	0.830815	1.27115	0.964914	0.875306	0.694145			0.991544	0.377108	0.419732
105	sp|P08238|HS90B_HUMAN	P08238	HSP90AB1	Heat shock protein HSP 90-beta OS=Homo sapiens OX=9606 GN=HSP90AB1 PE=1 SV=4	1	10.8145	10.7972	11.7795	15.3635	14.1553	7.90438		0.971619	0.970061	1.05832	1.38032	1.27177	0.710159			0.0810357	0.939378	0.0811975
106	sp|P14625|ENPL_HUMAN	P14625	HSP90B1	Endoplasmin OS=Homo sapiens OX=9606 GN=HSP90B1 PE=1 SV=1	1	10.9375	10.3581	14.9617	13.2088	10.5537	10.9177		0.90499	0.857047	1.23796	1.09292	0.873232	0.903351			0.79171	0.561444	0.240222
107	sp|P0DMV9|HS71B_HUMAN	P0DMV9	HSPA1B	Heat shock 70 kDa protein 1B OS=Homo sapiens OX=9606 GN=HSPA1B PE=1 SV=1	2	15.8313	12.0903	17.6744	13.5993	9.73545	6.9006		1.04162	0.795485	1.16289	0.894767	0.640547	0.454027			1.04916	0.161333	0.817969
108	sp|P11142|HSP7C_HUMAN	P11142	HSPA8	Heat shock cognate 71 kDa protein OS=Homo sapiens OX=9606 GN=HSPA8 PE=1 SV=1	1	9.87562	9.48179	13.79	10.4268	10.6355	15.6658		0.893791	0.858147	1.24806	0.943679	0.962568	1.41783			0.0792815	0.965819	0.045747
109	sp|P38646|GRP75_HUMAN	P38646	HSPA9	Stress-70 protein, mitochondrial OS=Homo sapiens OX=9606 GN=HSPA9 PE=1 SV=2	1	11.8405	11.88	14.1394	11.1113	12.0466	10.8227		0.938235	0.941363	1.1204	0.880457	0.954569	0.857584			1.32842	0.416494	0.340842
110	sp|P04792|HSPB1_HUMAN	P04792	HSPB1	Heat shock protein beta-1 OS=Homo sapiens OX=9606 GN=HSPB1 PE=1 SV=2	1	7.14477	9.6695	13.5463	12.4235	11.4554	12.9053		0.705991	0.955465	1.33854	1.22759	1.13193	1.2752			0.481052	0.821774	-0.135807
111	sp|P10809|CH60_HUMAN	P10809	HSPD1	60 kDa heat shock protein, mitochondrial OS=Homo sapiens OX=9606 GN=HSPD1 PE=1 SV=2	1	12.5324	13.2781	11.4161	12.2311	12.6065	10.4683		1.00996	1.07005	0.919992	0.985671	1.01592	0.843611			0.478273	0.585557	0.266769
112	sp|P61604|CH10_HUMAN	P61604	HSPE1	10 kDa heat shock protein, mitochondrial OS=Homo sapiens OX=9606 GN=HSPE1 PE=1 SV=2	2	13.0028	13.2723	12.3051	8.87405	10.2629	15.2857		1.0111	1.03206	0.956845	0.690047	0.798044	1.18862			0.604424	0.454696	0.391491
113	sp|P12268|IMDH2_HUMAN	P12268	IMPDH2	Inosine-5'-monophosphate dehydrogenase 2 OS=Homo sapiens OX=9606 GN=IMPDH2 PE=1 SV=2	1	8.89436	12.3522	13.9632	13.1412	10.663	9.88048		0.757832	1.05245	1.18972	1.11968	0.908525	0.841853			0.708376	0.58248	0.237754
114	sp|Q16352|AINX_HUMAN	Q16352	INA	Alpha-internexin OS=Homo sapiens OX=9606 GN=INA PE=1 SV=2	1	4.18389	10.1463	11.3793	10.0572	12.2231	16.194		0.48821	1.18396	1.32783	1.17356	1.42629	1.88965			0.56769	0.400822	-0.492585
115	sp|Q8TEX9|IPO4_HUMAN	Q8TEX9	IPO4	Importin-4 OS=Homo sapiens OX=9606 GN=IPO4 PE=1 SV=2	1	9.2854	12.1627	10.8415	11.958	11.0447	13.9931		0.862699	1.13003	1.00727	1.11101	1.02615	1.30009			0.0199325	0.988815	-0.0095751
116	sp|O00410|IPO5_HUMAN	O00410	IPO5	Importin-5 OS=Homo sapiens OX=9606 GN=IPO5 PE=1 SV=4	3	9.63727	11.0454	11.5015	12.9136	11.3718	13.1678		0.898324	1.02958	1.07209	1.20372	1.06	1.22741			0.109564	0.965544	-0.0313764
117	sp|O95373|IPO7_HUMAN	O95373	IPO7	Importin-7 OS=Homo sapiens OX=9606 GN=IPO7 PE=1 SV=1	1	14.8986	12.2967	14.5317	11.7991	11.0327	10.3399		1.07115	0.884082	1.04477	0.848311	0.793205	0.743397			1.00582	0.308421	0.516407
118	sp|Q96CN7|ISOC1_HUMAN	Q96CN7	ISOC1	Isochorismatase domain-containing protein 1 OS=Homo sapiens OX=9606 GN=ISOC1 PE=1 SV=3	2	19.6411	19.212	22.5368	5.42014	5.70635	7.12473		0.95982	0.938853	1.10133	0.264872	0.278858	0.348171		+	3.6505	0	1.94516
119	sp|Q96AB3|ISOC2_HUMAN	Q96AB3	ISOC2	Isochorismatase domain-containing protein 2 OS=Homo sapiens OX=9606 GN=ISOC2 PE=1 SV=1	1	8.5955	9.47206	11.0973	7.88087	8.65534	22.8944		0.884162	0.974328	1.14151	0.810653	0.890317	2.35499			0.0506447	0.959319	-0.0747343
120	sp|P23458|JAK1_HUMAN	P23458	JAK1	Tyrosine-protein kinase JAK1 OS=Homo sapiens OX=9606 GN=JAK1 PE=1 SV=2	2	5.676	8.31942	10.9216	14.9759	14.6551	11.1281		0.683389	1.00166	1.31495	1.80309	1.76447	1.33982			1.30646	0.23328	-0.559434
121	sp|Q92945|FUBP2_HUMAN	Q92945	KHSRP	Far upstream element-binding protein 2 OS=Homo sapiens OX=9606 GN=KHSRP PE=1 SV=4	4	9.27372	9.58069	12.0688	13.6551	12.5405	12.155		0.899685	0.929465	1.17085	1.32474	1.21661	1.17921			0.675555	0.796648	-0.130535
122	sp|Q14974|IMB1_HUMAN	Q14974	KPNB1	Importin subunit beta-1 OS=Homo sapiens OX=9606 GN=KPNB1 PE=1 SV=2	1	9.51775	9.0959	13.3999	9.56627	9.64965	18.2883		0.891912	0.852381	1.25571	0.896459	0.904273	1.71381			0.00818376	0.995153	0.00798699
123	sp|P01116|RASK_HUMAN	P01116	KRAS	GTPase KRas OS=Homo sapiens OX=9606 GN=KRAS PE=1 SV=1	2	9.05097	8.78849	14.1201	12.8598	11.9219	12.3097		0.849601	0.824962	1.32544	1.20713	1.11909	1.15549			0.179149	0.942368	-0.0611424
124	sp|Q6IAA8|LTOR1_HUMAN	Q6IAA8	LAMTOR1	Ragulator complex protein LAMTOR1 OS=Homo sapiens OX=9606 GN=LAMTOR1 PE=1 SV=2	1	8.09955	10.8108	12.0623	12.2791	10.949	13.8988		0.78452	1.04713	1.16835	1.18935	1.06052	1.34624			0.389133	0.891806	-0.0859402
125	sp|P00338|LDHA_HUMAN	P00338	LDHA	L-lactate dehydrogenase A chain OS=Homo sapiens OX=9606 GN=LDHA PE=1 SV=2	4	4.321	6.71638	10.7009	9.23067	10.0089	23.3432		0.596322	0.926896	1.47678	1.27388	1.38128	3.22148			0.682847	0.232903	-0.743533
126	sp|P07195|LDHB_HUMAN	P07195	LDHB	L-lactate dehydrogenase B chain OS=Homo sapiens OX=9606 GN=LDHB PE=1 SV=2	4	8.79045	11.7308	14.4951	13.3615	12.1964	8.21618		0.753116	1.00503	1.24186	1.14474	1.04492	0.703915			0.390665	0.645786	0.241351
127	sp|Q96AG4|LRC59_HUMAN	Q96AG4	LRRC59	Leucine-rich repeat-containing protein 59 OS=Homo sapiens OX=9606 GN=LRRC59 PE=1 SV=1	2	5.16513	6.52101	11.9468	14.7506	12.265	14.5165		0.655669	0.827787	1.51654	1.87247	1.55694	1.84275			1.19486	0.1592	-0.7137
128	sp|P09960|LKHA4_HUMAN	P09960	LTA4H	Leukotriene A-4 hydrolase OS=Homo sapiens OX=9606 GN=LTA4H PE=1 SV=2	1	5.34825	6.24503	11.688	10.2379	10.5568	21.2722		0.689168	0.804726	1.50611	1.31925	1.36033	2.74111			0.761864	0.265125	-0.664284
129	sp|Q13257|MD2L1_HUMAN	Q13257	MAD2L1	Mitotic spindle assembly checkpoint protein MAD2A OS=Homo sapiens OX=9606 GN=MAD2L1 PE=1 SV=1	1	5.52425	8.36575	13.0367	13.4505	10.2825	14.8646		0.615477	0.93206	1.45246	1.49857	1.14561	1.65612			0.747847	0.416	-0.401825
130	sp|Q9GZQ8|MLP3B_HUMAN	Q9GZQ8	MAP1LC3B	Microtubule-associated proteins 1A/1B light chain 3B OS=Homo sapiens OX=9606 GN=MAP1LC3B PE=1 SV=3	1	8.79081	13.1855	12.5726	11.7857	12.7818	9.67451		0.763337	1.14494	1.09172	1.02339	1.10989	0.840072			0.444622	0.70741	0.188393
131	sp|P56192|SYMC_HUMAN	P56192	MARS1	Methionine--tRNA ligase, cytoplasmic OS=Homo sapiens OX=9606 GN=MARS1 PE=1 SV=2	1	7.65604	8.97645	11.5449	11.3556	10.3307	17.7923		0.815126	0.955707	1.22917	1.20902	1.09989	1.89432			0.469508	0.583811	-0.276733
132	sp|Q96RQ3|MCCA_HUMAN	Q96RQ3	MCCC1	Methylcrotonoyl-CoA carboxylase subunit alpha, mitochondrial OS=Homo sapiens OX=9606 GN=MCCC1 PE=1 SV=3	2	11.6212	11.385	13.2385	11.9603	11.5027	11.9136		0.961897	0.942343	1.09576	0.989959	0.952084	0.986095			0.730288	0.617425	0.220357
133	sp|Q9BTE3|MCMBP_HUMAN	Q9BTE3	MCMBP	Mini-chromosome maintenance complex-binding protein OS=Homo sapiens OX=9606 GN=MCMBP PE=1 SV=2	2	9.96601	10.7841	12.4384	11.0021	12.6711	13.1043		0.900854	0.974806	1.12434	0.994508	1.14537	1.18453			0.134113	0.965439	0.038234
134	sp|A0A3B3IRV3|MCTS2_HUMAN	A0A3B3IRV3	MCTS2	Malignant T-cell-amplified sequence 2 OS=Homo sapiens OX=9606 GN=MCTS2 PE=1 SV=1	1	8.4578	11.0001	14.7057	12.6915	12.3261	9.27659		0.742702	0.965947	1.29135	1.11448	1.08239	0.814603			0.360107	0.778686	0.160087
135	sp|P40925|MDHC_HUMAN	P40925	MDH1	Malate dehydrogenase, cytoplasmic OS=Homo sapiens OX=9606 GN=MDH1 PE=1 SV=4	1	8.96691	9.33692	13.9977	14.0861	12.3695	10.2098		0.8328	0.867165	1.30003	1.30824	1.14881	0.948236			0.0237432	0.998735	-0.0122862
136	sp|P40926|MDHM_HUMAN	P40926	MDH2	Malate dehydrogenase, mitochondrial OS=Homo sapiens OX=9606 GN=MDH2 PE=1 SV=3	3	7.73808	10.1339	12.8132	14.0499	12.5536	10.4494		0.756529	0.990762	1.25271	1.37361	1.22733	1.02161			0.267935	0.88065	-0.103316
137	sp|Q7Z3U7|MON2_HUMAN	Q7Z3U7	MON2	Protein MON2 homolog OS=Homo sapiens OX=9606 GN=MON2 PE=1 SV=3	1	9.65678	10.629	12.6108	12.4902	11.0428	13.2271		0.880648	0.969313	1.15004	1.13905	1.00705	1.20624			0.114447	0.974825	0.0233777
138	sp|O75352|MPU1_HUMAN	O75352	MPDU1	Mannose-P-dolichol utilization defect 1 protein OS=Homo sapiens OX=9606 GN=MPDU1 PE=1 SV=2	1	11.1056	9.1976	11.1337	8.8194	11.702	19.1473		1.0598	0.877721	1.06248	0.841629	1.11671	1.82722			0.0733041	0.939287	-0.0772801
139	sp|P11586|C1TC_HUMAN	P11586	MTHFD1	C-1-tetrahydrofolate synthase, cytoplasmic OS=Homo sapiens OX=9606 GN=MTHFD1 PE=1 SV=4	1	9.20005	9.78229	14.2287	13.6252	12.5894	9.77449		0.831054	0.883649	1.2853	1.23078	1.13722	0.882945			0.118404	0.951855	0.0588144
140	sp|P60660|MYL6_HUMAN	P60660	MYL6	Myosin light polypeptide 6 OS=Homo sapiens OX=9606 GN=MYL6 PE=1 SV=2	1	17.4043	15.8032	14.023	10.7538	11.1885	8.2315		1.10549	1.00379	0.890716	0.683066	0.710678	0.522851			1.24628	0.117333	0.842203
141	sp|E9PAV3|NACAM_HUMAN	E9PAV3	NACA	Nascent polypeptide-associated complex subunit alpha, muscle-specific form OS=Homo sapiens OX=9606 GN=NACA PE=1 SV=1	1	7.71423	10.7854	13.3985	13.6612	11.9926	10.1623		0.725519	1.01436	1.26012	1.28483	1.12789	0.955761			0.00933716	0.992926	-0.0044822
142	sp|O43678|NDUA2_HUMAN	O43678	NDUFA2	NADH dehydrogenase [ubiquinone] 1 alpha subcomplex subunit 2 OS=Homo sapiens OX=9606 GN=NDUFA2 PE=1 SV=3	1	8.73726	11.9241	11.7575	12.1464	12.3198	11.8523		0.808536	1.10344	1.08802	1.12402	1.14006	1.09679			0.0348545	0.996051	0.0104333
143	sp|Q9BU61|NDUF3_HUMAN	Q9BU61	NDUFAF3	NADH dehydrogenase [ubiquinone] 1 alpha subcomplex assembly factor 3 OS=Homo sapiens OX=9606 GN=NDUFAF3 PE=1 SV=1	1	6.87153	9.86981	12.2657	11.8528	11.7706	14.241		0.710675	1.02077	1.26856	1.22586	1.21735	1.47285			0.912832	0.571172	-0.230261
144	sp|Q9NX14|NDUBB_HUMAN	Q9NX14	NDUFB11	NADH dehydrogenase [ubiquinone] 1 beta subcomplex subunit 11, mitochondrial OS=Homo sapiens OX=9606 GN=NDUFB11 PE=1 SV=1	1	8.29109	9.40444	10.8818	11.354	11.5124	16.8473		0.870384	0.987261	1.14236	1.19192	1.20855	1.7686			0.604304	0.584866	-0.270225
145	sp|O75306|NDUS2_HUMAN	O75306	NDUFS2	NADH dehydrogenase [ubiquinone] iron-sulfur protein 2, mitochondrial OS=Homo sapiens OX=9606 GN=NDUFS2 PE=1 SV=2	1	8.62371	9.95835	10.5209	10.8613	11.6276	17.0318		0.888951	1.02653	1.08452	1.11961	1.1986	1.75567			0.454695	0.649648	-0.228701
146	sp|Q9NVZ3|NECP2_HUMAN	Q9NVZ3	NECAP2	Adaptin ear-binding coat-associated protein 2 OS=Homo sapiens OX=9606 GN=NECAP2 PE=1 SV=1	1	8.79549	8.1591	13.7861	10.5277	11.6753	15.8518		0.858356	0.796251	1.34539	1.0274	1.13939	1.54699			0.250396	0.849872	-0.1375
147	sp|Q8NBF2|NHLC2_HUMAN	Q8NBF2	NHLRC2	NHL repeat-containing protein 2 OS=Homo sapiens OX=9606 GN=NHLRC2 PE=1 SV=1	1	8.79558	10.9616	14.7291	10.8497	11.1593	12.3004		0.765138	0.953562	1.2813	0.943827	0.970757	1.07002			1.06599	0.70764	0.165547
148	sp|Q9UFN0|NPS3A_HUMAN	Q9UFN0	NIPSNAP3A	Protein NipSnap homolog 3A OS=Homo sapiens OX=9606 GN=NIPSNAP3A PE=1 SV=2	1	5.11915	9.02548	12.898	10.974	12.1208	14.9817		0.567897	1.00125	1.43085	1.21741	1.34462	1.66201			0.637736	0.453798	-0.392102
149	sp|Q86X76|NIT1_HUMAN	Q86X76	NIT1	Deaminated glutathione amidase OS=Homo sapiens OX=9606 GN=NIT1 PE=1 SV=2	2	12.2477	11.6583	9.43995	8.73624	13.4797	16.6858		1.10188	1.04885	0.849275	0.785964	1.21271	1.50116			0.00611588	0.993251	0.00716051
150	sp|Q9NQR4|NIT2_HUMAN	Q9NQR4	NIT2	Omega-amidase NIT2 OS=Homo sapiens OX=9606 GN=NIT2 PE=1 SV=1	1	8.35314	10.3133	11.4901	9.49089	10.3477	18.358		0.830979	1.02598	1.14304	0.944163	1.0294	1.82628			0.119767	0.896382	-0.0999298
151	sp|P15531|NDKA_HUMAN	P15531	NME1	Nucleoside diphosphate kinase A OS=Homo sapiens OX=9606 GN=NME1 PE=1 SV=1	7	6.69742	8.70913	12.5196	10.9407	10.917	16.9135		0.719477	0.935588	1.34494	1.17532	1.17277	1.81695			0.584186	0.543702	-0.300909
152	sp|O60361|NDK8_HUMAN	O60361	NME2P1	Putative nucleoside diphosphate kinase OS=Homo sapiens OX=9606 GN=NME2P1 PE=5 SV=1	2	8.85423	11.6421	16.0754	13.938	12.5051	5.83937		0.726317	0.955008	1.31867	1.14334	1.0258	0.479007			0.384128	0.512748	0.422827
153	sp|P30419|NMT1_HUMAN	P30419	NMT1	Glycylpeptide N-tetradecanoyltransferase 1 OS=Homo sapiens OX=9606 GN=NMT1 PE=1 SV=2	1	3.57791	7.67581	13.6474	13.1797	11.9357	13.5613		0.431053	0.924753	1.64419	1.58785	1.43797	1.63382			0.607494	0.306222	-0.647877
154	sp|P55786|PSA_HUMAN	P55786	NPEPPS	Puromycin-sensitive aminopeptidase OS=Homo sapiens OX=9606 GN=NPEPPS PE=1 SV=2	2	11.9625	11.1759	15.2979	12.2732	10.8112	10.4419		0.933689	0.872292	1.19402	0.957936	0.843824	0.815003			1.31392	0.376914	0.375697
155	sp|P06748|NPM_HUMAN	P06748	NPM1	Nucleophosmin OS=Homo sapiens OX=9606 GN=NPM1 PE=1 SV=2	1	4.13594	6.88281	12.2223	14.8811	10.7577	15.2561		0.533876	0.888448	1.57768	1.92089	1.38863	1.96928			0.969111	0.172706	-0.748703
156	sp|Q5TFE4|NT5D1_HUMAN	Q5TFE4	NT5DC1	5'-nucleotidase domain-containing protein 1 OS=Homo sapiens OX=9606 GN=NT5DC1 PE=1 SV=1	1	8.99399	13.5458	11.9732	12.287	11.8341	10.36		0.781793	1.17745	1.04076	1.06804	1.02867	0.900528			0.437545	0.735396	0.172946
157	sp|Q8N1F7|NUP93_HUMAN	Q8N1F7	NUP93	Nuclear pore complex protein Nup93 OS=Homo sapiens OX=9606 GN=NUP93 PE=1 SV=2	4	13.5467	14.089	11.5046	13.0106	11.865	9.5307		1.03832	1.07989	0.881799	0.99723	0.90942	0.730502			0.591884	0.468851	0.380976
158	sp|P61970|NTF2_HUMAN	P61970	NUTF2	Nuclear transport factor 2 OS=Homo sapiens OX=9606 GN=NUTF2 PE=1 SV=1	1	7.897	11.9231	14.1733	12.6975	10.0794	11.1267		0.696929	1.05225	1.25083	1.12058	0.889529	0.981959			0.505333	0.743377	0.1572
159	sp|P07237|PDIA1_HUMAN	P07237	P4HB	Protein disulfide-isomerase OS=Homo sapiens OX=9606 GN=P4HB PE=1 SV=3	2	8.50817	11.0512	12.4579	12.0082	11.2654	13.2172		0.797211	1.03549	1.1673	1.12516	1.05556	1.23845			0.0887016	1	-0.0149661
160	sp|P22234|PUR6_HUMAN	P22234	PAICS	Bifunctional phosphoribosylaminoimidazole carboxylase/phosphoribosylaminoimidazole succinocarboxamide synthetase OS=Homo sapiens OX=9606 GN=PAICS PE=1 SV=3	1	8.65927	11.1434	12.5113	12.146	12.4165	11.7829		0.803921	1.03454	1.16154	1.12762	1.15274	1.09391			0.0142715	0.99146	0.00251997
161	sp|Q99497|PARK7_HUMAN	Q99497	PARK7	Parkinson disease protein 7 OS=Homo sapiens OX=9606 GN=PARK7 PE=1 SV=2	3	10.1503	10.6237	12.5981	11.3765	11.9354	13.4663		0.912463	0.95502	1.13252	1.0227	1.07294	1.21056			0.1786	0.96168	0.0455367
162	sp|P09874|PARP1_HUMAN	P09874	PARP1	Poly [ADP-ribose] polymerase 1 OS=Homo sapiens OX=9606 GN=PARP1 PE=1 SV=4	1	5.69022	6.83707	12.2048	12.4993	11.6625	16.7963		0.690223	0.829335	1.48044	1.51617	1.41466	2.03739			1.19709	0.221273	-0.600384
163	sp|P11498|PYC_HUMAN	P11498	PC	Pyruvate carboxylase, mitochondrial OS=Homo sapiens OX=9606 GN=PC PE=1 SV=2	2	6.64542	8.84205	8.83642	14.4234	13.524	14.3742		0.819617	1.09054	1.08984	1.77891	1.66799	1.77285			1.79739	0.164615	-0.622576
164	sp|Q15365|PCBP1_HUMAN	Q15365	PCBP1	Poly(rC)-binding protein 1 OS=Homo sapiens OX=9606 GN=PCBP1 PE=1 SV=2	1	8.9336	12.8019	10.4781	12.5797	9.36223	14.7781		0.831971	1.19222	0.97581	1.17153	0.871888	1.37625			0.0123551	0.990862	0.00894506
165	sp|Q15366|PCBP2_HUMAN	Q15366	PCBP2	Poly(rC)-binding protein 2 OS=Homo sapiens OX=9606 GN=PCBP2 PE=1 SV=1	5	8.47651	9.60862	13.1683	12.2409	10.8342	14.148		0.813657	0.922328	1.26402	1.175	1.03997	1.35806			0.316414	0.894008	-0.0805444
166	sp|P05165|PCCA_HUMAN	P05165	PCCA	Propionyl-CoA carboxylase alpha chain, mitochondrial OS=Homo sapiens OX=9606 GN=PCCA PE=1 SV=4	4	11.0417	12.1181	9.44705	12.9563	12.3884	13.0902		1.0159	1.11493	0.869177	1.19204	1.13979	1.20437			0.0767092	0.961099	-0.0559336
167	sp|P12004|PCNA_HUMAN	P12004	PCNA	Proliferating cell nuclear antigen OS=Homo sapiens OX=9606 GN=PCNA PE=1 SV=1	2	8.06922	10.5696	15.048	13.2045	11.7991	9.37881		0.71861	0.941283	1.34011	1.17594	1.05078	0.835236			0.263131	0.853097	0.126022
168	sp|O15067|PUR4_HUMAN	O15067	PFAS	Phosphoribosylformylglycinamidine synthase OS=Homo sapiens OX=9606 GN=PFAS PE=1 SV=4	1	11.2594	13.9071	13.2527	13.1089	12.627	7.10423		0.879203	1.08595	1.03485	1.02362	0.98599	0.554739			0.577871	0.421165	0.461565
169	sp|Q99471|PFD5_HUMAN	Q99471	PFDN5	Prefoldin subunit 5 OS=Homo sapiens OX=9606 GN=PFDN5 PE=1 SV=2	1	11.5383	12.9031	13.1879	8.11557	10.5608	15.2326		0.919895	1.0287	1.05141	0.647014	0.841961	1.21442			0.573888	0.4635	0.384659
170	sp|O15212|PFD6_HUMAN	O15212	PFDN6	Prefoldin subunit 6 OS=Homo sapiens OX=9606 GN=PFDN6 PE=1 SV=1	1	12.3666	14.7778	12.7715	7.08659	11.8314	13.5327		0.92945	1.11067	0.95988	0.532613	0.88922	1.01709			0.707197	0.299088	0.535284
171	sp|P07737|PROF1_HUMAN	P07737	PFN1	Profilin-1 OS=Homo sapiens OX=9606 GN=PFN1 PE=1 SV=2	3	8.96076	11.5233	15.2637	11.7658	11.2919	10.1553		0.752001	0.967049	1.28095	0.987408	0.947636	0.85225			1.20945	0.516068	0.263157
172	sp|P35080|PROF2_HUMAN	P35080	PFN2	Profilin-2 OS=Homo sapiens OX=9606 GN=PFN2 PE=1 SV=3	2	9.05603	10.9723	15.1609	12.6539	10.8999	10.313		0.772056	0.935424	1.29252	1.07878	0.929253	0.879216			0.863546	0.596968	0.216026
173	sp|P35080-2|PROF2_HUMAN	P35080-2	PFN2	Isoform of P35080, Isoform IIb of Profilin-2 OS=Homo sapiens OX=9606 GN=PFN2	1	7.74998	10.5135	14.2665	12.5938	10.0916	12.5346		0.714723	0.969586	1.31569	1.16143	0.930671	1.15597			0.104363	0.96187	0.0368738
174	sp|P18669|PGAM1_HUMAN	P18669	PGAM1	Phosphoglycerate mutase 1 OS=Homo sapiens OX=9606 GN=PGAM1 PE=1 SV=2	1	4.81385	8.74687	15.5222	13.3609	12.4466	9.92343		0.496565	0.90227	1.60116	1.37822	1.28392	1.02364			0.276187	0.67931	-0.256999
175	sp|P00558|PGK1_HUMAN	P00558	PGK1	Phosphoglycerate kinase 1 OS=Homo sapiens OX=9606 GN=PGK1 PE=1 SV=3	1	9.40873	9.32698	13.283	10.8406	12.692	13.8575		0.881553	0.873894	1.24455	1.01571	1.18918	1.29838			0.135001	0.962414	-0.0482107
176	sp|O95336|6PGL_HUMAN	O95336	PGLS	6-phosphogluconolactonase OS=Homo sapiens OX=9606 GN=PGLS PE=1 SV=2	1	4.36229	5.52063	13.4809	10.4563	10.9465	19.5957		0.560134	0.708869	1.731	1.34262	1.40556	2.51616			0.763056	0.237833	-0.741043
177	sp|A6NDG6|PGP_HUMAN	A6NDG6	PGP	Glycerol-3-phosphate phosphatase OS=Homo sapiens OX=9606 GN=PGP PE=1 SV=1	1	10.6677	10.7553	14.0715	12.5568	10.8719	11.7444		0.901635	0.90904	1.18932	1.0613	0.918891	0.992635			0.98287	0.648634	0.191767
178	sp|P35232|PHB1_HUMAN	P35232	PHB1	Prohibitin 1 OS=Homo sapiens OX=9606 GN=PHB1 PE=1 SV=1	2	5.66732	8.71005	14.0242	13.4603	11.0051	12.8004		0.598627	0.920025	1.48135	1.42178	1.16244	1.35208			0.515121	0.569692	-0.296131
179	sp|O43175|SERA_HUMAN	O43175	PHGDH	D-3-phosphoglycerate dehydrogenase OS=Homo sapiens OX=9606 GN=PHGDH PE=1 SV=4	3	10.2038	11.0427	11.7128	12.5112	13.2117	11.5216		0.928762	1.00512	1.06612	1.13879	1.20255	1.04871			0.031141	1	0.012053
180	sp|P14618|KPYM_HUMAN	P14618	PKM	Pyruvate kinase PKM OS=Homo sapiens OX=9606 GN=PKM PE=1 SV=4	2	7.88769	9.31055	14.1739	12.4842	12.1251	11.9063		0.754271	0.890334	1.35539	1.19381	1.15948	1.13856			0.266867	0.907242	-0.075572
181	sp|P13797|PLST_HUMAN	P13797	PLS3	Plastin-3 OS=Homo sapiens OX=9606 GN=PLS3 PE=1 SV=4	1	16.6602	14.1447	12.6836	12.46	11.7562	8.95554		1.14928	0.975755	0.874961	0.859535	0.810984	0.617786			0.806007	0.304778	0.584441
182	sp|P00491|PNPH_HUMAN	P00491	PNP	Purine nucleoside phosphorylase OS=Homo sapiens OX=9606 GN=PNP PE=1 SV=2	1	7.92435	10.9681	14.4608	16.1577	11.6032	6.81015		0.712764	0.986541	1.30069	1.45332	1.04366	0.612547			0.166856	0.83313	0.180862
183	sp|Q06203|PUR1_HUMAN	Q06203	PPAT	Amidophosphoribosyltransferase OS=Homo sapiens OX=9606 GN=PPAT PE=1 SV=1	2	10.6614	9.32878	11.8468	11.0558	9.54567	18.2229		1.00463	0.879051	1.11632	1.04179	0.899489	1.71715			0.0534071	0.962658	-0.0471882
184	sp|P62937|PPIA_HUMAN	P62937	PPIA	Peptidyl-prolyl cis-trans isomerase A OS=Homo sapiens OX=9606 GN=PPIA PE=1 SV=2	3	6.48142	9.29781	13.6815	10.4163	13.2323	13.3721		0.660005	0.946799	1.3932	1.06069	1.34745	1.36169			0.43462	0.707841	-0.198429
185	sp|P23284|PPIB_HUMAN	P23284	PPIB	Peptidyl-prolyl cis-trans isomerase B OS=Homo sapiens OX=9606 GN=PPIB PE=1 SV=2	1	6.22143	10.1291	14.0181	13.9776	12.2932	9.58206		0.614592	1.00061	1.3848	1.38079	1.2144	0.946576			0.165607	0.883967	-0.111004
186	sp|O43447|PPIH_HUMAN	O43447	PPIH	Peptidyl-prolyl cis-trans isomerase H OS=Homo sapiens OX=9606 GN=PPIH PE=1 SV=1	1	7.69322	10.5498	15.0672	13.331	12.4743	8.57774		0.69287	0.950139	1.35699	1.20062	1.12346	0.772533			0.172694	0.878938	0.114379
187	sp|P30153|2AAA_HUMAN	P30153	PPP2R1A	Serine/threonine-protein phosphatase 2A 65 kDa regulatory subunit A alpha isoform OS=Homo sapiens OX=9606 GN=PPP2R1A PE=1 SV=4	3	10.5399	10.8069	12.9888	12.2616	12.1556	11.787		0.920897	0.944232	1.13487	1.07133	1.06207	1.02986			0.49364	0.871109	0.105795
188	sp|Q06830|PRDX1_HUMAN	Q06830	PRDX1	Peroxiredoxin-1 OS=Homo sapiens OX=9606 GN=PRDX1 PE=1 SV=1	1	7.97443	8.34536	11.8137	12.281	11.906	15.6539		0.850351	0.889904	1.25975	1.30958	1.26959	1.66925			1.14115	0.448756	-0.325477
189	sp|P32119|PRDX2_HUMAN	P32119	PRDX2	Peroxiredoxin-2 OS=Homo sapiens OX=9606 GN=PRDX2 PE=1 SV=5	1	8.1927	8.81447	12.223	14.2503	12.2615	12.4507		0.840846	0.90466	1.25449	1.46256	1.25844	1.27786			1.29195	0.553836	-0.245378
190	sp|Q13162|PRDX4_HUMAN	Q13162	PRDX4	Peroxiredoxin-4 OS=Homo sapiens OX=9606 GN=PRDX4 PE=1 SV=1	3	9.51155	10.1353	12.7443	13.8131	11.9689	11.3385		0.880942	0.93871	1.18035	1.27935	1.10853	1.05015			0.0477254	1	-0.014769
191	sp|P30044|PRDX5_HUMAN	P30044	PRDX5	Peroxiredoxin-5, mitochondrial OS=Homo sapiens OX=9606 GN=PRDX5 PE=1 SV=4	1	6.37013	13.9166	13.0086	12.3081	13.2882	7.47857		0.573967	1.25392	1.17211	1.10899	1.19731	0.673841			0.160059	0.850414	0.160112
192	sp|P30041|PRDX6_HUMAN	P30041	PRDX6	Peroxiredoxin-6 OS=Homo sapiens OX=9606 GN=PRDX6 PE=1 SV=3	2	10.4158	12.5765	13.7952	11.0228	11.8057	10.7999		0.849405	1.02561	1.12499	0.898902	0.962748	0.880723			1.72293	0.444847	0.309316
193	sp|P78527|PRKDC_HUMAN	P78527	PRKDC	DNA-dependent protein kinase catalytic subunit OS=Homo sapiens OX=9606 GN=PRKDC PE=1 SV=3	1	9.04205	11.2302	8.30098	10.6934	12.8506	16.9249		0.949357	1.17909	0.871549	1.12274	1.34923	1.777			0.427522	0.588331	-0.299661
194	sp|Q99873|ANM1_HUMAN	Q99873	PRMT1	Protein arginine N-methyltransferase 1 OS=Homo sapiens OX=9606 GN=PRMT1 PE=1 SV=3	3	6.82504	8.06902	13.6392	13.6699	12.1304	12.4915		0.717587	0.848379	1.43403	1.43725	1.2754	1.31336			0.745412	0.525263	-0.299392
195	sp|Q9Y617|SERC_HUMAN	Q9Y617	PSAT1	Phosphoserine aminotransferase OS=Homo sapiens OX=9606 GN=PSAT1 PE=1 SV=2	4	7.78362	10.3684	13.3374	13.3592	11.263	11.672		0.741546	0.987802	1.27065	1.27273	1.07303	1.11199			0.18559	0.961147	-0.0470091
196	sp|P25786|PSA1_HUMAN	P25786	PSMA1	Proteasome subunit alpha type-1 OS=Homo sapiens OX=9606 GN=PSMA1 PE=1 SV=1	1	7.35304	12.1417	12.2275	13.0718	10.2085	12.3506		0.695384	1.14825	1.15637	1.23621	0.965424	1.16801			0.0197515	0.991925	-0.0096771
197	sp|P25787|PSA2_HUMAN	P25787	PSMA2	Proteasome subunit alpha type-2 OS=Homo sapiens OX=9606 GN=PSMA2 PE=1 SV=2	1	5.82847	7.74094	11.6301	12.0941	12.0857	16.4492		0.693878	0.921558	1.38456	1.4398	1.4388	1.95827			1.37339	0.225185	-0.543572
198	sp|P28066|PSA5_HUMAN	P28066	PSMA5	Proteasome subunit alpha type-5 OS=Homo sapiens OX=9606 GN=PSMA5 PE=1 SV=3	4	4.35474	6.89895	13.4626	11.698	9.71815	18.2223		0.528567	0.837377	1.63406	1.41987	1.17956	2.21177			0.670996	0.299565	-0.597132
199	sp|P60900|PSA6_HUMAN	P60900	PSMA6	Proteasome subunit alpha type-6 OS=Homo sapiens OX=9606 GN=PSMA6 PE=1 SV=1	1	5.28044	7.13812	12.5487	10.3488	11.9396	18.0248		0.634483	0.857698	1.50782	1.24348	1.43463	2.16581			0.835742	0.2962	-0.556684
200	sp|P49720|PSB3_HUMAN	P49720	PSMB3	Proteasome subunit beta type-3 OS=Homo sapiens OX=9606 GN=PSMB3 PE=1 SV=2	2	5.8728	8.2371	14.8363	12.8097	11.6202	12.4967		0.60866	0.853697	1.53764	1.3276	1.20433	1.29516			0.436027	0.592359	-0.269566
201	sp|P28074|PSB5_HUMAN	P28074	PSMB5	Proteasome subunit beta type-5 OS=Homo sapiens OX=9606 GN=PSMB5 PE=1 SV=3	1	4.98853	7.26633	10.2769	8.55191	9.14043	24.7644		0.664199	0.967476	1.36832	1.13864	1.217	3.29726			0.475634	0.373159	-0.604087
202	sp|P28072|PSB6_HUMAN	P28072	PSMB6	Proteasome subunit beta type-6 OS=Homo sapiens OX=9606 GN=PSMB6 PE=1 SV=4	1	8.1914	10.4609	13.591	9.91776	10.4818	15.5485		0.762149	0.973309	1.26454	0.922774	0.975256	1.44667			0.0517111	0.973921	0.0307839
203	sp|Q99436|PSB7_HUMAN	Q99436	PSMB7	Proteasome subunit beta type-7 OS=Homo sapiens OX=9606 GN=PSMB7 PE=1 SV=1	1	6.85087	9.78985	12.6734	8.96484	10.9921	17.5798		0.701116	1.00189	1.29699	0.917459	1.12493	1.79911			0.192452	0.849182	-0.153983
204	sp|P61289|PSME3_HUMAN	P61289	PSME3	Proteasome activator complex subunit 3 OS=Homo sapiens OX=9606 GN=PSME3 PE=1 SV=1	1	10.2505	10.9867	14.016	12.7062	11.5035	10.7876		0.872302	0.934955	1.19274	1.08128	0.978932	0.918013			0.918156	0.655266	0.188934
205	sp|P26599|PTBP1_HUMAN	P26599	PTBP1	Polypyrimidine tract-binding protein 1 OS=Homo sapiens OX=9606 GN=PTBP1 PE=1 SV=2	1	7.45724	9.5682	13.8639	14.6432	11.7379	10.1868		0.724254	0.929273	1.34647	1.42217	1.13999	0.98935			0.169883	0.896538	-0.0861608
206	sp|Q96BW5|PTER_HUMAN	Q96BW5	PTER	Phosphotriesterase-related protein OS=Homo sapiens OX=9606 GN=PTER PE=1 SV=1	1	11.0468	14.3749	15.122	13.436	12.3864	4.68067		0.817399	1.06366	1.11894	0.99419	0.91652	0.346343			0.545244	0.298762	0.729813
207	sp|Q15185|TEBP_HUMAN	Q15185	PTGES3	Prostaglandin E synthase 3 OS=Homo sapiens OX=9606 GN=PTGES3 PE=1 SV=1	2	8.55357	13.3751	12.5056	10.4848	11.6113	12.0232		0.745208	1.16527	1.08952	0.91346	1.0116	1.04749			0.516193	0.725269	0.177448
208	sp|Q6GMV3|PTRD1_HUMAN	Q6GMV3	PTRHD1	Putative peptidyl-tRNA hydrolase PTRHD1 OS=Homo sapiens OX=9606 GN=PTRHD1 PE=1 SV=1	1	8.67333	11.6466	14.3697	11.6672	11.767	10.5495		0.75008	1.00721	1.24271	1.00899	1.01763	0.912332			0.970935	0.653012	0.189493
209	sp|Q96C36|P5CR2_HUMAN	Q96C36	PYCR2	Pyrroline-5-carboxylate reductase 2 OS=Homo sapiens OX=9606 GN=PYCR2 PE=1 SV=1	1	7.09263	8.35082	12.3189	15.2435	12.315	11.7718		0.766429	0.902388	1.33118	1.64721	1.33075	1.27206			1.07925	0.439619	-0.344473
210	sp|P47897|SYQ_HUMAN	P47897	QARS1	Glutamine--tRNA ligase OS=Homo sapiens OX=9606 GN=QARS1 PE=1 SV=1	1	6.47087	7.76192	11.5172	12.7443	11.1447	16.8318		0.753887	0.904301	1.34181	1.48477	1.29842	1.96099			1.19227	0.296541	-0.493945
211	sp|Q15907|RB11B_HUMAN	Q15907	RAB11B	Ras-related protein Rab-11B OS=Homo sapiens OX=9606 GN=RAB11B PE=1 SV=4	1	5.60819	8.595	14.3507	12.6503	11.051	13.353		0.589221	0.903029	1.50775	1.32909	1.16107	1.40292			0.470256	0.570343	-0.288983
212	sp|P61106|RAB14_HUMAN	P61106	RAB14	Ras-related protein Rab-14 OS=Homo sapiens OX=9606 GN=RAB14 PE=1 SV=4	2	9.59949	10.9532	14.6641	13.8776	11.296	9.20917		0.81775	0.933064	1.24919	1.18219	0.962267	0.7845			0.460437	0.664538	0.22007
213	sp|P62820|RAB1A_HUMAN	P62820	RAB1A	Ras-related protein Rab-1A OS=Homo sapiens OX=9606 GN=RAB1A PE=1 SV=3	3	9.04523	9.63056	15.4471	11.8671	11.4185	11.6368		0.795235	0.846696	1.35807	1.04333	1.00389	1.02308			0.370636	0.865576	0.112161
214	sp|P51148|RAB5C_HUMAN	P51148	RAB5C	Ras-related protein Rab-5C OS=Homo sapiens OX=9606 GN=RAB5C PE=1 SV=2	2	8.9275	11.9772	14.5835	12.6245	11.6314	9.18329		0.754686	1.0125	1.23282	1.06722	0.983262	0.77631			0.644947	0.566704	0.258293
215	sp|P63244|RACK1_HUMAN	P63244	RACK1	Small ribosomal subunit protein RACK1 OS=Homo sapiens OX=9606 GN=RACK1 PE=1 SV=3	4	6.38513	8.80704	14.4487	14.946	12.5337	9.26457		0.64625	0.891375	1.46238	1.51271	1.26856	0.937682			0.247101	0.777424	-0.17655
216	sp|Q9P258|RCC2_HUMAN	Q9P258	RCC2	Protein RCC2 OS=Homo sapiens OX=9606 GN=RCC2 PE=1 SV=2	5	8.4465	9.69148	12.2721	12.4216	11.5677	14.0471		0.833259	0.956078	1.21066	1.22541	1.14117	1.38576			0.901761	0.73598	-0.147122
217	sp|P52758|RIDA_HUMAN	P52758	RIDA	2-iminobutanoate/2-iminopropanoate deaminase OS=Homo sapiens OX=9606 GN=RIDA PE=1 SV=1	2	5.92369	8.6767	12.9615	10.7294	10.8027	16.8297		0.64477	0.944424	1.41081	1.16785	1.17583	1.83185			0.561032	0.526991	-0.328231
218	sp|Q6NUQ1|RINT1_HUMAN	Q6NUQ1	RINT1	RAD50-interacting protein 1 OS=Homo sapiens OX=9606 GN=RINT1 PE=1 SV=1	1	10.903	11.0018	12.3612	12.6526	12.103	11.8814		0.954563	0.963209	1.08223	1.10773	1.05962	1.04022			0.29693	0.890892	0.0900165
219	sp|P62906|RL10A_HUMAN	P62906	RPL10A	Large ribosomal subunit protein uL1 OS=Homo sapiens OX=9606 GN=RPL10A PE=1 SV=2	2	4.01989	6.45065	13.189	13.1329	11.776	15.4514		0.509716	0.817933	1.67235	1.66523	1.49318	1.95921			0.820537	0.221333	-0.746477
220	sp|P62913|RL11_HUMAN	P62913	RPL11	Large ribosomal subunit protein uL5 OS=Homo sapiens OX=9606 GN=RPL11 PE=1 SV=2	1	5.93563	8.29298	13.5199	13.7248	11.4831	12.9791		0.641724	0.896585	1.46169	1.48384	1.24149	1.40322			0.717739	0.46433	-0.351571
221	sp|P26373|RL13_HUMAN	P26373	RPL13	Large ribosomal subunit protein eL13 OS=Homo sapiens OX=9606 GN=RPL13 PE=1 SV=4	1	10.7078	13.2036	10.8792	14.7875	14.809	6.32069		0.923338	1.13855	0.938115	1.27512	1.27698	0.545033			0.189818	0.734222	0.239144
222	sp|P40429|RL13A_HUMAN	P40429	RPL13A	Large ribosomal subunit protein uL13 OS=Homo sapiens OX=9606 GN=RPL13A PE=1 SV=2	2	10.3728	16.1912	9.63471	10.0686	12.1192	11.9862		0.859652	1.34186	0.798485	0.834447	1.00439	0.993367			0.281691	0.710915	0.237016
223	sp|P18621|RL17_HUMAN	P18621	RPL17	Large ribosomal subunit protein uL22 OS=Homo sapiens OX=9606 GN=RPL17 PE=1 SV=3	1	6.66764	9.23418	10.2566	9.56987	11.5887	19.3507		0.764684	1.05903	1.17629	1.09753	1.32906	2.21925			0.521645	0.461455	-0.399852
224	sp|Q07020|RL18_HUMAN	Q07020	RPL18	Large ribosomal subunit protein eL18 OS=Homo sapiens OX=9606 GN=RPL18 PE=1 SV=2	1	10.1568	16.0351	10.7356	10.8613	12.4382	9.9298		0.82514	1.3027	0.872163	0.882377	1.01048	0.8067			0.465904	0.556945	0.315843
225	sp|Q02543|RL18A_HUMAN	Q02543	RPL18A	Large ribosomal subunit protein eL20 OS=Homo sapiens OX=9606 GN=RPL18A PE=1 SV=2	1	12.353	13.4066	13.5811	11.204	14.9265	6.88183		0.941999	1.02234	1.03566	0.854382	1.13825	0.524787			0.557402	0.396	0.510638
226	sp|P84098|RL19_HUMAN	P84098	RPL19	Large ribosomal subunit protein eL19 OS=Homo sapiens OX=9606 GN=RPL19 PE=1 SV=1	1	7.67289	11.8901	9.87973	10.5804	11.7308	15.919		0.781813	1.21151	1.00667	1.07807	1.19528	1.62203			0.336399	0.732442	-0.189013
227	sp|P62829|RL23_HUMAN	P62829	RPL23	Large ribosomal subunit protein uL14 OS=Homo sapiens OX=9606 GN=RPL23 PE=1 SV=1	1	6.57166	8.97001	10.8953	10.4015	10.3676	19.3656		0.745735	1.01789	1.23637	1.18034	1.17649	2.19755			0.507952	0.491077	-0.37863
228	sp|P46779|RL28_HUMAN	P46779	RPL28	Large ribosomal subunit protein eL28 OS=Homo sapiens OX=9606 GN=RPL28 PE=1 SV=3	1	13.7113	17.1642	11.1292	11.8093	12.2185	7.67878		0.97927	1.22588	0.794854	0.843431	0.872652	0.548423			0.722341	0.300513	0.602144
229	sp|P62899|RL31_HUMAN	P62899	RPL31	Large ribosomal subunit protein eL31 OS=Homo sapiens OX=9606 GN=RPL31 PE=1 SV=1	1	9.80153	12.7966	10.3339	12.9389	12.2263	11.7043		0.892889	1.16573	0.941385	1.17869	1.11378	1.06623			0.0285832	1	0.0169107
230	sp|P18077|RL35A_HUMAN	P18077	RPL35A	Large ribosomal subunit protein eL33 OS=Homo sapiens OX=9606 GN=RPL35A PE=1 SV=2	1	13.0193	12.6386	14.8466	12.9184	11.8407	7.75576		0.964287	0.936089	1.09962	0.956812	0.876995	0.574438			0.837849	0.305091	0.535784
231	sp|P63173|RL38_HUMAN	P63173	RPL38	Large ribosomal subunit protein eL38 OS=Homo sapiens OX=9606 GN=RPL38 PE=1 SV=2	1	10.8725	12.8623	12.8389	13.6262	11.8922	8.78026		0.891827	1.05505	1.05313	1.11771	0.975473	0.720211			0.559581	0.556423	0.300291
232	sp|P36578|RL4_HUMAN	P36578	RPL4	Large ribosomal subunit protein uL4 OS=Homo sapiens OX=9606 GN=RPL4 PE=1 SV=5	2	10.7609	14.8002	10.2125	12.6773	12.3506	9.95937		0.90242	1.24115	0.856429	1.06313	1.03573	0.835199			0.292088	0.728856	0.208686
233	sp|P46777|RL5_HUMAN	P46777	RPL5	Large ribosomal subunit protein uL18 OS=Homo sapiens OX=9606 GN=RPL5 PE=1 SV=3	1	5.84237	10.9531	11.7595	16.869	11.2181	9.20036		0.613802	1.15074	1.23546	1.77226	1.17858	0.966595			0.261621	0.727319	-0.21497
234	sp|Q02878|RL6_HUMAN	Q02878	RPL6	Large ribosomal subunit protein eL6 OS=Homo sapiens OX=9606 GN=RPL6 PE=1 SV=3	1	9.86373	14.8697	9.46859	9.28672	13.1022	13.2728		0.865189	1.30428	0.83053	0.814576	1.14925	1.16421			0.12889	0.894927	0.115846
235	sp|P18124|RL7_HUMAN	P18124	RPL7	Large ribosomal subunit protein uL30 OS=Homo sapiens OX=9606 GN=RPL7 PE=1 SV=1	3	8.35349	11.8128	12.7267	11.6617	11.8886	11.9102		0.761879	1.07738	1.16074	1.0636	1.0843	1.08627			0.28383	0.944192	0.0567877
236	sp|P32969|RL9_HUMAN	P32969	RPL9P9	Large ribosomal subunit protein uL6 OS=Homo sapiens OX=9606 GN=RPL9P9 PE=1 SV=1	1	6.28822	8.98102	13.5149	11.4414	13.167	12.8957		0.655383	0.936037	1.40858	1.19246	1.37232	1.34404			0.622031	0.573007	-0.260862
237	sp|P05386|RLA1_HUMAN	P05386	RPLP1	Large ribosomal subunit protein P1 OS=Homo sapiens OX=9606 GN=RPLP1 PE=1 SV=1	2	10.8857	13.3728	11.5879	8.12682	9.91627	16.9962		0.911028	1.11917	0.969798	0.680137	0.829898	1.42242			0.334135	0.601747	0.288589
238	sp|P05387|RLA2_HUMAN	P05387	RPLP2	Large ribosomal subunit protein P2 OS=Homo sapiens OX=9606 GN=RPLP2 PE=1 SV=1	2	8.07086	13.0993	8.40846	10.3844	12.0343	16.0735		0.818583	1.32859	0.852824	1.05324	1.22057	1.63024			0.24801	0.732447	-0.203597
239	sp|P46783|RS10_HUMAN	P46783	RPS10	Small ribosomal subunit protein eS10 OS=Homo sapiens OX=9606 GN=RPS10 PE=1 SV=1	1	7.97367	10.8807	12.7874	13.4612	13.3624	9.50832		0.755995	1.03161	1.21239	1.27628	1.26691	0.901498			0.0333522	1	-0.0197282
240	sp|P62280|RS11_HUMAN	P62280	RPS11	Small ribosomal subunit protein uS17 OS=Homo sapiens OX=9606 GN=RPS11 PE=1 SV=3	1	7.68449	10.2936	11.5703	13.6794	11.4369	13.0199		0.780196	1.04509	1.17471	1.38885	1.16117	1.32189			1.16996	0.616373	-0.196323
241	sp|P62277|RS13_HUMAN	P62277	RPS13	Small ribosomal subunit protein uS15 OS=Homo sapiens OX=9606 GN=RPS13 PE=1 SV=2	1	6.66428	9.46354	11.4179	9.90618	10.4795	18.7329		0.725805	1.03067	1.24352	1.07888	1.14132	2.04019			0.388425	0.579634	-0.289336
242	sp|P62841|RS15_HUMAN	P62841	RPS15	Small ribosomal subunit protein uS19 OS=Homo sapiens OX=9606 GN=RPS15 PE=1 SV=2	1	10.7123	9.54535	12.3039	12.5386	13.1	12.5121		0.986958	0.879443	1.1336	1.15522	1.20694	1.15278			0.119309	0.960884	-0.0475848
243	sp|P62249|RS16_HUMAN	P62249	RPS16	Small ribosomal subunit protein uS9 OS=Homo sapiens OX=9606 GN=RPS16 PE=1 SV=2	2	6.48892	9.82013	12.0313	11.7955	11.8551	14.498		0.686892	1.03952	1.27359	1.24863	1.25493	1.5347			0.916956	0.521809	-0.279225
244	sp|P08708|RS17_HUMAN	P08708	RPS17	Small ribosomal subunit protein eS17 OS=Homo sapiens OX=9606 GN=RPS17 PE=1 SV=2	2	7.54406	11.1713	12.1805	11.3224	12.0316	13.2942		0.732532	1.08474	1.18273	1.09941	1.16827	1.29087			0.322462	0.896688	-0.0845908
245	sp|P62269|RS18_HUMAN	P62269	RPS18	Small ribosomal subunit protein uS13 OS=Homo sapiens OX=9606 GN=RPS18 PE=1 SV=3	1	10.5219	12.185	11.2575	11.6139	13.8964	11.0472		0.929372	1.07628	0.994352	1.02583	1.22744	0.975771			0.173135	0.895815	0.086802
246	sp|P39019|RS19_HUMAN	P39019	RPS19	Small ribosomal subunit protein eS19 OS=Homo sapiens OX=9606 GN=RPS19 PE=1 SV=2	4	6.14916	9.62999	12.184	11.5063	11.8047	14.875		0.659708	1.03315	1.30715	1.23445	1.26646	1.59585			0.814857	0.503048	-0.30679
247	sp|P15880|RS2_HUMAN	P15880	RPS2	Small ribosomal subunit protein uS5 OS=Homo sapiens OX=9606 GN=RPS2 PE=1 SV=2	2	5.37682	8.11219	11.6003	11.5912	13.1688	15.5276		0.642921	0.969998	1.38708	1.38599	1.57463	1.85668			1.2608	0.222483	-0.554189
248	sp|P60866|RS20_HUMAN	P60866	RPS20	Small ribosomal subunit protein uS10 OS=Homo sapiens OX=9606 GN=RPS20 PE=1 SV=1	1	7.90634	8.02576	14.2392	10.6031	12.2959	14.836		0.786144	0.798018	1.41584	1.05429	1.22261	1.47517			0.363209	0.737031	-0.177613
249	sp|P63220|RS21_HUMAN	P63220	RPS21	Small ribosomal subunit protein eS21 OS=Homo sapiens OX=9606 GN=RPS21 PE=1 SV=1	1	14.6228	17.4173	13.2508	10.803	9.33022	9.19869		0.968591	1.1537	0.877712	0.715575	0.61802	0.609308			1.22008	0.1152	0.80972
250	sp|P62847|RS24_HUMAN	P62847	RPS24	Small ribosomal subunit protein eS24 OS=Homo sapiens OX=9606 GN=RPS24 PE=1 SV=1	1	15.3741	14.7627	11.8714	12.8816	12.062	8.42229		1.09793	1.05428	0.847791	0.919935	0.8614	0.601474			0.706333	0.3025	0.535716
251	sp|P62857|RS28_HUMAN	P62857	RPS28	Small ribosomal subunit protein eS28 OS=Homo sapiens OX=9606 GN=RPS28 PE=1 SV=1	1	16.7683	14.5484	12.833	9.55715	8.91038	14.151		1.13941	0.988575	0.872011	0.649414	0.605466	0.96157			0.885977	0.218267	0.647534
252	sp|P23396|RS3_HUMAN	P23396	RPS3	Small ribosomal subunit protein uS3 OS=Homo sapiens OX=9606 GN=RPS3 PE=1 SV=2	1	5.27958	8.76123	12.8131	12.9212	11.645	13.8595		0.589812	0.978765	1.43142	1.4435	1.30092	1.54832			0.736218	0.422154	-0.41658
253	sp|P62701|RS4X_HUMAN	P62701	RPS4X	Small ribosomal subunit protein eS4, X isoform OS=Homo sapiens OX=9606 GN=RPS4X PE=1 SV=2	4	6.39271	7.34999	12.7079	15.4262	12.2626	12.2533		0.725053	0.833628	1.44132	1.74962	1.39081	1.38975			1.09548	0.313417	-0.463837
254	sp|P46782|RS5_HUMAN	P46782	RPS5	Small ribosomal subunit protein uS7 OS=Homo sapiens OX=9606 GN=RPS5 PE=1 SV=4	1	7.04194	9.20731	12.3296	11.7586	10.8428	15.8617		0.739211	0.966515	1.29427	1.23433	1.13819	1.66504			0.664587	0.577226	-0.257903
255	sp|P62081|RS7_HUMAN	P62081	RPS7	Small ribosomal subunit protein eS7 OS=Homo sapiens OX=9606 GN=RPS7 PE=1 SV=1	1	8.06196	8.26677	11.3107	11.778	12.0728	16.5717		0.87505	0.89728	1.22767	1.27839	1.31039	1.7987			0.952791	0.442217	-0.359679
256	sp|P46781|RS9_HUMAN	P46781	RPS9	Small ribosomal subunit protein uS4 OS=Homo sapiens OX=9606 GN=RPS9 PE=1 SV=3	2	7.58376	14.347	11.0686	12.8682	13.7318	7.98433		0.689445	1.3043	1.00626	1.16986	1.24837	0.725862			0.118034	0.89519	0.112297
257	sp|P08865|RSSA_HUMAN	P08865	RPSA	Small ribosomal subunit protein uS2 OS=Homo sapiens OX=9606 GN=RPSA PE=1 SV=4	2	6.31027	8.59835	12.7012	11.6971	9.06942	17.9339		0.685654	0.93427	1.38008	1.27097	0.985455	1.94864			0.411374	0.570723	-0.29993
258	sp|P31350|RIR2_HUMAN	P31350	RRM2	Ribonucleoside-diphosphate reductase subunit M2 OS=Homo sapiens OX=9606 GN=RRM2 PE=1 SV=1	2	9.49428	10.156	13.2147	14.0193	12.4659	10.1442		0.866664	0.927067	1.20627	1.27972	1.13792	0.925989			0.0630124	0.975389	0.0296038
259	sp|A6ZKI3|RTL8C_HUMAN	A6ZKI3	RTL8C	Isoform of O15255, Retrotransposon Gag-like protein 8C OS=Homo sapiens OX=9606 GN=RTL8C PE=1 SV=1	1	7.75123	7.77461	11.833	9.26219	9.26713	21.863		0.84995	0.852514	1.29754	1.01563	1.01617	2.39736			0.251874	0.678844	-0.276898
260	sp|O95197|RTN3_HUMAN	O95197	RTN3	Reticulon-3 OS=Homo sapiens OX=9606 GN=RTN3 PE=1 SV=2	1	13.0633	12.961	12.029	16.2941	11.8552	6.8607		1.02987	1.0218	0.948324	1.28458	0.934625	0.540875			0.376569	0.512746	0.395058
261	sp|Q9NR31|SAR1A_HUMAN	Q9NR31	SAR1A	Small COPII coat GTPase SAR1A OS=Homo sapiens OX=9606 GN=SAR1A PE=1 SV=1	1	5.81093	7.80004	12.8898	11.26	10.735	17.3152		0.657823	0.883	1.45918	1.27468	1.21525	1.96016			0.723395	0.405211	-0.425229
262	sp|P61619|S61A1_HUMAN	P61619	SEC61A1	Protein transport protein Sec61 subunit alpha isoform 1 OS=Homo sapiens OX=9606 GN=SEC61A1 PE=1 SV=2	2	8.33216	10.1429	12.299	11.5865	12.5598	13.4118		0.812259	0.988776	1.19896	1.12951	1.22439	1.30744			0.732179	0.848597	-0.114577
263	sp|P50454|SERPH_HUMAN	P50454	SERPINH1	Serpin H1 OS=Homo sapiens OX=9606 GN=SERPINH1 PE=1 SV=2	1	9.07552	11.0139	12.6807	12.1581	13.6059	10.5413		0.830836	1.00829	1.16088	1.11304	1.24558	0.965027			0.0898544	0.964525	0.0350166
264	sp|Q9Y3B4|SF3B6_HUMAN	Q9Y3B4	SF3B6	Splicing factor 3B subunit 6 OS=Homo sapiens OX=9606 GN=SF3B6 PE=1 SV=1	1	8.68045	12.1047	14.1517	12.5334	12.5955	8.6147		0.745384	1.03942	1.2152	1.07623	1.08157	0.739738			0.433782	0.649653	0.231361
265	sp|Q9H9B4|SFXN1_HUMAN	Q9H9B4	SFXN1	Sideroflexin-1 OS=Homo sapiens OX=9606 GN=SFXN1 PE=1 SV=4	2	6.34619	6.39755	23.2625	8.27428	10.5065	11.5593		0.528758	0.533037	1.9382	0.689405	0.875388	0.963105			0.107663	0.885502	0.158596
266	sp|Q15758|AAAT_HUMAN	Q15758	SLC1A5	Neutral amino acid transporter B(0) OS=Homo sapiens OX=9606 GN=SLC1A5 PE=1 SV=2	1	7.89059	6.97978	9.78355	13.1037	9.42792	20.705		0.960162	0.849332	1.19051	1.59452	1.14723	2.51948			0.695393	0.298615	-0.560607
267	sp|Q9H936|GHC1_HUMAN	Q9H936	SLC25A22	Mitochondrial glutamate carrier 1 OS=Homo sapiens OX=9606 GN=SLC25A22 PE=1 SV=1	1	6.71648	9.26315	9.44083	11.7878	11.1199	18.3884		0.792647	1.09319	1.11416	1.39114	1.31232	2.17011			0.877798	0.297018	-0.490543
268	sp|Q00325|S25A3_HUMAN	Q00325	SLC25A3	Solute carrier family 25 member 3 OS=Homo sapiens OX=9606 GN=SLC25A3 PE=1 SV=2	4	9.46835	12.6343	9.79381	12.4203	12.2831	12.8685		0.89054	1.18831	0.921151	1.16819	1.15528	1.21034			0.10123	0.952906	-0.0598311
269	sp|P05141|ADT2_HUMAN	P05141	SLC25A5	ADP/ATP translocase 2 OS=Homo sapiens OX=9606 GN=SLC25A5 PE=1 SV=7	1	6.99353	10.5902	10.2666	11.5916	12.5887	14.9629		0.753333	1.14076	1.10591	1.24863	1.35604	1.61178			1.00006	0.467368	-0.318853
270	sp|P08195|4F2_HUMAN	P08195	SLC3A2	Amino acid transporter heavy chain SLC3A2 OS=Homo sapiens OX=9606 GN=SLC3A2 PE=1 SV=3	1	10.4417	12.5792	11.9976	11.9155	11.5055	12.0022		0.894532	1.07765	1.02782	1.02079	0.98566	1.02822			0.532389	0.73639	0.167649
271	sp|Q96EX1|SIM12_HUMAN	Q96EX1	SMIM12	Small integral membrane protein 12 OS=Homo sapiens OX=9606 GN=SMIM12 PE=1 SV=3	1	9.23543	11.334	14.1211	10.5	12.2911	11.7539		0.798671	0.980153	1.22118	0.908029	1.06292	1.01646			0.818031	0.70543	0.175962
272	sp|P62318|SMD3_HUMAN	P62318	SNRPD3	Small nuclear ribonucleoprotein Sm D3 OS=Homo sapiens OX=9606 GN=SNRPD3 PE=1 SV=1	2	8.26366	12.2313	12.8698	12.4464	12.8119	9.64051		0.743027	1.09978	1.15719	1.11912	1.15198	0.866827			0.238928	0.884898	0.108097
273	sp|O60493|SNX3_HUMAN	O60493	SNX3	Sorting nexin-3 OS=Homo sapiens OX=9606 GN=SNX3 PE=1 SV=3	1	6.89451	9.09673	14.0541	10.5733	11.641	14.6348		0.68841	0.908299	1.40329	1.05573	1.16235	1.46127			0.337439	0.782493	-0.155285
274	sp|P61009|SPCS3_HUMAN	P61009	SPCS3	Signal peptidase complex subunit 3 OS=Homo sapiens OX=9606 GN=SPCS3 PE=1 SV=1	1	15.5931	16.8995	13.8084	14.5769	10.3901	4.32509		1.01033	1.09498	0.894694	0.944484	0.673209	0.280237			0.720289	0.15525	1.013
275	sp|P35270|SPRE_HUMAN	P35270	SPR	Sepiapterin reductase OS=Homo sapiens OX=9606 GN=SPR PE=1 SV=1	1	6.27817	6.64528	12.996	11.1627	9.09232	20.1036		0.726654	0.769144	1.5042	1.29201	1.05237	2.32685			0.501699	0.455767	-0.448905
276	sp|Q9Y5M8|SRPRB_HUMAN	Q9Y5M8	SRPRB	Signal recognition particle receptor subunit beta OS=Homo sapiens OX=9606 GN=SRPRB PE=1 SV=3	1	7.49725	12.4486	13.6382	13.8108	13.301	6.80144		0.669717	1.11201	1.21827	1.23369	1.18816	0.607561			0.193439	0.790269	0.197359
277	sp|Q04837|SSBP_HUMAN	Q04837	SSBP1	Single-stranded DNA-binding protein, mitochondrial OS=Homo sapiens OX=9606 GN=SSBP1 PE=1 SV=1	3	8.84207	12.5689	13.8547	11.965	12.3311	9.28038		0.752183	1.06922	1.1786	1.01784	1.04899	0.78947			0.619658	0.58294	0.244857
278	sp|Q9Y3F4|STRAP_HUMAN	Q9Y3F4	STRAP	Serine-threonine kinase receptor-associated protein OS=Homo sapiens OX=9606 GN=STRAP PE=1 SV=1	1	7.93831	8.90518	14.1222	13.2912	10.5412	13.1402		0.769075	0.862747	1.36818	1.28767	1.02125	1.27304			0.299114	0.871762	-0.105886
279	sp|Q9Y2Z0|SGT1_HUMAN	Q9Y2Z0	SUGT1	Protein SGT1 homolog OS=Homo sapiens OX=9606 GN=SUGT1 PE=1 SV=3	1	10.7899	10.8391	13.5841	12.1011	12.1895	11.2862		0.919254	0.92344	1.15731	1.03096	1.03849	0.96153			0.762207	0.721304	0.165926
280	sp|O15260|SURF4_HUMAN	O15260	SURF4	Surfeit locus protein 4 OS=Homo sapiens OX=9606 GN=SURF4 PE=1 SV=3	2	13.194	12.5201	11.5463	14.6069	11.8671	9.45957		1.06231	1.00805	0.929641	1.17607	0.955474	0.761633			0.3801	0.617409	0.261115
281	sp|P37802|TAGL2_HUMAN	P37802	TAGLN2	Transgelin-2 OS=Homo sapiens OX=9606 GN=TAGLN2 PE=1 SV=3	1	11.5088	16.5259	16.3904	8.52981	10.279	8.27486		0.777184	1.11598	1.10684	0.576012	0.694136	0.558796			2.29489	0.0366667	0.889495
282	sp|Q9Y4P3|TBL2_HUMAN	Q9Y4P3	TBL2	Transducin beta-like protein 2 OS=Homo sapiens OX=9606 GN=TBL2 PE=1 SV=1	1	10.2839	13.1234	7.86548	11.283	12.5092	15.2189		0.986536	1.25893	0.754537	1.08238	1.20001	1.45996			0.154302	0.869561	-0.150539
283	sp|Q92734|TFG_HUMAN	Q92734	TFG	Protein TFG OS=Homo sapiens OX=9606 GN=TFG PE=1 SV=2	1	7.0463	11.5228	14.2579	12.4114	7.33073	14.4772		0.643949	1.05305	1.303	1.13425	0.669943	1.32305			0.146542	0.883563	0.126325
284	sp|Q9Y5L4|TIM13_HUMAN	Q9Y5L4	TIMM13	Mitochondrial import inner membrane translocase subunit Tim13 OS=Homo sapiens OX=9606 GN=TIMM13 PE=1 SV=1	1	8.14861	11.611	11.6927	10.4938	11.3575	14.8449		0.777233	1.10749	1.11528	1.00093	1.0833	1.41594			0.0793889	0.965483	-0.0373866
285	sp|P29401|TKT_HUMAN	P29401	TKT	Transketolase OS=Homo sapiens OX=9606 GN=TKT PE=1 SV=3	1	11.5487	12.5371	12.7118	14.8235	10.5403	9.38732		0.94153	1.02211	1.03636	1.20852	0.859317	0.765321			0.540181	0.558667	0.297593
286	sp|Q9Y3A6|TMED5_HUMAN	Q9Y3A6	TMED5	Transmembrane emp24 domain-containing protein 5 OS=Homo sapiens OX=9606 GN=TMED5 PE=1 SV=1	1	6.60918	9.38525	14.134	14.1789	11.6856	10.6162		0.6581	0.934524	1.40738	1.41184	1.16358	1.0571			0.290357	0.81908	-0.146437
287	sp|Q9BVK6|TMED9_HUMAN	Q9BVK6	TMED9	Transmembrane emp24 domain-containing protein 9 OS=Homo sapiens OX=9606 GN=TMED9 PE=1 SV=2	2	9.88567	12.1829	14.5552	12.6935	11.2907	9.27758		0.809774	0.997952	1.19227	1.03978	0.92487	0.759963			0.808417	0.48932	0.321338
288	sp|P57088|TMM33_HUMAN	P57088	TMEM33	Transmembrane protein 33 OS=Homo sapiens OX=9606 GN=TMEM33 PE=1 SV=2	1	5.86624	8.83839	11.0697	11.22	11.1351	17.7368		0.682799	1.02874	1.28846	1.30595	1.29607	2.06447			0.854427	0.348678	-0.461231
289	sp|Q92973|TNPO1_HUMAN	Q92973	TNPO1	Transportin-1 OS=Homo sapiens OX=9606 GN=TNPO1 PE=1 SV=2	2	10.1298	11.4559	11.8104	12.4341	10.878	13.4216		0.909971	1.02909	1.06094	1.11696	0.977183	1.20567			0.166033	0.948809	0.0532489
290	sp|Q9NS69|TOM22_HUMAN	Q9NS69	TOMM22	Mitochondrial import receptor subunit TOM22 homolog OS=Homo sapiens OX=9606 GN=TOMM22 PE=1 SV=3	1	9.52253	11.7618	12.4973	13.2206	11.134	11.3864		0.845657	1.04451	1.10983	1.17406	0.988768	1.01117			0.446789	0.86673	0.101775
291	sp|P04637|P53_HUMAN	P04637	TP53	Cellular tumor antigen p53 OS=Homo sapiens OX=9606 GN=TP53 PE=1 SV=4	1	7.31063	8.5725	15.2937	12.5856	12.0439	11.5042		0.703467	0.82489	1.47164	1.21105	1.15893	1.107			0.197198	0.893984	-0.0993952
292	sp|P13693|TCTP_HUMAN	P13693	TPT1	Translationally-controlled tumor protein OS=Homo sapiens OX=9606 GN=TPT1 PE=1 SV=1	1	6.25044	10.0253	12.8262	13.2578	12.4473	11.4435		0.644333	1.03346	1.3222	1.36669	1.28314	1.17966			0.549814	0.633399	-0.22239
293	sp|P30536|TSPO_HUMAN	P30536	TSPO	Translocator protein OS=Homo sapiens OX=9606 GN=TSPO PE=1 SV=3	1	8.05685	12.2688	12.1397	13.934	12.1735	9.48407		0.744504	1.13371	1.12178	1.28759	1.12491	0.876389			0.080037	0.9657	0.0474472
294	sp|Q71U36|TBA1A_HUMAN	Q71U36	TUBA1A	Tubulin alpha-1A chain OS=Homo sapiens OX=9606 GN=TUBA1A PE=1 SV=1	2	9.46564	10.5432	12.6173	13.9686	12.3876	10.4833		0.870373	0.96946	1.16017	1.28443	1.13905	0.963944			0.0300251	1	0.0128583
295	sp|P07437|TBB5_HUMAN	P07437	TUBB	Tubulin beta chain OS=Homo sapiens OX=9606 GN=TUBB PE=1 SV=2	2	8.19928	8.79087	11.9486	13.9866	10.8967	14.3773		0.849996	0.911325	1.23868	1.44995	1.12963	1.49045			0.933045	0.55271	-0.260657
296	sp|Q13509|TBB3_HUMAN	Q13509	TUBB3	Tubulin beta-3 chain OS=Homo sapiens OX=9606 GN=TUBB3 PE=1 SV=2	2	14.5413	13.7498	12.189	15.9982	10.4544	7.60865		1.07766	1.01901	0.903332	1.18564	0.77478	0.563881			0.554343	0.396833	0.500891
297	sp|P68371|TBB4B_HUMAN	P68371	TUBB4B	Tubulin beta-4B chain OS=Homo sapiens OX=9606 GN=TUBB4B PE=1 SV=1	2	8.37199	9.70733	12.9153	13.6562	11.2399	12.4812		0.810333	0.939581	1.25009	1.3218	1.08792	1.20807			0.548935	0.869931	-0.100937
298	sp|Q5TAX3|TUT4_HUMAN	Q5TAX3	TUT4	Terminal uridylyltransferase 4 OS=Homo sapiens OX=9606 GN=TUT4 PE=1 SV=3	1	12.2085	12.8529	14.1476	11.9206	11.3848	9.69415		0.934111	0.983413	1.08248	0.912077	0.87108	0.741728			1.41076	0.29583	0.440022
299	sp|P10599|THIO_HUMAN	P10599	TXN	Thioredoxin OS=Homo sapiens OX=9606 GN=TXN PE=1 SV=3	2	11.3695	14.7411	16.3302	11.3771	10.0786	7.47302		0.803675	1.042	1.15433	0.804208	0.712425	0.528243			1.25742	0.176	0.746875
300	sp|P04818|TYSY_HUMAN	P04818	TYMS	Thymidylate synthase OS=Homo sapiens OX=9606 GN=TYMS PE=1 SV=3	2	4.86285	6.71206	11.3137	8.24049	11.5636	22.1701		0.637372	0.879746	1.48288	1.08008	1.51564	2.90583			0.602858	0.312186	-0.650328
301	sp|P22314|UBA1_HUMAN	P22314	UBA1	Ubiquitin-like modifier-activating enzyme 1 OS=Homo sapiens OX=9606 GN=UBA1 PE=1 SV=3	3	9.78468	10.2024	14.682	12.1827	12.0085	10.9245		0.846693	0.88284	1.27047	1.0542	1.03912	0.945324			0.669102	0.746158	0.146788
302	sp|P0CG48|UBC_HUMAN	P0CG48	UBC	Polyubiquitin-C OS=Homo sapiens OX=9606 GN=UBC PE=1 SV=3	2	14.1725	13.1536	15.6451	10.6415	9.51953	11.0403		0.98944	0.91831	1.09225	0.742926	0.664598	0.770768			1.54077	0.161714	0.649362
303	sp|O00762|UBE2C_HUMAN	O00762	UBE2C	Ubiquitin-conjugating enzyme E2 C OS=Homo sapiens OX=9606 GN=UBE2C PE=1 SV=1	1	7.84427	10.9242	12.0541	10.5767	9.29047	17.1545		0.763492	1.06327	1.17324	1.02944	0.904253	1.66967			0.060539	0.963753	-0.0470924
304	sp|P61088|UBE2N_HUMAN	P61088	UBE2N	Ubiquitin-conjugating enzyme E2 N OS=Homo sapiens OX=9606 GN=UBE2N PE=1 SV=1	2	7.11178	10.1072	13.2609	12.1202	12.4251	12.0865		0.699981	0.99481	1.30521	1.19294	1.22295	1.18962			0.448773	0.850557	-0.122656
305	sp|P15374|UCHL3_HUMAN	P15374	UCHL3	Ubiquitin carboxyl-terminal hydrolase isozyme L3 OS=Homo sapiens OX=9606 GN=UCHL3 PE=1 SV=1	2	9.42004	11.469	14.0905	12.1289	10.8263	11.4853		0.807904	0.983628	1.20847	1.04023	0.92851	0.985029			1.51569	0.618099	0.192916
306	sp|P11172|UMPS_HUMAN	P11172	UMPS	Uridine 5'-monophosphate synthase OS=Homo sapiens OX=9606 GN=UMPS PE=1 SV=1	1	8.73645	10.4348	11.6684	11.0673	10.7344	16.0951		0.84986	1.01507	1.13507	1.0766	1.04421	1.56569			0.192956	0.892518	-0.0935957
307	sp|P31930|QCR1_HUMAN	P31930	UQCRC1	Cytochrome b-c1 complex subunit 1, mitochondrial OS=Homo sapiens OX=9606 GN=UQCRC1 PE=1 SV=3	2	7.94118	9.04873	11.1139	12.634	12.7147	14.4887		0.847698	0.965926	1.18638	1.34864	1.35726	1.54662			1.97137	0.410857	-0.325965
308	sp|Q86UV5|UBP48_HUMAN	Q86UV5	USP48	Ubiquitin carboxyl-terminal hydrolase 48 OS=Homo sapiens OX=9606 GN=USP48 PE=1 SV=1	2	9.96851	10.32	11.3727	14.8174	11.6289	11.861		0.944548	0.977853	1.0776	1.404	1.10187	1.12386			0.202543	0.895224	-0.0798342
309	sp|Q93009|UBP7_HUMAN	Q93009	USP7	Ubiquitin carboxyl-terminal hydrolase 7 OS=Homo sapiens OX=9606 GN=USP7 PE=1 SV=2	2	13.1196	13.3186	13.4155	11.513	11.8122	9.94069		0.987584	1.00256	1.00985	0.866642	0.889167	0.748287			1.12238	0.296604	0.453126
310	sp|O95292|VAPB_HUMAN	O95292	VAPB	Vesicle-associated membrane protein-associated protein B/C OS=Homo sapiens OX=9606 GN=VAPB PE=1 SV=3	1	9.63097	12.7064	13.9936	14.9117	11.6766	6.71173		0.79527	1.04922	1.15551	1.23132	0.964188	0.554216			0.394135	0.538	0.37217
311	sp|P26640|SYVC_HUMAN	P26640	VARS1	Valine--tRNA ligase OS=Homo sapiens OX=9606 GN=VARS1 PE=1 SV=4	2	7.84371	8.71293	14.3111	12.8837	12.1632	11.9291		0.762321	0.846799	1.39088	1.25215	1.18213	1.15937			0.356587	0.849161	-0.123105
312	sp|P45880|VDAC2_HUMAN	P45880	VDAC2	Voltage-dependent anion-selective channel protein 2 OS=Homo sapiens OX=9606 GN=VDAC2 PE=1 SV=2	3	12.7219	13.6224	12.2738	11.8569	11.9354	10.3115		0.988285	1.05824	0.953476	0.921083	0.927182	0.801036			0.778542	0.451954	0.369642
313	sp|Q9Y277|VDAC3_HUMAN	Q9Y277	VDAC3	Voltage-dependent anion-selective channel protein 3 OS=Homo sapiens OX=9606 GN=VDAC3 PE=1 SV=1	1	10.6502	11.7409	9.13321	12.9346	14.2015	11.9898		1.01353	1.11732	0.869158	1.23091	1.35148	1.141			0.180191	0.871521	-0.127402
314	sp|O75436|VP26A_HUMAN	O75436	VPS26A	Vacuolar protein sorting-associated protein 26A OS=Homo sapiens OX=9606 GN=VPS26A PE=1 SV=2	1	4.87096	7.9115	14.0722	14.7637	9.19188	14.0607		0.544148	0.883814	1.57204	1.64929	1.02685	1.57076			0.52205	0.454194	-0.416584
315	sp|Q9UBQ0|VPS29_HUMAN	Q9UBQ0	VPS29	Vacuolar protein sorting-associated protein 29 OS=Homo sapiens OX=9606 GN=VPS29 PE=1 SV=1	1	6.50942	9.04092	13.2867	11.2164	13.1093	13.3466		0.677193	0.940552	1.38226	1.16688	1.3638	1.38848			0.689081	0.573043	-0.254098
316	sp|Q969T9|WBP2_HUMAN	Q969T9	WBP2	WW domain-binding protein 2 OS=Homo sapiens OX=9606 GN=WBP2 PE=1 SV=1	2	8.29967	9.3042	9.8145	10.0409	9.1618	21.6786		0.908114	1.01803	1.07386	1.09864	1.00244	2.37197			0.266844	0.660674	-0.276846
317	sp|Q5MNZ6|WIPI3_HUMAN	Q5MNZ6	WDR45B	WD repeat domain phosphoinositide-interacting protein 3 OS=Homo sapiens OX=9606 GN=WDR45B PE=1 SV=2	1	8.91561	11.6518	11.5721	10.8172	13.0806	12.8783		0.832211	1.08762	1.08017	1.00971	1.22098	1.2021			0.0302231	1	-0.0116092
318	sp|O14980|XPO1_HUMAN	O14980	XPO1	Exportin-1 OS=Homo sapiens OX=9606 GN=XPO1 PE=1 SV=1	2	9.3742	10.5078	12.1415	10.4013	10.4835	16.4659		0.878186	0.984385	1.13743	0.974403	0.982109	1.54254			0.0105296	0.992994	-0.0069743
319	sp|Q9HAV4|XPO5_HUMAN	Q9HAV4	XPO5	Exportin-5 OS=Homo sapiens OX=9606 GN=XPO5 PE=1 SV=1	2	11.2652	14.3124	11.1984	12.8409	13.4068	8.2415		0.918955	1.16753	0.913512	1.04749	1.09366	0.672299			0.405891	0.579265	0.304338
320	sp|O43592|XPOT_HUMAN	O43592	XPOT	Exportin-T OS=Homo sapiens OX=9606 GN=XPOT PE=1 SV=2	1	10.8129	11.7304	9.4209	11.1957	12.652	15.001		1.01484	1.10096	0.884199	1.05077	1.18745	1.40792			0.122513	0.902022	-0.0883903
321	sp|P13010|XRCC5_HUMAN	P13010	XRCC5	X-ray repair cross-complementing protein 5 OS=Homo sapiens OX=9606 GN=XRCC5 PE=1 SV=3	1	6.95142	8.02934	13.3711	12.1993	11.3129	15.0873		0.735552	0.84961	1.41484	1.29085	1.19706	1.59644			0.79258	0.507811	-0.305
322	sp|P54577|SYYC_HUMAN	P54577	YARS1	Tyrosine--tRNA ligase, cytoplasmic OS=Homo sapiens OX=9606 GN=YARS1 PE=1 SV=4	1	7.02878	9.29607	16.1096	11.9969	12.3976	10.1998		0.650121	0.859833	1.49005	1.10965	1.1467	0.943422			0.0185666	0.998178	0.0126517
323	sp|P67809|YBOX1_HUMAN	P67809	YBX1	Y-box-binding protein 1 OS=Homo sapiens OX=9606 GN=YBX1 PE=1 SV=3	1	6.57106	10.282	7.98396	9.61278	12.2241	19.8971		0.7937	1.24194	0.964361	1.1611	1.47652	2.40332			0.640873	0.360323	-0.516853
324	sp|P27348|1433T_HUMAN	P27348	YWHAQ	14-3-3 protein theta OS=Homo sapiens OX=9606 GN=YWHAQ PE=1 SV=1	2	9.15439	11.8626	13.4409	13.8359	10.6505	10.21		0.797006	1.03279	1.1702	1.20459	0.927265	0.888913			0.473276	0.733202	0.17384
325	sp|P63104|1433Z_HUMAN	P63104	YWHAZ	14-3-3 protein zeta/delta OS=Homo sapiens OX=9606 GN=YWHAZ PE=1 SV=1	1	10.0655	10.7754	13.2429	13.101	7.18925	15.6915		0.88595	0.948432	1.16562	1.15313	0.632785	1.38113			0.193912	0.823551	0.174692
326	sp|O75844|FACE1_HUMAN	O75844	ZMPSTE24	CAAX prenyl protease 1 homolog OS=Homo sapiens OX=9606 GN=ZMPSTE24 PE=1 SV=2	1	7.14765	10.5404	13.8232	11.9405	13.0517	10.6442		0.680485	1.00349	1.31602	1.13679	1.24257	1.01337			0.0776631	0.964189	-0.0354495
