# Supplementary material for: Comprehensive Chemoproteomics Unveils Selective HMG-CoA Synthase 1 Inhibitors for Targeting Mevalonate Metabolism in Cancer
Source: J Am Chem Soc. 2026 May 13;148(20):20705–19. doi: 10.1021/jacs.6c02556 (PMC13220267; doi:10.1021/jacs.6c02556)
Supplement: Supplementary file 6 [file ja6c02556_si_006.xlsx]

## Sheet: Table S4
Sun and Yi et al. 2026
TABLE S4. SCAVENGING-PROTEOMICS USING CNP7-BIOTIN PROBE (RELATED TO FIGURE 3F, LEFT).
HEK293T cells pretreated with DMSO or CNP7 were incubated with CNP7-biotin, followed by streptavidin enrichement and TMT-12plex analysis of input and flow-through fractions.

## Sheet: TMT signals
						TMT scaled value (to 120)													Ratio																				Welch's t-test [CNP7(FT/Input)/DMSO(FT/Input)]
Rank	Protein Id	UniProtID	Gene Symbol	Description	Number of peptides	Input UT-1_scaled	Input UT-2_scaled	Input UT-3_scaled	Input CNP7-1_scaled	Input CNP7-2_scaled	Input CNP7-3_scaled	FT UT-1_scaled	FT UT-2_scaled	FT UT-3_scaled	FT CNP7-1_scaled	FT CNP7-2_scaled	FT CNP7-3_scaled		Input UT-1_ratio	Input UT-2_ratio	Input UT-3_ratio	Input CNP7-1_ratio	Input CNP7-2_ratio	Input CNP7-3_ratio	FT UT-1_ratio	FT UT-2_ratio	FT UT-3_ratio	FT CNP7-1_ratio	FT CNP7-2_ratio	FT CNP7-3_ratio		UT-1_FT/input	UT-2_FT/input	UT-3_FT/input	CNP7-1_FT/input	CNP7-2_FT/input	CNP7-3_FT/input		Significant [CNP7(FT/Input)/DMSO(FT/Input)]	-Log10(p-value)	q-value	Log2(ratio)
1	sp|Q9NRG9|AAAS_HUMAN	Q9NRG9	AAAS	Aladin OS=Homo sapiens OX=9606 GN=AAAS PE=1 SV=1	3	9.588	9.61117	9.77708	9.79237	9.1746	9.60771	10.7948	9.47747	11.7506	10.2549	10.1005	10.0708		0.992675	0.995074	1.01225	1.01383	0.949874	0.994716	1.11762	0.981231	1.21657	1.06173	1.04573	1.04266		1.12587	0.986089	1.20185	1.04724	1.10092	1.0482			0.198378	1	-0.047625
2	sp|Q6PD74|AAGAB_HUMAN	Q6PD74	AAGAB	Alpha- and gamma-adaptin-binding protein p34 OS=Homo sapiens OX=9606 GN=AAGAB PE=1 SV=1	2	9.98203	10.4095	10.1375	8.9048	10.775	10.7077	8.91791	10.7927	9.47962	10.2287	9.03907	10.6254		0.980905	1.02291	0.996186	0.875049	1.05883	1.05222	0.876337	1.06057	0.931536	1.00514	0.888244	1.04413		0.893397	1.03682	0.935102	1.14867	0.838891	0.992314			0.115684	1	0.0475527
3	sp|Q2M2I8|AAK1_HUMAN	Q2M2I8	AAK1	AP2-associated protein kinase 1 OS=Homo sapiens OX=9606 GN=AAK1 PE=1 SV=3	3	10.8712	9.37629	10.4128	10.9098	10.4229	9.37868	10.7831	8.53794	11.0888	9.32029	9.72639	9.17188		1.06371	0.917438	1.01886	1.06748	1.01984	0.917672	1.05509	0.835407	1.085	0.911958	0.951694	0.897436		0.991898	0.910588	1.06492	0.854307	0.933179	0.97795			0.508279	1	-0.101
4	sp|Q13685|AAMP_HUMAN	Q13685	AAMP	Angio-associated migratory cell protein OS=Homo sapiens OX=9606 GN=AAMP PE=1 SV=2	2	9.79956	10.7647	10.1454	9.40245	10.1089	9.95171	9.70936	10.69	10.3081	9.15993	9.777	10.1829		0.957311	1.05159	0.991095	0.918517	0.987532	0.972174	0.948499	1.04429	1.00699	0.894825	0.955107	0.994757		0.990796	0.993058	1.01604	0.974206	0.967166	1.02323			0.235682	1	-0.0174334
5	sp|Q9Y312|AAR2_HUMAN	Q9Y312	AAR2	Protein AAR2 homolog OS=Homo sapiens OX=9606 GN=AAR2 PE=1 SV=2	1	10.5403	10.0551	11.1383	10.5618	9.33848	11.1826	11.0564	9.36348	6.57218	10.2807	8.89678	11.014		0.996446	0.950573	1.05298	0.998478	0.882831	1.05717	1.04523	0.885194	0.621313	0.971909	0.841074	1.04123		1.04896	0.931222	0.590052	0.97339	0.952701	0.984923			0.32436	1	0.221399
6	sp|P49588|SYAC_HUMAN	P49588	AARS1	Alanine--tRNA ligase, cytoplasmic OS=Homo sapiens OX=9606 GN=AARS1 PE=1 SV=2	3	10.1112	11.2452	9.30322	9.53851	9.77629	9.76525	9.45965	11.09	10.2553	9.85999	9.99302	9.60243		0.98937	1.10032	0.910307	0.93333	0.956596	0.955515	0.925614	1.08514	1.00346	0.964786	0.977803	0.939584		0.935558	0.986199	1.10234	1.0337	1.02217	0.983327			0.0460822	1	0.0102614
7	sp|Q5JTZ9|SYAM_HUMAN	Q5JTZ9	AARS2	Alanine--tRNA ligase, mitochondrial OS=Homo sapiens OX=9606 GN=AARS2 PE=1 SV=1	2	10.309	9.68812	10.017	10.3835	11.0439	11.6562	9.35936	9.43071	9.58396	9.14212	9.64269	9.74345		1.03042	0.968357	1.00123	1.03786	1.10387	1.16507	0.935497	0.942628	0.957946	0.913783	0.963816	0.973887		0.907883	0.97343	0.956772	0.880446	0.873122	0.835902			1.5442	1	-0.132002
8	sp|Q9BTE6|AASD1_HUMAN	Q9BTE6	AARSD1	Alanyl-tRNA editing protein Aarsd1 OS=Homo sapiens OX=9606 GN=AARSD1 PE=1 SV=2	3	9.92682	9.71887	9.45566	9.5941	9.21942	9.60229	11.3817	9.87491	10.535	10.4575	9.55997	10.6738		1.02334	1.0019	0.974765	0.989037	0.950412	0.989881	1.17331	1.01799	1.08603	1.07804	0.985518	1.10034		1.14656	1.01606	1.11415	1.08999	1.03694	1.11159			0.0906256	1	-0.0156537
9	sp|Q9NRN7|ADPPT_HUMAN	Q9NRN7	AASDHPPT	L-aminoadipate-semialdehyde dehydrogenase-phosphopantetheinyl transferase OS=Homo sapiens OX=9606 GN=AASDHPPT PE=1 SV=2	4	9.64257	9.1943	9.87002	8.71345	8.78494	9.09023	11.4074	10.5231	10.7024	11.3464	10.6751	10.0501		1.00769	0.960846	1.03146	0.910595	0.918067	0.949971	1.19212	1.09971	1.11845	1.18575	1.1156	1.05029		1.18302	1.14452	1.08433	1.30217	1.21516	1.1056			0.449103	1	0.084288
10	sp|Q9UDR5|AASS_HUMAN	Q9UDR5	AASS	Alpha-aminoadipic semialdehyde synthase, mitochondrial OS=Homo sapiens OX=9606 GN=AASS PE=1 SV=1	3	9.43623	9.69887	10.8427	10.6181	10.0575	9.60258	9.79763	9.62767	10.1907	9.97095	10.1028	10.0543		0.944321	0.970604	1.08508	1.0626	1.00649	0.960968	0.980488	0.963479	1.01982	0.997832	1.01103	1.00617		1.0383	0.992659	0.939861	0.939051	1.00451	1.04704			0.0518426	1	0.00932236
11	sp|Q9NY61|AATF_HUMAN	Q9NY61	AATF	Protein AATF OS=Homo sapiens OX=9606 GN=AATF PE=1 SV=1	1	8.33193	11.3609	11.4876	9.66849	10.4486	11.8271	8.453	8.4869	9.84027	9.59099	9.06285	11.4413		0.801647	1.09308	1.10527	0.930244	1.0053	1.13794	0.813296	0.816557	0.94677	0.922787	0.871973	1.10081		1.01453	0.747024	0.856595	0.991984	0.867378	0.967374			0.335379	1	0.119514
12	sp|Q9NP58|ABCB6_HUMAN	Q9NP58	ABCB6	ATP-binding cassette sub-family B member 6 OS=Homo sapiens OX=9606 GN=ABCB6 PE=1 SV=1	1	11.3365	10.322	11.3784	8.99204	11.9234	10.7998	8.07604	10.79	10.0356	8.51025	8.44006	9.39586		1.02944	0.937315	1.03325	0.816546	1.08273	0.980708	0.733366	0.979818	0.911313	0.772796	0.766422	0.853216		0.712395	1.04535	0.881989	0.94642	0.707859	0.87			0.101422	1	-0.0574623
13	sp|O75027|ABCB7_HUMAN	O75027	ABCB7	Iron-sulfur clusters transporter ABCB7, mitochondrial OS=Homo sapiens OX=9606 GN=ABCB7 PE=1 SV=2	3	10.0297	10.6612	10.1659	10.887	9.77659	11.0583	9.62805	9.48607	9.51271	9.61261	8.76126	10.4206		0.97512	1.03652	0.988363	1.05847	0.950511	1.07512	0.93607	0.922266	0.924856	0.934568	0.851798	1.01312		0.959954	0.889774	0.935745	0.882942	0.896147	0.942335			0.318282	1	-0.0334084
14	sp|P33527|MRP1_HUMAN	P33527	ABCC1	Multidrug resistance-associated protein 1 OS=Homo sapiens OX=9606 GN=ABCC1 PE=1 SV=3	3	10.0661	10.5478	9.97823	9.98766	10.7613	9.99369	9.1522	10.445	9.4366	9.66533	10.0259	9.94011		0.987129	1.03436	0.97851	0.979435	1.05531	0.980025	0.897506	1.02428	0.925395	0.947825	0.983188	0.974771		0.909208	0.990258	0.945719	0.967727	0.931662	0.994639			0.214443	1	0.0249174
15	sp|Q5T3U5|MRP7_HUMAN	Q5T3U5	ABCC10	ATP-binding cassette sub-family C member 10 OS=Homo sapiens OX=9606 GN=ABCC10 PE=1 SV=1	1	11.4849	9.25813	7.41227	8.82373	9.65848	10.621	9.35422	10.2535	11.2635	11.5074	9.56825	10.7946		1.22374	0.986472	0.789792	0.940186	1.02913	1.13169	0.996711	1.09253	1.20014	1.22614	1.01952	1.15019		0.814482	1.10751	1.51957	1.30415	0.990658	1.01635			0.0233602	1	-0.0206621
16	sp|O15439|MRP4_HUMAN	O15439	ABCC4	ATP-binding cassette sub-family C member 4 OS=Homo sapiens OX=9606 GN=ABCC4 PE=1 SV=3	1	9.7128	10.6788	9.46883	9.76774	11.6018	12.2518	8.80093	8.92049	9.84244	9.53437	11.016	8.40399		0.975819	1.07287	0.951308	0.981339	1.1656	1.23091	0.884206	0.896218	0.988844	0.957893	1.10674	0.844327		0.906117	0.835344	1.03946	0.976108	0.949503	0.685939			0.206917	1	-0.10251
17	sp|P28288|ABCD3_HUMAN	P28288	ABCD3	ATP-binding cassette sub-family D member 3 OS=Homo sapiens OX=9606 GN=ABCD3 PE=1 SV=1	3	10.6682	7.66759	9.61648	11.0307	9.76102	8.9196	10.7996	9.2236	10.251	12.4877	9.38908	10.1854		1.14497	0.822931	1.0321	1.18388	1.04761	0.957303	1.15907	0.98993	1.1002	1.34026	1.00769	1.09315		1.01232	1.20293	1.06598	1.13209	0.961896	1.14191			0.0659484	1	-0.0206714
18	sp|P61221|ABCE1_HUMAN	P61221	ABCE1	ATP-binding cassette sub-family E member 1 OS=Homo sapiens OX=9606 GN=ABCE1 PE=1 SV=1	3	10.3868	10.3035	10.358	9.97212	10.0849	9.91915	10.0866	9.55929	9.96949	9.509	10.1282	9.72294		1.00361	0.99556	1.00083	0.963542	0.974436	0.958425	0.974605	0.923654	0.963288	0.918794	0.978628	0.939466		0.971096	0.927773	0.962493	0.953559	1.0043	0.980219			0.573922	1	0.0381287
19	sp|Q8NE71|ABCF1_HUMAN	Q8NE71	ABCF1	ATP-binding cassette sub-family F member 1 OS=Homo sapiens OX=9606 GN=ABCF1 PE=1 SV=2	2	9.90005	11.0263	10.3751	10.4592	11.2319	8.05971	9.09781	10.786	10.3178	9.26751	10.048	9.43078		0.948844	1.05678	0.994372	1.00243	1.07649	0.772462	0.871955	1.03376	0.988879	0.88822	0.96302	0.903868		0.918966	0.978211	0.994475	0.886065	0.894595	1.17011			0.0423992	1	0.0177103
20	sp|Q9UG63|ABCF2_HUMAN	Q9UG63	ABCF2	ATP-binding cassette sub-family F member 2 OS=Homo sapiens OX=9606 GN=ABCF2 PE=1 SV=2	3	9.31242	9.46673	9.34117	10.5468	9.50626	10.3618	9.75953	11.559	12.1577	10.0937	10.0848	7.81004		0.99349	1.00995	0.996557	1.12518	1.01417	1.10544	1.04119	1.23317	1.29704	1.07684	1.07589	0.83321		1.04801	1.22102	1.30152	0.957039	1.06086	0.753736			0.962376	1	-0.373974
21	sp|Q9NUQ8|ABCF3_HUMAN	Q9NUQ8	ABCF3	ATP-binding cassette sub-family F member 3 OS=Homo sapiens OX=9606 GN=ABCF3 PE=1 SV=2	2	9.20066	10.9068	10.2965	10.4886	10.2991	10.3087	8.99027	9.97858	9.3034	9.94866	9.94256	10.3362		0.907842	1.07619	1.01597	1.03493	1.01622	1.01718	0.887083	0.984601	0.917979	0.981649	0.981047	1.01988		0.977134	0.914894	0.903553	0.948518	0.965385	1.00266			0.641556	1	0.0615922
22	sp|Q9UNQ0|ABCG2_HUMAN	Q9UNQ0	ABCG2	Broad substrate specificity ATP-binding cassette transporter ABCG2 OS=Homo sapiens OX=9606 GN=ABCG2 PE=1 SV=3	1	11.2894	9.09862	9.06896	10.5098	8.43603	12.2881	8.25398	9.53719	10.2408	9.75442	11.617	9.90561		1.14975	0.926634	0.923613	1.07035	0.859154	1.25147	0.840613	0.971299	1.04296	0.993423	1.18312	1.00882		0.731125	1.0482	1.12922	0.928128	1.37707	0.806111			0.0995729	1	0.083875
23	sp|Q9NUJ1|ABHDA_HUMAN	Q9NUJ1	ABHD10	Palmitoyl-protein thioesterase ABHD10, mitochondrial OS=Homo sapiens OX=9606 GN=ABHD10 PE=1 SV=1	2	10.5162	10.3386	11.3307	10.2159	11.0658	11.3186	9.06535	9.40935	8.94027	9.187	9.57649	9.03571		0.980214	0.963653	1.05613	0.952221	1.03144	1.055	0.844978	0.877042	0.833319	0.856317	0.892621	0.842215		0.862035	0.910122	0.789029	0.899283	0.865413	0.798307			0.00727123	1	0.00174172
24	sp|Q8NFV4|ABHDB_HUMAN	Q8NFV4	ABHD11	sn-1-specific diacylglycerol lipase ABHD11 OS=Homo sapiens OX=9606 GN=ABHD11 PE=1 SV=2	1	10.1647	10.5033	9.9666	10.0811	9.99534	10.2364	8.96391	10.7484	9.97236	9.4073	10.9638	8.99675		0.995414	1.02857	0.976013	0.987221	0.978827	1.00244	0.877821	1.05258	0.976577	0.921242	1.07366	0.881037		0.881865	1.02334	1.00058	0.933167	1.09689	0.878895			0.00498675	1	-0.00178638
25	sp|Q8N2K0|ABD12_HUMAN	Q8N2K0	ABHD12	Lysophosphatidylserine lipase ABHD12 OS=Homo sapiens OX=9606 GN=ABHD12 PE=1 SV=2	1	10.3321	9.87805	10.99	10.0236	8.47257	9.72672	10.5731	10.7578	9.99532	10.5904	9.02912	9.63127		0.993469	0.949809	1.05672	0.963809	0.814667	0.935258	1.01664	1.0344	0.961085	1.0183	0.868181	0.92608		1.02332	1.08906	0.909495	1.05654	1.06569	0.990187			0.204993	1	0.0458067
26	sp|Q96IU4|ABHEB_HUMAN	Q96IU4	ABHD14B	Putative protein-lysine deacylase ABHD14B OS=Homo sapiens OX=9606 GN=ABHD14B PE=1 SV=1	1	9.19829	9.45402	10.0747	8.7337	9.72377	9.44821	10.7849	10.6873	11.7709	9.95369	10.0547	10.116		0.96059	0.987297	1.05211	0.912072	1.01547	0.986689	1.12628	1.11609	1.22925	1.03948	1.05002	1.05642		1.17249	1.13045	1.16836	1.13969	1.03403	1.07067			0.904168	1	-0.0985052
27	sp|Q8WTS1|ABHD5_HUMAN	Q8WTS1	ABHD5	1-acylglycerol-3-phosphate O-acyltransferase ABHD5 OS=Homo sapiens OX=9606 GN=ABHD5 PE=1 SV=1	1	10.5548	10.3725	9.67803	10.6931	10.4063	10.2423	9.44853	10.7272	9.28487	8.81783	10.0738	9.70059		1.0346	1.01674	0.948661	1.04816	1.02005	1.00397	0.926164	1.05151	0.910122	0.864342	0.987457	0.950872		0.895189	1.0342	0.959376	0.824626	0.968047	0.947109			0.338864	1	-0.0774597
28	sp|Q9NYB9-2|ABI2_HUMAN	Q9NYB9-2	ABI2	Isoform of Q9NYB9, Isoform 2 of Abl interactor 2 OS=Homo sapiens OX=9606 GN=ABI2	1	12.9802	9.04457	8.9044	10.4282	9.55801	7.70197	10.7756	10.4722	8.25319	12.1851	10.2322	9.46434		1.25903	0.877284	0.863688	1.01149	0.927086	0.747058	1.04519	1.01576	0.800524	1.1819	0.99248	0.918001		0.830153	1.15784	0.926867	1.16847	1.07054	1.22882			0.708075	1	0.262303
29	sp|P00519|ABL1_HUMAN	P00519	ABL1	Tyrosine-protein kinase ABL1 OS=Homo sapiens OX=9606 GN=ABL1 PE=1 SV=4	2	10.4281	10.5448	9.48548	9.96958	10.5951	10.6342	9.93104	11.0725	8.91301	9.28552	9.62092	9.51976		1.02711	1.03861	0.934274	0.981956	1.04357	1.04742	0.97816	1.09059	0.877888	0.914579	0.947614	0.93765		0.952339	1.05004	0.939647	0.931385	0.90805	0.895204			0.777406	1	-0.103868
30	sp|O14639|ABLM1_HUMAN	O14639	ABLIM1	Actin-binding LIM protein 1 OS=Homo sapiens OX=9606 GN=ABLIM1 PE=1 SV=3	1	9.47613	12.3557	10.2502	8.9498	10.3708	10.7999	9.11311	9.21144	10.0025	7.22246	11.3665	10.8815		0.886116	1.15539	0.958498	0.836899	0.96978	1.0099	0.85217	0.861365	0.935337	0.675375	1.06288	1.01753		0.961691	0.745522	0.975837	0.806997	1.09601	1.00755			0.25323	1	0.116356
31	sp|Q12979|ABR_HUMAN	Q12979	ABR	Active breakpoint cluster region-related protein OS=Homo sapiens OX=9606 GN=ABR PE=1 SV=2	1	10.5692	11.1617	9.81409	9.36979	9.71817	10.5748	10.1221	10.06	10.1909	9.52255	8.47006	10.4267		1.00515	1.0615	0.933345	0.891091	0.924222	1.00569	0.962642	0.95673	0.969176	0.905618	0.805524	0.99161		0.957707	0.901298	1.03839	1.0163	0.87157	0.986001			0.0473964	1	-0.012467
32	sp|Q15018|ABRX2_HUMAN	Q15018	ABRAXAS2	BRISC complex subunit Abraxas 2 OS=Homo sapiens OX=9606 GN=ABRAXAS2 PE=1 SV=2	2	9.91984	10.9346	10.2854	9.54674	9.87911	9.18389	10.2897	9.88093	9.55001	10.3328	10.4442	9.75268		0.955673	1.05343	0.990893	0.919728	0.951748	0.884772	0.991306	0.951924	0.920043	0.995458	1.00619	0.939568		1.03729	0.903639	0.928499	1.08234	1.05721	1.06193			0.939918	1	0.160499
33	sp|A6QL63|ABTB3_HUMAN	A6QL63	ABTB3	Ankyrin repeat and BTB/POZ domain-containing protein 3 OS=Homo sapiens OX=9606 GN=ABTB3 PE=1 SV=3	1	8.18191	13.0818	9.82896	10.0156	11.6148	7.0456	10.1749	12.3607	8.97755	10.3953	9.92693	8.39599		0.789439	1.26221	0.948355	0.966367	1.12066	0.679801	0.981737	1.19263	0.866207	1.003	0.957809	0.810095		1.24359	0.944877	0.913378	1.03791	0.854681	1.19166			0.012162	1	-0.00729361
34	sp|P09110|THIK_HUMAN	P09110	ACAA1	3-ketoacyl-CoA thiolase, peroxisomal OS=Homo sapiens OX=9606 GN=ACAA1 PE=1 SV=2	2	12.2107	10.1964	9.9982	9.93224	10.4682	11.0832	8.99928	8.30137	8.58023	8.69051	10.0503	11.4895		1.13043	0.943957	0.925609	0.919502	0.96912	1.02605	0.833131	0.76852	0.794337	0.804546	0.930428	1.06366		0.737	0.814148	0.858178	0.87498	0.960074	1.03666			1.23669	1	0.252677
35	sp|P42765|THIM_HUMAN	P42765	ACAA2	3-ketoacyl-CoA thiolase, mitochondrial OS=Homo sapiens OX=9606 GN=ACAA2 PE=1 SV=2	2	10.6159	10.1414	10.1663	9.71981	9.98866	10.2665	10.0171	9.80385	10.2737	9.38328	10.4278	9.19571		1.02988	0.983852	0.986264	0.94295	0.969032	0.99599	0.971789	0.951103	0.996684	0.910302	1.01163	0.892106		0.943591	0.966713	1.01057	0.965377	1.04396	0.895697			0.0480065	1	-0.0100807
36	sp|Q13085|ACACA_HUMAN	Q13085	ACACA	Acetyl-CoA carboxylase 1 OS=Homo sapiens OX=9606 GN=ACACA PE=1 SV=2	3	12.2511	12.4884	11.9248	12.7816	11.1938	11.6313	8.0973	8.61903	8.26092	6.66767	7.79559	8.28845		1.00243	1.02184	0.975727	1.04584	0.915916	0.951715	0.66255	0.705239	0.675937	0.545572	0.637862	0.67819		0.660944	0.690162	0.692753	0.52166	0.69642	0.712598			0.23864	1	-0.0958829
37	sp|O00763|ACACB_HUMAN	O00763	ACACB	Acetyl-CoA carboxylase 2 OS=Homo sapiens OX=9606 GN=ACACB PE=1 SV=3	2	11.45	12.3987	11.1972	13.2705	11.163	11.4264	8.36724	8.29705	7.84564	7.34746	8.97171	8.26508		0.980146	1.06135	0.958502	1.13599	0.955574	0.978119	0.716252	0.710244	0.671602	0.628957	0.767996	0.707507		0.730761	0.669188	0.700679	0.553666	0.803702	0.723334			0.0604325	1	-0.0300744
38	sp|Q709F0|ACD11_HUMAN	Q709F0	ACAD11	Acyl-CoA dehydrogenase family member 11 OS=Homo sapiens OX=9606 GN=ACAD11 PE=1 SV=3	1	9.50257	11.3203	9.07551	11.4346	11.213	8.96418	7.63851	10.0784	10.9309	10.5902	8.25756	10.9943		0.953488	1.13588	0.910637	1.14735	1.12511	0.899466	0.766448	1.01127	1.09681	1.06262	0.828564	1.10316		0.803837	0.8903	1.20444	0.926148	0.736428	1.22647			0.0173373	1	-0.0144214
39	sp|Q9H845|ACAD9_HUMAN	Q9H845	ACAD9	Complex I assembly factor ACAD9, mitochondrial OS=Homo sapiens OX=9606 GN=ACAD9 PE=1 SV=1	2	10.0878	8.658	10.727	11.0754	9.38939	11.5557	9.85159	8.55093	8.03745	11.0281	9.30818	11.7304		1.02683	0.881286	1.09189	1.12735	0.955734	1.17624	1.00278	0.870388	0.818121	1.12254	0.947468	1.19402		0.97658	0.987634	0.749274	0.995731	0.991351	1.01512			0.455124	1	0.157174
40	sp|P11310|ACADM_HUMAN	P11310	ACADM	Medium-chain specific acyl-CoA dehydrogenase, mitochondrial OS=Homo sapiens OX=9606 GN=ACADM PE=1 SV=1	3	10.0564	8.83132	10.1262	11.0406	10.3013	9.89526	10.3735	9.42968	10.9399	9.57785	9.81128	9.61669		1.03982	0.913146	1.04703	1.14159	1.06514	1.02316	1.0726	0.975016	1.13117	0.990337	1.01447	0.994352		1.03153	1.06775	1.08036	0.86751	0.952432	0.971848			1.3062	1	-0.189143
41	sp|P16219|ACADS_HUMAN	P16219	ACADS	Short-chain specific acyl-CoA dehydrogenase, mitochondrial OS=Homo sapiens OX=9606 GN=ACADS PE=1 SV=1	3	10.3108	10.5461	9.94575	9.42298	9.89812	9.75994	10.2719	9.92055	10.8382	9.4861	9.59992	9.99968		1.00421	1.02713	0.968659	0.917744	0.964019	0.950562	1.00042	0.966204	1.05558	0.923891	0.934977	0.97391		0.996226	0.940682	1.08973	1.0067	0.969874	1.02456			0.0498884	1	-0.00992901
42	sp|P45954|ACDSB_HUMAN	P45954	ACADSB	Short/branched chain specific acyl-CoA dehydrogenase, mitochondrial OS=Homo sapiens OX=9606 GN=ACADSB PE=1 SV=1	2	9.30163	9.68648	9.87995	10.904	11.0268	9.75468	9.32545	9.94303	10.7904	9.20697	10.2043	9.97633		0.966636	1.00663	1.02673	1.13315	1.14592	1.01372	0.969111	1.03329	1.12135	0.956798	1.06044	1.03675		1.00256	1.02649	1.09215	0.844368	0.925404	1.02272			0.782531	1	-0.16402
43	sp|P49748|ACADV_HUMAN	P49748	ACADVL	Very long-chain specific acyl-CoA dehydrogenase, mitochondrial OS=Homo sapiens OX=9606 GN=ACADVL PE=1 SV=1	3	9.94637	9.71717	10.5824	10.0584	9.8625	9.48366	10.4065	9.63066	10.273	9.31849	10.342	10.3789		0.986551	0.963817	1.04963	0.997664	0.978232	0.940656	1.03219	0.955236	1.01894	0.924273	1.02579	1.02945		1.04626	0.991097	0.970763	0.926438	1.04862	1.09439			0.117587	1	0.0262829
44	sp|Q15057|ACAP2_HUMAN	Q15057	ACAP2	Arf-GAP with coiled-coil, ANK repeat and PH domain-containing protein 2 OS=Homo sapiens OX=9606 GN=ACAP2 PE=1 SV=3	1	10.3686	11.9625	8.55832	12.4449	11.0287	11.9438	7.54265	11.0274	8.24253	9.32852	8.8904	8.6618		1.007	1.16181	0.831191	1.20866	1.07111	1.15999	0.732548	1.07099	0.800521	0.905993	0.863443	0.841241		0.727455	0.921827	0.963102	0.749587	0.806116	0.725213			0.563104	1	-0.186518
45	sp|P24752|THIL_HUMAN	P24752	ACAT1	Acetyl-CoA acetyltransferase, mitochondrial OS=Homo sapiens OX=9606 GN=ACAT1 PE=1 SV=1	5	9.85127	9.54605	10.0517	9.68364	9.9694	9.35263	10.1449	9.8066	10.789	10.4629	9.84897	10.4931		1.00356	0.972467	1.02397	0.986483	1.01559	0.952762	1.03347	0.999009	1.09908	1.06586	1.00333	1.06894		1.0298	1.02729	1.07335	1.08047	0.98792	1.12194			0.15836	1	0.0255917
46	sp|Q9BWD1|THIC_HUMAN	Q9BWD1	ACAT2	Acetyl-CoA acetyltransferase, cytosolic OS=Homo sapiens OX=9606 GN=ACAT2 PE=1 SV=2	2	9.89846	9.57188	10.1356	9.64685	8.80809	9.5285	10.7162	10.2343	10.6805	10.015	10.5617	10.2029		1.00302	0.969927	1.02705	0.977523	0.892532	0.965532	1.08588	1.03705	1.08226	1.01483	1.07023	1.03387		1.08261	1.06921	1.05375	1.03816	1.19909	1.07078			0.243429	1	0.0426799
47	sp|Q9H3P7|GCP60_HUMAN	Q9H3P7	ACBD3	Golgi resident protein GCP60 OS=Homo sapiens OX=9606 GN=ACBD3 PE=1 SV=4	2	8.28997	10.5123	10.4588	9.64131	10.0513	9.65619	9.94965	9.46796	9.68687	11.747	9.85995	10.6787		0.849932	1.07778	1.07229	0.988478	1.03051	0.990004	1.02009	0.970706	0.993149	1.20436	1.01089	1.09484		1.2002	0.900654	0.926196	1.2184	0.980962	1.1059			0.340914	1	0.133588
48	sp|Q5T8D3|ACBD5_HUMAN	Q5T8D3	ACBD5	Acyl-CoA-binding domain-containing protein 5 OS=Homo sapiens OX=9606 GN=ACBD5 PE=1 SV=1	1	10.4695	9.97238	6.89722	8.82723	8.63897	10.5576	9.39681	12.3622	10.8117	12.3207	8.8805	10.8652		1.14885	1.0943	0.756852	0.968637	0.947979	1.15851	1.03114	1.35654	1.1864	1.35199	0.974482	1.19227		0.89754	1.23964	1.56754	1.39576	1.02796	1.02914			0.103273	1	-0.0800679
49	sp|Q9BR61|ACBD6_HUMAN	Q9BR61	ACBD6	Acyl-CoA-binding domain-containing protein 6 OS=Homo sapiens OX=9606 GN=ACBD6 PE=1 SV=1	1	7.79283	9.66763	8.69689	9.88684	11.6418	9.42903	10.8739	10.3235	10.0865	10.3237	10.5894	10.6881		0.893763	1.10879	0.997451	1.13393	1.3352	1.08142	1.24713	1.18401	1.15682	1.18403	1.2145	1.22582		1.39537	1.06784	1.15978	1.04419	0.9096	1.13353			0.700262	1	-0.227563
50	sp|Q9UKV3|ACINU_HUMAN	Q9UKV3	ACIN1	Apoptotic chromatin condensation inducer in the nucleus OS=Homo sapiens OX=9606 GN=ACIN1 PE=1 SV=2	2	9.26153	10.5286	10.1654	10.2947	10.5571	10.0524	9.81796	9.46229	9.14083	10.8781	9.1225	10.7186		0.927528	1.05442	1.01805	1.031	1.05728	1.00674	0.983253	0.947633	0.91544	1.08942	0.913604	1.07345		1.06008	0.898724	0.899208	1.05666	0.864109	1.06626			0.184288	1	0.0615057
51	sp|P53396|ACLY_HUMAN	P53396	ACLY	ATP-citrate synthase OS=Homo sapiens OX=9606 GN=ACLY PE=1 SV=3	3	10.5512	10.1691	10.0078	9.88995	10.1036	9.70089	9.83527	10.3952	10.2279	9.63001	9.61933	9.86985		1.03012	0.992813	0.977072	0.965562	0.986416	0.947104	0.960223	1.01489	0.998552	0.940184	0.939141	0.963599		0.932151	1.02224	1.02198	0.973716	0.952075	1.01742			0.104216	1	-0.0153698
52	sp|P21399|ACOHC_HUMAN	P21399	ACO1	Cytoplasmic aconitate hydratase OS=Homo sapiens OX=9606 GN=ACO1 PE=1 SV=3	2	10.2483	9.42797	10.146	9.97823	10.9526	9.69619	10.4126	10.4434	9.43903	9.35418	9.92187	9.97955		1.03094	0.948415	1.02064	1.00377	1.10179	0.975397	1.04747	1.05056	0.949528	0.940993	0.9981	1.0039		1.01603	1.10771	0.930323	0.937459	0.905892	1.02922			0.399671	1	-0.0868421
53	sp|Q99798|ACON_HUMAN	Q99798	ACO2	Aconitate hydratase, mitochondrial OS=Homo sapiens OX=9606 GN=ACO2 PE=1 SV=2	2	9.35904	8.5387	9.24566	9.56023	9.98821	10.221	10.6316	9.44144	11.7025	10.704	10.4108	10.1968		1.0344	0.943733	1.02187	1.05664	1.10394	1.12966	1.17505	1.04351	1.29341	1.18305	1.15064	1.127		1.13597	1.10572	1.26573	1.11964	1.04231	0.997639			0.900207	1	-0.149828
54	sp|Q9NPJ3|ACO13_HUMAN	Q9NPJ3	ACOT13	Acyl-coenzyme A thioesterase 13 OS=Homo sapiens OX=9606 GN=ACOT13 PE=1 SV=1	2	9.84038	9.06838	10.0593	9.94089	9.95431	9.79516	10.2696	10.7924	10.0101	10.2477	10.4245	9.59735		1.01909	0.939142	1.04177	1.0295	1.03089	1.01441	1.06354	1.11768	1.03666	1.06128	1.07958	0.993923		1.04361	1.19011	0.995101	1.03087	1.04723	0.979806			0.35521	1	-0.0748616
55	sp|P49753|ACOT2_HUMAN	P49753	ACOT2	Acyl-coenzyme A thioesterase 2, mitochondrial OS=Homo sapiens OX=9606 GN=ACOT2 PE=1 SV=6	2	8.42451	11.2091	9.07206	9.79657	10.2216	11.5041	9.77097	10.9123	9.78243	10.1428	9.17383	9.98974		0.880436	1.17145	0.94811	1.02383	1.06824	1.20228	1.02115	1.14043	1.02235	1.06001	0.958746	1.04402		1.15983	0.973519	1.0783	1.03534	0.897497	0.868362			0.859492	1	-0.197833
56	sp|O00154|BACH_HUMAN	O00154	ACOT7	Cytosolic acyl coenzyme A thioester hydrolase OS=Homo sapiens OX=9606 GN=ACOT7 PE=1 SV=3	5	9.8506	10.32	9.58628	10.5881	10.1738	10.1345	9.84696	10.1923	9.33367	10.0987	9.81168	10.0633		0.993107	1.04043	0.966459	1.06746	1.02569	1.02173	0.992741	1.02756	0.940993	1.01812	0.989184	1.01455		0.999631	0.987628	0.97365	0.953775	0.964408	0.992974			0.511252	1	-0.0245723
57	sp|Q9Y305|ACOT9_HUMAN	Q9Y305	ACOT9	Acyl-coenzyme A thioesterase 9, mitochondrial OS=Homo sapiens OX=9606 GN=ACOT9 PE=1 SV=2	5	9.72046	9.68368	10.2172	10.1588	10.0692	9.70677	9.7481	9.89949	10.2392	10.2894	10.1141	10.1537		0.984472	0.980748	1.03478	1.02887	1.01979	0.983086	0.987272	1.00261	1.03701	1.04209	1.02434	1.02835		1.00284	1.02229	1.00216	1.01285	1.00446	1.04604			0.334878	1	0.0169227
58	sp|Q15067|ACOX1_HUMAN	Q15067	ACOX1	Peroxisomal acyl-coenzyme A oxidase 1 OS=Homo sapiens OX=9606 GN=ACOX1 PE=1 SV=3	3	9.23007	9.498	10.4135	10.488	10.1796	9.39129	9.92508	10.3888	9.66108	10.2094	10.3715	10.2437		0.950197	0.97778	1.07202	1.07969	1.04795	0.966794	1.02175	1.06948	0.994568	1.05101	1.0677	1.05455		1.0753	1.09379	0.927749	0.973438	1.01885	1.09077			0.0152128	1	-0.00414317
59	sp|P24666|PPAC_HUMAN	P24666	ACP1	Low molecular weight phosphotyrosine protein phosphatase OS=Homo sapiens OX=9606 GN=ACP1 PE=1 SV=3	1	9.44426	11.9372	10.4426	9.45199	10.2388	10.8979	10.1802	8.57272	10.2718	8.64572	9.87752	10.0393		0.890294	1.1253	0.984409	0.891023	0.965194	1.02733	0.95967	0.808135	0.968301	0.815017	0.931137	0.946391		1.07792	0.718154	0.983636	0.914698	0.964715	0.921216			0.0573697	1	0.0314458
60	sp|Q4G176|ACSF3_HUMAN	Q4G176	ACSF3	Malonate--CoA ligase ACSF3, mitochondrial OS=Homo sapiens OX=9606 GN=ACSF3 PE=1 SV=3	2	9.30176	9.17556	10.5088	11.3954	9.7552	9.53495	10.253	9.92629	9.28362	11.1178	10.1447	9.60295		0.962713	0.949652	1.08764	1.1794	1.00964	0.986848	1.06117	1.02735	0.960836	1.15066	1.04996	0.993886		1.10227	1.08182	0.883417	0.975633	1.03993	1.00713			0.0452597	1	-0.0146516
61	sp|P33121|ACSL1_HUMAN	P33121	ACSL1	Long-chain-fatty-acid--CoA ligase 1 OS=Homo sapiens OX=9606 GN=ACSL1 PE=1 SV=1	2	10.2206	10.0588	9.30301	10.1851	9.02231	10.6916	9.44276	9.37068	10.4447	10.4573	10.4557	10.3474		1.03649	1.02008	0.943436	1.03289	0.91497	1.08426	0.957608	0.950298	1.05922	1.06049	1.06034	1.04935		0.923897	0.931595	1.12273	1.02673	1.15887	0.967802			0.283553	1	0.0843244
62	sp|O95573|ACSL3_HUMAN	O95573	ACSL3	Fatty acid CoA ligase Acsl3 OS=Homo sapiens OX=9606 GN=ACSL3 PE=1 SV=3	3	9.77052	9.61143	9.82158	9.378	10.3976	9.73239	9.8447	10.2808	10.4067	10.0721	10.4013	10.2829		1.0037	0.987357	1.00894	0.963376	1.06812	0.999782	1.01132	1.05612	1.06905	1.03468	1.0685	1.05633		1.00759	1.06964	1.05957	1.07402	1.00035	1.05656			0.0234264	1	-0.00287325
63	sp|O60488|ACSL4_HUMAN	O60488	ACSL4	Long-chain-fatty-acid--CoA ligase 4 OS=Homo sapiens OX=9606 GN=ACSL4 PE=1 SV=2	3	10.0295	9.78816	10.1145	10.466	10.2718	10.2175	9.88563	9.86491	9.43538	10.1437	9.52571	10.2573		1.00523	0.981036	1.01374	1.04897	1.02951	1.02407	0.990805	0.988728	0.945677	1.01667	0.954731	1.02805		0.985655	1.00784	0.932861	0.969203	0.927366	1.00389			0.0981122	1	-0.0128248
64	sp|Q9NUB1|ACS2L_HUMAN	Q9NUB1	ACSS1	Acetyl-coenzyme A synthetase 2-like, mitochondrial OS=Homo sapiens OX=9606 GN=ACSS1 PE=1 SV=2	1	12.0625	9.60853	12.8628	9.27115	9.97271	9.06139	10.112	10.5589	9.31997	7.8522	9.73233	9.58556		1.04789	0.834706	1.1174	0.805397	0.866343	0.787176	0.87844	0.917265	0.809639	0.682132	0.845461	0.832711		0.838295	1.09891	0.724571	0.84695	0.975896	1.05785			0.251191	1	0.129827
65	sp|P62736|ACTA_HUMAN	P62736	ACTA2	Actin, aortic smooth muscle OS=Homo sapiens OX=9606 GN=ACTA2 PE=1 SV=1	3	9.99276	10.834	10.5376	9.63297	9.40286	11.5724	10.7758	9.61739	9.33976	9.77166	9.27567	9.24719		0.955809	1.03627	1.00792	0.921395	0.899385	1.1069	1.03071	0.919905	0.893349	0.934661	0.887219	0.884495		1.07836	0.887707	0.886329	1.0144	0.986474	0.799075			0.0692956	1	-0.0285121
66	sp|P60709|ACTB_HUMAN	P60709	ACTB	Actin, cytoplasmic 1 OS=Homo sapiens OX=9606 GN=ACTB PE=1 SV=1	4	9.28807	9.1125	9.86538	9.69071	9.34125	9.02005	10.6695	10.2835	11.0447	10.452	10.7152	10.5172		0.985787	0.967153	1.04706	1.02852	0.991431	0.957341	1.1324	1.09144	1.17223	1.10932	1.13726	1.11624		1.14873	1.12851	1.11954	1.07856	1.14709	1.16597			0.026124	1	-0.00291539
67	sp|O96019|ACL6A_HUMAN	O96019	ACTL6A	Actin-like protein 6A OS=Homo sapiens OX=9606 GN=ACTL6A PE=1 SV=1	4	9.99935	9.8362	10.5647	9.78752	10.1171	9.76168	9.68159	9.9482	10.2908	10.0783	9.82133	10.1132		0.986769	0.970669	1.04256	0.965865	0.998394	0.963315	0.955412	0.981722	1.01553	0.99456	0.969202	0.998		0.968222	1.01139	0.974074	1.02971	0.970761	1.03601			0.467871	1	0.0395361
68	sp|P12814|ACTN1_HUMAN	P12814	ACTN1	Alpha-actinin-1 OS=Homo sapiens OX=9606 GN=ACTN1 PE=1 SV=2	2	9.79391	9.52053	10.6184	10.025	9.67257	10.9327	9.86607	9.22049	9.76161	10.1383	9.93607	10.5144		0.981588	0.954189	1.06422	1.00475	0.969427	1.09572	0.988821	0.924117	0.978351	1.0161	0.995836	1.0538		1.00737	0.968484	0.91931	1.0113	1.02724	0.961744			0.464863	1	0.051897
69	sp|O43707|ACTN4_HUMAN	O43707	ACTN4	Alpha-actinin-4 OS=Homo sapiens OX=9606 GN=ACTN4 PE=1 SV=2	2	9.24519	8.75846	9.51781	10.7773	8.96915	9.85188	11.3663	10.3317	9.3743	11.56	10.0409	10.207		1.00778	0.954724	1.0375	1.17479	0.977689	1.07391	1.23899	1.12622	1.02185	1.2601	1.09452	1.11263		1.22943	1.17962	0.984923	1.07262	1.11949	1.03605			0.239635	1	-0.0664406
70	sp|Q9NZ32|ARP10_HUMAN	Q9NZ32	ACTR10	Actin-related protein 10 OS=Homo sapiens OX=9606 GN=ACTR10 PE=1 SV=1	1	9.68024	10.1499	10.4218	9.9184	10.1401	8.30702	10.2113	8.87358	12.1962	10.8826	9.54689	9.67194		0.959963	1.00654	1.0335	0.983581	1.00557	0.823785	1.01263	0.879968	1.20947	1.0792	0.946739	0.95914		1.05486	0.874252	1.17026	1.09721	0.941498	1.16431			0.123592	1	0.0521101
71	sp|P61163|ACTZ_HUMAN	P61163	ACTR1A	Alpha-centractin OS=Homo sapiens OX=9606 GN=ACTR1A PE=1 SV=1	4	9.97693	9.91312	10.6177	9.73552	9.46974	9.78712	9.4967	10.3751	10.2358	9.95492	10.4398	9.9976		0.981087	0.974812	1.0441	0.957348	0.931212	0.962422	0.933863	1.02024	1.00654	0.978922	1.0266	0.98312		0.951866	1.0466	0.964028	1.02254	1.10243	1.02151			0.703978	1	0.0872837
72	sp|P42025|ACTY_HUMAN	P42025	ACTR1B	Beta-centractin OS=Homo sapiens OX=9606 GN=ACTR1B PE=1 SV=1	1	9.04035	10.0856	10.1108	10.5628	10.5041	11.4932	10.0145	10.4172	8.52266	8.84283	9.97684	10.429		0.927634	1.03489	1.03747	1.08385	1.07783	1.17933	1.02759	1.06892	0.874513	0.907366	1.02373	1.07013		1.10775	1.03288	0.842925	0.837168	0.949803	0.907405			0.436307	1	-0.139558
73	sp|P61160|ARP2_HUMAN	P61160	ACTR2	Actin-related protein 2 OS=Homo sapiens OX=9606 GN=ACTR2 PE=1 SV=1	3	9.64882	9.79968	10.6428	11.1854	11.4318	10.1675	10.8977	9.03322	8.34421	9.40626	9.1539	10.2886		0.961953	0.976994	1.06105	1.11515	1.13971	1.01367	1.08647	0.900581	0.831888	0.937771	0.912612	1.02573		1.12944	0.921788	0.784022	0.840939	0.800738	1.01191			0.177536	1	-0.0868419
74	sp|P61158|ARP3_HUMAN	P61158	ACTR3	Actin-related protein 3 OS=Homo sapiens OX=9606 GN=ACTR3 PE=1 SV=3	2	11.6018	10.215	9.18877	10.2153	11.0983	8.78529	10.2761	9.87976	9.29654	9.43243	10.094	9.91665		1.12255	0.988373	0.889075	0.9884	1.07383	0.850036	0.994284	0.955933	0.899502	0.912651	0.976663	0.959502		0.885736	0.967178	1.01173	0.923362	0.909512	1.12878			0.13545	1	0.043091
75	sp|Q9H9F9|ARP5_HUMAN	Q9H9F9	ACTR5	Actin-related protein 5 OS=Homo sapiens OX=9606 GN=ACTR5 PE=1 SV=2	1	11.7073	7.11553	10.4998	8.85456	12.768	11.2254	8.95805	10.7385	10.6296	9.40972	9.85248	8.24106		1.19778	0.727992	1.07423	0.905912	1.3063	1.14847	0.9165	1.09866	1.08751	0.962711	1.00801	0.843145		0.765169	1.50917	1.01236	1.0627	0.771652	0.734144			0.398071	1	-0.319148
76	sp|Q9GZN1|ARP6_HUMAN	Q9GZN1	ACTR6	Actin-related protein 6 OS=Homo sapiens OX=9606 GN=ACTR6 PE=1 SV=1	1	11.1553	8.94292	10.825	9.65562	8.07426	7.8847	11.8495	9.60774	11.3516	8.92553	11.6123	10.1155		1.08223	0.867591	1.05018	0.936733	0.783319	0.764929	1.14957	0.932088	1.10127	0.865905	1.12656	0.981344		1.06222	1.07434	1.04865	0.924387	1.43819	1.28292			0.330905	1	0.170396
77	sp|Q9H981|ARP8_HUMAN	Q9H981	ACTR8	Actin-related protein 8 OS=Homo sapiens OX=9606 GN=ACTR8 PE=1 SV=2	1	10.2589	11.0997	11.8756	10.7526	11.9742	11.4232	7.27686	9.48187	9.37311	9.07417	7.96257	9.44709		0.926057	1.00195	1.07199	0.970621	1.08089	1.03115	0.65687	0.855912	0.846094	0.81911	0.718768	0.852773		0.709319	0.854246	0.789272	0.843903	0.664976	0.827009			0.0360517	1	-0.0144421
78	sp|Q03154|ACY1_HUMAN	Q03154	ACY1	Aminoacylase-1 OS=Homo sapiens OX=9606 GN=ACY1 PE=1 SV=1	1	11.67	11.8151	8.86116	10.3692	11.5128	11.2237	9.1714	8.20623	10.1934	11.3766	7.71301	7.88732		1.08235	1.09581	0.821841	0.961708	1.06777	1.04096	0.850614	0.761098	0.945403	1.05514	0.715354	0.731521		0.785893	0.694556	1.15035	1.09716	0.669952	0.702737			0.107562	1	-0.0938946
79	sp|P07311|ACYP1_HUMAN	P07311	ACYP1	Acylphosphatase-1 OS=Homo sapiens OX=9606 GN=ACYP1 PE=1 SV=2	2	9.97249	10.31	9.15682	9.85086	10.0475	10.0168	10.3966	10.8402	9.79471	9.90582	9.86926	9.839		1.01624	1.05063	0.933123	1.00385	1.02389	1.02076	1.05947	1.10466	0.998127	1.00945	1.00572	1.00264		1.04253	1.05143	1.06966	1.00558	0.982258	0.982252			2.35662	1	-0.0910758
80	sp|P00813|ADA_HUMAN	P00813	ADA	Adenosine deaminase OS=Homo sapiens OX=9606 GN=ADA PE=1 SV=3	3	10.2646	9.2746	10.2417	11.1261	8.90162	10.37	10.2321	10.8081	10.0802	8.85323	10.1884	9.65941		1.03401	0.934283	1.0317	1.12079	0.89671	1.04463	1.03074	1.08876	1.01544	0.891836	1.02633	0.973047		0.99683	1.16534	0.984234	0.795719	1.14456	0.93148			0.334674	1	-0.143511
81	sp|Q13444|ADA15_HUMAN	Q13444	ADAM15	Disintegrin and metalloproteinase domain-containing protein 15 OS=Homo sapiens OX=9606 GN=ADAM15 PE=1 SV=4	1	8.49437	10.2239	12.6071	10.9868	9.56214	9.21055	10.868	9.34472	9.55351	10.4792	8.02439	10.6453		0.813498	0.979134	1.20737	1.0522	0.915757	0.882085	1.04081	0.894934	0.91493	1.00358	0.768488	1.01949		1.27943	0.914006	0.757788	0.9538	0.839183	1.15577			0.0264663	1	0.0206772
82	sp|Q13443|ADAM9_HUMAN	Q13443	ADAM9	Disintegrin and metalloproteinase domain-containing protein 9 OS=Homo sapiens OX=9606 GN=ADAM9 PE=1 SV=1	1	10.1136	12.4324	9.16575	10.5237	10.0571	10.164	10.1064	8.84473	9.33613	9.60669	10.5776	9.07194		0.956769	1.17613	0.8671	0.995563	0.951423	0.961536	0.956088	0.836731	0.883218	0.908814	1.00067	0.858225		0.999288	0.711427	1.01859	0.912865	1.05176	0.892557			0.160023	1	0.0809867
83	sp|P55265|DSRAD_HUMAN	P55265	ADAR	Double-stranded RNA-specific adenosine deaminase OS=Homo sapiens OX=9606 GN=ADAR PE=1 SV=4	1	11.2372	8.71209	11.2024	8.3618	10.3168	11.8059	9.37251	8.51405	10.2289	9.68133	10.3303	10.2366		1.08218	0.839	1.07882	0.805265	0.993539	1.13694	0.902599	0.819928	0.985076	0.93234	0.99484	0.985818		0.834059	0.977269	0.913102	1.1578	1.00131	0.86708			0.434488	1	0.14454
84	sp|Q86TW2|ADCK1_HUMAN	Q86TW2	ADCK1	AarF domain-containing protein kinase 1 OS=Homo sapiens OX=9606 GN=ADCK1 PE=1 SV=2	1	9.63671	9.86858	9.60012	10.8919	9.61406	9.94913	10.8532	10.5446	9.50071	9.82317	9.39036	10.3275		0.993291	1.01719	0.989519	1.12267	0.990956	1.02549	1.11867	1.08687	0.979273	1.01251	0.967898	1.06449		1.12623	1.0685	0.989645	0.901875	0.976731	1.03803			0.727261	1	-0.127064
85	sp|P35611|ADDA_HUMAN	P35611	ADD1	Alpha-adducin OS=Homo sapiens OX=9606 GN=ADD1 PE=1 SV=2	3	10.5172	9.47838	9.91283	10.0297	11.3188	9.64415	10.0529	9.87525	9.81361	9.21935	9.64788	10.49		1.05494	0.95074	0.994319	1.00604	1.13535	0.967368	1.00836	0.990548	0.984366	0.924758	0.967742	1.05221		0.955849	1.04187	0.989991	0.919206	0.852375	1.0877			0.237911	1	-0.0700712
86	sp|P35612|ADDB_HUMAN	P35612	ADD2	Beta-adducin OS=Homo sapiens OX=9606 GN=ADD2 PE=1 SV=3	1	9.99255	9.1262	10.5946	8.26747	11.7066	9.24273	9.24898	11.3921	8.49472	12.9876	10.6628	8.28369		1.00889	0.921425	1.06968	0.834723	1.18195	0.93319	0.933821	1.1502	0.857667	1.31129	1.07657	0.83636		0.925588	1.24828	0.801797	1.57092	0.910837	0.896238			0.181121	1	0.15638
87	sp|Q9UEY8|ADDG_HUMAN	Q9UEY8	ADD3	Gamma-adducin OS=Homo sapiens OX=9606 GN=ADD3 PE=1 SV=1	2	8.02001	8.76338	9.9445	10.5238	11.0571	11.5137	9.64244	8.10061	11.5922	8.13119	9.84143	12.8695		0.900184	0.983622	1.11619	1.18122	1.24108	1.29233	1.08229	0.909231	1.30114	0.912664	1.10463	1.44451		1.2023	0.92437	1.16569	0.772646	0.890055	1.11776			0.562956	1	-0.251026
88	sp|O95490|AGRL2_HUMAN	O95490	ADGRL2	Adhesion G protein-coupled receptor L2 OS=Homo sapiens OX=9606 GN=ADGRL2 PE=1 SV=2	2	9.09276	10.9317	10.0298	9.93883	10.5991	9.33003	8.57368	10.634	10.8036	10.2126	9.87813	9.97569		0.907634	1.0912	1.00117	0.992088	1.05799	0.931318	0.85582	1.06148	1.07841	1.01942	0.986029	0.995767		0.942913	0.97277	1.07715	1.02755	0.931982	1.0692			0.0728884	1	0.017176
89	sp|P11766|ADHX_HUMAN	P11766	ADH5	Alcohol dehydrogenase class-3 OS=Homo sapiens OX=9606 GN=ADH5 PE=1 SV=4	3	10.5288	10.3666	9.65031	9.42468	9.81351	9.77162	10.5194	9.89177	9.69255	9.77271	10.4427	10.1253		1.03407	1.01814	0.94779	0.92563	0.963819	0.959704	1.03315	0.971505	0.951939	0.959811	1.02561	0.994443		0.999114	0.954193	1.00438	1.03693	1.06411	1.0362			1.31961	1	0.085295
90	sp|Q9BV57|MTND_HUMAN	Q9BV57	ADI1	Acireductone dioxygenase OS=Homo sapiens OX=9606 GN=ADI1 PE=1 SV=1	2	9.40801	9.86205	9.595	9.72575	9.3024	8.96228	10.9431	10.9388	10.4248	10.4627	10.6923	9.68275		0.977792	1.02498	0.997226	1.01082	0.966816	0.931467	1.13734	1.13689	1.08347	1.08741	1.11127	1.00635		1.16317	1.10918	1.08649	1.07578	1.14941	1.08039			0.211307	1	-0.023133
91	sp|Q9GZN8|ADSSP_HUMAN	Q9GZN8	ADISSP	Adipose-secreted signaling protein OS=Homo sapiens OX=9606 GN=ADISSP PE=1 SV=3	1	10.0355	9.09228	9.67777	9.94678	10.5745	8.39856	10.2139	10.6764	10.4701	11.7459	8.92138	10.247		1.04516	0.946931	1.00791	1.03592	1.10129	0.874681	1.06374	1.11191	1.09042	1.2233	0.929132	1.0672		1.01777	1.17423	1.08187	1.18087	0.843673	1.2201			0.0546893	1	-0.029682
92	sp|P55263|ADK_HUMAN	P55263	ADK	Adenosine kinase OS=Homo sapiens OX=9606 GN=ADK PE=1 SV=2	3	10.4277	10.2888	9.6784	9.40453	9.05566	10.6517	10.0019	10.8371	9.5795	10.069	10.0857	9.92006		1.02923	1.01551	0.955265	0.928234	0.893801	1.05133	0.987195	1.06963	0.945504	0.993818	0.995463	0.979118		0.959162	1.0533	0.989782	1.07065	1.11374	0.931315			0.217363	1	0.0504361
93	sp|Q9H2P0|ADNP_HUMAN	Q9H2P0	ADNP	Activity-dependent neuroprotector homeobox protein OS=Homo sapiens OX=9606 GN=ADNP PE=1 SV=1	2	10.7492	10.8184	9.16136	9.5654	9.83405	10.8995	9.61401	8.44623	10.0404	9.65857	10.3485	10.8643		1.04942	1.05618	0.894402	0.933847	0.960075	1.06409	0.938593	0.824585	0.980218	0.942943	1.0103	1.06066		0.89439	0.780727	1.09595	1.00974	1.05232	0.996776			0.412942	1	0.156283
94	sp|Q9BRR6|ADPGK_HUMAN	Q9BRR6	ADPGK	ADP-dependent glucokinase OS=Homo sapiens OX=9606 GN=ADPGK PE=1 SV=1	1	9.39514	9.71918	10.2141	10.2516	10.6581	10.1037	10.5495	9.27196	9.83297	10.2693	10.4504	9.28414		0.961029	0.994175	1.0448	1.04863	1.09022	1.03351	1.07911	0.948428	1.00581	1.05044	1.06897	0.949675		1.12286	0.953986	0.96269	1.00173	0.980514	0.918886			0.294977	1	-0.0641025
95	sp|Q9NX46|ADPRS_HUMAN	Q9NX46	ADPRS	ADP-ribosylhydrolase ARH3 OS=Homo sapiens OX=9606 GN=ADPRS PE=1 SV=1	2	9.64582	10.1363	8.31256	10.6436	9.78652	10.5554	10.8261	10.0571	9.33785	10.7766	9.71568	10.2065		1.03	1.08237	0.887629	1.13654	1.04502	1.12712	1.15603	1.07391	0.997112	1.15074	1.03746	1.08987		1.12236	0.992183	1.12334	1.0125	0.992762	0.966947			0.770773	1	-0.121357
96	sp|P30566|PUR8_HUMAN	P30566	ADSL	Adenylosuccinate lyase OS=Homo sapiens OX=9606 GN=ADSL PE=1 SV=2	1	11.1997	9.49056	10.9581	8.46755	9.98559	8.57011	10.488	10.4213	11.5683	9.77635	9.95917	9.11531		1.06164	0.899624	1.03874	0.802652	0.946549	0.812374	0.99417	0.987848	1.09658	0.926715	0.944045	0.864054		0.936448	1.09807	1.05568	1.15457	0.997355	1.06362			0.248858	1	0.0580313
97	sp|P30520|PURA2_HUMAN	P30520	ADSS2	Adenylosuccinate synthetase isozyme 2 OS=Homo sapiens OX=9606 GN=ADSS2 PE=1 SV=3	3	10.0096	10.0185	9.95412	9.97045	10.1543	9.44126	10.7518	10.1693	10.4938	9.95669	9.71904	9.36108		1.00156	1.00244	0.996001	0.997634	1.01603	0.944685	1.07582	1.01754	1.05	0.996258	0.972479	0.936662		1.07415	1.01506	1.05421	0.998621	0.957139	0.991507			1.38379	1	-0.0928048
98	sp|P55196|AFAD_HUMAN	P55196	AFDN	Afadin OS=Homo sapiens OX=9606 GN=AFDN PE=1 SV=3	2	10.7598	9.25172	9.3987	11.3356	9.36864	12.0096	10.0718	9.06399	9.92086	10.6057	8.78502	9.4286		1.09756	0.943724	0.958716	1.15629	0.95565	1.22504	1.02737	0.924574	1.01198	1.08183	0.896118	0.961766		0.936051	0.979708	1.05556	0.935603	0.937705	0.785089			0.723784	1	-0.163661
99	sp|Q9UHB7|AFF4_HUMAN	Q9UHB7	AFF4	AF4/FMR2 family member 4 OS=Homo sapiens OX=9606 GN=AFF4 PE=1 SV=1	1	11.3605	9.83244	10.2136	9.50236	9.89172	10.1536	9.55373	9.09732	12.3242	9.06871	10.3186	8.68312		1.08517	0.939207	0.975619	0.907677	0.94487	0.969889	0.912585	0.868988	1.17723	0.866255	0.985643	0.829423		0.840958	0.925235	1.20665	0.954364	1.04315	0.855173			0.0932191	1	-0.0470499
100	sp|Q8WV93|AFG1L_HUMAN	Q8WV93	AFG1L	AFG1-like ATPase OS=Homo sapiens OX=9606 GN=AFG1L PE=1 SV=2	1	10.6336	11.0632	8.5958	10.5361	11.0603	10.6121	9.61524	9.24093	9.73903	10.2269	9.14469	9.53212		1.05309	1.09563	0.851278	1.04344	1.09535	1.05096	0.952237	0.915168	0.964496	1.01281	0.905637	0.944006		0.90423	0.835288	1.133	0.970651	0.826803	0.898232			0.210451	1	-0.0824845
101	sp|Q8NB90|AFG2A_HUMAN	Q8NB90	AFG2A	ATPase family gene 2 protein homolog A OS=Homo sapiens OX=9606 GN=AFG2A PE=1 SV=3	1	9.53955	10.8179	10.1389	10.3219	10.0353	9.31419	10.1504	10.7764	9.08049	9.7809	9.54903	10.4949		0.938429	1.06418	0.997388	1.0154	0.987201	0.91626	0.998523	1.06011	0.89327	0.962171	0.939362	1.03241		1.06404	0.996168	0.89561	0.947582	0.951541	1.12677			0.10734	1	0.032632
102	sp|Q9BVQ7|AFG2B_HUMAN	Q9BVQ7	AFG2B	ATPase family gene 2 protein homolog B OS=Homo sapiens OX=9606 GN=AFG2B PE=1 SV=2	2	10.1131	9.79461	10.2869	11.4905	9.68855	10.7214	8.549	10.1887	9.20753	11.8295	9.18982	8.9404		1.00479	0.973148	1.02206	1.14164	0.962611	1.06523	0.84939	1.01231	0.914818	1.17532	0.913058	0.888277		0.845338	1.04024	0.895074	1.0295	0.948523	0.833887			0.0443989	1	0.0163429
103	sp|Q9Y4W6|AFG32_HUMAN	Q9Y4W6	AFG3L2	Mitochondrial inner membrane m-AAA protease component AFG3L2 OS=Homo sapiens OX=9606 GN=AFG3L2 PE=1 SV=2	1	10.4213	8.78273	6.79185	9.2856	10.697	7.90868	12.0516	10.6948	9.80971	12.9342	8.92183	11.7007		1.20265	1.01355	0.783798	1.07158	1.23446	0.912684	1.39078	1.23421	1.13207	1.49265	1.0296	1.35029		1.15643	1.21771	1.44434	1.39293	0.83405	1.47948			0.100039	1	-0.0809444
104	sp|P52594|AGFG1_HUMAN	P52594	AGFG1	Arf-GAP domain and FG repeat-containing protein 1 OS=Homo sapiens OX=9606 GN=AGFG1 PE=1 SV=2	1	8.51396	10.3621	11.2432	10.287	11.528	9.53013	9.80667	9.53055	9.99886	8.96877	9.99524	10.2355		0.848026	1.03211	1.11987	1.02463	1.14824	0.949241	0.976786	0.949283	0.995928	0.893326	0.995568	1.0195		1.15184	0.919751	0.889328	0.871853	0.867037	1.07401			0.174641	1	-0.0715668
105	sp|P35573|GDE_HUMAN	P35573	AGL	Glycogen debranching enzyme OS=Homo sapiens OX=9606 GN=AGL PE=1 SV=3	5	9.7577	11.0593	10.3579	9.87514	10.1386	9.95447	9.78762	10.2335	9.99634	9.68736	9.89883	9.25325		0.938996	1.06425	0.996756	0.950297	0.975649	0.95793	0.941875	0.984781	0.96196	0.932226	0.952576	0.890452		1.00307	0.92533	0.965091	0.980984	0.976351	0.929558			0.0233438	1	-0.00293404
106	sp|Q9UL18|AGO1_HUMAN	Q9UL18	AGO1	Protein argonaute-1 OS=Homo sapiens OX=9606 GN=AGO1 PE=1 SV=3	1	11.7816	10.6634	10.7656	10.4254	10.1054	9.39435	10.0707	10.5985	7.57113	10.4742	8.61701	9.5327		1.06427	0.963253	0.972481	0.941755	0.912848	0.848616	0.909716	0.957388	0.68392	0.946158	0.778396	0.861114		0.854783	0.993911	0.703273	1.00467	0.852712	1.01473			0.452453	1	0.180325
107	sp|Q9UKV8|AGO2_HUMAN	Q9UKV8	AGO2	Protein argonaute-2 OS=Homo sapiens OX=9606 GN=AGO2 PE=1 SV=3	1	8.86954	10.1749	10.3857	9.92518	9.955	8.7034	10.5684	11.3906	10.3123	10.4536	10.3649	8.89659		0.904128	1.0372	1.05868	1.01174	1.01478	0.887193	1.0773	1.16111	1.0512	1.0656	1.05656	0.906886		1.19154	1.11947	0.992939	1.05324	1.04117	1.0222			0.389236	1	-0.080236
108	sp|Q99943|PLCA_HUMAN	Q99943	AGPAT1	1-acyl-sn-glycerol-3-phosphate acyltransferase alpha OS=Homo sapiens OX=9606 GN=AGPAT1 PE=1 SV=2	1	9.86162	10.2549	9.84906	10.3167	9.89012	11.0339	9.26642	10.3893	10.0553	9.77659	10.3	9.00611		0.987296	1.02667	0.986039	1.03286	0.990149	1.10466	0.927707	1.04013	1.00669	0.978783	1.03118	0.901646		0.939645	1.01311	1.02094	0.947644	1.04144	0.816223			0.319855	1	-0.0902812
109	sp|Q9NRZ7|PLCC_HUMAN	Q9NRZ7	AGPAT3	1-acyl-sn-glycerol-3-phosphate acyltransferase gamma OS=Homo sapiens OX=9606 GN=AGPAT3 PE=1 SV=1	1	10.8347	9.58619	10.0679	10.0261	9.20765	9.89351	9.36075	10.3406	9.64187	10.8023	9.78826	10.4502		1.0661	0.943251	0.990646	0.986539	0.906004	0.97349	0.921068	1.01748	0.948729	1.06292	0.963134	1.02826		0.863958	1.07869	0.957688	1.07742	1.06306	1.05626			0.595017	1	0.146275
110	sp|Q9NRZ5|PLCD_HUMAN	Q9NRZ5	AGPAT4	1-acyl-sn-glycerol-3-phosphate acyltransferase delta OS=Homo sapiens OX=9606 GN=AGPAT4 PE=1 SV=1	1	9.93702	10.1201	9.73362	9.08266	9.82917	8.9456	11.2173	9.49449	10.5126	10.393	10.6958	10.0385		1.00068	1.01912	0.980198	0.914645	0.98982	0.900843	1.12961	0.956117	1.05865	1.0466	1.07709	1.0109		1.12884	0.938178	1.08003	1.14427	1.08817	1.12218			0.450618	1	0.0962601
111	sp|O00116|ADAS_HUMAN	O00116	AGPS	Alkyldihydroxyacetonephosphate synthase, peroxisomal OS=Homo sapiens OX=9606 GN=AGPS PE=1 SV=1	2	9.6089	9.49258	10.1567	9.47804	9.13829	9.66779	10.3536	9.81374	10.7537	10.0696	10.7368	10.7302		0.985254	0.973327	1.04142	0.971836	0.937	0.991292	1.06162	1.00626	1.10264	1.03249	1.1009	1.10023		1.07751	1.03383	1.05878	1.06241	1.17493	1.10989			0.701635	1	0.0774097
112	sp|O00468|AGRIN_HUMAN	O00468	AGRN	Agrin OS=Homo sapiens OX=9606 GN=AGRN PE=1 SV=6	2	9.64553	10.2098	10.4242	10.4571	10.4944	10.1069	8.95829	9.98675	9.79079	10.1598	9.7664	10		0.955649	1.01156	1.03279	1.03605	1.03976	1.00136	0.887559	0.989455	0.970041	1.0066	0.967624	0.990772		0.928751	0.97815	0.93924	0.971575	0.930626	0.989427			0.261118	1	0.0227594
113	sp|Q9UPW5|CBPC1_HUMAN	Q9UPW5	AGTPBP1	Cytosolic carboxypeptidase 1 OS=Homo sapiens OX=9606 GN=AGTPBP1 PE=1 SV=3	1	12.6399	9.91046	7.41761	11.247	10.1377	10.5406	10.2056	8.5237	9.5036	11.1528	7.91021	10.8109		1.26534	0.992106	0.742554	1.12591	1.01485	1.05519	1.02165	0.853282	0.951376	1.11647	0.791868	1.08224		0.80741	0.860071	1.28122	0.991622	0.78028	1.02564			0.0787165	1	-0.0549896
114	sp|P23526|SAHH_HUMAN	P23526	AHCY	Adenosylhomocysteinase OS=Homo sapiens OX=9606 GN=AHCY PE=1 SV=4	3	9.74536	9.53481	9.73918	9.27435	9.39454	9.33439	10.0793	10.8706	10.9596	10.4845	10.5752	10.0082		1.00747	0.985702	1.00683	0.958776	0.971201	0.964982	1.04199	1.12379	1.133	1.08388	1.09326	1.03464		1.03426	1.14009	1.12531	1.13048	1.12568	1.07219			0.0931767	1	0.0134003
115	sp|O43865|SAHH2_HUMAN	O43865	AHCYL1	S-adenosylhomocysteine hydrolase-like protein 1 OS=Homo sapiens OX=9606 GN=AHCYL1 PE=1 SV=2	1	9.78818	10.2872	9.67352	10.0171	10.1834	9.84797	10.8998	10.6062	9.61428	8.72663	9.77432	10.5814		0.98708	1.0374	0.975517	1.01016	1.02693	0.993109	1.09918	1.06957	0.969543	0.880029	0.985682	1.06707		1.11357	1.03101	0.993876	0.871175	0.95983	1.07447			0.480938	1	-0.114959
116	sp|Q09666|AHNK_HUMAN	Q09666	AHNAK	Neuroblast differentiation-associated protein AHNAK OS=Homo sapiens OX=9606 GN=AHNAK PE=1 SV=2	2	8.86393	9.36944	10.2884	9.51614	10.0759	12.0705	8.55531	9.12776	10.2242	9.46966	10.43	12.0088		0.932332	0.985503	1.08216	1.00093	1.05981	1.26961	0.899871	0.960082	1.07541	0.996045	1.09705	1.26311		0.965182	0.974205	0.993757	0.995116	1.03515	0.994881			0.874002	1	0.0444104
117	sp|O95433|AHSA1_HUMAN	O95433	AHSA1	Activator of 90 kDa heat shock protein ATPase homolog 1 OS=Homo sapiens OX=9606 GN=AHSA1 PE=1 SV=1	4	10.0723	9.98945	10.1712	10.2788	9.33635	9.94641	10.9028	10.1385	9.75721	9.46929	9.68514	10.2527		0.999466	0.99125	1.00928	1.01996	0.926443	0.986979	1.08188	1.00604	0.968205	0.939634	0.961054	1.01737		1.08246	1.01492	0.959299	0.921245	1.03736	1.03079			0.16261	1	-0.0324682
118	sp|Q9BQI0|AIF1L_HUMAN	Q9BQI0	AIF1L	Allograft inflammatory factor 1-like OS=Homo sapiens OX=9606 GN=AIF1L PE=1 SV=1	1	10.2113	11.0698	9.58755	10.9069	10.8961	11.2072	8.78957	10.0557	9.23701	9.80585	8.50041	9.73255		0.992396	1.07583	0.931774	1.05999	1.05895	1.08918	0.854222	0.977272	0.897707	0.95299	0.826119	0.945866		0.860767	0.908389	0.963438	0.899052	0.780132	0.868418			0.58165	1	-0.102204
119	sp|O95831|AIFM1_HUMAN	O95831	AIFM1	Apoptosis-inducing factor 1, mitochondrial OS=Homo sapiens OX=9606 GN=AIFM1 PE=1 SV=1	3	8.87975	8.97487	10.5082	9.14364	8.71858	8.25588	11.9753	9.46353	11.2711	11.4821	9.87572	11.4513		0.939232	0.949293	1.11148	0.967144	0.922184	0.873243	1.26666	1.00098	1.19217	1.21449	1.04458	1.21123		1.34861	1.05445	1.0726	1.25575	1.13272	1.38705			0.359358	1	0.123761
120	sp|Q12904|AIMP1_HUMAN	Q12904	AIMP1	Aminoacyl tRNA synthase complex-interacting multifunctional protein 1 OS=Homo sapiens OX=9606 GN=AIMP1 PE=1 SV=2	5	10.4836	10.6157	9.79278	9.34274	10.1307	9.77729	9.32828	10.3903	10.1304	9.57412	10.5	9.93418		1.01809	1.03091	0.951	0.907296	0.983815	0.949496	0.905891	1.00902	0.983785	0.929765	1.01968	0.964732		0.889798	0.978765	1.03447	1.02477	1.03646	1.01605			0.516974	1	0.0868132
121	sp|Q13155|AIMP2_HUMAN	Q13155	AIMP2	Aminoacyl tRNA synthase complex-interacting multifunctional protein 2 OS=Homo sapiens OX=9606 GN=AIMP2 PE=1 SV=2	4	9.83395	9.48355	9.68835	9.27466	9.61883	9.50108	10.5066	10.2571	10.754	10.5795	10.2647	10.2377		1.0171	0.980859	1.00204	0.959254	0.994852	0.982672	1.08667	1.06087	1.11226	1.09421	1.06166	1.05886		1.0684	1.08157	1.10999	1.14068	1.06715	1.07753			0.112031	1	0.0107566
122	sp|O00170|AIP_HUMAN	O00170	AIP	AH receptor-interacting protein OS=Homo sapiens OX=9606 GN=AIP PE=1 SV=3	3	9.23479	10.7305	9.26201	10.8496	10.9868	10.7798	9.70019	9.39216	8.95862	10.0609	9.68584	10.3587		0.947894	1.10142	0.950688	1.11365	1.12773	1.10648	0.995664	0.964047	0.919547	1.03269	0.994191	1.06326		1.0504	0.875279	0.967244	0.927304	0.881585	0.960941			0.27393	1	-0.0596311
123	sp|P00568|KAD1_HUMAN	P00568	AK1	Adenylate kinase isoenzyme 1 OS=Homo sapiens OX=9606 GN=AK1 PE=1 SV=3	2	10.2915	10.296	9.48381	9.31408	10.8072	10.1717	9.73319	10.9355	8.92164	9.97147	10.0205	10.0535		1.02671	1.02716	0.946131	0.929199	1.07815	1.01476	0.97101	1.09096	0.890048	0.994781	0.999671	1.00296		0.945753	1.06211	0.940724	1.07058	0.927207	0.988374			0.0766899	1	0.0180598
124	sp|P54819|KAD2_HUMAN	P54819	AK2	Adenylate kinase 2, mitochondrial OS=Homo sapiens OX=9606 GN=AK2 PE=1 SV=2	2	9.45477	8.96162	9.81949	9.4176	9.40941	8.66447	11.0188	10.2416	11.2085	10.051	11.5079	10.2448		1.00455	0.952152	1.0433	1.0006	0.999729	0.920581	1.17073	1.08814	1.19088	1.0679	1.22268	1.08849		1.16543	1.14283	1.14146	1.06726	1.22302	1.18239			0.0389186	1	0.00724234
125	sp|P27144|KAD4_HUMAN	P27144	AK4	Adenylate kinase 4, mitochondrial OS=Homo sapiens OX=9606 GN=AK4 PE=1 SV=1	2	10.1743	9.43925	10.8558	10.6619	9.96983	9.69351	10.4513	8.95267	10.818	8.93816	9.96352	10.0817		1.00176	0.929383	1.06886	1.04977	0.981624	0.954417	1.02903	0.881475	1.06514	0.880046	0.981003	0.992639		1.02722	0.948451	0.99652	0.838326	0.999367	1.04005			0.187347	1	-0.0520135
126	sp|Q9Y3D8|KAD6_HUMAN	Q9Y3D8	AK6	Adenylate kinase isoenzyme 6 OS=Homo sapiens OX=9606 GN=AK6 PE=1 SV=1	4	10.2463	11.0566	10.0238	10.8669	10.2378	10.4993	9.05548	9.88112	9.0964	9.36892	10.0796	9.58776		0.981235	1.05884	0.95993	1.04066	0.980417	1.00547	0.867195	0.946263	0.871114	0.897212	0.965265	0.918169		0.883779	0.893683	0.907476	0.862155	0.984546	0.913178			0.244558	1	0.0376642
127	sp|Q92667|AKAP1_HUMAN	Q92667	AKAP1	A-kinase anchor protein 1, mitochondrial OS=Homo sapiens OX=9606 GN=AKAP1 PE=1 SV=1	1	10.3994	10.9439	9.8163	10.2575	8.56287	11.0546	10.4073	9.80486	8.09831	9.04912	10.0483	11.5575		1.00124	1.05366	0.9451	0.987576	0.824422	1.06432	1.002	0.943999	0.779694	0.871236	0.96744	1.11274		1.00076	0.895923	0.824986	0.882197	1.17348	1.04549			0.549676	1	0.18305
128	sp|O43572|AKA10_HUMAN	O43572	AKAP10	A-kinase anchor protein 10, mitochondrial OS=Homo sapiens OX=9606 GN=AKAP10 PE=1 SV=2	3	10.8035	10.6227	9.53145	9.46379	10.7483	10.0487	9.02505	9.60404	9.74595	10.1528	9.87922	10.3745		1.04693	1.02941	0.923661	0.917104	1.04158	0.973783	0.874588	0.930695	0.944447	0.983875	0.957362	1.00536		0.835385	0.904104	1.0225	1.07281	0.91914	1.03243			0.537844	1	0.132869
129	sp|Q9UKA4|AKA11_HUMAN	Q9UKA4	AKAP11	A-kinase anchor protein 11 OS=Homo sapiens OX=9606 GN=AKAP11 PE=1 SV=1	1	11.829	8.52669	11.1705	6.74514	8.17814	9.44927	10.0098	9.68755	11.4212	12.4972	10.2281	10.2573		1.12564	0.81139	1.06297	0.64186	0.778223	0.899181	0.952518	0.921856	1.08683	1.18922	0.973297	0.976072		0.846204	1.13614	1.02245	1.85278	1.25067	1.08551			0.7422	1	0.451838
130	sp|Q02952|AKA12_HUMAN	Q02952	AKAP12	A-kinase anchor protein 12 OS=Homo sapiens OX=9606 GN=AKAP12 PE=1 SV=4	2	9.45907	9.61895	10.9147	10.1373	9.24048	9.8281	10.5505	9.59332	10.9092	9.95542	10.3621	9.43089		0.946137	0.962129	1.09173	1.01398	0.924272	0.983049	1.05531	0.959565	1.09118	0.995784	1.03646	0.943318		1.11539	0.997335	0.999494	0.982056	1.12138	0.959584			0.0991575	1	-0.0244448
131	sp|Q12802|AKP13_HUMAN	Q12802	AKAP13	A-kinase anchor protein 13 OS=Homo sapiens OX=9606 GN=AKAP13 PE=1 SV=2	1	9.37338	8.43328	13.2115	8.21149	9.77605	10.5427	10.3166	9.58985	7.75816	10.4651	9.07248	13.2494		0.90657	0.815645	1.27778	0.794194	0.945515	1.01967	0.997791	0.927506	0.75035	1.01216	0.877468	1.28145		1.10062	1.13714	0.587227	1.27445	0.928031	1.25673			0.397344	1	0.33869
132	sp|O43823|AKAP8_HUMAN	O43823	AKAP8	A-kinase anchor protein 8 OS=Homo sapiens OX=9606 GN=AKAP8 PE=1 SV=1	2	10.6126	8.89024	10.1617	9.64292	9.68492	10.3795	10.3311	10.6628	9.76702	10.2416	10.0429	9.58268		1.07326	0.899077	1.02766	0.975197	0.979444	1.04968	1.0448	1.07834	0.987747	1.03574	1.01565	0.969105		0.973478	1.19939	0.961161	1.06208	1.03696	0.923235			0.143354	1	-0.047447
133	sp|Q9ULX6|AKP8L_HUMAN	Q9ULX6	AKAP8L	A-kinase anchor protein 8-like OS=Homo sapiens OX=9606 GN=AKAP8L PE=1 SV=4	2	9.40032	10.9524	9.23859	11.1173	10.4265	9.91523	8.42095	11.5185	9.92316	8.91383	9.76806	10.4052		0.953015	1.11037	0.936618	1.12708	1.05705	1.00522	0.853725	1.16776	1.00602	0.903694	0.990296	1.05489		0.895815	1.05169	1.0741	0.801798	0.936851	1.04941			0.354308	1	-0.120107
134	sp|Q99996|AKAP9_HUMAN	Q99996	AKAP9	A-kinase anchor protein 9 OS=Homo sapiens OX=9606 GN=AKAP9 PE=1 SV=4	1	13.7561	10.3571	9.96763	7.84617	9.75376	11.0926	10.2804	9.5638	7.0031	10.4271	10.9781	8.97414		1.2109	0.911691	0.877412	0.690668	0.858585	0.976442	0.904946	0.841864	0.616455	0.917854	0.966358	0.789959		0.747336	0.923409	0.702584	1.32894	1.12552	0.809018			0.791022	1	0.439834
135	sp|P14550|AK1A1_HUMAN	P14550	AKR1A1	Aldo-keto reductase family 1 member A1 OS=Homo sapiens OX=9606 GN=AKR1A1 PE=1 SV=3	3	10.582	10.3755	9.23153	10.4171	10.3047	10.6358	9.71337	10.1852	9.37304	9.95387	9.56938	9.65858		1.05157	1.03105	0.917373	1.03518	1.02402	1.05692	0.965255	1.01214	0.931435	0.989155	0.950946	0.95981		0.917914	0.981656	1.01533	0.955534	0.928639	0.908123			0.533155	1	-0.0610457
136	sp|P15121|ALDR_HUMAN	P15121	AKR1B1	Aldo-keto reductase family 1 member B1 OS=Homo sapiens OX=9606 GN=AKR1B1 PE=1 SV=3	3	9.8823	9.76118	9.6682	9.90159	9.71259	9.55909	10.5768	10.9804	10.0698	10.1633	9.78432	9.94046		1.01144	0.99904	0.989524	1.01341	0.994067	0.978356	1.08252	1.12382	1.03063	1.0402	1.00141	1.01739		1.07028	1.1249	1.04154	1.02643	1.00738	1.0399			0.860391	1	-0.0739354
137	sp|O43488|ARK72_HUMAN	O43488	AKR7A2	Aflatoxin B1 aldehyde reductase member 2 OS=Homo sapiens OX=9606 GN=AKR7A2 PE=1 SV=3	1	8.99004	10.5385	10.1052	9.42456	12.2622	10.5331	9.88241	8.65117	8.80207	11.4213	8.43124	10.9583		0.910115	1.06687	1.02301	0.954104	1.24137	1.06633	1.00045	0.875809	0.891085	1.15624	0.853544	1.10937		1.09926	0.820913	0.87104	1.21186	0.687583	1.04037			0.0578471	1	0.0470924
138	sp|P31749|AKT1_HUMAN	P31749	AKT1	RAC-alpha serine/threonine-protein kinase OS=Homo sapiens OX=9606 GN=AKT1 PE=1 SV=2	1	9.0834	10.2534	10.2143	10.5486	9.97286	9.87874	9.92551	9.43817	9.72302	10.251	10.524	10.187		0.922137	1.04091	1.03695	1.07088	1.01243	1.00288	1.00763	0.958153	0.98707	1.04067	1.06838	1.03417		1.09271	0.920492	0.951898	0.97179	1.05526	1.0312			0.214939	1	0.0477936
139	sp|Q96B36|AKTS1_HUMAN	Q96B36	AKT1S1	Proline-rich AKT1 substrate 1 OS=Homo sapiens OX=9606 GN=AKT1S1 PE=1 SV=1	2	10.7777	9.2408	9.04858	9.14743	9.97538	10.2209	10.6858	11.2271	11.5927	8.66397	10.3144	9.10527		1.11236	0.953739	0.9339	0.944102	1.02955	1.0549	1.10287	1.15874	1.19648	0.894205	1.06454	0.939751		0.991469	1.21495	1.28116	0.947148	1.03398	0.890845			0.922294	1	-0.27429
140	sp|Q9Y243|AKT3_HUMAN	Q9Y243	AKT3	RAC-gamma serine/threonine-protein kinase OS=Homo sapiens OX=9606 GN=AKT3 PE=1 SV=1	3	10.1472	11.0571	9.52287	9.7972	10.1151	10.6706	8.82414	10.5963	9.84147	9.3833	9.92712	10.1176		0.990706	1.07954	0.929751	0.956535	0.987573	1.04181	0.861532	1.03456	0.960857	0.916125	0.96922	0.987818		0.869614	0.958327	1.03346	0.957753	0.981416	0.948178			0.0745221	1	0.0164589
141	sp|P13716|HEM2_HUMAN	P13716	ALAD	Delta-aminolevulinic acid dehydratase OS=Homo sapiens OX=9606 GN=ALAD PE=1 SV=1	2	9.97582	9.55783	10.6015	10.2196	10.63	8.48071	11.4147	10.1246	10.3254	9.72693	9.12839	9.81449		0.993107	0.951496	1.0554	1.01738	1.05823	0.844267	1.13635	1.00792	1.02791	0.968329	0.908745	0.977046		1.14424	1.0593	0.973958	0.951791	0.858742	1.15727			0.292961	1	-0.106563
142	sp|P13196|HEM1_HUMAN	P13196	ALAS1	5-aminolevulinate synthase, non-specific, mitochondrial OS=Homo sapiens OX=9606 GN=ALAS1 PE=1 SV=2	1	7.82311	10.8138	9.29026	12.1177	10.279	10.3068	10.0727	10.4961	8.8501	10.7185	9.07599	10.1559		0.840376	1.16164	0.997981	1.30171	1.1042	1.10718	1.08203	1.12752	0.950698	1.1514	0.974963	1.09096		1.28756	0.970624	0.952621	0.884529	0.882961	0.985356			0.566391	1	-0.209826
143	sp|Q13740|CD166_HUMAN	Q13740	ALCAM	CD166 antigen OS=Homo sapiens OX=9606 GN=ALCAM PE=1 SV=2	3	10.4068	10.3373	9.88275	9.92766	10.3653	10.5629	10.2477	9.79443	9.98841	9.37377	9.4584	9.65471		1.01938	1.01257	0.96805	0.972448	1.01531	1.03467	1.0038	0.959398	0.9784	0.918193	0.926483	0.945712		0.984713	0.947488	1.01069	0.944208	0.91251	0.914021			1.19081	1	-0.0866358
144	sp|Q8IZ83|A16A1_HUMAN	Q8IZ83	ALDH16A1	Aldehyde dehydrogenase family 16 member A1 OS=Homo sapiens OX=9606 GN=ALDH16A1 PE=1 SV=2	1	10.4947	9.98688	10.2264	10.1612	10.6763	10.1012	9.77163	9.54758	9.66179	9.64984	10.0327	9.68988		1.02527	0.975664	0.999064	0.992696	1.04301	0.986831	0.954635	0.932747	0.943905	0.942737	0.980138	0.946648		0.931105	0.956013	0.944789	0.949674	0.939718	0.959281			0.240103	1	0.00854952
145	sp|P54886|P5CS_HUMAN	P54886	ALDH18A1	Delta-1-pyrroline-5-carboxylate synthase OS=Homo sapiens OX=9606 GN=ALDH18A1 PE=1 SV=2	2	11.6284	8.63912	11.5863	11.0777	10.0987	9.0382	10.3052	8.33108	10.2252	9.27491	9.71962	10.0755		1.09517	0.813634	1.0912	1.0433	0.951099	0.851219	0.970547	0.784623	0.963008	0.873512	0.915395	0.948912		0.886209	0.964343	0.882523	0.837257	0.962461	1.11477			0.25011	1	0.0840806
146	sp|O94788|AL1A2_HUMAN	O94788	ALDH1A2	Retinal dehydrogenase 2 OS=Homo sapiens OX=9606 GN=ALDH1A2 PE=1 SV=3	5	13.2104	13.1849	12.083	10.9955	11.3844	11.1122	5.72267	5.5941	5.65436	10.6862	9.85739	10.515		1.02997	1.02797	0.942064	0.857275	0.887596	0.866371	0.446174	0.43615	0.440848	0.833161	0.768542	0.81981		0.433194	0.424282	0.46796	0.971871	0.865869	0.946257			3.99521	0.054	1.07024
147	sp|P30837|AL1B1_HUMAN	P30837	ALDH1B1	Aldehyde dehydrogenase X, mitochondrial OS=Homo sapiens OX=9606 GN=ALDH1B1 PE=1 SV=4	4	11.1991	11.2655	11.321	11.8915	11.0648	10.6307	7.82487	6.6311	7.39381	10.6609	10.0146	10.102		0.994427	1.00032	1.00525	1.05591	0.982501	0.943956	0.69481	0.588809	0.656534	0.946637	0.889246	0.897011		0.698704	0.588619	0.653105	0.896515	0.905085	0.950268			1.92622	0.917263	0.507128
148	sp|Q3SY69|AL1L2_HUMAN	Q3SY69	ALDH1L2	Mitochondrial 10-formyltetrahydrofolate dehydrogenase OS=Homo sapiens OX=9606 GN=ALDH1L2 PE=1 SV=2	1	9.57643	8.95401	10.3077	10.6262	9.26009	9.75639	9.72672	9.23483	10.7029	10.2606	10.3277	11.2664		0.996226	0.931476	1.0723	1.10544	0.963318	1.01495	1.01186	0.96069	1.11342	1.0674	1.07438	1.17203		1.01569	1.03136	1.03835	0.965588	1.11529	1.15477			0.299923	1	0.0644022
149	sp|P05091|ALDH2_HUMAN	P05091	ALDH2	Aldehyde dehydrogenase, mitochondrial OS=Homo sapiens OX=9606 GN=ALDH2 PE=1 SV=2	3	13.0776	11.8705	12.4164	11.8614	11.7708	11.7393	10.1336	9.5725	10.1169	6.27429	5.94511	5.22163		1.05	0.953084	0.996916	0.952355	0.945075	0.942546	0.813625	0.768577	0.812289	0.503763	0.477333	0.419245		0.774881	0.806411	0.814801	0.528966	0.505074	0.444801			2.14178	0.401333	-0.699702
150	sp|P51648|AL3A2_HUMAN	P51648	ALDH3A2	Aldehyde dehydrogenase family 3 member A2 OS=Homo sapiens OX=9606 GN=ALDH3A2 PE=1 SV=1	3	9.85836	9.41905	9.51467	9.74012	10.0757	9.74972	10.5484	9.64232	10.9964	10.9949	10.0445	9.41602		1.02719	0.981421	0.991384	1.01487	1.04984	1.01587	1.09909	1.00468	1.14577	1.14561	1.04659	0.981105		1.07	1.0237	1.15573	1.12882	0.996903	0.965774			0.353113	1	-0.073368
151	sp|Q02252|MMSA_HUMAN	Q02252	ALDH6A1	Methylmalonate-semialdehyde/malonate-semialdehyde dehydrogenase [acylating], mitochondrial OS=Homo sapiens OX=9606 GN=ALDH6A1 PE=1 SV=2	2	10.0017	9.77011	9.32152	9.52712	10.0254	9.9203	9.38635	11.4143	10.7532	9.99951	9.93161	9.949		1.03134	1.00746	0.961202	0.982403	1.03378	1.02295	0.967887	1.177	1.10883	1.03111	1.02411	1.02591		0.938476	1.16828	1.15358	1.04958	0.990647	1.00289			0.334457	1	-0.0928255
152	sp|P49419|AL7A1_HUMAN	P49419	ALDH7A1	Alpha-aminoadipic semialdehyde dehydrogenase OS=Homo sapiens OX=9606 GN=ALDH7A1 PE=1 SV=5	3	10.0746	10.6045	10.2764	9.94143	10.4638	10.941	9.4016	9.24773	9.85201	9.57063	10.0661	9.56022		0.976361	1.02772	0.995922	0.963457	1.01408	1.06033	0.91114	0.896228	0.954792	0.927522	0.975541	0.926512		0.9332	0.872058	0.958701	0.962701	0.961994	0.8738			0.1023	1	0.0175761
153	sp|P49189|AL9A1_HUMAN	P49189	ALDH9A1	4-trimethylaminobutyraldehyde dehydrogenase OS=Homo sapiens OX=9606 GN=ALDH9A1 PE=1 SV=3	5	10.8276	10.5955	9.78023	10.436	10.0837	10.7414	9.74811	10.1158	9.37288	9.1596	9.8407	9.2984		1.04101	1.01869	0.940305	1.00335	0.969487	1.03272	0.937218	0.97257	0.901141	0.880636	0.946119	0.89398		0.900299	0.954729	0.95835	0.877693	0.975897	0.86566			0.325352	1	-0.0506006
154	sp|P04075|ALDOA_HUMAN	P04075	ALDOA	Fructose-bisphosphate aldolase A OS=Homo sapiens OX=9606 GN=ALDOA PE=1 SV=2	6	10.647	10.4245	9.72323	9.95293	9.98671	9.9054	10.1981	9.96273	9.72941	9.47981	10.2145	9.77567		1.03722	1.01555	0.94723	0.969607	0.972898	0.964977	0.993489	0.970561	0.947832	0.923516	0.995092	0.952338		0.957839	0.955699	1.00064	0.952464	1.02281	0.986903			0.249306	1	0.0232855
155	sp|P09972|ALDOC_HUMAN	P09972	ALDOC	Fructose-bisphosphate aldolase C OS=Homo sapiens OX=9606 GN=ALDOC PE=1 SV=2	1	10.5068	10.3568	8.47348	7.14445	11.8688	12.3304	8.98885	9.94052	10.3799	9.05985	12.4181	8.53204		1.07442	1.05909	0.866496	0.73059	1.2137	1.2609	0.919198	1.01651	1.06144	0.926458	1.26987	0.872483		0.85553	0.959805	1.22498	1.2681	1.04628	0.691952			0.0496017	1	-0.043931
156	sp|Q9Y673|ALG5_HUMAN	Q9Y673	ALG5	Dolichyl-phosphate beta-glucosyltransferase OS=Homo sapiens OX=9606 GN=ALG5 PE=1 SV=1	1	9.02513	9.11577	11.4291	9.87721	7.96174	9.10022	9.76086	10.3174	10.9564	11.1994	10.1503	11.1065		0.915636	0.924832	1.15953	1.00208	0.807751	0.923254	0.990279	1.04674	1.11157	1.13623	1.02979	1.12679		1.08152	1.13182	0.958636	1.13387	1.27488	1.22046			1.02081	1	0.196096
157	sp|Q9Y672|ALG6_HUMAN	Q9Y672	ALG6	Dolichyl pyrophosphate Man9GlcNAc2 alpha-1,3-glucosyltransferase OS=Homo sapiens OX=9606 GN=ALG6 PE=1 SV=2	1	10.6484	10.8167	10.8603	9.52121	10.6737	10.7071	9.40456	9.41432	9.01162	10.6362	8.25058	10.0554		0.988239	1.00386	1.0079	0.88363	0.990586	0.993687	0.872804	0.873709	0.836336	0.987103	0.765707	0.93321		0.883191	0.870352	0.829778	1.1171	0.772984	0.939139			0.274175	1	0.115471
158	sp|Q6P6C2|ALKB5_HUMAN	Q6P6C2	ALKBH5	RNA demethylase ALKBH5 OS=Homo sapiens OX=9606 GN=ALKBH5 PE=1 SV=2	3	9.47409	9.59366	10.1954	10.1926	9.53849	10.9145	9.89022	10.1418	10.0815	10.1154	9.25801	10.6043		0.971265	0.983523	1.04521	1.04492	0.977867	1.11893	1.01393	1.03972	1.03354	1.03701	0.949112	1.08714		1.04392	1.05714	0.988831	0.992425	0.970595	0.971585			0.930112	1	-0.0738649
159	sp|Q3KRA9|ALKB6_HUMAN	Q3KRA9	ALKBH6	Alpha-ketoglutarate-dependent dioxygenase alkB homolog 6 OS=Homo sapiens OX=9606 GN=ALKBH6 PE=1 SV=2	1	10.3391	10.688	9.78231	10.1971	9.86476	10.4221	10.1435	10.5007	9.23585	9.37286	10.0564	9.3973		1.00675	1.04072	0.952532	0.992918	0.96056	1.01483	0.987704	1.02248	0.899321	0.912662	0.979225	0.915042		0.981082	0.982474	0.944138	0.919172	1.01943	0.901668			0.228508	1	-0.0357229
160	sp|Q86V81|THOC4_HUMAN	Q86V81	ALYREF	THO complex subunit 4 OS=Homo sapiens OX=9606 GN=ALYREF PE=1 SV=3	2	9.23797	8.71177	10.936	10.3656	8.31452	10.0548	11.9515	8.01757	10.5282	11.3169	9.87766	10.6874		0.959433	0.904783	1.13578	1.07655	0.863525	1.04427	1.24125	0.832685	1.09343	1.17535	1.02587	1.10997		1.29373	0.920314	0.962713	1.09177	1.188	1.06291			0.200899	1	0.0887722
161	sp|P17707|DCAM_HUMAN	P17707	AMD1	S-adenosylmethionine decarboxylase proenzyme OS=Homo sapiens OX=9606 GN=AMD1 PE=1 SV=2	1	9.1831	9.99994	9.09312	9.47157	9.34669	8.06475	11.167	10.9914	10.6815	11.8086	9.45013	10.7421		0.974294	1.06096	0.964748	1.0049	0.991651	0.855641	1.18478	1.16615	1.13327	1.25285	1.00263	1.1397		1.21604	1.09915	1.17468	1.24674	1.01107	1.33199			0.0865669	1	0.0322584
162	sp|Q9Y303|NAGA_HUMAN	Q9Y303	AMDHD2	N-acetylglucosamine-6-phosphate deacetylase OS=Homo sapiens OX=9606 GN=AMDHD2 PE=1 SV=2	1	11.0401	11.0154	10.144	9.98565	10.3081	9.30317	9.15299	10.3572	9.3844	9.6504	10.637	9.02158		1.0286	1.02629	0.945108	0.930351	0.960392	0.866765	0.852774	0.964967	0.874333	0.899116	0.991032	0.84053		0.829065	0.940244	0.925114	0.966427	1.0319	0.969732			0.937742	1	0.14111
163	sp|Q5JTC6|AMER1_HUMAN	Q5JTC6	AMER1	APC membrane recruitment protein 1 OS=Homo sapiens OX=9606 GN=AMER1 PE=1 SV=2	1	9.34172	11.0876	9.60038	10.3406	11.232	11.3319	7.88172	10.3321	9.59261	11.017	9.20285	9.03938		0.933247	1.10767	0.959087	1.03304	1.12209	1.13207	0.787391	1.03218	0.958311	1.10061	0.919373	0.903042		0.843711	0.931852	0.999191	1.06541	0.819338	0.79769			0.139122	1	-0.0579953
164	sp|Q6DCA0|AMERL_HUMAN	Q6DCA0	AMMECR1L	AMMECR1-like protein OS=Homo sapiens OX=9606 GN=AMMECR1L PE=1 SV=1	1	9.93608	10.5849	9.85633	10.333	9.97557	9.60126	9.75619	10.1458	9.99491	9.9804	9.87281	9.96272		0.981266	1.04534	0.973391	1.02047	0.985167	0.948201	0.963501	1.00198	0.987077	0.985644	0.975018	0.983897		0.981896	0.95852	1.01406	0.965876	0.989699	1.03765			0.183066	1	0.0185402
165	sp|Q4VCS5|AMOT_HUMAN	Q4VCS5	AMOT	Angiomotin OS=Homo sapiens OX=9606 GN=AMOT PE=1 SV=1	3	9.63851	9.29754	10.0293	9.10853	10.776	11.0024	9.93572	8.71107	11.1117	10.1346	9.37733	10.8773		0.998279	0.962964	1.03876	0.943388	1.11609	1.13954	1.02906	0.902222	1.15086	1.04966	0.971227	1.12658		1.03084	0.936923	1.10792	1.11264	0.870207	0.988627			0.160657	1	-0.0535833
166	sp|Q01433|AMPD2_HUMAN	Q01433	AMPD2	AMP deaminase 2 OS=Homo sapiens OX=9606 GN=AMPD2 PE=1 SV=3	1	10.4249	11.7839	8.85702	9.24752	12.0283	10.4582	10.0082	9.7864	8.41297	9.07266	11.4996	8.42025		1.00672	1.13796	0.855315	0.893025	1.16156	1.00994	0.966484	0.945064	0.812432	0.876138	1.1105	0.813136		0.960029	0.830488	0.949864	0.981091	0.956044	0.805131			0.00394582	1	-0.00135658
167	sp|Q9H1A4|APC1_HUMAN	Q9H1A4	ANAPC1	Anaphase-promoting complex subunit 1 OS=Homo sapiens OX=9606 GN=ANAPC1 PE=1 SV=1	2	10.3905	10.8083	11.6958	8.25197	10.1106	9.3638	10.0156	10.8655	10.5604	9.26868	9.40326	9.26561		0.947619	0.985719	1.06666	0.752584	0.922096	0.853984	0.913432	0.990935	0.963112	0.845308	0.857582	0.845028		0.963923	1.00529	0.902921	1.12321	0.930035	0.989514			0.352051	1	0.0801654
168	sp|Q9UJX6|ANC2_HUMAN	Q9UJX6	ANAPC2	Anaphase-promoting complex subunit 2 OS=Homo sapiens OX=9606 GN=ANAPC2 PE=1 SV=1	1	10.0553	11.3803	8.12841	10.4147	10.3334	9.4463	10.2375	8.10679	12.2065	9.60253	9.05974	11.0286		1.02036	1.15481	0.824829	1.05683	1.04858	0.958562	1.03885	0.822636	1.23865	0.974415	0.919336	1.11912		1.01812	0.712356	1.50171	0.922015	0.876743	1.1675			0.0694813	1	-0.0688887
169	sp|Q9UJX5|APC4_HUMAN	Q9UJX5	ANAPC4	Anaphase-promoting complex subunit 4 OS=Homo sapiens OX=9606 GN=ANAPC4 PE=1 SV=2	2	10.4097	10.3997	10.365	9.10694	10.2906	10.3381	8.7936	10.608	11.1122	9.83862	9.84993	8.88761		1.00176	1.00079	0.997454	0.876384	0.990293	0.994858	0.846231	1.02083	1.06936	0.946796	0.947884	0.855277		0.844748	1.02002	1.07209	1.08034	0.957175	0.859698			0.0445127	1	-0.0184571
170	sp|Q9UJX4|APC5_HUMAN	Q9UJX4	ANAPC5	Anaphase-promoting complex subunit 5 OS=Homo sapiens OX=9606 GN=ANAPC5 PE=1 SV=2	1	10.4608	10.1981	10.0907	9.43029	10.7332	9.57363	9.8968	9.93007	10.1612	9.7441	9.21712	10.564		1.02058	0.994947	0.984472	0.920038	1.04715	0.934023	0.965552	0.968798	0.991343	0.950654	0.89924	1.03064		0.946081	0.973718	1.00698	1.03328	0.858752	1.10345			0.0781643	1	0.0259706
171	sp|Q9UJX3|APC7_HUMAN	Q9UJX3	ANAPC7	Anaphase-promoting complex subunit 7 OS=Homo sapiens OX=9606 GN=ANAPC7 PE=1 SV=5	3	10.8842	10.1848	9.73254	10.6998	9.31009	10.2773	10.881	10.3013	10.293	9.37867	8.78338	9.274		1.0601	0.991976	0.947929	1.04214	0.906783	1.00099	1.05979	1.00332	1.00252	0.913463	0.855482	0.903268		0.999708	1.01144	1.05759	0.876526	0.943425	0.902378			1.87946	1	-0.173036
172	sp|Q12955|ANK3_HUMAN	Q12955	ANK3	Ankyrin-3 OS=Homo sapiens OX=9606 GN=ANK3 PE=1 SV=3	1	8.26249	10.3924	9.31431	14.2489	8.46377	7.149	10.1057	10.4196	10.0516	8.5062	12.2095	10.8765		0.886242	1.1147	0.999061	1.52835	0.907831	0.766807	1.08395	1.11762	1.07815	0.912382	1.3096	1.16663		1.22308	1.00262	1.07916	0.596973	1.44256	1.52141			0.00335333	1	-0.00480947
173	sp|Q9P2R3|ANFY1_HUMAN	Q9P2R3	ANKFY1	Rabankyrin-5 OS=Homo sapiens OX=9606 GN=ANKFY1 PE=1 SV=2	3	9.90796	10.5114	10.1478	10.0019	10.2965	9.8725	10.2577	9.7441	9.37483	9.57921	10.3284	9.97773		0.97241	1.03164	0.995951	0.981629	1.01054	0.96893	1.00673	0.956329	0.920087	0.940146	1.01367	0.979258		1.03529	0.926999	0.923827	0.957741	1.00309	1.01066			0.28589	1	0.0436937
174	sp|Q8IWZ3|ANKH1_HUMAN	Q8IWZ3	ANKHD1	Ankyrin repeat and KH domain-containing protein 1 OS=Homo sapiens OX=9606 GN=ANKHD1 PE=1 SV=1	1	10.0486	10.1784	9.53822	9.6514	10.7591	11.8864	9.89635	9.81619	9.69744	8.90686	10.2419	9.37903		1.01278	1.02587	0.961345	0.972752	1.0844	1.19802	0.997441	0.989361	0.977393	0.897711	1.03227	0.945301		0.984852	0.96441	1.01669	0.922857	0.95193	0.789056			0.717821	1	-0.159425
175	sp|Q86XL3|ANKL2_HUMAN	Q86XL3	ANKLE2	Ankyrin repeat and LEM domain-containing protein 2 OS=Homo sapiens OX=9606 GN=ANKLE2 PE=1 SV=4	1	10.8541	9.15223	11.4457	9.17549	10.2779	9.2666	10.0796	8.05886	12.2763	10.4859	10.1341	8.79325		1.0353	0.872971	1.09173	0.87519	0.980341	0.88388	0.961425	0.768681	1.17095	1.00018	0.966625	0.83873		0.928641	0.880535	1.07257	1.14282	0.986008	0.948918			0.333	1	0.0953006
176	sp|Q8IZ07|AN13A_HUMAN	Q8IZ07	ANKRD13A	Ankyrin repeat domain-containing protein 13A OS=Homo sapiens OX=9606 GN=ANKRD13A PE=1 SV=3	1	10.9653	10.4609	9.19792	8.01601	11.4835	9.27691	11.9004	10.5524	10.0918	10.867	7.77398	9.41375		1.07418	1.02477	0.901045	0.785262	1.12495	0.908783	1.16578	1.03373	0.988614	1.06455	0.761552	0.922187		1.08528	1.00874	1.09719	1.35566	0.676967	1.01475			0.145352	1	-0.122382
177	sp|Q6ZTN6|AN13D_HUMAN	Q6ZTN6	ANKRD13D	Ankyrin repeat domain-containing protein 13D OS=Homo sapiens OX=9606 GN=ANKRD13D PE=1 SV=3	1	9.90327	11.7055	10.8729	10.714	10.9991	9.1771	9.21356	10.2945	9.54074	9.67275	8.72228	9.18426		0.914664	1.08112	1.00422	0.989541	1.01588	0.847595	0.850962	0.950802	0.881181	0.893373	0.805588	0.848256		0.930355	0.879464	0.877477	0.902815	0.792997	1.00078			0.00306842	1	-0.000989582
178	sp|O75179|ANR17_HUMAN	O75179	ANKRD17	Ankyrin repeat domain-containing protein 17 OS=Homo sapiens OX=9606 GN=ANKRD17 PE=1 SV=3	2	8.86221	10.9657	9.82833	11.2363	11.7727	10.6819	9.15599	9.21512	10.8133	9.06067	9.99939	8.40842		0.896493	1.10928	0.994225	1.13665	1.19092	1.08057	0.926212	0.932193	1.09386	0.91657	1.01153	0.850589		1.03315	0.840358	1.10022	0.806378	0.849371	0.787164			0.867669	1	-0.275061
179	sp|O15084|ANR28_HUMAN	O15084	ANKRD28	Serine/threonine-protein phosphatase 6 regulatory ankyrin repeat subunit A OS=Homo sapiens OX=9606 GN=ANKRD28 PE=1 SV=5	1	10.1013	10.7223	9.3377	10.8773	9.85856	9.9606	9.50814	10.687	9.91587	9.07254	10.3346	9.62409		1.00473	1.0665	0.928778	1.08192	0.980586	0.990735	0.945731	1.06298	0.986286	0.902404	1.02794	0.957264		0.941283	0.996708	1.06192	0.834077	1.04829	0.966216			0.285135	1	-0.0793015
180	sp|Q9ULJ7|ANR50_HUMAN	Q9ULJ7	ANKRD50	Ankyrin repeat domain-containing protein 50 OS=Homo sapiens OX=9606 GN=ANKRD50 PE=1 SV=4	2	10.3648	9.84629	10.2256	10.8228	11.5058	9.90171	8.95486	9.127	10.0951	8.84376	10.9069	9.40545		1.02161	0.970502	1.00789	1.06675	1.13407	0.975964	0.882638	0.899605	0.995021	0.871687	1.07504	0.927051		0.863966	0.926949	0.987236	0.817143	0.947951	0.949882			0.140175	1	-0.0345699
181	sp|Q92625|ANS1A_HUMAN	Q92625	ANKS1A	Ankyrin repeat and SAM domain-containing protein 1A OS=Homo sapiens OX=9606 GN=ANKS1A PE=1 SV=4	1	11.4952	9.37602	10.86	9.66822	10.8487	11.616	11.6608	8.95729	8.56752	8.73122	8.44471	9.77426		1.0868	0.886448	1.02675	0.914074	1.02569	1.09823	1.10246	0.846859	0.810009	0.825486	0.798398	0.924099		1.01441	0.95534	0.788907	0.903085	0.778405	0.841446			0.403196	1	-0.123394
182	sp|Q9H8Y5|ANKZ1_HUMAN	Q9H8Y5	ANKZF1	tRNA endonuclease ANKZF1 OS=Homo sapiens OX=9606 GN=ANKZF1 PE=1 SV=1	1	8.14479	9.1557	11.48	8.01276	8.80646	8.89042	9.23197	11.5486	10.8047	13.5435	10.1574	10.2237		0.84899	0.954365	1.19665	0.835227	0.917961	0.926712	0.962315	1.20379	1.12625	1.41174	1.05877	1.06569		1.13348	1.26136	0.941171	1.69025	1.1534	1.14997			0.469683	1	0.245484
183	sp|Q9NQW6|ANLN_HUMAN	Q9NQW6	ANLN	Anillin OS=Homo sapiens OX=9606 GN=ANLN PE=1 SV=2	3	9.53533	9.86428	10.1111	9.55876	10.789	10.0024	10.0586	9.46203	9.80337	10.3043	10.3584	10.1525		0.969342	1.00278	1.02787	0.971724	1.09679	1.01682	1.02253	0.961891	0.996591	1.04752	1.05301	1.03208		1.05487	0.959221	0.969565	1.078	0.960082	1.015			0.194357	1	0.0328835
184	sp|Q4KMQ2|ANO6_HUMAN	Q4KMQ2	ANO6	Anoctamin-6 OS=Homo sapiens OX=9606 GN=ANO6 PE=1 SV=2	2	8.83273	10.0305	9.66906	11.3149	10.1095	11.5275	8.93763	9.6672	9.69667	11.2434	9.96792	9.00295		0.928708	1.05465	1.01664	1.18969	1.06295	1.21205	0.939738	1.01645	1.01955	1.18218	1.04807	0.946606		1.01188	0.963779	1.00286	0.993687	0.985995	0.780996			0.387245	1	-0.118006
185	sp|P39687|AN32A_HUMAN	P39687	ANP32A	Acidic leucine-rich nuclear phosphoprotein 32 family member A OS=Homo sapiens OX=9606 GN=ANP32A PE=1 SV=1	2	9.86478	10.5719	9.67214	10.0543	10.3246	10.0799	10.0518	10.3121	9.79305	9.31615	10.3088	9.65049		0.982911	1.05337	0.963717	1.0018	1.02872	1.00435	1.00155	1.02748	0.975765	0.928247	1.02715	0.961561		1.01896	0.975419	1.0125	0.926582	0.998472	0.957395			0.734108	1	-0.0613819
186	sp|Q92688|AN32B_HUMAN	Q92688	ANP32B	Acidic leucine-rich nuclear phosphoprotein 32 family member B OS=Homo sapiens OX=9606 GN=ANP32B PE=1 SV=1	3	9.77939	9.70682	9.53177	9.42167	9.49182	9.30684	10.213	11.0704	11.7074	9.60396	10.2469	9.92004		1.01103	1.00353	0.985434	0.974051	0.981304	0.96218	1.05586	1.14451	1.21036	0.992897	1.05936	1.02558		1.04434	1.14048	1.22825	1.01935	1.07955	1.06589			0.597263	1	-0.106235
187	sp|Q9BTT0|AN32E_HUMAN	Q9BTT0	ANP32E	Acidic leucine-rich nuclear phosphoprotein 32 family member E OS=Homo sapiens OX=9606 GN=ANP32E PE=1 SV=1	1	9.80972	9.45084	9.17328	9.49165	9.03937	10.1182	11.179	11.0455	11.0056	10.0078	9.83332	9.84573		1.035	0.99714	0.967855	1.00145	0.953727	1.06755	1.17948	1.16539	1.16118	1.0559	1.03749	1.0388		1.13958	1.16873	1.19975	1.05437	1.08783	0.973072			1.28612	1	-0.172574
188	sp|P50995|ANX11_HUMAN	P50995	ANXA11	Annexin A11 OS=Homo sapiens OX=9606 GN=ANXA11 PE=1 SV=1	5	9.99946	9.84183	9.33607	9.87275	9.79689	10.2122	10.1293	10.7887	9.8686	9.74276	10.0463	10.3651		1.02814	1.01193	0.95993	1.01511	1.00731	1.05001	1.04149	1.10929	1.01468	1.00174	1.03296	1.06574		1.01299	1.09621	1.05704	0.986833	1.02546	1.01498			0.741437	1	-0.0641905
189	sp|P07355|ANXA2_HUMAN	P07355	ANXA2	Annexin A2 OS=Homo sapiens OX=9606 GN=ANXA2 PE=1 SV=2	5	10.023	10.0298	9.98644	9.49827	9.67933	10.5488	9.65646	10.0055	10.217	9.20611	10.0018	11.1475		1.00099	1.00167	0.997338	0.948585	0.966668	1.0535	0.964383	0.999241	1.02036	0.919407	0.998874	1.11329		0.963426	0.997577	1.02308	0.969241	1.03332	1.05675			0.317299	1	0.0353918
190	sp|P09525|ANXA4_HUMAN	P09525	ANXA4	Annexin A4 OS=Homo sapiens OX=9606 GN=ANXA4 PE=1 SV=4	1	10.2808	10.6596	10.0483	9.73824	9.38739	9.58672	10.3368	10.3857	9.5538	10.5588	9.47481	9.98911		0.995276	1.03195	0.97277	0.942755	0.908789	0.928086	1.0007	1.00543	0.924899	1.02219	0.917253	0.967042		1.00545	0.974299	0.950789	1.08426	1.00931	1.04197			1.18154	1	0.0973109
191	sp|P08758|ANXA5_HUMAN	P08758	ANXA5	Annexin A5 OS=Homo sapiens OX=9606 GN=ANXA5 PE=1 SV=2	4	10.0054	9.31088	10.2079	9.3232	9.74174	9.19959	11.7838	10.0701	10.0883	10.0935	9.66667	10.5088		1.01667	0.946093	1.03724	0.947346	0.989874	0.934785	1.19737	1.02324	1.02509	1.02562	0.982246	1.06782		1.17774	1.08154	0.988287	1.08262	0.992294	1.14231			0.0444259	1	-0.0122648
192	sp|P08133|ANXA6_HUMAN	P08133	ANXA6	Annexin A6 OS=Homo sapiens OX=9606 GN=ANXA6 PE=1 SV=3	3	10.926	10.5055	9.72167	9.84181	9.42349	11.9861	9.88872	9.92102	8.8901	9.31995	8.43656	11.1391		1.05215	1.01166	0.936182	0.947751	0.907468	1.15424	0.952269	0.95538	0.856103	0.897497	0.812428	1.07268		0.905065	0.944365	0.914462	0.946975	0.895269	0.929343			0.043499	1	0.00385627
193	sp|P20073|ANXA7_HUMAN	P20073	ANXA7	Annexin A7 OS=Homo sapiens OX=9606 GN=ANXA7 PE=1 SV=3	2	9.98714	11.7069	8.1319	10.7738	11.6484	9.72428	9.36568	9.51106	8.48109	9.81483	11.5925	9.2626		1.00454	1.17752	0.817937	1.08366	1.17164	0.978105	0.942035	0.956658	0.853059	0.987212	1.16601	0.931667		0.937774	0.812435	1.04294	0.910994	0.9952	0.952522			0.127218	1	0.0400348
194	sp|Q10567|AP1B1_HUMAN	Q10567	AP1B1	AP-1 complex subunit beta-1 OS=Homo sapiens OX=9606 GN=AP1B1 PE=1 SV=3	4	10.0315	10.804	9.51168	10.0356	10.4064	10.377	9.74746	10.9248	9.40326	10.1677	9.16344	9.4271		0.991675	1.06804	0.940285	0.992082	1.02873	1.02582	0.963593	1.07998	0.929567	1.00514	0.905859	0.931924		0.971682	1.01118	0.988602	1.01316	0.880557	0.908465			0.538414	1	-0.0870681
195	sp|O43747|AP1G1_HUMAN	O43747	AP1G1	AP-1 complex subunit gamma-1 OS=Homo sapiens OX=9606 GN=AP1G1 PE=1 SV=5	4	9.67984	9.77025	10.2311	9.97907	9.30197	10.3232	10.6513	9.98249	9.94997	10.0857	10.3132	9.73188		0.978381	0.987519	1.0341	1.00863	0.940189	1.04341	1.07657	1.00897	1.00568	1.01941	1.0424	0.983642		1.10036	1.02172	0.972522	1.01069	1.10871	0.942717			0.0674439	1	-0.0165556
196	sp|O75843|AP1G2_HUMAN	O75843	AP1G2	AP-1 complex subunit gamma-like 2 OS=Homo sapiens OX=9606 GN=AP1G2 PE=1 SV=1	2	10.3865	9.82483	11.4948	9.19567	10.4449	9.71393	10.2825	10.0281	8.87121	9.55449	10.8313	9.37173		0.982759	0.929615	1.08763	0.870084	0.988282	0.919121	0.972923	0.948848	0.839384	0.904035	1.02485	0.886743		0.989991	1.02069	0.771757	1.03902	1.037	0.964773			0.404651	1	0.138216
197	sp|Q9BXS5|AP1M1_HUMAN	Q9BXS5	AP1M1	AP-1 complex subunit mu-1 OS=Homo sapiens OX=9606 GN=AP1M1 PE=1 SV=3	6	9.5521	10.4851	9.99277	9.52184	9.85328	9.75867	10.5113	9.95985	10.0455	10.3929	9.94563	9.98098		0.954255	1.04747	0.998278	0.951233	0.984343	0.974891	1.05008	0.994989	1.00355	1.03825	0.993569	0.9971		1.10042	0.949901	1.00528	1.09148	1.00937	1.02278			0.175984	1	0.0335811
198	sp|P61966|AP1S1_HUMAN	P61966	AP1S1	AP-1 complex subunit sigma-1A OS=Homo sapiens OX=9606 GN=AP1S1 PE=1 SV=1	1	10.8347	12.8176	11.3351	12.2377	7.98207	9.71864	9.27458	10.529	6.89748	8.78831	9.0091	10.5757		0.92902	1.09905	0.971932	1.04932	0.684423	0.833325	0.795249	0.902808	0.591425	0.753554	0.772486	0.906812		0.856009	0.821445	0.608504	0.718134	1.12867	1.08819			0.588167	1	0.347865
199	sp|P56377|AP1S2_HUMAN	P56377	AP1S2	AP-1 complex subunit sigma-2 OS=Homo sapiens OX=9606 GN=AP1S2 PE=1 SV=1	1	11.568	7.24097	11.704	8.78412	8.22555	9.49528	9.6852	10.8814	9.94498	9.21781	15.0295	8.22313		1.13735	0.711922	1.15072	0.863642	0.808725	0.933564	0.952236	1.06984	0.977777	0.906282	1.47768	0.808487		0.837239	1.50275	0.849706	1.04937	1.82717	0.866023			0.18993	1	0.211753
200	sp|O95782|AP2A1_HUMAN	O95782	AP2A1	AP-2 complex subunit alpha-1 OS=Homo sapiens OX=9606 GN=AP2A1 PE=1 SV=3	4	9.8103	10.1811	10.0315	10.3777	9.47156	9.2735	9.9049	9.67088	10.8951	9.96826	10.0766	10.3387		0.980284	1.01733	1.00239	1.03698	0.946436	0.926644	0.989737	0.966353	1.08869	0.996067	1.00689	1.03308		1.00964	0.94989	1.08609	0.960549	1.06388	1.11486			0.19553	1	0.0431
201	sp|O94973|AP2A2_HUMAN	O94973	AP2A2	AP-2 complex subunit alpha-2 OS=Homo sapiens OX=9606 GN=AP2A2 PE=1 SV=2	2	10.5868	9.35485	9.67097	9.8528	9.8762	10.3309	9.85112	10.0268	10.3392	9.88829	10.0693	10.1527		1.07253	0.947723	0.979748	0.998169	1.00054	1.0466	0.997998	1.0158	1.04745	1.00176	1.02011	1.02855		0.930509	1.07183	1.0691	1.0036	1.01956	0.982749			0.142868	1	-0.028181
202	sp|P63010|AP2B1_HUMAN	P63010	AP2B1	AP-2 complex subunit beta OS=Homo sapiens OX=9606 GN=AP2B1 PE=1 SV=1	3	9.94584	8.65111	9.93686	9.0292	9.49224	9.33541	11.4557	9.7664	10.5506	10.6813	10.458	10.6974		1.04569	0.909564	1.04475	0.949316	0.997999	0.98151	1.20443	1.02682	1.10927	1.12301	1.09954	1.12471		1.15181	1.12892	1.06176	1.18297	1.10174	1.1459			0.337265	1	0.0377942
203	sp|Q96CW1|AP2M1_HUMAN	Q96CW1	AP2M1	AP-2 complex subunit mu OS=Homo sapiens OX=9606 GN=AP2M1 PE=1 SV=2	2	10.1156	9.43584	10.1074	9.38368	9.14071	10.0806	10.1685	10.5693	10.3136	10.4852	10.709	9.49057		1.0232	0.954436	1.02237	0.949161	0.924584	1.01965	1.02854	1.06909	1.04322	1.06058	1.08321	0.959973		1.00522	1.12012	1.0204	1.11739	1.17157	0.941468			0.111034	1	0.0337483
204	sp|O00203|AP3B1_HUMAN	O00203	AP3B1	AP-3 complex subunit beta-1 OS=Homo sapiens OX=9606 GN=AP3B1 PE=1 SV=3	1	10.3518	10.3258	10.4185	10.6403	10.0851	10.556	9.25602	10.645	9.58468	9.31354	9.30492	9.51819		0.998691	0.996185	1.00512	1.02653	0.972957	1.01839	0.892973	1.02698	0.924681	0.898522	0.89769	0.918265		0.894143	1.03091	0.919966	0.875304	0.922641	0.901683			0.436891	1	-0.0732524
205	sp|O14617|AP3D1_HUMAN	O14617	AP3D1	AP-3 complex subunit delta-1 OS=Homo sapiens OX=9606 GN=AP3D1 PE=1 SV=1	3	9.92542	10.3223	9.27452	9.9292	9.91467	10.0285	10.1897	10.2505	9.53442	9.69777	10.3104	10.6226		1.0086	1.04894	0.942461	1.00899	1.00751	1.01908	1.03546	1.04164	0.968871	0.98547	1.04772	1.07945		1.02663	0.99304	1.02802	0.976692	1.03991	1.05924			0.113793	1	0.0125842
206	sp|Q9Y2T2|AP3M1_HUMAN	Q9Y2T2	AP3M1	AP-3 complex subunit mu-1 OS=Homo sapiens OX=9606 GN=AP3M1 PE=1 SV=1	4	10.2747	10.5594	10.1159	9.72575	9.78282	10.3748	10.0055	10.1717	9.91969	9.33273	9.83376	9.90318		0.995933	1.02353	0.980538	0.942722	0.948254	1.00564	0.969842	0.985944	0.961521	0.904626	0.953192	0.95992		0.973803	0.963278	0.980606	0.959589	1.00521	0.954538			0.00585411	1	0.0004619
207	sp|Q92572|AP3S1_HUMAN	Q92572	AP3S1	AP-3 complex subunit sigma-1 OS=Homo sapiens OX=9606 GN=AP3S1 PE=1 SV=1	2	10.0127	10.8097	10.4638	9.85539	9.77329	9.00148	9.62891	10.5963	9.539	10.3193	9.69127	10.3088		0.960107	1.03653	1.00336	0.945022	0.93715	0.863142	0.923305	1.01607	0.914684	0.989507	0.929285	0.988502		0.961669	0.980259	0.91162	1.04707	0.991607	1.14524			0.97456	1	0.156166
208	sp|P59780|AP3S2_HUMAN	P59780	AP3S2	AP-3 complex subunit sigma-2 OS=Homo sapiens OX=9606 GN=AP3S2 PE=1 SV=1	1	10.5938	12.2908	9.43447	10.3934	10.8356	10.5123	10.0588	8.77657	8.61748	7.95217	11.1352	9.39944		0.983361	1.14089	0.875749	0.964759	1.00581	0.975794	0.933701	0.814681	0.799913	0.738155	1.03362	0.872498		0.9495	0.714075	0.913404	0.765119	1.02765	0.894141			0.125436	1	0.0609898
209	sp|Q9Y6B7|AP4B1_HUMAN	Q9Y6B7	AP4B1	AP-4 complex subunit beta-1 OS=Homo sapiens OX=9606 GN=AP4B1 PE=1 SV=2	1	10.082	11.6145	8.99466	9.84104	13.2042	8.60721	10.709	8.79839	10.3629	9.83013	10.7723	7.18357		0.985498	1.13529	0.879209	0.961941	1.29068	0.841337	1.04678	0.860024	1.01295	0.960875	1.05297	0.702179		1.06219	0.757535	1.15212	0.998892	0.815827	0.834599			0.280029	1	-0.14894
210	sp|Q2VPB7|AP5B1_HUMAN	Q2VPB7	AP5B1	AP-5 complex subunit beta-1 OS=Homo sapiens OX=9606 GN=AP5B1 PE=1 SV=4	1	8.60774	12.5419	9.68091	11.271	10.4701	12.544	9.70142	8.45031	9.36271	8.90631	6.65671	11.807		0.837586	1.2204	0.942012	1.09673	1.0188	1.22061	0.944007	0.822268	0.911049	0.866639	0.647739	1.14889		1.12706	0.673768	0.967131	0.790199	0.635785	0.941244			0.312861	1	-0.21171
211	sp|O14727|APAF_HUMAN	O14727	APAF1	Apoptotic protease-activating factor 1 OS=Homo sapiens OX=9606 GN=APAF1 PE=1 SV=2	1	10.667	11.4863	9.54734	10.7752	10.2491	10.3349	10.6318	8.55779	8.69873	9.21913	9.85489	9.9779		1.00947	1.08701	0.903518	1.01972	0.969929	0.978052	1.00615	0.809871	0.82321	0.872458	0.932624	0.944264		0.996705	0.745046	0.911116	0.855588	0.961538	0.965454			0.211548	1	0.0771124
212	sp|P13798|ACPH_HUMAN	P13798	APEH	Acylamino-acid-releasing enzyme OS=Homo sapiens OX=9606 GN=APEH PE=1 SV=4	3	9.63146	10.7843	9.72451	10.279	10.12	9.06023	10.0847	10.5872	9.73231	9.75884	10.4383	9.79911		0.958662	1.07341	0.967923	1.02312	1.00729	0.901805	1.00378	1.05379	0.968701	0.971341	1.03897	0.975349		1.04706	0.981715	1.0008	0.949392	1.03146	1.08155			0.0784312	1	0.013995
213	sp|P27695|APEX1_HUMAN	P27695	APEX1	DNA repair nuclease/redox regulator APEX1 OS=Homo sapiens OX=9606 GN=APEX1 PE=1 SV=2	2	9.5652	11.6342	9.50075	9.78432	10.4943	10.8809	9.07048	11.4412	8.15719	10.2529	9.82322	9.39536		0.934706	1.13689	0.928408	0.956119	1.0255	1.06328	0.886363	1.11803	0.797117	1.00191	0.95992	0.91811		0.948279	0.983416	0.858584	1.04789	0.93605	0.863473			0.0961363	1	0.0270256
214	sp|Q9BZZ5|API5_HUMAN	Q9BZZ5	API5	Apoptosis inhibitor 5 OS=Homo sapiens OX=9606 GN=API5 PE=1 SV=3	4	10.1578	10.16	10.1783	9.54156	10.0276	9.61069	10.4616	9.4313	10.3848	10.4756	9.88891	9.68186		0.999254	0.999476	1.00127	0.938633	0.986445	0.945434	1.02914	0.927787	1.02158	1.03052	0.972804	0.952436		1.02991	0.928273	1.02029	1.0979	0.986171	1.00741			0.328388	1	0.0537291
215	sp|Q96GX9|MTNB_HUMAN	Q96GX9	APIP	Methylthioribulose-1-phosphate dehydratase OS=Homo sapiens OX=9606 GN=APIP PE=1 SV=1	1	10.762	9.89738	8.90505	10.9099	11.085	9.47048	9.36701	9.49719	10.3282	10.0966	9.60946	10.0718		1.09206	1.00432	0.903624	1.10706	1.12483	0.961	0.950501	0.963712	1.04803	1.02453	0.975104	1.02202		0.870378	0.959566	1.15981	0.925448	0.866888	1.0635			0.151175	1	-0.061032
216	sp|Q06481|APLP2_HUMAN	Q06481	APLP2	Amyloid beta precursor like protein 2 OS=Homo sapiens OX=9606 GN=APLP2 PE=1 SV=2	1	9.57825	10.2938	10.4016	10.6418	10.1881	10.3719	10.042	9.80366	10.1789	10.8251	9.31114	8.36374		0.949167	1.02008	1.03076	1.05456	1.00961	1.02781	0.995125	0.971505	1.00869	1.07272	0.922698	0.828815		1.04842	0.952385	0.978594	1.01722	0.913919	0.806386			0.493278	1	-0.127432
217	sp|Q9HDC9|APMAP_HUMAN	Q9HDC9	APMAP	Adipocyte plasma membrane-associated protein OS=Homo sapiens OX=9606 GN=APMAP PE=1 SV=2	2	10.2819	10.0412	9.72819	11.504	8.64218	10.494	10.5187	10.0185	11.6463	8.64294	8.86867	9.61326		1.02643	1.00241	0.971157	1.14844	0.862741	1.04761	1.05007	1.00014	1.16264	0.862817	0.885352	0.959683		1.02303	0.997737	1.19717	0.751296	1.02621	0.916072			0.749928	1	-0.263634
218	sp|Q9NRW3|ABC3C_HUMAN	Q9NRW3	APOBEC3C	DNA dC->dU-editing enzyme APOBEC-3C OS=Homo sapiens OX=9606 GN=APOBEC3C PE=1 SV=2	1	9.81325	10.5107	10.7201	9.67593	11.5907	11.0233	8.45184	8.39746	11.3591	10.2395	8.44306	9.77514		0.948322	1.01572	1.03596	0.935052	1.12008	1.06526	0.81676	0.811504	1.0977	0.989515	0.815911	0.944639		0.861268	0.798946	1.0596	1.05825	0.728437	0.886771			0.0538874	1	-0.0310144
219	sp|Q6UXV4|MIC27_HUMAN	Q6UXV4	APOOL	MICOS complex subunit MIC27 OS=Homo sapiens OX=9606 GN=APOOL PE=1 SV=1	1	13.017	7.46862	10.3903	12.5315	9.0716	13.0456	6.95473	12.8261	8.93467	8.50465	8.99092	8.26439		1.26477	0.725675	1.00956	1.2176	0.881426	1.26755	0.675744	1.24622	0.868121	0.826339	0.873587	0.802994		0.534283	1.71733	0.859903	0.678661	0.991106	0.633502			0.208349	1	-0.296264
220	sp|Q9UKG1|DP13A_HUMAN	Q9UKG1	APPL1	DCC-interacting protein 13-alpha OS=Homo sapiens OX=9606 GN=APPL1 PE=1 SV=1	3	10.583	12.2933	10.2466	10.5616	9.73769	9.57856	9.33698	10.3184	8.55011	9.16743	9.27368	10.3526		0.958518	1.11343	0.928053	0.956586	0.88196	0.867548	0.845667	0.934554	0.774399	0.830311	0.839934	0.937656		0.882265	0.839348	0.834434	0.867994	0.95235	1.08081			0.729871	1	0.177314
221	sp|Q8NEU8|DP13B_HUMAN	Q8NEU8	APPL2	DCC-interacting protein 13-beta OS=Homo sapiens OX=9606 GN=APPL2 PE=1 SV=3	2	10.1411	11.1113	8.68605	8.59197	11.8761	8.30451	9.81248	9.88586	10.4403	8.01217	11.1645	11.9736		1.0162	1.11341	0.87039	0.860962	1.19005	0.832157	0.983264	0.990617	1.04617	0.802863	1.11875	1.19982		0.967591	0.889713	1.20196	0.932518	0.940084	1.44182			0.144025	1	0.0962315
222	sp|P07741|APT_HUMAN	P07741	APRT	Adenine phosphoribosyltransferase OS=Homo sapiens OX=9606 GN=APRT PE=1 SV=2	3	9.41564	10.0408	9.76905	9.68649	9.2411	9.92967	10.828	11.2253	9.96676	10.0578	9.49558	10.3438		0.966518	1.03069	1.00279	0.99432	0.948601	1.01928	1.11149	1.15228	1.02309	1.03244	0.974723	1.0618		1.15	1.11797	1.02024	1.03833	1.02754	1.04171			0.576491	1	-0.0796711
223	sp|O60306|AQR_HUMAN	O60306	AQR	RNA helicase aquarius OS=Homo sapiens OX=9606 GN=AQR PE=1 SV=4	2	8.88472	9.31176	10.2003	11.071	10.8846	10.3056	8.47093	10.2358	8.74833	11.1392	10.4825	10.2653		0.938634	0.983749	1.07762	1.1696	1.14991	1.08874	0.894919	1.08136	0.924225	1.17681	1.10743	1.08449		0.953428	1.09923	0.857656	1.00617	0.96306	0.996097			0.111027	1	0.0342558
224	sp|P10398|ARAF_HUMAN	P10398	ARAF	Serine/threonine-protein kinase A-Raf OS=Homo sapiens OX=9606 GN=ARAF PE=1 SV=2	1	12.0191	12.325	7.5182	9.03187	10.5887	9.99131	8.94876	8.79451	9.60328	11.1142	11.6555	8.40957		1.13166	1.16047	0.707878	0.850398	0.996985	0.940734	0.842572	0.828049	0.904199	1.04646	1.09742	0.791805		0.744548	0.713549	1.27734	1.23055	1.10074	0.841688			0.316688	1	0.249494
225	sp|Q96P48|ARAP1_HUMAN	Q96P48	ARAP1	Arf-GAP with Rho-GAP domain, ANK repeat and PH domain-containing protein 1 OS=Homo sapiens OX=9606 GN=ARAP1 PE=1 SV=3	1	10.3475	9.85197	10.1157	10.6269	11.0127	11.6096	8.96282	10.0471	9.47675	9.45693	9.03928	9.45276		1.024	0.974954	1.00105	1.05164	1.08982	1.14889	0.886964	0.994262	0.937823	0.935861	0.89453	0.935448		0.866179	1.0198	0.936839	0.889907	0.820805	0.814217			0.88173	1	-0.15886
226	sp|P48444|COPD_HUMAN	P48444	ARCN1	Coatomer subunit delta OS=Homo sapiens OX=9606 GN=ARCN1 PE=1 SV=1	3	10.5574	10.6117	9.97623	9.34666	9.76225	10.5825	8.86154	10.2525	9.16702	10.315	9.93287	10.6343		1.01692	1.02215	0.960936	0.900294	0.940325	1.01934	0.853566	0.987542	0.882991	0.993569	0.956759	1.02432		0.839367	0.966145	0.918886	1.1036	1.01748	1.00489			1.23474	1	0.199538
227	sp|P84077|ARF1_HUMAN	P84077	ARF1	ADP-ribosylation factor 1 OS=Homo sapiens OX=9606 GN=ARF1 PE=1 SV=2	2	9.99182	10.4246	9.62508	9.59135	9.36685	9.98167	9.40132	10.7213	10.109	10.0245	10.3429	10.4196		0.997801	1.04102	0.961177	0.957809	0.93539	0.996787	0.938832	1.07065	1.0095	1.00106	1.03286	1.04052		0.940901	1.02846	1.05027	1.04516	1.1042	1.04388			0.630819	1	0.0817702
228	sp|P18085|ARF4_HUMAN	P18085	ARF4	ADP-ribosylation factor 4 OS=Homo sapiens OX=9606 GN=ARF4 PE=1 SV=3	4	9.61481	9.52311	9.61934	9.51571	9.42943	9.76194	10.8622	10.0681	10.2477	10.9495	9.83097	10.5771		1.00303	0.993465	1.0035	0.992694	0.983693	1.01838	1.13316	1.05032	1.06906	1.14227	1.02558	1.10342		1.12974	1.05723	1.06533	1.15067	1.04258	1.08351			0.069532	1	0.0102574
229	sp|P84085|ARF5_HUMAN	P84085	ARF5	ADP-ribosylation factor 5 OS=Homo sapiens OX=9606 GN=ARF5 PE=1 SV=2	2	9.27584	9.39862	9.38593	9.85335	10.4352	8.60064	9.9383	10.9668	11.1798	9.87355	10.0592	11.0328		0.991701	1.00483	1.00347	1.05344	1.11565	0.919513	1.06253	1.17248	1.19526	1.0556	1.07545	1.17955		1.07142	1.16685	1.19113	1.00205	0.963968	1.28279			0.241409	1	-0.0883885
230	sp|P62330|ARF6_HUMAN	P62330	ARF6	ADP-ribosylation factor 6 OS=Homo sapiens OX=9606 GN=ARF6 PE=1 SV=2	1	9.20456	9.42079	9.54833	9.23581	9.77857	9.50208	10.5258	10.1853	10.8356	11.2524	9.58674	10.9241		0.980123	1.00315	1.01673	0.983451	1.04124	1.0118	1.12081	1.08456	1.1538	1.19818	1.02082	1.16322		1.14354	1.08115	1.13481	1.21834	0.980383	1.14965			0.0344008	1	-0.0103322
231	sp|Q8N6T3|ARFG1_HUMAN	Q8N6T3	ARFGAP1	ADP-ribosylation factor GTPase-activating protein 1 OS=Homo sapiens OX=9606 GN=ARFGAP1 PE=1 SV=2	1	11.2914	8.677	9.29651	11.674	10.2308	9.64529	10.5163	8.90559	10.1341	11.4477	9.01687	9.16444		1.1575	0.889496	0.953003	1.19673	1.04878	0.988758	1.07805	0.91293	1.03887	1.17352	0.924337	0.939465		0.931359	1.02635	1.0901	0.98061	0.881345	0.950147			0.627633	1	-0.114544
232	sp|Q8N6H7|ARFG2_HUMAN	Q8N6H7	ARFGAP2	ADP-ribosylation factor GTPase-activating protein 2 OS=Homo sapiens OX=9606 GN=ARFGAP2 PE=1 SV=1	1	10.5839	10.8441	10.5821	9.76497	10.736	8.85448	10.3961	11.1566	8.33757	9.91851	9.99105	8.83463		0.991924	1.01632	0.99176	0.915175	1.00618	0.829845	0.974323	1.0456	0.781399	0.929565	0.936364	0.827984		0.982255	1.02881	0.787891	1.01572	0.930612	0.997758			0.243502	1	0.0814353
233	sp|Q9Y6D6|BIG1_HUMAN	Q9Y6D6	ARFGEF1	Brefeldin A-inhibited guanine nucleotide-exchange protein 1 OS=Homo sapiens OX=9606 GN=ARFGEF1 PE=1 SV=2	1	9.69236	10.3264	10.0064	10.3295	9.39792	10.6191	7.47502	9.22651	9.7252	11.4671	11.3462	10.3884		0.968425	1.03177	0.999804	1.03208	0.939006	1.06102	0.746876	0.921878	0.971706	1.14575	1.13367	1.03797		0.771228	0.893491	0.971896	1.11013	1.20731	0.978275			1.15164	1	0.323071
234	sp|P53367|ARFP1_HUMAN	P53367	ARFIP1	Arfaptin-1 OS=Homo sapiens OX=9606 GN=ARFIP1 PE=1 SV=2	2	10.0422	10.857	10.0454	10.1374	10.4006	10.0875	10.2775	10.3577	9.04697	9.09541	9.48531	10.1671		0.973568	1.05256	0.973876	0.982797	1.00831	0.977954	0.996379	1.00415	0.877081	0.881778	0.919578	0.985674		1.02343	0.954012	0.900609	0.897213	0.911996	1.00789			0.154068	1	-0.0308324
235	sp|P53365|ARFP2_HUMAN	P53365	ARFIP2	Arfaptin-2 OS=Homo sapiens OX=9606 GN=ARFIP2 PE=1 SV=1	1	9.92251	10.2716	12.1659	10.7214	9.78529	10.487	10.5723	6.8998	9.11624	13.3893	8.39459	8.27401		0.919885	0.95225	1.12786	0.993945	0.907164	0.972218	0.980124	0.639659	0.845138	1.24128	0.778236	0.767058		1.06548	0.671735	0.749326	1.24884	0.857878	0.788977			0.312479	1	0.218785
236	sp|P78540|ARGI2_HUMAN	P78540	ARG2	Arginase-2, mitochondrial OS=Homo sapiens OX=9606 GN=ARG2 PE=1 SV=1	2	9.28823	10.9601	10.2222	9.95937	10.7892	10.4192	9.32361	9.7556	9.94184	8.99156	10.3842	9.96491		0.914481	1.07909	1.00643	0.980559	1.06227	1.02583	0.917965	0.960496	0.978834	0.885273	1.02239	0.981105		1.00381	0.890101	0.972578	0.902825	0.962459	0.956402			0.129847	1	-0.0214698
237	sp|Q07960|RHG01_HUMAN	Q07960	ARHGAP1	Rho GTPase-activating protein 1 OS=Homo sapiens OX=9606 GN=ARHGAP1 PE=1 SV=1	3	10.1216	10.0871	9.83942	9.35877	10.8575	10.4062	9.07469	9.71482	9.90968	9.94233	9.80751	10.8804		1.01054	1.00709	0.982366	0.934378	1.08401	1.03895	0.906016	0.969926	0.989381	0.99264	0.97918	1.08629		0.896567	0.963093	1.00714	1.06235	0.903292	1.04557			0.310303	1	0.0687744
238	sp|Q8IWW6|RHG12_HUMAN	Q8IWW6	ARHGAP12	Rho GTPase-activating protein 12 OS=Homo sapiens OX=9606 GN=ARHGAP12 PE=1 SV=1	1	9.66202	10.3002	10.0015	9.68944	9.65596	9.66342	10.8273	10.514	10.1239	10.0056	9.72499	9.83182		0.967372	1.03127	1.00136	0.970118	0.966766	0.967512	1.08404	1.05267	1.01361	1.00177	0.973677	0.984373		1.12061	1.02076	1.01223	1.03263	1.00715	1.01743			0.340971	1	-0.0433134
239	sp|Q68EM7|RHG17_HUMAN	Q68EM7	ARHGAP17	Rho GTPase-activating protein 17 OS=Homo sapiens OX=9606 GN=ARHGAP17 PE=1 SV=1	3	9.90586	9.96221	9.42719	10.7278	9.77949	10.3516	10.6468	9.71603	9.18056	10.3074	10.2139	9.78115		1.01442	1.02019	0.965398	1.09859	1.00148	1.06006	1.09029	0.994976	0.940141	1.05554	1.04596	1.00165		1.0748	0.975289	0.973838	0.960808	1.04442	0.944897			0.212047	1	-0.0354917
240	sp|Q8N392|RHG18_HUMAN	Q8N392	ARHGAP18	Rho GTPase-activating protein 18 OS=Homo sapiens OX=9606 GN=ARHGAP18 PE=1 SV=3	1	10.6573	11.1352	10.9839	10.6878	9.5065	11.5922	8.56366	10.0876	9.70606	9.62798	9.87126	7.58058		0.975457	1.0192	1.00535	0.978243	0.870123	1.06102	0.783826	0.923315	0.888389	0.881242	0.903509	0.693845		0.803547	0.905924	0.883664	0.900842	1.03837	0.653941			0.0384392	1	-0.0241963
241	sp|Q14CB8|RHG19_HUMAN	Q14CB8	ARHGAP19	Rho GTPase-activating protein 19 OS=Homo sapiens OX=9606 GN=ARHGAP19 PE=1 SV=1	2	10.4417	9.39073	10.6624	10.3793	10.9656	10.3539	9.96194	9.77333	9.75331	9.23301	9.86878	9.21609		1.02722	0.923836	1.04894	1.02109	1.07877	1.01859	0.980031	0.961476	0.959506	0.908321	0.970866	0.906656		0.954058	1.04074	0.914739	0.889559	0.899978	0.890112			0.780176	1	-0.116671
242	sp|Q5T5U3|RHG21_HUMAN	Q5T5U3	ARHGAP21	Rho GTPase-activating protein 21 OS=Homo sapiens OX=9606 GN=ARHGAP21 PE=1 SV=2	1	10.017	10.306	11.0097	12.0562	8.42831	10.4094	10.4611	10.5378	9.74529	7.21531	9.45144	10.3624		0.959095	0.986764	1.05414	1.15434	0.80698	0.996658	1.00161	1.00896	0.933076	0.69084	0.90494	0.992163		1.04433	1.02249	0.885153	0.598474	1.12139	0.99549			0.211816	1	-0.166844
243	sp|Q9NRY4|RHG35_HUMAN	Q9NRY4	ARHGAP35	Rho GTPase-activating protein 35 OS=Homo sapiens OX=9606 GN=ARHGAP35 PE=1 SV=3	1	8.04404	9.45699	8.27177	10.7643	9.78392	10.6313	10.3332	12.6745	9.66151	8.16589	11.2554	10.9572		0.936341	1.10081	0.962849	1.25299	1.13887	1.23751	1.2028	1.47534	1.12462	0.950524	1.31014	1.27543		1.28458	1.34023	1.16801	0.758607	1.15039	1.03065			0.810542	1	-0.386908
244	sp|Q13017|RHG05_HUMAN	Q13017	ARHGAP5	Rho GTPase-activating protein 5 OS=Homo sapiens OX=9606 GN=ARHGAP5 PE=1 SV=2	3	9.54981	9.856	9.21869	11.0054	10.124	10.0791	9.95517	11.4408	9.79623	9.43288	9.73216	9.80985		1.00087	1.03296	0.966168	1.15342	1.06105	1.05634	1.04336	1.19906	1.0267	0.988616	1.01998	1.02812		1.04245	1.1608	1.06265	0.857115	0.9613	0.973291			1.38154	1	-0.227064
245	sp|P52565|GDIR1_HUMAN	P52565	ARHGDIA	Rho GDP-dissociation inhibitor 1 OS=Homo sapiens OX=9606 GN=ARHGDIA PE=1 SV=3	4	10.3221	10.9513	9.86302	9.80154	9.73326	10.5935	10.0437	10.176	9.55903	9.18834	9.76035	10.0078		0.994538	1.05516	0.950305	0.944382	0.937803	1.02069	0.967717	0.980465	0.921016	0.8853	0.940413	0.964258		0.973032	0.929212	0.969179	0.937438	1.00278	0.944715			0.0591147	1	0.00642723
246	sp|Q92888|ARHG1_HUMAN	Q92888	ARHGEF1	Rho guanine nucleotide exchange factor 1 OS=Homo sapiens OX=9606 GN=ARHGEF1 PE=1 SV=2	1	9.1772	9.17993	10.3014	10.4991	10.1898	11.0627	10.971	12.9999	10.9856	9.13949	8.30829	7.18563		0.960678	0.960963	1.07836	1.09905	1.06668	1.15805	1.14845	1.36084	1.14998	0.95673	0.869719	0.752199		1.19546	1.41612	1.06642	0.870502	0.815355	0.649537			1.69885	0.689	-0.656461
247	sp|Q9NZN5|ARHGC_HUMAN	Q9NZN5	ARHGEF12	Rho guanine nucleotide exchange factor 12 OS=Homo sapiens OX=9606 GN=ARHGEF12 PE=1 SV=1	1	9.31524	12.2469	11.0419	9.53598	9.36957	10.7401	8.22115	8.72574	11.5427	9.93851	11.501	7.82118		0.857124	1.12688	1.016	0.877435	0.862123	0.988232	0.756453	0.802882	1.06208	0.914473	1.05824	0.719651		0.882548	0.712484	1.04536	1.04221	1.22749	0.72822			0.239032	1	0.16771
248	sp|Q6ZSZ5|ARHGI_HUMAN	Q6ZSZ5	ARHGEF18	Rho guanine nucleotide exchange factor 18 OS=Homo sapiens OX=9606 GN=ARHGEF18 PE=1 SV=4	2	9.99208	11.3931	8.88808	9.45515	11.0703	10.3715	8.70176	10.6787	9.39543	9.34011	10.3253	10.3884		0.990188	1.12903	0.880784	0.936979	1.09704	1.02778	0.86232	1.05823	0.931061	0.925579	1.02321	1.02946		0.870865	0.937294	1.05708	0.987833	0.932705	1.00163			0.131069	1	0.0323336
249	sp|Q92974|ARHG2_HUMAN	Q92974	ARHGEF2	Rho guanine nucleotide exchange factor 2 OS=Homo sapiens OX=9606 GN=ARHGEF2 PE=1 SV=4	1	10.0334	10.6644	9.70978	11.2024	9.63202	9.8076	9.30549	10.8447	9.8038	9.61013	9.67673	9.70959		0.989891	1.05214	0.957966	1.10523	0.950294	0.967616	0.918078	1.06994	0.967242	0.948134	0.954705	0.957947		0.927454	1.01691	1.00968	0.85786	1.00464	0.990007			0.242293	1	-0.0528117
250	sp|O14497|ARI1A_HUMAN	O14497	ARID1A	AT-rich interactive domain-containing protein 1A OS=Homo sapiens OX=9606 GN=ARID1A PE=1 SV=3	2	9.94362	9.73082	11.0525	10.1974	10.2998	10.6877	8.46749	9.91147	8.77687	9.59639	10.6179	10.7181		0.970838	0.950062	1.0791	0.995611	1.00561	1.04349	0.826718	0.9677	0.856924	0.936937	1.03667	1.04645		0.851551	1.01857	0.79411	0.941067	1.03088	1.00284			0.590355	1	0.166076
251	sp|Q68CP9|ARID2_HUMAN	Q68CP9	ARID2	AT-rich interactive domain-containing protein 2 OS=Homo sapiens OX=9606 GN=ARID2 PE=1 SV=2	2	10.7323	10.5844	10.3455	11.3624	9.15653	9.78578	8.94019	9.717	10.7047	9.59055	9.83555	9.24509		1.01689	1.00287	0.980238	1.07659	0.867584	0.927206	0.847086	0.920689	1.01428	0.908707	0.931921	0.875975		0.833016	0.918053	1.03473	0.844059	1.07416	0.944748			0.101167	1	0.038103
252	sp|Q8IVW6|ARI3B_HUMAN	Q8IVW6	ARID3B	AT-rich interactive domain-containing protein 3B OS=Homo sapiens OX=9606 GN=ARID3B PE=1 SV=2	2	10.6878	9.61407	10.0718	10.3173	9.47143	10.4921	9.88597	9.5072	8.86498	10.1986	10.9252	9.96353		1.05563	0.949579	0.994789	1.01904	0.935491	1.0363	0.976435	0.939024	0.875592	1.00732	1.07908	0.984095		0.924977	0.988884	0.880178	0.988498	1.15349	0.949626			0.622216	1	0.142505
253	sp|Q4LE39|ARI4B_HUMAN	Q4LE39	ARID4B	AT-rich interactive domain-containing protein 4B OS=Homo sapiens OX=9606 GN=ARID4B PE=1 SV=2	1	10.3375	10.8964	11.7829	11.2802	10.3366	10.7931	8.05935	8.42342	9.80026	9.96679	8.90416	9.41934		0.939294	0.990076	1.07063	1.02495	0.939215	0.980692	0.732296	0.765377	0.890481	0.905612	0.809058	0.855869		0.779624	0.773049	0.831735	0.883563	0.861419	0.872719			1.34626	1	0.135368
254	sp|Q9Y4X5|ARI1_HUMAN	Q9Y4X5	ARIH1	E3 ubiquitin-protein ligase ARIH1 OS=Homo sapiens OX=9606 GN=ARIH1 PE=1 SV=2	2	9.88587	9.67312	9.60895	9.37406	8.94988	9.68283	10.9043	10.2973	10.6597	10.3561	10.7052	9.90264		1.01679	0.994906	0.988306	0.964147	0.920519	0.995905	1.12154	1.05911	1.09638	1.06515	1.10106	1.01851		1.10302	1.06453	1.10935	1.10476	1.19613	1.0227			0.0885746	1	0.0177011
255	sp|O95376|ARI2_HUMAN	O95376	ARIH2	E3 ubiquitin-protein ligase ARIH2 OS=Homo sapiens OX=9606 GN=ARIH2 PE=1 SV=1	2	9.17265	9.39233	9.52403	11.0352	10.5961	10.9413	9.4682	11.5057	9.50312	8.04116	10.2116	10.6085		0.97967	1.00313	1.0172	1.1786	1.1317	1.16857	1.01124	1.22885	1.01497	0.858823	1.09063	1.13303		1.03222	1.22501	0.997804	0.72868	0.963715	0.969588			0.810766	1	-0.296633
256	sp|P40616|ARL1_HUMAN	P40616	ARL1	ADP-ribosylation factor-like protein 1 OS=Homo sapiens OX=9606 GN=ARL1 PE=1 SV=1	5	9.70856	10.6504	9.73506	10.1476	10.7139	10.4762	9.72598	9.72907	9.52795	9.77915	9.84636	9.95985		0.967823	1.06171	0.970465	1.01159	1.06804	1.04435	0.969559	0.969868	0.949818	0.97486	0.98156	0.992873		1.00179	0.913494	0.978725	0.963694	0.91903	0.950711			0.255293	1	-0.0297055
257	sp|Q8N8L6|ARL10_HUMAN	Q8N8L6	ARL10	ADP-ribosylation factor-like protein 10 OS=Homo sapiens OX=9606 GN=ARL10 PE=1 SV=1	1	10.199	8.98298	10.5628	8.98495	10.1229	9.51997	9.42133	9.67026	11.0049	11.5359	10.7912	9.20383		1.02865	0.906006	1.06534	0.906205	1.02098	0.960166	0.950217	0.975324	1.10993	1.16348	1.08838	0.92828		0.923753	1.07651	1.04185	1.28391	1.06601	0.966792			0.344266	1	0.117653
258	sp|P36404|ARL2_HUMAN	P36404	ARL2	ADP-ribosylation factor-like protein 2 OS=Homo sapiens OX=9606 GN=ARL2 PE=1 SV=4	3	10.566	10.1621	9.82829	9.70987	9.87072	9.45917	10.0605	10.3185	9.84691	10.0004	10.2679	9.90962		1.03736	0.997706	0.964934	0.953308	0.9691	0.928695	0.987737	1.01307	0.966762	0.981829	1.00809	0.97292		0.952164	1.0154	1.00189	1.02992	1.04024	1.04762			0.915418	1	0.0708345
259	sp|Q9Y2Y0|AR2BP_HUMAN	Q9Y2Y0	ARL2BP	ADP-ribosylation factor-like protein 2-binding protein OS=Homo sapiens OX=9606 GN=ARL2BP PE=1 SV=1	1	9.26244	10.5625	9.20296	8.05243	12.6478	9.80154	10.2459	12.0917	6.47284	10.4784	9.30076	11.8808		0.957264	1.09162	0.951116	0.832211	1.30713	1.01298	1.05891	1.24966	0.668961	1.08293	0.961224	1.22787		1.10618	1.14478	0.703343	1.30127	0.735369	1.21213			0.136043	1	0.127017
260	sp|P36405|ARL3_HUMAN	P36405	ARL3	ADP-ribosylation factor-like protein 3 OS=Homo sapiens OX=9606 GN=ARL3 PE=1 SV=2	1	9.46175	9.21589	9.43745	8.89757	9.79771	9.32835	11.3314	10.4757	10.7659	11.0633	9.85127	10.3737		1.00961	0.983375	1.00702	0.949409	1.04546	0.995375	1.20911	1.1178	1.14877	1.1805	1.05117	1.10691		1.1976	1.1367	1.14077	1.24341	1.00547	1.11206			0.211915	1	-0.053203
261	sp|Q9H0F7|ARL6_HUMAN	Q9H0F7	ARL6	ADP-ribosylation factor-like protein 6 OS=Homo sapiens OX=9606 GN=ARL6 PE=1 SV=1	4	9.13474	10.5021	9.69563	9.99902	9.21392	9.24762	10.3635	10.8602	10.2679	10.4925	10.0385	10.1845		0.934262	1.07411	0.991628	1.02266	0.94236	0.945807	1.05993	1.11073	1.05015	1.07313	1.02669	1.04163		1.13451	1.0341	1.05902	1.04935	1.08949	1.10131			0.0474291	1	0.00640044
262	sp|Q15041|AR6P1_HUMAN	Q15041	ARL6IP1	ADP-ribosylation factor-like protein 6-interacting protein 1 OS=Homo sapiens OX=9606 GN=ARL6IP1 PE=1 SV=2	1	9.94743	9.83033	9.29468	8.36978	11.877	10.6029	9.62715	10.7987	10.7778	10.5686	9.13819	9.16755		1.02648	1.0144	0.959123	0.863682	1.22559	1.09412	0.993431	1.11432	1.11216	1.09058	0.942975	0.946004		0.967803	1.0985	1.15956	1.26271	0.769405	0.864624			0.309713	1	-0.184476
263	sp|O75915|PRAF3_HUMAN	O75915	ARL6IP5	PRA1 family protein 3 OS=Homo sapiens OX=9606 GN=ARL6IP5 PE=1 SV=1	4	10.4946	10.5904	10.132	9.42539	11.4113	10.1134	9.41244	9.58518	9.29875	10.1183	9.59679	9.82147		1.00855	1.01776	0.973699	0.905796	1.09665	0.971915	0.904552	0.921153	0.893627	0.972389	0.922269	0.943861		0.896888	0.905083	0.917765	1.07352	0.840987	0.971135			0.28061	1	0.0783098
264	sp|Q96BM9|ARL8A_HUMAN	Q96BM9	ARL8A	ADP-ribosylation factor-like protein 8A OS=Homo sapiens OX=9606 GN=ARL8A PE=1 SV=1	3	9.58764	9.66682	9.98951	10.4032	9.22626	9.55318	10.6992	9.63217	10.6211	10.5443	10.3091	9.76745		0.98355	0.991673	1.02478	1.06722	0.946478	0.980015	1.09758	0.988118	1.08957	1.08169	1.05757	1.002		1.11594	0.996415	1.06322	1.01356	1.11737	1.02243			0.052677	1	-0.00999244
265	sp|Q9NVT9|ARMC1_HUMAN	Q9NVT9	ARMC1	Armadillo repeat-containing protein 1 OS=Homo sapiens OX=9606 GN=ARMC1 PE=1 SV=1	2	9.70153	12.6251	8.89983	10.4456	11.0313	10.3745	9.15728	10.2398	9.16784	9.79397	8.88253	9.68075		0.93205	1.21292	0.855029	1.00354	1.05981	0.996702	0.879763	0.983767	0.880777	0.940931	0.853367	0.930054		0.943901	0.811073	1.03011	0.937617	0.805211	0.933132			0.163495	1	-0.0542505
266	sp|Q6NXE6|ARMC6_HUMAN	Q6NXE6	ARMC6	Armadillo repeat-containing protein 6 OS=Homo sapiens OX=9606 GN=ARMC6 PE=1 SV=2	2	9.75716	9.98466	9.965	10.6421	9.25476	10.0861	9.49412	9.68661	10.2608	10.3115	10.189	10.3682		0.985345	1.00832	1.00633	1.07471	0.93461	1.01856	0.958782	0.978221	1.03621	1.04132	1.02896	1.04705		0.973042	0.970149	1.02969	0.968936	1.10095	1.02797			0.391974	1	0.0579845
267	sp|Q8IUR7|ARMC8_HUMAN	Q8IUR7	ARMC8	Armadillo repeat-containing protein 8 OS=Homo sapiens OX=9606 GN=ARMC8 PE=1 SV=2	3	10.064	10.2358	9.93028	9.75784	10.3774	10.0488	10.0111	9.89573	10.3935	9.56728	10.1649	9.55324		0.99874	1.01579	0.985468	0.968356	1.02984	0.997233	0.993493	0.982039	1.03144	0.949444	1.00875	0.948051		0.994747	0.966772	1.04665	0.98047	0.979526	0.950681			0.526765	1	-0.0468987
268	sp|Q9UH62|ARMX3_HUMAN	Q9UH62	ARMCX3	Armadillo repeat-containing X-linked protein 3 OS=Homo sapiens OX=9606 GN=ARMCX3 PE=1 SV=1	1	10.1761	9.4391	9.20106	9.59793	10.324	10.15	10.7819	10.0332	9.83467	10.2584	9.70722	10.4964		1.05941	0.982684	0.957902	0.999219	1.07481	1.05669	1.12248	1.04453	1.02387	1.06798	1.0106	1.09275		1.05953	1.06294	1.06886	1.06882	0.940257	1.03413			0.48112	1	-0.0706649
269	sp|Q5T2E6|ARMD3_HUMAN	Q5T2E6	ARMH3	Armadillo-like helical domain-containing protein 3 OS=Homo sapiens OX=9606 GN=ARMH3 PE=1 SV=1	1	10.2529	10.4813	8.58134	9.44756	9.47543	10.4631	10.2869	10.5673	9.8157	9.46121	10.1779	10.9894		1.04923	1.0726	0.878172	0.966817	0.969669	1.07075	1.05272	1.0814	1.00449	0.968214	1.04155	1.1246		1.00332	1.00821	1.14384	1.00145	1.07413	1.0503			0.0563061	1	-0.0114727
270	sp|Q9H993|ARMT1_HUMAN	Q9H993	ARMT1	Damage-control phosphatase ARMT1 OS=Homo sapiens OX=9606 GN=ARMT1 PE=1 SV=1	3	9.57922	10.3111	9.92706	9.93149	9.92205	9.74271	10.1066	11.7183	9.68628	9.33467	9.26977	10.4708		0.96379	1.03742	0.998787	0.999232	0.998282	0.980239	1.01685	1.17901	0.974561	0.939185	0.932655	1.0535		1.05505	1.13648	0.975745	0.939907	0.93426	1.07473			0.491736	1	-0.103331
271	sp|Q92747|ARC1A_HUMAN	Q92747	ARPC1A	Actin-related protein 2/3 complex subunit 1A OS=Homo sapiens OX=9606 GN=ARPC1A PE=1 SV=2	3	9.76766	11.2246	10.5676	10.7337	10.5586	10.8482	9.07275	9.78762	9.26775	8.51397	9.82589	9.83172		0.92849	1.06698	1.00453	1.02032	1.00367	1.0312	0.862433	0.930387	0.880969	0.809317	0.934025	0.934579		0.928856	0.87198	0.876999	0.793197	0.930607	0.906304			0.133019	1	-0.028826
272	sp|O15143|ARC1B_HUMAN	O15143	ARPC1B	Actin-related protein 2/3 complex subunit 1B OS=Homo sapiens OX=9606 GN=ARPC1B PE=1 SV=3	2	10.6654	10.9238	9.71078	9.12841	9.23244	9.62336	11.3838	11.3483	8.63514	8.65299	10.5893	10.1063		1.02225	1.04701	0.930745	0.874928	0.884898	0.922367	1.0911	1.08769	0.827649	0.82936	1.01495	0.968651		1.06736	1.03886	0.889233	0.947919	1.14697	1.05018			0.243858	1	0.0705404
273	sp|O15144|ARPC2_HUMAN	O15144	ARPC2	Actin-related protein 2/3 complex subunit 2 OS=Homo sapiens OX=9606 GN=ARPC2 PE=1 SV=1	4	10.213	10.1188	9.71904	9.41151	10.3863	9.98833	10.4798	10.125	9.87874	10.3021	9.55404	9.82331		1.01957	1.01017	0.970259	0.939557	1.03687	0.997142	1.0462	1.01079	0.986202	1.02847	0.953787	0.980668		1.02612	1.00061	1.01643	1.09463	0.919872	0.983479			0.116891	1	-0.0252268
274	sp|P59998|ARPC4_HUMAN	P59998	ARPC4	Actin-related protein 2/3 complex subunit 4 OS=Homo sapiens OX=9606 GN=ARPC4 PE=1 SV=3	2	9.98362	9.41207	9.85999	9.53337	9.18705	9.66977	10.9185	10.0782	10.3399	10.3611	10.5313	10.1253		1.02376	0.965154	1.01108	0.977591	0.942078	0.991578	1.11963	1.03346	1.06029	1.06247	1.07992	1.03829		1.09364	1.07077	1.04867	1.08683	1.14632	1.0471			0.268155	1	0.0290655
275	sp|O15511|ARPC5_HUMAN	O15511	ARPC5	Actin-related protein 2/3 complex subunit 5 OS=Homo sapiens OX=9606 GN=ARPC5 PE=1 SV=3	2	10.0273	9.28046	9.66508	9.33637	9.72445	9.79913	10.1545	10.4494	10.8742	10.8303	10.551	9.30781		1.03828	0.960947	1.00077	0.966737	1.00692	1.01465	1.05145	1.08199	1.12597	1.12142	1.09251	0.963779		1.01269	1.12596	1.1251	1.16001	1.085	0.949861			0.123653	1	-0.0339258
276	sp|Q9BPX5|ARP5L_HUMAN	Q9BPX5	ARPC5L	Actin-related protein 2/3 complex subunit 5-like protein OS=Homo sapiens OX=9606 GN=ARPC5L PE=1 SV=1	3	10.4057	10.0665	10.4244	10.0968	9.74566	10.9597	9.88261	10.0487	9.35794	9.77007	9.63575	9.60619		1.01037	0.977438	1.01219	0.980374	0.946284	1.06416	0.959581	0.975713	0.908637	0.948654	0.935611	0.932742		0.949732	0.998235	0.897693	0.967645	0.988722	0.876504			0.0345286	1	-0.00710594
277	sp|P49407|ARRB1_HUMAN	P49407	ARRB1	Beta-arrestin-1 OS=Homo sapiens OX=9606 GN=ARRB1 PE=1 SV=2	3	9.94498	11.2622	9.7713	9.64214	9.57486	9.93554	9.5451	9.52464	9.64883	10.0841	10.4419	10.6244		0.963086	1.09065	0.946267	0.933758	0.927243	0.962171	0.924361	0.922379	0.934407	0.976563	1.01121	1.02888		0.959791	0.845717	0.987466	1.04584	1.09055	1.06933			1.04126	1	0.201863
278	sp|P32121|ARRB2_HUMAN	P32121	ARRB2	Beta-arrestin-2 OS=Homo sapiens OX=9606 GN=ARRB2 PE=1 SV=2	3	9.96923	10.9581	9.54047	9.5838	9.99496	10.5344	8.73512	9.98591	9.25166	10.9988	10.3455	10.102		0.981615	1.07899	0.939397	0.943664	0.984148	1.03726	0.860098	0.983257	0.910959	1.08299	1.01867	0.994687		0.876208	0.911277	0.969727	1.14764	1.03507	0.958953			0.935979	1	0.185661
279	sp|P15289|ARSA_HUMAN	P15289	ARSA	Arylsulfatase A OS=Homo sapiens OX=9606 GN=ARSA PE=1 SV=3	1	8.76119	12.6634	8.26263	11.0892	10.3689	9.62982	9.17492	11.0204	7.98932	11.3369	8.1053	11.5981		0.885351	1.27968	0.834969	1.1206	1.04782	0.973129	0.927159	1.11365	0.80735	1.14563	0.819071	1.17203		1.04722	0.870258	0.966923	1.02233	0.781692	1.20439			0.0730896	1	0.0424306
280	sp|Q13510|ASAH1_HUMAN	Q13510	ASAH1	Acid ceramidase OS=Homo sapiens OX=9606 GN=ASAH1 PE=1 SV=5	3	9.9833	10.304	10.8344	9.69722	9.98141	9.89857	9.6147	9.56373	10.4988	9.27469	10.4941	9.85511		0.962348	0.993265	1.04439	0.934771	0.962165	0.95418	0.926816	0.921902	1.01204	0.89404	1.01159	0.94999		0.963078	0.928154	0.969023	0.956427	1.05137	0.995609			0.667511	1	0.0696267
281	sp|Q8N9N2|ASCC1_HUMAN	Q8N9N2	ASCC1	Activating signal cointegrator 1 complex subunit 1 OS=Homo sapiens OX=9606 GN=ASCC1 PE=1 SV=1	1	10.7232	9.17136	9.10862	8.68938	11.8596	9.7414	9.44699	10.3126	10.7422	10.5284	10.1063	9.56993		1.10917	0.948658	0.942168	0.898804	1.22672	1.00762	0.977168	1.06671	1.11114	1.08903	1.04537	0.989885		0.880988	1.12444	1.17934	1.21164	0.852165	0.982398			0.12636	1	-0.0679458
282	sp|Q9H1I8|ASCC2_HUMAN	Q9H1I8	ASCC2	Activating signal cointegrator 1 complex subunit 2 OS=Homo sapiens OX=9606 GN=ASCC2 PE=1 SV=3	2	11.1314	9.45014	9.10579	9.77539	10.3138	10.0118	10.1212	9.81751	10.3407	10.5242	9.84491	9.56326		1.12486	0.954969	0.920171	0.987836	1.04225	1.01172	1.02278	0.992093	1.04496	1.06351	0.994862	0.9664		0.909248	1.03887	1.13561	1.07661	0.954536	0.955204			0.142286	1	-0.0426655
283	sp|Q8N3C0|ASCC3_HUMAN	Q8N3C0	ASCC3	Activating signal cointegrator 1 complex subunit 3 OS=Homo sapiens OX=9606 GN=ASCC3 PE=1 SV=3	2	9.45054	9.19415	9.63508	9.23749	9.17488	9.8069	10.2845	10.8175	10.4715	10.7516	10.482	10.6938		1.00254	0.975342	1.02212	0.97994	0.973298	1.04034	1.09101	1.14755	1.11085	1.14056	1.11196	1.13443		1.08825	1.17657	1.08681	1.16391	1.14247	1.09043			0.156362	1	0.0197793
284	sp|L0R819|ASURF_HUMAN	L0R819	ASDURF	ASNSD1 upstream open reading frame protein OS=Homo sapiens OX=9606 GN=ASDURF PE=1 SV=1	1	10.3323	9.49862	9.19574	9.03227	9.75641	13.1112	10.307	9.76002	9.86313	10.3902	9.30326	9.44985		1.06788	0.981714	0.95041	0.933515	1.00836	1.35508	1.06526	1.00873	1.01939	1.07386	0.961523	0.976673		0.997554	1.02752	1.07258	1.15034	0.953554	0.720747			0.297154	1	-0.158566
285	sp|Q9Y294|ASF1A_HUMAN	Q9Y294	ASF1A	Histone chaperone ASF1A OS=Homo sapiens OX=9606 GN=ASF1A PE=1 SV=1	2	9.68036	9.55864	10.7567	10.4486	9.28131	9.1878	10.411	11.941	10.0639	10.3023	9.32326	9.04522		0.968176	0.956002	1.07582	1.04501	0.928265	0.918912	1.04125	1.19427	1.00653	1.03038	0.932461	0.904653		1.07547	1.24924	0.935593	0.985999	1.00452	0.984482			0.379499	1	-0.122123
286	sp|Q9UBL3|ASH2L_HUMAN	Q9UBL3	ASH2L	Set1/Ash2 histone methyltransferase complex subunit ASH2 OS=Homo sapiens OX=9606 GN=ASH2L PE=1 SV=1	2	9.54289	10.6885	9.7498	10.2955	10.7541	9.52174	9.35835	10.0499	10.4359	10.5614	9.4381	9.60373		0.954888	1.06952	0.975592	1.0302	1.07609	0.952772	0.936423	1.00562	1.04425	1.0568	0.944402	0.960976		0.980663	0.940257	1.07037	1.02583	0.877627	1.00861			0.16694	1	-0.0400788
287	sp|P08243|ASNS_HUMAN	P08243	ASNS	Asparagine synthetase [glutamine-hydrolyzing] OS=Homo sapiens OX=9606 GN=ASNS PE=1 SV=4	2	10.2603	10.2821	9.68401	9.52498	10.2039	11.2719	9.92615	9.75828	9.7113	9.01777	9.88674	10.4726		1.01835	1.0205	0.961148	0.945364	1.01275	1.11875	0.985181	0.96852	0.963857	0.895024	0.981269	1.03942		0.967432	0.94906	1.00282	0.94675	0.968915	0.929093			0.558686	1	-0.0371568
288	sp|Q9NWL6|ASND1_HUMAN	Q9NWL6	ASNSD1	Asparagine synthetase domain-containing protein 1 OS=Homo sapiens OX=9606 GN=ASNSD1 PE=1 SV=2	1	8.13528	8.14005	9.89179	9.74959	11.9299	10.0959	10.6354	9.89083	11.4768	9.81713	9.13256	11.1048		0.932691	0.933238	1.13407	1.11777	1.36773	1.15747	1.21932	1.13396	1.31579	1.12551	1.04703	1.27314		1.30732	1.21508	1.16023	1.00693	0.76552	1.09993			0.883422	1	-0.373398
289	sp|Q12797|ASPH_HUMAN	Q12797	ASPH	Aspartyl/asparaginyl beta-hydroxylase OS=Homo sapiens OX=9606 GN=ASPH PE=1 SV=3	1	10.4005	10.2372	11.4839	8.60782	8.37177	8.98071	9.87341	9.12403	9.52793	11.2563	9.9943	12.1422		0.971355	0.956103	1.07254	0.80393	0.781884	0.838756	0.92213	0.852142	0.889864	1.05128	0.933421	1.13403		0.949323	0.891266	0.829677	1.30768	1.19381	1.35203			2.61281	0.65	0.529398
290	sp|Q8IZT6|ASPM_HUMAN	Q8IZT6	ASPM	Abnormal spindle-like microcephaly-associated protein OS=Homo sapiens OX=9606 GN=ASPM PE=1 SV=2	1	9.38316	10.7652	10.322	10.5241	10.3488	11.2132	9.60684	10.0807	9.90342	8.17993	9.06512	10.6074		0.92383	1.0599	1.01627	1.03617	1.01891	1.10401	0.945853	0.992509	0.975053	0.805365	0.892517	1.04436		1.02384	0.936417	0.959443	0.777255	0.875956	0.945973			0.791685	1	-0.171407
291	sp|Q9BZE9|ASPC1_HUMAN	Q9BZE9	ASPSCR1	Tether containing UBX domain for GLUT4 OS=Homo sapiens OX=9606 GN=ASPSCR1 PE=1 SV=1	2	8.38555	8.22694	9.24054	12.6373	10.9265	10.8199	9.72322	10.6527	9.7587	8.65752	11.4514	9.51975		0.973064	0.954658	1.07228	1.46644	1.26791	1.25555	1.12829	1.23615	1.13241	1.00462	1.32883	1.10468		1.15952	1.29486	1.05608	0.685077	1.04804	0.879837			0.940509	1	-0.442564
292	sp|Q8NBU5|ATAD1_HUMAN	Q8NBU5	ATAD1	Outer mitochondrial transmembrane helix translocase OS=Homo sapiens OX=9606 GN=ATAD1 PE=1 SV=1	2	10.463	10.2315	10.528	11.1265	10.2439	10.7536	9.39686	7.55475	11.1158	9.79436	8.92773	9.86401		1.00533	0.983088	1.01158	1.06908	0.984277	1.03325	0.902893	0.725895	1.06806	0.941087	0.857817	0.947779		0.898104	0.738383	1.05583	0.880274	0.87152	0.917277			0.00499271	1	0.00242672
293	sp|Q9NVI7-2|ATD3A_HUMAN	Q9NVI7-2	ATAD3A	Isoform of Q9NVI7, Isoform 2 of ATPase family AAA domain-containing protein 3A OS=Homo sapiens OX=9606 GN=ATAD3A	4	8.25388	9.43026	9.93234	12.2132	10.2302	12.391	7.85442	7.9233	10.221	11.7693	8.5475	11.2336		0.896626	1.02442	1.07896	1.32672	1.11132	1.34604	0.853232	0.860715	1.11032	1.27851	0.928522	1.22031		0.951603	0.8402	1.02906	0.963659	0.835514	0.906595			0.212878	1	-0.05757
294	sp|Q5T9A4|ATD3B_HUMAN	Q5T9A4	ATAD3B	ATPase family AAA domain-containing protein 3B OS=Homo sapiens OX=9606 GN=ATAD3B PE=1 SV=1	1	9.38262	8.72523	11.6328	11.0036	8.63583	11.5456	10.2264	8.02043	10.6069	11.7587	9.06987	9.39199		0.946443	0.880131	1.17343	1.10995	0.871113	1.16463	1.03156	0.809036	1.06993	1.18612	0.914896	0.947389		1.08993	0.919223	0.911804	1.06862	1.05026	0.813467			0.000610628	0.999811	-0.000288243
295	sp|Q5SQI0|ATAT_HUMAN	Q5SQI0	ATAT1	Alpha-tubulin N-acetyltransferase 1 OS=Homo sapiens OX=9606 GN=ATAT1 PE=1 SV=1	1	10.3352	10.4252	9.6265	9.62089	10.0262	10.4268	9.62816	10.5496	9.89958	10.2182	10.1582	9.08542		1.02036	1.02925	0.950391	0.949837	0.989853	1.0294	0.950555	1.04153	0.977351	1.00881	1.00288	0.896972		0.931586	1.01193	1.02837	1.06209	1.01316	0.871356			0.0560333	1	-0.0160411
296	sp|O95260|ATE1_HUMAN	O95260	ATE1	Arginyl-tRNA--protein transferase 1 OS=Homo sapiens OX=9606 GN=ATE1 PE=1 SV=2	3	10.3441	10.7519	9.99436	8.97472	10.5316	10.7842	9.55913	9.46546	10.2229	10.1517	10.2154	9.0045		0.998129	1.03749	0.964385	0.865996	1.01622	1.0406	0.922388	0.91335	0.986442	0.979569	0.985715	0.86887		0.924117	0.880349	1.02287	1.13115	0.96998	0.834974			0.115874	1	0.0462318
297	sp|Q6VMQ6|MCAF1_HUMAN	Q6VMQ6	ATF7IP	Activating transcription factor 7-interacting protein 1 OS=Homo sapiens OX=9606 GN=ATF7IP PE=1 SV=3	2	10.6001	11.0984	10.2524	8.0584	11.1164	10.5089	10.2007	8.93003	8.98296	9.66874	11.6317	8.95132		0.995286	1.04207	0.962642	0.756638	1.04377	0.986729	0.95779	0.838479	0.843449	0.90784	1.09215	0.840478		0.962326	0.804627	0.876182	1.19983	1.04635	0.851782			0.570057	1	0.218822
298	sp|O75143|ATG13_HUMAN	O75143	ATG13	Autophagy-related protein 13 OS=Homo sapiens OX=9606 GN=ATG13 PE=1 SV=1	1	9.48048	10.8247	10.9938	9.06638	11.4556	10.2046	9.6547	9.27156	9.7161	9.06364	9.97066	10.2978		0.908702	1.03754	1.05376	0.869011	1.09802	0.978109	0.925401	0.888677	0.931287	0.868749	0.955686	0.98704		1.01838	0.856523	0.883778	0.999698	0.870372	1.00913			0.238511	1	0.0625972
299	sp|Q676U5|A16L1_HUMAN	Q676U5	ATG16L1	Autophagy-related protein 16-1 OS=Homo sapiens OX=9606 GN=ATG16L1 PE=1 SV=2	1	9.20752	11.4444	10.8564	10.0669	9.34471	8.38311	11.0638	10.9809	8.65416	10.2059	9.57906	10.2131		0.876674	1.08965	1.03367	0.958502	0.889737	0.79818	1.05342	1.04552	0.823987	0.971731	0.912049	0.972415		1.20161	0.959496	0.797145	1.0138	1.02508	1.21829			0.317892	1	0.154046
300	sp|Q2TAZ0|ATG2A_HUMAN	Q2TAZ0	ATG2A	Autophagy-related protein 2 homolog A OS=Homo sapiens OX=9606 GN=ATG2A PE=1 SV=3	2	10.5064	8.36972	9.29792	9.67702	9.44787	12.2678	8.52716	10.9731	10.8166	9.00195	11.1349	9.9797		1.11873	0.891217	0.990053	1.03042	1.00602	1.30628	0.907982	1.16843	1.15176	0.958538	1.18565	1.06265		0.811618	1.31105	1.16333	0.93024	1.17856	0.81349			0.236889	1	-0.157652
301	sp|Q96BY7|ATG2B_HUMAN	Q96BY7	ATG2B	Autophagy-related protein 2 homolog B OS=Homo sapiens OX=9606 GN=ATG2B PE=1 SV=5	1	9.58894	10.5442	8.56832	10.4763	10.4807	10.3572	10.3769	10.0813	9.74812	10.4794	10.1772	9.12144		1.00228	1.10212	0.895598	1.09503	1.09549	1.08258	1.08463	1.05374	1.01892	1.09536	1.06376	0.953412		1.08217	0.956101	1.13769	1.0003	0.971037	0.880685			0.74518	1	-0.153515
302	sp|Q9NT62|ATG3_HUMAN	Q9NT62	ATG3	Ubiquitin-like-conjugating enzyme ATG3 OS=Homo sapiens OX=9606 GN=ATG3 PE=1 SV=1	3	9.72678	10.6474	10.4238	10.3565	10.3714	10.525	9.34211	9.79394	10.3283	9.56088	9.56838	9.35568		0.947476	1.03716	1.01537	1.00881	1.01026	1.02523	0.910005	0.954018	1.00606	0.931316	0.932046	0.911327		0.960452	0.919841	0.990838	0.923181	0.922577	0.888903			0.849392	1	-0.0698126
303	sp|Q9Y4P1|ATG4B_HUMAN	Q9Y4P1	ATG4B	Cysteine protease ATG4B OS=Homo sapiens OX=9606 GN=ATG4B PE=1 SV=2	2	8.11175	11.2203	12.0027	10.1361	9.69577	11.7302	10.0686	7.22815	9.71389	9.3733	11.1693	9.54983		0.77662	1.07424	1.14914	0.970427	0.928273	1.12305	0.963967	0.692023	0.930009	0.8974	1.06935	0.914301		1.24123	0.6442	0.809306	0.924748	1.15198	0.814121			0.165266	1	0.140817
304	sp|Q96DT6|ATG4C_HUMAN	Q96DT6	ATG4C	Cysteine protease ATG4C OS=Homo sapiens OX=9606 GN=ATG4C PE=1 SV=1	1	10.2494	11.1667	12.8647	10.5402	11.3743	8.39589	8.43935	9.87941	10.4135	9.3496	9.37482	7.95222		0.89695	0.977226	1.12582	0.922407	0.995393	0.734748	0.738552	0.864575	0.911317	0.81821	0.820418	0.695921		0.823404	0.884723	0.809467	0.887038	0.824214	0.947156			0.469331	1	0.0772735
305	sp|O95352|ATG7_HUMAN	O95352	ATG7	Ubiquitin-like modifier-activating enzyme ATG7 OS=Homo sapiens OX=9606 GN=ATG7 PE=1 SV=1	4	10.1895	10.3552	9.86188	9.91509	10.4626	9.78331	9.87133	10.3074	9.74685	10.0548	9.61038	9.84172		1.00533	1.02167	0.973001	0.978251	1.03227	0.965249	0.973934	1.01695	0.961652	0.992033	0.948188	0.971013		0.968775	0.995381	0.988336	1.01409	0.918544	1.00597			0.0568221	1	-0.00814492
306	sp|Q7Z3C6|ATG9A_HUMAN	Q7Z3C6	ATG9A	Autophagy-related protein 9A OS=Homo sapiens OX=9606 GN=ATG9A PE=1 SV=3	2	10.8477	10.4676	9.71338	9.72378	10.5307	9.71033	10.7958	10.7518	9.24426	9.7019	9.66384	8.84883		1.04881	1.01206	0.939134	0.94014	1.01815	0.938839	1.04379	1.03954	0.893777	0.938024	0.934344	0.855546		0.995219	1.02715	0.951704	0.99775	0.917685	0.91128			0.621462	1	-0.0738425
307	sp|P31939|PUR9_HUMAN	P31939	ATIC	Bifunctional purine biosynthesis protein ATIC OS=Homo sapiens OX=9606 GN=ATIC PE=1 SV=3	3	10.6498	10.3528	9.38122	10.0402	9.26394	9.64341	10.4537	10.99	9.72138	9.53362	9.48341	10.4865		1.05153	1.0222	0.926271	0.991337	0.914691	0.952159	1.03216	1.08512	0.959857	0.941318	0.936361	1.0354		0.98158	1.06155	1.03626	0.949544	1.02369	1.08743			0.052908	1	-0.0102452
308	sp|Q8NHH9|ATLA2_HUMAN	Q8NHH9	ATL2	Atlastin-2 OS=Homo sapiens OX=9606 GN=ATL2 PE=1 SV=2	5	9.82519	9.72842	10.1889	10.2035	9.3408	10.376	9.40451	10.9964	10.2312	9.84703	9.99674	9.86137		0.991026	0.981265	1.02771	1.02919	0.942167	1.04658	0.948594	1.10916	1.03198	0.993229	1.00833	0.994675		0.957183	1.13033	1.00415	0.965063	1.07022	0.950403			0.210459	1	-0.0487935
309	sp|Q6DD88|ATLA3_HUMAN	Q6DD88	ATL3	Atlastin-3 OS=Homo sapiens OX=9606 GN=ATL3 PE=1 SV=1	2	10.5653	10.3077	10.5908	10.652	10.9046	10.0515	10.0871	8.83591	9.50824	9.05686	9.56743	9.8725		1.00738	0.98281	1.00981	1.01564	1.03972	0.958387	0.961784	0.842482	0.906587	0.863549	0.912231	0.941318		0.954739	0.857218	0.897779	0.850253	0.877378	0.98219			0.00564734	1	-0.00134523
310	sp|Q8NB49|AT11C_HUMAN	Q8NB49	ATP11C	Phospholipid-transporting ATPase IG OS=Homo sapiens OX=9606 GN=ATP11C PE=1 SV=3	1	10.504	9.23232	10.632	10.1282	10.5235	10.5387	10.102	9.54101	9.67551	8.88038	9.48912	10.7533		1.03766	0.912036	1.0503	1.00054	1.03959	1.04109	0.997953	0.94253	0.955817	0.877269	0.937404	1.06229		0.961732	1.03344	0.91004	0.876799	0.901704	1.02036			0.253793	1	-0.05501
311	sp|Q9HD20|AT131_HUMAN	Q9HD20	ATP13A1	Endoplasmic reticulum transmembrane helix translocase OS=Homo sapiens OX=9606 GN=ATP13A1 PE=1 SV=2	2	10.0604	9.28996	8.92229	10.7368	10.0832	10.373	9.86054	10.2329	8.87982	10.9393	9.50037	11.1214		1.06751	0.985753	0.946739	1.13927	1.06992	1.10067	1.0463	1.08581	0.942232	1.16076	1.00808	1.18009		0.98013	1.1015	0.99524	1.01886	0.942199	1.07216			0.0978772	1	-0.0206847
312	sp|P05023|AT1A1_HUMAN	P05023	ATP1A1	Sodium/potassium-transporting ATPase subunit alpha-1 OS=Homo sapiens OX=9606 GN=ATP1A1 PE=1 SV=1	2	11.3665	11.2235	9.26918	10.0138	10.0434	10.5399	9.29279	9.96955	9.34527	9.04679	9.60979	10.2795		1.07032	1.05685	0.872828	0.942942	0.945736	0.992488	0.875051	0.938778	0.879993	0.851887	0.904901	0.967967		0.81756	0.888278	1.00821	0.903436	0.956822	0.975294			0.275071	1	0.0678167
313	sp|Q13733|AT1A4_HUMAN	Q13733	ATP1A4	Sodium/potassium-transporting ATPase subunit alpha-4 OS=Homo sapiens OX=9606 GN=ATP1A4 PE=1 SV=3	2	9.67976	9.78541	9.82677	9.50812	10.1097	10.1296	10.1894	10.5086	9.56087	9.86729	9.78644	11.048		0.991374	1.00219	1.00643	0.973795	1.03541	1.03745	1.04357	1.07627	0.979198	1.01058	1.0023	1.1315		1.05265	1.07391	0.972941	1.03778	0.968024	1.09066			0.00912446	1	-0.00183726
314	sp|P05026|AT1B1_HUMAN	P05026	ATP1B1	Sodium/potassium-transporting ATPase subunit beta-1 OS=Homo sapiens OX=9606 GN=ATP1B1 PE=1 SV=1	2	9.45676	9.81381	9.9791	9.26746	10.0784	10.4102	10.5542	10.8667	10.2334	10.521	9.45162	9.36741		0.969935	1.00656	1.02351	0.950519	1.0337	1.06773	1.08249	1.11454	1.04959	1.07909	0.969408	0.96077		1.11605	1.10728	1.02548	1.13526	0.937807	0.899826			0.490426	1	-0.134539
315	sp|P54709|AT1B3_HUMAN	P54709	ATP1B3	Sodium/potassium-transporting ATPase subunit beta-3 OS=Homo sapiens OX=9606 GN=ATP1B3 PE=1 SV=1	3	10.6061	9.00406	9.98852	9.69859	9.63045	10.1646	10.2847	9.76929	10.1692	10.96	9.51263	10.2118		1.07499	0.912613	1.01239	0.983008	0.976101	1.03024	1.04241	0.990173	1.03071	1.11086	0.964159	1.03502		0.969692	1.08499	1.01809	1.13006	0.987766	1.00464			0.102573	1	0.0220593
316	sp|P16615|AT2A2_HUMAN	P16615	ATP2A2	Sarcoplasmic/endoplasmic reticulum calcium ATPase 2 OS=Homo sapiens OX=9606 GN=ATP2A2 PE=1 SV=1	3	9.61917	9.37232	11.1641	9.26708	10.0362	10.0331	9.95436	9.98086	10.2831	10.2093	9.66688	10.4136		0.956954	0.932397	1.11065	0.921927	0.998441	0.99813	0.9903	0.992937	1.023	1.01567	0.961701	1.03599		1.03485	1.06493	0.921088	1.10168	0.963203	1.03793			0.17457	1	0.0392452
317	sp|P20020|AT2B1_HUMAN	P20020	ATP2B1	Plasma membrane calcium-transporting ATPase 1 OS=Homo sapiens OX=9606 GN=ATP2B1 PE=1 SV=4	3	10.6866	10.6851	10.7576	9.40492	9.75529	10.7177	10.094	9.94419	9.40218	9.69608	9.72657	9.12969		0.997837	0.997693	1.00447	0.878163	0.910878	1.00074	0.942508	0.928516	0.877907	0.905349	0.908196	0.852464		0.944551	0.930663	0.874	1.03096	0.997055	0.851831			0.261409	1	0.0628781
318	sp|P23634|AT2B4_HUMAN	P23634	ATP2B4	Plasma membrane calcium-transporting ATPase 4 OS=Homo sapiens OX=9606 GN=ATP2B4 PE=1 SV=2	2	10.6373	10.0147	9.03739	10.5742	9.36641	10.0825	9.69235	11.0542	10.9941	9.99213	9.25519	9.2996		1.07486	1.01194	0.913195	1.06848	0.946441	1.0188	0.979376	1.11698	1.11091	1.00967	0.935203	0.93969		0.911165	1.1038	1.21651	0.944954	0.988126	0.922352			0.522346	1	-0.168848
319	sp|P98194|AT2C1_HUMAN	P98194	ATP2C1	Calcium-transporting ATPase type 2C member 1 OS=Homo sapiens OX=9606 GN=ATP2C1 PE=1 SV=3	1	11.1811	12.049	9.56018	7.84667	11.4287	11.0829	7.9521	9.70964	11.3034	8.71362	13.0865	6.08627		1.02296	1.10237	0.874666	0.717896	1.04561	1.01398	0.727542	0.88834	1.03416	0.797214	1.19729	0.556836		0.711211	0.805844	1.18234	1.11049	1.14506	0.549159			0.0114841	1	0.0144442
320	sp|P25705|ATPA_HUMAN	P25705	ATP5F1A	ATP synthase subunit alpha, mitochondrial OS=Homo sapiens OX=9606 GN=ATP5F1A PE=1 SV=1	3	10.6191	9.38796	9.97506	10.4706	9.85468	10.147	9.96605	9.77546	10.3416	10.0543	9.51699	9.89133		1.06254	0.939355	0.9981	1.04768	0.986054	1.0153	0.997198	0.978128	1.03477	1.00602	0.952266	0.989722		0.9385	1.04128	1.03674	0.960239	0.965734	0.974808			0.421177	1	-0.0548287
321	sp|P06576|ATPB_HUMAN	P06576	ATP5F1B	ATP synthase subunit beta, mitochondrial OS=Homo sapiens OX=9606 GN=ATP5F1B PE=1 SV=3	2	10.9949	9.578	10.2335	9.59706	9.99188	10.7948	10.2526	9.88895	9.93056	10.3143	9.064	9.35941		1.07071	0.932727	0.996561	0.934582	0.973031	1.05122	0.998422	0.963008	0.96706	1.00442	0.882672	0.91144		0.932484	1.03247	0.970397	1.07473	0.907136	0.86703			0.170088	1	-0.0481234
322	sp|P36542|ATPG_HUMAN	P36542	ATP5F1C	ATP synthase subunit gamma, mitochondrial OS=Homo sapiens OX=9606 GN=ATP5F1C PE=1 SV=1	4	9.89563	9.43027	9.96571	9.68947	9.11535	9.44694	10.3589	10.1258	10.7037	10.9431	9.97874	10.3463		1.01349	0.965833	1.02067	0.99238	0.93358	0.967541	1.06095	1.03707	1.09625	1.12078	1.02201	1.05965		1.04682	1.07376	1.07405	1.12938	1.09472	1.0952			1.31925	1	0.0551794
323	sp|P30049|ATPD_HUMAN	P30049	ATP5F1D	ATP synthase subunit delta, mitochondrial OS=Homo sapiens OX=9606 GN=ATP5F1D PE=1 SV=2	2	9.68696	8.83697	9.70456	9.81327	8.70218	10.3095	10.6554	10.4203	9.95958	12.2721	8.47001	11.1692		1.02949	0.939154	1.03136	1.04291	0.92483	1.09565	1.13241	1.10742	1.05846	1.30423	0.900156	1.18702		1.09997	1.17917	1.02628	1.25057	0.973321	1.08339			0.0122346	1	-0.00450955
324	sp|P56385|ATP5I_HUMAN	P56385	ATP5ME	ATP synthase subunit e, mitochondrial OS=Homo sapiens OX=9606 GN=ATP5ME PE=1 SV=2	1	8.45498	9.95331	10.0079	9.51834	8.19517	8.43586	10.9413	11.3522	9.57197	11.6033	11.6875	10.2782		0.892622	1.05081	1.05657	1.00489	0.865193	0.890604	1.15511	1.19849	1.01055	1.225	1.23389	1.08511		1.29406	1.14055	0.95644	1.21904	1.42615	1.2184			0.56806	1	0.19516
325	sp|P56134|ATPK_HUMAN	P56134	ATP5MF	ATP synthase subunit f, mitochondrial OS=Homo sapiens OX=9606 GN=ATP5MF PE=1 SV=3	1	10.0301	10.0594	9.6448	10.6782	10.7674	11.802	10.4292	8.83471	10.6462	8.98534	9.55911	8.56361		1.01197	1.01493	0.973099	1.07736	1.08636	1.19074	1.05225	0.891366	1.07413	0.906564	0.964454	0.864014		1.03979	0.878257	1.10383	0.841464	0.887787	0.725609			1.0599	1	-0.298334
326	sp|O75964|ATP5L_HUMAN	O75964	ATP5MG	ATP synthase subunit g, mitochondrial OS=Homo sapiens OX=9606 GN=ATP5MG PE=1 SV=3	1	9.88485	9.37559	9.87447	9.74327	9.70361	8.86907	11.3778	10.5036	10.326	11.56	9.04235	9.73934		1.01784	0.965397	1.01677	1.00326	0.999173	0.913241	1.17157	1.08154	1.06326	1.19033	0.931084	1.00285		1.15104	1.12031	1.04573	1.18646	0.931854	1.09812			0.165348	1	-0.0504847
327	sp|P24539|AT5F1_HUMAN	P24539	ATP5PB	ATP synthase F(0) complex subunit B1, mitochondrial OS=Homo sapiens OX=9606 GN=ATP5PB PE=1 SV=2	1	10.4585	10.3895	9.86405	10.8229	8.97797	9.88998	9.91469	10.465	9.83501	9.80052	9.78446	9.79745		1.0216	1.01486	0.963538	1.0572	0.876983	0.96607	0.968484	1.02224	0.9607	0.957332	0.955763	0.957032		0.948007	1.00727	0.997055	0.905537	1.08983	0.990645			0.0516072	1	0.0127394
328	sp|O75947|ATP5H_HUMAN	O75947	ATP5PD	ATP synthase subunit d, mitochondrial OS=Homo sapiens OX=9606 GN=ATP5PD PE=1 SV=3	3	10.6687	9.74162	9.71884	10.3187	9.40427	10.5466	10.0342	10.7238	9.25501	10.0156	9.41694	10.1559		1.06229	0.969987	0.96772	1.02744	0.936397	1.05014	0.999118	1.06778	0.921535	0.997272	0.937658	1.01123		0.94053	1.10082	0.952275	0.970633	1.00135	0.962955			0.115142	1	-0.0250325
329	sp|P18859|ATP5J_HUMAN	P18859	ATP5PF	ATP synthase-coupling factor 6, mitochondrial OS=Homo sapiens OX=9606 GN=ATP5PF PE=1 SV=1	1	21.204	10.3449	7.91444	9.57257	9.34646	8.92259	8.71075	9.69652	9.58844	9.06272	9.81249	5.82407		1.61193	0.78642	0.601654	0.727705	0.710516	0.678293	0.662189	0.737128	0.728912	0.688946	0.745944	0.442745		0.410806	0.937321	1.21151	0.946739	1.04986	0.652734			0.108039	1	0.158617
330	sp|P48047|ATPO_HUMAN	P48047	ATP5PO	ATP synthase subunit O, mitochondrial OS=Homo sapiens OX=9606 GN=ATP5PO PE=1 SV=1	1	8.08328	13.2359	8.35127	10.9104	6.29893	11.3258	11.3073	11.2664	9.40914	9.0415	11.6298	9.14044		0.817307	1.33829	0.844404	1.10316	0.636889	1.14516	1.14329	1.13915	0.951365	0.914194	1.17589	0.924197		1.39885	0.851199	1.12667	0.828706	1.84631	0.807047			0.0296739	1	-0.0398573
331	sp|Q15904|VAS1_HUMAN	Q15904	ATP6AP1	V-type proton ATPase subunit S1 OS=Homo sapiens OX=9606 GN=ATP6AP1 PE=1 SV=2	3	10.5677	9.20673	10.4102	9.56915	9.23632	9.97265	10.5062	10.1805	10.1987	10.0696	10.0269	10.0554		1.05031	0.915042	1.03465	0.951062	0.917983	0.991165	1.0442	1.01183	1.01363	1.0008	0.996554	0.999387		0.994182	1.10577	0.979683	1.05229	1.08559	1.0083			0.192141	1	0.0323056
332	sp|O75787|RENR_HUMAN	O75787	ATP6AP2	Renin receptor OS=Homo sapiens OX=9606 GN=ATP6AP2 PE=1 SV=2	3	10.6233	9.91103	9.84493	9.96868	9.60633	10.0507	10.5471	9.83706	9.44639	10.0134	10.1851	9.96589		1.04907	0.978729	0.972202	0.984422	0.948639	0.992521	1.04154	0.971424	0.932845	0.98884	1.0058	0.984147		0.992824	0.992537	0.959518	1.00449	1.06025	0.991562			0.676606	1	0.0531535
333	sp|Q93050|VPP1_HUMAN	Q93050	ATP6V0A1	V-type proton ATPase 116 kDa subunit a 1 OS=Homo sapiens OX=9606 GN=ATP6V0A1 PE=1 SV=3	2	9.92178	9.14461	10.1022	9.23814	10.4581	10.2072	10.053	10.449	11.1007	9.57572	9.37986	10.3695		1.02046	0.940525	1.03902	0.950145	1.07562	1.04982	1.03395	1.07469	1.14171	0.984865	0.964721	1.06651		1.01323	1.14264	1.09884	1.03654	0.896896	1.0159			0.787382	1	-0.143254
334	sp|Q9Y487|VPP2_HUMAN	Q9Y487	ATP6V0A2	V-type proton ATPase 116 kDa subunit a 2 OS=Homo sapiens OX=9606 GN=ATP6V0A2 PE=1 SV=2	2	10.1164	10.099	9.96867	10.6571	10.8445	10.7825	9.25193	9.48078	9.52604	9.23612	9.86578	10.1712		1.00547	1.00374	0.990788	1.05922	1.07784	1.07167	0.919551	0.942296	0.946795	0.91798	0.980562	1.01091		0.914551	0.938781	0.955598	0.866661	0.909751	0.943305			0.492153	1	-0.0471976
335	sp|P61421|VA0D1_HUMAN	P61421	ATP6V0D1	V-type proton ATPase subunit d 1 OS=Homo sapiens OX=9606 GN=ATP6V0D1 PE=1 SV=1	2	10.3485	9.1045	10.0032	9.45907	11.5216	9.82565	9.96177	9.28709	10.4141	10.2707	9.99009	9.81368		1.05396	0.927258	1.01879	0.963369	1.17343	1.0007	1.01457	0.945854	1.06064	1.04603	1.01745	0.999485		0.962626	1.02005	1.04108	1.0858	0.867073	0.998781			0.141993	1	-0.0401816
336	sp|P38606|VATA_HUMAN	P38606	ATP6V1A	V-type proton ATPase catalytic subunit A OS=Homo sapiens OX=9606 GN=ATP6V1A PE=1 SV=2	3	9.32266	9.04291	9.97939	9.53528	9.61398	8.37263	10.7579	9.79851	11.4472	10.614	10.897	10.6186		0.9867	0.957092	1.05621	1.0092	1.01753	0.88615	1.1386	1.03706	1.21156	1.12338	1.15332	1.12386		1.15395	1.08356	1.14708	1.11313	1.13345	1.26825			0.316298	1	0.052621
337	sp|P21281|VATB2_HUMAN	P21281	ATP6V1B2	V-type proton ATPase subunit B, brain isoform OS=Homo sapiens OX=9606 GN=ATP6V1B2 PE=1 SV=3	6	9.4102	9.94961	9.81481	10.2062	10.1813	9.72513	10.5708	9.85895	9.94995	10.3508	9.89059	10.0916		0.967643	1.02311	1.00925	1.0495	1.04693	1.00003	1.08699	1.01379	1.02314	1.06437	1.01704	1.03771		1.12333	0.990888	1.01377	1.01417	0.971448	1.03768			0.299208	1	-0.0474807
338	sp|P21283|VATC1_HUMAN	P21283	ATP6V1C1	V-type proton ATPase subunit C 1 OS=Homo sapiens OX=9606 GN=ATP6V1C1 PE=1 SV=4	5	9.47269	10.9837	9.73706	9.90097	9.86091	9.63942	10.1755	10.8311	9.66294	10.5847	9.47929	9.67172		0.941199	1.09133	0.967467	0.983753	0.979772	0.957766	1.01103	1.07617	0.960102	1.05169	0.941855	0.960975		1.0742	0.986104	0.992388	1.06906	0.9613	1.00335			0.0535047	1	-0.00927413
339	sp|P36543|VATE1_HUMAN	P36543	ATP6V1E1	V-type proton ATPase subunit E 1 OS=Homo sapiens OX=9606 GN=ATP6V1E1 PE=1 SV=1	1	9.87788	10.3238	9.66323	10.5919	9.01696	10.2545	9.54035	10.2267	11.2478	10.2047	9.6157	9.43654		0.992257	1.03705	0.970696	1.06398	0.905776	1.03009	0.958351	1.02729	1.12987	1.02509	0.965921	0.947924		0.96583	0.990594	1.16398	0.963448	1.0664	0.92023			0.302018	1	-0.0787237
340	sp|O75348|VATG1_HUMAN	O75348	ATP6V1G1	V-type proton ATPase subunit G 1 OS=Homo sapiens OX=9606 GN=ATP6V1G1 PE=1 SV=3	2	10.8798	10.2411	9.76709	10.2692	9.71153	10.4833	9.27318	9.68995	9.09104	10.2461	10.3149	10.0328		1.0567	0.994668	0.948628	0.997394	0.943231	1.01819	0.900657	0.941135	0.882967	0.995154	1.00183	0.974434		0.852327	0.94618	0.930783	0.997754	1.06213	0.957029			1.06088	1	0.144722
341	sp|Q9UI12|VATH_HUMAN	Q9UI12	ATP6V1H	V-type proton ATPase subunit H OS=Homo sapiens OX=9606 GN=ATP6V1H PE=1 SV=1	2	9.18635	9.9587	10.2992	8.50456	9.61439	9.69972	10.4296	10.5595	9.88592	9.73403	10.2655	11.8625		0.935975	1.01467	1.04936	0.866509	0.979587	0.988282	1.06265	1.07588	1.00725	0.991777	1.04593	1.20864		1.13534	1.06033	0.959877	1.14457	1.06773	1.22298			0.610355	1	0.123727
342	sp|Q5TC12|ATPF1_HUMAN	Q5TC12	ATPAF1	ATP synthase mitochondrial F1 complex assembly factor 1 OS=Homo sapiens OX=9606 GN=ATPAF1 PE=1 SV=1	2	10.2987	9.93731	10.1098	9.41762	10.3303	10.4235	10.178	8.94122	10.3078	9.79511	9.72271	10.5381		1.01813	0.982408	0.999458	0.931032	1.02126	1.03047	1.0062	0.883934	1.01903	0.96835	0.961193	1.0418		0.988283	0.899763	1.01958	1.04008	0.941187	1.01099			0.239126	1	0.0421449
343	sp|Q8N5M1|ATPF2_HUMAN	Q8N5M1	ATPAF2	ATP synthase mitochondrial F1 complex assembly factor 2 OS=Homo sapiens OX=9606 GN=ATPAF2 PE=1 SV=1	1	10.3367	12.2396	10.9039	12.5044	7.51	12.2071	9.16345	11.8962	5.91106	8.2627	9.30444	9.76052		0.926224	1.09673	0.977043	1.12046	0.672936	1.09382	0.821094	1.06596	0.529662	0.740381	0.833727	0.874594		0.886496	0.971943	0.542107	0.660785	1.23894	0.799577			0.162857	1	0.162296
344	sp|Q9UBB4|ATX10_HUMAN	Q9UBB4	ATXN10	Ataxin-10 OS=Homo sapiens OX=9606 GN=ATXN10 PE=1 SV=1	2	10.3067	9.51519	8.71652	9.6888	10.3659	9.21305	11.4614	10.5879	9.45587	10.2627	10.0746	10.3513		1.08345	1.00025	0.916295	1.0185	1.08968	0.968491	1.20484	1.11302	0.994016	1.07884	1.05906	1.08815		1.11204	1.11274	1.08482	1.05924	0.971894	1.12355			0.444279	1	-0.0716057
345	sp|Q99700|ATX2_HUMAN	Q99700	ATXN2	Ataxin-2 OS=Homo sapiens OX=9606 GN=ATXN2 PE=1 SV=2	2	9.71303	10.6502	9.49581	10.7895	10.2622	10.1961	10.1839	10.764	9.44967	10.0283	8.93589	9.53134		0.975888	1.07005	0.954064	1.08405	1.03106	1.02443	1.0232	1.08148	0.949428	1.00757	0.897807	0.957633		1.04848	1.01068	0.995141	0.929449	0.870761	0.934798			1.69225	1	-0.159693
346	sp|Q8WWM7|ATX2L_HUMAN	Q8WWM7	ATXN2L	Ataxin-2-like protein OS=Homo sapiens OX=9606 GN=ATXN2L PE=1 SV=2	1	8.53917	8.50543	11.1393	12.2779	11.4157	9.293	9.20508	11.5789	11.676	8.32207	8.50182	9.54569		0.90894	0.905349	1.18571	1.3069	1.21513	0.989181	0.979822	1.2325	1.24283	0.885831	0.904965	1.01608		1.07798	1.36136	1.04817	0.677811	0.744749	1.02719			1.07596	1	-0.522923
347	sp|P54252|ATX3_HUMAN	P54252	ATXN3	Ataxin-3 OS=Homo sapiens OX=9606 GN=ATXN3 PE=1 SV=5	1	12.0251	8.66828	13.9626	10.9083	11.2585	9.23709	12.1418	7.7388	6.36631	7.48651	11.4762	8.73043		1.04095	0.750371	1.20867	0.944279	0.974596	0.799609	1.05106	0.66991	0.551101	0.64807	0.993438	0.755751		1.0097	0.892772	0.455955	0.686312	1.01933	0.94515			0.217377	1	0.22864
348	sp|Q96GX2|A7L3B_HUMAN	Q96GX2	ATXN7L3B	Ataxin-7-like protein 3B OS=Homo sapiens OX=9606 GN=ATXN7L3B PE=1 SV=2	1	11.1521	9.85547	9.436	7.50858	10.7362	14.3045	8.97519	9.80758	6.64304	8.74714	9.45614	13.378		1.09896	0.971186	0.92985	0.739917	1.05798	1.4096	0.884441	0.966467	0.654624	0.861968	0.931835	1.31831		0.804795	0.995142	0.70401	1.16495	0.880769	0.935234			0.598945	1	0.255724
349	sp|Q9Y679|AUP1_HUMAN	Q9Y679	AUP1	Lipid droplet-regulating VLDL assembly factor AUP1 OS=Homo sapiens OX=9606 GN=AUP1 PE=1 SV=2	1	10.6412	9.05222	10.4964	10.2952	9.51247	10.2165	10.2333	9.44551	10.0146	10.2204	10.5917	9.28048		1.05743	0.899531	1.04304	1.02305	0.945267	1.01522	1.0169	0.938613	0.995163	1.01562	1.05251	0.922213		0.961669	1.04345	0.9541	0.992734	1.11346	0.908385			0.0837414	1	0.0229061
350	sp|Q6Y288|B3GLT_HUMAN	Q6Y288	B3GLCT	Beta-1,3-glucosyltransferase OS=Homo sapiens OX=9606 GN=B3GLCT PE=1 SV=2	1	10.2679	8.9909	10.5688	11.1724	10.5096	10.4742	10.7398	9.75281	9.91658	9.26806	8.99902	9.33992		1.03273	0.904289	1.06299	1.1237	1.05704	1.05347	1.08019	0.98092	0.997392	0.932165	0.905105	0.939392		1.04596	1.08474	0.938292	0.829548	0.856263	0.891708			1.39921	1	-0.249707
351	sp|Q9NY97|B3GN2_HUMAN	Q9NY97	B3GNT2	N-acetyllactosaminide beta-1,3-N-acetylglucosaminyltransferase 2 OS=Homo sapiens OX=9606 GN=B3GNT2 PE=1 SV=2	1	9.53513	11.0807	7.16836	12.3897	11.0616	11.1569	8.90717	10.8494	8.70989	11.1139	9.10103	8.92621		1.02956	1.19644	0.774004	1.33777	1.19438	1.20466	0.961752	1.17147	0.94045	1.20003	0.982684	0.963808		0.934142	0.979129	1.21505	0.897032	0.822759	0.800064			0.975793	1	-0.304112
352	sp|O60513|B4GT4_HUMAN	O60513	B4GALT4	Beta-1,4-galactosyltransferase 4 OS=Homo sapiens OX=9606 GN=B4GALT4 PE=1 SV=1	1	10.4831	9.94903	7.15654	10.4541	8.81858	9.70918	10.4369	10.0836	8.6874	11.2917	11.1425	11.7874		1.13993	1.08186	0.778205	1.13678	0.958936	1.05578	1.13491	1.09649	0.944671	1.22787	1.21164	1.28177		0.995594	1.01352	1.21391	1.08013	1.26353	1.21405			0.558794	1	0.14527
353	sp|Q99933|BAG1_HUMAN	Q99933	BAG1	BAG family molecular chaperone regulator 1 OS=Homo sapiens OX=9606 GN=BAG1 PE=1 SV=4	1	10.0418	9.25797	10.2038	9.81947	9.52085	10.2756	9.84539	10.3531	9.47805	10.729	10.819	9.65598		1.02108	0.941372	1.03755	0.998467	0.968103	1.04484	1.0011	1.05273	0.963751	1.09095	1.1001	0.981843		0.980436	1.11829	0.928872	1.09262	1.13635	0.939703			0.220989	1	0.0653779
354	sp|O95816|BAG2_HUMAN	O95816	BAG2	BAG family molecular chaperone regulator 2 OS=Homo sapiens OX=9606 GN=BAG2 PE=1 SV=1	1	10.6054	9.14502	10.5454	8.98192	8.73952	9.02996	12.6745	8.93288	10.3499	11.3864	9.85994	9.74916		1.05019	0.905572	1.04424	0.889422	0.865418	0.894179	1.25507	0.884565	1.02488	1.12752	0.976366	0.965396		1.1951	0.976803	0.981459	1.2677	1.1282	1.07965			0.526422	1	0.143512
355	sp|O95817|BAG3_HUMAN	O95817	BAG3	BAG family molecular chaperone regulator 3 OS=Homo sapiens OX=9606 GN=BAG3 PE=1 SV=3	3	9.50426	10.168	9.97757	10.8159	10.0634	10.2174	10.4594	10.282	9.67187	9.68619	9.61532	9.53876		0.961652	1.02881	1.00954	1.09437	1.01823	1.03381	1.05829	1.04035	0.978611	0.98006	0.972889	0.965143		1.10049	1.01122	0.969361	0.89555	0.955473	0.933581			1.01151	1	-0.144456
356	sp|O95429|BAG4_HUMAN	O95429	BAG4	BAG family molecular chaperone regulator 4 OS=Homo sapiens OX=9606 GN=BAG4 PE=1 SV=1	1	10.0623	10.6365	10.3834	10.3422	10.482	9.82688	9.23476	10.4677	9.37775	9.53004	9.51361	10.1429		0.971198	1.02662	1.00218	0.99821	1.0117	0.948473	0.891323	1.01032	0.905125	0.919823	0.918237	0.978973		0.917756	0.984128	0.903152	0.921473	0.907613	1.03216			0.142999	1	0.0272277
357	sp|Q9UL15|BAG5_HUMAN	Q9UL15	BAG5	BAG family molecular chaperone regulator 5 OS=Homo sapiens OX=9606 GN=BAG5 PE=1 SV=1	1	9.39453	9.1622	10.7678	10.4515	9.60036	10.7394	9.48349	9.916	10.8735	8.35707	10.1585	11.0956		0.961091	0.937323	1.10159	1.06923	0.982148	1.09868	0.970192	1.01444	1.11239	0.854956	1.03925	1.13511		1.00947	1.08227	1.00981	0.799602	1.05814	1.03316			0.317637	1	-0.111934
358	sp|P46379|BAG6_HUMAN	P46379	BAG6	Large proline-rich protein BAG6 OS=Homo sapiens OX=9606 GN=BAG6 PE=1 SV=2	1	9.52343	8.29622	9.20019	7.95584	7.73098	8.00899	12.9068	10.8972	11.7689	10.8633	11.8885	10.9596		1.05738	0.921125	1.02149	0.883333	0.858366	0.889234	1.43303	1.20991	1.30669	1.20615	1.31998	1.21684		1.35527	1.31351	1.2792	1.36545	1.53778	1.36842			0.752128	1	0.111827
359	sp|Q9UQB8|BAIP2_HUMAN	Q9UQB8	BAIAP2	BAR/IMD domain-containing adapter protein 2 OS=Homo sapiens OX=9606 GN=BAIAP2 PE=1 SV=1	3	10.1081	10.1498	10.283	9.94163	10.4158	11.613	8.67981	10.5258	9.55591	8.3423	10.4463	9.93858		0.99291	0.997005	1.01009	0.976557	1.02314	1.14073	0.852609	1.03394	0.938669	0.819457	1.02613	0.976258		0.858698	1.03704	0.929297	0.839128	1.00293	0.855815			0.230899	1	-0.0667848
360	sp|Q9UHR4|BI2L1_HUMAN	Q9UHR4	BAIAP2L1	BAR/IMD domain-containing adapter protein 2-like 1 OS=Homo sapiens OX=9606 GN=BAIAP2L1 PE=1 SV=2	2	10.0267	9.32395	9.42789	9.0155	8.94659	9.87731	10.5144	10.0439	10.7912	10.2571	11.4294	10.3461		1.04522	0.971971	0.982806	0.939817	0.932633	1.02966	1.09607	1.04703	1.12492	1.06925	1.19145	1.07852		1.04865	1.07722	1.1446	1.13772	1.27751	1.04746			0.340596	1	0.0785591
361	sp|Q16611|BAK_HUMAN	Q16611	BAK1	Bcl-2 homologous antagonist/killer OS=Homo sapiens OX=9606 GN=BAK1 PE=1 SV=1	1	11.1713	11.0508	10.3814	10.626	9.99624	9.19521	8.246	10.268	11.2589	10.9068	7.88497	9.01438		1.02792	1.01684	0.955241	0.977746	0.9198	0.846093	0.758752	0.944809	1.03598	1.00359	0.725533	0.829455		0.738141	0.929165	1.08452	1.02643	0.788794	0.980335			0.0536421	1	0.0312222
362	sp|O75531|BAF_HUMAN	O75531	BANF1	Barrier-to-autointegration factor OS=Homo sapiens OX=9606 GN=BANF1 PE=1 SV=1	1	9.0999	13.4752	6.38935	9.32667	9.83979	10.2831	9.2473	8.23961	12.3252	10.1625	12.027	9.5844		0.942523	1.3957	0.661778	0.966011	1.01916	1.06507	0.957789	0.853418	1.27658	1.05258	1.24569	0.992705		1.0162	0.611463	1.92902	1.08961	1.22228	0.932052			0.0107374	1	0.0168286
363	sp|Q92560|BAP1_HUMAN	Q92560	BAP1	Ubiquitin carboxyl-terminal hydrolase BAP1 OS=Homo sapiens OX=9606 GN=BAP1 PE=1 SV=2	3	10.2078	9.95437	10.1216	10.5066	10.78	9.95366	9.62956	9.65368	9.60171	9.74897	9.48173	10.3603		1.01121	0.986111	1.00268	1.04082	1.0679	0.98604	0.953934	0.956323	0.951174	0.965763	0.939289	1.02633		0.943356	0.969793	0.948636	0.927887	0.879568	1.04086			0.0459038	1	-0.0102966
364	sp|Q8IXM2|BAP18_HUMAN	Q8IXM2	BAP18	Chromatin complexes subunit BAP18 OS=Homo sapiens OX=9606 GN=BAP18 PE=1 SV=1	2	10.0949	9.4227	10.3869	10.3044	10.3357	8.80613	8.86866	11.0261	9.86487	9.9353	12.0926	8.86184		1.01271	0.945281	1.04201	1.03373	1.03688	0.883427	0.889701	1.10613	0.98964	0.996705	1.21313	0.889017		0.878533	1.17016	0.949744	0.964183	1.16998	1.00633			0.182712	1	0.0724918
365	sp|Q07812|BAX_HUMAN	Q07812	BAX	Apoptosis regulator BAX OS=Homo sapiens OX=9606 GN=BAX PE=1 SV=1	1	9.25509	10.4284	10.4655	10.9281	10.8442	10.1004	8.91878	9.92551	9.03763	11.0899	9.83752	9.16908		0.920938	1.03768	1.04138	1.08741	1.07907	1.00505	0.887473	0.987649	0.899299	1.10351	0.978893	0.912379		0.963662	0.951781	0.863567	1.01481	0.907166	0.907795			0.12893	1	0.0258004
366	sp|Q9UIG0|BAZ1B_HUMAN	Q9UIG0	BAZ1B	Tyrosine-protein kinase BAZ1B OS=Homo sapiens OX=9606 GN=BAZ1B PE=1 SV=2	1	9.93164	8.58169	12.1561	10.014	8.03217	10.7782	11.062	10.2338	9.3927	11.2453	9.05206	9.52034		0.971486	0.839438	1.18908	0.979538	0.785685	1.0543	1.08206	1.00105	0.918769	1.09998	0.885447	0.931254		1.11382	1.19252	0.772674	1.12296	1.12698	0.883294			0.0621191	1	0.0410896
367	sp|Q8NFJ9|BBS1_HUMAN	Q8NFJ9	BBS1	BBSome complex member BBS1 OS=Homo sapiens OX=9606 GN=BBS1 PE=1 SV=1	1	9.67372	11.1392	8.93905	9.80034	9.76121	11.4609	9.71629	10.6914	9.76935	9.04653	9.45859	10.5434		0.975435	1.12321	0.901356	0.988202	0.984257	1.15564	0.979728	1.07806	0.985078	0.912193	0.953743	1.06312		1.0044	0.959799	1.09288	0.923083	0.968998	0.919942			0.823429	1	-0.118856
368	sp|Q9BXC9|BBS2_HUMAN	Q9BXC9	BBS2	BBSome complex member BBS2 OS=Homo sapiens OX=9606 GN=BBS2 PE=1 SV=2	1	10.0379	8.40493	11.9543	10.5289	9.93386	10.1798	9.50804	9.70312	10.9661	10.1262	8.7913	9.86565		0.990675	0.829514	1.17981	1.03914	0.980409	1.00468	0.938384	0.957637	1.08228	0.999393	0.867646	0.973678		0.947217	1.15446	0.917334	0.961753	0.884983	0.969142			0.328115	1	-0.0940855
369	sp|Q96RK4|BBS4_HUMAN	Q96RK4	BBS4	BBSome complex member BBS4 OS=Homo sapiens OX=9606 GN=BBS4 PE=1 SV=2	1	10.5895	11.7976	11.172	8.75508	10.2933	11.4803	9.83259	11.0053	8.45118	7.67222	8.84229	10.1085		0.946648	1.05464	0.998713	0.782657	0.920169	1.02628	0.87898	0.983818	0.75549	0.685855	0.790452	0.903648		0.928518	0.932849	0.756463	0.876317	0.85903	0.880511			0.0173786	1	0.00555266
370	sp|Q9UHQ4|BAP29_HUMAN	Q9UHQ4	BCAP29	B-cell receptor-associated protein 29 OS=Homo sapiens OX=9606 GN=BCAP29 PE=1 SV=2	1	10.8605	9.81526	10.2383	9.87717	10.1449	9.7909	9.77395	9.79199	9.91766	10.6931	9.60301	9.49325		1.05394	0.952504	0.993554	0.958512	0.984492	0.950139	0.948495	0.950246	0.962441	1.03769	0.931906	0.921255		0.89995	0.997629	0.968684	1.08261	0.946586	0.9696			0.355899	1	0.0640617
371	sp|P51572|BAP31_HUMAN	P51572	BCAP31	B-cell receptor-associated protein 31 OS=Homo sapiens OX=9606 GN=BCAP31 PE=1 SV=3	3	10.011	9.58424	10.521	9.72255	10.2206	10.1086	10.0201	9.87964	9.07323	9.626	10.554	10.679		0.997239	0.954725	1.04804	0.968502	1.01812	1.00696	0.998146	0.98415	0.903821	0.958884	1.05133	1.06377		1.00091	1.03082	0.862395	0.990069	1.03262	1.05642			0.438016	1	0.093192
372	sp|O75934|SPF27_HUMAN	O75934	BCAS2	Pre-mRNA-splicing factor SPF27 OS=Homo sapiens OX=9606 GN=BCAS2 PE=1 SV=1	3	9.8556	9.5041	10.486	10.3467	10.6198	10.2811	9.71601	10.2336	9.16626	10.5593	8.96871	10.2629		0.990654	0.955322	1.05402	1.04001	1.06747	1.03342	0.976622	1.02865	0.921363	1.06138	0.901506	1.03159		0.985836	1.07675	0.874138	1.02055	0.844525	0.998226			0.107005	1	-0.0363492
373	sp|Q9H6U6|BCAS3_HUMAN	Q9H6U6	BCAS3	BCAS3 microtubule associated cell migration factor OS=Homo sapiens OX=9606 GN=BCAS3 PE=1 SV=3	1	9.9119	10.42	10.1006	10.2168	10.1514	10.5603	9.29573	10.0803	9.60083	9.25957	10.202	10.2007		0.977105	1.02719	0.995704	1.00716	1.00072	1.04102	0.916364	0.993701	0.94644	0.9128	1.00571	1.00557		0.937836	0.967396	0.950524	0.906309	1.00499	0.965945			0.0712046	1	0.00962843
374	sp|P54687|BCAT1_HUMAN	P54687	BCAT1	Branched-chain-amino-acid aminotransferase, cytosolic OS=Homo sapiens OX=9606 GN=BCAT1 PE=1 SV=3	2	11.1097	11.2447	9.81801	10.303	10.1856	10.3945	9.13572	10.2656	8.33667	8.79974	9.87446	10.5324		1.03595	1.04854	0.915506	0.960731	0.94978	0.969259	0.851884	0.95724	0.777374	0.820555	0.92077	0.982118		0.822322	0.912923	0.849119	0.854094	0.969456	1.01327			0.666565	1	0.132117
375	sp|O15382|BCAT2_HUMAN	O15382	BCAT2	Branched-chain-amino-acid aminotransferase, mitochondrial OS=Homo sapiens OX=9606 GN=BCAT2 PE=1 SV=2	2	11.6458	8.98667	10.2649	8.65606	8.44562	9.33558	11.3143	9.52329	11.4096	9.79141	9.71237	10.9143		1.13076	0.872566	0.996677	0.840466	0.820033	0.906444	1.09857	0.92467	1.10783	0.950703	0.943029	1.05973		0.971535	1.05971	1.11152	1.13116	1.14999	1.16911			0.882543	1	0.136764
376	sp|Q9P287|BCCIP_HUMAN	Q9P287	BCCIP	BRCA2 and CDKN1A-interacting protein OS=Homo sapiens OX=9606 GN=BCCIP PE=1 SV=1	4	10.9923	9.97632	10.509	9.74088	10.4191	9.70907	9.55894	10.2353	9.0885	9.74118	9.77871	10.2507		1.04763	0.950801	1.00157	0.928362	0.993003	0.92533	0.911022	0.975486	0.866187	0.92839	0.931967	0.976946		0.869601	1.02596	0.864832	1.00003	0.938534	1.05578			0.544052	1	0.120314
377	sp|Q9P287-2|BCCIP_HUMAN	Q9P287-2	BCCIP	Isoform of Q9P287, Isoform 2 of BRCA2 and CDKN1A-interacting protein OS=Homo sapiens OX=9606 GN=BCCIP	1	10.3335	10.9188	10.0908	9.56948	9.6205	11.1455	9.95185	10.625	10.1074	9.28687	10.2617	8.08859		0.989071	1.04509	0.965841	0.915942	0.920825	1.06679	0.95254	1.01697	0.96743	0.888892	0.982199	0.774198		0.963066	0.973092	1.00164	0.970468	1.06665	0.725725			0.230726	1	-0.10713
378	sp|P12694|ODBA_HUMAN	P12694	BCKDHA	2-oxoisovalerate dehydrogenase subunit alpha, mitochondrial OS=Homo sapiens OX=9606 GN=BCKDHA PE=1 SV=2	1	9.44096	9.99524	10.683	10.369	10.4756	9.57414	8.03806	11.0969	10.8425	9.59735	10.077	9.81039		0.94036	0.995568	1.06407	1.03279	1.04341	0.953625	0.800625	1.1053	1.07996	0.955937	1.00371	0.977156		0.851403	1.11022	1.01493	0.925584	0.961946	1.02468			0.0677105	1	-0.0241677
379	sp|O14874|BCKD_HUMAN	O14874	BCKDK	Branched-chain alpha-ketoacid dehydrogenase kinase OS=Homo sapiens OX=9606 GN=BCKDK PE=1 SV=2	1	9.18515	9.75259	11.2829	10.3623	9.84206	9.39853	9.51524	9.8437	9.77775	10.5793	10.1853	10.2751		0.911808	0.968137	1.12006	1.02866	0.977019	0.93299	0.944576	0.977182	0.970635	1.05021	1.01109	1.02001		1.03594	1.00934	0.866596	1.02094	1.03488	1.09327			0.550909	1	0.116741
380	sp|O95999|BCL10_HUMAN	O95999	BCL10	B-cell lymphoma/leukemia 10 OS=Homo sapiens OX=9606 GN=BCL10 PE=1 SV=1	1	11.8956	11.1617	8.55153	11.4024	10.9644	9.65322	8.92767	9.32621	7.45519	10.6957	8.48148	11.4849		1.12902	1.05935	0.811628	1.08221	1.04063	0.916189	0.847327	0.885153	0.707574	1.01513	0.804979	1.09004		0.7505	0.835559	0.871796	0.938022	0.77355	1.18975			0.459043	1	0.219706
381	sp|Q9HB09|B2L12_HUMAN	Q9HB09	BCL2L12	Bcl-2-like protein 12 OS=Homo sapiens OX=9606 GN=BCL2L12 PE=1 SV=2	1	12.5959	12.2749	8.58025	9.20696	10.5674	9.31675	7.7104	13.1593	5.99902	9.74537	10.0033	10.8404		1.12964	1.10086	0.769505	0.825711	0.947722	0.835556	0.691494	1.18017	0.538012	0.873996	0.897127	0.972205		0.612137	1.07205	0.699166	1.05848	0.946613	1.16354			0.699569	1	0.448453
382	sp|Q9BXK5|B2L13_HUMAN	Q9BXK5	BCL2L13	Bcl-2-like protein 13 OS=Homo sapiens OX=9606 GN=BCL2L13 PE=1 SV=1	2	9.99042	10.2386	9.60514	10.9247	11.2164	10.7811	10.586	8.65849	8.6496	10.9626	8.62302	9.76394		1.00459	1.02955	0.965852	1.09854	1.12787	1.0841	1.06448	0.87066	0.869767	1.10235	0.867094	0.98182		1.05962	0.845667	0.900518	1.00347	0.768787	0.905651			0.177388	1	-0.0692843
383	sp|Q9BQE9|BCL7B_HUMAN	Q9BQE9	BCL7B	B-cell CLL/lymphoma 7 protein family member B OS=Homo sapiens OX=9606 GN=BCL7B PE=1 SV=1	2	9.95317	8.98337	10.2545	11.4167	8.80416	10.3848	10.0923	9.09283	9.77022	8.32524	10.9057	12.017		1.0229	0.923233	1.05387	1.17331	0.904815	1.06726	1.0372	0.934482	1.0041	0.855596	1.12079	1.23501		1.01398	1.01218	0.952774	0.729217	1.2387	1.15718			0.042676	1	0.0320518
384	sp|Q9NYF8|BCLF1_HUMAN	Q9NYF8	BCLAF1	Bcl-2-associated transcription factor 1 OS=Homo sapiens OX=9606 GN=BCLAF1 PE=1 SV=2	2	8.36826	9.21306	10.7789	10.6254	8.28063	11.5783	8.67775	10.8264	11.5177	8.78886	12.0722	9.27251		0.885211	0.974576	1.14021	1.12397	0.875941	1.22478	0.917949	1.14524	1.21837	0.929703	1.27702	0.980864		1.03698	1.17511	1.06854	0.827158	1.45788	0.80085			0.179168	1	-0.14371
385	sp|Q6W2J9|BCOR_HUMAN	Q6W2J9	BCOR	BCL-6 corepressor OS=Homo sapiens OX=9606 GN=BCOR PE=1 SV=1	3	9.93027	9.9561	10.3056	10.3478	10.9747	9.1288	9.21125	9.9685	10.4381	10.5527	9.18404	10.0021		0.986714	0.98928	1.02401	1.0282	1.0905	0.907076	0.915269	0.990512	1.03718	1.04856	0.912565	0.993847		0.927593	1.00125	1.01286	1.0198	0.836834	1.09566			0.00747162	1	-0.00290088
386	sp|Q5H9F3|BCORL_HUMAN	Q5H9F3	BCORL1	BCL-6 corepressor-like protein 1 OS=Homo sapiens OX=9606 GN=BCORL1 PE=1 SV=2	1	9.60634	9.32128	8.5378	12.6489	10.4161	9.87736	6.04222	11.0506	10.7504	10.3347	10.2681	11.1462		1.04928	1.01815	0.932569	1.38162	1.13773	1.07889	0.659981	1.20704	1.17424	1.12884	1.12157	1.21748		0.628983	1.18552	1.25915	0.817041	0.985789	1.12846			0.0144512	1	-0.0156246
387	sp|P11274|BCR_HUMAN	P11274	BCR	Breakpoint cluster region protein OS=Homo sapiens OX=9606 GN=BCR PE=1 SV=2	2	10.7079	9.55844	10.2575	9.99192	9.90172	10.1421	10.9182	9.38101	9.20321	9.4406	10.3657	10.1316		1.05241	0.93944	1.00815	0.982043	0.973178	0.996806	1.07308	0.922001	0.904526	0.927858	1.01878	0.995773		1.01964	0.981437	0.897215	0.944824	1.04686	0.998964			0.263261	1	0.0460468
388	sp|Q9Y276|BCS1_HUMAN	Q9Y276	BCS1L	Mitochondrial chaperone BCS1 OS=Homo sapiens OX=9606 GN=BCS1L PE=1 SV=1	1	9.30351	10.6105	9.82077	11.9112	10.7316	9.47574	9.25587	9.47591	9.54511	10.1816	9.88822	9.79997		0.938649	1.07051	0.990836	1.20174	1.08273	0.956025	0.933843	0.956042	0.963024	1.02724	0.997642	0.988737		0.99488	0.893068	0.971931	0.854791	0.921412	1.03422			0.107494	1	-0.0280869
389	sp|Q9BUT1|DHRS6_HUMAN	Q9BUT1	BDH2	Dehydrogenase/reductase SDR family member 6 OS=Homo sapiens OX=9606 GN=BDH2 PE=1 SV=2	1	11.3609	9.3661	9.84259	11.706	7.01267	11.95	10.6724	11.7409	9.53284	9.56319	8.45235	8.80009		1.11492	0.919158	0.96592	1.14879	0.6882	1.17273	1.04736	1.15221	0.935522	0.9385	0.829486	0.863612		0.939401	1.25355	0.96853	0.816948	1.2053	0.736413			0.348814	1	-0.217803
390	sp|A6H8Y1|BDP1_HUMAN	A6H8Y1	BDP1	Transcription factor TFIIIB component B'' homolog OS=Homo sapiens OX=9606 GN=BDP1 PE=1 SV=3	1	9.53846	10.7706	9.99578	9.97253	9.94586	10.7234	9.89619	9.41288	10.4297	10.072	9.73733	9.50525		0.94425	1.06623	0.989522	0.987221	0.98458	1.06155	0.979663	0.931818	1.03248	0.997063	0.963937	0.940962		1.0375	0.873939	1.04341	1.00997	0.979034	0.8864			0.132229	1	-0.0367529
391	sp|O15155|BET1_HUMAN	O15155	BET1	BET1 homolog OS=Homo sapiens OX=9606 GN=BET1 PE=1 SV=1	1	9.85009	9.54605	10.3962	10.1333	10.3419	10.1575	9.70548	9.88279	9.78077	9.99644	9.91991	10.2895		0.991874	0.961258	1.04687	1.02039	1.0414	1.02283	0.977313	0.995167	0.984894	1.00661	0.998905	1.03612		0.985319	1.03528	0.940801	0.986496	0.959195	1.013			0.00405304	1	-0.000577292
392	sp|Q9NYM9|BET1L_HUMAN	Q9NYM9	BET1L	BET1-like protein OS=Homo sapiens OX=9606 GN=BET1L PE=1 SV=1	1	9.78046	10.3489	11.4632	8.3046	8.60828	10.6396	8.35009	12.0757	9.09109	11.7727	9.7241	9.8413		0.928745	0.98272	1.08854	0.788598	0.817435	1.01033	0.792917	1.1467	0.863283	1.11793	0.923393	0.934522		0.853752	1.16686	0.793068	1.41762	1.12962	0.924969			0.541068	1	0.30225
393	sp|Q8TD16|BICD2_HUMAN	Q8TD16	BICD2	Protein bicaudal D homolog 2 OS=Homo sapiens OX=9606 GN=BICD2 PE=1 SV=1	2	10.0815	10.0582	10.5046	9.82397	9.86231	10.6323	9.80818	10.4896	10.0632	9.61109	9.3317	9.73324		0.986953	0.984672	1.02837	0.961741	0.965493	1.04087	0.960194	1.02691	0.985164	0.9409	0.913548	0.952858		0.972887	1.04289	0.957982	0.97833	0.946198	0.915442			0.624949	1	-0.0659525
394	sp|P55957|BID_HUMAN	P55957	BID	BH3-interacting domain death agonist OS=Homo sapiens OX=9606 GN=BID PE=1 SV=1	3	9.99945	10.2465	9.37424	10.2118	9.64308	10.1637	10.0433	10.3301	9.84499	9.32467	9.79723	11.021		1.01277	1.03779	0.949444	1.03427	0.976673	1.0294	1.01721	1.04625	0.997122	0.944423	0.992285	1.11623		1.00439	1.00815	1.05022	0.91313	1.01599	1.08434			0.123775	1	-0.0267087
395	sp|O00499|BIN1_HUMAN	O00499	BIN1	Myc box-dependent-interacting protein 1 OS=Homo sapiens OX=9606 GN=BIN1 PE=1 SV=1	1	9.21127	11.0015	8.69332	10.9428	10.2529	10.2492	9.5831	10.6123	9.73453	10.6328	10.4738	8.61242		0.955985	1.14179	0.902229	1.13569	1.06409	1.06371	0.994574	1.10138	1.01029	1.10352	1.08702	0.893833		1.04037	0.964615	1.11977	0.971669	1.02154	0.840301			0.603213	1	-0.143352
396	sp|Q9NR09|BIRC6_HUMAN	Q9NR09	BIRC6	Baculoviral IAP repeat-containing protein 6 OS=Homo sapiens OX=9606 GN=BIRC6 PE=1 SV=3	3	10.2225	11.0648	9.75633	10.2002	10.4652	10.4926	9.35572	9.36884	9.3337	10.9464	9.56628	9.2276		0.987883	1.06928	0.942836	0.985725	1.01133	1.01398	0.904121	0.905389	0.901993	1.05784	0.924469	0.89174		0.91521	0.846727	0.956681	1.07316	0.914108	0.879443			0.281838	1	0.0729039
397	sp|P54132|BLM_HUMAN	P54132	BLM	RecQ-like DNA helicase BLM OS=Homo sapiens OX=9606 GN=BLM PE=1 SV=1	2	10.1125	10.8987	10.0964	10.827	10.2688	9.90806	9.23498	10.0529	9.4821	9.41621	9.79061	9.91168		0.975243	1.05106	0.973696	1.04415	0.990321	0.955529	0.890617	0.969495	0.914449	0.908095	0.944202	0.955877		0.913226	0.922396	0.939153	0.869694	0.95343	1.00036			0.130842	1	0.0227901
398	sp|Q13867|BLMH_HUMAN	Q13867	BLMH	Bleomycin hydrolase OS=Homo sapiens OX=9606 GN=BLMH PE=1 SV=1	4	11.3642	12.2062	12.8419	12.2304	11.8308	12.7899	7.86077	8.43346	7.44422	8.41039	7.82864	6.75908		0.936293	1.00566	1.05804	1.00766	0.974734	1.05376	0.647647	0.69483	0.613327	0.69293	0.645	0.556879		0.691715	0.690918	0.57968	0.687662	0.661719	0.528468			0.175925	1	-0.0680716
399	sp|Q6QNY1|BL1S2_HUMAN	Q6QNY1	BLOC1S2	Biogenesis of lysosome-related organelles complex 1 subunit 2 OS=Homo sapiens OX=9606 GN=BLOC1S2 PE=1 SV=1	1	10.0302	10.9267	9.49146	10.4002	10.3563	9.97912	9.95663	9.41153	9.36369	10.0545	10.0716	9.95822		0.988252	1.07658	0.935171	1.0247	1.02038	0.983219	0.981002	0.927295	0.922582	0.990645	0.992328	0.981159		0.992664	0.861337	0.986539	0.966764	0.972512	0.997905			0.27895	1	0.0511748
400	sp|Q6BDS2|BLT3A_HUMAN	Q6BDS2	BLTP3A	Bridge-like lipid transfer protein family member 3A OS=Homo sapiens OX=9606 GN=BLTP3A PE=1 SV=1	1	10.8079	11.1443	9.87245	9.89612	9.34834	10.016	10.2631	9.61455	10.1548	8.45435	10.3795	10.0485		1.01882	1.05054	0.930641	0.932873	0.881235	0.944178	0.967465	0.90633	0.957259	0.796962	0.978439	0.947238		0.949593	0.86273	1.0286	0.854309	1.1103	1.00324			0.164624	1	0.0584691
401	sp|P53004|BIEA_HUMAN	P53004	BLVRA	Biliverdin reductase A OS=Homo sapiens OX=9606 GN=BLVRA PE=1 SV=2	2	10.3683	10.9856	9.15535	10.0297	10.7686	10.3177	9.83704	10.105	9.53684	9.07265	10.1654	9.65777		1.01952	1.08022	0.900251	0.98623	1.05888	1.01454	0.967281	0.993626	0.937763	0.892118	0.999569	0.949654		0.948757	0.919833	1.04167	0.904574	0.943987	0.936041			0.428723	1	-0.0618861
402	sp|P30043|BLVRB_HUMAN	P30043	BLVRB	Flavin reductase (NADPH) OS=Homo sapiens OX=9606 GN=BLVRB PE=1 SV=3	2	11.011	11.6711	10.4148	9.93483	11.1945	11.1924	8.91251	9.76534	8.85882	8.38284	9.23751	9.42443		0.998068	1.0579	0.944028	0.900524	1.01471	1.01451	0.807857	0.885161	0.802991	0.759847	0.837317	0.85426		0.809421	0.836711	0.850601	0.843783	0.825183	0.84204			0.129178	1	0.00845713
403	sp|Q9NSY1|BMP2K_HUMAN	Q9NSY1	BMP2K	BMP-2-inducible protein kinase OS=Homo sapiens OX=9606 GN=BMP2K PE=1 SV=2	1	9.0725	10.5353	9.97337	10.1165	10.1271	8.87856	8.67065	11.1825	11.9581	10.7951	9.86758	8.82258		0.920094	1.06845	1.01146	1.02597	1.02705	0.900426	0.87934	1.13409	1.21274	1.0948	1.00073	0.894748		0.955707	1.06143	1.199	1.06708	0.97437	0.993694			0.295969	1	-0.0784663
404	sp|Q14692|BMS1_HUMAN	Q14692	BMS1	Ribosome biogenesis protein BMS1 homolog OS=Homo sapiens OX=9606 GN=BMS1 PE=1 SV=1	2	10.0151	9.26724	9.99761	9.789	9.33968	9.95767	10.6884	9.23185	10.3306	10.1466	10.7212	10.515		1.02614	0.949514	1.02435	1.00297	0.956936	1.02026	1.09513	0.945888	1.05846	1.03961	1.09848	1.07736		1.06723	0.996182	1.03331	1.03653	1.14792	1.05597			0.514498	1	0.0645783
405	sp|Q12981|SEC20_HUMAN	Q12981	BNIP1	Vesicle transport protein SEC20 OS=Homo sapiens OX=9606 GN=BNIP1 PE=1 SV=3	1	9.66541	10.2457	9.96651	9.31962	10.9909	9.28754	10.5035	8.58858	9.0843	10.3091	11.8652	10.1737		0.9705	1.02877	1.00073	0.935779	1.10359	0.932559	1.05466	0.862376	0.912151	1.03513	1.19138	1.02154		1.08671	0.838262	0.911482	1.10617	1.07955	1.09541			0.732409	1	0.218579
406	sp|Q96IK1|BOD1_HUMAN	Q96IK1	BOD1	Biorientation of chromosomes in cell division protein 1 OS=Homo sapiens OX=9606 GN=BOD1 PE=1 SV=2	1	10.0502	9.90159	9.49494	10.5594	10.6321	10.5244	9.49151	10.1953	9.92877	9.57973	9.94092	9.70113		1.0239	1.00876	0.967333	1.07578	1.08318	1.07222	0.966984	1.03868	1.01153	0.975971	1.01277	0.98834		0.944409	1.02966	1.04569	0.907219	0.934994	0.921772			0.996491	1	-0.126357
407	sp|Q9Y3E2|BOLA1_HUMAN	Q9Y3E2	BOLA1	BolA-like protein 1 OS=Homo sapiens OX=9606 GN=BOLA1 PE=1 SV=1	1	10.1052	12.0808	9.48917	10.5629	9.47823	9.54137	10.2128	9.97235	9.55791	9.89504	10.5535	8.55061		0.95708	1.14419	0.89873	1.00043	0.897694	0.903674	0.96727	0.944493	0.905241	0.937171	0.999531	0.809838		1.01065	0.825469	1.00724	0.936771	1.11344	0.896161			0.139505	1	0.0512155
408	sp|Q9H3K6|BOLA2_HUMAN	Q9H3K6	BOLA2B	BolA-like protein 2 OS=Homo sapiens OX=9606 GN=BOLA2B PE=1 SV=1	1	8.46399	9.15075	10.5423	9.04938	8.59508	10.3657	11.7517	10.2065	11.5638	10.3213	9.99306	9.99646		0.901799	0.974971	1.12323	0.96417	0.915767	1.10442	1.25209	1.08746	1.23207	1.09969	1.06471	1.06508		1.38844	1.11537	1.0969	1.14056	1.16265	0.964381			0.41475	1	-0.136529
409	sp|Q53S33|BOLA3_HUMAN	Q53S33	BOLA3	BolA-like protein 3 OS=Homo sapiens OX=9606 GN=BOLA3 PE=1 SV=1	2	9.35901	10.1212	9.8464	9.76888	9.78949	10.4052	10.0808	10.3131	9.73415	9.8868	10.4814	10.2135		0.957391	1.03536	1.00725	0.999319	1.00143	1.06442	1.03123	1.05499	0.995766	1.01138	1.07221	1.0448		1.07713	1.01896	0.9886	1.01207	1.07068	0.98157			0.0646286	1	-0.00957778
410	sp|Q14137|BOP1_HUMAN	Q14137	BOP1	Ribosome biogenesis protein BOP1 OS=Homo sapiens OX=9606 GN=BOP1 PE=1 SV=2	2	9.38291	11.5136	9.86117	8.73295	11.6051	10.3785	9.89017	11.333	9.21287	9.66689	9.0623	9.36052		0.915176	1.123	0.961825	0.851781	1.13192	1.01228	0.964653	1.10538	0.898591	0.942875	0.883905	0.912993		1.05406	0.984312	0.934256	1.10694	0.780888	0.901916			0.255047	1	-0.104734
411	sp|P07738|PMGE_HUMAN	P07738	BPGM	Bisphosphoglycerate mutase OS=Homo sapiens OX=9606 GN=BPGM PE=1 SV=2	2	9.504	11.2931	9.59692	9.92055	9.64439	10.5127	11.631	10.2047	8.40869	9.66143	9.7986	9.82397		0.93808	1.11467	0.947252	0.979195	0.951937	1.03764	1.14802	1.00724	0.829969	0.953619	0.967159	0.969663		1.2238	0.903625	0.876186	0.97388	1.01599	0.934488			0.0464802	1	-0.0225073
412	sp|O95861|BPNT1_HUMAN	O95861	BPNT1	3'(2'),5'-bisphosphate nucleotidase 1 OS=Homo sapiens OX=9606 GN=BPNT1 PE=1 SV=1	1	10.3938	9.49941	9.08421	9.0898	9.58903	6.87937	12.0399	10.5529	11.9608	8.78013	11.2319	10.8987		1.07606	0.983463	0.940478	0.941056	0.992741	0.712213	1.24647	1.09253	1.23829	0.908997	1.16283	1.12833		1.15837	1.1109	1.31666	0.965932	1.17133	1.58426			0.0402808	1	0.0270815
413	sp|Q9NX62|IMPA3_HUMAN	Q9NX62	BPNT2	Golgi-resident adenosine 3',5'-bisphosphate 3'-phosphatase OS=Homo sapiens OX=9606 GN=BPNT2 PE=1 SV=1	2	10.735	9.39798	10.1897	9.65569	9.81631	9.28277	10.2183	10.2454	10.797	10.7246	9.85592	9.08142		1.06207	0.929799	1.00813	0.955296	0.971188	0.918401	1.01096	1.01364	1.06821	1.06105	0.975106	0.89848		0.95187	1.09017	1.0596	1.1107	1.00403	0.978309			0.0152311	1	-0.0037555
414	sp|Q12830|BPTF_HUMAN	Q12830	BPTF	Nucleosome-remodeling factor subunit BPTF OS=Homo sapiens OX=9606 GN=BPTF PE=1 SV=3	3	9.57342	10.3911	10.6887	10.3704	8.6422	10.7204	9.09792	10.6303	10.375	9.07903	10.5691	9.86243		0.93694	1.01697	1.04609	1.01494	0.845803	1.04919	0.890404	1.04038	1.01539	0.888555	1.03439	0.965226		0.950332	1.02302	0.970647	0.875477	1.22296	0.919972			0.0435326	1	0.0206086
415	sp|Q7Z569|BRAP_HUMAN	Q7Z569	BRAP	BRCA1-associated protein OS=Homo sapiens OX=9606 GN=BRAP PE=1 SV=2	1	8.08349	10.8489	10.6781	12.9058	10.9378	10.5516	8.42991	8.80759	9.4859	8.27312	10.1338	10.8641		0.818982	1.09916	1.08186	1.30755	1.10816	1.06903	0.854079	0.892345	0.961067	0.838194	1.02671	1.1007		1.04285	0.811843	0.888349	0.64104	0.926492	1.02962			0.156245	1	-0.0995185
416	sp|Q6PJG6|BRAT1_HUMAN	Q6PJG6	BRAT1	BRCA1-associated ATM activator 1 OS=Homo sapiens OX=9606 GN=BRAT1 PE=1 SV=2	1	9.53316	12.1533	11.3324	12.6076	8.78625	9.47547	9.78474	9.40479	10.4378	10.389	7.62956	8.466		0.866157	1.10421	1.02963	1.14549	0.798294	0.860915	0.889014	0.854493	0.948348	0.943914	0.693201	0.769198		1.02639	0.773849	0.921055	0.824024	0.868353	0.893465			0.190155	1	-0.0648228
417	sp|P38398|BRCA1_HUMAN	P38398	BRCA1	Breast cancer type 1 susceptibility protein OS=Homo sapiens OX=9606 GN=BRCA1 PE=1 SV=2	2	9.972	11.1457	10.6915	10.1143	10.6781	9.74512	9.07899	9.01944	9.95027	9.97562	10.4771	9.15197		0.940484	1.05118	1.00834	0.953902	1.00708	0.919087	0.856262	0.850646	0.938435	0.940826	0.988122	0.863145		0.910448	0.809233	0.930675	0.986291	0.981178	0.939134			0.817243	1	0.135484
418	sp|P46736|BRCC3_HUMAN	P46736	BRCC3	Lys-63-specific deubiquitinase BRCC36 OS=Homo sapiens OX=9606 GN=BRCC3 PE=1 SV=2	1	9.79231	9.78621	11.4343	10.1721	9.74546	12.5236	8.27017	9.70264	12.3958	8.9111	9.22409	8.04224		0.947252	0.946662	1.10609	0.983987	0.94272	1.21146	0.800009	0.938578	1.1991	0.862009	0.892286	0.777961		0.844558	0.991461	1.08409	0.876037	0.946502	0.642167			0.547621	1	-0.256542
419	sp|P25440|BRD2_HUMAN	P25440	BRD2	Bromodomain-containing protein 2 OS=Homo sapiens OX=9606 GN=BRD2 PE=1 SV=2	3	8.66604	9.86186	9.63419	9.79309	9.80638	10.5542	10.4976	10.1603	10.3123	10.0958	10.2145	10.4037		0.92316	1.05055	1.02629	1.04322	1.04464	1.1243	1.11827	1.08233	1.09853	1.07546	1.08812	1.10827		1.21135	1.03026	1.07039	1.03091	1.04162	0.985744			0.60387	1	-0.111909
420	sp|Q9H0E9|BRD8_HUMAN	Q9H0E9	BRD8	Bromodomain-containing protein 8 OS=Homo sapiens OX=9606 GN=BRD8 PE=1 SV=2	1	9.76945	9.11155	10.531	10.5013	9.8904	10.6021	10.364	9.14852	10.4244	10.0139	9.7237	9.91967		0.996475	0.929371	1.07415	1.07113	1.00881	1.08141	1.05711	0.933142	1.06328	1.02141	0.991809	1.0118		1.06085	1.00406	0.989873	0.953582	0.983145	0.935629			1.0809	1	-0.0884896
421	sp|Q8TDN6|BRX1_HUMAN	Q8TDN6	BRIX1	Ribosome biogenesis protein BRX1 homolog OS=Homo sapiens OX=9606 GN=BRIX1 PE=1 SV=2	1	9.68174	9.76359	11.134	10.2788	9.69139	10.899	9.61914	9.76983	10.4501	9.86682	9.06131	9.78426		0.949831	0.957861	1.09231	1.0084	0.950777	1.06925	0.943689	0.958473	1.02521	0.967988	0.888963	0.959888		0.993534	1.00064	0.938572	0.95992	0.934985	0.897717			0.804481	1	-0.0705885
422	sp|Q5VW32|BROX_HUMAN	Q5VW32	BROX	BRO1 domain-containing protein BROX OS=Homo sapiens OX=9606 GN=BROX PE=1 SV=1	1	10.4408	9.45525	9.13735	8.63021	12.2672	13.2371	8.54172	12.6223	9.82843	8.30482	8.46174	9.07305		1.07884	0.977003	0.944154	0.891753	1.26756	1.36777	0.882609	1.30425	1.01556	0.85813	0.874345	0.937511		0.818107	1.33495	1.07563	0.962296	0.689785	0.685428			0.799346	1	-0.456163
423	sp|Q9NW68|BSDC1_HUMAN	Q9NW68	BSDC1	BSD domain-containing protein 1 OS=Homo sapiens OX=9606 GN=BSDC1 PE=1 SV=1	1	10.4374	9.0925	8.23967	11.1303	9.00398	8.46996	8.75677	10.3312	11.9907	10.8831	9.90826	11.7562		1.12757	0.982281	0.890147	1.20243	0.972717	0.915026	0.946011	1.1161	1.29538	1.17572	1.07041	1.27004		0.83898	1.13623	1.45525	0.97779	1.10043	1.38799			0.0438008	1	0.0354775
424	sp|P35613|BASI_HUMAN	P35613	BSG	Basigin OS=Homo sapiens OX=9606 GN=BSG PE=1 SV=2	3	10.7236	11.1619	9.95369	10.5639	11.0651	12.1692	9.68575	9.20151	8.25747	8.79282	8.67713	9.74803		1.01042	1.05171	0.937873	0.995366	1.04259	1.14663	0.912627	0.867	0.778049	0.828492	0.817591	0.918495		0.903218	0.824372	0.82959	0.832349	0.784191	0.80104			0.707783	1	-0.0801661
425	sp|O14981|BTAF1_HUMAN	O14981	BTAF1	TATA-binding protein-associated factor 172 OS=Homo sapiens OX=9606 GN=BTAF1 PE=1 SV=2	2	10.7372	11.0046	9.57071	10.9749	9.91876	10.6179	9.07939	9.50524	9.73801	9.47906	9.80957	9.56452		1.02871	1.05433	0.916952	1.05149	0.950298	1.01729	0.86988	0.91068	0.932981	0.908171	0.939837	0.916359		0.8456	0.863748	1.01748	0.863701	0.988992	0.900788			0.0560238	1	0.0167211
426	sp|P43251|BTD_HUMAN	P43251	BTD	Biotinidase OS=Homo sapiens OX=9606 GN=BTD PE=1 SV=2	1	10.7313	11.2152	12.0266	10.4215	10.9184	9.37791	6.79593	8.54313	9.96893	10.7411	10.01	9.25007		0.947629	0.990358	1.06201	0.920274	0.964148	0.828118	0.600116	0.754404	0.880309	0.948494	0.883939	0.81683		0.633282	0.761748	0.828906	1.03067	0.916808	0.986369			1.2651	1	0.40696
427	sp|P20290|BTF3_HUMAN	P20290	BTF3	Transcription factor BTF3 OS=Homo sapiens OX=9606 GN=BTF3 PE=1 SV=1	3	9.54932	10.045	9.96517	9.28834	9.94468	8.90689	10.4994	9.79408	10.7155	10.4004	10.1442	10.7471		0.969161	1.01947	1.01137	0.942674	1.00929	0.903962	1.06558	0.994002	1.08752	1.05553	1.02953	1.09072		1.09949	0.975016	1.07529	1.11972	1.02006	1.2066			0.411105	1	0.0858937
428	sp|Q96K17|BT3L4_HUMAN	Q96K17	BTF3L4	Transcription factor BTF3 homolog 4 OS=Homo sapiens OX=9606 GN=BTF3L4 PE=1 SV=1	5	9.94812	9.86629	9.79076	9.90853	9.50792	9.77607	9.95767	10.1453	10.5432	9.93637	10.4193	10.2005		1.00808	0.999787	0.992133	1.00407	0.963473	0.990645	1.00905	1.02806	1.06838	1.00689	1.05582	1.03365		1.00096	1.02827	1.07686	1.00281	1.09585	1.04342			0.123695	1	0.0163257
429	sp|Q7KYR7|BT2A1_HUMAN	Q7KYR7	BTN2A1	Butyrophilin subfamily 2 member A1 OS=Homo sapiens OX=9606 GN=BTN2A1 PE=1 SV=3	1	10.6593	10.6769	9.69169	9.77238	11.0019	11.1943	9.68946	9.12748	10.0443	9.21036	9.76191	9.17003		1.03062	1.03232	0.937063	0.944865	1.06374	1.08235	0.936847	0.882511	0.971155	0.890524	0.943852	0.886625		0.909017	0.854881	1.03638	0.942488	0.887293	0.819169			0.312464	1	-0.0778226
430	sp|O43683|BUB1_HUMAN	O43683	BUB1	Mitotic checkpoint serine/threonine-protein kinase BUB1 OS=Homo sapiens OX=9606 GN=BUB1 PE=1 SV=1	1	9.07594	11.3573	9.75308	10.6098	10.1622	9.8001	9.88144	8.91003	10.7327	9.58544	10.0592	10.0727		0.901991	1.12872	0.969287	1.05443	1.00995	0.97396	0.982044	0.885503	1.06665	0.952627	0.999709	1.00105		1.08875	0.784519	1.10044	0.90345	0.989863	1.02782			0.0203528	1	-0.010746
431	sp|O60566|BUB1B_HUMAN	O60566	BUB1B	Mitotic checkpoint serine/threonine-protein kinase BUB1 beta OS=Homo sapiens OX=9606 GN=BUB1B PE=1 SV=3	2	11.7833	9.97348	9.22191	12.004	8.32516	9.02193	9.5214	8.36874	9.98671	9.86458	11.1701	10.7586		1.1411	0.965841	0.893058	1.16248	0.806216	0.873692	0.922061	0.810436	0.967122	0.955295	1.08173	1.04188		0.808045	0.839099	1.08293	0.821772	1.34173	1.1925			0.470979	1	0.280178
432	sp|O43684|BUB3_HUMAN	O43684	BUB3	Mitotic checkpoint protein BUB3 OS=Homo sapiens OX=9606 GN=BUB3 PE=1 SV=1	2	8.79526	10.2323	10.4562	10.4423	9.47113	11.3243	11.2477	10.331	8.537	8.64155	10.7649	9.75638		0.894926	1.04114	1.06393	1.06251	0.963696	1.15226	1.14446	1.05119	0.868647	0.879285	1.09534	0.992721		1.27884	1.00965	0.81645	0.827552	1.1366	0.861546			0.206171	1	-0.126492
433	sp|O43709|BUD23_HUMAN	O43709	BUD23	18S rRNA (guanine-N(7))-methyltransferase OS=Homo sapiens OX=9606 GN=BUD23 PE=1 SV=2	1	8.43769	10.3217	8.60952	10.3882	13.169	11.7536	7.85532	11.9716	11.3544	7.94802	9.32776	8.86316		0.924885	1.1314	0.94372	1.13868	1.4435	1.28835	0.861048	1.31225	1.2446	0.87121	1.02245	0.971521		0.930979	1.15985	1.31882	0.765103	0.70831	0.754082			1.31453	0.9184	-0.600346
434	sp|P41223|BUD31_HUMAN	P41223	BUD31	Protein BUD31 homolog OS=Homo sapiens OX=9606 GN=BUD31 PE=1 SV=2	2	9.87314	9.81072	8.93869	9.62708	10.1175	10.2038	8.85379	9.47066	11.4153	9.43704	10.1341	12.1183		1.03483	1.02829	0.936886	1.00904	1.06044	1.06948	0.927987	0.992643	1.19646	0.989119	1.06218	1.27014		0.896755	0.965338	1.27706	0.980259	1.00165	1.18762			0.0485119	1	0.0256557
435	sp|Q13895|BYST_HUMAN	Q13895	BYSL	Bystin OS=Homo sapiens OX=9606 GN=BYSL PE=1 SV=3	4	9.38127	9.1618	10.1632	10.0443	10.01	10.2059	10.5303	9.35119	9.90504	10.313	10.5776	10.3564		0.980406	0.95747	1.06212	1.04969	1.04611	1.06659	1.10048	0.977263	1.03514	1.07778	1.10544	1.08232		1.12248	1.02067	0.974598	1.02675	1.05671	1.01475			0.0350932	1	-0.00676409
436	sp|Q7L1Q6|5MP2_HUMAN	Q7L1Q6	BZW1	eIF5-mimic protein 2 OS=Homo sapiens OX=9606 GN=BZW1 PE=1 SV=1	2	10.1289	9.32508	9.95394	9.61504	9.82243	9.32785	10.4474	10.4723	9.98924	10.4615	9.72714	10.7292		1.03328	0.951282	1.01543	0.980862	1.00202	0.951565	1.06577	1.06832	1.01904	1.06721	0.992297	1.09452		1.03144	1.12303	1.00355	1.08803	0.990298	1.15023			0.142589	1	0.0308044
437	sp|Q9Y6E2|5MP1_HUMAN	Q9Y6E2	BZW2	eIF5-mimic protein 1 OS=Homo sapiens OX=9606 GN=BZW2 PE=1 SV=1	3	9.46868	11.4585	10.5582	9.17951	9.66468	9.26308	9.70463	9.93738	8.8675	10.6699	10.1679	11.0601		0.902197	1.0918	1.00601	0.874645	0.920873	0.882608	0.924679	0.946856	0.844916	1.01665	0.968819	1.05383		1.02492	0.867246	0.839871	1.16236	1.05207	1.194			1.32797	1	0.322604
438	sp|Q9H0W9|CK054_HUMAN	Q9H0W9	C11orf54	Ester hydrolase C11orf54 OS=Homo sapiens OX=9606 GN=C11orf54 PE=1 SV=1	1	9.01376	9.49466	10.4438	11.4239	9.69823	10.1362	8.92174	10.5016	10.0325	9.28919	11.0877	9.95674		0.933998	0.983828	1.08217	1.18374	1.00492	1.0503	0.924462	1.08817	1.03956	0.962537	1.14889	1.03171		0.98979	1.10605	0.960617	0.813134	1.14327	0.982294			0.158781	1	-0.0678994
439	sp|E9PRG8|CK098_HUMAN	E9PRG8	C11orf98	Uncharacterized protein C11orf98 OS=Homo sapiens OX=9606 GN=C11orf98 PE=1 SV=2	1	10.2811	11.8601	10.428	11.2671	10.9253	10.9537	9.34427	9.56232	6.16347	9.89144	10.1489	9.17426		0.947009	1.09245	0.960543	1.03783	1.00635	1.00896	0.860715	0.8808	0.567727	0.911116	0.934831	0.845055		0.908877	0.806263	0.591048	0.877906	0.928934	0.837547			0.446193	1	0.219068
440	sp|Q99622|C10_HUMAN	Q99622	C12orf57	Protein C10 OS=Homo sapiens OX=9606 GN=C12orf57 PE=1 SV=1	1	10.1409	9.85895	10.0075	12.5311	9.37383	11.6564	9.88095	11.3789	8.75897	7.61583	9.82994	8.96675		1.01384	0.985652	1.00051	1.2528	0.937153	1.16535	0.987852	1.13761	0.875682	0.761395	0.982752	0.896454		0.974365	1.15417	0.875239	0.607756	1.04866	0.769255			0.549596	1	-0.335164
441	sp|Q6ZRI6|CO039_HUMAN	Q6ZRI6	C15orf39	Uncharacterized protein C15orf39 OS=Homo sapiens OX=9606 GN=C15orf39 PE=1 SV=3	1	9.7922	10.2033	9.28541	12.3822	10.9853	11.5133	10.1029	9.03839	10.2451	8.26707	9.30908	8.87567		1.00327	1.04539	0.951344	1.26863	1.12551	1.17961	1.0351	0.926035	1.04967	0.847009	0.953769	0.909364		1.03173	0.885828	1.10336	0.667656	0.847413	0.770903			1.37084	1	-0.403042
442	sp|Q9HAS0|NJMU_HUMAN	Q9HAS0	C17orf75	Protein Njmu-R1 OS=Homo sapiens OX=9606 GN=C17orf75 PE=1 SV=2	1	8.93441	11.4576	10.4886	7.91827	10.8383	9.59572	9.35979	10.985	8.41558	8.26292	12.5169	11.2268		0.867961	1.11309	1.01895	0.769245	1.05292	0.932207	0.909286	1.06717	0.817558	0.802727	1.216	1.09067		1.04761	0.958747	0.802353	1.04353	1.15488	1.16998			0.900979	1	0.26902
443	sp|Q13901|C1D_HUMAN	Q13901	C1D	Nuclear nucleic acid-binding protein C1D OS=Homo sapiens OX=9606 GN=C1D PE=1 SV=1	1	11.6033	8.11822	13.4283	8.88168	11.1103	11.0307	9.16479	10.0632	8.88918	8.40118	8.68589	10.6233		1.05008	0.734684	1.21524	0.803777	1.00546	0.998262	0.829397	0.9107	0.804456	0.760292	0.786058	0.961387		0.789845	1.23958	0.661973	0.9459	0.781787	0.963061			0.0525527	1	0.0453231
444	sp|Q9NS00|C1GLT_HUMAN	Q9NS00	C1GALT1	Glycoprotein-N-acetylgalactosamine 3-beta-galactosyltransferase 1 OS=Homo sapiens OX=9606 GN=C1GALT1 PE=1 SV=1	1	9.10204	10.0826	11.347	13.712	7.27246	7.87198	9.80471	10.1957	11.1032	8.02031	8.78671	12.7013		0.894357	0.990702	1.11494	1.34733	0.714584	0.773492	0.9634	1.00182	1.09099	0.788067	0.863372	1.24802		1.0772	1.01122	0.97852	0.584911	1.20822	1.61348			0.0234068	1	0.0324303
445	sp|Q6ZSJ8|CA122_HUMAN	Q6ZSJ8	C1orf122	Uncharacterized protein C1orf122 OS=Homo sapiens OX=9606 GN=C1orf122 PE=1 SV=2	1	9.48272	7.55991	9.42734	10.3675	10.2306	11.0406	10.2432	10.3298	8.25223	11.1115	11.5508	10.4037		1.07473	0.85681	1.06846	1.17501	1.1595	1.25129	1.16093	1.17074	0.935275	1.25934	1.30912	1.17911		1.0802	1.3664	0.875351	1.07177	1.12904	0.942315			0.104144	1	-0.0600782
446	sp|Q8NDD1|CA131_HUMAN	Q8NDD1	C1orf131	Uncharacterized protein C1orf131 OS=Homo sapiens OX=9606 GN=C1orf131 PE=1 SV=4	1	8.41362	9.80672	10.8521	11.0505	10.4893	10.8652	8.90667	8.88679	8.52345	9.87939	10.498	11.8283		0.868207	1.01196	1.11983	1.14031	1.0824	1.12118	0.919085	0.917034	0.879541	1.01946	1.0833	1.22057		1.0586	0.906195	0.785422	0.894022	1.00083	1.08865			0.33661	1	0.123509
447	sp|Q5SNV9|CA167_HUMAN	Q5SNV9	C1orf167	Uncharacterized protein C1orf167 OS=Homo sapiens OX=9606 GN=C1orf167 PE=2 SV=3	1	9.54539	9.26489	10.2699	10.1241	10.3302	10.55	9.11074	8.88839	10.1447	10.9798	9.77859	11.0133		0.984732	0.955795	1.05947	1.04443	1.0657	1.08837	0.939892	0.916954	1.04656	1.13271	1.00879	1.13617		0.954465	0.959363	0.987812	1.08453	0.946601	1.04391			0.52919	1	0.0815593
448	sp|Q9BV19|CA050_HUMAN	Q9BV19	C1orf50	Uncharacterized protein C1orf50 OS=Homo sapiens OX=9606 GN=C1orf50 PE=1 SV=2	1	9.15238	11.0825	9.93675	10.4045	9.51121	9.64694	10.2313	8.44859	10.0124	11.2039	9.56375	10.8057		0.910032	1.10195	0.988023	1.03453	0.94571	0.959206	1.01731	0.840052	0.995547	1.11402	0.950934	1.07442		1.11789	0.762336	1.00762	1.07683	1.00552	1.12012			0.374386	1	0.166058
449	sp|Q8N6N3|CA052_HUMAN	Q8N6N3	C1orf52	UPF0690 protein C1orf52 OS=Homo sapiens OX=9606 GN=C1orf52 PE=1 SV=1	1	7.8648	8.55938	10.7123	10.2477	8.76924	10.1573	9.1299	13.7998	13.5822	8.14376	9.89935	9.13426		0.869472	0.94626	1.18427	1.13291	0.969461	1.12291	1.00933	1.5256	1.50155	0.900312	1.0944	1.00981		1.16086	1.61224	1.26791	0.794688	1.12887	0.899283			1.18862	1	-0.518842
450	sp|Q07021|C1QBP_HUMAN	Q07021	C1QBP	Complement component 1 Q subcomponent-binding protein, mitochondrial OS=Homo sapiens OX=9606 GN=C1QBP PE=1 SV=1	3	11.5166	9.79356	8.94575	11.0875	10.3391	9.9505	9.02097	9.16562	9.80503	9.35293	11.3648	9.6576		1.14192	0.971073	0.887009	1.09937	1.02517	0.986634	0.894467	0.90881	0.97221	0.927382	1.12687	0.957591		0.783303	0.935882	1.09605	0.843559	1.09921	0.970564			0.110282	1	0.0545189
451	sp|Q86YS7|C2CD5_HUMAN	Q86YS7	C2CD5	C2 domain-containing protein 5 OS=Homo sapiens OX=9606 GN=C2CD5 PE=1 SV=1	1	11.2436	7.39747	9.52633	9.06598	8.56284	11.2462	9.90295	9.55603	9.8756	12.3053	10.1016	11.2162		1.19751	0.787877	1.01461	0.965584	0.911997	1.19779	1.05473	1.01778	1.05181	1.31059	1.07588	1.1946		0.880766	1.2918	1.03666	1.3573	1.1797	0.997331			0.285041	1	0.145714
452	sp|Q9BVC5|ASHWN_HUMAN	Q9BVC5	C2orf49	Ashwin OS=Homo sapiens OX=9606 GN=C2orf49 PE=1 SV=1	1	8.86945	10.332	10.9219	10.0152	9.5003	9.62272	9.99198	10.6412	9.66556	10.2147	10.6532	9.57167		0.883313	1.02897	1.08772	0.997417	0.946139	0.958331	0.995105	1.05977	0.962597	1.01729	1.06096	0.953246		1.12656	1.02993	0.884971	1.01992	1.12136	0.994695			0.157523	1	0.0492881
453	sp|Q49AR2|CE022_HUMAN	Q49AR2	C5orf22	UPF0489 protein C5orf22 OS=Homo sapiens OX=9606 GN=C5orf22 PE=1 SV=2	3	10.1559	10.2697	10.0521	9.9252	10.4675	10.1316	9.11321	9.94781	9.44608	10.2795	10.0071	10.2044		0.999673	1.01087	0.989455	0.976963	1.03034	0.997282	0.897037	0.979189	0.929802	1.01184	0.985023	1.00444		0.89733	0.968658	0.939711	1.03569	0.956018	1.00718			0.963198	1	0.0959908
454	sp|O95873|CF047_HUMAN	O95873	C6orf47	Uncharacterized protein C6orf47 OS=Homo sapiens OX=9606 GN=C6orf47 PE=1 SV=2	1	10.1442	11.8787	9.59157	9.40521	11.2385	9.77212	11.461	9.62231	11.0033	7.72683	6.99907	11.1572		0.962612	1.12721	0.910176	0.892491	1.06645	0.927308	1.08757	0.913092	1.04414	0.733224	0.664164	1.05874		1.12981	0.810045	1.14718	0.821547	0.622778	1.14174			0.386851	1	-0.281939
455	sp|Q9H7E9|CH033_HUMAN	Q9H7E9	C8orf33	UPF0488 protein C8orf33 OS=Homo sapiens OX=9606 GN=C8orf33 PE=1 SV=1	2	9.01148	9.80086	10.012	9.63762	9.56796	10.6845	9.34204	11.3591	10.8924	10.5603	9.78894	9.3428		0.937902	1.02006	1.04204	1.00307	0.99582	1.11203	0.972307	1.18224	1.13367	1.0991	1.01882	0.972385		1.03668	1.15899	1.08793	1.09574	1.0231	0.874427			0.538077	1	-0.138392
456	sp|Q96LT7|CI072_HUMAN	Q96LT7	C9orf72	Guanine nucleotide exchange factor C9orf72 OS=Homo sapiens OX=9606 GN=C9orf72 PE=1 SV=2	1	10.4515	11.4259	10.1213	8.82652	9.41604	11.0639	7.42989	11.6214	10.7057	9.71693	8.90969	10.3112		0.97987	1.07122	0.948914	0.827519	0.882789	1.03728	0.69658	1.08955	1.0037	0.910999	0.835316	0.966713		0.71089	1.01711	1.05773	1.10088	0.946225	0.931967			0.216701	1	0.114702
457	sp|Q9NZ63|TLS1_HUMAN	Q9NZ63	C9orf78	Splicing factor C9orf78 OS=Homo sapiens OX=9606 GN=C9orf78 PE=1 SV=1	1	9.93105	8.75159	10.1258	9.43031	10.5056	9.95856	9.09077	11.341	10.8431	10.3895	10.0298	9.60273		1.03418	0.911356	1.05446	0.982036	1.09401	1.03705	0.946677	1.18101	1.12916	1.08192	1.04447	0.99999		0.915388	1.29588	1.07084	1.10172	0.954711	0.964269			0.260275	1	-0.108247
458	sp|P00918|CAH2_HUMAN	P00918	CA2	Carbonic anhydrase 2 OS=Homo sapiens OX=9606 GN=CA2 PE=1 SV=2	2	8.67253	9.45666	10.0477	10.5016	10.5608	9.47137	10.9696	8.7298	9.76	10.6699	10.811	10.3488		0.923365	1.00685	1.06978	1.11811	1.12441	1.00842	1.16794	0.929463	1.03915	1.13603	1.15105	1.10184		1.26487	0.923138	0.971365	1.01603	1.02369	1.09264			0.00204405	1	0.000949936
459	sp|Q9H8G2|CAAP1_HUMAN	Q9H8G2	CAAP1	Caspase activity and apoptosis inhibitor 1 OS=Homo sapiens OX=9606 GN=CAAP1 PE=1 SV=2	1	9.8558	8.8235	9.58367	11.0254	9.8982	9.16742	10.0925	10.3354	10.5649	10.8792	10.1011	9.67297		1.04615	0.936579	1.01727	1.1703	1.05065	0.973085	1.07128	1.09706	1.12142	1.15478	1.07219	1.02675		1.02402	1.17135	1.10238	0.986735	1.0205	1.05515			0.712897	1	-0.105193
460	sp|Q9Y376|CAB39_HUMAN	Q9Y376	CAB39	Calcium-binding protein 39 OS=Homo sapiens OX=9606 GN=CAB39 PE=1 SV=1	4	10.077	10.9007	9.21906	10.622	10.2635	9.59569	9.79557	10.0162	10.4217	9.24562	9.54169	10.3013		1.00113	1.08297	0.915901	1.05528	1.01966	0.953319	0.973177	0.995101	1.03538	0.91854	0.947954	1.02342		0.972075	0.918867	1.13045	0.87042	0.929674	1.07353			0.223716	1	-0.0723401
461	sp|Q5VU97|CAHD1_HUMAN	Q5VU97	CACHD1	VWFA and cache domain-containing protein 1 OS=Homo sapiens OX=9606 GN=CACHD1 PE=1 SV=2	2	9.83183	9.8793	9.61566	9.97851	10.5448	12.304	8.24079	10.4967	9.48177	9.39811	9.25207	10.9764		1.00575	1.01061	0.983639	1.02076	1.07868	1.25865	0.842996	1.07377	0.969943	0.961385	0.946446	1.12284		0.838174	1.0625	0.986076	0.941834	0.877409	0.8921			0.303088	1	-0.0841356
462	sp|Q9HB71|CYBP_HUMAN	Q9HB71	CACYBP	Calcyclin-binding protein OS=Homo sapiens OX=9606 GN=CACYBP PE=1 SV=2	4	9.67544	10.8412	10.1192	9.57055	9.80061	11.0625	9.62934	9.875	9.37614	9.88737	10.2334	9.92928		0.947461	1.06162	0.99092	0.93719	0.959718	1.08328	0.942947	0.967003	0.918152	0.968214	1.0021	0.972318		0.995236	0.910876	0.926565	1.0331	1.04416	0.897566			0.341164	1	0.0683368
463	sp|P27708|PYR1_HUMAN	P27708	CAD	Multifunctional protein CAD OS=Homo sapiens OX=9606 GN=CAD PE=1 SV=3	1	9.83072	9.93881	9.05218	9.85045	11.0388	10.0941	9.91307	8.96839	11.2527	10.8144	9.94204	9.30435		1.02326	1.03451	0.942225	1.02532	1.14901	1.05068	1.03183	0.933504	1.17127	1.12565	1.03485	0.968473		1.00838	0.90236	1.24309	1.09786	0.900644	0.92176			0.249555	1	-0.103854
464	sp|Q13137-5|CACO2_HUMAN	Q13137-5	CALCOCO2	Isoform of Q13137, Isoform 5 of Calcium-binding and coiled-coil domain-containing protein 2 OS=Homo sapiens OX=9606 GN=CALCOCO2	1	10.1597	10.7385	10.1275	8.97469	10.3542	10.2017	10.4908	10.0972	9.39705	9.81103	9.79917	9.84833		0.982382	1.03835	0.979272	0.867798	1.00119	0.986447	1.0144	0.97634	0.908638	0.948667	0.94752	0.952275		1.03259	0.940284	0.927871	1.09319	0.946393	0.965358			0.238838	1	0.0495849
465	sp|Q05682|CALD1_HUMAN	Q05682	CALD1	Caldesmon OS=Homo sapiens OX=9606 GN=CALD1 PE=1 SV=3	3	9.98917	9.67124	8.96398	10.3907	10.1444	8.89065	9.93101	10.5189	10.2475	10.7997	10.3677	10.0851		1.04692	1.0136	0.939476	1.08901	1.06319	0.931791	1.04083	1.10244	1.074	1.13187	1.08659	1.05697		0.994178	1.08765	1.14319	1.03936	1.02201	1.13434			0.0563123	1	-0.0122965
466	sp|P27797|CALR_HUMAN	P27797	CALR	Calreticulin OS=Homo sapiens OX=9606 GN=CALR PE=1 SV=1	3	10.5916	9.27356	9.96171	9.59585	9.5649	9.11591	10.5467	10.3478	11.0887	9.90246	10.1303	9.88038		1.06531	0.932737	1.00195	0.965153	0.962041	0.916881	1.06079	1.04079	1.11531	0.995993	1.01891	0.993771		0.99576	1.11584	1.11314	1.03195	1.05911	1.08386			0.126289	1	-0.0207427
467	sp|O43852|CALU_HUMAN	O43852	CALU	Calumenin OS=Homo sapiens OX=9606 GN=CALU PE=1 SV=2	3	10.0183	10.6385	10.1033	10.3863	10.8312	10.3595	9.09671	10.2844	9.29604	9.56439	9.67972	9.74155		0.977075	1.03756	0.985367	1.01296	1.05636	1.01036	0.887192	1.00303	0.906633	0.932804	0.944053	0.950083		0.908008	0.966719	0.920097	0.920866	0.893686	0.940345			0.230275	1	-0.0205456
468	sp|O43852-4|CALU_HUMAN	O43852-4	CALU	Isoform of O43852, Isoform 4 of Calumenin OS=Homo sapiens OX=9606 GN=CALU	1	10.015	9.75621	10.5788	10.1466	9.67312	9.95804	9.8278	10.1516	10.1372	10.3828	10.3633	9.00957		0.989949	0.964373	1.04568	1.00296	0.956159	0.984322	0.971449	1.00345	1.00203	1.02631	1.02438	0.890569		0.981312	1.04053	0.958263	1.02328	1.07135	0.904754			0.0265037	1	0.00654473
469	sp|Q8IU85|KCC1D_HUMAN	Q8IU85	CAMK1D	Calcium/calmodulin-dependent protein kinase type 1D OS=Homo sapiens OX=9606 GN=CAMK1D PE=1 SV=1	1	10.5463	10.3836	9.41282	10.6944	10.0085	9.95594	9.81594	8.76799	10.4766	9.1484	10.7562	10.0333		1.04272	1.02663	0.930651	1.05736	0.989549	0.984349	0.970507	0.866895	1.03582	0.904507	1.06347	0.991996		0.930749	0.844406	1.11301	0.855438	1.07471	1.00777			0.0629054	1	0.0276348
470	sp|Q13555|KCC2G_HUMAN	Q13555	CAMK2G	Calcium/calmodulin-dependent protein kinase type II subunit gamma OS=Homo sapiens OX=9606 GN=CAMK2G PE=1 SV=4	1	9.89549	11.4156	9.57841	9.76634	10.0159	10.8942	9.00506	10.7125	9.35427	10.0246	9.90925	9.42828		0.961053	1.10869	0.930258	0.94851	0.972751	1.05805	0.874573	1.0404	0.90849	0.973592	0.962389	0.915677		0.910016	0.938406	0.9766	1.02644	0.989348	0.865438			0.109442	1	0.0252061
471	sp|Q16566|KCC4_HUMAN	Q16566	CAMK4	Calcium/calmodulin-dependent protein kinase type IV OS=Homo sapiens OX=9606 GN=CAMK4 PE=1 SV=1	1	10.3221	10.9896	6.84204	10.3655	8.13751	11.2802	12.2825	9.05479	9.9834	9.07343	11.6779	9.99106		1.0999	1.17102	0.729073	1.10452	0.867116	1.20199	1.3088	0.96486	1.06381	0.966845	1.24438	1.06463		1.18992	0.823946	1.45913	0.87535	1.43508	0.885718			0.132064	1	-0.120871
472	sp|Q8N5S9|KKCC1_HUMAN	Q8N5S9	CAMKK1	Calcium/calmodulin-dependent protein kinase kinase 1 OS=Homo sapiens OX=9606 GN=CAMKK1 PE=1 SV=2	1	11.2494	12.909	8.44635	9.69739	10.6722	10.463	9.86542	10.2176	8.68964	9.33398	8.61287	9.84315		1.03507	1.18777	0.777158	0.892268	0.98196	0.962716	0.907729	0.94013	0.799544	0.85883	0.79248	0.90568		0.876975	0.791506	1.0288	0.962525	0.807039	0.940754			0.0271956	1	0.011083
473	sp|P49069|CAMLG_HUMAN	P49069	CAMLG	Guided entry of tail-anchored proteins factor CAMLG OS=Homo sapiens OX=9606 GN=CAMLG PE=1 SV=1	4	9.55985	10.521	10.0352	9.52914	10.8028	9.49507	10.5364	9.34928	9.81194	9.84641	9.66712	10.8457		0.952299	1.04805	0.999655	0.94924	1.07612	0.945846	1.04958	0.931323	0.977411	0.980844	0.962984	1.08038		1.10215	0.888628	0.977748	1.03329	0.89487	1.14224			0.126754	1	0.0471193
474	sp|Q5T5Y3|CAMP1_HUMAN	Q5T5Y3	CAMSAP1	Calmodulin-regulated spectrin-associated protein 1 OS=Homo sapiens OX=9606 GN=CAMSAP1 PE=1 SV=2	2	10.9371	10.6238	9.89141	8.99	9.51545	9.76779	10.3172	10.6773	8.2902	10.8914	9.87878	10.2196		1.04321	1.01333	0.943467	0.857488	0.907608	0.931676	0.984081	1.01842	0.79074	1.03885	0.942263	0.974772		0.943324	1.00503	0.838121	1.2115	1.03818	1.04626			1.07916	1	0.2426
475	sp|Q08AD1|CAMP2_HUMAN	Q08AD1	CAMSAP2	Calmodulin-regulated spectrin-associated protein 2 OS=Homo sapiens OX=9606 GN=CAMSAP2 PE=1 SV=3	2	7.88344	10.147	9.94222	10.6879	10.0985	10.6546	9.6157	11.6364	7.99119	9.55018	10.3744	11.4185		0.845479	1.08824	1.06628	1.14624	1.08304	1.14268	1.03126	1.24797	0.857034	1.02423	1.11262	1.2246		1.21973	1.14678	0.803763	0.893555	1.02732	1.07169			0.110519	1	-0.0641982
476	sp|Q9P1Y5|CAMP3_HUMAN	Q9P1Y5	CAMSAP3	Calmodulin-regulated spectrin-associated protein 3 OS=Homo sapiens OX=9606 GN=CAMSAP3 PE=1 SV=2	2	10.0245	9.80985	9.39103	10.0912	10.0114	10.599	9.3667	10.4676	10.2144	10.5769	9.72974	9.71757		1.02902	1.00698	0.963993	1.03587	1.02768	1.08799	0.961496	1.07451	1.04851	1.08573	0.998762	0.997513		0.934378	1.06705	1.08768	1.04813	0.971864	0.916842			0.332285	1	-0.0718559
477	sp|Q86VP6|CAND1_HUMAN	Q86VP6	CAND1	Cullin-associated NEDD8-dissociated protein 1 OS=Homo sapiens OX=9606 GN=CAND1 PE=1 SV=2	3	10.296	10.2432	10.3305	9.78683	9.97195	9.73478	10.108	9.84032	9.49522	10.1129	9.92066	10.1597		1.0006	0.995463	1.00394	0.95111	0.9691	0.946052	0.982317	0.956308	0.922771	0.982796	0.964116	0.987346		0.981732	0.960667	0.919148	1.03332	0.994857	1.04365			1.32896	1	0.102533
478	sp|O75155|CAND2_HUMAN	O75155	CAND2	Cullin-associated NEDD8-dissociated protein 2 OS=Homo sapiens OX=9606 GN=CAND2 PE=1 SV=3	3	9.77601	10.3057	10.0313	9.39119	11.156	9.97951	10.1554	10.0102	9.34246	9.9377	10.0805	9.83415		0.973934	1.0267	0.999365	0.935597	1.11142	0.994208	1.01173	0.997264	0.930742	0.990042	1.00427	0.979727		1.03881	0.971328	0.931334	1.05819	0.903588	0.985434			0.0051921	1	0.00128154
479	sp|Q8WVQ1|CANT1_HUMAN	Q8WVQ1	CANT1	Soluble calcium-activated nucleotidase 1 OS=Homo sapiens OX=9606 GN=CANT1 PE=1 SV=1	2	10.0834	9.91635	9.62731	10.2407	10.786	7.80222	11.3329	9.83651	8.39249	12.1511	10.9693	8.86176		1.02103	1.00412	0.974851	1.03697	1.09218	0.790045	1.14756	0.996035	0.849815	1.2304	1.11074	0.897333		1.12392	0.991949	0.871738	1.18654	1.017	1.1358			0.571349	1	0.165315
480	sp|P27824|CALX_HUMAN	P27824	CANX	Calnexin OS=Homo sapiens OX=9606 GN=CANX PE=1 SV=2	2	10.0396	9.53788	9.06609	9.43577	10.1021	9.78761	11.4815	10.1685	9.92903	10.413	9.16175	10.8772		1.0515	0.998955	0.949542	0.98826	1.05804	1.02511	1.20252	1.06501	1.03992	1.09061	0.95956	1.13923		1.14362	1.06612	1.09518	1.10356	0.906919	1.11133			0.335927	1	-0.0878835
481	sp|Q01518|CAP1_HUMAN	Q01518	CAP1	Adenylyl cyclase-associated protein 1 OS=Homo sapiens OX=9606 GN=CAP1 PE=1 SV=5	4	9.86947	10.5442	9.4636	10.0626	10.1403	9.73438	10.2453	10.7001	9.7117	9.91825	9.63321	9.97684		0.991	1.05875	0.950246	1.0104	1.0182	0.977435	1.02873	1.0744	0.975158	0.995898	0.967277	1.00178		1.03808	1.01478	1.02622	0.98565	0.94999	1.02491			0.687014	1	-0.057263
482	sp|P40123|CAP2_HUMAN	P40123	CAP2	Adenylyl cyclase-associated protein 2 OS=Homo sapiens OX=9606 GN=CAP2 PE=1 SV=1	1	10.7623	11.4632	11.013	12.2452	8.59254	6.65364	8.67161	13.1478	10.5739	9.70595	7.56437	9.60641		0.971373	1.03463	0.993996	1.10521	0.775534	0.600535	0.78267	1.18668	0.954365	0.876026	0.682735	0.867042		0.805736	1.14696	0.960129	0.792632	0.880341	1.44378			0.0688095	1	0.061074
483	sp|P07384|CAN1_HUMAN	P07384	CAPN1	Calpain-1 catalytic subunit OS=Homo sapiens OX=9606 GN=CAPN1 PE=1 SV=1	1	10.3585	9.57736	11.2843	12.5046	10.4985	9.60619	9.82393	8.49271	9.44711	8.19281	10.6939	9.52019		0.995364	0.920307	1.08433	1.20159	1.00882	0.923077	0.944	0.816081	0.907791	0.787263	1.0276	0.914813		0.948396	0.886749	0.837191	0.655185	1.01862	0.991048			0.0461867	1	-0.030059
484	sp|P04632|CPNS1_HUMAN	P04632	CAPNS1	Calpain small subunit 1 OS=Homo sapiens OX=9606 GN=CAPNS1 PE=1 SV=1	5	9.51317	9.85672	9.50571	10.2309	10.2192	11.2115	9.9152	9.69282	9.51519	10.4075	9.74054	10.1915		0.988361	1.02405	0.987586	1.06293	1.06171	1.16481	1.03013	1.00702	0.988571	1.08127	1.01198	1.05884		1.04226	0.983371	1.001	1.01726	0.953162	0.909023			0.580956	1	-0.0730308
485	sp|Q14444|CAPR1_HUMAN	Q14444	CAPRIN1	Caprin-1 OS=Homo sapiens OX=9606 GN=CAPRIN1 PE=1 SV=2	3	9.88534	9.45703	10.5689	9.35996	11.9196	11.8155	9.37515	10.096	10.5807	8.87265	9.46239	8.60687		0.991467	0.948509	1.06002	0.938773	1.1955	1.18505	0.940297	1.01259	1.06121	0.889897	0.949046	0.86324		0.94839	1.06756	1.00112	0.947936	0.793852	0.728439			0.990643	1	-0.2956
486	sp|P52907|CAZA1_HUMAN	P52907	CAPZA1	F-actin-capping protein subunit alpha-1 OS=Homo sapiens OX=9606 GN=CAPZA1 PE=1 SV=3	4	9.58287	9.46862	9.88481	9.59966	9.5982	9.61884	11.0769	10.8995	9.48045	10.1544	10.4797	10.156		0.993514	0.981669	1.02482	0.995254	0.995103	0.997243	1.14841	1.13001	0.982895	1.05277	1.0865	1.05293		1.15591	1.15111	0.959093	1.05779	1.09184	1.05584			0.0810167	1	-0.0218614
487	sp|P47755|CAZA2_HUMAN	P47755	CAPZA2	F-actin-capping protein subunit alpha-2 OS=Homo sapiens OX=9606 GN=CAPZA2 PE=1 SV=3	2	10.3706	10.5853	10.5819	9.67786	11.1409	8.95116	9.19471	10.5857	9.90977	9.17965	10.4477	9.37459		0.986487	1.00692	1.0066	0.920595	1.05977	0.851469	0.874636	1.00696	0.942655	0.873204	0.993829	0.891747		0.886617	1.00004	0.936479	0.94852	0.93778	1.0473			0.317899	1	0.0553328
488	sp|P47756|CAPZB_HUMAN	P47756	CAPZB	F-actin-capping protein subunit beta OS=Homo sapiens OX=9606 GN=CAPZB PE=1 SV=5	2	9.51547	10.4005	9.61327	9.81255	9.95703	10.4637	10.2634	10.5519	9.76547	9.82643	9.68288	10.1474		0.966716	1.05663	0.976653	0.996898	1.01158	1.06305	1.04271	1.07201	0.992115	0.998308	0.983725	1.03092		1.07861	1.01456	1.01583	1.00141	0.972467	0.969774			1.01351	1	-0.0783997
489	sp|Q9Y2V2|CHSP1_HUMAN	Q9Y2V2	CARHSP1	Calcium-regulated heat-stable protein 1 OS=Homo sapiens OX=9606 GN=CARHSP1 PE=1 SV=2	1	11.055	8.4367	8.68338	10.1199	8.28438	9.25145	12.218	12.2819	8.19275	11.8829	10.6501	8.94349		1.17711	0.898314	0.924579	1.07754	0.882095	0.985065	1.30094	1.30774	0.872338	1.26525	1.13399	0.952275		1.1052	1.45577	0.943497	1.1742	1.28556	0.966713			0.0288075	1	-0.0189774
490	sp|Q86X55|CARM1_HUMAN	Q86X55	CARM1	Histone-arginine methyltransferase CARM1 OS=Homo sapiens OX=9606 GN=CARM1 PE=1 SV=3	4	9.91517	10.3302	9.46478	9.10247	9.11233	9.39198	10.7444	10.3461	11.658	9.4873	10.0742	10.3731		1.00119	1.0431	0.955711	0.919126	0.920121	0.948359	1.08492	1.04471	1.17717	0.957985	1.01724	1.04743		1.08363	1.00154	1.23172	1.04228	1.10555	1.10446			0.0881188	1	-0.0236376
491	sp|Q5VZK9|CARL1_HUMAN	Q5VZK9	CARMIL1	F-actin-uncapping protein LRRC16A OS=Homo sapiens OX=9606 GN=CARMIL1 PE=1 SV=1	3	10.0927	9.83767	9.9965	10.2825	9.88536	10.3253	10.4338	9.81175	9.65281	9.81143	9.77484	10.0953		1.01174	0.986169	1.00209	1.03076	0.99095	1.03505	1.04593	0.983571	0.967638	0.983539	0.979871	1.012		1.03379	0.997365	0.965619	0.954188	0.98882	0.977732			0.473198	1	-0.0366777
492	sp|Q8N4J0|CARME_HUMAN	Q8N4J0	CARNMT1	Carnosine N-methyltransferase OS=Homo sapiens OX=9606 GN=CARNMT1 PE=1 SV=1	1	10.1606	9.61778	9.45754	9.60152	9.96562	9.47783	10.4606	10.3599	10.2086	10.4849	10.8365	9.3686		1.04261	0.986915	0.970472	0.985246	1.02261	0.972554	1.0734	1.06307	1.04754	1.0759	1.11197	0.961346		1.02953	1.07716	1.07942	1.09201	1.08739	0.988475			0.0615876	1	-0.00944726
493	sp|P49589|SYCC_HUMAN	P49589	CARS1	Cysteine--tRNA ligase, cytoplasmic OS=Homo sapiens OX=9606 GN=CARS1 PE=1 SV=3	2	9.4057	9.62588	9.58473	9.75154	9.36525	9.44061	10.7345	11.0104	11.3111	9.9716	9.49762	10.3011		0.986049	1.00913	1.00482	1.02231	0.981809	0.98971	1.12535	1.15428	1.18581	1.04538	0.995686	1.07992		1.14127	1.14383	1.18012	1.02257	1.01413	1.09114			1.51397	1	-0.148389
494	sp|O15234|CASC3_HUMAN	O15234	CASC3	Protein CASC3 OS=Homo sapiens OX=9606 GN=CASC3 PE=1 SV=2	1	9.00387	10.7812	8.92485	11.0801	10.0616	11.0779	8.54919	10.8582	9.41795	9.14901	10.5592	10.537		0.940845	1.12657	0.932588	1.1578	1.05137	1.15756	0.893335	1.13461	0.984114	0.956012	1.10337	1.10105		0.949503	1.00714	1.05525	0.825715	1.04946	0.951178			0.350967	1	-0.0973123
495	sp|Q8WXE0|CSKI2_HUMAN	Q8WXE0	CASKIN2	Caskin-2 OS=Homo sapiens OX=9606 GN=CASKIN2 PE=1 SV=2	1	9.87771	9.59794	10.4674	10.7337	10.8497	9.57844	9.46305	8.75079	10.9332	10.651	8.0385	11.0586		0.989649	0.961619	1.04873	1.07542	1.08703	0.959665	0.948104	0.876742	1.0954	1.06712	0.805378	1.10796		0.958021	0.911735	1.0445	0.992289	0.740897	1.15453			0.0586586	1	-0.0347159
496	sp|P42575|CASP2_HUMAN	P42575	CASP2	Caspase-2 OS=Homo sapiens OX=9606 GN=CASP2 PE=1 SV=2	1	8.35397	10.6779	10.2312	8.79571	10.1376	9.92931	9.88357	10.645	11.029	9.56481	9.79952	10.9524		0.856433	1.09468	1.04888	0.90172	1.03929	1.01793	1.01325	1.0913	1.13067	0.980566	1.00463	1.12282		1.1831	0.996911	1.07797	1.08744	0.96665	1.10304			0.1799	1	-0.0443142
497	sp|P42574|CASP3_HUMAN	P42574	CASP3	Caspase-3 OS=Homo sapiens OX=9606 GN=CASP3 PE=1 SV=2	2	9.7559	10.6768	10.0655	10.2328	11.1991	9.52521	11.9926	10.2477	7.89391	9.76087	9.44217	9.2075		0.959655	1.05024	0.990106	1.00656	1.10162	0.936963	1.17967	1.00803	0.776497	0.960144	0.928794	0.905711		1.22927	0.959814	0.784257	0.953882	0.843119	0.966646			0.151001	1	-0.0837569
498	sp|P55212|CASP6_HUMAN	P55212	CASP6	Caspase-6 OS=Homo sapiens OX=9606 GN=CASP6 PE=1 SV=2	1	10.9159	10.424	9.33114	9.80394	9.21966	10.2234	10.0212	10.2568	10.2581	9.33858	9.70078	10.5064		1.06771	1.0196	0.912698	0.958943	0.901793	0.999976	0.980195	1.00324	1.00336	0.913426	0.948853	1.02765		0.918038	0.983957	1.09934	0.952534	1.05218	1.02768			0.0692472	1	0.017564
499	sp|Q14790|CASP8_HUMAN	Q14790	CASP8	Caspase-8 OS=Homo sapiens OX=9606 GN=CASP8 PE=1 SV=1	1	9.68685	10.2126	10.8015	10.3875	10.0066	9.72622	9.79108	9.56706	9.81578	10.337	10.0168	9.65097		0.946568	0.997944	1.05549	1.01503	0.977813	0.950415	0.956753	0.934862	0.959167	1.0101	0.978807	0.943062		1.01076	0.936788	0.908743	0.995144	1.00102	0.992263			0.551118	1	0.0666861
500	sp|P20810|ICAL_HUMAN	P20810	CAST	Calpastatin OS=Homo sapiens OX=9606 GN=CAST PE=1 SV=4	4	10.5508	10.5869	9.89536	9.75904	9.98921	10.3326	9.69944	10.1708	9.98506	9.4784	9.88353	9.66881		1.01996	1.02345	0.956595	0.943417	0.965668	0.998868	0.937655	0.983221	0.965266	0.916287	0.955452	0.934694		0.919309	0.960694	1.00907	0.971243	0.989421	0.935753			0.0316566	1	0.00432361
501	sp|P04040|CATA_HUMAN	P04040	CAT	Catalase OS=Homo sapiens OX=9606 GN=CAT PE=1 SV=3	3	10.2369	9.94239	10.1975	10.2646	10.0685	9.71395	10.0275	9.83714	9.7072	9.59828	10.515	9.89109		1.01099	0.981906	1.0071	1.01372	0.994363	0.959346	0.99031	0.971512	0.958679	0.947922	1.03845	0.97684		0.979543	0.989414	0.951919	0.935088	1.04434	1.01824			0.267	1	0.0360337
502	sp|Q13951|PEBB_HUMAN	Q13951	CBFB	Core-binding factor subunit beta OS=Homo sapiens OX=9606 GN=CBFB PE=1 SV=2	3	10.0589	10.6584	10.4376	8.98474	10.5376	10.4658	9.74842	10.5446	9.72148	9.22691	9.89481	9.72087		0.9686	1.02633	1.00507	0.865168	1.01469	1.00778	0.938705	1.01537	0.936111	0.888487	0.952801	0.936052		0.969136	0.989316	0.931392	1.02695	0.939004	0.928827			0.00887077	1	0.00144026
503	sp|P16152|CBR1_HUMAN	P16152	CBR1	Carbonyl reductase [NADPH] 1 OS=Homo sapiens OX=9606 GN=CBR1 PE=1 SV=3	4	10.9898	11.3031	9.96011	10.0483	10.0005	10.7684	9.10192	9.40455	9.84634	8.94933	9.92625	9.70152		1.02221	1.05135	0.926437	0.934638	0.930191	1.00162	0.846613	0.874762	0.915855	0.83242	0.923288	0.902385		0.828216	0.832036	0.988578	0.890634	0.992579	0.900924			0.306733	1	0.0751371
504	sp|Q8N4T8|CBR4_HUMAN	Q8N4T8	CBR4	3-oxoacyl-[acyl-carrier-protein] reductase OS=Homo sapiens OX=9606 GN=CBR4 PE=1 SV=3	1	11.0647	10.2719	9.00331	8.49757	10.7366	8.58418	11.4805	11.3146	6.54525	12.4952	11.82	8.18614		1.09408	1.01568	0.890243	0.840236	1.06163	0.8488	1.13519	1.11878	0.647191	1.23552	1.16876	0.809442		1.03758	1.10151	0.726983	1.47044	1.10091	0.953631			0.495674	1	0.297919
505	sp|P35520|CBS_HUMAN	P35520	CBS	Cystathionine beta-synthase OS=Homo sapiens OX=9606 GN=CBS PE=1 SV=2	3	10.3929	10.8477	8.45936	8.86194	9.91337	10.2381	10.7212	9.70591	11.0113	9.25897	10.617	9.97232		1.04979	1.09573	0.854483	0.895148	1.00135	1.03415	1.08296	0.980397	1.11225	0.935252	1.07243	1.00731		1.03159	0.894746	1.30167	1.0448	1.07098	0.974041			0.0981349	1	-0.0468584
506	sp|Q13185|CBX3_HUMAN	Q13185	CBX3	Chromobox protein homolog 3 OS=Homo sapiens OX=9606 GN=CBX3 PE=1 SV=4	4	10.0625	11.798	10.3896	10.4806	10.0878	10.6625	8.42346	10.1383	9.79465	8.93198	9.23067	9.99995		0.936048	1.09748	0.966472	0.974939	0.938393	0.991853	0.783576	0.943098	0.911127	0.830879	0.858664	0.930225		0.837111	0.85933	0.942736	0.852237	0.915036	0.937866			0.211004	1	0.0363269
507	sp|Q6P1N0|C2D1A_HUMAN	Q6P1N0	CC2D1A	Coiled-coil and C2 domain-containing protein 1A OS=Homo sapiens OX=9606 GN=CC2D1A PE=1 SV=1	2	10.0028	10.5107	9.8422	9.94422	10.2882	10.5055	9.61054	9.81835	10.237	9.26117	9.92389	10.0554		0.988559	1.03875	0.972686	0.982769	1.01676	1.03824	0.949792	0.970329	1.0117	0.915265	0.98076	0.993755		0.960785	0.934127	1.04011	0.931312	0.964589	0.957152			0.309483	1	-0.0395245
508	sp|Q5T0F9|C2D1B_HUMAN	Q5T0F9	CC2D1B	Coiled-coil and C2 domain-containing protein 1B OS=Homo sapiens OX=9606 GN=CC2D1B PE=1 SV=1	2	10.7324	11.4245	9.52956	8.65074	11.3489	10.2585	10.3045	8.85474	10.1015	8.96645	11.0623	8.76582		1.01612	1.08164	0.902236	0.819032	1.07448	0.971252	0.975609	0.838346	0.956389	0.848922	1.04736	0.829927		0.960129	0.775069	1.06002	1.03649	0.974753	0.854492			0.0979734	1	0.0433904
509	sp|Q8IX12|CCAR1_HUMAN	Q8IX12	CCAR1	Cell division cycle and apoptosis regulator protein 1 OS=Homo sapiens OX=9606 GN=CCAR1 PE=1 SV=2	3	9.89527	10.135	10.1992	10.5802	10.1842	9.77932	10.0933	10.0035	10.1923	9.37836	10.1062	9.4532		0.982015	1.00581	1.01218	1.04999	1.01069	0.970509	1.00167	0.992758	1.01149	0.930716	1.00295	0.938144		1.02001	0.987023	0.999326	0.886408	0.992343	0.966652			0.624487	1	-0.0809155
510	sp|Q8N163|CCAR2_HUMAN	Q8N163	CCAR2	Cell cycle and apoptosis regulator protein 2 OS=Homo sapiens OX=9606 GN=CCAR2 PE=1 SV=2	2	10.7567	10.4587	9.31916	10.4002	10.0271	9.37977	9.68115	9.8263	10.051	10.0678	10.8007	9.23141		1.05684	1.02756	0.915601	1.02181	0.985159	0.921556	0.951166	0.965427	0.987508	0.989153	1.06116	0.90698		0.900012	0.939531	1.07854	0.968042	1.07715	0.984183			0.238133	1	0.0567503
511	sp|Q96A19|C102A_HUMAN	Q96A19	CCDC102A	Coiled-coil domain-containing protein 102A OS=Homo sapiens OX=9606 GN=CCDC102A PE=1 SV=2	2	10.7092	9.59868	9.40562	11.1537	9.8125	10.1705	9.46498	9.05096	10.7066	9.95817	8.17699	11.7921		1.08125	0.969123	0.949631	1.12612	0.990711	1.02686	0.955624	0.913823	1.08099	1.00542	0.825583	1.19057		0.883817	0.942938	1.13832	0.892814	0.833324	1.15944			0.0889978	1	-0.0457193
512	sp|Q8IWD4|CC117_HUMAN	Q8IWD4	CCDC117	Coiled-coil domain-containing protein 117 OS=Homo sapiens OX=9606 GN=CCDC117 PE=1 SV=1	1	9.31665	8.05632	10.8241	9.84191	9.52922	10.3739	9.47485	11.356	9.3103	10.5312	11.1849	10.2006		0.991235	0.857143	1.15162	1.04712	1.01385	1.10372	1.00807	1.20821	0.990559	1.12045	1.19	1.08528		1.01698	1.40958	0.860143	1.07003	1.17374	0.983292			0.00106801	1	0.00075334
513	sp|Q96CT7|CC124_HUMAN	Q96CT7	CCDC124	Coiled-coil domain-containing protein 124 OS=Homo sapiens OX=9606 GN=CCDC124 PE=1 SV=1	1	10.9862	9.19893	10.503	8.56002	10.1108	9.78093	9.21886	10.7604	11.3965	10.2332	9.80559	9.44561		1.07399	0.899265	1.02675	0.836808	0.988405	0.956161	0.901214	1.05191	1.11409	1.00038	0.958572	0.92338		0.839128	1.16974	1.08507	1.19547	0.969817	0.965716			0.0460616	1	0.0240304
514	sp|Q9H6E4|CC134_HUMAN	Q9H6E4	CCDC134	Coiled-coil domain-containing protein 134 OS=Homo sapiens OX=9606 GN=CCDC134 PE=1 SV=1	2	9.81297	8.28464	11.221	9.36542	9.48286	9.12441	10.4431	10.1458	10.7934	11.1452	10.253	9.9282		1.0041	0.847718	1.14818	0.958309	0.970325	0.933648	1.06858	1.03816	1.10442	1.14042	1.04913	1.01589		1.06422	1.22465	0.961893	1.19004	1.08121	1.08809			0.176385	1	0.0531154
515	sp|Q9P1Z9|CC180_HUMAN	Q9P1Z9	CCDC180	Coiled-coil domain-containing protein 180 OS=Homo sapiens OX=9606 GN=CCDC180 PE=1 SV=3	1	10.3918	11.4656	9.65268	10.3335	10.6139	9.95552	9.59979	9.69477	9.71461	8.43093	10.1028	10.044		0.989375	1.09161	0.91901	0.983834	1.01053	0.947842	0.913974	0.923017	0.924906	0.80269	0.961869	0.956269		0.92379	0.845552	1.00642	0.815879	0.951848	1.00889			0.00450193	1	-0.00160943
516	sp|O60826|CCD22_HUMAN	O60826	CCDC22	Coiled-coil domain-containing protein 22 OS=Homo sapiens OX=9606 GN=CCDC22 PE=1 SV=1	1	9.21707	9.29167	9.50416	10.882	10.2394	10.0952	9.94144	9.81778	9.17533	11.6838	9.65561	10.4964		0.987089	0.995078	1.01783	1.1654	1.09658	1.08113	1.06466	1.05142	0.982618	1.25126	1.03405	1.12409		1.07859	1.05662	0.965402	1.07368	0.942982	1.03974			0.102061	1	-0.0212405
517	sp|Q8IWP9|CC28A_HUMAN	Q8IWP9	CCDC28A	Coiled-coil domain-containing protein 28A OS=Homo sapiens OX=9606 GN=CCDC28A PE=1 SV=1	2	10.0383	10.1911	9.89641	10.1224	9.75181	10.7862	9.68161	10.3587	10.3424	9.80496	9.14735	9.87883		0.99964	1.01485	0.985509	1.00801	0.97111	1.07412	0.964119	1.03155	1.02992	0.976403	0.910916	0.983759		0.964467	1.01645	1.04506	0.968645	0.938016	0.915876			1.09438	1	-0.0999963
518	sp|Q9BUN5|CC28B_HUMAN	Q9BUN5	CCDC28B	Coiled-coil domain-containing protein 28B OS=Homo sapiens OX=9606 GN=CCDC28B PE=1 SV=2	1	9.1477	9.20984	9.48598	11.1857	8.95336	11.0755	10.1851	9.70878	11.0711	10.2171	9.57296	10.187		0.985619	0.992314	1.02207	1.2052	0.964679	1.19333	1.09739	1.04607	1.19285	1.10084	1.03144	1.0976		1.1134	1.05418	1.1671	0.913405	1.0692	0.919777			1.03169	1	-0.202932
519	sp|Q9BV29|CCD32_HUMAN	Q9BV29	CCDC32	Coiled-coil domain-containing protein 32 OS=Homo sapiens OX=9606 GN=CCDC32 PE=1 SV=2	3	9.7514	11.415	9.72193	10.529	10.1294	10.3277	9.15482	10.565	9.28373	9.45603	9.38623	10.2798		0.947095	1.10867	0.944233	1.02262	0.983805	1.00307	0.889153	1.02611	0.901673	0.918408	0.911628	0.998413		0.938822	0.925533	0.954926	0.898095	0.926635	0.995355			0.00558741	1	-0.000813942
520	sp|Q96A33|CCD47_HUMAN	Q96A33	CCDC47	PAT complex subunit CCDC47 OS=Homo sapiens OX=9606 GN=CCDC47 PE=1 SV=1	3	10.5433	10.6003	9.92126	9.8705	10.3448	10.0247	10.5446	9.29843	10.8198	9.82447	9.1014	9.10653		1.01819	1.02369	0.958117	0.953215	0.999015	0.968107	1.01831	0.897969	1.04489	0.94877	0.878941	0.879436		1.00012	0.877186	1.09056	0.995337	0.879808	0.908408			0.338203	1	-0.0887571
521	sp|Q16204|CCDC6_HUMAN	Q16204	CCDC6	Coiled-coil domain-containing protein 6 OS=Homo sapiens OX=9606 GN=CCDC6 PE=1 SV=2	2	10.2359	9.71914	8.71054	9.37996	11.5649	10.7946	9.20467	10.6147	10.3495	10.2759	9.7286	9.42161		1.07124	1.01716	0.911603	0.98166	1.21032	1.12971	0.963315	1.11089	1.08312	1.07543	1.01815	0.986019		0.899252	1.09215	1.18815	1.09552	0.841221	0.872808			0.458543	1	-0.178926
522	sp|Q9H6F5|CCD86_HUMAN	Q9H6F5	CCDC86	Coiled-coil domain-containing protein 86 OS=Homo sapiens OX=9606 GN=CCDC86 PE=1 SV=1	1	10.9459	8.84526	9.91377	12.4588	10.2886	10.5497	9.59682	9.60821	10.6343	7.57767	10.4504	9.13063		1.10547	0.893311	1.00122	1.25825	1.03908	1.06545	0.969214	0.970364	1.07399	0.765294	1.05542	0.922132		0.876747	1.08626	1.07268	0.608219	1.01573	0.86549			0.535235	1	-0.31135
523	sp|Q3V6T2|GRDN_HUMAN	Q3V6T2	CCDC88A	Girdin OS=Homo sapiens OX=9606 GN=CCDC88A PE=1 SV=2	1	9.15322	12.4212	8.0958	9.802	10.5705	11.4071	8.43941	11.5262	11.0476	8.59469	12.5294	6.41302		0.925496	1.25592	0.818579	0.991096	1.0688	1.15339	0.853322	1.16543	1.11704	0.869022	1.26687	0.648431		0.922016	0.927947	1.36461	0.87683	1.18532	0.562197			0.373612	1	-0.332891
524	sp|Q567U6|CCD93_HUMAN	Q567U6	CCDC93	Coiled-coil domain-containing protein 93 OS=Homo sapiens OX=9606 GN=CCDC93 PE=1 SV=2	2	10.6473	9.92085	9.81628	10.1799	11.1118	10.5007	9.87695	9.86388	9.16894	10.0737	9.11249	9.72714		1.05126	0.979532	0.969208	1.0051	1.09712	1.03679	0.975198	0.973908	0.905293	0.994627	0.89972	0.960407		0.927647	0.994258	0.934054	0.989575	0.820072	0.926329			0.295469	1	-0.0655395
525	sp|Q96F63|CCD97_HUMAN	Q96F63	CCDC97	Coiled-coil domain-containing protein 97 OS=Homo sapiens OX=9606 GN=CCDC97 PE=1 SV=1	2	9.8484	10.7024	10.1276	10.157	10.8335	10.4343	9.40115	8.48541	9.2936	10.1142	10.432	10.1706		0.963064	1.04657	0.990363	0.993242	1.05939	1.02036	0.919328	0.829779	0.90881	0.989055	1.02013	0.994568		0.954586	0.792853	0.917654	0.995784	0.962938	0.974721			0.659277	1	0.142795
526	sp|P20248|CCNA2_HUMAN	P20248	CCNA2	Cyclin-A2 OS=Homo sapiens OX=9606 GN=CCNA2 PE=1 SV=2	1	12.7495	9.74962	9.45512	9.48714	12.7605	10.5598	9.11234	8.08229	11.4196	8.76467	9.53139	8.3281		1.19698	0.915335	0.887686	0.890692	1.19801	0.991399	0.855505	0.758799	1.07212	0.822864	0.894847	0.781877		0.714721	0.828985	1.20776	0.923848	0.746946	0.788661			0.200223	1	-0.131643
527	sp|P14635|CCNB1_HUMAN	P14635	CCNB1	G2/mitotic-specific cyclin-B1 OS=Homo sapiens OX=9606 GN=CCNB1 PE=1 SV=1	2	10.8403	9.466	10.2825	10.6662	10.0559	9.83858	9.57142	9.42497	10.5406	9.47515	9.86838	9.97005		1.06317	0.928379	1.00846	1.04608	0.986235	0.96492	0.938718	0.924355	1.03377	0.929277	0.967843	0.977814		0.882946	0.995666	1.0251	0.888338	0.981351	1.01336			0.0371494	1	-0.00957439
528	sp|O95067|CCNB2_HUMAN	O95067	CCNB2	G2/mitotic-specific cyclin-B2 OS=Homo sapiens OX=9606 GN=CCNB2 PE=1 SV=1	1	9.47096	10.3614	10.5574	11.4217	11.1279	10.0321	9.38887	10.9685	10.6005	7.48105	9.30176	9.28773		0.934949	1.02285	1.0422	1.12752	1.09852	0.990345	0.926845	1.08279	1.04646	0.73851	0.918247	0.916861		0.991332	1.0586	1.00409	0.654983	0.835893	0.9258			0.866688	1	-0.351927
529	sp|O75909|CCNK_HUMAN	O75909	CCNK	Cyclin-K OS=Homo sapiens OX=9606 GN=CCNK PE=1 SV=2	2	9.32844	9.85902	9.32162	10.9727	10.0003	10.6862	9.57085	9.36997	9.58931	10.5783	9.81755	10.9057		0.981628	1.03746	0.980911	1.15465	1.05233	1.12451	1.00714	0.985999	1.00908	1.11315	1.0331	1.1476		1.02599	0.950397	1.02872	0.964056	0.981728	1.02054			0.150123	1	-0.0181821
530	sp|O60563|CCNT1_HUMAN	O60563	CCNT1	Cyclin-T1 OS=Homo sapiens OX=9606 GN=CCNT1 PE=1 SV=1	1	8.53969	12.8374	8.5471	10.2012	11.8627	10.5539	9.66933	9.26203	7.46513	9.9718	11.8926	9.19704		0.856133	1.28699	0.856876	1.02271	1.18928	1.05807	0.969384	0.928551	0.748405	0.999707	1.19228	0.922035		1.13228	0.72149	0.873411	0.97751	1.00252	0.871434			0.155609	1	0.0864195
531	sp|O14618|CCS_HUMAN	O14618	CCS	Copper chaperone for superoxide dismutase OS=Homo sapiens OX=9606 GN=CCS PE=1 SV=1	1	10.0146	11.0637	9.38721	9.82007	10.8576	10.2964	8.93915	9.62927	10.085	9.49052	9.2754	11.141		0.986157	1.08947	0.924378	0.967002	1.06917	1.01391	0.880256	0.948214	0.993095	0.934551	0.913368	1.09708		0.892613	0.870348	1.07434	0.966441	0.854278	1.08203			0.0842783	1	0.032685
532	sp|P78371|TCPB_HUMAN	P78371	CCT2	T-complex protein 1 subunit beta OS=Homo sapiens OX=9606 GN=CCT2 PE=1 SV=4	4	10.4567	10.3264	10.5525	10.3059	10.3093	9.92856	9.66269	10.3537	9.42211	9.56415	9.55286	9.56505		1.0011	0.988624	1.01027	0.986661	0.98699	0.950536	0.925082	0.991235	0.902049	0.915648	0.914567	0.915735		0.924063	1.00264	0.892877	0.928027	0.926622	0.963388			0.00414161	1	0.000692844
533	sp|P49368|TCPG_HUMAN	P49368	CCT3	T-complex protein 1 subunit gamma OS=Homo sapiens OX=9606 GN=CCT3 PE=1 SV=4	3	10.0998	9.98931	9.70102	10.1099	9.76404	9.49615	11.1668	9.8244	10.0045	9.85441	10.1368	9.85282		1.0171	1.00597	0.976936	1.01811	0.983282	0.956305	1.12455	0.989361	1.0075	0.992383	1.02082	0.992223		1.10565	0.983491	1.03128	0.97473	1.03818	1.03756			0.209534	1	-0.0316649
534	sp|P50991|TCPD_HUMAN	P50991	CCT4	T-complex protein 1 subunit delta OS=Homo sapiens OX=9606 GN=CCT4 PE=1 SV=4	4	10.4316	10.4783	9.42989	10.1556	10.275	9.67206	10.011	10.2642	9.65814	10.058	9.30116	10.265		1.03148	1.03609	0.932427	1.00418	1.01599	0.956372	0.989883	1.01493	0.954995	0.994537	0.919697	1.015		0.959674	0.979569	1.0242	0.990393	0.905225	1.0613			0.0257231	1	-0.00569388
535	sp|P48643|TCPE_HUMAN	P48643	CCT5	T-complex protein 1 subunit epsilon OS=Homo sapiens OX=9606 GN=CCT5 PE=1 SV=1	1	10.3967	7.86508	9.35033	9.36662	10.3959	8.03372	11.3085	10.1871	11.3455	10.5558	11.1532	10.0416		1.12958	0.854525	1.01589	1.01766	1.1295	0.872848	1.22864	1.10681	1.23267	1.14686	1.21177	1.091		1.0877	1.29523	1.21338	1.12696	1.07284	1.24993			0.237511	1	-0.059267
536	sp|P40227|TCPZ_HUMAN	P40227	CCT6A	T-complex protein 1 subunit zeta OS=Homo sapiens OX=9606 GN=CCT6A PE=1 SV=3	4	10.16	10.3084	9.77736	10.5008	10.0938	10.1803	9.60221	9.9238	9.8022	9.26698	10.2631	10.1212		1.00774	1.02246	0.969793	1.04155	1.00118	1.00976	0.952421	0.984319	0.972257	0.91917	1.01797	1.0039		0.945103	0.962693	1.00254	0.882501	1.01677	0.994201			0.0521968	1	-0.0106909
537	sp|Q99832|TCPH_HUMAN	Q99832	CCT7	T-complex protein 1 subunit eta OS=Homo sapiens OX=9606 GN=CCT7 PE=1 SV=2	2	9.53255	10.0406	9.68147	9.43646	8.9727	9.06463	10.8551	10.388	10.5308	11.0203	10.5079	9.96948		0.977542	1.02965	0.992813	0.967689	0.92013	0.929558	1.11317	1.06527	1.07991	1.13011	1.07756	1.02235		1.13874	1.0346	1.08773	1.16784	1.17109	1.09982			0.694681	1	0.0770467
538	sp|P50990|TCPQ_HUMAN	P50990	CCT8	T-complex protein 1 subunit theta OS=Homo sapiens OX=9606 GN=CCT8 PE=1 SV=4	2	10.729	10.8105	9.97921	10.3917	10.4583	9.39532	8.51697	9.72169	11.3685	9.46112	10.7234	8.44438		1.0212	1.02896	0.949838	0.9891	0.995435	0.894262	0.810659	0.925327	1.08208	0.900525	1.02067	0.80375		0.793829	0.899283	1.13922	0.910449	1.02535	0.898786			0.0297475	1	0.0150058
539	sp|Q9Y5K6|CD2AP_HUMAN	Q9Y5K6	CD2AP	CD2-associated protein OS=Homo sapiens OX=9606 GN=CD2AP PE=1 SV=1	2	9.19181	9.8167	9.68241	9.14183	9.01154	9.84006	10.8367	10.4839	10.4416	9.92887	9.72079	11.9038		0.96112	1.02646	1.01242	0.955894	0.942271	1.0289	1.13311	1.09623	1.0918	1.03819	1.01643	1.24469		1.17895	1.06797	1.07841	1.08609	1.0787	1.20973			0.105701	1	0.0206193
540	sp|O95400|CD2B2_HUMAN	O95400	CD2BP2	CD2 antigen cytoplasmic tail-binding protein 2 OS=Homo sapiens OX=9606 GN=CD2BP2 PE=1 SV=1	1	11.2823	9.68234	10.8588	8.60115	8.81905	10.1803	9.90881	9.69222	10.5554	9.04571	10.8134	10.5606		1.06358	0.912756	1.02366	0.810832	0.831374	0.959696	0.934105	0.913687	0.995056	0.852741	1.01938	0.99555		0.878262	1.00102	0.972057	1.05169	1.22614	1.03736			1.02547	1	0.215479
541	sp|Q9NPF0|CD320_HUMAN	Q9NPF0	CD320	CD320 antigen OS=Homo sapiens OX=9606 GN=CD320 PE=1 SV=1	1	8.4026	9.57325	11.0682	9.11898	9.69911	9.40947	10.3324	10.5017	10.3073	10.3867	11.2859	9.91442		0.867916	0.988834	1.14325	0.941913	1.00183	0.971918	1.06725	1.08474	1.06465	1.07285	1.16574	1.02407		1.22967	1.09698	0.931253	1.13902	1.1636	1.05366			0.146349	1	0.050914
542	sp|Q08722|CD47_HUMAN	Q08722	CD47	Leukocyte surface antigen CD47 OS=Homo sapiens OX=9606 GN=CD47 PE=1 SV=1	1	10.3315	10.4011	9.8507	10.4964	10.5001	10.5376	9.87223	9.46603	9.05321	10.0543	9.58344	9.85335		1.01345	1.02027	0.966281	1.02962	1.02998	1.03366	0.968393	0.928548	0.888053	0.986256	0.940065	0.966541		0.955543	0.910099	0.919042	0.957888	0.912702	0.935063			0.136201	1	0.0108632
543	sp|Q8TCZ2|C99L2_HUMAN	Q8TCZ2	CD99L2	CD99 antigen-like protein 2 OS=Homo sapiens OX=9606 GN=CD99L2 PE=1 SV=1	1	9.58232	11.8962	10.3381	10.2778	9.23179	9.26757	10.5197	10.1234	7.39879	9.85622	12.6165	8.89162		0.903518	1.1217	0.974783	0.969098	0.870467	0.87384	0.991902	0.954532	0.697632	0.929344	1.18961	0.838392		1.09782	0.85097	0.71568	0.958979	1.36663	0.959434			0.542563	1	0.303746
544	sp|Q8IWY9|CDAN1_HUMAN	Q8IWY9	CDAN1	Codanin-1 OS=Homo sapiens OX=9606 GN=CDAN1 PE=1 SV=4	1	10.2241	9.11711	9.94296	10.6519	9.7346	12.2154	7.9773	10.0725	11.5076	8.67162	10.1096	9.77531		1.0474	0.933996	1.0186	1.09123	0.997255	1.2514	0.81723	1.03187	1.17888	0.888358	1.03567	1.00143		0.780244	1.10479	1.15736	0.81409	1.03852	0.800245			0.353018	1	-0.186765
545	sp|O75794|CD123_HUMAN	O75794	CDC123	Translation initiation factor eIF2 assembly protein OS=Homo sapiens OX=9606 GN=CDC123 PE=1 SV=1	2	10.0411	9.76874	11.0447	9.78828	10.2562	9.77395	10.4896	9.88046	9.18089	10.0385	9.61589	10.1216		0.976302	0.949819	1.07388	0.951719	0.997219	0.950326	1.01991	0.960681	0.892662	0.976052	0.934958	0.984132		1.04466	1.01144	0.83125	1.02557	0.937565	1.03557			0.199015	1	0.0603491
546	sp|Q12834|CDC20_HUMAN	Q12834	CDC20	Cell division cycle protein 20 homolog OS=Homo sapiens OX=9606 GN=CDC20 PE=1 SV=2	1	10.2363	9.65642	9.7664	10.1951	10.5659	10.0121	9.41841	10.4002	9.74125	9.12282	10.1737	10.7115		1.03539	0.976742	0.987866	1.03122	1.06873	1.01272	0.952667	1.05197	0.985322	0.922768	1.02907	1.08346		0.920102	1.07702	0.997425	0.894827	0.962887	1.06985			0.123129	1	-0.0335541
547	sp|Q9UJX2|CDC23_HUMAN	Q9UJX2	CDC23	Cell division cycle protein 23 homolog OS=Homo sapiens OX=9606 GN=CDC23 PE=1 SV=3	3	10.0647	11.0236	10.0751	10.6988	10.2578	9.63132	10.3876	9.81957	9.04118	9.91898	9.60785	9.47343		0.968896	1.06121	0.969895	1.02994	0.987487	0.927174	0.999977	0.945297	0.870364	0.954866	0.924915	0.911975		1.03208	0.890773	0.89738	0.927109	0.936635	0.983607			0.0766383	1	0.0166837
548	sp|P30305|MPIP2_HUMAN	P30305	CDC25B	M-phase inducer phosphatase 2 OS=Homo sapiens OX=9606 GN=CDC25B PE=1 SV=2	1	10.3653	11.9042	11.3149	10.667	10.0408	11.789	8.46713	9.85268	10.1819	8.95348	8.72306	7.74064		0.925899	1.06337	1.01073	0.952854	0.896914	1.05308	0.756345	0.880113	0.909521	0.79979	0.779207	0.69145		0.816876	0.827661	0.899867	0.839362	0.868764	0.656601			0.330877	1	-0.115199
549	sp|P30307|MPIP3_HUMAN	P30307	CDC25C	M-phase inducer phosphatase 3 OS=Homo sapiens OX=9606 GN=CDC25C PE=1 SV=2	1	8.86132	10.7165	10.469	9.20608	11.8875	8.50629	9.50592	10.4698	10.4549	11.5256	10.033	8.36408		0.88475	1.06998	1.04527	0.919172	1.1869	0.849302	0.949109	1.04534	1.04386	1.15076	1.00174	0.835104		1.07274	0.976976	0.998646	1.25196	0.843999	0.983282			0.00646953	1	-0.00352275
550	sp|P30260|CDC27_HUMAN	P30260	CDC27	Cell division cycle protein 27 homolog OS=Homo sapiens OX=9606 GN=CDC27 PE=1 SV=2	3	10.9258	9.91257	10.9494	9.65043	10.0432	10.2005	9.23589	9.64713	10.4065	9.78944	9.80252	9.43668		1.03113	0.935508	1.03336	0.910768	0.947832	0.962682	0.871646	0.910456	0.982122	0.923888	0.925122	0.890595		0.845329	0.973222	0.950416	1.01441	0.97604	0.925118			0.430437	1	0.0761
551	sp|Q16543|CDC37_HUMAN	Q16543	CDC37	Hsp90 co-chaperone Cdc37 OS=Homo sapiens OX=9606 GN=CDC37 PE=1 SV=1	3	8.79299	10.4372	9.96387	10.5298	9.64279	10.3962	9.98303	9.54425	9.81795	10.2101	10.1254	10.5564		0.903573	1.07253	1.02389	1.08205	0.990898	1.06831	1.02586	0.980773	1.0089	1.0492	1.04049	1.08478		1.13534	0.914444	0.985355	0.969639	1.05005	1.01542			0.0167089	1	0.00508034
552	sp|P60953|CDC42_HUMAN	P60953	CDC42	Cell division control protein 42 homolog OS=Homo sapiens OX=9606 GN=CDC42 PE=1 SV=2	2	10.7672	10.135	8.40889	11.3161	9.6533	10.0158	10.4782	10.0198	10.3126	9.65866	9.53857	9.69583		1.10202	1.03732	0.860653	1.1582	0.988018	1.02512	1.07244	1.02553	1.0555	0.988567	0.976275	0.992372		0.97316	0.988632	1.2264	0.853534	0.988115	0.968051			0.607158	1	-0.177085
553	sp|Q5VT25|MRCKA_HUMAN	Q5VT25	CDC42BPA	Serine/threonine-protein kinase MRCK alpha OS=Homo sapiens OX=9606 GN=CDC42BPA PE=1 SV=1	2	10.497	11.34	9.77271	10.2985	9.39911	10.1509	9.41658	9.96721	9.25482	10.2533	9.50358	10.1463		0.996242	1.07625	0.927506	0.977412	0.892049	0.963398	0.893707	0.945966	0.878355	0.97312	0.901964	0.962962		0.897078	0.878945	0.947007	0.995609	1.01112	0.999548			1.38042	1	0.143449
554	sp|Q9Y5S2|MRCKB_HUMAN	Q9Y5S2	CDC42BPB	Serine/threonine-protein kinase MRCK beta OS=Homo sapiens OX=9606 GN=CDC42BPB PE=1 SV=2	2	10.5788	10.4542	9.63519	10.1777	10.1003	10.1386	10.0538	10.1349	9.36013	10.2913	9.62095	9.45409		1.03483	1.02264	0.942529	0.995597	0.988025	0.991774	0.983481	0.991414	0.915622	1.00671	0.941136	0.924813		0.950379	0.969464	0.971453	1.01117	0.952542	0.932484			0.0144483	1	0.0016583
555	sp|Q9UKI2|BORG2_HUMAN	Q9UKI2	CDC42EP3	Cdc42 effector protein 3 OS=Homo sapiens OX=9606 GN=CDC42EP3 PE=1 SV=1	1	10.4498	10.1647	10.7285	9.22261	11.2247	10.5806	9.94003	8.65982	10.2499	10.4356	8.8953	9.44828		1.00021	0.972914	1.02688	0.882742	1.07438	1.01272	0.95141	0.828874	0.981069	0.998847	0.851413	0.904342		0.951213	0.85195	0.95539	1.13153	0.792473	0.892982			0.0328638	1	0.0161888
556	sp|Q9H3Q1|BORG4_HUMAN	Q9H3Q1	CDC42EP4	Cdc42 effector protein 4 OS=Homo sapiens OX=9606 GN=CDC42EP4 PE=1 SV=1	2	10.737	8.63967	11.4134	11.1199	12.7104	9.98456	10.9273	9.70384	7.09861	9.69523	9.5493	8.42081		1.04615	0.841799	1.11205	1.08346	1.23843	0.972838	1.06469	0.945486	0.691647	0.944646	0.930428	0.820475		1.01772	1.12317	0.621955	0.87188	0.751296	0.843383			0.158211	1	-0.121297
557	sp|O75419|CDC45_HUMAN	O75419	CDC45	Cell division control protein 45 homolog OS=Homo sapiens OX=9606 GN=CDC45 PE=1 SV=1	2	10.8859	10.3764	10.1129	8.5608	11.6946	9.40052	9.00967	11.9909	10.1651	8.93883	9.16109	9.70327		1.04087	0.992157	0.966969	0.818559	1.11821	0.89885	0.861478	1.14653	0.971961	0.854705	0.875956	0.927798		0.827649	1.1556	1.00516	1.04416	0.783357	1.03221			0.116713	1	-0.0624486
558	sp|Q99459|CDC5L_HUMAN	Q99459	CDC5L	Cell division cycle 5-like protein OS=Homo sapiens OX=9606 GN=CDC5L PE=1 SV=2	3	9.7361	9.7632	10.1715	10.0371	9.77804	10.2741	9.77451	10.0085	9.83884	9.0684	9.92645	11.6232		0.984411	0.987151	1.02844	1.01485	0.988652	1.0388	0.988295	1.01195	0.994799	0.916901	1.00366	1.17522		1.00395	1.02513	0.967292	0.903486	1.01518	1.13132			0.0686058	1	0.0199363
559	sp|Q6P1J9|CDC73_HUMAN	Q6P1J9	CDC73	Parafibromin OS=Homo sapiens OX=9606 GN=CDC73 PE=1 SV=1	2	10.929	9.45459	10.4191	9.89196	10.1426	9.56755	11.0462	9.54758	9.76033	10.7529	9.75351	8.73466		1.06442	0.920822	1.01476	0.963418	0.987832	0.931824	1.07584	0.929878	0.950599	1.04727	0.949935	0.850704		1.01073	1.00984	0.93677	1.08703	0.961636	0.912946			0.00350244	1	-0.000909664
560	sp|O14735|CDIPT_HUMAN	O14735	CDIPT	CDP-diacylglycerol--inositol 3-phosphatidyltransferase OS=Homo sapiens OX=9606 GN=CDIPT PE=1 SV=1	1	10.0775	11.5518	10.8848	10.1536	11.0673	9.59478	10.0557	8.32617	9.54154	10.4192	8.18058	10.1471		0.929824	1.06586	1.00432	0.936845	1.02115	0.885286	0.92781	0.768234	0.880374	0.961352	0.754801	0.936244		0.997833	0.720766	0.87659	1.02616	0.739169	1.05756			0.208498	1	0.115842
561	sp|P06493|CDK1_HUMAN	P06493	CDK1	Cyclin-dependent kinase 1 OS=Homo sapiens OX=9606 GN=CDK1 PE=1 SV=3	2	11.0826	10.7014	9.14368	8.11247	8.49081	9.54471	10.8551	10.9312	10.0118	10.0982	9.72403	11.3039		1.07502	1.03804	0.88694	0.786912	0.823612	0.92584	1.05295	1.06033	0.971151	0.979531	0.943234	1.09648		0.979472	1.02147	1.09495	1.24478	1.14524	1.18431			1.56974	1	0.207999
562	sp|P21127|CD11B_HUMAN	P21127	CDK11B	Cyclin-dependent kinase 11B OS=Homo sapiens OX=9606 GN=CDK11B PE=1 SV=4	4	9.47411	9.66247	10.5379	10.2091	10.1041	11.5102	9.35672	9.55261	9.35021	9.86144	10.0276	10.3534		0.957803	0.976845	1.06535	1.03211	1.02149	1.16365	0.945935	0.965738	0.945276	0.99696	1.01376	1.0467		0.98761	0.98863	0.88729	0.965943	0.992433	0.899498			0.0110745	1	-0.00225013
563	sp|Q9NYV4|CDK12_HUMAN	Q9NYV4	CDK12	Cyclin-dependent kinase 12 OS=Homo sapiens OX=9606 GN=CDK12 PE=1 SV=2	2	9.06389	10.1272	10.0718	10.184	10.8702	10.7632	10.4398	9.25515	9.8395	9.79575	9.28842	10.3011		0.929221	1.03823	1.03255	1.04406	1.1144	1.10343	1.07028	0.948829	1.00874	1.00425	0.95224	1.05606		1.15181	0.913889	0.97694	0.961872	0.854488	0.957072			0.473311	1	-0.12886
564	sp|Q14004|CDK13_HUMAN	Q14004	CDK13	Cyclin-dependent kinase 13 OS=Homo sapiens OX=9606 GN=CDK13 PE=1 SV=2	2	9.42467	9.75825	9.35226	9.6854	9.8718	9.83876	10.3194	9.87401	9.96955	10.7672	10.4024	10.7363		0.990848	1.02592	0.983235	1.01826	1.03786	1.03438	1.08491	1.03809	1.04813	1.13199	1.09364	1.12875		1.09493	1.01186	1.06601	1.1117	1.05374	1.09123			0.391509	1	0.038056
565	sp|Q00536|CDK16_HUMAN	Q00536	CDK16	Cyclin-dependent kinase 16 OS=Homo sapiens OX=9606 GN=CDK16 PE=1 SV=1	1	9.12809	10.2085	9.88885	9.66902	9.70331	10.6674	8.7269	8.57531	11.355	10.3186	10.0715	11.6876		0.937002	1.0479	1.01509	0.992528	0.996048	1.09501	0.89582	0.880258	1.1656	1.05921	1.03385	1.19973		0.956049	0.840018	1.14826	1.06718	1.03795	1.09564			0.377197	1	0.132069
566	sp|P24941|CDK2_HUMAN	P24941	CDK2	Cyclin-dependent kinase 2 OS=Homo sapiens OX=9606 GN=CDK2 PE=1 SV=2	3	10.1551	10.6109	11.3542	10.4025	10.938	10.6359	9.763	9.59629	8.66103	9.15516	9.81133	8.91651		0.948479	0.99105	1.06047	0.971588	1.0216	0.993388	0.911856	0.896285	0.808933	0.855084	0.91637	0.832794		0.961388	0.904379	0.762805	0.880089	0.896996	0.838337			0.00309174	1	-0.00102633
567	sp|O14519|CDKA1_HUMAN	O14519	CDK2AP1	Cyclin-dependent kinase 2-associated protein 1 OS=Homo sapiens OX=9606 GN=CDK2AP1 PE=1 SV=1	1	8.40038	11.5641	10.3761	8.38519	9.30594	12.0451	9.10239	10.0683	10.6993	9.02881	11.1671	9.85736		0.830608	1.14343	1.02596	0.829106	0.920147	1.19098	0.900021	0.995525	1.05791	0.892745	1.10418	0.974671		1.08357	0.870647	1.03114	1.07676	1.2	0.818374			0.0728754	1	0.0401205
568	sp|P11802|CDK4_HUMAN	P11802	CDK4	Cyclin-dependent kinase 4 OS=Homo sapiens OX=9606 GN=CDK4 PE=1 SV=2	3	10.5634	10.6576	10.2305	10.228	10.7195	9.97132	10.375	9.33104	8.42232	9.31031	10.1273	10.0638		1.00759	1.01658	0.975831	0.975592	1.02248	0.951113	0.989615	0.89004	0.803362	0.888063	0.965988	0.959932		0.982159	0.875526	0.823259	0.910281	0.944749	1.00927			0.476381	1	0.0980113
569	sp|Q00535|CDK5_HUMAN	Q00535	CDK5	Cyclin-dependent kinase 5 OS=Homo sapiens OX=9606 GN=CDK5 PE=1 SV=3	2	9.48594	10.3049	9.17016	8.7518	10.2415	9.43871	10.4909	10.3295	9.36495	11.1616	9.94699	11.3131		0.982626	1.06746	0.949915	0.906578	1.06089	0.977734	1.08673	1.07001	0.970093	1.15621	1.03039	1.17189		1.10594	1.00239	1.02124	1.27535	0.971245	1.19858			0.407212	1	0.130365
570	sp|Q96SZ6|CK5P1_HUMAN	Q96SZ6	CDK5RAP1	Mitochondrial tRNA methylthiotransferase CDK5RAP1 OS=Homo sapiens OX=9606 GN=CDK5RAP1 PE=1 SV=2	2	9.29005	10.7412	10.0726	10.2285	11.0425	10.2784	9.20736	9.19009	10.3774	9.86836	9.90408	9.79947		0.925801	1.07041	1.00379	1.01932	1.10044	1.02429	0.917561	0.91584	1.03416	0.983432	0.986992	0.976568		0.991099	0.855595	1.03026	0.964789	0.896906	0.953406			0.109447	1	-0.0275459
571	sp|Q96SN8|CK5P2_HUMAN	Q96SN8	CDK5RAP2	CDK5 regulatory subunit-associated protein 2 OS=Homo sapiens OX=9606 GN=CDK5RAP2 PE=1 SV=5	3	10.2564	9.66305	9.77088	10.9204	9.44249	10.1202	9.87108	10.0254	11.4171	8.78026	10.5714	9.16146		1.03634	0.976383	0.987279	1.10343	0.954097	1.02257	0.997404	1.01299	1.15361	0.887184	1.06816	0.925701		0.962431	1.0375	1.16848	0.804025	1.11956	0.905266			0.44459	1	-0.172613
572	sp|P50613|CDK7_HUMAN	P50613	CDK7	Cyclin-dependent kinase 7 OS=Homo sapiens OX=9606 GN=CDK7 PE=1 SV=1	3	9.55528	9.86631	9.90927	9.67611	10.5171	10.4517	9.6817	9.91346	10.1051	9.86452	10.1134	10.3461		0.977327	1.00914	1.01353	0.989686	1.0757	1.06902	0.990257	1.01396	1.03357	1.00896	1.03441	1.05821		1.01323	1.00478	1.01976	1.01947	0.961617	0.989891			0.50515	1	-0.0324598
573	sp|Q5VV42|CDKAL_HUMAN	Q5VV42	CDKAL1	Threonylcarbamoyladenosine tRNA methylthiotransferase OS=Homo sapiens OX=9606 GN=CDKAL1 PE=1 SV=1	2	10.8028	10.7192	9.26159	10.6568	9.52242	9.32737	10.4325	9.43739	11.0275	9.80828	8.61398	10.3903		1.05278	1.04463	0.902586	1.03855	0.928004	0.908996	1.0167	0.919718	1.07468	0.955863	0.839473	1.01258		0.965723	0.880423	1.19067	0.920378	0.9046	1.11396			0.0929856	1	-0.0421245
574	sp|P42771|CDN2A_HUMAN	P42771	CDKN2A	Cyclin-dependent kinase inhibitor 2A OS=Homo sapiens OX=9606 GN=CDKN2A PE=1 SV=2	1	9.16526	10.7925	8.76349	11.073	9.62633	11.567	9.46267	10.7761	9.49864	9.34366	10.3269	9.60453		0.957331	1.1273	0.915366	1.15659	1.00549	1.20819	0.988397	1.12559	0.992154	0.975965	1.07866	1.00321		1.03245	0.998477	1.08389	0.843827	1.07277	0.830341			0.606201	1	-0.190649
575	sp|Q01850|CDR2_HUMAN	Q01850	CDR2	Cerebellar degeneration-related protein 2 OS=Homo sapiens OX=9606 GN=CDR2 PE=1 SV=2	1	8.35151	8.94089	12.4512	12.6995	10.3419	8.78556	7.54323	10.2153	10.2456	9.8182	12.0202	8.58698		0.842352	0.901798	1.25585	1.2809	1.0431	0.88613	0.760827	1.03033	1.03339	0.990285	1.21238	0.866101		0.903218	1.14253	0.822863	0.773114	1.16228	0.977397			0.024475	1	0.0162092
576	sp|O95674|CDS2_HUMAN	O95674	CDS2	Phosphatidate cytidylyltransferase 2 OS=Homo sapiens OX=9606 GN=CDS2 PE=1 SV=1	1	9.66369	9.61409	10.9668	10.4893	10.0741	9.35679	10.0653	8.74535	10.3813	10.2514	10.5573	9.83447		0.958555	0.953635	1.08781	1.04044	0.999268	0.928113	0.998392	0.867463	1.02974	1.01685	1.0472	0.975494		1.04156	0.909639	0.946614	0.977326	1.04796	1.05105			0.557285	1	0.0877915
577	sp|Q02224|CENPE_HUMAN	Q02224	CENPE	Centromere-associated protein E OS=Homo sapiens OX=9606 GN=CENPE PE=1 SV=2	3	10.6455	10.3358	9.26286	10.6678	9.25114	9.68003	9.50081	10.1192	9.59541	10.6442	9.53063	10.7666		1.05596	1.02524	0.918808	1.05817	0.917646	0.960188	0.94241	1.00375	0.951795	1.05583	0.945368	1.06797		0.89247	0.97904	1.0359	0.997785	1.03021	1.11225			0.639991	1	0.112339
578	sp|Q5SW79|CE170_HUMAN	Q5SW79	CEP170	Centrosomal protein of 170 kDa OS=Homo sapiens OX=9606 GN=CEP170 PE=1 SV=1	1	10.0348	11.4458	9.29346	10.9777	8.53849	11.8969	9.15545	9.31944	8.432	8.9227	11.977	10.0062		0.97824	1.11579	0.90597	1.07016	0.832371	1.15977	0.892515	0.908502	0.82199	0.869826	1.16758	0.975449		0.912369	0.814223	0.907304	0.812802	1.40271	0.841072			0.239075	1	0.16955
579	sp|Q5VT06|CE350_HUMAN	Q5VT06	CEP350	Centrosome-associated protein 350 OS=Homo sapiens OX=9606 GN=CEP350 PE=1 SV=1	1	10.0143	8.32881	10.1329	9.18531	12.3817	8.95468	10.6964	12.3394	10.8716	7.70378	9.67358	9.71755		1.05502	0.877456	1.06752	0.967691	1.30444	0.943394	1.12688	1.29998	1.14535	0.811609	1.01913	1.02376		1.06811	1.48153	1.07291	0.838706	0.781277	1.08519			0.918193	1	-0.418528
580	sp|Q9BYV8|CEP41_HUMAN	Q9BYV8	CEP41	Centrosomal protein of 41 kDa OS=Homo sapiens OX=9606 GN=CEP41 PE=1 SV=1	1	9.39737	10.3718	9.4016	10.2967	11.0305	9.85425	11.4628	10.1529	9.48011	9.56704	8.19768	10.7873		0.966451	1.06666	0.966887	1.05894	1.1344	1.01344	1.17887	1.04415	0.97496	0.983901	0.843072	1.10939		1.21979	0.978898	1.00835	0.929136	0.743185	1.09468			0.500011	1	-0.223865
581	sp|O95684|CEP43_HUMAN	O95684	CEP43	Centrosomal protein 43 OS=Homo sapiens OX=9606 GN=CEP43 PE=1 SV=1	2	10.1485	9.38033	9.26853	9.51315	10.573	10.9794	9.65197	11.5785	10.9884	9.33882	8.68869	9.89071		1.05723	0.977208	0.965561	0.991045	1.10146	1.14379	1.00551	1.20621	1.14473	0.972884	0.905155	1.03038		0.951076	1.23434	1.18556	0.981675	0.82178	0.900844			1.00418	1	-0.312484
582	sp|Q53EZ4|CEP55_HUMAN	Q53EZ4	CEP55	Centrosomal protein of 55 kDa OS=Homo sapiens OX=9606 GN=CEP55 PE=1 SV=3	2	9.07478	11.3838	10.2286	10.3433	10.3824	9.64984	9.85005	9.55845	9.80138	10.3202	9.20345	10.2038		0.887155	1.11289	0.999954	1.01116	1.01499	0.943374	0.962946	0.93444	0.958189	1.00891	0.899735	0.997525		1.08543	0.83965	0.958233	0.997768	0.886448	1.0574			0.0890685	1	0.0329429
583	sp|Q5JTW2|CEP78_HUMAN	Q5JTW2	CEP78	Centrosomal protein of 78 kDa OS=Homo sapiens OX=9606 GN=CEP78 PE=1 SV=1	1	8.66372	9.97505	10.9355	10.0552	9.68331	10.0106	10.3292	9.36492	10.0957	10.5353	10.0385	10.3131		0.878844	1.01187	1.10929	1.02	0.982272	1.01547	1.04779	0.949974	1.0241	1.06869	1.0183	1.04616		1.19224	0.938834	0.923207	1.04774	1.03668	1.03022			0.108672	1	0.038285
584	sp|P27544|CERS1_HUMAN	P27544	CERS1	Ceramide synthase 1 OS=Homo sapiens OX=9606 GN=CERS1 PE=1 SV=1	1	9.59863	9.84294	9.70776	9.75261	9.63307	9.7404	10.4681	9.94996	11.8354	10.0676	9.75688	9.64668		0.987875	1.01302	0.999106	1.00372	0.991419	1.00247	1.07735	1.02403	1.21808	1.03614	1.00416	0.99282		1.09058	1.01087	1.21917	1.0323	1.01285	0.990378			0.605155	1	-0.125417
585	sp|Q96G23|CERS2_HUMAN	Q96G23	CERS2	Ceramide synthase 2 OS=Homo sapiens OX=9606 GN=CERS2 PE=1 SV=1	2	10.5955	9.75856	9.24537	10.6117	9.58541	9.85419	9.69211	9.89367	10.0338	9.8439	9.99656	10.8892		1.07389	0.98906	0.937047	1.07553	0.971511	0.998753	0.982326	1.00275	1.01696	0.99771	1.01318	1.10365		0.914734	1.01385	1.08528	0.927646	1.04289	1.10503			0.100906	1	0.029001
586	sp|P41208|CETN2_HUMAN	P41208	CETN2	Centrin-2 OS=Homo sapiens OX=9606 GN=CETN2 PE=1 SV=1	1	11.2199	8.39799	10.3647	7.7644	10.6747	9.4768	10.0541	10.7705	11.413	10.5003	9.24034	10.1233		1.12264	0.840285	1.03707	0.77689	1.06808	0.948229	1.006	1.07767	1.14196	1.05063	0.924569	1.01292		0.896097	1.28251	1.10114	1.35236	0.865633	1.06822			0.00785477	1	-0.00572307
587	sp|Q9Y6A4|CFA20_HUMAN	Q9Y6A4	CFAP20	Cilia- and flagella-associated protein 20 OS=Homo sapiens OX=9606 GN=CFAP20 PE=1 SV=1	2	10.0232	11.0635	10.6692	10.7164	10.4247	12.1163	8.55606	11.1167	8.6372	8.17774	9.19509	9.30396		0.946897	1.04518	1.00792	1.01238	0.984827	1.14463	0.808296	1.0502	0.815961	0.772555	0.868666	0.87895		0.853626	1.0048	0.809546	0.763105	0.882049	0.767891			0.531768	1	-0.141972
588	sp|P57076|CF298_HUMAN	P57076	CFAP298	Cilia- and flagella-associated protein 298 OS=Homo sapiens OX=9606 GN=CFAP298 PE=1 SV=1	2	10.677	10.0601	10.3352	11.2221	7.68523	9.92444	9.86633	10.6495	9.36103	12.7651	8.6086	8.84538		1.03085	0.971291	0.997856	1.08349	0.742002	0.958196	0.952585	1.0282	0.9038	1.23246	0.831153	0.854014		0.924075	1.05859	0.905741	1.13749	1.12015	0.891272			0.364177	1	0.119364
589	sp|Q96G28|CFA36_HUMAN	Q96G28	CFAP36	Cilia- and flagella-associated protein 36 OS=Homo sapiens OX=9606 GN=CFAP36 PE=1 SV=2	1	11.0897	11.5812	11.1084	10.17	10.2938	9.69403	9.1975	9.30372	9.30525	9.43129	9.13261	9.69248		0.984898	1.02854	0.98656	0.903214	0.914213	0.860944	0.816846	0.82628	0.826415	0.83761	0.811083	0.860806		0.829372	0.80335	0.837674	0.927365	0.887193	0.99984			1.2809	1	0.186549
590	sp|O43822|CF410_HUMAN	O43822	CFAP410	Cilia- and flagella-associated protein 410 OS=Homo sapiens OX=9606 GN=CFAP410 PE=1 SV=1	1	10.0723	10.3167	8.77246	12.1892	9.89521	9.62752	10.7823	10.1026	9.33414	10.7349	9.10499	9.06765		1.03619	1.06133	0.902472	1.25397	1.01798	0.990437	1.10923	1.03931	0.960255	1.10436	0.936681	0.93284		1.07049	0.979248	1.06403	0.88069	0.920141	0.941847			1.5637	1	-0.182451
591	sp|Q96NL8|CF418_HUMAN	Q96NL8	CFAP418	Cilia- and flagella-associated protein 418 OS=Homo sapiens OX=9606 GN=CFAP418 PE=1 SV=1	2	9.14864	10.2118	8.77724	11.2304	10.2631	10.7387	10.7358	10.8137	9.68124	9.75344	9.46036	9.18556		0.975414	1.08877	0.935816	1.19737	1.09424	1.14494	1.14463	1.15294	1.0322	1.0399	1.00865	0.97935		1.17349	1.05894	1.10299	0.868487	0.921783	0.855369			2.35765	1	-0.333716
592	sp|Q9UEE9|CFDP1_HUMAN	Q9UEE9	CFDP1	Craniofacial development protein 1 OS=Homo sapiens OX=9606 GN=CFDP1 PE=1 SV=1	2	11.3484	10.0076	8.98771	8.91686	9.89666	10.3313	9.59337	11.1199	10.271	11.0558	9.71037	8.76103		1.12198	0.989425	0.888591	0.881587	0.978457	1.02143	0.948472	1.0994	1.01547	1.09306	0.960039	0.86618		0.845352	1.11115	1.14278	1.23988	0.981177	0.848007			0.0303723	1	-0.0191006
593	sp|P23528|COF1_HUMAN	P23528	CFL1	Cofilin-1 OS=Homo sapiens OX=9606 GN=CFL1 PE=1 SV=3	1	8.71379	9.43734	10.6274	9.76383	9.5677	8.8287	8.26427	9.95996	10.8482	13.2989	8.85643	11.8335		0.908362	0.983789	1.10785	1.01782	0.997377	0.920341	0.861503	1.03827	1.13086	1.38633	0.923232	1.23358		0.948413	1.05538	1.02077	1.36206	0.925659	1.34035			0.503382	1	0.24198
594	sp|Q9Y281|COF2_HUMAN	Q9Y281	CFL2	Cofilin-2 OS=Homo sapiens OX=9606 GN=CFL2 PE=1 SV=1	2	9.82092	9.67583	9.39627	9.2793	9.86962	9.43237	10.1302	10.3727	11.0298	9.27882	9.64756	12.0666		1.01972	1.00465	0.975627	0.963482	1.02478	0.979376	1.05183	1.07701	1.14524	0.963432	1.00172	1.25289		1.03149	1.07203	1.17385	0.999948	0.9775	1.27927			0.0438593	1	-0.0179675
595	sp|Q9UFW8|CGBP1_HUMAN	Q9UFW8	CGGBP1	CGG triplet repeat-binding protein 1 OS=Homo sapiens OX=9606 GN=CGGBP1 PE=1 SV=2	1	10.4784	10.4135	10.2519	9.58941	10.5668	10.7676	9.97416	9.50224	9.10986	9.29344	10.0732	9.97954		1.00935	1.00311	0.987541	0.923724	1.01787	1.03722	0.960786	0.915327	0.87753	0.895214	0.970325	0.961304		0.951883	0.912493	0.888601	0.969136	0.953289	0.926809			0.633837	1	0.0499171
596	sp|Q13111|CAF1A_HUMAN	Q13111	CHAF1A	Chromatin assembly factor 1 subunit A OS=Homo sapiens OX=9606 GN=CHAF1A PE=1 SV=3	1	8.83833	9.88325	8.65755	9.04848	9.13344	11.9951	9.25644	10.423	10.9553	8.51608	10.5035	12.7895		0.968438	1.08293	0.94863	0.991464	1.00077	1.31434	1.01425	1.14208	1.2004	0.933129	1.15089	1.40138		1.04731	1.05462	1.2654	0.941162	1.15	1.06622			0.305266	1	-0.0921127
597	sp|Q96BP2|CHCH1_HUMAN	Q96BP2	CHCHD1	Small ribosomal subunit protein mS37 OS=Homo sapiens OX=9606 GN=CHCHD1 PE=1 SV=1	1	9.12306	10.8784	10.508	10.9275	10.3441	10.0941	9.36886	8.83576	10.0549	9.49394	10.5641	9.80734		0.897073	1.06967	1.03326	1.07451	1.01714	0.992559	0.921242	0.868823	0.988696	0.933542	1.03877	0.964358		1.02694	0.812233	0.956874	0.86881	1.02126	0.971588			0.109187	1	0.0370543
598	sp|Q9NX63|MIC19_HUMAN	Q9NX63	CHCHD3	MICOS complex subunit MIC19 OS=Homo sapiens OX=9606 GN=CHCHD3 PE=1 SV=1	1	8.40808	9.41098	9.29096	10.6323	6.09069	11.2997	7.86184	11.7564	7.72974	16.8246	7.43784	13.2568		0.93044	1.04142	1.02814	1.17658	0.673996	1.25043	0.869992	1.30097	0.855374	1.86181	0.823072	1.467		0.935033	1.24922	0.831963	1.5824	1.22118	1.1732			0.84468	1	0.407376
599	sp|Q8N4Q1|MIA40_HUMAN	Q8N4Q1	CHCHD4	Mitochondrial intermembrane space import and assembly protein 40 OS=Homo sapiens OX=9606 GN=CHCHD4 PE=1 SV=1	1	9.31032	9.14237	8.77562	10.4981	10.7672	8.98274	11.1724	9.95399	9.93463	10.7583	10.5586	10.1458		1.02581	1.0073	0.966893	1.15668	1.18632	0.989714	1.23097	1.09672	1.09459	1.18534	1.16334	1.11786		1.2	1.08878	1.13207	1.02478	0.980628	1.12947			0.78323	1	-0.12732
600	sp|Q86WJ1|CHD1L_HUMAN	Q86WJ1	CHD1L	Chromodomain-helicase-DNA-binding protein 1-like OS=Homo sapiens OX=9606 GN=CHD1L PE=1 SV=3	2	10.948	13.3046	9.73131	10.3843	9.36047	10.1924	10.0536	9.23674	10.0423	8.61279	8.69873	9.43484		0.966457	1.17449	0.859053	0.916695	0.826316	0.899758	0.8875	0.815394	0.88651	0.760313	0.767899	0.832881		0.918303	0.694253	1.03196	0.829407	0.929305	0.925672			0.0737306	1	0.0389943
601	sp|Q12873|CHD3_HUMAN	Q12873	CHD3	Chromodomain-helicase-DNA-binding protein 3 OS=Homo sapiens OX=9606 GN=CHD3 PE=1 SV=3	2	9.05805	10.2184	10.0869	9.98935	9.02509	10.1636	10.3145	10.5355	9.83513	10.9024	10.448	9.42304		0.925444	1.04399	1.03056	1.02059	0.922077	1.03839	1.05382	1.0764	1.00484	1.11388	1.06745	0.962735		1.13871	1.03104	0.975036	1.0914	1.15766	0.927139			0.0319244	1	0.0110751
602	sp|Q14839|CHD4_HUMAN	Q14839	CHD4	Chromodomain-helicase-DNA-binding protein 4 OS=Homo sapiens OX=9606 GN=CHD4 PE=1 SV=2	2	10.597	10.7211	8.52367	10.4111	9.11261	10.2079	10.6427	8.83431	9.84981	10.2481	10.4108	10.4408		1.06532	1.07779	0.856885	1.04663	0.916091	1.0262	1.06991	0.888114	0.990202	1.03024	1.0466	1.04962		1.00431	0.824011	1.15558	0.984342	1.14246	1.02282			0.214217	1	0.0887936
603	sp|Q9P2D1|CHD7_HUMAN	Q9P2D1	CHD7	Chromodomain-helicase-DNA-binding protein 7 OS=Homo sapiens OX=9606 GN=CHD7 PE=1 SV=3	2	10.2377	10.2066	10.3199	10.0902	9.62549	10.1696	10.3076	9.72212	10.1804	9.0365	10.0403	10.0636		0.998342	0.995303	1.00635	0.983951	0.938638	0.9917	1.00516	0.948061	0.992746	0.881202	0.979089	0.981357		1.00683	0.952535	0.986477	0.895575	1.0431	0.989571			0.0539086	1	-0.0111285
604	sp|Q9HCK8|CHD8_HUMAN	Q9HCK8	CHD8	Chromodomain-helicase-DNA-binding protein 8 OS=Homo sapiens OX=9606 GN=CHD8 PE=1 SV=5	1	9.02591	11.9922	8.09544	10.4598	9.663	14.0735	9.87958	12.8238	5.33238	15.69	4.67382	8.29054		0.930071	1.23574	0.834192	1.07783	0.99572	1.4502	1.01804	1.32142	0.549473	1.61677	0.481613	0.854296		1.09458	1.06934	0.658689	1.50003	0.483683	0.589088			0.188787	1	-0.283698
605	sp|Q8NE62|CHDH_HUMAN	Q8NE62	CHDH	Choline dehydrogenase, mitochondrial OS=Homo sapiens OX=9606 GN=CHDH PE=1 SV=2	2	11.2938	11.3014	9.3315	9.34576	11.1427	8.98289	9.90006	9.38868	11.1692	8.88564	9.54198	9.71636		1.06123	1.06194	0.876836	0.878177	1.04702	0.844079	0.930261	0.882209	1.04952	0.834941	0.896614	0.912999		0.87659	0.830754	1.19694	0.950767	0.856346	1.08165			0.00840349	1	0.00494848
606	sp|O14757|CHK1_HUMAN	O14757	CHEK1	Serine/threonine-protein kinase Chk1 OS=Homo sapiens OX=9606 GN=CHEK1 PE=1 SV=2	2	10.0734	9.9458	10.23	10.1396	10.2891	9.96635	10.3693	9.7044	9.85942	10.0078	9.9706	9.44422		0.99904	0.986384	1.01458	1.0056	1.02043	0.988423	1.02838	0.962444	0.977818	0.992537	0.988845	0.93664		1.02937	0.975729	0.963771	0.987007	0.969047	0.947611			0.383759	1	-0.0316464
607	sp|O96017|CHK2_HUMAN	O96017	CHEK2	Serine/threonine-protein kinase Chk2 OS=Homo sapiens OX=9606 GN=CHEK2 PE=1 SV=1	1	12.5199	8.7656	10.3121	10.1675	9.02551	9.75125	8.71777	10.1174	9.5791	11.1433	11.0904	8.81017		1.18869	0.83224	0.979072	0.96534	0.856917	0.925822	0.827699	0.960587	0.909476	1.05799	1.05297	0.836471		0.696313	1.15422	0.928916	1.09597	1.22879	0.903491			0.390616	1	0.234893
608	sp|Q8IWX8|CHERP_HUMAN	Q8IWX8	CHERP	Calcium homeostasis endoplasmic reticulum protein OS=Homo sapiens OX=9606 GN=CHERP PE=1 SV=3	2	9.19611	9.63096	10.2216	10.4197	9.97795	11.039	9.38805	8.80377	10.261	10.0499	9.66896	11.3429		0.949726	0.994635	1.05564	1.07609	1.03047	1.14005	0.969549	0.909207	1.05971	1.03791	0.99856	1.17144		1.02087	0.914111	1.00385	0.964516	0.969033	1.02753			0.0716659	1	0.0119627
609	sp|Q9BWS9|CHID1_HUMAN	Q9BWS9	CHID1	Chitinase domain-containing protein 1 OS=Homo sapiens OX=9606 GN=CHID1 PE=1 SV=1	2	10.8301	10.1425	9.33576	10.9489	10.3604	10.4874	9.71328	10.2005	8.83049	9.88622	9.31407	9.95036		1.07199	1.00393	0.924076	1.08375	1.0255	1.03806	0.961444	1.00967	0.874063	0.978562	0.921929	0.984911		0.896876	1.00572	0.945878	0.902939	0.899007	0.948796			0.368664	1	-0.0492183
610	sp|P24386|RAE1_HUMAN	P24386	CHM	Rab proteins geranylgeranyltransferase component A 1 OS=Homo sapiens OX=9606 GN=CHM PE=1 SV=3	1	8.72864	10.3747	9.67674	9.77589	9.02736	9.22702	11.1023	9.94544	10.7899	11.0123	10.7149	9.62478		0.909863	1.08144	1.00869	1.01903	0.941002	0.961814	1.15729	1.0367	1.12473	1.14791	1.11691	1.00328		1.27194	0.958626	1.11504	1.12648	1.18694	1.04311			0.0310452	1	0.0122633
611	sp|Q9HD42|CHM1A_HUMAN	Q9HD42	CHMP1A	Charged multivesicular body protein 1a OS=Homo sapiens OX=9606 GN=CHMP1A PE=1 SV=1	1	10.7438	9.24466	7.26282	10.487	10.9619	10.948	10.9849	8.75699	11.9416	6.85101	11.5308	10.2864		1.18275	1.01771	0.799538	1.15447	1.20676	1.20523	1.20929	0.964026	1.31461	0.754203	1.26938	1.1324		1.02244	0.947249	1.64421	0.653287	1.05189	0.939571			0.596247	1	-0.434124
612	sp|O43633|CHM2A_HUMAN	O43633	CHMP2A	Charged multivesicular body protein 2a OS=Homo sapiens OX=9606 GN=CHMP2A PE=1 SV=1	2	9.577	10.4016	8.46663	9.3395	10.3667	10.3282	10.1909	10.9574	8.13399	10.6231	11.0363	10.5788		1.01005	1.09701	0.892941	0.984999	1.09333	1.08927	1.07479	1.15563	0.857859	1.12038	1.16395	1.1157		1.0641	1.05343	0.960712	1.13744	1.06459	1.02426			0.454148	1	0.0679204
613	sp|Q9Y3E7|CHMP3_HUMAN	Q9Y3E7	CHMP3	Charged multivesicular body protein 3 OS=Homo sapiens OX=9606 GN=CHMP3 PE=1 SV=3	3	10.3757	10.1156	9.62847	10.1965	9.51351	10.6201	10.5509	9.86997	9.84619	9.72145	9.52368	10.0379		1.03344	1.00754	0.959017	1.01559	0.947567	1.05779	1.05089	0.98307	0.980701	0.968277	0.948579	0.9998		1.01688	0.975713	1.02261	0.953414	1.00107	0.945179			0.771588	1	-0.0565205
614	sp|Q9H444|CHM4B_HUMAN	Q9H444	CHMP4B	Charged multivesicular body protein 4b OS=Homo sapiens OX=9606 GN=CHMP4B PE=1 SV=1	3	10.097	10.4504	9.87355	8.63014	9.98351	9.16894	9.44297	10.6798	10.4779	9.88177	11.1245	10.1895		0.995731	1.03058	0.973691	0.851072	0.984536	0.904206	0.93123	1.0532	1.03329	0.974502	1.09705	1.00485		0.935222	1.02195	1.06121	1.14503	1.11428	1.11131			1.0535	1	0.161116
615	sp|Q9NZZ3|CHMP5_HUMAN	Q9NZZ3	CHMP5	Charged multivesicular body protein 5 OS=Homo sapiens OX=9606 GN=CHMP5 PE=1 SV=1	3	10.1036	10.6872	9.83932	10.5878	9.91676	10.5359	9.03309	10.1295	9.2351	9.79731	9.93881	10.1955		0.989577	1.04673	0.963688	1.037	0.971273	1.03191	0.884724	0.992109	0.90451	0.959574	0.973433	0.998578		0.894043	0.947813	0.938591	0.925339	1.00222	0.967696			0.609804	1	0.058075
616	sp|Q8WUX9|CHMP7_HUMAN	Q8WUX9	CHMP7	Charged multivesicular body protein 7 OS=Homo sapiens OX=9606 GN=CHMP7 PE=1 SV=1	2	10.8768	10.8129	10.1123	9.72035	8.74978	8.98359	10.4708	9.626	10.7012	9.48285	10.6607	9.80264		1.02605	1.02003	0.953929	0.916957	0.8254	0.847456	0.987754	0.908057	1.00949	0.894552	1.00567	0.924719		0.96268	0.89023	1.05824	0.975567	1.2184	1.09117			0.656412	1	0.172043
617	sp|Q9UHD1|CHRD1_HUMAN	Q9UHD1	CHORDC1	Cysteine and histidine-rich domain-containing protein 1 OS=Homo sapiens OX=9606 GN=CHORDC1 PE=1 SV=2	4	9.78424	11.1265	9.56265	10.2846	9.29955	10.4302	9.4026	10.1309	9.85399	8.75816	11.0867	10.2798		0.963225	1.09537	0.94141	1.01249	0.915508	1.02682	0.925654	0.997354	0.970092	0.862211	1.09145	1.01201		0.960995	0.910522	1.03047	0.851579	1.19218	0.985578			0.117003	1	0.050065
618	sp|Q99653|CHP1_HUMAN	Q99653	CHP1	Calcineurin B homologous protein 1 OS=Homo sapiens OX=9606 GN=CHP1 PE=1 SV=3	2	9.61283	10.0832	10.8899	10.5371	10.4716	10.9324	9.91148	9.11072	9.19394	9.55741	8.50779	11.1917		0.94287	0.989002	1.06813	1.03353	1.0271	1.0723	0.972162	0.89362	0.901783	0.937434	0.834482	1.09773		1.03107	0.903557	0.844265	0.907022	0.812465	1.02372			0.0538663	1	-0.0200636
619	sp|Q9NRG0|CHRC1_HUMAN	Q9NRG0	CHRAC1	Chromatin accessibility complex protein 1 OS=Homo sapiens OX=9606 GN=CHRAC1 PE=1 SV=1	1	10.5047	11.8812	8.54384	11.2205	10.0593	9.98061	10.3067	9.86088	9.32693	9.81175	9.65485	8.84879		1.01889	1.1524	0.828703	1.08833	0.975692	0.968061	0.999687	0.956448	0.904659	0.951683	0.936465	0.858281		0.981151	0.829959	1.09166	0.874445	0.959796	0.886598			0.264577	1	-0.0855285
620	sp|Q8NCH0|CHSTE_HUMAN	Q8NCH0	CHST14	Carbohydrate sulfotransferase 14 OS=Homo sapiens OX=9606 GN=CHST14 PE=1 SV=2	1	7.83413	9.46226	11.1576	10.9415	12.4427	10.5811	11.2158	9.39514	7.41003	8.79137	10.32	10.4483		0.825977	0.997637	1.17639	1.15359	1.31188	1.1156	1.18252	0.990559	0.781264	0.926902	1.08807	1.1016		1.43166	0.992906	0.664122	0.803492	0.829396	0.987449			0.188645	1	-0.173559
621	sp|Q8WVB6|CTF18_HUMAN	Q8WVB6	CHTF18	Chromosome transmission fidelity protein 18 homolog OS=Homo sapiens OX=9606 GN=CHTF18 PE=1 SV=1	1	10.4512	12.2965	10.7176	10.5436	9.50283	10.707	8.16795	9.44322	9.2122	11.042	7.41355	10.5023		0.936898	1.10232	0.960784	0.945181	0.851882	0.959835	0.732217	0.846539	0.825829	0.989862	0.664589	0.941483		0.781533	0.767963	0.859537	1.04727	0.780142	0.980881			0.62596	1	0.211825
622	sp|O15111|IKKA_HUMAN	O15111	CHUK	Inhibitor of nuclear factor kappa-B kinase subunit alpha OS=Homo sapiens OX=9606 GN=CHUK PE=1 SV=2	3	10.3555	10.1409	10.0991	9.53291	10.1539	9.6268	10.5286	9.90879	10.0827	10.113	9.99365	9.46401		1.01539	0.994353	0.990254	0.934734	0.995624	0.943941	1.03237	0.97159	0.988645	0.991612	0.979911	0.927978		1.01672	0.977108	0.998375	1.06085	0.984218	0.983089			0.1493	1	0.0165004
623	sp|Q9H5X1|CIA2A_HUMAN	Q9H5X1	CIAO2A	Cytosolic iron-sulfur assembly component 2A OS=Homo sapiens OX=9606 GN=CIAO2A PE=1 SV=1	1	11.104	10.0721	10.5873	9.94314	10.8148	10.4366	9.2837	8.87014	9.38405	10.3209	8.87127	10.3119		1.04875	0.95129	0.999956	0.939112	1.02144	0.985719	0.876829	0.837769	0.886307	0.974795	0.837876	0.973945		0.836067	0.880666	0.886346	1.038	0.820292	0.988055			0.444672	1	0.122124
624	sp|Q9Y3D0|CIA2B_HUMAN	Q9Y3D0	CIAO2B	Cytosolic iron-sulfur assembly component 2B OS=Homo sapiens OX=9606 GN=CIAO2B PE=1 SV=1	2	9.75515	9.57876	9.51414	9.70531	10.0931	9.90589	11.3316	10.3639	8.88177	10.4481	10.377	10.0454		1.01447	0.996126	0.989406	1.00929	1.04961	1.03014	1.17841	1.07777	0.923643	1.08653	1.07913	1.04465		1.1616	1.08196	0.933533	1.07653	1.02813	1.01408			0.0741279	1	-0.02132
625	sp|Q6FI81|CPIN1_HUMAN	Q6FI81	CIAPIN1	Anamorsin OS=Homo sapiens OX=9606 GN=CIAPIN1 PE=1 SV=2	3	9.51872	9.00792	10.2425	10.5084	9.79421	10.4091	10.3164	9.45342	9.90698	10.0757	11.1462	9.62048		0.992598	0.939332	1.06807	1.0958	1.02133	1.08545	1.07578	0.985789	1.03309	1.05068	1.1623	1.00321		1.0838	1.04946	0.967245	0.958823	1.13803	0.924234			0.14523	1	-0.0418285
626	sp|Q8TCG1|CIP2A_HUMAN	Q8TCG1	CIP2A	Protein CIP2A OS=Homo sapiens OX=9606 GN=CIP2A PE=1 SV=2	2	9.86913	11.0035	10.3288	9.99604	10.5494	10.2437	9.50882	9.93576	9.59284	9.38813	10.2438	9.3401		0.94891	1.05798	0.993107	0.961112	1.01431	0.984928	0.914266	0.955316	0.922345	0.902662	0.98493	0.898045		0.96349	0.90296	0.928747	0.939185	0.971031	0.911787			0.134913	1	0.0138019
627	sp|Q14011|CIRBP_HUMAN	Q14011	CIRBP	Cold-inducible RNA-binding protein OS=Homo sapiens OX=9606 GN=CIRBP PE=1 SV=1	2	10.3248	10.5807	9.64631	10.2935	10.1739	11.1806	9.53497	9.90446	9.24566	10.182	9.70119	9.23197		1.01383	1.03896	0.947208	1.01076	0.999017	1.09786	0.936275	0.972557	0.907867	0.999806	0.952598	0.906522		0.923504	0.936085	0.958465	0.989165	0.953535	0.825716			0.127113	1	-0.0297806
628	sp|Q9NZ45|CISD1_HUMAN	Q9NZ45	CISD1	CDGSH iron-sulfur domain-containing protein 1 OS=Homo sapiens OX=9606 GN=CISD1 PE=1 SV=1	2	9.87075	8.83719	10.4261	10.3122	9.74148	9.56306	10.5926	9.15903	10.7904	10.3063	10.2167	10.1842		1.01641	0.909985	1.0736	1.06187	1.0031	0.98473	1.09075	0.943126	1.11111	1.06126	1.05204	1.04869		1.07313	1.03642	1.03493	0.999424	1.04878	1.06495			0.16929	1	-0.0147695
629	sp|Q8N5K1|CISD2_HUMAN	Q8N5K1	CISD2	CDGSH iron-sulfur domain-containing protein 2 OS=Homo sapiens OX=9606 GN=CISD2 PE=1 SV=1	3	10.1732	9.60969	9.2625	9.87173	9.27777	9.64962	11.1093	10.4886	10.3187	10.7759	9.87331	9.58971		1.05075	0.992553	0.956693	1.01962	0.95827	0.996678	1.14744	1.08334	1.06578	1.11301	1.01978	0.990489		1.09202	1.09146	1.11402	1.09159	1.06419	0.993791			0.630241	1	-0.0672773
630	sp|O14578|CTRO_HUMAN	O14578	CIT	Citron Rho-interacting kinase OS=Homo sapiens OX=9606 GN=CIT PE=1 SV=2	1	9.7833	10.0532	9.29652	8.85158	10.1546	11.4533	9.51199	10.2552	11.0814	9.42333	10.3748	9.76075		1.00744	1.03524	0.957317	0.911499	1.04568	1.17941	0.979505	1.05604	1.14112	0.970376	1.06836	1.00512		0.972268	1.02009	1.19199	1.06459	1.02169	0.852224			0.368403	1	-0.116981
631	sp|Q9ULV3|CIZ1_HUMAN	Q9ULV3	CIZ1	Cip1-interacting zinc finger protein OS=Homo sapiens OX=9606 GN=CIZ1 PE=1 SV=2	1	7.81456	13.1887	10.5364	10.509	10.558	8.47133	9.68414	9.7058	9.62983	9.45145	9.70525	10.7456		0.74331	1.25449	1.0022	0.999603	1.00426	0.805781	0.921142	0.923203	0.915976	0.899008	0.92315	1.02211		1.23924	0.735921	0.913962	0.899366	0.919231	1.26847			0.151225	1	0.110426
632	sp|Q8WWK9|CKAP2_HUMAN	Q8WWK9	CKAP2	Cytoskeleton-associated protein 2 OS=Homo sapiens OX=9606 GN=CKAP2 PE=1 SV=1	2	10.5699	9.87136	9.86352	9.80446	11.3023	10.9949	9.76992	9.76558	8.78034	9.55505	9.53722	10.1854		1.04636	0.977207	0.976431	0.970584	1.11886	1.08843	0.967165	0.966736	0.869202	0.945895	0.944129	1.00829		0.924311	0.989285	0.890183	0.974563	0.843828	0.926369			0.157185	1	-0.0318588
633	sp|Q07065|CKAP4_HUMAN	Q07065	CKAP4	Cytoskeleton-associated protein 4 OS=Homo sapiens OX=9606 GN=CKAP4 PE=1 SV=2	3	9.66329	9.74721	10.6382	9.55368	9.76256	9.55064	10.4737	9.87142	11.043	10.1378	9.32172	10.2367		0.964762	0.973141	1.0621	0.953819	0.974673	0.953516	1.04567	0.985542	1.10251	1.01214	0.93066	1.02201		1.08386	1.01274	1.03805	1.06115	0.954843	1.07184			0.138036	1	-0.0230949
634	sp|Q14008|CKAP5_HUMAN	Q14008	CKAP5	Cytoskeleton-associated protein 5 OS=Homo sapiens OX=9606 GN=CKAP5 PE=1 SV=3	3	9.75156	10.3596	10.7285	10.2701	8.7499	10.6294	9.82253	11.0083	9.97544	9.31025	9.5282	9.86617		0.948605	1.00775	1.04364	0.999051	0.851167	1.034	0.955509	1.07085	0.970383	0.905676	0.926877	0.959754		1.00728	1.06262	0.929804	0.906536	1.08895	0.928196			0.145972	1	-0.0397356
635	sp|P12277|KCRB_HUMAN	P12277	CKB	Creatine kinase B-type OS=Homo sapiens OX=9606 GN=CKB PE=1 SV=1	4	10.1403	10.467	9.925	8.31494	9.3374	10.0156	10.7612	10.9728	9.33529	9.08602	10.5096	11.135		0.99635	1.02845	0.975199	0.817	0.917464	0.984105	1.05736	1.07815	0.917256	0.892763	1.03264	1.09409		1.06123	1.04833	0.940584	1.09273	1.12553	1.11176			0.854577	1	0.128646
636	sp|P12532|KCRU_HUMAN	P12532	CKMT1B	Creatine kinase U-type, mitochondrial OS=Homo sapiens OX=9606 GN=CKMT1B PE=1 SV=1	2	12.3968	9.97494	10.7019	8.41519	9.73042	9.53973	10.4233	10.0647	10.054	10.4431	8.28974	9.96614		1.12448	0.904793	0.970731	0.763314	0.882614	0.865317	0.945464	0.912932	0.911968	0.947258	0.751935	0.903995		0.840804	1.009	0.939466	1.24098	0.851941	1.0447			0.359614	1	0.156906
637	sp|P61024|CKS1_HUMAN	P61024	CKS1B	Cyclin-dependent kinases regulatory subunit 1 OS=Homo sapiens OX=9606 GN=CKS1B PE=1 SV=1	1	9.15511	13.2738	9.35363	11.552	9.81542	10.1711	9.90881	10.4616	7.99227	11.7485	9.76568	6.80203		0.864164	1.25293	0.882903	1.09041	0.926492	0.960068	0.935307	0.987484	0.754402	1.10896	0.921796	0.642054		1.08233	0.788138	0.854457	1.01702	0.994932	0.668759			0.0508207	1	-0.0357217
638	sp|Q7Z460-3|CLAP1_HUMAN	Q7Z460-3	CLASP1	Isoform of Q7Z460, Isoform 3 of CLIP-associating protein 1 OS=Homo sapiens OX=9606 GN=CLASP1	1	9.87244	8.40847	8.67811	10.5812	13.5319	12.2029	11.337	9.25643	8.28262	9.53701	8.75457	9.55735		1.0986	0.935695	0.9657	1.17748	1.50583	1.35794	1.26158	1.03006	0.92169	1.06128	0.974208	1.06354		1.14834	1.10085	0.954426	0.901315	0.64696	0.783201			1.24534	1	-0.467189
639	sp|O75122|CLAP2_HUMAN	O75122	CLASP2	CLIP-associating protein 2 OS=Homo sapiens OX=9606 GN=CLASP2 PE=1 SV=3	1	10.0379	10.1931	8.71951	10.613	9.31548	9.18375	10.898	9.57133	11.1346	10.0686	9.81355	10.4511		1.04017	1.05627	0.90356	1.09978	0.965318	0.951667	1.12931	0.991831	1.15383	1.04336	1.01693	1.08299		1.08569	0.938998	1.27698	0.948703	1.05347	1.13799			0.161059	1	-0.064959
640	sp|O75122-3|CLAP2_HUMAN	O75122-3	CLASP2	Isoform of O75122, Isoform 3 of CLIP-associating protein 2 OS=Homo sapiens OX=9606 GN=CLASP2	1	10.9442	10.5243	9.83556	10.4853	10.151	10.1055	9.70025	9.8314	9.43711	9.41952	9.9373	9.62856		1.04883	1.00859	0.942582	1.00485	0.972817	0.968448	0.929616	0.942184	0.904397	0.902712	0.952333	0.922745		0.886338	0.934159	0.959489	0.898359	0.978944	0.952807			0.19846	1	0.0256366
641	sp|Q96S66|CLCC1_HUMAN	Q96S66	CLCC1	Chloride channel CLIC-like protein 1 OS=Homo sapiens OX=9606 GN=CLCC1 PE=1 SV=1	2	9.69997	9.87251	10.3391	10.1131	9.77529	9.02871	10.4473	9.5037	10.4235	10.4228	9.41221	10.9619		0.972864	0.99017	1.03697	1.0143	0.980419	0.905541	1.04781	0.95318	1.04543	1.04536	0.944003	1.09943		1.07704	0.962642	1.00816	1.03062	0.962857	1.21411			0.236473	1	0.0683121
642	sp|Q9NY35|CLDN1_HUMAN	Q9NY35	CLDND1	Claudin domain-containing protein 1 OS=Homo sapiens OX=9606 GN=CLDND1 PE=1 SV=1	1	9.13297	8.74747	10.6736	10.8041	11.6148	11.7831	8.93718	8.38217	9.12064	9.74811	10.8322	10.2237		0.959546	0.919045	1.12141	1.13512	1.22029	1.23798	0.938976	0.880665	0.958252	1.02418	1.13808	1.07415		0.978563	0.958239	0.854507	0.902264	0.932627	0.867661			0.253478	1	-0.0447205
643	sp|P05452|TETN_HUMAN	P05452	CLEC3B	Tetranectin OS=Homo sapiens OX=9606 GN=CLEC3B PE=1 SV=3	1	8.62575	9.1507	11.1994	9.85478	11.8826	11.0822	9.08201	10.5596	9.11156	7.9449	11.7462	9.76034		0.893063	0.947413	1.15952	1.02031	1.23026	1.14739	0.940302	1.09328	0.943362	0.822571	1.21613	1.01053		1.0529	1.15396	0.813577	0.806198	0.988518	0.880719			0.388292	1	-0.16467
644	sp|O14967|CLGN_HUMAN	O14967	CLGN	Calmegin OS=Homo sapiens OX=9606 GN=CLGN PE=1 SV=1	3	9.64638	9.79536	9.94903	9.91087	9.61515	9.55676	10.0963	10.0368	10.2996	10.0277	9.9167	11.1495		0.984634	0.99984	1.01553	1.01163	0.981446	0.975486	1.03056	1.02448	1.05131	1.02355	1.01223	1.13806		1.04664	1.02464	1.03523	1.01178	1.03136	1.16666			0.249247	1	0.0443287
645	sp|O00299|CLIC1_HUMAN	O00299	CLIC1	Chloride intracellular channel protein 1 OS=Homo sapiens OX=9606 GN=CLIC1 PE=1 SV=4	3	10.1078	9.6144	9.59148	9.436	9.94982	9.25239	10.5587	10.3286	10.7818	9.93522	10.3448	10.099		1.03444	0.983952	0.981606	0.965694	1.01828	0.946903	1.0806	1.05705	1.10343	1.01678	1.0587	1.03355		1.04462	1.07429	1.1241	1.05291	1.0397	1.0915			0.277627	1	-0.0260898
646	sp|Q9Y696|CLIC4_HUMAN	Q9Y696	CLIC4	Chloride intracellular channel protein 4 OS=Homo sapiens OX=9606 GN=CLIC4 PE=1 SV=4	2	10.0067	9.47425	8.4089	12.5496	10.5243	9.60893	8.7293	8.45611	8.85685	11.5215	9.01442	12.8492		1.07638	1.01911	0.904512	1.34991	1.13205	1.03359	0.938976	0.909591	0.952697	1.23932	0.969646	1.38213		0.872346	0.892536	1.05327	0.918079	0.856536	1.33721			0.20473	1	0.119557
647	sp|Q14677-3|EPN4_HUMAN	Q14677-3	CLINT1	Isoform of Q14677, Isoform 3 of Clathrin interactor 1 OS=Homo sapiens OX=9606 GN=CLINT1	5	10.5836	10.1534	9.75941	10.4252	10.0511	9.46002	10.1912	10.167	9.56519	10.4154	9.45608	9.77248		1.04113	0.998814	0.960056	1.02555	0.988747	0.930605	1.00254	1.00015	0.940951	1.02459	0.930217	0.961342		0.96293	1.00134	0.980099	0.999064	0.940803	1.03303			0.10641	1	0.0130216
648	sp|P30622|CLIP1_HUMAN	P30622	CLIP1	CAP-Gly domain-containing linker protein 1 OS=Homo sapiens OX=9606 GN=CLIP1 PE=1 SV=2	1	11.4812	9.64929	12.2255	10.5336	9.50681	9.43838	10.2946	8.9395	10.2455	10.8123	9.06984	7.8034		1.03261	0.867847	1.09955	0.947382	0.855033	0.848878	0.925889	0.804009	0.921473	0.97245	0.815732	0.701829		0.896652	0.926441	0.838048	1.02646	0.954035	0.826773			0.277958	1	0.0726199
649	sp|O75503|CLN5_HUMAN	O75503	CLN5	Bis(monoacylglycero)phosphate synthase CLN5 OS=Homo sapiens OX=9606 GN=CLN5 PE=1 SV=2	1	10.193	7.72773	9.80668	8.98399	10.377	8.22025	10.3967	11.8277	10.2838	11.2695	9.34775	11.5659		1.10285	0.83611	1.06104	0.972032	1.12275	0.889399	1.12488	1.27971	1.11266	1.21932	1.01139	1.25139		1.01998	1.53055	1.04865	1.2544	0.900819	1.407			0.0173029	1	-0.0140655
650	sp|P54105|ICLN_HUMAN	P54105	CLNS1A	Methylosome subunit pICln OS=Homo sapiens OX=9606 GN=CLNS1A PE=1 SV=1	4	10.1071	10.4129	10.6325	9.33807	10.084	11.0357	9.35984	10.8418	8.99931	9.53971	9.8637	9.78531		0.973319	1.00277	1.02392	0.899258	0.971087	1.06274	0.901354	1.04406	0.866635	0.918675	0.949876	0.942327		0.926062	1.04119	0.846393	1.02159	0.978157	0.886698			0.137312	1	0.0395554
651	sp|Q92989|CLP1_HUMAN	Q92989	CLP1	Polyribonucleotide 5'-hydroxyl-kinase Clp1 OS=Homo sapiens OX=9606 GN=CLP1 PE=1 SV=1	1	10.8674	11.6766	10.7123	11.114	11.0491	10.8416	8.70697	8.92952	10.432	8.35092	8.60763	8.71207		0.980329	1.05333	0.96634	1.00258	0.99672	0.978004	0.785444	0.805519	0.941052	0.753324	0.776482	0.785904		0.801204	0.764735	0.973831	0.751386	0.779038	0.803579			0.400407	1	-0.114372
652	sp|Q9H078-2|CLPB_HUMAN	Q9H078-2	CLPB	Isoform of Q9H078, Isoform 2 of Mitochondrial disaggregase OS=Homo sapiens OX=9606 GN=CLPB	3	9.60604	9.69917	10.4711	10.6642	9.96137	10.3593	9.38285	9.37788	10.1686	10.0576	9.88368	10.3682		0.96782	0.977204	1.05498	1.07443	1.00362	1.04372	0.945334	0.944834	1.0245	1.01332	0.995794	1.04461		0.976766	0.966875	0.971114	0.943121	0.992202	1.00085			0.128594	1	0.0100841
653	sp|Q16740|CLPP_HUMAN	Q16740	CLPP	ATP-dependent Clp protease proteolytic subunit, mitochondrial OS=Homo sapiens OX=9606 GN=CLPP PE=1 SV=1	3	9.78997	9.7546	9.81555	10.0086	9.66603	9.23956	10.063	11.198	11.0045	9.80492	10.1899	9.46538		1.00033	0.99672	1.00295	1.02267	0.98767	0.944092	1.02823	1.1442	1.12444	1.00186	1.0412	0.967167		1.02789	1.14797	1.12113	0.979651	1.0542	1.02444			0.831734	1	-0.107467
654	sp|O96005|CLPT1_HUMAN	O96005	CLPTM1	Putative lipid scramblase CLPTM1 OS=Homo sapiens OX=9606 GN=CLPTM1 PE=1 SV=1	2	10.8537	8.7642	12.255	11.323	11.0874	10.8801	9.88525	8.96848	10.3408	8.09197	9.16958	8.38042		1.0216	0.824919	1.15348	1.06576	1.04359	1.02408	0.930437	0.844147	0.973319	0.761647	0.863076	0.788796		0.910769	1.02331	0.843807	0.714648	0.827028	0.770249			1.18791	1	-0.262891
655	sp|Q96KA5|CLP1L_HUMAN	Q96KA5	CLPTM1L	Lipid scramblase CLPTM1L OS=Homo sapiens OX=9606 GN=CLPTM1L PE=1 SV=1	1	9.63792	11.7421	10.5135	12.1082	11.3131	8.6384	8.14105	9.81452	9.14504	8.3811	10.4028	10.1623		0.906571	1.1045	0.988932	1.13893	1.06414	0.812553	0.765771	0.923183	0.860209	0.788351	0.978516	0.955898		0.844689	0.83584	0.869836	0.692183	0.919537	1.17641			0.149538	1	0.0953305
656	sp|O76031|CLPX_HUMAN	O76031	CLPX	ATP-dependent Clp protease ATP-binding subunit clpX-like, mitochondrial OS=Homo sapiens OX=9606 GN=CLPX PE=1 SV=2	4	10.2381	10.0149	9.90563	10.5176	9.99716	10.1963	9.4175	10.4295	9.75816	9.61452	10.511	9.39976		1.01843	0.99622	0.985354	1.04623	0.994459	1.01427	0.936798	1.03746	0.970685	0.956397	1.04557	0.935034		0.91985	1.0414	0.985113	0.91414	1.0514	0.921883			0.133365	1	-0.0302998
657	sp|P09496-2|CLCA_HUMAN	P09496-2	CLTA	Isoform of P09496, Isoform Non-brain of Clathrin light chain A OS=Homo sapiens OX=9606 GN=CLTA	2	9.77887	9.99618	10.8727	8.17072	11.4366	10.3537	10.9165	9.2246	8.87253	10.1611	9.59553	10.621		0.957217	0.978489	1.06429	0.799802	1.11949	1.01348	1.06857	0.902963	0.8685	0.994632	0.939271	1.03965		1.11633	0.922813	0.816034	1.2436	0.839019	1.02581			0.213852	1	0.116162
658	sp|P09497-2|CLCB_HUMAN	P09497-2	CLTB	Isoform of P09497, Isoform Non-brain of Clathrin light chain B OS=Homo sapiens OX=9606 GN=CLTB	3	10.5417	9.7276	9.73465	9.76954	9.93192	9.82235	9.17163	9.9684	10.4742	10.3305	10.1198	10.4077		1.05403	0.972631	0.973336	0.976824	0.99306	0.982105	0.917041	0.996708	1.04728	1.03291	1.01185	1.04063		0.870031	1.02475	1.07597	1.05742	1.01892	1.05959			0.334081	1	0.0836812
659	sp|Q00610|CLH1_HUMAN	Q00610	CLTC	Clathrin heavy chain 1 OS=Homo sapiens OX=9606 GN=CLTC PE=1 SV=5	3	10.2372	10.2297	10.4912	10.015	10.6457	10.0647	10.1368	9.50739	9.74372	9.71777	9.37554	9.83522		0.992038	0.991307	1.01665	0.970506	1.03162	0.975324	0.982309	0.921315	0.944217	0.941702	0.908538	0.953083		0.990194	0.929394	0.928749	0.970321	0.880688	0.977197			0.0673371	1	-0.0111827
660	sp|O75153|CLU_HUMAN	O75153	CLUH	Clustered mitochondria protein homolog OS=Homo sapiens OX=9606 GN=CLUH PE=1 SV=2	1	10.4489	10.906	10.1506	10.6743	9.95755	10.4911	10.7517	10.0978	9.33922	8.604	9.73224	8.84647		0.994957	1.03848	0.966558	1.01643	0.948173	0.99898	1.0238	0.961532	0.889294	0.819286	0.926719	0.842375		1.02899	0.925899	0.920063	0.806046	0.977374	0.843235			0.582244	1	-0.133344
661	sp|Q8IY22|CMIP_HUMAN	Q8IY22	CMIP	C-Maf-inducing protein OS=Homo sapiens OX=9606 GN=CMIP PE=1 SV=3	1	12.7463	6.96354	7.37768	10.3673	12.6847	12.2226	10.2403	12.0926	7.19703	8.78233	9.03008	10.2955		1.41168	0.771226	0.817093	1.1482	1.40486	1.35368	1.13413	1.33928	0.797085	0.97266	1.0001	1.14024		0.80339	1.73656	0.975514	0.847119	0.711885	0.842331			0.538202	1	-0.473943
662	sp|P30085|KCY_HUMAN	P30085	CMPK1	UMP-CMP kinase OS=Homo sapiens OX=9606 GN=CMPK1 PE=1 SV=3	3	9.92789	9.23752	9.92878	9.96406	10.7193	11.0809	9.96042	10.3021	9.05396	10.6149	9.17829	10.0319		1.0237	0.952512	1.02379	1.02743	1.1053	1.14259	1.02705	1.06228	0.933584	1.09454	0.946405	1.03442		1.00328	1.11525	0.91189	1.06532	0.85624	0.905328			0.330957	1	-0.10171
663	sp|Q9BQ75|CMS1_HUMAN	Q9BQ75	CMSS1	Protein CMSS1 OS=Homo sapiens OX=9606 GN=CMSS1 PE=1 SV=2	2	9.686	9.88548	10.3754	10.0126	10.1383	10.3635	10.0768	9.69318	9.19197	9.67376	10.8196	10.0835		0.970317	0.990301	1.03938	1.00303	1.01562	1.03819	1.00947	0.971037	0.920827	0.969092	1.08387	1.01013		1.04035	0.980548	0.885938	0.96616	1.0672	0.97298			0.238568	1	0.0502133
664	sp|Q8N1G2|CMTR1_HUMAN	Q8N1G2	CMTR1	Cap-specific mRNA (nucleoside-2'-O-)-methyltransferase 1 OS=Homo sapiens OX=9606 GN=CMTR1 PE=1 SV=1	2	9.85857	10.9384	9.16872	10.3618	8.93049	10.2433	9.50743	9.8342	9.27936	11.3055	9.64283	10.9294		0.986985	1.09509	0.917921	1.03736	0.894071	1.0255	0.95183	0.984544	0.928998	1.13185	0.965386	1.09419		0.964382	0.89905	1.01207	1.09108	1.07976	1.06698			1.16288	1	0.172852
665	sp|Q96KP4|CNDP2_HUMAN	Q96KP4	CNDP2	Cytosolic non-specific dipeptidase OS=Homo sapiens OX=9606 GN=CNDP2 PE=1 SV=2	4	9.49315	10.6688	9.68442	9.68897	9.92436	10.1154	9.86469	10.1572	10.2178	10.6475	8.65429	10.8835		0.954203	1.07237	0.973428	0.973886	0.997546	1.01675	0.991548	1.02095	1.02704	1.07023	0.869885	1.09395		1.03914	0.952053	1.05508	1.09893	0.872025	1.07593			0.016417	1	-0.00590807
666	sp|Q9P003|CNIH4_HUMAN	Q9P003	CNIH4	Protein cornichon homolog 4 OS=Homo sapiens OX=9606 GN=CNIH4 PE=1 SV=1	1	9.95164	11.4426	10.8882	9.84313	11.9998	10.0449	9.29003	10.4596	10.6031	4.85831	9.2417	11.3771		0.924805	1.06336	1.01184	0.914721	1.11514	0.933467	0.863321	0.972011	0.985342	0.451482	0.85883	1.05727		0.933517	0.914098	0.973813	0.493573	0.770155	1.13263			0.339474	1	-0.316219
667	sp|Q99439|CNN2_HUMAN	Q99439	CNN2	Calponin-2 OS=Homo sapiens OX=9606 GN=CNN2 PE=1 SV=4	2	10.1294	10.5776	10.1382	10.1094	10.4244	10.1813	9.11503	10.51	9.57791	9.29	10.1147	9.832		0.985184	1.02877	0.986042	0.983241	1.01388	0.99023	0.886526	1.0222	0.931547	0.903544	0.983759	0.956259		0.899859	0.993611	0.944733	0.918945	0.970294	0.965694			0.065669	1	0.00922655
668	sp|Q15417|CNN3_HUMAN	Q15417	CNN3	Calponin-3 OS=Homo sapiens OX=9606 GN=CNN3 PE=1 SV=1	3	10.2913	9.59866	10.0927	9.71035	10.3043	10.0649	9.56272	9.69624	10.4904	9.74958	10.3985	10.0403		1.02972	0.960421	1.00985	0.971597	1.03103	1.00707	0.956825	0.970185	1.04965	0.975522	1.04045	1.00461		0.929205	1.01017	1.0394	1.00404	1.00914	0.997556			0.119154	1	0.0169979
669	sp|Q9H8M5|CNNM2_HUMAN	Q9H8M5	CNNM2	Metal transporter CNNM2 OS=Homo sapiens OX=9606 GN=CNNM2 PE=1 SV=2	2	10.4682	10.4059	9.36061	10.3722	10.5432	10.2777	9.99328	8.89267	9.93542	10.128	9.94681	9.67589		1.0387	1.03251	0.928794	1.02917	1.04614	1.01979	0.99157	0.882363	0.985829	1.00494	0.986959	0.960077		0.954629	0.854581	1.06141	0.976456	0.943429	0.941446			0.00257269	1	0.00076159
670	sp|Q8NE01|CNNM3_HUMAN	Q8NE01	CNNM3	Metal transporter CNNM3 OS=Homo sapiens OX=9606 GN=CNNM3 PE=1 SV=1	2	10.5293	10.3983	9.87771	10.4586	10.3791	9.57987	9.51275	10.4466	9.34478	9.88872	9.56971	10.0146		1.0254	1.01265	0.961949	1.01852	1.01077	0.932944	0.926406	1.01735	0.910049	0.963021	0.931953	0.975278		0.903456	1.00464	0.946048	0.945507	0.922019	1.04538			0.149925	1	0.0286205
671	sp|A5YKK6|CNOT1_HUMAN	A5YKK6	CNOT1	CCR4-NOT transcription complex subunit 1 OS=Homo sapiens OX=9606 GN=CNOT1 PE=1 SV=2	3	10.7926	10.6358	9.72004	11.0031	10.5684	9.90833	9.41676	10.4461	9.25721	9.13187	9.88288	9.23696		1.03947	1.02436	0.936168	1.05974	1.01788	0.954303	0.906959	1.0061	0.891592	0.87952	0.951852	0.889642		0.872523	0.982168	0.952384	0.829939	0.935133	0.932242			0.309352	1	-0.0579415
672	sp|Q9H9A5|CNO10_HUMAN	Q9H9A5	CNOT10	CCR4-NOT transcription complex subunit 10 OS=Homo sapiens OX=9606 GN=CNOT10 PE=1 SV=1	1	10.0809	11.6723	10.4602	8.79466	9.16978	9.16022	9.41418	11.4859	8.29821	10.4715	10.8351	10.1571		0.938826	1.08703	0.974147	0.819038	0.853973	0.853082	0.876733	1.06967	0.772804	0.975197	1.00906	0.945917		0.933861	0.984036	0.793314	1.19066	1.18161	1.10882			1.32518	1	0.365839
673	sp|Q9UKZ1|CNO11_HUMAN	Q9UKZ1	CNOT11	CCR4-NOT transcription complex subunit 11 OS=Homo sapiens OX=9606 GN=CNOT11 PE=1 SV=1	2	10.2835	10.0431	10.4081	10.3182	9.97672	10.276	10.5193	9.61664	9.24684	10.1883	10.14	8.98319		1.00377	0.980301	1.01593	1.00716	0.973824	1.00304	1.02679	0.938677	0.902581	0.994481	0.989766	0.876847		1.02293	0.95754	0.888427	0.987413	1.01637	0.874189			0.0145582	1	0.00390941
674	sp|Q9NZN8|CNOT2_HUMAN	Q9NZN8	CNOT2	CCR4-NOT transcription complex subunit 2 OS=Homo sapiens OX=9606 GN=CNOT2 PE=1 SV=1	1	11.5116	9.58679	8.71972	10.9716	10.6139	9.52211	11.1139	8.99511	8.78638	9.07723	10.795	10.3067		1.15818	0.964527	0.877292	1.10386	1.06786	0.958021	1.11817	0.904999	0.883999	0.913261	1.08609	1.03696		0.965451	0.938282	1.00765	0.827336	1.01706	1.0824			0.00272954	1	-0.00105739
675	sp|O75175|CNOT3_HUMAN	O75175	CNOT3	CCR4-NOT transcription complex subunit 3 OS=Homo sapiens OX=9606 GN=CNOT3 PE=1 SV=1	1	8.9803	10.1695	10.6545	10.8189	9.8299	10.7198	8.87304	8.89598	11.0274	10	10.4688	9.5618		0.903927	1.02363	1.07245	1.089	0.989445	1.07902	0.893131	0.89544	1.10999	1.00657	1.05376	0.962459		0.988057	0.874772	1.035	0.924309	1.065	0.891976			0.0282881	1	-0.00896897
676	sp|Q92600|CNOT9_HUMAN	Q92600	CNOT9	CCR4-NOT transcription complex subunit 9 OS=Homo sapiens OX=9606 GN=CNOT9 PE=1 SV=1	4	9.53364	10.716	9.94655	11.091	9.97388	10.7315	8.85328	10.2256	10.2084	8.56286	10.5498	9.6075		0.947171	1.06463	0.988195	1.1019	0.99091	1.06618	0.879577	1.01591	1.01421	0.850724	1.04813	0.954509		0.928636	0.954238	1.02633	0.772054	1.05774	0.895258			0.288974	1	-0.104986
677	sp|P09543|CN37_HUMAN	P09543	CNP	2',3'-cyclic-nucleotide 3'-phosphodiesterase OS=Homo sapiens OX=9606 GN=CNP PE=1 SV=2	3	10.4042	9.26742	10.4	9.85193	10.9996	9.7848	8.91504	9.52005	11.3049	8.91301	9.80397	10.835		1.03794	0.924534	1.03752	0.982846	1.09734	0.976149	0.88938	0.949736	1.1278	0.889178	0.978061	1.08092		0.856867	1.02726	1.08701	0.904697	0.891302	1.10733			0.0811962	1	-0.0332424
678	sp|Q9Y2B0|CNPY2_HUMAN	Q9Y2B0	CNPY2	Protein canopy homolog 2 OS=Homo sapiens OX=9606 GN=CNPY2 PE=1 SV=1	2	9.92181	10.4005	10.0314	9.72131	9.89662	9.85246	9.85407	9.69909	10.4898	10.6158	10.1765	9.34071		0.980621	1.02793	0.99145	0.960804	0.978131	0.973766	0.973926	0.958608	1.03676	1.04921	1.00579	0.923187		0.993173	0.932562	1.0457	1.09201	1.02828	0.948059			0.234251	1	0.0454724
679	sp|Q9BT09|CNPY3_HUMAN	Q9BT09	CNPY3	Protein canopy homolog 3 OS=Homo sapiens OX=9606 GN=CNPY3 PE=1 SV=1	1	9.34971	10.403	9.14191	11.6798	10.7404	8.58335	9.77492	10.603	10.241	9.62556	10.2665	9.59094		0.970739	1.0801	0.949164	1.21266	1.11513	0.891171	1.01489	1.10086	1.06328	0.999379	1.06592	0.995785		1.04548	1.01922	1.12022	0.82412	0.955874	1.11739			0.432909	1	-0.146489
680	sp|Q8N129|CNPY4_HUMAN	Q8N129	CNPY4	Protein canopy homolog 4 OS=Homo sapiens OX=9606 GN=CNPY4 PE=1 SV=1	2	10.8741	10.383	9.077	10.7047	10.1169	10.4234	10.1267	9.64572	9.98737	9.47349	10.0791	9.10843		1.07543	1.02687	0.897702	1.05868	1.00055	1.03086	1.00152	0.953947	0.987737	0.936914	0.996809	0.90081		0.931273	0.928988	1.10029	0.884987	0.996261	0.873841			0.426812	1	-0.10171
681	sp|Q6PJW8|CNST_HUMAN	Q6PJW8	CNST	Consortin OS=Homo sapiens OX=9606 GN=CNST PE=1 SV=3	1	9.64703	9.94351	9.23296	9.6035	10.5101	10.993	10.4053	9.15957	10.1316	9.7242	10.717	9.93219		1.00408	1.03494	0.960983	0.999549	1.09391	1.14417	1.08301	0.953344	1.05451	1.01211	1.11544	1.03376		1.07861	0.921161	1.09733	1.01257	1.01968	0.903501			0.307681	1	-0.074983
682	sp|Q9Y2R0|COA3_HUMAN	Q9Y2R0	COA3	Cytochrome c oxidase assembly factor 3 homolog, mitochondrial OS=Homo sapiens OX=9606 GN=COA3 PE=1 SV=1	1	9.39334	11.09	7.81438	10.6123	11.0749	9.45824	11.1558	7.69119	13.051	12.524	7.58652	8.54831		0.99584	1.17571	0.828445	1.12507	1.17411	1.00272	1.18269	0.815386	1.38361	1.32774	0.804289	0.906254		1.18763	0.693524	1.67012	1.18015	0.685019	0.903796			0.277034	1	-0.304268
683	sp|Q5JTJ3|COA6_HUMAN	Q5JTJ3	COA6	Cytochrome c oxidase assembly factor 6 homolog OS=Homo sapiens OX=9606 GN=COA6 PE=1 SV=1	1	10.6647	10.9002	8.21867	11.021	9.81855	8.94933	10.4426	10.0456	10.9412	8.43352	11.6709	8.89384		1.07422	1.09794	0.82784	1.11011	0.98899	0.901437	1.05185	1.01186	1.10207	0.849481	1.17557	0.895848		0.979177	0.921593	1.33126	0.765225	1.18866	0.9938			0.214938	1	-0.136775
684	sp|Q96BR5|COA7_HUMAN	Q96BR5	COA7	Cytochrome c oxidase assembly factor 7 OS=Homo sapiens OX=9606 GN=COA7 PE=1 SV=2	1	10.595	8.90619	10.2382	9.76682	11.9311	10.7523	10.7894	8.80841	11.0466	8.54804	9.38411	9.23379		1.06878	0.898423	1.0328	0.98524	1.20357	1.08465	1.08839	0.88856	1.11434	0.862294	0.946634	0.931471		1.01835	0.989021	1.07895	0.875213	0.786522	0.858774			2.02006	1	-0.292776
685	sp|Q13057|COASY_HUMAN	Q13057	COASY	Bifunctional coenzyme A synthase OS=Homo sapiens OX=9606 GN=COASY PE=1 SV=4	3	10.0836	10.4329	9.90538	9.87946	10.089	10.1602	10.3329	9.87864	9.47239	9.6259	9.89222	10.2473		0.994378	1.02882	0.9768	0.974244	0.994905	1.00193	1.01896	0.974163	0.934102	0.94924	0.975502	1.01052		1.02472	0.946872	0.956288	0.974334	0.980498	1.00857			0.169595	1	0.0181332
686	sp|Q14746|COG2_HUMAN	Q14746	COG2	Conserved oligomeric Golgi complex subunit 2 OS=Homo sapiens OX=9606 GN=COG2 PE=1 SV=1	2	10.2779	11.5015	10.9298	10.3783	11.7694	10.531	9.1618	9.07375	8.80903	9.2326	9.12302	9.21181		0.942661	1.05489	1.00245	0.951868	1.07946	0.965875	0.840295	0.832219	0.80794	0.846788	0.836738	0.844882		0.891407	0.788918	0.805962	0.889607	0.775145	0.874732			0.132797	1	0.0299338
687	sp|Q96JB2|COG3_HUMAN	Q96JB2	COG3	Conserved oligomeric Golgi complex subunit 3 OS=Homo sapiens OX=9606 GN=COG3 PE=1 SV=3	2	10.0241	11.5326	9.98138	10.603	11.6963	11.986	8.59313	8.61679	8.678	9.71237	8.21467	10.3616		0.953524	1.09702	0.949458	1.00858	1.11258	1.14014	0.817404	0.819654	0.825476	0.923869	0.781404	0.98563		0.857245	0.747165	0.869418	0.916005	0.702332	0.864479			0.00146178	1	-0.000615905
688	sp|Q9H9E3|COG4_HUMAN	Q9H9E3	COG4	Conserved oligomeric Golgi complex subunit 4 OS=Homo sapiens OX=9606 GN=COG4 PE=1 SV=3	3	9.57259	9.2717	9.65732	9.74053	9.8104	9.96451	10.5745	10.6115	10.2268	10.2398	10.9631	9.36723		1.00758	0.975914	1.0165	1.02526	1.03262	1.04884	1.11304	1.11694	1.07644	1.07781	1.15395	0.985968		1.10467	1.1445	1.05897	1.05126	1.1175	0.940059			0.472457	1	-0.0925934
689	sp|Q9UP83|COG5_HUMAN	Q9UP83	COG5	Conserved oligomeric Golgi complex subunit 5 OS=Homo sapiens OX=9606 GN=COG5 PE=1 SV=4	2	9.76276	9.9627	9.88027	10.5199	10.2744	10.4017	9.72736	10.8372	9.58221	9.56134	9.77907	9.71104		0.989277	1.00954	1.00119	1.066	1.04112	1.05403	0.98569	1.09816	0.970982	0.968868	0.990931	0.984037		0.996374	1.08778	0.969833	0.908882	0.951792	0.933598			0.94735	1	-0.126734
690	sp|Q9Y2V7|COG6_HUMAN	Q9Y2V7	COG6	Conserved oligomeric Golgi complex subunit 6 OS=Homo sapiens OX=9606 GN=COG6 PE=1 SV=2	1	9.78417	11.2642	8.24582	10.0952	14.4402	13.4117	10.6223	7.7636	9.58246	7.89712	8.03178	8.86153		1.00199	1.15356	0.84445	1.03384	1.47881	1.37349	1.08783	0.795067	0.981335	0.808741	0.822531	0.907505		1.08566	0.68923	1.1621	0.782268	0.55621	0.660731			0.849155	1	-0.532266
691	sp|P83436|COG7_HUMAN	P83436	COG7	Conserved oligomeric Golgi complex subunit 7 OS=Homo sapiens OX=9606 GN=COG7 PE=1 SV=1	2	9.53287	10.4073	10.3329	9.64254	10.6858	10.3648	9.22924	10.3808	8.87676	9.98504	10.858	9.70412		0.944689	1.03134	1.02397	0.955557	1.05894	1.02713	0.914599	1.02871	0.879669	0.989497	1.076	0.961658		0.968149	0.997453	0.859075	1.03552	1.01612	0.936261			0.437937	1	0.0826421
692	sp|Q96MW5|COG8_HUMAN	Q96MW5	COG8	Conserved oligomeric Golgi complex subunit 8 OS=Homo sapiens OX=9606 GN=COG8 PE=1 SV=2	3	10.6533	9.48923	10.7879	10.315	9.17749	9.74285	9.55514	9.9742	10.7401	9.84288	9.6058	10.1162		1.03329	0.920379	1.04633	1.00047	0.890142	0.944977	0.926771	0.967416	1.0417	0.95468	0.931685	0.98119		0.896915	1.05111	0.995571	0.954234	1.04667	1.03832			0.233203	1	0.047976
693	sp|P38432|COIL_HUMAN	P38432	COIL	Coilin OS=Homo sapiens OX=9606 GN=COIL PE=1 SV=1	1	9.29936	9.62466	10.327	9.62608	10.3992	10.6544	8.80161	9.83881	9.67643	10.7314	10.5468	10.4744		0.953748	0.987112	1.05914	0.987257	1.06655	1.09272	0.902699	1.00907	0.992421	1.10062	1.08168	1.07426		0.946475	1.02225	0.937007	1.11482	1.01419	0.983103			0.645325	1	0.0980141
694	sp|Q8NBJ5|GT251_HUMAN	Q8NBJ5	COLGALT1	Procollagen galactosyltransferase 1 OS=Homo sapiens OX=9606 GN=COLGALT1 PE=1 SV=1	4	9.83909	9.99582	10.1106	10.2395	10.3887	10.0596	9.77806	10.1843	9.75634	10.2336	9.92975	9.4847		0.985699	1.0014	1.0129	1.02581	1.04076	1.00779	0.979585	1.02028	0.977409	1.02522	0.994781	0.950195		0.993797	1.01886	0.96496	0.999427	0.955825	0.942849			0.501865	1	-0.0391422
695	sp|Q8N668|COMD1_HUMAN	Q8N668	COMMD1	COMM domain-containing protein 1 OS=Homo sapiens OX=9606 GN=COMMD1 PE=1 SV=1	2	9.39883	9.83029	9.56108	10.2844	11.149	10.5322	10.0818	9.28312	10.7561	9.29863	9.17506	10.6496		0.979378	1.02434	0.996285	1.07165	1.16175	1.09747	1.05055	0.967321	1.12081	0.968937	0.956061	1.10971		1.07267	0.944338	1.12499	0.904153	0.822952	1.01114			0.804918	1	-0.19966
696	sp|Q9UBI1|COMD3_HUMAN	Q9UBI1	COMMD3	COMM domain-containing protein 3 OS=Homo sapiens OX=9606 GN=COMMD3 PE=1 SV=1	2	9.73501	10.821	10.3166	10.7037	10.2574	10.2623	9.52093	9.7424	9.47439	9.25138	10.1244	9.79052		0.945985	1.05152	1.0025	1.04012	0.996745	0.997222	0.925182	0.946703	0.92066	0.898989	0.983822	0.951379		0.978009	0.90032	0.918367	0.864313	0.987035	0.954029			0.0150238	1	0.00311027
697	sp|Q7Z4G1|COMD6_HUMAN	Q7Z4G1	COMMD6	COMM domain-containing protein 6 OS=Homo sapiens OX=9606 GN=COMMD6 PE=1 SV=1	3	9.63895	9.91477	10.0417	9.37028	10.1492	10.5775	10.0435	9.16677	10.0182	9.78137	10.3567	10.9411		0.97707	1.00503	1.0179	0.949836	1.02879	1.07221	1.01807	0.929207	1.01552	0.991506	1.04982	1.10906		1.04197	0.924557	0.997657	1.04387	1.02044	1.03437			0.49308	1	0.0657117
698	sp|Q86VX2|COMD7_HUMAN	Q86VX2	COMMD7	COMM domain-containing protein 7 OS=Homo sapiens OX=9606 GN=COMMD7 PE=1 SV=2	1	10.484	10.4154	10.3273	10.2417	10.8437	9.54176	10.0784	9.70892	10.2464	9.44904	9.59433	9.06908		1.00721	1.00062	0.992163	0.983936	1.04177	0.916694	0.968254	0.932753	0.984393	0.907786	0.921745	0.871283		0.96132	0.932172	0.992168	0.922606	0.884787	0.950462			0.756157	1	-0.0655075
699	sp|Q9NX08|COMD8_HUMAN	Q9NX08	COMMD8	COMM domain-containing protein 8 OS=Homo sapiens OX=9606 GN=COMMD8 PE=1 SV=1	1	10.0962	9.92691	10.3565	11.0183	10.7873	10.75	10.4541	8.51294	9.29012	9.70194	9.80612	9.2996		0.997003	0.980287	1.02271	1.08806	1.06525	1.06157	1.03235	0.840657	0.917404	0.958072	0.968359	0.91834		1.03545	0.857562	0.897033	0.880531	0.909046	0.865077			0.300007	1	-0.0673433
700	sp|Q9P000|COMD9_HUMAN	Q9P000	COMMD9	COMM domain-containing protein 9 OS=Homo sapiens OX=9606 GN=COMMD9 PE=1 SV=2	1	9.77903	9.44483	9.76559	9.91396	9.92025	9.36178	10.4762	10.2061	10.4141	9.64678	10.2053	10.8661		1.01199	0.977407	1.0106	1.02595	1.02661	0.968812	1.08414	1.05619	1.07771	0.998305	1.05611	1.12449		1.07129	1.0806	1.06641	0.97305	1.02874	1.16069			0.133459	1	-0.0291686
701	sp|P21964|COMT_HUMAN	P21964	COMT	Catechol O-methyltransferase OS=Homo sapiens OX=9606 GN=COMT PE=1 SV=2	2	10.5042	9.78738	9.74578	9.68041	10.2701	9.96582	10.2239	10.1542	9.86683	9.57353	10.4735	9.75425		1.04911	0.97752	0.973366	0.966836	1.02574	0.995342	1.02112	1.01416	0.985455	0.956162	1.04605	0.974212		0.973312	1.03748	1.01242	0.988959	1.0198	0.97877			0.199079	1	-0.0168498
702	sp|P53621|COPA_HUMAN	P53621	COPA	Coatomer subunit alpha OS=Homo sapiens OX=9606 GN=COPA PE=1 SV=2	4	9.12541	10.5403	9.62665	9.73537	9.96393	10.3117	10.6308	10.6066	9.38763	9.56147	10.1677	10.3424		0.934585	1.0795	0.98592	0.997054	1.02046	1.05608	1.08876	1.08628	0.96144	0.979244	1.04133	1.05923		1.16497	1.00628	0.975171	0.982138	1.02045	1.00298			0.285659	1	-0.0618527
703	sp|P53618|COPB_HUMAN	P53618	COPB1	Coatomer subunit beta OS=Homo sapiens OX=9606 GN=COPB1 PE=1 SV=3	1	10.109	9.76574	9.6329	9.19117	9.52843	9.87278	11.0673	9.71867	10.8224	10.0434	10.0693	10.1788		1.02777	0.992871	0.979364	0.934455	0.968743	1.00375	1.1252	0.988085	1.1003	1.0211	1.02373	1.03487		1.0948	0.99518	1.12349	1.09273	1.05676	1.031			0.0782686	1	-0.0133513
704	sp|P35606|COPB2_HUMAN	P35606	COPB2	Coatomer subunit beta' OS=Homo sapiens OX=9606 GN=COPB2 PE=1 SV=2	3	9.88357	9.27361	9.01751	8.99093	9.09377	9.11218	11.1178	10.5443	11.1464	10.6075	10.6208	10.5916		1.05239	0.98744	0.960171	0.957341	0.968291	0.970252	1.1838	1.12274	1.18685	1.12947	1.13089	1.12778		1.12487	1.13702	1.23608	1.1798	1.16793	1.16236			0.0465533	1	0.0062484
705	sp|O14579|COPE_HUMAN	O14579	COPE	Coatomer subunit epsilon OS=Homo sapiens OX=9606 GN=COPE PE=1 SV=3	2	9.53924	9.70953	10.036	8.47543	8.58831	8.73416	12.1629	10.4187	11.2748	10.5559	9.74814	10.7569		0.977222	0.994667	1.02811	0.868242	0.879806	0.894748	1.246	1.06732	1.15502	1.08137	0.998622	1.10196		1.27504	1.07304	1.12344	1.24547	1.13505	1.23159			0.274447	1	0.0599327
706	sp|Q9Y678|COPG1_HUMAN	Q9Y678	COPG1	Coatomer subunit gamma-1 OS=Homo sapiens OX=9606 GN=COPG1 PE=1 SV=1	3	9.93867	8.47463	9.51312	8.82268	8.75403	8.64572	10.9632	10.6697	11.2855	11.5407	10.8801	10.5119		1.06766	0.910389	1.02195	0.947778	0.940403	0.928768	1.17772	1.1462	1.21235	1.23977	1.16879	1.12925		1.10308	1.25902	1.18631	1.30808	1.24286	1.21585			0.590777	1	0.0875894
707	sp|Q9UBF2|COPG2_HUMAN	Q9UBF2	COPG2	Coatomer subunit gamma-2 OS=Homo sapiens OX=9606 GN=COPG2 PE=1 SV=1	2	9.74539	10.9192	9.92175	10.0093	10.8721	10.2052	9.73632	10.3754	9.13792	9.78368	9.86137	9.43231		0.955856	1.07099	0.973154	0.981744	1.06637	1.00096	0.954967	1.01765	0.896274	0.959612	0.967232	0.925148		0.99907	0.950191	0.920999	0.977456	0.907036	0.924262			0.264083	1	-0.03117
708	sp|P61201|CSN2_HUMAN	P61201	COPS2	COP9 signalosome complex subunit 2 OS=Homo sapiens OX=9606 GN=COPS2 PE=1 SV=1	2	9.56501	9.87567	9.84455	9.99526	9.65044	10.2245	9.89796	10.3527	10.2717	9.61266	10.189	10.5205		0.979847	1.01167	1.00848	1.02392	0.988599	1.0474	1.01395	1.06054	1.05225	0.984728	1.04377	1.07773		1.03481	1.0483	1.04339	0.961722	1.05581	1.02895			0.357248	1	-0.0384953
709	sp|Q9UNS2|CSN3_HUMAN	Q9UNS2	COPS3	COP9 signalosome complex subunit 3 OS=Homo sapiens OX=9606 GN=COPS3 PE=1 SV=3	1	10.1607	11.9515	10.3341	10.2619	9.77816	10.3962	9.08612	10.7188	8.5925	9.51529	9.53322	9.67159		0.939463	1.10504	0.955498	0.948818	0.904094	0.961238	0.840108	0.991065	0.794468	0.879789	0.881447	0.89424		0.894243	0.896859	0.83147	0.927247	0.97495	0.930301			1.16214	1	0.111589
710	sp|Q9BT78|CSN4_HUMAN	Q9BT78	COPS4	COP9 signalosome complex subunit 4 OS=Homo sapiens OX=9606 GN=COPS4 PE=1 SV=1	2	10.3994	9.31606	9.56904	9.34581	10.1313	9.28099	10.3888	10.4037	10.4308	10.2456	10.0872	10.4013		1.06535	0.954367	0.980283	0.957414	1.03788	0.950774	1.06426	1.06579	1.06857	1.04959	1.03337	1.06554		0.998976	1.11675	1.09006	1.09628	0.995646	1.12071			0.0130628	1	0.00283176
711	sp|Q92905|CSN5_HUMAN	Q92905	COPS5	COP9 signalosome complex subunit 5 OS=Homo sapiens OX=9606 GN=COPS5 PE=1 SV=4	5	9.99391	9.17061	9.45242	8.96248	9.75892	8.89042	11.4316	10.032	10.6048	10.8676	10.6075	10.2277		1.04769	0.961382	0.990926	0.939564	1.02306	0.93201	1.19841	1.05169	1.11173	1.13928	1.11201	1.07221		1.14386	1.09393	1.12191	1.21257	1.08695	1.15042			0.289969	1	0.0370411
712	sp|Q7L5N1|CSN6_HUMAN	Q7L5N1	COPS6	COP9 signalosome complex subunit 6 OS=Homo sapiens OX=9606 GN=COPS6 PE=1 SV=1	2	9.88559	10.405	9.17243	11.1331	10.1047	9.90006	10.2357	8.74685	10.5832	8.91362	11.1296	9.79025		1.00658	1.05946	0.933961	1.1336	1.02889	1.00805	1.04222	0.890627	1.07761	0.907609	1.13324	0.996869		1.03541	0.840641	1.1538	0.800641	1.10142	0.988908			0.131132	1	-0.0678869
713	sp|Q9H9Q2|CSN7B_HUMAN	Q9H9Q2	COPS7B	COP9 signalosome complex subunit 7b OS=Homo sapiens OX=9606 GN=COPS7B PE=1 SV=1	2	9.15652	9.58044	10.9969	9.18521	9.1539	10.0784	9.88067	11.0786	9.81948	10.6935	10.0367	10.3396		0.923847	0.966618	1.10953	0.926741	0.923583	1.01686	0.996911	1.11778	0.990737	1.07892	1.01266	1.04322		1.07909	1.15638	0.89293	1.16421	1.09644	1.02592			0.239921	1	0.0776854
714	sp|Q99627|CSN8_HUMAN	Q99627	COPS8	COP9 signalosome complex subunit 8 OS=Homo sapiens OX=9606 GN=COPS8 PE=1 SV=1	2	10.8083	10.3923	10.0811	9.54079	9.15234	10.6537	11.6394	7.60649	9.77272	9.67071	11.5013	9.18072		1.03654	0.996649	0.966807	0.914986	0.877733	1.02171	1.11625	0.729482	0.937229	0.927445	1.10301	0.880455		1.0769	0.731935	0.969406	1.01362	1.25666	0.861742			0.31021	1	0.174197
715	sp|P61923|COPZ1_HUMAN	P61923	COPZ1	Coatomer subunit zeta-1 OS=Homo sapiens OX=9606 GN=COPZ1 PE=1 SV=1	1	8.67899	11.8728	10.8559	9.18728	8.11267	9.40473	10.9936	11.8712	10.0382	9.1488	10.271	9.56478		0.829	1.13407	1.03693	0.877551	0.774906	0.898321	1.05009	1.13391	0.958833	0.873875	0.981065	0.913609		1.26669	0.999863	0.924685	0.995811	1.26604	1.01702			0.0878274	1	0.0435722
716	sp|Q9NZJ6|COQ3_HUMAN	Q9NZJ6	COQ3	Ubiquinone biosynthesis O-methyltransferase, mitochondrial OS=Homo sapiens OX=9606 GN=COQ3 PE=1 SV=3	2	10.8391	10.2222	10.6581	10.3084	10.3297	10.3977	9.50512	9.02779	9.86464	9.65763	9.36561	9.82396		1.02515	0.96681	1.00804	0.974965	0.976976	0.983412	0.898989	0.853843	0.932992	0.913413	0.885794	0.929144		0.876932	0.883155	0.925552	0.936867	0.906668	0.944816			0.810767	1	0.0543358
717	sp|Q5HYK3|COQ5_HUMAN	Q5HYK3	COQ5	2-methoxy-6-polyprenyl-1,4-benzoquinol methylase, mitochondrial OS=Homo sapiens OX=9606 GN=COQ5 PE=1 SV=2	3	10.2607	8.9494	10.1545	10.0819	10.7518	10.0033	10.6863	9.68033	9.54243	10.5261	9.62639	9.73685		1.04827	0.914307	1.03742	1.03001	1.09844	1.02198	1.09176	0.988981	0.974893	1.07539	0.983471	0.994756		1.04148	1.08167	0.939726	1.04406	0.895331	0.973363			0.341397	1	-0.0728245
718	sp|Q8NI60|COQ8A_HUMAN	Q8NI60	COQ8A	Atypical kinase COQ8A, mitochondrial OS=Homo sapiens OX=9606 GN=COQ8A PE=1 SV=1	1	11.9769	8.8238	8.69927	10.2052	10.1873	10.9437	10.5017	11.0533	9.10664	11.3467	8.02544	9.12999		1.21799	0.897336	0.884671	1.03781	1.03599	1.11292	1.06797	1.12407	0.926099	1.1539	0.816146	0.928473		0.87683	1.25267	1.04683	1.11186	0.78779	0.834268			0.436908	1	-0.21799
719	sp|Q96D53|COQ8B_HUMAN	Q96D53	COQ8B	Atypical kinase COQ8B, mitochondrial OS=Homo sapiens OX=9606 GN=COQ8B PE=1 SV=2	2	10.7676	10.2202	9.81453	9.40139	12.094	9.83551	9.12943	9.83539	9.07218	9.86474	9.8912	10.0739		1.04871	0.995398	0.955891	0.915653	1.1779	0.957934	0.889165	0.957922	0.883589	0.960781	0.963358	0.98115		0.847865	0.962351	0.924362	1.04929	0.817858	1.02424			0.219252	1	0.0736022
720	sp|O75208|COQ9_HUMAN	O75208	COQ9	Ubiquinone biosynthesis protein COQ9, mitochondrial OS=Homo sapiens OX=9606 GN=COQ9 PE=1 SV=1	2	10.8013	9.41624	10.1003	11.0866	10.7531	9.92614	9.73294	9.24846	9.35541	10.3783	9.29968	9.90162		1.0688	0.931754	0.999441	1.09704	1.06404	0.982211	0.963093	0.915153	0.925735	1.02695	0.920221	0.979784		0.901094	0.982182	0.926253	0.936111	0.86484	0.997529			0.0343756	1	-0.00720082
721	sp|P31146|COR1A_HUMAN	P31146	CORO1A	Coronin-1A OS=Homo sapiens OX=9606 GN=CORO1A PE=1 SV=4	1	10.7756	9.35058	9.07105	11.3969	8.24125	10.7906	9.53772	10.5676	9.50304	10.8349	9.90981	10.0209		1.10719	0.960766	0.932045	1.17102	0.846783	1.10873	0.979995	1.08582	0.976431	1.11328	1.01823	1.02964		0.885119	1.13016	1.04762	0.95069	1.20246	0.928664			0.0129978	1	0.00622739
722	sp|Q9BR76|COR1B_HUMAN	Q9BR76	CORO1B	Coronin-1B OS=Homo sapiens OX=9606 GN=CORO1B PE=1 SV=1	2	9.28786	10.4312	10.1026	9.60311	9.84979	9.8065	9.61895	9.07051	11.0302	10.4178	10.631	10.1505		0.934341	1.04936	1.0163	0.966054	0.99087	0.986515	0.967648	0.912475	1.10962	1.04802	1.06945	1.02112		1.03565	0.869556	1.09182	1.08484	1.07931	1.03508			0.378245	1	0.10057
723	sp|Q9ULV4|COR1C_HUMAN	Q9ULV4	CORO1C	Coronin-1C OS=Homo sapiens OX=9606 GN=CORO1C PE=1 SV=1	4	9.15539	9.7891	10.2118	10.3377	10.3821	10.2341	9.98652	9.03854	11.2131	10.0922	9.19815	10.3614		0.942032	1.00724	1.05073	1.06368	1.06825	1.05302	1.02755	0.930009	1.15376	1.03842	0.946431	1.06612		1.09078	0.923327	1.09805	0.976255	0.885964	1.01244			0.480238	1	-0.112246
724	sp|P57737|CORO7_HUMAN	P57737	CORO7	Coronin-7 OS=Homo sapiens OX=9606 GN=CORO7 PE=1 SV=2	2	9.96678	10.8984	9.31313	10.7563	9.92354	10.0544	10.2663	10.8635	8.93752	9.23477	10.3021	9.48326		0.990791	1.0834	0.925812	1.06928	0.986492	0.999504	1.02056	1.07993	0.888473	0.918022	1.02413	0.942724		1.03005	0.996799	0.959669	0.858541	1.03815	0.943192			0.353536	1	-0.0763653
725	sp|Q14019|COTL1_HUMAN	Q14019	COTL1	Coactosin-like protein OS=Homo sapiens OX=9606 GN=COTL1 PE=1 SV=3	1	10.2582	10.6469	9.73534	10.5793	9.74732	10.3457	10.9077	9.23334	9.04048	8.80264	9.33595	11.3671		1.00438	1.04243	0.953185	1.03581	0.954358	1.01295	1.06797	0.904035	0.885152	0.861865	0.914081	1.11295		1.06331	0.867235	0.928625	0.832066	0.957796	1.09873			0.0247215	1	0.0107236
726	sp|Q9Y6N1|COX11_HUMAN	Q9Y6N1	COX11	Cytochrome c oxidase assembly protein COX11, mitochondrial OS=Homo sapiens OX=9606 GN=COX11 PE=1 SV=3	1	10.5474	9.74552	11.3385	10.0152	10.0013	10.1418	9.37034	11.5357	10.1623	8.71437	9.74001	8.68752		1.00034	0.924289	1.07537	0.949865	0.948548	0.961876	0.888706	1.09408	0.963822	0.826492	0.923767	0.823946		0.888403	1.1837	0.89627	0.870116	0.973875	0.856603			0.333341	1	-0.125602
727	sp|P13073|COX41_HUMAN	P13073	COX4I1	Cytochrome c oxidase subunit 4 isoform 1, mitochondrial OS=Homo sapiens OX=9606 GN=COX4I1 PE=1 SV=1	4	9.36577	8.67264	10.1356	10.4374	9.17927	10.0088	10.271	9.09206	10.042	11.2927	10.6856	10.8173		0.997278	0.923473	1.07925	1.11139	0.97742	1.06574	1.09366	0.968133	1.06928	1.20246	1.13782	1.15184		1.09665	1.04836	0.990762	1.08194	1.1641	1.08078			0.703173	1	0.0856901
728	sp|P20674|COX5A_HUMAN	P20674	COX5A	Cytochrome c oxidase subunit 5A, mitochondrial OS=Homo sapiens OX=9606 GN=COX5A PE=1 SV=2	2	10.2527	8.8176	11.092	10.7539	10.5037	8.97674	11.5871	9.95507	9.80551	9.50491	9.05347	9.69732		1.01975	0.877016	1.10323	1.0696	1.04472	0.892844	1.15247	0.990151	0.975275	0.945377	0.900476	0.964514		1.13015	1.129	0.884015	0.883857	0.86193	1.08027			0.41036	1	-0.151594
729	sp|P10606|COX5B_HUMAN	P10606	COX5B	Cytochrome c oxidase subunit 5B, mitochondrial OS=Homo sapiens OX=9606 GN=COX5B PE=1 SV=2	2	14.2234	7.78458	10.4643	9.50934	9.32009	9.85818	11.1223	7.3923	11.1829	10.005	9.35764	9.78002		1.31405	0.719191	0.966761	0.878536	0.861051	0.910763	1.02755	0.68295	1.03315	0.924325	0.864521	0.903543		0.781974	0.949609	1.06867	1.05212	1.00403	0.992072			0.380325	1	0.133734
730	sp|P15954|COX7C_HUMAN	P15954	COX7C	Cytochrome c oxidase subunit 7C, mitochondrial OS=Homo sapiens OX=9606 GN=COX7C PE=1 SV=1	1	8.90099	10.2522	8.58662	10.8955	11.1384	13.2208	8.93065	7.0926	8.19222	10.487	10.2087	12.0944		0.962621	1.10876	0.928623	1.17832	1.20459	1.4298	0.965829	0.767049	0.88597	1.13414	1.10405	1.30798		1.00333	0.69181	0.954068	0.962506	0.916532	0.914801			0.200857	1	0.0950812
731	sp|O75976|CBPD_HUMAN	O75976	CPD	Carboxypeptidase D OS=Homo sapiens OX=9606 GN=CPD PE=1 SV=2	1	6.44437	12.6108	13.6328	9.53568	10.4554	10.8834	10.7471	7.64242	10.6715	7.50786	9.90601	9.96253		0.591444	1.15738	1.25118	0.875155	0.959567	0.998848	0.986337	0.701397	0.979396	0.689047	0.909142	0.914329		1.66768	0.606023	0.782779	0.787344	0.947451	0.915384			0.0517605	1	-0.0707741
732	sp|Q99829|CPNE1_HUMAN	Q99829	CPNE1	Copine-1 OS=Homo sapiens OX=9606 GN=CPNE1 PE=1 SV=1	2	10.2148	9.67801	9.60396	10.3302	9.50559	8.83173	9.93547	10.4159	9.73606	10.2009	10.8977	10.6495		1.03891	0.984311	0.976779	1.05065	0.966775	0.898239	1.0105	1.05936	0.990215	1.0375	1.10836	1.08312		0.972651	1.07625	1.01375	0.987483	1.14645	1.20583			0.522538	1	0.121105
733	sp|O75131|CPNE3_HUMAN	O75131	CPNE3	Copine-3 OS=Homo sapiens OX=9606 GN=CPNE3 PE=1 SV=1	3	9.65235	10.3555	11.1216	8.95814	9.45748	9.7611	9.84577	11.1199	10.8121	8.98828	9.61166	10.3161		0.930213	0.997975	1.07181	0.863311	0.911433	0.940693	0.948853	1.07164	1.04198	0.866215	0.926292	0.994183		1.02004	1.07382	0.972165	1.00336	1.0163	1.05686			0.0409031	1	0.00577237
734	sp|P36551|HEM6_HUMAN	P36551	CPOX	Oxygen-dependent coproporphyrinogen-III oxidase, mitochondrial OS=Homo sapiens OX=9606 GN=CPOX PE=1 SV=3	1	11.2929	9.46992	9.52604	10.8408	9.44286	8.14641	11.2123	11.1073	9.54783	10.4063	9.21777	9.78953		1.11852	0.937961	0.943519	1.07374	0.93528	0.806872	1.11053	1.10014	0.945677	1.03071	0.912986	0.969617		0.992861	1.17291	1.00229	0.959922	0.976163	1.2017			0.0450946	1	-0.0172636
735	sp|P31327|CPSM_HUMAN	P31327	CPS1	Carbamoyl-phosphate synthase [ammonia], mitochondrial OS=Homo sapiens OX=9606 GN=CPS1 PE=1 SV=2	1	9.93536	10.4437	9.34124	9.70831	10.3143	10.9399	9.51782	11.1039	9.79665	9.51123	9.44573	9.94183		1.00288	1.0542	0.942914	0.979966	1.04113	1.10429	0.960738	1.12084	0.988883	0.960073	0.953461	1.00354		0.957974	1.06321	1.04875	0.9797	0.915793	0.908766			1.0155	1	-0.129892
736	sp|Q10570|CPSF1_HUMAN	Q10570	CPSF1	Cleavage and polyadenylation specificity factor subunit 1 OS=Homo sapiens OX=9606 GN=CPSF1 PE=1 SV=2	1	10.0824	10.069	10.2213	10.5031	10.817	10.7207	9.16189	9.54669	9.63442	9.50904	9.72662	10.0078		0.995869	0.994547	1.00958	1.03743	1.06843	1.05891	0.904948	0.942956	0.951622	0.939237	0.960728	0.988505		0.908702	0.948126	0.942587	0.905352	0.899193	0.933508			0.555799	1	-0.0319134
737	sp|Q9P2I0|CPSF2_HUMAN	Q9P2I0	CPSF2	Cleavage and polyadenylation specificity factor subunit 2 OS=Homo sapiens OX=9606 GN=CPSF2 PE=1 SV=2	2	10.4328	9.5249	10.5778	10.2398	10.9132	9.94618	8.44133	9.88789	9.1046	10.3305	9.66453	10.9364		1.02498	0.935788	1.03923	1.00603	1.07218	0.977176	0.82933	0.97145	0.894495	1.01494	0.949506	1.07447		0.809114	1.03811	0.86073	1.00886	0.885582	1.09956			0.447602	1	0.147448
738	sp|Q9UKF6|CPSF3_HUMAN	Q9UKF6	CPSF3	Cleavage and polyadenylation specificity factor subunit 3 OS=Homo sapiens OX=9606 GN=CPSF3 PE=1 SV=1	3	9.2706	9.7515	9.88155	10.2303	10.1631	10.0168	10.0635	10.3033	10.3636	9.83557	9.55463	10.5655		0.962225	1.01214	1.02564	1.06183	1.05486	1.03968	1.04452	1.06941	1.07567	1.02086	0.991705	1.09662		1.08553	1.05659	1.04878	0.961419	0.940129	1.05477			0.823633	1	-0.111812
739	sp|O95639|CPSF4_HUMAN	O95639	CPSF4	Cleavage and polyadenylation specificity factor subunit 4 OS=Homo sapiens OX=9606 GN=CPSF4 PE=1 SV=1	1	9.40441	9.71196	9.07741	11.1803	9.12251	11.2989	9.42723	9.9854	10.1547	10.5806	10.9422	9.11442		1.00069	1.03342	0.965895	1.18966	0.970694	1.20228	1.00312	1.06251	1.08053	1.12584	1.16432	0.969833		1.00243	1.02815	1.11868	0.946358	1.19947	0.806661			0.237199	1	-0.110822
740	sp|Q16630|CPSF6_HUMAN	Q16630	CPSF6	Cleavage and polyadenylation specificity factor subunit 6 OS=Homo sapiens OX=9606 GN=CPSF6 PE=1 SV=2	1	10.6533	9.95017	10.2304	11.0886	11.5713	9.9803	8.62189	10.1787	7.65216	9.45076	10.1289	10.4935		1.03652	0.968106	0.995376	1.07887	1.12584	0.971039	0.838871	0.990338	0.744521	0.919516	0.985499	1.02097		0.809317	1.02296	0.747979	0.852296	0.875347	1.05142			0.272107	1	0.113695
741	sp|Q8N684|CPSF7_HUMAN	Q8N684	CPSF7	Cleavage and polyadenylation specificity factor subunit 7 OS=Homo sapiens OX=9606 GN=CPSF7 PE=1 SV=1	1	9.31627	10.9815	11.0295	9.75844	11.5096	10.4342	9.80245	10.6201	8.12888	8.62724	9.44519	10.3466		0.892155	1.05163	1.05622	0.9345	1.10219	0.999215	0.938714	1.01702	0.778448	0.826172	0.904502	0.990824		1.05219	0.967089	0.737014	0.88408	0.820638	0.991602			0.0381586	1	-0.0199917
742	sp|P50416|CPT1A_HUMAN	P50416	CPT1A	Carnitine O-palmitoyltransferase 1, liver isoform OS=Homo sapiens OX=9606 GN=CPT1A PE=1 SV=2	2	10.342	10.5016	11.3205	10.3613	9.58565	10.365	11.0722	8.57829	9.89017	8.4619	9.17772	10.3437		0.964616	0.979504	1.05588	0.966415	0.894071	0.966763	1.03273	0.800113	0.922475	0.789256	0.856023	0.964778		1.07061	0.816855	0.873654	0.816685	0.957444	0.997946			0.0229833	1	0.0101426
743	sp|P23786|CPT2_HUMAN	P23786	CPT2	Carnitine O-palmitoyltransferase 2, mitochondrial OS=Homo sapiens OX=9606 GN=CPT2 PE=1 SV=2	2	9.75308	10.373	10.4456	11.3401	11.6463	11.078	8.70941	9.59968	9.58622	9.27495	9.59417	8.59948		0.95707	1.0179	1.02503	1.11281	1.14285	1.08708	0.854654	0.942016	0.940696	0.910151	0.941476	0.843867		0.89299	0.925448	0.917728	0.817889	0.823797	0.776268			2.05279	1	-0.178705
744	sp|Q9H3G5|CPVL_HUMAN	Q9H3G5	CPVL	Probable serine carboxypeptidase CPVL OS=Homo sapiens OX=9606 GN=CPVL PE=1 SV=2	1	8.32069	8.43246	10.0331	8.82042	8.99014	9.8119	10.0307	12.7065	11.2436	9.96176	12.3903	9.25846		0.9319	0.944418	1.12368	0.987869	1.00688	1.09891	1.12342	1.4231	1.25926	1.1157	1.38769	1.03693		1.20552	1.50685	1.12065	1.1294	1.37821	0.943595			0.314041	1	-0.156979
745	sp|P29373|RABP2_HUMAN	P29373	CRABP2	Cellular retinoic acid-binding protein 2 OS=Homo sapiens OX=9606 GN=CRABP2 PE=1 SV=2	1	9.61742	12.9054	11.3998	8.88812	11.1437	10.9419	9.87194	8.28564	7.61554	9.42156	10.5631	9.3459		0.850532	1.14131	1.00816	0.786036	0.985513	0.967662	0.873042	0.732754	0.673493	0.833211	0.934169	0.82652		1.02646	0.64203	0.668042	1.06002	0.947902	0.854142			0.560518	1	0.321012
746	sp|P78560|CRADD_HUMAN	P78560	CRADD	Death domain-containing protein CRADD OS=Homo sapiens OX=9606 GN=CRADD PE=1 SV=1	2	10.4728	10.57	8.61082	10.0812	9.49466	10.156	9.75806	11.3837	9.18272	12.0304	8.43285	9.82685		1.05951	1.06934	0.871141	1.0199	0.960557	1.02746	0.987205	1.15166	0.928999	1.21709	0.853136	0.994164		0.931752	1.07698	1.06642	1.19335	0.888168	0.96759			0.0479712	1	-0.0204657
747	sp|Q96SW2|CRBN_HUMAN	Q96SW2	CRBN	Protein cereblon OS=Homo sapiens OX=9606 GN=CRBN PE=1 SV=1	1	10.6115	9.39135	9.54709	10.4161	10.0953	10.7033	10.988	8.99938	9.84411	8.75911	10.0315	10.6132		1.07731	0.953437	0.969248	1.05747	1.0249	1.08663	1.11554	0.913643	0.999402	0.88925	1.01842	1.07749		1.03548	0.958262	1.03111	0.840922	0.99368	0.991584			0.473127	1	-0.101429
748	sp|O75575|RPC9_HUMAN	O75575	CRCP	DNA-directed RNA polymerase III subunit RPC9 OS=Homo sapiens OX=9606 GN=CRCP PE=1 SV=1	2	10.9581	10.9221	9.39402	10.6002	9.71737	10.582	10.3975	9.13724	9.49522	9.10562	10.2971	9.39352		1.05116	1.04771	0.901128	1.01683	0.932146	1.01509	0.997386	0.876496	0.910836	0.873463	0.987756	0.90108		0.94884	0.836583	1.01077	0.859003	1.05966	0.887686			0.00901937	1	0.00339317
749	sp|Q92793|CBP_HUMAN	Q92793	CREBBP	CREB-binding protein OS=Homo sapiens OX=9606 GN=CREBBP PE=1 SV=3	2	9.82865	10.5318	10.6265	9.41531	10.5168	9.73361	10.1348	10.1926	10.2392	9.95118	9.48269	9.34673		0.951559	1.01964	1.0288	0.911541	1.01818	0.942358	0.981202	0.986795	0.991309	0.963421	0.918065	0.904902		1.03115	0.967789	0.963557	1.05691	0.901672	0.960253			0.114108	1	-0.0238146
750	sp|P46108|CRK_HUMAN	P46108	CRK	Adapter molecule crk OS=Homo sapiens OX=9606 GN=CRK PE=1 SV=2	2	9.75304	9.36526	10.0545	10.2241	9.6539	10.4337	9.9803	10.0405	9.66845	10.5053	10.1505	10.1705		1.00296	0.963081	1.03396	1.0514	0.992763	1.07296	1.02633	1.03252	0.99426	1.08032	1.04383	1.04589		1.0233	1.0721	0.961604	1.02751	1.05144	0.97477			0.00492557	1	-0.000844256
751	sp|P46109|CRKL_HUMAN	P46109	CRKL	Crk-like protein OS=Homo sapiens OX=9606 GN=CRKL PE=1 SV=1	4	10.9117	10.8785	10.6779	10.1977	10.2859	9.72633	9.07896	10.5851	8.97379	9.96537	9.32467	9.39408		1.00822	1.00516	0.986621	0.942256	0.950402	0.898698	0.838882	0.978046	0.829164	0.920785	0.861585	0.867999		0.83204	0.973029	0.840408	0.977213	0.906548	0.96584			0.569542	1	0.110205
752	sp|Q8IUI8|CRLF3_HUMAN	Q8IUI8	CRLF3	Cytokine receptor-like factor 3 OS=Homo sapiens OX=9606 GN=CRLF3 PE=1 SV=2	2	9.78726	11.1028	9.3394	10.02	9.4015	10.537	8.72031	10.5089	9.83017	10.0972	10.5749	10.0805		0.971299	1.10185	0.926852	0.9944	0.933015	1.0457	0.865412	1.04292	0.975557	1.00205	1.04947	1.0004		0.890985	0.946516	1.05255	1.0077	1.12481	0.95668			0.416523	1	0.0962646
753	sp|Q14194|DPYL1_HUMAN	Q14194	CRMP1	Dihydropyrimidinase-related protein 1 OS=Homo sapiens OX=9606 GN=CRMP1 PE=1 SV=1	3	10.1547	9.709	10.7452	9.59925	9.10435	9.68859	10.1608	9.69253	10.6833	9.98756	10.2499	10.2247		0.995271	0.951587	1.05314	0.94083	0.892325	0.949587	0.995873	0.949973	1.04708	0.978889	1.0046	1.00213		1.0006	0.998304	0.994246	1.04045	1.12583	1.05534			1.02573	1	0.105267
754	sp|Q9BZJ0|CRNL1_HUMAN	Q9BZJ0	CRNKL1	Crooked neck-like protein 1 OS=Homo sapiens OX=9606 GN=CRNKL1 PE=1 SV=4	3	9.68632	9.07378	10.132	12.5042	10.7027	10.3421	8.6256	10.1634	9.30088	11.0716	8.68331	9.7141		1.00578	0.942173	1.05205	1.29837	1.11131	1.07387	0.895637	1.05532	0.965754	1.14962	0.901629	1.00866		0.890493	1.12009	0.917972	0.885435	0.811323	0.939279			0.516492	1	-0.146794
755	sp|O75718|CRTAP_HUMAN	O75718	CRTAP	Cartilage-associated protein OS=Homo sapiens OX=9606 GN=CRTAP PE=1 SV=1	2	10.2268	10.2127	9.93189	10.5036	9.58561	10.5709	9.70305	10.2853	10.0059	8.5784	10.1319	10.2639		1.01017	1.00878	0.981045	1.03752	0.94684	1.04416	0.95844	1.01595	0.988357	0.847351	1.0008	1.01384		0.948787	1.00711	1.00745	0.816708	1.05699	0.970961			0.21499	1	-0.066582
756	sp|Q6UUV9|CRTC1_HUMAN	Q6UUV9	CRTC1	CREB-regulated transcription coactivator 1 OS=Homo sapiens OX=9606 GN=CRTC1 PE=1 SV=2	1	8.49166	9.65663	9.81029	10.9649	10.1232	10.7032	9.2508	11.0554	9.92093	9.82733	9.30004	10.8956		0.911168	1.03617	1.05266	1.17655	1.08624	1.14847	0.992625	1.18626	1.06453	1.05449	0.99791	1.16912		1.0894	1.14485	1.01128	0.896253	0.918684	1.01798			1.20296	1	-0.196516
757	sp|Q6UUV7|CRTC3_HUMAN	Q6UUV7	CRTC3	CREB-regulated transcription coactivator 3 OS=Homo sapiens OX=9606 GN=CRTC3 PE=1 SV=2	1	9.93619	13.2744	10.4371	11.6013	10.6976	8.76737	8.67451	9.54953	8.80716	8.87473	10.4511	8.929		0.885901	1.18353	0.930565	1.03436	0.953785	0.78169	0.773411	0.851427	0.785238	0.791262	0.931812	0.796102		0.873021	0.719394	0.84383	0.764977	0.976962	1.01844			0.478315	1	0.174084
758	sp|Q68DQ2|CRBG3_HUMAN	Q68DQ2	CRYBG3	Very large A-kinase anchor protein OS=Homo sapiens OX=9606 GN=CRYBG3 PE=1 SV=3	1	10.9448	11.7342	10.5756	10.409	10.6861	9.33979	10.0624	8.99517	8.97567	9.09768	10.8479	8.33175		0.987361	1.05858	0.954056	0.93903	0.964029	0.842572	0.907758	0.811482	0.809723	0.82073	0.978619	0.751633		0.919378	0.766574	0.848716	0.874019	1.01513	0.892071			0.590795	1	0.134685
759	sp|Q08257|QOR_HUMAN	Q08257	CRYZ	Quinone oxidoreductase OS=Homo sapiens OX=9606 GN=CRYZ PE=1 SV=1	1	9.62886	11.4189	8.70291	11.9255	8.71965	10.167	11.5179	8.74112	7.97854	10.4929	10.7207	9.98602		0.970954	1.15146	0.877584	1.20254	0.879271	1.02522	1.16144	0.881437	0.804539	1.05809	1.08105	1.00697		1.19619	0.765494	0.916766	0.879875	1.22948	0.982202			0.182863	1	0.113329
760	sp|O95825|QORL1_HUMAN	O95825	CRYZL1	Quinone oxidoreductase-like protein 1 OS=Homo sapiens OX=9606 GN=CRYZL1 PE=1 SV=2	3	9.45073	10.4493	10.0766	10.1682	9.86669	10.2053	9.51292	10.6086	9.37492	10.3136	10.1953	9.77781		0.945811	1.04574	1.00844	1.01762	0.987439	1.02133	0.952034	1.06169	0.938224	1.03216	1.02033	0.978543		1.00658	1.01524	0.930367	1.01429	1.03331	0.958107			0.194143	1	0.0262816
761	sp|O75390|CISY_HUMAN	O75390	CS	Citrate synthase, mitochondrial OS=Homo sapiens OX=9606 GN=CS PE=1 SV=2	4	10.7156	9.52416	10.5841	9.74794	9.9313	9.59119	10.5947	8.82823	10.02	10.4907	10.5423	9.42977		1.04292	0.926961	1.03012	0.94874	0.966586	0.933484	1.03116	0.859228	0.975221	1.02103	1.02605	0.917774		0.988721	0.92693	0.946705	1.0762	1.06152	0.98317			1.13712	1	0.124145
762	sp|O75534-3|CSDE1_HUMAN	O75534-3	CSDE1	Isoform of O75534, Isoform 3 of Cold shock domain-containing protein E1 OS=Homo sapiens OX=9606 GN=CSDE1	3	9.87843	10.8059	10.1455	9.28311	9.93926	10.0556	10.2771	9.81304	9.92464	9.00066	10.7611	10.1156		0.961254	1.0515	0.987244	0.903325	0.967173	0.978495	1.00005	0.954892	0.965752	0.87584	1.04715	0.984335		1.04036	0.908122	0.97823	0.969574	1.08269	1.00597			0.362485	1	0.0641131
763	sp|P55060|XPO2_HUMAN	P55060	CSE1L	Exportin-2 OS=Homo sapiens OX=9606 GN=CSE1L PE=1 SV=3	3	9.46813	10.6202	10.1286	11.3409	10.2379	10.1919	9.79292	10.0697	8.87895	9.50981	10.5409	9.22001		0.940015	1.0544	1.00559	1.12595	1.01644	1.01187	0.972262	0.999738	0.88152	0.944154	1.04653	0.915382		1.0343	0.948161	0.876622	0.838539	1.0296	0.904641			0.155638	1	-0.0461482
764	sp|P41240|CSK_HUMAN	P41240	CSK	Tyrosine-protein kinase CSK OS=Homo sapiens OX=9606 GN=CSK PE=1 SV=1	1	10.4667	9.74385	10.1044	9.67717	10.1036	10.4499	10.2125	10.4792	8.28565	9.69294	10.3589	10.4252		1.0358	0.964263	0.999939	0.957665	0.999866	1.03413	1.01064	1.03704	0.819958	0.959225	1.02513	1.03169		0.975716	1.07547	0.820007	1.00163	1.02526	0.99764			0.267366	1	0.0839088
765	sp|Q8N752|KC1AL_HUMAN	Q8N752	CSNK1A1L	Casein kinase I isoform alpha-like OS=Homo sapiens OX=9606 GN=CSNK1A1L PE=1 SV=2	1	9.07415	11.8309	8.26975	9.7638	10.6067	11.0719	9.50787	10.0735	10.6677	8.81844	11.2113	9.10394		0.93308	1.21655	0.850365	1.004	1.09067	1.13851	0.977679	1.03584	1.09695	0.906786	1.15284	0.936144		1.0478	0.851451	1.28997	0.903177	1.05701	0.822256			0.371303	1	-0.18399
766	sp|P49674|KC1E_HUMAN	P49674	CSNK1E	Casein kinase I isoform epsilon OS=Homo sapiens OX=9606 GN=CSNK1E PE=1 SV=1	1	10.736	13.1463	11.0148	11.4385	8.62615	11.0886	8.45697	10.8072	8.48968	7.36023	9.75814	9.07744		0.922941	1.13015	0.946909	0.983334	0.741565	0.953257	0.727021	0.929065	0.729833	0.632738	0.838879	0.780361		0.787722	0.822072	0.770753	0.643462	1.13123	0.818626			0.12311	1	0.0852185
767	sp|Q9Y6M4|KC1G3_HUMAN	Q9Y6M4	CSNK1G3	Casein kinase I isoform gamma-3 OS=Homo sapiens OX=9606 GN=CSNK1G3 PE=1 SV=2	1	10.149	9.00178	10.5114	10.2518	10.2877	11.2002	9.52652	8.38122	9.93107	9.98234	10.527	10.2501		1.02646	0.91043	1.06311	1.03685	1.04049	1.13278	0.963502	0.847668	1.00442	1.0096	1.06469	1.03668		0.938667	0.931063	0.94479	0.973719	1.02326	0.915168			0.383345	1	0.0477176
768	sp|P68400|CSK21_HUMAN	P68400	CSNK2A1	Casein kinase II subunit alpha OS=Homo sapiens OX=9606 GN=CSNK2A1 PE=1 SV=1	3	10.2299	9.91042	10.6707	10.0941	9.9577	9.70944	10.859	9.67401	8.86198	9.37329	10.985	9.67449		0.996063	0.964954	1.03898	0.982837	0.969557	0.945385	1.05731	0.941935	0.86287	0.912655	1.06958	0.941982		1.06149	0.976145	0.830495	0.928593	1.10317	0.9964			0.2551	1	0.0820876
769	sp|P19784|CSK22_HUMAN	P19784	CSNK2A2	Casein kinase II subunit alpha' OS=Homo sapiens OX=9606 GN=CSNK2A2 PE=1 SV=1	1	10.1667	9.01155	9.64669	9.82922	9.40641	9.88539	10.1027	10.1363	9.85431	11.1482	10.873	9.93963		1.05812	0.93789	1.00399	1.02299	0.978987	1.02884	1.05145	1.05495	1.0256	1.16026	1.13162	1.03448		0.993701	1.12481	1.02152	1.13419	1.15591	1.00549			0.343547	1	0.0690958
770	sp|P67870|CSK2B_HUMAN	P67870	CSNK2B	Casein kinase II subunit beta OS=Homo sapiens OX=9606 GN=CSNK2B PE=1 SV=1	3	9.75437	9.55715	9.79069	9.82634	9.83914	9.28943	9.94401	11.1082	11.14	10.0489	9.47758	10.2243		1.00553	0.985198	1.00927	1.01295	1.01427	0.9576	1.02508	1.14509	1.14836	1.03589	0.976996	1.05397		1.01944	1.16229	1.13781	1.02265	0.963253	1.10063			0.577375	1	-0.104796
771	sp|P04080|CYTB_HUMAN	P04080	CSTB	Cystatin-B OS=Homo sapiens OX=9606 GN=CSTB PE=1 SV=2	2	8.11476	7.22155	8.20919	7.7906	7.62968	7.8469	13.2607	11.5334	11.8827	12.5697	11.2771	12.6637		1.03392	0.920119	1.04596	0.992623	0.972119	0.999796	1.68959	1.46951	1.51401	1.60154	1.43684	1.61352		1.63415	1.59708	1.44749	1.61344	1.47805	1.61385			0.0445398	1	0.00893601
772	sp|Q05048|CSTF1_HUMAN	Q05048	CSTF1	Cleavage stimulation factor subunit 1 OS=Homo sapiens OX=9606 GN=CSTF1 PE=1 SV=1	1	11.7603	8.10007	11.0417	11.0629	9.91513	8.81034	8.97236	13.0882	7.578	10.3815	10.3127	8.9768		1.1417	0.786362	1.07194	1.074	0.962569	0.855315	0.871045	1.27061	0.735679	1.00784	1.00117	0.871476		0.762939	1.61581	0.686305	0.938402	1.0401	1.01889			0.0652334	1	0.0777285
773	sp|P33240|CSTF2_HUMAN	P33240	CSTF2	Cleavage stimulation factor subunit 2 OS=Homo sapiens OX=9606 GN=CSTF2 PE=1 SV=1	1	9.28655	11.8154	10.3945	10.6618	11.079	9.42779	10.2089	9.47553	11.0357	10.2017	8.5358	7.87724		0.884534	1.1254	0.990063	1.01553	1.05527	0.897986	0.97239	0.902534	1.05114	0.971702	0.813025	0.750299		1.09933	0.801965	1.06169	0.956844	0.770446	0.835535			0.50289	1	-0.201231
774	sp|Q9H0L4|CSTFT_HUMAN	Q9H0L4	CSTF2T	Cleavage stimulation factor subunit 2 tau variant OS=Homo sapiens OX=9606 GN=CSTF2T PE=1 SV=1	1	10.2022	10.5385	11.0169	9.7015	8.72913	11.2936	8.57071	13.7738	7.33501	8.79122	9.31981	10.7277		0.963754	0.99553	1.04072	0.91646	0.824604	1.06685	0.809639	1.30115	0.692907	0.830469	0.880403	1.0134		0.840088	1.307	0.665798	0.906171	1.06767	0.949896			0.130417	1	0.110044
775	sp|Q12996|CSTF3_HUMAN	Q12996	CSTF3	Cleavage stimulation factor subunit 3 OS=Homo sapiens OX=9606 GN=CSTF3 PE=1 SV=1	3	9.54843	8.79215	9.7872	9.69117	9.56241	8.65704	10.9652	10.2033	10.4653	11.3573	10.6522	10.3183		1.0184	0.937737	1.04386	1.03362	1.01989	0.923327	1.1695	1.08825	1.11619	1.21133	1.13612	1.10051		1.14838	1.16051	1.06928	1.17192	1.11397	1.19189			0.372365	1	0.0422826
776	sp|Q13363|CTBP1_HUMAN	Q13363	CTBP1	C-terminal-binding protein 1 OS=Homo sapiens OX=9606 GN=CTBP1 PE=1 SV=2	3	9.92361	10.0361	9.76741	10.1717	10.8825	10.1492	10.4975	7.87586	11.1937	9.27938	9.86731	10.3557		1.00147	1.01282	0.985707	1.02651	1.09824	1.02423	1.05938	0.794815	1.12965	0.936456	0.995788	1.04508		1.05783	0.784753	1.14603	0.912275	0.90671	1.02035			0.114312	1	-0.0575792
777	sp|P56545|CTBP2_HUMAN	P56545	CTBP2	C-terminal-binding protein 2 OS=Homo sapiens OX=9606 GN=CTBP2 PE=1 SV=1	3	10.7589	10.5083	9.79235	10.103	10.8261	9.97175	9.47489	9.20402	9.2648	11.0958	9.29072	9.70939		1.03919	1.01498	0.94583	0.975832	1.04568	0.963159	0.915167	0.889004	0.894875	1.07173	0.897379	0.937817		0.880654	0.875884	0.946127	1.09827	0.858176	0.973689			0.398268	1	0.110184
778	sp|P49711|CTCF_HUMAN	P49711	CTCF	Transcriptional repressor CTCF OS=Homo sapiens OX=9606 GN=CTCF PE=1 SV=1	1	9.90912	12.8483	8.3869	12.0872	11.4729	8.38282	7.52022	10.122	7.47843	17.8041	5.07448	8.91355		0.954503	1.23762	0.807874	1.16431	1.10514	0.807481	0.72439	0.975011	0.720364	1.71499	0.488803	0.858604		0.758919	0.787809	0.891679	1.47297	0.442301	1.06331			0.0801786	1	0.125953
779	sp|P32929|CGL_HUMAN	P32929	CTH	Cystathionine gamma-lyase OS=Homo sapiens OX=9606 GN=CTH PE=1 SV=3	2	10.8034	9.83836	10.5253	9.92003	9.45076	9.46649	10.7379	9.44526	10.3891	9.87112	10.2514	9.30093		1.03989	0.946996	1.01311	0.954857	0.909687	0.911201	1.03358	0.909159	1.00001	0.950149	0.986757	0.895266		0.99393	0.960044	0.987062	0.99507	1.08472	0.982511			0.479277	1	0.0570462
780	sp|P35221|CTNA1_HUMAN	P35221	CTNNA1	Catenin alpha-1 OS=Homo sapiens OX=9606 GN=CTNNA1 PE=1 SV=1	4	10.0085	10.4694	9.13125	9.89933	8.91663	10.5854	9.68561	11.1184	9.27331	9.05641	10.685	11.1707		1.01406	1.06076	0.925179	1.003	0.903433	1.07251	0.981346	1.12651	0.939572	0.917596	1.08261	1.13182		0.967735	1.06199	1.01556	0.914851	1.19833	1.0553			0.148313	1	0.0495167
781	sp|Q9UBT7|CTNL1_HUMAN	Q9UBT7	CTNNAL1	Alpha-catulin OS=Homo sapiens OX=9606 GN=CTNNAL1 PE=1 SV=2	1	10.3497	10.6153	9.44402	11.195	11.2484	9.48809	9.69439	10.1135	8.38015	10.6311	9.47202	9.36838		1.02105	1.04725	0.9317	1.10444	1.10971	0.936047	0.9564	0.997743	0.826743	1.04881	0.934462	0.924237		0.936683	0.952727	0.887349	0.949631	0.842079	0.987383			0.00589298	1	-0.00139742
782	sp|Q8WYA6|CTBL1_HUMAN	Q8WYA6	CTNNBL1	Beta-catenin-like protein 1 OS=Homo sapiens OX=9606 GN=CTNNBL1 PE=1 SV=1	1	11.1333	8.4336	10.6761	7.44659	12.5051	10.5165	9.96114	9.67346	9.32934	9.11991	11.5652	9.63969		1.10438	0.836585	1.05903	0.738676	1.24047	1.0432	0.988111	0.959574	0.925438	0.904664	1.14723	0.956224		0.894717	1.14701	0.873854	1.22471	0.924838	0.916624			0.140053	1	0.0704215
783	sp|O60716|CTND1_HUMAN	O60716	CTNND1	Catenin delta-1 OS=Homo sapiens OX=9606 GN=CTNND1 PE=1 SV=1	2	10.3913	10.7107	9.84167	10.4313	10.6208	11.133	9.04086	9.74888	9.62207	8.88525	9.50728	10.0669		1.00744	1.03841	0.954154	1.01132	1.02969	1.07935	0.876515	0.945159	0.932864	0.861429	0.921736	0.975994		0.870042	0.910202	0.977687	0.851786	0.895159	0.904244			0.409903	1	-0.0557659
784	sp|P17812|PYRG1_HUMAN	P17812	CTPS1	CTP synthase 1 OS=Homo sapiens OX=9606 GN=CTPS1 PE=1 SV=2	3	11.3666	9.62623	10.7057	9.37061	10.9599	10.5173	9.87151	9.67264	8.3936	8.86852	9.9178	10.7296		1.07575	0.911041	1.0132	0.886849	1.03726	0.995377	0.934255	0.915434	0.794384	0.83933	0.938636	1.01546		0.868465	1.00482	0.784031	0.946418	0.90492	1.02018			0.413477	1	0.117591
785	sp|Q9NRF8|PYRG2_HUMAN	Q9NRF8	CTPS2	CTP synthase 2 OS=Homo sapiens OX=9606 GN=CTPS2 PE=1 SV=1	2	10.2517	10.3502	10.1889	9.50395	9.82328	9.98181	10.311	10.2392	9.67501	9.64083	9.53807	10.496		0.998844	1.00844	0.992716	0.925984	0.957098	0.972543	1.00461	0.997624	0.942651	0.939321	0.929309	1.02264		1.00578	0.989275	0.949568	1.0144	0.970966	1.05151			0.454996	1	0.0441641
786	sp|Q6PD62|CTR9_HUMAN	Q6PD62	CTR9	RNA polymerase-associated protein CTR9 homolog OS=Homo sapiens OX=9606 GN=CTR9 PE=1 SV=1	2	9.11296	8.49537	9.70368	11.7446	10.693	10.1841	10.7259	9.85001	10.0757	9.65884	9.2462	10.5096		1.00098	0.933147	1.06587	1.29005	1.17454	1.11864	1.17815	1.08194	1.10673	1.06094	1.01562	1.1544		1.17699	1.15946	1.03834	0.822404	0.864698	1.03196			1.18487	1	-0.316416
787	sp|P10619|PPGB_HUMAN	P10619	CTSA	Lysosomal protective protein OS=Homo sapiens OX=9606 GN=CTSA PE=1 SV=2	2	10.1557	9.58695	10.1956	9.69353	9.91655	9.6295	10.0473	9.85724	11.0133	10.0726	9.97766	9.85397		1.01767	0.960672	1.02166	0.971352	0.9937	0.964936	1.0068	0.987757	1.1036	1.00934	0.999823	0.987429		0.989324	1.02819	1.08021	1.03911	1.00616	1.02331			0.114646	1	-0.0128263
788	sp|Q14247|SRC8_HUMAN	Q14247	CTTN	Src substrate cortactin OS=Homo sapiens OX=9606 GN=CTTN PE=1 SV=2	4	9.5904	9.60781	9.49797	9.852	10.033	10.7365	10.0734	9.65718	10.4993	10.4314	10.2379	9.78312		1.00261	1.00443	0.992952	1.02996	1.04889	1.12243	1.05311	1.0096	1.09764	1.09053	1.07031	1.02276		1.05036	1.00514	1.10543	1.05881	1.02042	0.911202			0.449165	1	-0.0818127
789	sp|Q9P2B4|CT2NL_HUMAN	Q9P2B4	CTTNBP2NL	CTTNBP2 N-terminal-like protein OS=Homo sapiens OX=9606 GN=CTTNBP2NL PE=1 SV=2	1	9.05324	11.3125	9.97221	10.0015	10.7743	10.3832	9.81406	9.69175	9.73123	10.3607	9.01785	9.88749		0.895239	1.11865	0.986113	0.989009	1.06543	1.02675	0.970474	0.958379	0.962283	1.02453	0.89174	0.977735		1.08404	0.85673	0.975835	1.03592	0.836979	0.952258			0.123243	1	-0.0448145
790	sp|Q13616|CUL1_HUMAN	Q13616	CUL1	Cullin-1 OS=Homo sapiens OX=9606 GN=CUL1 PE=1 SV=2	3	10.1218	9.95259	8.6508	9.98488	10.4955	9.18328	10.362	10.237	9.66038	9.92139	10.5213	10.909		1.0571	1.03943	0.903471	1.0428	1.09613	0.959082	1.08219	1.06913	1.00891	1.03617	1.09882	1.13931		1.02373	1.02858	1.1167	0.993642	1.00246	1.18792			0.0104248	1	0.00301659
791	sp|Q13617|CUL2_HUMAN	Q13617	CUL2	Cullin-2 OS=Homo sapiens OX=9606 GN=CUL2 PE=1 SV=2	1	7.61806	12.0673	11.8577	9.04652	11.1584	9.00733	11.1935	9.86762	7.35131	11.5313	10.2309	9.06992		0.724537	1.1477	1.12776	0.860395	1.06125	0.856668	1.06459	0.938488	0.699167	1.09672	0.973041	0.86262		1.46934	0.817713	0.619959	1.27467	0.916884	1.00695			0.207056	1	0.219948
792	sp|Q13618|CUL3_HUMAN	Q13618	CUL3	Cullin-3 OS=Homo sapiens OX=9606 GN=CUL3 PE=1 SV=2	2	10.3239	9.97704	11.5466	10.89	10.4441	10.7603	9.09057	10.0179	9.10201	8.29509	9.47203	10.0805		0.972497	0.939827	1.08768	1.02583	0.983821	1.01361	0.856322	0.943676	0.8574	0.781388	0.892255	0.949569		0.880539	1.0041	0.788286	0.761713	0.906928	0.93682			0.0927501	1	-0.0356413
793	sp|Q13619|CUL4A_HUMAN	Q13619	CUL4A	Cullin-4A OS=Homo sapiens OX=9606 GN=CUL4A PE=1 SV=3	4	9.95968	10.4671	10.074	11.0778	10.2938	10.8313	9.34418	10.2903	8.66017	8.55919	10.2398	10.2028		0.979617	1.02953	0.990858	1.08959	1.01248	1.06535	0.919077	1.01213	0.851799	0.841867	1.00717	1.00353		0.938201	0.983108	0.859659	0.772644	0.994755	0.941966			0.125728	1	-0.0437302
794	sp|Q13620|CUL4B_HUMAN	Q13620	CUL4B	Cullin-4B OS=Homo sapiens OX=9606 GN=CUL4B PE=1 SV=4	2	10.8211	10.7502	10.0585	10.6809	9.80612	10.5886	10.6801	10.2453	8.81054	9.05517	8.86107	9.6424		1.02635	1.01963	0.954021	1.01305	0.930085	1.0043	1.01298	0.971744	0.835657	0.85886	0.84045	0.914557		0.986972	0.95304	0.875932	0.847792	0.903627	0.910641			0.570318	1	-0.080015
795	sp|Q93034|CUL5_HUMAN	Q93034	CUL5	Cullin-5 OS=Homo sapiens OX=9606 GN=CUL5 PE=1 SV=4	3	10.3439	10.6481	9.72801	9.94024	9.96359	9.36788	10.3381	9.72386	10.0045	10.0516	10.0667	9.8235		1.01015	1.03985	0.95	0.970726	0.973007	0.914831	1.00958	0.949595	0.977004	0.9816	0.983075	0.959326		0.999444	0.9132	1.02842	1.0112	1.01035	1.04864			0.462816	1	0.0636003
796	sp|O60888|CUTA_HUMAN	O60888	CUTA	Protein CutA OS=Homo sapiens OX=9606 GN=CUTA PE=1 SV=2	1	8.22967	12.0387	11.0152	10.222	11.4768	10.0727	9.41891	9.50889	10.2283	9.19752	9.67465	8.91669		0.789201	1.15447	1.05633	0.98026	1.10059	0.965944	0.903246	0.911874	0.980863	0.882015	0.927771	0.855084		1.14451	0.789862	0.928561	0.899777	0.842976	0.885231			0.250472	1	-0.107379
797	sp|Q9P013|CWC15_HUMAN	Q9P013	CWC15	Spliceosome-associated protein CWC15 homolog OS=Homo sapiens OX=9606 GN=CWC15 PE=1 SV=2	1	8.38239	9.2944	9.466	10.3131	9.81655	11.201	8.97002	9.57163	10.3821	11.3693	8.75724	12.4763		0.926477	1.02728	1.04625	1.13987	1.08499	1.23801	0.991426	1.05792	1.1475	1.25661	0.967908	1.37896		1.0701	1.02983	1.09678	1.10242	0.892089	1.11385			0.155577	1	-0.0473132
798	sp|Q6UX04|CWC27_HUMAN	Q6UX04	CWC27	Spliceosome-associated protein CWC27 homolog OS=Homo sapiens OX=9606 GN=CWC27 PE=1 SV=1	1	10.4471	10.0414	9.35278	9.31924	9.67222	10.3905	9.4445	10.0195	11.2796	10.1322	10.061	9.84006		1.05027	1.00948	0.940251	0.93688	0.972365	1.04458	0.949472	1.00727	1.13396	1.01861	1.01145	0.989239		0.904029	0.997813	1.20601	1.08723	1.04019	0.947025			0.0180185	1	-0.00751563
799	sp|Q69YN2|C19L1_HUMAN	Q69YN2	CWF19L1	CWF19-like protein 1 OS=Homo sapiens OX=9606 GN=CWF19L1 PE=1 SV=2	3	9.69684	9.45479	9.86605	9.5381	9.31595	9.44556	10.8383	9.91782	10.1654	10.3756	10.8625	10.5232		1.00251	0.977486	1.02	0.986099	0.963132	0.976532	1.12052	1.02536	1.05095	1.07268	1.12302	1.08794		1.11771	1.04897	1.03034	1.0878	1.16601	1.11409			0.743788	1	0.0754052
800	sp|P78310|CXAR_HUMAN	P78310	CXADR	Coxsackievirus and adenovirus receptor OS=Homo sapiens OX=9606 GN=CXADR PE=1 SV=1	1	9.30399	9.02664	8.75818	9.76839	9.73713	10.2078	10.3643	9.87494	10.4131	11.0322	10.7502	10.763		1.03039	0.999672	0.96994	1.08182	1.07836	1.13048	1.14782	1.09362	1.15322	1.22179	1.19056	1.19197		1.11397	1.09398	1.18896	1.12938	1.10405	1.05439			0.424858	1	-0.0467505
801	sp|Q8TB03|CX038_HUMAN	Q8TB03	CXorf38	Uncharacterized protein CXorf38 OS=Homo sapiens OX=9606 GN=CXorf38 PE=1 SV=1	1	7.97496	11.665	9.55636	9.02735	8.77125	10.573	8.87883	10.5006	12.6598	10.7274	10.9254	8.74004		0.819448	1.19861	0.981942	0.927584	0.90127	1.08641	0.912324	1.07897	1.30083	1.10227	1.12261	0.898063		1.11334	0.900181	1.32475	1.18832	1.24559	0.826636			0.0548148	1	-0.0392757
802	sp|P00167|CYB5_HUMAN	P00167	CYB5A	Cytochrome b5 OS=Homo sapiens OX=9606 GN=CYB5A PE=1 SV=2	1	8.59048	10.0352	9.02008	10.0416	11.2736	9.83832	9.64	10.3291	12.4916	11.3778	8.34092	9.02131		0.932201	1.08898	0.978819	1.08966	1.22336	1.06761	1.04609	1.12087	1.35554	1.23467	0.90512	0.978953		1.12217	1.02928	1.38487	1.13307	0.739864	0.916957			0.723242	1	-0.352395
803	sp|Q9UHQ9|NB5R1_HUMAN	Q9UHQ9	CYB5R1	NADH-cytochrome b5 reductase 1 OS=Homo sapiens OX=9606 GN=CYB5R1 PE=1 SV=1	2	10.1201	10.2131	10.5286	10.7311	9.86712	9.61698	11.0599	9.9182	10.1104	9.07842	9.46137	9.29467		0.983747	0.992796	1.02346	1.04315	0.95916	0.934845	1.07511	0.964125	0.982813	0.882492	0.919718	0.903513		1.09287	0.971121	0.960287	0.84599	0.958879	0.966485			0.662753	1	-0.126145
804	sp|P00387|NB5R3_HUMAN	P00387	CYB5R3	NADH-cytochrome b5 reductase 3 OS=Homo sapiens OX=9606 GN=CYB5R3 PE=1 SV=3	2	11.3087	9.44955	12.09	10.0847	10.9794	8.80241	8.71101	9.65937	9.38669	10.1658	9.57694	9.78546		1.03281	0.863019	1.10417	0.921023	1.00274	0.803916	0.795568	0.882181	0.857277	0.928431	0.874653	0.893697		0.770293	1.0222	0.7764	1.00804	0.872264	1.11168			0.591893	1	0.2257
805	sp|Q7L1T6|NB5R4_HUMAN	Q7L1T6	CYB5R4	Cytochrome b5 reductase 4 OS=Homo sapiens OX=9606 GN=CYB5R4 PE=1 SV=1	1	9.44851	10.9879	9.62398	9.76854	9.9984	9.8594	10.8007	10.3108	10.3993	8.37754	9.88288	10.542		0.942952	1.09658	0.960464	0.974891	0.997831	0.983958	1.0779	1.02901	1.03784	0.83607	0.986302	1.05208		1.14312	0.938374	1.08057	0.857604	0.988446	1.06923			0.396814	1	-0.118269
806	sp|P08574|CY1_HUMAN	P08574	CYC1	Cytochrome c1, heme protein, mitochondrial OS=Homo sapiens OX=9606 GN=CYC1 PE=1 SV=3	1	9.09974	8.33985	13.0154	8.77453	8.2232	9.5573	7.85958	9.87962	12.7609	12.4227	8.04236	12.0249		0.89638	0.821527	1.28209	0.864346	0.810036	0.941453	0.774217	0.973204	1.25702	1.22371	0.792222	1.18453		0.863715	1.18463	0.980446	1.41577	0.978009	1.25819			0.571344	1	0.265429
807	sp|P99999|CYC_HUMAN	P99999	CYCS	Cytochrome c OS=Homo sapiens OX=9606 GN=CYCS PE=1 SV=2	3	9.84169	9.62443	9.23791	9.38505	9.24212	8.74779	10.9313	10.9561	10.3357	11.2827	10.4329	9.98244		1.0286	1.0059	0.9655	0.980878	0.96594	0.914275	1.14248	1.14507	1.08023	1.17921	1.09039	1.04331		1.11071	1.13836	1.11883	1.20219	1.12884	1.14114			0.589962	1	0.0435183
808	sp|Q16850|CP51A_HUMAN	Q16850	CYP51A1	Lanosterol 14-alpha demethylase OS=Homo sapiens OX=9606 GN=CYP51A1 PE=1 SV=4	3	10.2215	10.1042	9.85213	10.2253	10.2272	10.0059	9.71642	9.84053	9.94826	10.2777	9.83836	9.74257		1.01613	1.00447	0.979408	1.0165	1.0167	0.994692	0.965917	0.978255	0.988964	1.02171	0.978039	0.968517		0.950588	0.973905	1.00976	1.00512	0.961975	0.973685			0.0363609	1	0.00340631
809	sp|Q9NUQ9|CYRIB_HUMAN	Q9NUQ9	CYRIB	CYFIP-related Rac1 interactor B OS=Homo sapiens OX=9606 GN=CYRIB PE=1 SV=1	4	9.96572	9.96228	9.89077	9.35344	9.90709	9.45454	10.5895	10.5273	10.0044	10.3992	9.97748	9.96833		1.00263	1.00228	0.995089	0.941028	0.996731	0.9512	1.06538	1.05913	1.00652	1.04624	1.00381	1.00289		1.06259	1.05672	1.01149	1.1118	1.0071	1.05434			0.144024	1	0.0186031
810	sp|Q9NWV4|CZIB_HUMAN	Q9NWV4	CZIB	CXXC motif containing zinc binding protein OS=Homo sapiens OX=9606 GN=CZIB PE=1 SV=1	2	10.1736	10.9596	9.19349	10.4213	10.2651	9.00814	9.16673	10.7533	10.5861	9.41762	9.79838	10.2567		1.0064	1.08415	0.909446	1.03091	1.01545	0.89111	0.906799	1.06374	1.04721	0.931617	0.969284	1.01462		0.901031	0.981174	1.15148	0.903688	0.954532	1.1386			0.040563	1	-0.0172292
811	sp|P61803|DAD1_HUMAN	P61803	DAD1	Dolichyl-diphosphooligosaccharide--protein glycosyltransferase subunit DAD1 OS=Homo sapiens OX=9606 GN=DAD1 PE=1 SV=3	1	7.44677	9.52084	7.67144	7.99445	11.4533	10.1355	12.1463	9.81292	10.5705	13.1922	9.22783	10.828		0.906703	1.15924	0.934059	0.973388	1.39453	1.23408	1.47891	1.1948	1.28704	1.60625	1.12356	1.31839		1.63108	1.03068	1.3779	1.65017	0.805693	1.06832			0.257729	1	-0.235213
812	sp|Q14118|DAG1_HUMAN	Q14118	DAG1	Dystroglycan 1 OS=Homo sapiens OX=9606 GN=DAG1 PE=1 SV=2	2	10.6	10.309	9.50576	9.82843	10.8267	9.91631	9.44422	9.28637	10.0052	10.575	11.0218	8.68128		1.04555	1.01684	0.937614	0.969441	1.06791	0.97811	0.931545	0.915975	0.986876	1.04308	1.08715	0.856291		0.890965	0.900805	1.05254	1.07596	1.01802	0.875454			0.198442	1	0.0609614
813	sp|P51398|RT29_HUMAN	P51398	DAP3	Small ribosomal subunit protein mS29 OS=Homo sapiens OX=9606 GN=DAP3 PE=1 SV=1	3	9.89205	9.04497	9.94483	9.90066	10.6298	9.606	9.90951	9.01416	10.9404	10.5503	10.3283	10.239		1.0275	0.939514	1.03298	1.0284	1.10413	0.997789	1.02931	0.936314	1.13639	1.09588	1.07282	1.06354		1.00176	0.996594	1.10011	1.06562	0.971639	1.06589			0.0119579	1	0.00232606
814	sp|O43293|DAPK3_HUMAN	O43293	DAPK3	Death-associated protein kinase 3 OS=Homo sapiens OX=9606 GN=DAPK3 PE=1 SV=1	1	9.18356	9.79307	9.78601	10.5239	9.66146	9.94554	10.2802	9.96792	10.8004	9.22714	10.2658	10.565		0.957864	1.02144	1.0207	1.09767	1.00771	1.03734	1.07224	1.03967	1.12651	0.96241	1.07075	1.10195		1.11941	1.01785	1.10366	0.876778	1.06255	1.06228			0.462587	1	-0.115195
815	sp|P14868|SYDC_HUMAN	P14868	DARS1	Aspartate--tRNA ligase, cytoplasmic OS=Homo sapiens OX=9606 GN=DARS1 PE=1 SV=2	4	10.5919	10.6183	10.2995	9.95782	10.8135	10.6632	9.62684	9.51292	9.06459	9.19582	9.47438	10.1812		1.00844	1.01095	0.980606	0.948073	1.02954	1.01523	0.91656	0.905714	0.863029	0.875523	0.902044	0.969341		0.908889	0.8959	0.880097	0.923477	0.87616	0.954796			0.367999	1	0.0361192
816	sp|Q6PI48|SYDM_HUMAN	Q6PI48	DARS2	Aspartate--tRNA ligase, mitochondrial OS=Homo sapiens OX=9606 GN=DARS2 PE=1 SV=1	4	10.3041	9.40341	10.3875	9.50554	9.62934	9.24069	11.0624	9.63669	10.1641	10.7007	10.2006	9.76492		1.02716	0.937372	1.03547	0.947552	0.959893	0.921151	1.10274	0.960626	1.0132	1.06669	1.01684	0.973408		1.07359	1.02481	0.978498	1.12574	1.05932	1.05673			0.698543	1	0.0757292
817	sp|Q9UER7|DAXX_HUMAN	Q9UER7	DAXX	Death domain-associated protein 6 OS=Homo sapiens OX=9606 GN=DAXX PE=1 SV=2	1	9.11433	10.5921	9.42103	10.3026	10.3724	10.2583	8.97288	9.51011	9.7147	10.694	10.3078	10.7397		0.938736	1.09094	0.970324	1.06113	1.06832	1.05655	0.924167	0.979499	1.00057	1.10143	1.06166	1.10614		0.98448	0.897848	1.03117	1.03798	0.993771	1.04693			0.524514	1	0.0815588
818	sp|P07108|ACBP_HUMAN	P07108	DBI	Acyl-CoA-binding protein OS=Homo sapiens OX=9606 GN=DBI PE=1 SV=2	2	20.0667	8.83352	8.81514	8.83163	9.01447	8.05304	10.0315	9.55543	9.4038	8.91158	9.30527	9.17792		1.59617	0.702646	0.701184	0.702495	0.71704	0.640564	0.797937	0.760069	0.748008	0.708855	0.74017	0.730041		0.499907	1.08172	1.06678	1.00905	1.03226	1.13968			0.350978	1	0.347039
819	sp|Q9UJU6|DBNL_HUMAN	Q9UJU6	DBNL	Drebrin-like protein OS=Homo sapiens OX=9606 GN=DBNL PE=1 SV=1	4	9.69628	10.8632	9.75201	9.88211	9.75259	11.5364	9.56696	10.52	10.0567	9.09789	9.23481	10.0411		0.959664	1.07516	0.96518	0.978056	0.965237	1.14179	0.946865	1.04119	0.995337	0.900441	0.913991	0.993789		0.986662	0.968407	1.03124	0.920643	0.946908	0.870382			1.27892	1	-0.125657
820	sp|Q9Y4B6|DCAF1_HUMAN	Q9Y4B6	DCAF1	DDB1- and CUL4-associated factor 1 OS=Homo sapiens OX=9606 GN=DCAF1 PE=1 SV=3	3	9.57501	9.44721	9.96647	9.43984	10.03	9.75885	10.3873	9.96975	10.7651	9.6418	10.4262	10.5925		0.990905	0.977679	1.03142	0.976916	1.03799	1.00993	1.07496	1.03176	1.11406	0.997817	1.07899	1.09621		1.08483	1.05531	1.08013	1.02139	1.0395	1.08543			0.483192	1	-0.0338837
821	sp|Q9NV06|DCA13_HUMAN	Q9NV06	DCAF13	DDB1- and CUL4-associated factor 13 OS=Homo sapiens OX=9606 GN=DCAF13 PE=1 SV=2	1	9.25138	10.4522	9.89719	9.25519	11.5509	11.4259	9.55291	10.4598	9.93228	8.90956	7.82939	11.4833		0.937615	1.05932	1.00307	0.938001	1.17066	1.158	0.968175	1.06009	1.00662	0.902972	0.793498	1.16382		1.03259	1.00073	1.00354	0.962656	0.677819	1.00502			0.461869	1	-0.220377
822	sp|Q9NXF7|DCA16_HUMAN	Q9NXF7	DCAF16	DDB1- and CUL4-associated factor 16 OS=Homo sapiens OX=9606 GN=DCAF16 PE=1 SV=1	1	10.9101	9.63271	10.1108	9.73032	9.61398	9.38422	9.97309	9.77835	10.5305	10.0604	9.80669	10.4688		1.06775	0.942732	0.989518	0.952285	0.940899	0.918413	0.976044	0.956986	1.0306	0.984592	0.959759	1.02456		0.914112	1.01512	1.04152	1.03393	1.02004	1.11558			0.590081	1	0.0945909
823	sp|Q5TAQ9|DCAF8_HUMAN	Q5TAQ9	DCAF8	DDB1- and CUL4-associated factor 8 OS=Homo sapiens OX=9606 GN=DCAF8 PE=1 SV=1	1	9.64431	11.6334	9.09772	8.43759	12.0729	7.75952	10.508	10.0924	9.41081	10.9866	10.189	10.1677		0.952511	1.14896	0.898527	0.833331	1.19237	0.766361	1.03781	0.996764	0.929449	1.08508	1.00631	1.00421		1.08955	0.867534	1.03441	1.3021	0.84396	1.31036			0.314761	1	0.186169
824	sp|Q8WVC6|DCAKD_HUMAN	Q8WVC6	DCAKD	Dephospho-CoA kinase domain-containing protein OS=Homo sapiens OX=9606 GN=DCAKD PE=1 SV=1	2	7.85142	10.1053	9.20665	10.663	11.2352	11.4516	10.5559	10.0686	7.98336	10.1063	10.4551	10.3176		0.867133	1.11606	1.01681	1.17765	1.24085	1.26474	1.16583	1.112	0.881705	1.11617	1.1547	1.13951		1.34446	0.996365	0.86713	0.947792	0.930572	0.900978			0.365016	1	-0.182565
825	sp|P27707|DCK_HUMAN	P27707	DCK	Deoxycytidine kinase OS=Homo sapiens OX=9606 GN=DCK PE=1 SV=1	1	9.59313	11.5774	10.2677	11.8666	8.68862	7.82066	9.70854	10.8717	10.0183	10.2772	8.75703	10.5531		0.915427	1.10478	0.979794	1.13238	0.829114	0.746288	0.92644	1.03743	0.956001	0.980709	0.835642	1.00703		1.01203	0.93904	0.975717	0.866063	1.00787	1.34938			0.218872	1	0.115038
826	sp|Q9NPI6|DCP1A_HUMAN	Q9NPI6	DCP1A	mRNA-decapping enzyme 1A OS=Homo sapiens OX=9606 GN=DCP1A PE=1 SV=3	2	10.0512	10.6558	10.0824	9.91461	10.7355	10.0849	10.2647	10.1002	9.40626	10.1702	9.3965	9.13772		0.979352	1.03826	0.982388	0.966038	1.04602	0.982627	1.00014	0.984122	0.916507	0.990943	0.915555	0.890341		1.02123	0.947857	0.932938	1.02578	0.875274	0.906083			0.241537	1	-0.0502198
827	sp|Q8IZD4|DCP1B_HUMAN	Q8IZD4	DCP1B	mRNA-decapping enzyme 1B OS=Homo sapiens OX=9606 GN=DCP1B PE=1 SV=2	2	11.0097	9.37727	8.92342	11.2323	9.71468	10.4804	11.1879	9.64127	10.5114	9.94606	9.50908	8.46652		1.12687	0.959789	0.913337	1.14966	0.994325	1.0727	1.14511	0.986811	1.07587	1.01801	0.97328	0.866572		1.01619	1.02815	1.17795	0.885484	0.978836	0.807843			1.20085	1	-0.271225
828	sp|Q8IU60|DCP2_HUMAN	Q8IU60	DCP2	m7GpppN-mRNA hydrolase OS=Homo sapiens OX=9606 GN=DCP2 PE=1 SV=3	1	9.91669	9.66263	9.67321	9.37167	9.27042	10.5134	10.6607	9.43285	9.81998	10.7041	11.0851	9.88931		1.01701	0.990953	0.992038	0.961114	0.95073	1.0782	1.09331	0.967388	1.00709	1.09776	1.13683	1.0142		1.07503	0.97622	1.01517	1.14217	1.19575	0.940639			0.305767	1	0.0900097
829	sp|Q96C86|DCPS_HUMAN	Q96C86	DCPS	m7GpppX diphosphatase OS=Homo sapiens OX=9606 GN=DCPS PE=1 SV=2	2	10.4548	11.3283	8.81548	10.6229	9.84259	11.0734	8.53989	10.1067	10.1149	8.81975	10.6812	9.59991		1.02503	1.11067	0.864302	1.04151	0.965004	1.08568	0.837281	0.990902	0.991704	0.86472	1.04723	0.94121		0.816836	0.892167	1.1474	0.830259	1.08521	0.866932			0.0597508	1	-0.0327618
830	sp|Q14203-4|DCTN1_HUMAN	Q14203-4	DCTN1	Isoform of Q14203, Isoform 4 of Dynactin subunit 1 OS=Homo sapiens OX=9606 GN=DCTN1	3	10.3718	10.3862	9.12223	8.64484	10.1762	10.1273	9.79491	10.7105	9.58934	9.78154	10.3408	10.9543		1.04133	1.04279	0.915879	0.867949	1.02169	1.01679	0.983416	1.07535	0.962777	0.982074	1.03822	1.09982		0.944381	1.03122	1.05121	1.13149	1.01618	1.08165			0.64529	1	0.0935897
831	sp|Q13561|DCTN2_HUMAN	Q13561	DCTN2	Dynactin subunit 2 OS=Homo sapiens OX=9606 GN=DCTN2 PE=1 SV=4	2	9.08533	10.0058	10.203	9.51777	9.02071	9.83976	10.3665	10.3904	9.95862	9.70075	11.3939	10.5175		0.930425	1.02469	1.04488	0.974711	0.923808	1.00769	1.06163	1.06408	1.01986	0.99345	1.16685	1.07709		1.14101	1.03844	0.976051	1.01922	1.26308	1.06887			0.292355	1	0.0835867
832	sp|O75935|DCTN3_HUMAN	O75935	DCTN3	Dynactin subunit 3 OS=Homo sapiens OX=9606 GN=DCTN3 PE=1 SV=1	3	9.64249	9.72713	10.0689	9.39249	8.56341	9.3639	11.0322	10.6037	10.5537	10.2927	10.2139	10.5456		0.982641	0.991265	1.02609	0.957163	0.872674	0.954249	1.12427	1.08059	1.0755	1.0489	1.04087	1.07467		1.14413	1.09011	1.04815	1.09584	1.19273	1.12619			0.483476	1	0.057066
833	sp|Q9UJW0|DCTN4_HUMAN	Q9UJW0	DCTN4	Dynactin subunit 4 OS=Homo sapiens OX=9606 GN=DCTN4 PE=1 SV=1	4	10.1662	10.2604	10.1532	10.2481	10.1613	10.2415	10.0161	10.2501	9.25181	9.57616	9.70969	9.96548		0.997349	1.00658	0.996068	1.00538	0.99687	1.00473	0.982622	1.00558	0.907641	0.939461	0.952561	0.977655		0.985234	0.999003	0.911224	0.934436	0.955552	0.973051			0.12064	1	-0.0152713
834	sp|Q9H773|DCTP1_HUMAN	Q9H773	DCTPP1	dCTP pyrophosphatase 1 OS=Homo sapiens OX=9606 GN=DCTPP1 PE=1 SV=1	1	10.388	8.72505	9.72972	9.20782	9.1288	8.11404	11.9649	10.5895	10.5017	11.2462	10.5016	9.90271		1.08048	0.90751	1.01201	0.957724	0.949505	0.843957	1.24449	1.10144	1.0923	1.16974	1.09229	1.03		1.15179	1.21369	1.07934	1.22138	1.15038	1.22044			0.453135	1	0.0615321
835	sp|Q96GG9|DCNL1_HUMAN	Q96GG9	DCUN1D1	DCN1-like protein 1 OS=Homo sapiens OX=9606 GN=DCUN1D1 PE=1 SV=1	1	8.24925	14.1413	9.2959	9.14076	7.7773	10.4031	9.79493	10.8556	11.858	8.8187	11.3082	8.357		0.78102	1.33887	0.880115	0.865426	0.736337	0.984938	0.927361	1.02779	1.12269	0.834934	1.07063	0.791222		1.18737	0.767654	1.27562	0.964767	1.45399	0.803322			0.0146008	1	-0.0150579
836	sp|Q9BTE7|DCNL5_HUMAN	Q9BTE7	DCUN1D5	DCN1-like protein 5 OS=Homo sapiens OX=9606 GN=DCUN1D5 PE=1 SV=1	2	10.0352	8.16634	9.62573	8.50186	9.63416	8.91453	10.629	11.2887	10.4567	11.5635	11.389	9.7953		1.08188	0.880395	1.03773	0.916567	1.03864	0.961056	1.14589	1.21701	1.12731	1.24663	1.22782	1.05601		1.05917	1.38235	1.08632	1.36011	1.18215	1.0988			0.120397	1	0.0505182
837	sp|Q7Z4W1|DCXR_HUMAN	Q7Z4W1	DCXR	L-xylulose reductase OS=Homo sapiens OX=9606 GN=DCXR PE=1 SV=2	5	9.37575	9.92927	9.82069	9.56504	10.2828	9.93598	10.0308	10.7014	10.136	10.3949	10.4743	9.3532		0.965719	1.02273	1.01155	0.985216	1.05914	1.02342	1.03319	1.10226	1.04402	1.07069	1.07887	0.963396		1.06987	1.07776	1.0321	1.08676	1.01862	0.941346			0.396705	1	-0.0638668
838	sp|Q9BW61|DDA1_HUMAN	Q9BW61	DDA1	DET1- and DDB1-associated protein 1 OS=Homo sapiens OX=9606 GN=DDA1 PE=1 SV=1	1	10.0263	10.5977	8.66187	10.0507	11.6419	11.313	10.1275	8.31424	10.2226	7.77994	10.4158	10.8483		1.02708	1.08561	0.887307	1.02958	1.19257	1.15888	1.03744	0.851696	1.04719	0.796964	1.06697	1.11128		1.01009	0.784531	1.18019	0.774066	0.89468	0.958925			0.338915	1	-0.164646
839	sp|O94760|DDAH1_HUMAN	O94760	DDAH1	N(G),N(G)-dimethylarginine dimethylaminohydrolase 1 OS=Homo sapiens OX=9606 GN=DDAH1 PE=1 SV=3	1	9.81443	9.24493	10.8275	9.89281	10.0699	9.72659	10.1566	10.3651	9.66446	10.3955	9.97838	9.86376		0.985159	0.927993	1.08685	0.993027	1.0108	0.976341	1.01951	1.04044	0.970105	1.04348	1.00162	0.990111		1.03487	1.12117	0.892586	1.05081	0.99091	1.0141			0.0301958	1	0.00934177
840	sp|O95865|DDAH2_HUMAN	O95865	DDAH2	Putative hydrolase DDAH2 OS=Homo sapiens OX=9606 GN=DDAH2 PE=1 SV=1	1	10.9486	10.5426	10.0001	11.4315	10.102	9.26441	8.7889	6.56234	10.8894	9.68105	10.8285	10.9606		1.04301	1.00433	0.952656	1.08902	0.962364	0.882569	0.83727	0.625158	1.03737	0.92226	1.03157	1.04416		0.802744	0.62246	1.08893	0.846873	1.07191	1.18309			0.508037	1	0.326997
841	sp|Q16531|DDB1_HUMAN	Q16531	DDB1	DNA damage-binding protein 1 OS=Homo sapiens OX=9606 GN=DDB1 PE=1 SV=1	1	10.8167	9.15592	8.8	10.3462	9.62813	8.06886	9.89327	13.1091	10.1912	8.77522	10.7577	10.4578		1.12781	0.954651	0.91754	1.07875	1.00389	0.841307	1.03153	1.36683	1.0626	0.914957	1.12166	1.09039		0.914633	1.43176	1.15809	0.848162	1.11732	1.29606			0.14557	1	-0.101408
842	sp|O94830|DDHD2_HUMAN	O94830	DDHD2	Phospholipase DDHD2 OS=Homo sapiens OX=9606 GN=DDHD2 PE=1 SV=2	1	9.16412	10.8681	10.4079	10.31	11.0966	9.84012	9.74249	9.36118	10.7251	9.2555	9.22995	9.99892		0.903162	1.07109	1.02575	1.01609	1.09361	0.969784	0.960162	0.922583	1.05701	0.912168	0.909649	0.985434		1.06311	0.861347	1.03048	0.897719	0.831785	1.01614			0.342214	1	-0.104852
843	sp|Q5TDH0|DDI2_HUMAN	Q5TDH0	DDI2	Protein DDI1 homolog 2 OS=Homo sapiens OX=9606 GN=DDI2 PE=1 SV=1	3	10.0996	10.2747	10.0018	10.0289	10.4223	9.71352	9.93826	10.14	9.28601	10.0122	10.1659	9.91677		0.997456	1.01474	0.9878	0.990476	1.02933	0.959325	0.981521	1.00145	0.917103	0.988824	1.004	0.979399		0.984024	0.986894	0.92843	0.998332	0.975396	1.02093			0.595176	1	0.0469765
844	sp|P39656|OST48_HUMAN	P39656	DDOST	Dolichyl-diphosphooligosaccharide--protein glycosyltransferase 48 kDa subunit OS=Homo sapiens OX=9606 GN=DDOST PE=1 SV=4	3	11.0031	9.58845	10.2556	9.90113	9.54495	10.274	9.90719	9.62501	10.8829	9.63369	9.37952	10.0045		1.0701	0.932512	0.997393	0.962922	0.928283	0.999183	0.963511	0.936068	1.0584	0.936912	0.912193	0.972978		0.900397	1.00381	1.06116	0.972988	0.982668	0.973774			0.0672333	1	-0.0142815
845	sp|Q96HY6|DDRGK_HUMAN	Q96HY6	DDRGK1	DDRGK domain-containing protein 1 OS=Homo sapiens OX=9606 GN=DDRGK1 PE=1 SV=2	2	9.90807	9.55412	9.9417	11.0995	10.0066	11.1795	9.68023	9.71549	9.7376	9.29436	9.86872	10.0142		1.01089	0.974781	1.01432	1.13245	1.02094	1.14061	0.987647	0.991245	0.993501	0.948278	1.00688	1.02172		0.977004	1.01689	0.97947	0.837368	0.986226	0.895763			0.726298	1	-0.131854
846	sp|P30046|DOPD_HUMAN	P30046	DDT	D-dopachrome decarboxylase OS=Homo sapiens OX=9606 GN=DDT PE=1 SV=3	4	9.55512	10.7906	9.66329	10.0339	10.16	10.3566	10.0253	9.89782	9.66214	10.3719	9.84796	9.63542		0.955224	1.07874	0.966038	1.00309	1.01569	1.03535	1.00222	0.989484	0.965923	1.03688	0.984499	0.963251		1.0492	0.91726	0.999881	1.03368	0.969288	0.930365			0.074362	1	-0.0152879
847	sp|Q92499|DDX1_HUMAN	Q92499	DDX1	ATP-dependent RNA helicase DDX1 OS=Homo sapiens OX=9606 GN=DDX1 PE=1 SV=2	4	9.44226	9.91987	9.54177	10.388	10.1141	10.2432	9.31309	10.1506	10.4953	10.4458	9.87413	10.072		0.980033	1.0296	0.990362	1.07819	1.04976	1.06316	0.966626	1.05355	1.08933	1.08419	1.02486	1.04539		0.986319	1.02326	1.09993	1.00556	0.976276	0.983283			0.552335	1	-0.0672248
848	sp|Q96FC9|DDX11_HUMAN	Q96FC9	DDX11	ATP-dependent DNA helicase DDX11 OS=Homo sapiens OX=9606 GN=DDX11 PE=1 SV=1	3	9.66828	11.2326	10.5128	9.35956	10.8414	10.0296	9.11698	10.1373	9.9954	9.44629	10.101	9.55882		0.923318	1.07271	1.00397	0.893836	1.03535	0.95782	0.870669	0.968107	0.954558	0.902118	0.964645	0.912866		0.942978	0.902487	0.950781	1.00927	0.931705	0.953066			0.508485	1	0.0491463
849	sp|Q92841|DDX17_HUMAN	Q92841	DDX17	Probable ATP-dependent RNA helicase DDX17 OS=Homo sapiens OX=9606 GN=DDX17 PE=1 SV=2	4	8.87142	9.78257	9.43482	11.0592	10.1901	10.2379	9.49479	9.03594	9.58485	11.0208	10.6269	10.6608		0.947504	1.04482	1.00768	1.18116	1.08834	1.09345	1.01408	0.965076	1.0237	1.17706	1.13499	1.13862		1.07027	0.923678	1.0159	0.99653	1.04286	1.04131			0.200212	1	0.0359147
850	sp|Q9NVP1|DDX18_HUMAN	Q9NVP1	DDX18	ATP-dependent RNA helicase DDX18 OS=Homo sapiens OX=9606 GN=DDX18 PE=1 SV=2	2	10.7806	8.89528	10.9018	10.298	10.6416	10.043	10.2689	8.82015	10.2671	9.7906	9.66072	9.63223		1.05769	0.872722	1.06959	1.01034	1.04405	0.985322	1.00749	0.865351	1.00731	0.960562	0.947819	0.945024		0.952536	0.991554	0.941777	0.950729	0.907829	0.959102			0.444989	1	-0.0345708
851	sp|Q9UMR2|DD19B_HUMAN	Q9UMR2	DDX19B	ATP-dependent RNA helicase DDX19B OS=Homo sapiens OX=9606 GN=DDX19B PE=1 SV=1	3	9.63372	10.2873	9.45476	8.82468	10.0807	10.7377	10.1561	11.2737	10.6437	9.40391	9.71289	9.79091		0.983842	1.05059	0.965566	0.90122	1.02949	1.09659	1.03719	1.15132	1.08699	0.960373	0.991928	0.999896		1.05422	1.09588	1.12575	1.06564	0.963514	0.911825			0.905749	1	-0.158076
852	sp|Q9UHI6|DDX20_HUMAN	Q9UHI6	DDX20	Probable ATP-dependent RNA helicase DDX20 OS=Homo sapiens OX=9606 GN=DDX20 PE=1 SV=2	2	9.55735	10.1304	9.52878	9.91636	9.33239	9.53166	10.8287	10.0563	10.5089	9.83391	10.4731	10.3021		0.981364	1.04021	0.978431	1.01823	0.958265	0.978726	1.11191	1.0326	1.07907	1.00976	1.0754	1.05784		1.13303	0.992686	1.10286	0.991685	1.12223	1.08083			0.0655339	1	-0.0147927
853	sp|Q9NR30|DDX21_HUMAN	Q9NR30	DDX21	Nucleolar RNA helicase 2 OS=Homo sapiens OX=9606 GN=DDX21 PE=1 SV=5	1	10.1455	9.64133	9.51355	11.1412	9.78915	9.89149	12.1178	6.82982	9.30554	10.4758	10.559	10.5898		1.03878	0.987153	0.97407	1.14072	1.00229	1.01277	1.24071	0.699289	0.952772	1.07259	1.08111	1.08427		1.1944	0.70839	0.978135	0.940272	1.07864	1.0706			0.208867	1	0.130596
854	sp|Q96GQ7|DDX27_HUMAN	Q96GQ7	DDX27	Probable ATP-dependent RNA helicase DDX27 OS=Homo sapiens OX=9606 GN=DDX27 PE=1 SV=2	1	10.5479	7.85418	11.0176	8.43239	11.2625	10.8739	10.6288	9.02197	7.32596	13.4896	12.0614	7.48374		1.0756	0.80091	1.12349	0.859872	1.14846	1.10884	1.08385	0.919993	0.747046	1.37557	1.22993	0.763135		1.00767	1.14869	0.664933	1.59973	1.07094	0.688227			0.182216	1	0.205125
855	sp|Q9NUL7|DDX28_HUMAN	Q9NUL7	DDX28	Probable ATP-dependent RNA helicase DDX28 OS=Homo sapiens OX=9606 GN=DDX28 PE=1 SV=2	2	9.70981	9.60289	10.2086	10.1632	8.88359	10.0848	9.54511	10.6359	10.4423	10.2573	9.53668	10.9298		0.986726	0.975861	1.03741	1.0328	0.902764	1.02483	0.969989	1.08084	1.06116	1.04236	0.969133	1.11071		0.983037	1.10758	1.02289	1.00926	1.07352	1.08379			0.15688	1	0.0254508
856	sp|O00148|DX39A_HUMAN	O00148	DDX39A	ATP-dependent RNA helicase DDX39A OS=Homo sapiens OX=9606 GN=DDX39A PE=1 SV=2	1	9.15166	9.00439	10.6085	9.0013	7.66312	12.9393	12.9094	8.71092	13.1658	9.05377	8.93162	8.86029		0.954474	0.939114	1.10641	0.938791	0.799226	1.3495	1.34639	0.908507	1.37313	0.944264	0.931524	0.924085		1.4106	0.967409	1.24106	1.00583	1.16553	0.684761			0.560468	1	-0.359013
857	sp|Q13838|DX39B_HUMAN	Q13838	DDX39B	Spliceosome RNA helicase DDX39B OS=Homo sapiens OX=9606 GN=DDX39B PE=1 SV=1	2	10.1759	9.15719	10.0982	9.98716	9.65063	9.14094	10.4519	9.90602	11.2615	10.5224	9.45218	10.196		1.03725	0.933414	1.02934	1.01801	0.983711	0.931757	1.06539	1.00974	1.14791	1.07257	0.963483	1.03931		1.02713	1.08178	1.11519	1.05359	0.979437	1.11543			0.210386	1	-0.0354586
858	sp|O00571|DDX3X_HUMAN	O00571	DDX3X	ATP-dependent RNA helicase DDX3X OS=Homo sapiens OX=9606 GN=DDX3X PE=1 SV=3	3	9.63467	9.71031	10.5697	9.79855	10.0893	10.7257	9.50928	10.3091	9.70343	9.82316	10.0495	10.0772		0.966214	0.973801	1.05998	0.98265	1.01181	1.07563	0.95364	1.03385	0.97311	0.985117	1.00782	1.0106		0.986986	1.06167	0.918042	1.00251	0.99606	0.939539			0.0604641	1	-0.0120398
859	sp|Q9UJV9|DDX41_HUMAN	Q9UJV9	DDX41	Probable ATP-dependent RNA helicase DDX41 OS=Homo sapiens OX=9606 GN=DDX41 PE=1 SV=2	4	10.056	10.6499	9.66993	9.81718	10.7213	10.7116	9.38934	9.94936	9.69122	9.76118	10.0964	9.48664		0.993157	1.05181	0.955031	0.969573	1.05887	1.05791	0.927319	0.982627	0.957134	0.964043	0.997147	0.936928		0.933708	0.934223	1.0022	0.994296	0.941708	0.885641			0.160321	1	-0.0253875
860	sp|Q86XP3|DDX42_HUMAN	Q86XP3	DDX42	ATP-dependent RNA helicase DDX42 OS=Homo sapiens OX=9606 GN=DDX42 PE=1 SV=1	2	9.5097	9.36325	9.519	9.64878	9.63083	10.871	9.14222	9.46202	9.97585	10.9636	10.7857	11.1281		1.00483	0.989356	1.00581	1.01953	1.01763	1.14867	0.966001	0.999792	1.05409	1.15846	1.13965	1.17584		0.961357	1.01055	1.04799	1.13627	1.11991	1.02365			0.916397	1	0.118502
861	sp|Q7L014|DDX46_HUMAN	Q7L014	DDX46	Probable ATP-dependent RNA helicase DDX46 OS=Homo sapiens OX=9606 GN=DDX46 PE=1 SV=2	3	10.4275	10.1959	10.2891	11.867	8.83217	13.3921	7.76146	9.33471	10.2642	9.00515	8.7982	9.83245		1.01197	0.989492	0.998537	1.15167	0.857145	1.29968	0.753234	0.905916	0.996119	0.873932	0.853848	0.954221		0.744324	0.915537	0.997579	0.758838	0.996154	0.734197			0.20015	1	-0.097551
862	sp|Q9Y6V7|DDX49_HUMAN	Q9Y6V7	DDX49	Probable ATP-dependent RNA helicase DDX49 OS=Homo sapiens OX=9606 GN=DDX49 PE=1 SV=1	2	9.40778	9.81839	11.0232	10.2566	10.1029	9.53962	9.81407	10.485	10.6486	9.53033	9.61689	9.75659		0.933023	0.973746	1.09323	1.01721	1.00196	0.946099	0.973318	1.03986	1.05609	0.945178	0.953763	0.967617		1.04319	1.06789	0.966025	0.929187	0.951895	1.02274			0.622578	1	-0.0835125
863	sp|P17844|DDX5_HUMAN	P17844	DDX5	Probable ATP-dependent RNA helicase DDX5 OS=Homo sapiens OX=9606 GN=DDX5 PE=1 SV=1	3	9.54657	8.58603	10.644	9.53772	9.3087	9.64949	9.98216	9.71209	10.6203	11.3046	9.98057	11.1278		0.995243	0.895105	1.10965	0.99432	0.970444	1.00597	1.04065	1.0125	1.10718	1.17852	1.04049	1.16008		1.04563	1.13115	0.997768	1.18526	1.07218	1.1532			0.689864	1	0.104147
864	sp|Q8TDD1|DDX54_HUMAN	Q8TDD1	DDX54	ATP-dependent RNA helicase DDX54 OS=Homo sapiens OX=9606 GN=DDX54 PE=1 SV=2	1	9.21448	8.0289	8.84416	10.9423	9.31702	9.68038	13.19	8.63067	10.8797	9.8552	10.6982	10.7189		1.05964	0.923303	1.01706	1.25834	1.07143	1.11322	1.51682	0.992504	1.25114	1.13332	1.23027	1.23264		1.43145	1.07495	1.23016	0.900652	1.14825	1.10728			0.67804	1	-0.2417
865	sp|Q9NY93|DDX56_HUMAN	Q9NY93	DDX56	Probable ATP-dependent RNA helicase DDX56 OS=Homo sapiens OX=9606 GN=DDX56 PE=1 SV=1	3	11.6744	9.19794	11.5588	10.8438	10.3669	9.70194	10.2802	8.78009	10.276	9.64435	8.77878	8.89686		1.07993	0.850843	1.06923	1.00309	0.958976	0.897465	0.950952	0.81219	0.950566	0.892138	0.812069	0.822992		0.88057	0.954571	0.88902	0.88939	0.846808	0.917019			0.311191	1	-0.037901
866	sp|Q5T1V6|DDX59_HUMAN	Q5T1V6	DDX59	Probable ATP-dependent RNA helicase DDX59 OS=Homo sapiens OX=9606 GN=DDX59 PE=1 SV=1	2	11.2385	11.6399	10.4762	8.67052	10.3989	8.63764	11.0397	11.3452	7.861	10.3069	8.02684	10.3588		1.01082	1.04692	0.942256	0.77985	0.935302	0.776893	0.992939	1.02042	0.70704	0.927029	0.721955	0.931698		0.982308	0.974683	0.750369	1.18873	0.771895	1.19926			0.337333	1	0.20504
867	sp|P26196|DDX6_HUMAN	P26196	DDX6	Probable ATP-dependent RNA helicase DDX6 OS=Homo sapiens OX=9606 GN=DDX6 PE=1 SV=2	2	10.2272	9.53948	10.571	10.9011	10.0553	10.5883	9.8185	9.54731	10.1714	9.02714	10.2809	9.27238		1.01134	0.943328	1.04533	1.07798	0.994333	1.04704	0.97092	0.944102	1.00581	0.892664	1.01664	0.916915		0.960035	1.00082	0.962193	0.828091	1.02244	0.875723			0.439268	1	-0.106107
868	sp|Q16698|DECR_HUMAN	Q16698	DECR1	2,4-dienoyl-CoA reductase [(3E)-enoyl-CoA-producing], mitochondrial OS=Homo sapiens OX=9606 GN=DECR1 PE=1 SV=1	1	9.37704	10.5117	11.2199	8.83872	10.8793	11.035	9.94873	10.4362	9.19865	10.0051	9.49991	9.04987		0.904289	1.01371	1.082	0.852375	1.04916	1.06418	0.959421	1.00643	0.887085	0.964854	0.916138	0.872738		1.06097	0.992819	0.819854	1.13196	0.873211	0.820103			0.0580412	1	-0.0304411
869	sp|P35659|DEK_HUMAN	P35659	DEK	Protein DEK OS=Homo sapiens OX=9606 GN=DEK PE=1 SV=1	2	9.49492	9.17778	9.71898	9.35829	8.39896	8.60929	11.6342	10.5921	11.4386	11.073	10.3972	10.1067		1.00328	0.969768	1.02695	0.988841	0.887474	0.909698	1.22933	1.11921	1.20865	1.17003	1.09862	1.06793		1.22531	1.1541	1.17693	1.18323	1.23792	1.17393			0.169931	1	0.0156842
870	sp|Q8TCE6|DEN10_HUMAN	Q8TCE6	DENND10	DENN domain-containing protein 10 OS=Homo sapiens OX=9606 GN=DENND10 PE=1 SV=1	1	9.98864	9.85824	10.4493	10.199	10.4865	10.5928	9.57827	10.3149	9.85243	9.34801	9.74118	9.59067		0.989098	0.976185	1.03472	1.00993	1.03839	1.04892	0.948462	1.02141	0.975609	0.92566	0.964594	0.949689		0.958916	1.04633	0.942875	0.916559	0.928928	0.905398			0.787627	1	-0.0984626
871	sp|Q8IWF6|DEN6A_HUMAN	Q8IWF6	DENND6A	Protein DENND6A OS=Homo sapiens OX=9606 GN=DENND6A PE=1 SV=1	1	10.8094	11.1627	8.84216	10.2081	9.60298	10.8576	9.03116	9.43533	9.60201	10.4287	9.44192	10.5779		1.05237	1.08678	0.860851	0.993837	0.934922	1.05707	0.879251	0.9186	0.934828	1.01531	0.919242	1.02984		0.835494	0.845252	1.08593	1.02161	0.983229	0.974243			0.353492	1	0.117235
872	sp|O43583|DENR_HUMAN	O43583	DENR	Density-regulated protein OS=Homo sapiens OX=9606 GN=DENR PE=1 SV=2	2	11.031	11.4436	8.7877	10.4216	10.4967	10.9789	9.25882	9.79355	9.46815	9.81921	9.48119	9.01958		1.05856	1.09815	0.84329	1.00009	1.00729	1.05357	0.888499	0.939814	0.908588	0.942276	0.909839	0.865541		0.839349	0.855814	1.07743	0.942194	0.903254	0.821534			0.135742	1	-0.0488719
873	sp|Q8WUY9|DEP1B_HUMAN	Q8WUY9	DEPDC1B	DEP domain-containing protein 1B OS=Homo sapiens OX=9606 GN=DEPDC1B PE=1 SV=2	1	8.85255	10.4827	8.56002	8.99518	10.0377	11.5397	10.6898	9.65351	8.97559	10.8628	11.2302	10.1203		0.952048	1.12737	0.920587	0.967387	1.0795	1.24104	1.14963	1.03819	0.96528	1.16823	1.20775	1.08839		1.20753	0.920896	1.04855	1.20762	1.1188	0.876996			0.0142451	1	0.00773256
874	sp|Q96QD5|DEPD7_HUMAN	Q96QD5	DEPDC7	DEP domain-containing protein 7 OS=Homo sapiens OX=9606 GN=DEPDC7 PE=1 SV=1	1	10.4415	9.47984	10.4692	9.47309	9.13533	10.0022	11.2488	9.9875	9.47647	10.1729	10.3307	9.78238		1.03073	0.935801	1.03347	0.935135	0.901793	0.987364	1.11043	0.985915	0.935469	1.00422	1.0198	0.965666		1.07732	1.05355	0.905174	1.07388	1.13086	0.978025			0.279112	1	0.0697365
875	sp|Q9Y315|DEOC_HUMAN	Q9Y315	DERA	Deoxyribose-phosphate aldolase OS=Homo sapiens OX=9606 GN=DERA PE=1 SV=2	5	9.31357	9.92284	10.263	9.88895	10.6113	10.5129	9.21017	9.98164	9.46708	9.59505	11.594	9.63956		0.947163	1.00912	1.04371	1.00568	1.07914	1.06913	0.936648	1.0151	0.962775	0.975789	1.17907	0.980315		0.988898	1.00593	0.922452	0.970281	1.0926	0.916928			0.117742	1	0.0277194
876	sp|Q6ICB0|DESI1_HUMAN	Q6ICB0	DESI1	Desumoylating isopeptidase 1 OS=Homo sapiens OX=9606 GN=DESI1 PE=1 SV=1	3	10.6675	10.9255	10.5971	10.7205	11.6746	10.6693	8.94302	10.0364	7.80386	8.29395	9.15111	10.5172		0.994172	1.01822	0.987608	0.999115	1.08804	0.994339	0.833458	0.935354	0.727292	0.772967	0.852851	0.980167		0.838344	0.918617	0.736418	0.773652	0.783846	0.985748			0.0597475	1	0.025314
877	sp|O00273|DFFA_HUMAN	O00273	DFFA	DNA fragmentation factor subunit alpha OS=Homo sapiens OX=9606 GN=DFFA PE=1 SV=1	2	10.8296	10.3174	9.89665	10.2439	10.35	9.33973	10.8153	10.1821	9.38459	9.8177	9.41295	9.41001		1.04655	0.997056	0.956391	0.989946	1.0002	0.902572	1.04517	0.983974	0.906907	0.948762	0.909648	0.909364		0.998679	0.98688	0.948259	0.958398	0.909462	1.00753			0.237647	1	-0.0299314
878	sp|Q16760|DGKD_HUMAN	Q16760	DGKD	Diacylglycerol kinase delta OS=Homo sapiens OX=9606 GN=DGKD PE=1 SV=4	1	9.77906	9.69582	8.98107	9.8968	10.5984	10.338	9.23303	9.93902	11.4829	8.23905	11.7172	10.0996		1.03097	1.02219	0.946839	1.04338	1.11734	1.0899	0.973402	1.04783	1.2106	0.868611	1.2353	1.06476		0.944163	1.02508	1.27857	0.832496	1.10557	0.976938			0.363159	1	-0.153581
879	sp|Q86XP1|DGKH_HUMAN	Q86XP1	DGKH	Diacylglycerol kinase eta OS=Homo sapiens OX=9606 GN=DGKH PE=1 SV=1	3	9.91735	10.0155	9.43987	9.52354	9.85524	10.7846	9.03709	9.28313	10.2214	10.2957	10.9231	10.7034		1.01291	1.02294	0.964146	0.972691	1.00657	1.10149	0.923007	0.948136	1.04397	1.05155	1.11564	1.0932		0.91124	0.926873	1.08279	1.08108	1.10835	0.992472			0.587431	1	0.126296
880	sp|P52824|DGKQ_HUMAN	P52824	DGKQ	Diacylglycerol kinase theta OS=Homo sapiens OX=9606 GN=DGKQ PE=1 SV=2	1	10.1444	9.37336	11.5124	9.61451	10.3934	10.6734	9.52649	11.0645	8.64347	10.8871	9.26833	8.89859		0.980765	0.906217	1.11302	0.929531	1.00483	1.03191	0.921022	1.06972	0.835651	1.05257	0.896063	0.860317		0.939085	1.18042	0.750798	1.13236	0.891752	0.833716			0.00778872	1	0.0055169
881	sp|Q15392|DHC24_HUMAN	Q15392	DHCR24	Delta(24)-sterol reductase OS=Homo sapiens OX=9606 GN=DHCR24 PE=1 SV=2	2	9.68013	9.26667	9.61875	10.0073	10.5153	9.67635	10.2275	9.59366	10.7852	10.1455	10.5612	9.92254		1.01662	0.9732	1.01018	1.05098	1.10434	1.01623	1.07411	1.00754	1.13268	1.06549	1.10915	1.04208		1.05655	1.03529	1.12127	1.01381	1.00436	1.02544			0.831433	1	-0.0773996
882	sp|Q9UBM7|DHCR7_HUMAN	Q9UBM7	DHCR7	7-dehydrocholesterol reductase OS=Homo sapiens OX=9606 GN=DHCR7 PE=1 SV=1	3	9.93705	9.96521	10.5574	10.4066	9.62184	9.73972	10.4665	9.01014	10.1809	10.0067	9.91763	10.1904		0.97871	0.981483	1.03981	1.02495	0.947664	0.959275	1.03085	0.887418	1.00273	0.985568	0.976797	1.00366		1.05328	0.90416	0.964342	0.961574	1.03074	1.04627			0.315263	1	0.0584194
883	sp|Q86SQ9|DHDDS_HUMAN	Q86SQ9	DHDDS	Dehydrodolichyl diphosphate synthase complex subunit DHDDS OS=Homo sapiens OX=9606 GN=DHDDS PE=1 SV=3	2	9.11467	11.4941	10.9397	9.09157	9.82753	10.781	8.7324	10.1097	10.0309	9.72801	9.84408	10.3063		0.866728	1.093	1.04028	0.864532	0.934515	1.02518	0.830377	0.961348	0.953855	0.925051	0.936089	0.98004		0.95806	0.879554	0.916924	1.07	1.00168	0.955971			1.05454	1	0.135725
884	sp|P00374|DYR_HUMAN	P00374	DHFR	Dihydrofolate reductase OS=Homo sapiens OX=9606 GN=DHFR PE=1 SV=2	2	10.418	10.0362	10.6504	9.17337	10.0035	10.8851	9.37733	9.97302	9.45157	9.70053	9.70767	10.6234		1.0048	0.967985	1.02721	0.884761	0.964827	1.04985	0.904433	0.961887	0.911594	0.935605	0.936295	1.02462		0.900112	0.9937	0.887442	1.05747	0.970428	0.975963			0.782173	1	0.111806
885	sp|Q02127|PYRD_HUMAN	Q02127	DHODH	Dihydroorotate dehydrogenase (quinone), mitochondrial OS=Homo sapiens OX=9606 GN=DHODH PE=1 SV=3	2	10.9705	10.6802	10.8395	8.59346	11.1222	9.83879	10.469	10.1601	9.63665	8.7624	9.87521	9.05195		1.01297	0.986161	1.00087	0.793479	1.02697	0.908466	0.966654	0.938133	0.889802	0.809078	0.91183	0.835814		0.954279	0.951298	0.889027	1.01966	0.887886	0.920027			0.0765732	1	0.015177
886	sp|P49366|DHYS_HUMAN	P49366	DHPS	Deoxyhypusine synthase OS=Homo sapiens OX=9606 GN=DHPS PE=1 SV=1	1	10.1192	10.3629	9.33009	9.67388	11.1708	10.6233	14.7215	6.98593	10.5328	9.49776	10.6576	6.32413		1.01829	1.04282	0.938887	0.973483	1.12412	1.06903	1.48143	0.702994	1.05992	0.95576	1.07247	0.636397		1.45482	0.674129	1.12891	0.981794	0.954053	0.595305			0.335251	1	-0.329841
887	sp|O75911|DHRS3_HUMAN	O75911	DHRS3	Short-chain dehydrogenase/reductase 3 OS=Homo sapiens OX=9606 GN=DHRS3 PE=1 SV=2	2	10.1523	10.5736	9.67641	9.72379	10.675	9.65602	10.2411	9.24982	9.54736	10.5349	10.6222	9.34752		1.0018	1.04337	0.954835	0.959511	1.05338	0.952824	1.01055	0.912742	0.942102	1.03955	1.04816	0.922382		1.00874	0.874803	0.986664	1.08341	0.995048	0.968051			0.464134	1	0.08712
888	sp|Q9Y394|DHRS7_HUMAN	Q9Y394	DHRS7	Dehydrogenase/reductase SDR family member 7 OS=Homo sapiens OX=9606 GN=DHRS7 PE=1 SV=1	2	9.61094	10.5955	10.0553	10.2932	10.734	9.19904	10.707	9.68456	8.58349	11.0132	9.86867	9.65521		0.952782	1.05039	0.996832	1.02042	1.06411	0.911949	1.06144	0.960081	0.850926	1.09179	0.978333	0.957171		1.11404	0.914027	0.853629	1.06995	0.919387	1.04959			0.238366	1	0.0827711
889	sp|Q6IAN0|DRS7B_HUMAN	Q6IAN0	DHRS7B	Dehydrogenase/reductase SDR family member 7B OS=Homo sapiens OX=9606 GN=DHRS7B PE=1 SV=2	3	9.40904	9.07701	10.0248	10.0517	9.10904	8.89548	10.5109	9.75104	11.2684	11.6396	11.0777	9.18532		0.990049	0.955113	1.05484	1.05767	0.958482	0.936012	1.10599	1.02604	1.18569	1.22476	1.16564	0.966509		1.11711	1.07426	1.12405	1.15798	1.21613	1.03258			0.178567	1	0.0361157
890	sp|Q96HY7|DHTK1_HUMAN	Q96HY7	DHTKD1	2-oxoadipate dehydrogenase complex component E1 OS=Homo sapiens OX=9606 GN=DHTKD1 PE=1 SV=2	2	9.99603	9.52865	10.2785	10.2454	10.2023	9.78693	9.47216	9.97104	10.1094	9.65318	10.9759	9.78061		1.0062	0.959158	1.03464	1.0313	1.02696	0.985157	0.953472	1.00369	1.01761	0.971694	1.10484	0.984521		0.947592	1.04643	0.983547	0.942199	1.07583	0.999355			0.0934939	1	0.0182483
891	sp|O43143|DHX15_HUMAN	O43143	DHX15	ATP-dependent RNA helicase DHX15 OS=Homo sapiens OX=9606 GN=DHX15 PE=1 SV=2	3	10.0264	9.84855	10.4198	9.32246	9.91591	8.4817	10.9485	9.45926	10.8175	10.3722	11.0506	9.3372		0.992887	0.975273	1.03184	0.923176	0.981943	0.839918	1.0842	0.936723	1.07123	1.02713	1.09431	0.924635		1.09196	0.960472	1.03817	1.1126	1.11443	1.10086			0.745426	1	0.108699
892	sp|O60231|DHX16_HUMAN	O60231	DHX16	Pre-mRNA-splicing factor ATP-dependent RNA helicase DHX16 OS=Homo sapiens OX=9606 GN=DHX16 PE=1 SV=2	2	10.8943	10.0108	11.5453	8.80935	11.2622	10.2242	10.4541	9.06914	9.45744	9.22944	10.7625	8.2813		1.00716	0.925487	1.06735	0.814415	1.04118	0.945214	0.966472	0.838432	0.87433	0.853251	0.99498	0.765597		0.959598	0.905935	0.81916	1.04769	0.95563	0.809972			0.184064	1	0.0624921
893	sp|Q7Z478|DHX29_HUMAN	Q7Z478	DHX29	ATP-dependent RNA helicase DHX29 OS=Homo sapiens OX=9606 GN=DHX29 PE=1 SV=2	1	9.51264	10.7504	9.50314	10.2582	10.4279	10.7206	9.45381	9.33251	10.0694	9.4232	9.60548	10.9427		0.958736	1.08349	0.957779	1.03387	1.05098	1.08048	0.952807	0.940581	1.01485	0.949721	0.968093	1.10287		0.993816	0.868107	1.05959	0.918604	0.921134	1.02072			0.0978882	1	-0.0273073
894	sp|Q7L2E3|DHX30_HUMAN	Q7L2E3	DHX30	ATP-dependent RNA helicase DHX30 OS=Homo sapiens OX=9606 GN=DHX30 PE=1 SV=1	1	9.05279	8.72491	11.9476	11.7116	9.79503	11.6657	8.28985	10.4182	8.93265	9.43482	8.88594	11.1409		0.913645	0.880554	1.2058	1.18199	0.988555	1.17735	0.836646	1.05145	0.90152	0.952201	0.896806	1.12439		0.915723	1.19407	0.747653	0.805594	0.907189	0.955014			0.128619	1	-0.0760396
895	sp|Q14147|DHX34_HUMAN	Q14147	DHX34	Probable ATP-dependent RNA helicase DHX34 OS=Homo sapiens OX=9606 GN=DHX34 PE=1 SV=2	1	9.58806	10.2207	10.5751	10.1773	10.1255	10.5021	9.83097	9.31774	9.29092	10.0125	9.82186	10.5372		0.946692	1.00916	1.04415	1.00487	0.999758	1.03694	0.970676	0.920002	0.917353	0.988602	0.969777	1.04041		1.02533	0.91165	0.878567	0.983813	0.970012	1.00334			0.412415	1	0.0738243
896	sp|Q9H2U1|DHX36_HUMAN	Q9H2U1	DHX36	ATP-dependent DNA/RNA helicase DHX36 OS=Homo sapiens OX=9606 GN=DHX36 PE=1 SV=2	2	11.5343	9.5381	11.2025	11.5001	10.5704	8.29316	10.1547	10.3395	9.98229	9.14271	8.55053	9.1917		1.07213	0.88658	1.04129	1.06895	0.982532	0.770861	0.943891	0.96107	0.927868	0.849827	0.794784	0.854381		0.880389	1.08402	0.891074	0.795008	0.808914	1.10835			0.172469	1	-0.0849044
897	sp|Q8IY37|DHX37_HUMAN	Q8IY37	DHX37	Probable ATP-dependent RNA helicase DHX37 OS=Homo sapiens OX=9606 GN=DHX37 PE=1 SV=1	1	9.01956	9.85969	10.6138	10.108	10.0217	10.177	9.3767	10.6346	10.745	10.3688	9.59885	9.47625		0.917459	1.00292	1.07963	1.02818	1.01939	1.03519	0.953786	1.08174	1.09297	1.0547	0.976383	0.963912		1.0396	1.0786	1.01236	1.0258	0.957811	0.931142			0.939723	1	-0.103753
898	sp|Q92620|PRP16_HUMAN	Q92620	DHX38	Pre-mRNA-splicing factor ATP-dependent RNA helicase PRP16 OS=Homo sapiens OX=9606 GN=DHX38 PE=1 SV=2	2	10.3768	9.52019	10.2026	9.61242	10.2798	9.84025	10.2354	8.92004	10.6181	9.99916	10.4213	9.97396		1.03424	0.94887	1.01689	0.958062	1.02458	0.980769	1.02016	0.889053	1.0583	0.996609	1.03868	0.994096		0.98638	0.93696	1.04073	1.04023	1.01377	1.01359			0.435797	1	0.0507468
899	sp|Q8IX18|DHX40_HUMAN	Q8IX18	DHX40	Probable ATP-dependent RNA helicase DHX40 OS=Homo sapiens OX=9606 GN=DHX40 PE=1 SV=2	1	9.40454	9.69859	10.0098	10.0751	10.0904	10.7249	9.82692	9.59236	9.70865	10.7753	10.0708	10.0226		0.969109	0.99941	1.03148	1.03821	1.03978	1.10517	1.01263	0.988463	1.00045	1.11037	1.03776	1.0328		1.04491	0.989046	0.969912	1.0695	0.998056	0.934511			0.0117085	1	-0.00233305
900	sp|Q14562|DHX8_HUMAN	Q14562	DHX8	ATP-dependent RNA helicase DHX8 OS=Homo sapiens OX=9606 GN=DHX8 PE=1 SV=1	3	9.48808	10.9265	9.85415	9.79827	10.8936	10.6475	8.91102	9.82364	9.32985	9.85182	10.2285	10.2471		0.940384	1.08295	0.976666	0.971128	1.07968	1.0553	0.88319	0.973642	0.924701	0.976435	1.01377	1.01561		0.939181	0.899065	0.946794	1.00546	0.938947	0.962388			0.756343	1	0.061525
901	sp|Q08211|DHX9_HUMAN	Q08211	DHX9	ATP-dependent RNA helicase A OS=Homo sapiens OX=9606 GN=DHX9 PE=1 SV=4	3	8.66682	8.3155	10.5257	9.87179	10.7122	11.7999	9.01445	9.64593	9.94327	9.62425	9.94913	11.931		0.945195	0.90688	1.14792	1.07661	1.16826	1.28688	0.983108	1.05198	1.0844	1.04961	1.08504	1.30119		1.04011	1.15999	0.944665	0.974924	0.928765	1.01112			0.459384	1	-0.105345
902	sp|Q9NR28|DBLOH_HUMAN	Q9NR28	DIABLO	Diablo IAP-binding mitochondrial protein OS=Homo sapiens OX=9606 GN=DIABLO PE=1 SV=1	3	9.84543	10.8743	11.646	9.4633	10.5462	10.685	8.69187	10.6657	9.3349	9.60438	10.2179	8.42503		0.91258	1.00794	1.07948	0.87716	0.977531	0.990397	0.805655	0.988615	0.865258	0.890236	0.947109	0.780922		0.882833	0.980825	0.801552	1.01491	0.968878	0.788494			0.14003	1	0.0532533
903	sp|O60610|DIAP1_HUMAN	O60610	DIAPH1	Protein diaphanous homolog 1 OS=Homo sapiens OX=9606 GN=DIAPH1 PE=1 SV=2	5	9.88226	10.755	9.77222	9.70728	10.1665	10.0579	9.62872	10.3228	9.9385	9.9614	9.71409	10.0933		0.974918	1.06102	0.964062	0.957656	1.00296	0.992249	0.949905	1.01838	0.980466	0.982725	0.958328	0.995735		0.974343	0.959809	1.01702	1.02618	0.955498	1.00351			0.154708	1	0.0163344
904	sp|O60879|DIAP2_HUMAN	O60879	DIAPH2	Protein diaphanous homolog 2 OS=Homo sapiens OX=9606 GN=DIAPH2 PE=1 SV=1	3	10.3043	9.64928	10.0791	9.43478	10.2134	9.53858	9.95793	9.99966	9.73023	9.99647	10.9915	10.1048		1.02931	0.963878	1.00681	0.942452	1.02023	0.95282	0.99471	0.998879	0.971965	0.998559	1.09796	1.00938		0.966387	1.03631	0.965387	1.05953	1.07619	1.05936			1.09349	1	0.107078
905	sp|Q9NSV4|DIAP3_HUMAN	Q9NSV4	DIAPH3	Protein diaphanous homolog 3 OS=Homo sapiens OX=9606 GN=DIAPH3 PE=1 SV=4	1	9.47737	10.0766	9.57157	9.46467	10.7918	9.65615	10.202	10.4595	9.89092	9.88937	10.407	10.113		0.976191	1.03791	0.985894	0.974882	1.11158	0.994606	1.05083	1.07736	1.01879	1.01863	1.07194	1.04167		1.07646	1.038	1.03336	1.04487	0.964339	1.04732			0.403358	1	-0.0432717
906	sp|Q9UPY3|DICER_HUMAN	Q9UPY3	DICER1	Endoribonuclease Dicer OS=Homo sapiens OX=9606 GN=DICER1 PE=1 SV=3	1	10.0575	9.31283	7.921	11.3588	9.40905	11.0482	8.42615	9.14483	8.3607	13.4485	10.3414	11.171		1.10557	1.02371	0.870714	1.24861	1.03429	1.21447	0.926244	1.00524	0.919049	1.47833	1.13678	1.22797		0.837794	0.98196	1.05551	1.18398	1.09909	1.01111			0.751989	1	0.199852
907	sp|Q9BTC0|DIDO1_HUMAN	Q9BTC0	DIDO1	Death-inducer obliterator 1 OS=Homo sapiens OX=9606 GN=DIDO1 PE=1 SV=5	2	9.753	9.58621	10.2294	10.335	10.1937	9.7482	10.2129	10.0197	9.77223	9.03326	10.3449	10.7715		0.989528	0.972606	1.03787	1.04858	1.03424	0.989041	1.03619	1.01659	0.99148	0.916505	1.04958	1.09286		1.04716	1.04522	0.955306	0.874045	1.01483	1.10497			0.10026	1	-0.0310964
908	sp|Q9UNQ2|DIM1_HUMAN	Q9UNQ2	DIMT1	Dimethyladenosine transferase OS=Homo sapiens OX=9606 GN=DIMT1 PE=1 SV=1	2	8.72261	8.16838	10.7604	10.1348	9.33588	9.37595	10.9094	8.40082	12.2903	10.6646	11.4057	9.8311		0.946347	0.886216	1.16744	1.09956	1.01288	1.01723	1.1836	0.911435	1.33342	1.15704	1.23745	1.06661		1.2507	1.02846	1.14218	1.05228	1.22171	1.04854			0.140165	1	-0.0414023
909	sp|Q5T7M9|DIK1A_HUMAN	Q5T7M9	DIPK1A	Divergent protein kinase domain 1A OS=Homo sapiens OX=9606 GN=DIPK1A PE=1 SV=1	1	10.3771	10.0096	11.2754	9.67175	10.4878	9.50503	8.89847	10.1094	9.74446	11.968	8.2623	9.69053		0.983236	0.948414	1.06835	0.916399	0.993723	0.900602	0.843132	0.95787	0.923289	1.13397	0.782854	0.918179		0.857507	1.00997	0.86422	1.23741	0.787798	1.01952			0.254135	1	0.13637
910	sp|Q9Y2L1|RRP44_HUMAN	Q9Y2L1	DIS3	Exosome complex exonuclease RRP44 OS=Homo sapiens OX=9606 GN=DIS3 PE=1 SV=2	3	9.25686	12.579	10.4886	9.39907	10.0717	10.0626	9.42186	10.4	9.27941	9.13506	10.6704	9.23534		0.859119	1.16745	0.973435	0.872317	0.934744	0.933902	0.874432	0.96521	0.861211	0.847814	0.990311	0.857122		1.01782	0.826771	0.884713	0.971911	1.05945	0.917786			0.454674	1	0.114701
911	sp|Q8IYB7|DI3L2_HUMAN	Q8IYB7	DIS3L2	DIS3-like exonuclease 2 OS=Homo sapiens OX=9606 GN=DIS3L2 PE=1 SV=4	1	11.9724	11.4566	9.42414	10.4004	9.36244	9.10347	9.14754	8.95059	11.1312	9.43973	11.4936	8.11795		1.09326	1.04617	0.860569	0.949712	0.854935	0.831286	0.835311	0.817326	1.01645	0.861992	1.04954	0.741293		0.764052	0.781257	1.18113	0.907635	1.22763	0.891742			0.257012	1	0.16499
912	sp|O60832|DKC1_HUMAN	O60832	DKC1	H/ACA ribonucleoprotein complex subunit DKC1 OS=Homo sapiens OX=9606 GN=DKC1 PE=1 SV=3	5	9.65539	10.7921	10.2303	9.9109	10.2847	10.8185	9.27206	9.20286	10.0605	9.11005	9.9591	10.7037		0.944208	1.05536	1.00043	0.969194	1.00574	1.05794	0.906721	0.899954	0.983824	0.890878	0.973907	1.04672		0.960299	0.852744	0.983402	0.919195	0.968345	0.989388			0.230378	1	0.0430173
913	sp|P10515|ODP2_HUMAN	P10515	DLAT	Dihydrolipoyllysine-residue acetyltransferase component of pyruvate dehydrogenase complex, mitochondrial OS=Homo sapiens OX=9606 GN=DLAT PE=1 SV=3	3	10.3728	9.21203	9.86853	9.99012	9.38415	9.95201	10.8066	9.72797	10.1319	10.3375	10.0867	10.1297		1.05653	0.938302	1.00517	1.01755	0.955833	1.01367	1.10072	0.990853	1.032	1.05293	1.02739	1.03178		1.04182	1.05601	1.02669	1.03477	1.07487	1.01786			0.0135625	1	0.00109206
914	sp|P09622|DLDH_HUMAN	P09622	DLD	Dihydrolipoyl dehydrogenase, mitochondrial OS=Homo sapiens OX=9606 GN=DLD PE=1 SV=2	4	10.8499	10.4309	9.98492	9.56294	10.8207	9.29678	9.30274	9.56311	9.46048	10.7879	10.2576	9.682		1.04107	1.00087	0.958069	0.917579	1.03826	0.892041	0.892612	0.917596	0.907748	1.03512	0.984228	0.929004		0.857402	0.916803	0.947476	1.1281	0.947955	1.04144			1.00613	1	0.193489
915	sp|P36957|ODO2_HUMAN	P36957	DLST	Dihydrolipoyllysine-residue succinyltransferase component of 2-oxoglutarate dehydrogenase complex, mitochondrial OS=Homo sapiens OX=9606 GN=DLST PE=1 SV=4	2	9.38603	10.1683	10.9597	10.3428	9.86351	10.7916	9.16515	9.1783	10.192	10.2979	10.3156	9.33896		0.922791	0.999701	1.07751	1.01686	0.969735	1.06098	0.901075	0.902368	1.00203	1.01245	1.01418	0.918164		0.976467	0.902638	0.929954	0.995661	1.04583	0.865389			0.189855	1	0.0455691
916	sp|Q99766|ATP5S_HUMAN	Q99766	DMAC2L	ATP synthase subunit s, mitochondrial OS=Homo sapiens OX=9606 GN=DMAC2L PE=1 SV=4	1	10.282	8.75568	9.49711	9.97611	9.4591	10.6439	11.5368	7.99895	11.3471	8.27982	11.3088	10.9146		1.081	0.920526	0.998475	1.04884	0.994479	1.11904	1.21292	0.840967	1.19298	0.870496	1.18895	1.1475		1.12203	0.913573	1.1948	0.829964	1.19555	1.02543			0.174874	1	-0.0891504
917	sp|P51530|DNA2_HUMAN	P51530	DNA2	DNA replication ATP-dependent helicase/nuclease DNA2 OS=Homo sapiens OX=9606 GN=DNA2 PE=1 SV=3	1	9.5516	11.0208	12.4425	7.94586	11.1044	9.95452	9.54647	9.9913	9.61146	11.3721	9.51535	7.9436		0.867934	1.00144	1.13063	0.722024	1.00903	0.904547	0.867468	0.907889	0.873373	1.03336	0.864641	0.721819		0.999463	0.906584	0.772468	1.4312	0.856901	0.79799			0.209004	1	0.161193
918	sp|Q96MX6|DAA10_HUMAN	Q96MX6	DNAAF10	Dynein axonemal assembly factor 10 OS=Homo sapiens OX=9606 GN=DNAAF10 PE=1 SV=1	1	11.1069	9.65161	10.9462	10.5106	10.3035	10.0796	9.09943	9.65419	9.42569	9.2534	10.5707	9.39826		1.05097	0.913268	1.03576	0.994546	0.974955	0.953764	0.861019	0.913512	0.891891	0.875588	1.00023	0.889295		0.819263	1.00027	0.861095	0.880389	1.02593	0.932405			0.32066	1	0.0850483
919	sp|Q9NVR5|KTU_HUMAN	Q9NVR5	DNAAF2	Protein kintoun OS=Homo sapiens OX=9606 GN=DNAAF2 PE=1 SV=2	1	12.2325	8.02032	12.0309	9.84877	11.3392	10.1227	9.3958	8.4965	10.4965	10.4665	8.31502	9.23522		1.13672	0.745297	1.11798	0.915207	1.05371	0.94066	0.873115	0.789546	0.975398	0.972612	0.772681	0.858192		0.768101	1.05937	0.872461	1.06272	0.733295	0.91233			0.00111967	1	0.000707063
920	sp|Q86Y56|DAAF5_HUMAN	Q86Y56	DNAAF5	Dynein axonemal assembly factor 5 OS=Homo sapiens OX=9606 GN=DNAAF5 PE=1 SV=4	2	10.3561	9.82869	10.1193	9.21483	10.104	9.63398	9.91063	9.94301	10.5585	9.87516	10.411	10.0447		1.02522	0.973005	1.00178	0.912235	1.00026	0.953729	0.981117	0.984323	1.04525	0.977605	1.03065	0.994393		0.956984	1.01163	1.0434	1.07166	1.03039	1.04264			0.655101	1	0.0629083
921	sp|Q5TEA3|DAAF9_HUMAN	Q5TEA3	DNAAF9	Dynein axonemal assembly factor 9 OS=Homo sapiens OX=9606 GN=DNAAF9 PE=1 SV=1	1	11.0156	7.60324	7.44915	11.0383	11.4154	10.7562	9.26645	9.96077	9.71474	8.90937	12.4884	10.3823		1.26771	0.875009	0.857276	1.27033	1.31373	1.23786	1.06642	1.14632	1.11801	1.02532	1.43722	1.19484		0.841213	1.31007	1.30414	0.80713	1.094	0.96524			0.421883	1	-0.25128
922	sp|P31689|DNJA1_HUMAN	P31689	DNAJA1	DnaJ homolog subfamily A member 1 OS=Homo sapiens OX=9606 GN=DNAJA1 PE=1 SV=2	4	10.1042	10.5299	9.27493	9.42478	9.84161	9.41459	10.5672	11.1701	10.4532	9.60155	9.62474	9.99333		1.01349	1.05619	0.930315	0.945346	0.987156	0.944323	1.05994	1.1204	1.0485	0.963076	0.965402	1.00237		1.04583	1.06079	1.12703	1.01876	0.977963	1.06147			0.781196	1	-0.0805303
923	sp|O60884|DNJA2_HUMAN	O60884	DNAJA2	DnaJ homolog subfamily A member 2 OS=Homo sapiens OX=9606 GN=DNAJA2 PE=1 SV=1	3	8.52519	8.56895	10.585	9.61397	8.19265	9.54375	10.827	10.2882	10.4272	11.7724	10.5914	11.0643		0.924	0.928744	1.14726	1.04201	0.887958	1.0344	1.17348	1.11508	1.13015	1.27595	1.14794	1.19921		1.27	1.20063	0.985091	1.22451	1.29279	1.15933			0.311609	1	0.0963449
924	sp|Q96EY1|DNJA3_HUMAN	Q96EY1	DNAJA3	DnaJ homolog subfamily A member 3, mitochondrial OS=Homo sapiens OX=9606 GN=DNAJA3 PE=1 SV=2	2	10.8487	9.76263	11.2735	9.03519	11.0943	10.2967	10.0861	8.96864	9.59881	9.06787	10.3059	9.66168		1.02074	0.918551	1.06071	0.850108	1.04384	0.968798	0.948987	0.843846	0.903137	0.853182	0.969663	0.909053		0.929704	0.918671	0.851447	1.00362	0.928935	0.93833			0.770077	1	0.0888569
925	sp|P25685|DNJB1_HUMAN	P25685	DNAJB1	DnaJ homolog subfamily B member 1 OS=Homo sapiens OX=9606 GN=DNAJB1 PE=1 SV=4	4	9.8971	9.61781	9.4102	9.58728	9.88641	9.46531	11.1616	10.1661	10.0246	10.3898	10.1325	10.2614		1.02649	0.997522	0.975989	0.994356	1.02538	0.981705	1.15764	1.05439	1.03971	1.07759	1.05091	1.06427		1.12776	1.057	1.06529	1.0837	1.02489	1.0841			0.254388	1	-0.025581
926	sp|Q9UBS4|DJB11_HUMAN	Q9UBS4	DNAJB11	DnaJ homolog subfamily B member 11 OS=Homo sapiens OX=9606 GN=DNAJB11 PE=1 SV=1	3	10.0761	9.99426	9.62502	9.61933	10.3343	9.31374	9.20061	9.51734	11.5979	10.4747	10.0665	10.1802		1.01795	1.00968	0.972374	0.971799	1.04403	0.940927	0.929498	0.961495	1.17169	1.05821	1.01697	1.02846		0.913109	0.952281	1.20498	1.08892	0.974086	1.09303			0.127227	1	0.0486764
927	sp|P25686|DNJB2_HUMAN	P25686	DNAJB2	DnaJ homolog subfamily B member 2 OS=Homo sapiens OX=9606 GN=DNAJB2 PE=1 SV=3	1	8.40139	7.96799	9.52957	12.9547	9.72348	11.7883	12.8272	9.49522	8.47793	9.63204	9.53442	9.66773		0.973174	0.922971	1.10386	1.50061	1.12632	1.36549	1.48584	1.09988	0.982039	1.11573	1.10442	1.11986		1.5268	1.19167	0.889645	0.743517	0.980556	0.820113			0.808628	1	-0.478931
928	sp|Q9UDY4|DNJB4_HUMAN	Q9UDY4	DNAJB4	DnaJ homolog subfamily B member 4 OS=Homo sapiens OX=9606 GN=DNAJB4 PE=1 SV=1	1	8.11497	11.9813	10.4896	9.5977	13.0404	9.61894	6.8792	11.5429	9.34113	10.445	8.59567	10.3532		0.795953	1.17518	1.02887	0.941386	1.27906	0.94347	0.674743	1.13218	0.91622	1.02449	0.843102	1.01549		0.847718	0.963413	0.890514	1.08828	0.659157	1.07633			0.0379968	1	0.0287578
929	sp|O75953|DNJB5_HUMAN	O75953	DNAJB5	DnaJ homolog subfamily B member 5 OS=Homo sapiens OX=9606 GN=DNAJB5 PE=1 SV=1	1	11.7677	9.0801	11.3234	11.0761	9.40728	9.27338	10.6385	7.94919	10.2967	11.1557	9.84536	8.18662		1.09735	0.846728	1.05592	1.03285	0.877237	0.864751	0.992051	0.74127	0.960173	1.04028	0.918089	0.76341		0.904041	0.875452	0.909323	1.00719	1.04657	0.882809			0.629257	1	0.123582
930	sp|O75190|DNJB6_HUMAN	O75190	DNAJB6	DnaJ homolog subfamily B member 6 OS=Homo sapiens OX=9606 GN=DNAJB6 PE=1 SV=2	1	9.96099	9.84656	10.0554	10.8858	9.20071	10.0037	10.5196	9.38451	9.50927	9.90139	10.742	9.99005		1.00067	0.989175	1.01015	1.09357	0.924294	1.00496	1.05679	0.942758	0.955292	0.994684	1.07913	1.00359		1.05608	0.953075	0.94569	0.909573	1.16752	0.998633			0.162565	1	0.051971
931	sp|Q96KC8|DNJC1_HUMAN	Q96KC8	DNAJC1	DnaJ homolog subfamily C member 1 OS=Homo sapiens OX=9606 GN=DNAJC1 PE=1 SV=1	3	9.53691	10.5553	10.6119	11.1691	9.2797	10.777	9.0359	10.0141	9.96112	9.71592	10.1562	9.18675		0.931819	1.03133	1.03686	1.0913	0.906687	1.05299	0.882867	0.978443	0.973267	0.949309	0.992327	0.897606		0.947466	0.948723	0.938672	0.86989	1.09445	0.852439			0.052374	1	-0.0187053
932	sp|Q8IXB1|DJC10_HUMAN	Q8IXB1	DNAJC10	DnaJ homolog subfamily C member 10 OS=Homo sapiens OX=9606 GN=DNAJC10 PE=1 SV=2	2	10.426	8.93421	8.93508	11.2341	8.34831	10.8044	9.86214	10.173	9.33717	10.5643	10.2246	11.1566		1.10541	0.947248	0.947339	1.1911	0.885128	1.14553	1.04563	1.07859	0.989971	1.12008	1.08406	1.18288		0.945919	1.13866	1.045	0.940377	1.22475	1.0326			0.0675541	1	0.0264824
933	sp|Q9NVH1|DJC11_HUMAN	Q9NVH1	DNAJC11	DnaJ homolog subfamily C member 11 OS=Homo sapiens OX=9606 GN=DNAJC11 PE=1 SV=2	2	9.46518	9.38115	10.2892	10.8733	9.69776	11.4659	9.08265	8.17721	9.70073	10.8647	9.89733	11.105		0.974603	0.965951	1.05945	1.11959	0.998552	1.18061	0.935216	0.841985	0.998857	1.1187	1.0191	1.14345		0.959586	0.871665	0.942811	0.999207	1.02058	0.968526			0.961207	1	0.108246
934	sp|O75165|DJC13_HUMAN	O75165	DNAJC13	DnaJ homolog subfamily C member 13 OS=Homo sapiens OX=9606 GN=DNAJC13 PE=1 SV=5	2	9.5575	12.7275	11.3649	9.45887	10.6276	9.16054	9.73771	9.47117	10.1531	10.8967	8.33296	8.51149		0.852081	1.1347	1.01322	0.843288	0.94748	0.816691	0.868147	0.844384	0.905176	0.971473	0.742909	0.758826		1.01886	0.744148	0.893366	1.15201	0.784089	0.929148			0.189519	1	0.103095
935	sp|Q9Y2G8|DJC16_HUMAN	Q9Y2G8	DNAJC16	DnaJ homolog subfamily C member 16 OS=Homo sapiens OX=9606 GN=DNAJC16 PE=1 SV=3	1	11.4501	11.3519	9.39689	11.3537	9.12259	9.42149	10.4315	9.6044	8.52039	9.58181	10.7829	8.98238		1.06682	1.05766	0.875517	1.05783	0.84996	0.877809	0.971914	0.894851	0.793853	0.892746	1.00465	0.836897		0.911039	0.846064	0.906725	0.84394	1.182	0.953393			0.38952	1	0.148141
936	sp|Q96DA6|TIM14_HUMAN	Q96DA6	DNAJC19	Mitochondrial import inner membrane translocase subunit TIM14 OS=Homo sapiens OX=9606 GN=DNAJC19 PE=1 SV=3	1	8.87629	9.83208	12.7645	12.5497	8.83412	11.1503	8.79578	9.78282	10.9916	8.4384	7.8451	10.1393		0.84609	0.937196	1.21671	1.19624	0.842071	1.06285	0.838416	0.932501	1.04772	0.80435	0.747797	0.966484		0.99093	0.99499	0.861105	0.672396	0.888045	0.909335			0.578473	1	-0.214966
937	sp|Q99543|DNJC2_HUMAN	Q99543	DNAJC2	DnaJ homolog subfamily C member 2 OS=Homo sapiens OX=9606 GN=DNAJC2 PE=1 SV=4	2	10.5942	11.0474	10.0864	10.0936	10.8013	10.6744	9.61099	9.82296	8.90456	8.55393	9.67919	10.1311		1.00172	1.04457	0.953711	0.954388	1.02131	1.0093	0.908755	0.928798	0.841959	0.808806	0.915203	0.957931		0.907196	0.889167	0.882825	0.84746	0.89611	0.949102			0.0386174	1	0.00579637
938	sp|Q5F1R6|DJC21_HUMAN	Q5F1R6	DNAJC21	DnaJ homolog subfamily C member 21 OS=Homo sapiens OX=9606 GN=DNAJC21 PE=1 SV=2	1	9.97229	11.475	7.40722	11.1422	12.3266	11.6258	10.32	8.70704	8.905	8.99824	9.90657	9.21402		1.03682	1.19306	0.770127	1.15845	1.28159	1.20873	1.07297	0.905269	0.925851	0.935545	1.02998	0.95798		1.03487	0.758782	1.20221	0.807582	0.803677	0.792549			0.562613	1	-0.291983
939	sp|Q13217|DNJC3_HUMAN	Q13217	DNAJC3	DnaJ homolog subfamily C member 3 OS=Homo sapiens OX=9606 GN=DNAJC3 PE=1 SV=1	1	9.57485	9.36411	9.32736	9.74455	9.46161	9.57465	10.7517	10.0293	11.1943	10.0277	10.6886	10.2614		1.01621	0.993845	0.989944	1.03422	1.00419	1.01619	1.14111	1.06445	1.18809	1.06427	1.13441	1.08907		1.12291	1.07104	1.20016	1.02905	1.12968	1.07172			0.499647	1	-0.0707742
940	sp|O75061|AUXI_HUMAN	O75061	DNAJC6	Auxilin OS=Homo sapiens OX=9606 GN=DNAJC6 PE=1 SV=3	1	10.1196	10.4495	8.93601	8.93443	11.9335	10.5092	9.91557	10.6813	13.297	7.65364	9.19587	8.37436		1.02894	1.06248	0.908588	0.908427	1.21337	1.06854	1.00819	1.08604	1.352	0.7782	0.93501	0.851481		0.979833	1.02218	1.48802	0.856646	0.770591	0.796863			0.944646	1	-0.500814
941	sp|Q99615|DNJC7_HUMAN	Q99615	DNAJC7	DnaJ homolog subfamily C member 7 OS=Homo sapiens OX=9606 GN=DNAJC7 PE=1 SV=2	2	10.6949	10.2505	9.11723	10.1438	10.0307	10.0202	9.83321	10.7358	9.84531	9.74233	10.0614	9.52458		1.06726	1.02291	0.909825	1.01227	1.00099	0.999935	0.981274	1.07135	0.982482	0.972205	1.00404	0.950475		0.919431	1.04735	1.07986	0.960419	1.00305	0.950537			0.312618	1	-0.0611492
942	sp|O75937|DNJC8_HUMAN	O75937	DNAJC8	DnaJ homolog subfamily C member 8 OS=Homo sapiens OX=9606 GN=DNAJC8 PE=1 SV=2	3	10.2077	9.55498	9.5387	9.84141	9.67458	9.73576	10.8689	10.1591	10.1599	10.0821	9.98352	10.1933		1.04511	0.978279	0.976613	1.0076	0.990525	0.996789	1.11281	1.04013	1.04021	1.03225	1.02216	1.04363		1.06478	1.06322	1.06512	1.02446	1.03193	1.047			1.33929	1	-0.0411825
943	sp|Q8WXX5|DNJC9_HUMAN	Q8WXX5	DNAJC9	DnaJ homolog subfamily C member 9 OS=Homo sapiens OX=9606 GN=DNAJC9 PE=1 SV=1	3	10.6179	10.2562	11.2457	10.4236	9.275	10.3097	8.50226	10.7116	8.35593	10.7893	9.08181	10.431		0.991716	0.957931	1.05035	0.973562	0.866286	0.962923	0.794111	1.00046	0.780444	1.00772	0.848242	0.974252		0.800744	1.0444	0.743031	1.03509	0.979171	1.01177			0.609706	1	0.240893
944	sp|O00429|DNM1L_HUMAN	O00429	DNM1L	Dynamin-1-like protein OS=Homo sapiens OX=9606 GN=DNM1L PE=1 SV=2	1	9.62622	10.4689	7.20897	11.6499	14.1924	11.8532	10.5931	7.04139	8.24338	12.1323	9.15573	7.83444		1.05767	1.15026	0.792076	1.28002	1.55937	1.30236	1.1639	0.773663	0.90573	1.33302	1.00597	0.860799		1.10044	0.6726	1.14349	1.04141	0.645114	0.660955			0.392074	1	-0.31019
945	sp|P50570|DYN2_HUMAN	P50570	DNM2	Dynamin-2 OS=Homo sapiens OX=9606 GN=DNM2 PE=1 SV=2	4	9.34882	10.4366	9.29819	9.54675	9.95198	10.0437	10.9558	10.0039	10.0644	10.1366	9.92263	10.2906		0.964338	1.07655	0.959115	0.984754	1.02655	1.03602	1.1301	1.03191	1.03815	1.0456	1.02353	1.06148		1.17189	0.958537	1.0824	1.06179	0.997052	1.02458			0.230332	1	-0.0549003
946	sp|P26358|DNMT1_HUMAN	P26358	DNMT1	DNA (cytosine-5)-methyltransferase 1 OS=Homo sapiens OX=9606 GN=DNMT1 PE=1 SV=2	2	9.8334	10.1228	10.2422	10.3291	10.1186	9.92782	10.418	9.8497	9.96885	9.66566	9.83893	9.68495		0.976881	1.00563	1.01749	1.02613	1.00522	0.986261	1.03495	0.9785	0.990337	0.960216	0.97743	0.962133		1.05945	0.97302	0.973316	0.935768	0.972356	0.975537			0.541473	1	-0.0589272
947	sp|O43598|DNPH1_HUMAN	O43598	DNPH1	5-hydroxymethyl-dUMP N-hydrolase OS=Homo sapiens OX=9606 GN=DNPH1 PE=1 SV=1	3	9.74225	10.8325	9.67458	10.689	9.5022	10.0333	9.66216	10.4997	9.7643	10.0791	11.223	8.29805		0.966197	1.07432	0.959485	1.06009	0.942389	0.995058	0.958253	1.04131	0.968383	0.9996	1.11305	0.822967		0.991778	0.969279	1.00927	0.942937	1.18109	0.827054			0.053813	1	-0.0249945
948	sp|Q14185|DOCK1_HUMAN	Q14185	DOCK1	Dedicator of cytokinesis protein 1 OS=Homo sapiens OX=9606 GN=DOCK1 PE=1 SV=2	1	10.0136	13.1767	7.85884	10.4685	12.5054	8.66821	9.44001	10.8165	10.7286	7.32854	9.40891	9.58634		0.967524	1.27315	0.759331	1.01148	1.20828	0.837534	0.912106	1.0451	1.03661	0.708093	0.909101	0.926244		0.942721	0.820884	1.36517	0.700059	0.75239	1.10592			0.404508	1	-0.286295
949	sp|Q8N1I0|DOCK4_HUMAN	Q8N1I0	DOCK4	Dedicator of cytokinesis protein 4 OS=Homo sapiens OX=9606 GN=DOCK4 PE=1 SV=3	1	10.8505	10.051	10.2784	10.1271	9.98749	10.7473	9.40141	9.80825	9.90308	10.4481	8.72798	9.66937		1.04399	0.967069	0.988945	0.974391	0.960955	1.03406	0.904564	0.943708	0.952832	1.00527	0.83977	0.930346		0.866452	0.975844	0.963484	1.03169	0.873891	0.899705			0.0073434	1	-0.00206101
950	sp|Q96N67|DOCK7_HUMAN	Q96N67	DOCK7	Dedicator of cytokinesis protein 7 OS=Homo sapiens OX=9606 GN=DOCK7 PE=1 SV=4	3	10.9971	12.31	9.91399	12.2161	8.51025	11.4336	10.7281	8.38254	8.76001	9.30803	9.57583	7.86445		0.993082	1.11164	0.895275	1.10316	0.768512	1.03251	0.968794	0.756979	0.791066	0.840555	0.864738	0.710193		0.975543	0.680955	0.8836	0.761949	1.12521	0.687834			0.00273458	1	0.00223979
951	sp|Q9BU89|DOHH_HUMAN	Q9BU89	DOHH	Deoxyhypusine hydroxylase OS=Homo sapiens OX=9606 GN=DOHH PE=1 SV=1	3	10.0957	9.81504	9.60128	9.19306	9.94689	10.6537	11.415	9.84901	10.6079	9.32234	9.63846	9.86168		1.02626	0.997734	0.976004	0.934507	1.01114	1.08298	1.16037	1.00119	1.07833	0.947648	0.979784	1.00247		1.13068	1.00346	1.10485	1.01406	0.968992	0.925661			1.08078	1	-0.154253
952	sp|Q99704|DOK1_HUMAN	Q99704	DOK1	Docking protein 1 OS=Homo sapiens OX=9606 GN=DOK1 PE=1 SV=1	1	9.88336	14.0412	10.8404	7.56544	11.9956	11.665	8.53209	9.78554	9.80602	7.62482	7.69972	10.5607		0.852872	1.21167	0.935459	0.65285	1.03515	1.00662	0.736266	0.844431	0.846198	0.657974	0.664438	0.911326		0.863278	0.696916	0.90458	1.00785	0.641878	0.905333			0.0525263	1	0.035299
953	sp|Q9UPQ8|DOLK_HUMAN	Q9UPQ8	DOLK	Dolichol kinase OS=Homo sapiens OX=9606 GN=DOLK PE=1 SV=1	1	9.7667	10.2068	10.5594	9.36322	9.9036	9.47046	7.79734	10.7109	11.7565	10.9773	9.16247	10.3254		0.959624	1.00286	1.03751	0.919981	0.973075	0.930517	0.766126	1.05239	1.15513	1.07857	0.900256	1.01451		0.79836	1.04939	1.11337	1.17238	0.925166	1.09027			0.249645	1	0.114107
954	sp|Q9NYP3|DONS_HUMAN	Q9NYP3	DONSON	Protein downstream neighbor of Son OS=Homo sapiens OX=9606 GN=DONSON PE=1 SV=2	1	8.96539	7.82613	12.825	11.3099	10.1808	9.42641	9.06477	12.0945	8.98826	10.1161	11.0204	8.18229		0.908147	0.792745	1.29911	1.14564	1.03126	0.954845	0.918213	1.22511	0.910463	1.02471	1.11631	0.828822		1.01108	1.5454	0.700837	0.894445	1.08247	0.868018			0.129459	1	-0.127282
955	sp|Q9BVM2|DPCD_HUMAN	Q9BVM2	DPCD	Protein DPCD OS=Homo sapiens OX=9606 GN=DPCD PE=1 SV=2	1	6.44173	10.1614	10.786	9.43652	9.72306	8.71431	12.233	13.0312	11.49	9.18878	8.61147	10.1827		0.70558	1.113	1.18142	1.03361	1.06499	0.954501	1.33991	1.42734	1.25853	1.00647	0.943237	1.11533		1.89902	1.28242	1.06527	0.973746	0.885675	1.1685			0.703578	1	-0.454741
956	sp|Q92785|REQU_HUMAN	Q92785	DPF2	Zinc finger protein ubi-d4 OS=Homo sapiens OX=9606 GN=DPF2 PE=1 SV=2	2	9.40133	9.54038	10.0086	9.13984	10.6509	9.96775	9.91124	10.9448	10.4546	9.8535	10.4866	9.64045		0.97422	0.988629	1.03715	0.947123	1.10371	1.03291	1.02706	1.13416	1.08336	1.02108	1.08668	0.998999		1.05424	1.1472	1.04456	1.07808	0.984571	0.967165			0.699796	1	-0.099781
957	sp|Q9BZG8|DPH1_HUMAN	Q9BZG8	DPH1	2-(3-amino-3-carboxypropyl)histidine synthase subunit 1 OS=Homo sapiens OX=9606 GN=DPH1 PE=1 SV=3	1	9.80597	9.25892	9.78887	9.40965	9.17882	10.0369	10.6798	11.8817	9.63558	10.6449	10.6372	9.0417		1.01955	0.962674	1.01777	0.978345	0.954345	1.04356	1.11041	1.23537	1.00184	1.10678	1.10597	0.940089		1.08911	1.28327	0.98434	1.13128	1.15888	0.900845			0.172861	1	-0.073392
958	sp|Q9BQC3|DPH2_HUMAN	Q9BQC3	DPH2	2-(3-amino-3-carboxypropyl)histidine synthase subunit 2 OS=Homo sapiens OX=9606 GN=DPH2 PE=1 SV=1	2	9.21269	10.5795	11.0264	9.77484	10.4076	9.61291	9.23823	10.6862	10.2096	9.20888	10.2072	9.8359		0.896799	1.02985	1.07335	0.95152	1.01312	0.935758	0.899285	1.04024	0.993842	0.896428	0.993609	0.957465		1.00277	1.01009	0.925924	0.942101	0.980743	1.0232			0.0242965	1	0.00384814
959	sp|Q9H2P9|DPH5_HUMAN	Q9H2P9	DPH5	Diphthine methyl ester synthase OS=Homo sapiens OX=9606 GN=DPH5 PE=1 SV=2	4	10.021	11.1729	9.90896	9.78213	9.40537	9.13505	10.7304	10.1667	11.2428	9.94927	9.07733	9.4081		0.966568	1.07767	0.955762	0.943529	0.907188	0.881115	1.03499	0.980624	1.08442	0.95965	0.875547	0.907452		1.07079	0.909948	1.13461	1.01709	0.965122	1.02989			0.153662	1	-0.0430054
960	sp|O60762|DPM1_HUMAN	O60762	DPM1	Dolichol-phosphate mannosyltransferase subunit 1 OS=Homo sapiens OX=9606 GN=DPM1 PE=1 SV=1	1	11.3525	9.9686	9.27408	10.7685	9.87305	10.0867	9.95971	9.19936	10.8576	8.94574	9.30049	10.4136		1.11317	0.977467	0.909367	1.0559	0.968098	0.989048	0.976595	0.902039	1.06464	0.877171	0.911956	1.0211		0.877313	0.922833	1.17075	0.830729	0.942008	1.03241			0.184811	1	-0.0768216
961	sp|Q9NY33|DPP3_HUMAN	Q9NY33	DPP3	Dipeptidyl peptidase 3 OS=Homo sapiens OX=9606 GN=DPP3 PE=1 SV=2	1	10.6476	10.7929	10.0095	10.399	11.1315	8.13329	9.99529	11.004	9.32432	9.99636	9.6376	8.92861		1.01567	1.02953	0.954799	0.991954	1.06182	0.775829	0.953444	1.04967	0.889441	0.953546	0.919325	0.851695		0.938735	1.01956	0.931548	0.961281	0.865797	1.09779			0.0359666	1	0.0117642
962	sp|Q86TI2|DPP9_HUMAN	Q86TI2	DPP9	Dipeptidyl peptidase 9 OS=Homo sapiens OX=9606 GN=DPP9 PE=1 SV=3	1	7.5823	11.0313	9.21137	8.30799	12.4051	12.4044	11.62	11.259	9.50919	5.83058	9.77339	11.0654		0.8175	1.18936	0.993142	0.895742	1.33748	1.33741	1.25283	1.21391	1.02525	0.628635	1.05374	1.19304		1.53251	1.02064	1.03233	0.701804	0.787855	0.892055			1.10506	1	-0.570311
963	sp|Q9C005|DPY30_HUMAN	Q9C005	DPY30	Protein dpy-30 homolog OS=Homo sapiens OX=9606 GN=DPY30 PE=1 SV=1	3	10.1547	10.2467	10.0521	9.73629	10.6531	9.18544	9.72122	10.1763	9.93495	9.73126	10.3523	10.0556		1.00035	1.00941	0.990241	0.959128	1.04945	0.904863	0.957644	1.00247	0.978698	0.958632	1.01981	0.990583		0.95731	0.993129	0.988344	0.999483	0.971759	1.09473			0.429056	1	0.0594356
964	sp|Q9BPU6|DPYL5_HUMAN	Q9BPU6	DPYSL5	Dihydropyrimidinase-related protein 5 OS=Homo sapiens OX=9606 GN=DPYSL5 PE=1 SV=1	5	10.5986	11.5458	9.52915	9.75402	10.0681	9.70076	9.31027	10.7268	9.72849	9.27814	9.33191	10.4279		1.00386	1.09358	0.902566	0.923864	0.953617	0.91882	0.881834	1.016	0.921446	0.878791	0.883884	0.987693		0.878445	0.929065	1.02092	0.951212	0.926875	1.07496			0.271548	1	0.0619409
965	sp|Q14919|NC2A_HUMAN	Q14919	DRAP1	Dr1-associated corepressor OS=Homo sapiens OX=9606 GN=DRAP1 PE=1 SV=3	1	10.0643	9.53762	10.1751	10.4194	10.6333	10.4434	8.97207	10.3861	10.4854	8.22138	10.3486	10.3132		1.01396	0.960904	1.02513	1.04974	1.07129	1.05216	0.903925	1.04639	1.05639	0.828294	1.04261	1.03904		0.891477	1.08897	1.03049	0.789043	0.973228	0.98753			0.416855	1	-0.133214
966	sp|Q9Y295|DRG1_HUMAN	Q9Y295	DRG1	Developmentally-regulated GTP-binding protein 1 OS=Homo sapiens OX=9606 GN=DRG1 PE=1 SV=1	5	9.54646	10.1281	9.61324	10.076	11.1282	10.7475	9.75685	10.1016	9.92438	9.16598	9.2846	10.5271		0.97786	1.03744	0.9847	1.0321	1.13988	1.10088	0.999411	1.03473	1.01657	0.938887	0.951037	1.07831		1.02204	0.997384	1.03237	0.909689	0.834328	0.979496			0.907743	1	-0.167128
967	sp|P55039|DRG2_HUMAN	P55039	DRG2	Developmentally-regulated GTP-binding protein 2 OS=Homo sapiens OX=9606 GN=DRG2 PE=1 SV=1	5	9.18346	10.5428	10.0481	10.3687	10.2936	10.2431	10.0915	9.89755	9.87515	9.61418	10.1616	9.68016		0.925305	1.06227	1.01243	1.04472	1.03716	1.03208	1.0168	0.997255	0.994999	0.968703	1.02386	0.975351		1.09888	0.938799	0.982784	0.927233	0.987177	0.945038			0.420022	1	-0.0763474
968	sp|Q14126|DSG2_HUMAN	Q14126	DSG2	Desmoglein-2 OS=Homo sapiens OX=9606 GN=DSG2 PE=1 SV=2	2	11.6964	7.88495	11.5053	10.2769	10.6801	11.968	8.68654	8.87853	7.78364	11.3982	8.26773	10.9736		1.12875	0.760933	1.11031	0.99177	1.03068	1.15496	0.83829	0.856818	0.751156	1.09998	0.797873	1.059		0.742668	1.12601	0.676526	1.10911	0.774122	0.916917			0.22639	1	0.158889
969	sp|P60981|DEST_HUMAN	P60981	DSTN	Destrin OS=Homo sapiens OX=9606 GN=DSTN PE=1 SV=3	3	9.78365	9.34519	9.76396	9.16937	9.64634	9.88411	11.0659	9.84367	10.9095	10.4463	10.3642	9.77775		1.01586	0.970331	1.01381	0.952075	1.0016	1.02629	1.149	1.02209	1.13276	1.08466	1.07614	1.01524		1.13106	1.05334	1.11733	1.13926	1.07442	0.989239			0.263804	1	-0.0455502
970	sp|Q8TEA8|DTD1_HUMAN	Q8TEA8	DTD1	D-aminoacyl-tRNA deacylase 1 OS=Homo sapiens OX=9606 GN=DTD1 PE=1 SV=2	4	9.50538	11.1178	10.7415	9.20238	9.50924	11.0005	10.0077	9.71329	9.82351	9.83763	9.63889	9.9022		0.90918	1.06341	1.02741	0.880199	0.90955	1.05219	0.957227	0.929067	0.93961	0.94096	0.921951	0.947136		1.05285	0.873672	0.914538	1.06903	1.01363	0.90016			0.259174	1	0.071174
971	sp|P23919|KTHY_HUMAN	P23919	DTYMK	Thymidylate kinase OS=Homo sapiens OX=9606 GN=DTYMK PE=1 SV=4	1	10.5757	13.6263	9.31713	5.89947	9.41869	9.68699	9.30713	8.71747	13.0541	10.4547	8.29875	11.6434		0.946537	1.21957	0.833892	0.528008	0.842982	0.866995	0.832997	0.780222	1.16836	0.935707	0.742746	1.0421		0.880047	0.639751	1.40109	1.77214	0.881094	1.20197			0.40121	1	0.416825
972	sp|Q6P1R4|DUS1L_HUMAN	Q6P1R4	DUS1L	tRNA-dihydrouridine(16/17) synthase [NAD(P)(+)]-like OS=Homo sapiens OX=9606 GN=DUS1L PE=1 SV=1	2	10.8682	9.88447	10.3588	10.1655	9.54139	10.4568	8.47453	10.9046	10.4764	9.57118	8.96278	10.3352		1.04799	0.953133	0.998873	0.980234	0.92005	1.00832	0.817176	1.0515	1.01021	0.922923	0.864256	0.996599		0.779752	1.10321	1.01135	0.941533	0.939358	0.988376			0.00467752	1	0.00229456
973	sp|Q96G46|DUS3L_HUMAN	Q96G46	DUS3L	tRNA-dihydrouridine(47) synthase [NAD(P)(+)]-like OS=Homo sapiens OX=9606 GN=DUS3L PE=1 SV=2	2	9.90627	9.32102	10.7812	10.7183	10.912	9.74501	10.0007	10.0589	9.83722	9.90085	9.42049	9.39801		0.990348	0.931839	1.07781	1.07153	1.09089	0.974226	0.999792	1.0056	0.983444	0.989806	0.941783	0.939536		1.00954	1.07916	0.912444	0.923732	0.863312	0.964391			0.642558	1	-0.123406
974	sp|Q9UNI6|DUS12_HUMAN	Q9UNI6	DUSP12	Dual specificity protein phosphatase 12 OS=Homo sapiens OX=9606 GN=DUSP12 PE=1 SV=1	1	9.68352	12.0399	10.1159	10.7002	10.1087	9.7514	10.2895	9.40017	8.6584	8.59861	10.5105	10.1431		0.91241	1.13444	0.953154	1.00821	0.952474	0.918806	0.969509	0.885713	0.81582	0.810186	0.990334	0.955709		1.06258	0.780751	0.855917	0.80359	1.03975	1.04016			0.207723	1	0.0971756
975	sp|P51452|DUS3_HUMAN	P51452	DUSP3	Dual specificity protein phosphatase 3 OS=Homo sapiens OX=9606 GN=DUSP3 PE=1 SV=1	2	9.95733	10.6902	9.4924	9.84518	10.2049	10.457	9.67242	10.1682	9.35936	9.88687	10.3682	9.89805		0.991111	1.06406	0.944833	0.979948	1.01575	1.04084	0.962752	1.0121	0.931591	0.984097	1.032	0.985211		0.971386	0.951173	0.985985	1.00423	1.016	0.946552			0.31519	1	0.0280721
976	sp|Q99956|DUS9_HUMAN	Q99956	DUSP9	Dual specificity protein phosphatase 9 OS=Homo sapiens OX=9606 GN=DUSP9 PE=1 SV=1	2	10.1195	10.524	10.6409	9.96081	9.68201	9.95918	10.4558	10.0276	9.62638	8.76675	9.95082	10.2863		0.9704	1.0092	1.0204	0.955187	0.928452	0.955031	1.00265	0.961595	0.923117	0.840684	0.954229	0.986399		1.03323	0.952832	0.904659	0.880125	1.02776	1.03285			0.0862177	1	0.0230013
977	sp|P33316|DUT_HUMAN	P33316	DUT	Deoxyuridine 5'-triphosphate nucleotidohydrolase, mitochondrial OS=Homo sapiens OX=9606 GN=DUT PE=1 SV=4	4	9.82783	10.1754	10.0071	10.0125	10.795	10.3844	9.29018	10.6415	10.1225	9.74341	9.25537	9.74477		0.982443	1.01719	1.00037	1.0009	1.07912	1.03808	0.928696	1.06378	1.0119	0.974003	0.925216	0.974139		0.945293	1.0458	1.01153	0.973129	0.857377	0.938404			0.774324	1	-0.117666
978	sp|Q7RTS9|DYM_HUMAN	Q7RTS9	DYM	Dymeclin OS=Homo sapiens OX=9606 GN=DYM PE=1 SV=1	2	10.533	10.4407	9.90463	10.1167	10.3189	9.49637	9.61768	9.81822	10.0671	9.91872	9.57257	10.1954		1.02334	1.01437	0.962287	0.982891	1.00253	0.922622	0.934409	0.953892	0.978071	0.963656	0.930026	0.990537		0.913096	0.940377	1.0164	0.980431	0.927678	1.07361			0.28097	1	0.0540104
979	sp|Q14204|DYHC1_HUMAN	Q14204	DYNC1H1	Cytoplasmic dynein 1 heavy chain 1 OS=Homo sapiens OX=9606 GN=DYNC1H1 PE=1 SV=5	3	10.4403	8.89899	9.77262	8.65544	10.5093	9.21573	10.9397	10.7126	10.3524	9.98715	9.15426	11.3614		1.07588	0.917046	1.00707	0.891948	1.08299	0.949685	1.12734	1.10394	1.06682	1.02918	0.943351	1.1708		1.04783	1.2038	1.05933	1.15386	0.87106	1.23283			0.0741679	1	-0.0362896
980	sp|Q13409-2|DC1I2_HUMAN	Q13409-2	DYNC1I2	Isoform of Q13409, Isoform 2B of Cytoplasmic dynein 1 intermediate chain 2 OS=Homo sapiens OX=9606 GN=DYNC1I2	3	9.58729	11.0803	8.68484	10.4797	9.52157	10.373	10.8021	10.3852	9.93521	9.1739	9.84713	10.1297		0.97988	1.13248	0.887644	1.07109	0.973163	1.06019	1.10404	1.06144	1.01544	0.937629	1.00644	1.03532		1.12671	0.937271	1.14397	0.875398	1.03419	0.976542			0.567783	1	-0.150144
981	sp|Q9Y6G9|DC1L1_HUMAN	Q9Y6G9	DYNC1LI1	Cytoplasmic dynein 1 light intermediate chain 1 OS=Homo sapiens OX=9606 GN=DYNC1LI1 PE=1 SV=3	3	10.8261	11.4801	10.0873	10.5898	10.6204	11.217	9.28231	9.55235	8.77293	8.43338	9.58623	9.5522		1.00262	1.06319	0.934196	0.980733	0.983567	1.03882	0.859648	0.884656	0.812473	0.781027	0.887794	0.884643		0.857404	0.83208	0.869703	0.79637	0.902627	0.851581			0.0383673	1	-0.00650181
982	sp|Q8NCM8|DYHC2_HUMAN	Q8NCM8	DYNC2H1	Cytoplasmic dynein 2 heavy chain 1 OS=Homo sapiens OX=9606 GN=DYNC2H1 PE=1 SV=4	3	9.81798	8.62554	10.1525	9.18994	9.1089	8.91927	11.1545	10.8612	10.7781	10.4812	10.7124	10.1985		1.03	0.904903	1.06509	0.964114	0.955612	0.935718	1.17021	1.13945	1.13073	1.09958	1.12383	1.06993		1.13613	1.2592	1.06162	1.14051	1.17604	1.14343			0.0203657	1	0.00469312
983	sp|Q96EX3|DC2I2_HUMAN	Q96EX3	DYNC2I2	Cytoplasmic dynein 2 intermediate chain 2 OS=Homo sapiens OX=9606 GN=DYNC2I2 PE=1 SV=2	1	10.2157	10.1312	9.79855	10.6079	10.5639	10.3249	9.9343	10.7322	8.94446	9.42487	9.45602	9.86595		1.01664	1.00823	0.975125	1.05567	1.05129	1.0275	0.988636	1.06804	0.890129	0.937938	0.941038	0.981834		0.972453	1.05932	0.912835	0.888478	0.895125	0.955552			0.618154	1	-0.10243
984	sp|Q96FJ2|DYL2_HUMAN	Q96FJ2	DYNLL2	Dynein light chain 2, cytoplasmic OS=Homo sapiens OX=9606 GN=DYNLL2 PE=1 SV=1	1	11.1029	10.2695	11.0384	9.15067	11.6565	10.7062	9.08917	9.72848	9.72302	7.98078	10.3935	9.16079		1.0277	0.950563	1.02173	0.847	1.07894	0.990987	0.841308	0.900483	0.899978	0.738714	0.962037	0.847937		0.818629	0.947315	0.880835	0.872153	0.891647	0.855649			0.0665614	1	-0.0126176
985	sp|Q9NP97|DLRB1_HUMAN	Q9NP97	DYNLRB1	Dynein light chain roadblock-type 1 OS=Homo sapiens OX=9606 GN=DYNLRB1 PE=1 SV=3	2	9.45313	10.0519	9.85652	10.1445	10.2545	10.0533	10.6083	9.85074	9.31142	9.82215	10.7824	9.81111		0.965867	1.02705	1.00708	1.03651	1.04775	1.02719	1.08389	1.00649	0.951387	1.00357	1.10168	1.00244		1.1222	0.979984	0.944696	0.968224	1.05148	0.975906			0.0882503	1	-0.0214771
986	sp|Q13627|DYR1A_HUMAN	Q13627	DYRK1A	Dual specificity tyrosine-phosphorylation-regulated kinase 1A OS=Homo sapiens OX=9606 GN=DYRK1A PE=1 SV=2	2	10.0579	10.424	9.83343	9.54004	10.4743	10.5938	9.59801	10.456	8.95021	10.0817	9.29763	10.693		0.995325	1.03156	0.973116	0.944081	1.03654	1.04836	0.949818	1.03472	0.885712	0.997685	0.920093	1.05818		0.954279	1.00307	0.910182	1.05678	0.887661	1.00937			0.173347	1	0.0400265
987	sp|Q96JC9|EAF1_HUMAN	Q96JC9	EAF1	ELL-associated factor 1 OS=Homo sapiens OX=9606 GN=EAF1 PE=1 SV=1	1	9.1442	10.7089	10.2163	9.74724	12.162	11.35	7.74046	9.69742	8.46539	10.4552	11.0971	9.21587		0.912309	1.06842	1.01927	0.972474	1.21339	1.13238	0.77226	0.967504	0.844585	1.04311	1.10714	0.91946		0.846489	0.905547	0.828617	1.07263	0.91244	0.811973			0.339327	1	0.107754
988	sp|Q5JPH6|SYEM_HUMAN	Q5JPH6	EARS2	Nondiscriminating glutamyl-tRNA synthetase EARS2, mitochondrial OS=Homo sapiens OX=9606 GN=EARS2 PE=1 SV=2	2	9.72354	10.6649	10.4008	10.569	10.4344	11.4252	8.88405	9.87149	10.1893	8.63166	9.41918	9.7865		0.947429	1.03915	1.01342	1.02981	1.01669	1.11323	0.865632	0.961845	0.992809	0.84104	0.917774	0.953564		0.913664	0.925608	0.97966	0.816697	0.902703	0.856571			1.14904	1	-0.130574
989	sp|Q99848|EBP2_HUMAN	Q99848	EBNA1BP2	Probable rRNA-processing protein EBP2 OS=Homo sapiens OX=9606 GN=EBNA1BP2 PE=1 SV=2	1	9.62633	9.27131	10.531	11.4125	9.85284	10.4867	9.08375	8.0302	10.9573	10.1853	10.1859	10.3769		0.981323	0.945132	1.07354	1.1634	1.00441	1.06903	0.926011	0.818611	1.117	1.03831	1.03836	1.05784		0.943635	0.866135	1.04048	0.892474	1.0338	0.989526			0.126049	1	0.0341439
990	sp|O95905|ECD_HUMAN	O95905	ECD	Protein ecdysoneless homolog OS=Homo sapiens OX=9606 GN=ECD PE=1 SV=1	4	10.0067	10.2196	10.2138	9.70789	10.4968	9.88476	9.83834	9.85719	9.95518	9.90176	9.95936	9.95859		0.986205	1.00718	1.00661	0.956753	1.0345	0.974184	0.969609	0.971466	0.981125	0.97586	0.981536	0.98146		0.983173	0.964539	0.974679	1.01997	0.948799	1.00747			0.290236	1	0.0256698
991	sp|P42892|ECE1_HUMAN	P42892	ECE1	Endothelin-converting enzyme 1 OS=Homo sapiens OX=9606 GN=ECE1 PE=1 SV=2	2	11.0149	10.5822	9.77217	9.75646	10.6262	10.2007	9.64461	9.82282	9.7993	9.09239	10.3471	9.34117		1.05341	1.01203	0.934561	0.933059	1.01624	0.975546	0.922363	0.939406	0.937156	0.869551	0.989543	0.893343		0.875599	0.928238	1.00278	0.931936	0.973734	0.915736			0.0499774	1	0.00933237
992	sp|Q13011|ECH1_HUMAN	Q13011	ECH1	Delta(3,5)-Delta(2,4)-dienoyl-CoA isomerase, mitochondrial OS=Homo sapiens OX=9606 GN=ECH1 PE=1 SV=2	1	10.1186	8.64498	6.61401	10.2187	12.7902	8.04234	10.9321	10.8039	10.2296	10.2044	10.7744	10.6267		1.19617	1.02196	0.781872	1.208	1.51199	0.950721	1.29233	1.27718	1.20929	1.20631	1.27369	1.25622		1.08039	1.24974	1.54666	0.998598	0.842395	1.32134			0.550989	1	-0.303262
993	sp|Q9NTX5|ECHD1_HUMAN	Q9NTX5	ECHDC1	Ethylmalonyl-CoA decarboxylase OS=Homo sapiens OX=9606 GN=ECHDC1 PE=1 SV=2	3	9.93624	11.1507	10.0808	10.17	10.1943	10.2488	9.21664	10.0249	9.6746	9.45661	9.53009	10.3162		0.956396	1.0733	0.970309	0.978896	0.98124	0.986482	0.887132	0.964931	0.931212	0.910231	0.917303	0.992972		0.927578	0.899035	0.959707	0.929854	0.934841	1.00658			0.390582	1	0.0428904
994	sp|P30084|ECHM_HUMAN	P30084	ECHS1	Enoyl-CoA hydratase, mitochondrial OS=Homo sapiens OX=9606 GN=ECHS1 PE=1 SV=4	1	9.38946	9.26928	7.94225	9.72017	9.50272	10.8208	9.80933	11.7437	10.1933	10.7092	10.9787	9.9211		1.05892	1.04537	0.895709	1.09622	1.0717	1.22035	1.10627	1.32442	1.14958	1.20777	1.23815	1.11888		1.04472	1.26694	1.28343	1.10175	1.15532	0.916853			0.574272	1	-0.180538
995	sp|P42126|ECI1_HUMAN	P42126	ECI1	Enoyl-CoA delta isomerase 1, mitochondrial OS=Homo sapiens OX=9606 GN=ECI1 PE=1 SV=1	4	9.73578	9.92726	10.0614	10.6071	9.47866	9.22791	10.725	9.13957	10.6739	10.5101	9.34388	10.5694		0.982602	1.00193	1.01547	1.07054	0.956652	0.931344	1.08244	0.922428	1.07729	1.06075	0.943049	1.06674		1.10161	0.920654	1.06087	0.990853	0.985781	1.14537			0.0613754	1	0.0187689
996	sp|O75521|ECI2_HUMAN	O75521	ECI2	Enoyl-CoA delta isomerase 2 OS=Homo sapiens OX=9606 GN=ECI2 PE=1 SV=4	2	10.2768	10.1189	10.2696	12.4461	10.2487	9.29138	9.50761	10.6655	8.09173	9.1749	9.97105	9.93774		1.00539	0.989933	1.00468	1.21761	1.00264	0.908981	0.930135	1.04342	0.791619	0.897586	0.975474	0.972215		0.925151	1.05403	0.787932	0.737172	0.972906	1.06957			0.00125723	1	-0.000781098
997	sp|Q5VYK3|ECM29_HUMAN	Q5VYK3	ECPAS	Proteasome adapter and scaffold protein ECM29 OS=Homo sapiens OX=9606 GN=ECPAS PE=1 SV=2	4	10.02	10.741	9.52001	10.5433	9.94463	9.69359	9.59605	10.429	9.77945	9.8087	10.3757	9.54858		0.992702	1.06413	0.943167	1.04455	0.985235	0.960364	0.950701	1.03323	0.96887	0.971768	1.02794	0.945997		0.95769	0.970958	1.02725	0.930323	1.04334	0.98504			0.00259302	0.999741	0.000456215
998	sp|Q9BQ95|ECSIT_HUMAN	Q9BQ95	ECSIT	Evolutionarily conserved signaling intermediate in Toll pathway, mitochondrial OS=Homo sapiens OX=9606 GN=ECSIT PE=1 SV=1	1	9.49095	9.59537	11.1943	12.5962	10.1842	10.8537	8.94408	7.38444	8.26691	11.4684	9.64522	10.3762		0.940301	0.950646	1.10905	1.24795	1.00898	1.07532	0.886121	0.731602	0.819031	1.13622	0.955584	1.028		0.942381	0.769584	0.738496	0.910464	0.947079	0.956003			0.714788	1	0.207374
999	sp|Q9H8V3|ECT2_HUMAN	Q9H8V3	ECT2	Protein ECT2 OS=Homo sapiens OX=9606 GN=ECT2 PE=1 SV=4	3	8.53073	10.1615	9.52971	10.7649	10.4455	8.56628	10.1374	10.3889	10.6754	10.8632	10.1354	9.801		0.906818	1.08017	1.01301	1.14432	1.11036	0.910598	1.07761	1.10434	1.13479	1.15476	1.0774	1.04185		1.18834	1.02238	1.12022	1.00913	0.970314	1.14414			0.416192	1	-0.0935918
1000	sp|Q96F86|EDC3_HUMAN	Q96F86	EDC3	Enhancer of mRNA-decapping protein 3 OS=Homo sapiens OX=9606 GN=EDC3 PE=1 SV=1	4	9.48219	10.0563	10.4596	10.3862	10.1448	11.0189	9.53065	10.2664	9.99927	9.56544	9.94758	9.14268		0.948279	1.00569	1.04603	1.03869	1.01454	1.10196	0.953125	1.02671	0.99999	0.956604	0.994821	0.914325		1.00511	1.02089	0.955988	0.920974	0.980564	0.829726			0.702385	1	-0.129542
1001	sp|Q6P2E9|EDC4_HUMAN	Q6P2E9	EDC4	Enhancer of mRNA-decapping protein 4 OS=Homo sapiens OX=9606 GN=EDC4 PE=1 SV=1	1	9.03183	9.28774	11.1694	9.90436	10.2389	10.879	9.56765	9.07049	10.2672	8.97409	8.96072	12.6486		0.918834	0.944868	1.1363	1.0076	1.04163	1.10675	0.973345	0.922767	1.04452	0.91296	0.9116	1.28678		1.05933	0.976609	0.919228	0.906075	0.875167	1.16266			0.0345977	1	-0.0149123
1002	sp|Q9BZQ6|EDEM3_HUMAN	Q9BZQ6	EDEM3	ER degradation-enhancing alpha-mannosidase-like protein 3 OS=Homo sapiens OX=9606 GN=EDEM3 PE=1 SV=2	2	9.99335	10.7455	9.7405	11.4779	10.6315	10.0009	10.4345	8.97177	10.1188	10.0911	9.59532	8.19893		0.983619	1.05765	0.958731	1.12974	1.04643	0.984359	1.02703	0.883067	0.99597	0.993236	0.944442	0.806998		1.04414	0.834933	1.03884	0.879175	0.902535	0.819821			0.56763	1	-0.159121
1003	sp|O60869|EDF1_HUMAN	O60869	EDF1	Endothelial differentiation-related factor 1 OS=Homo sapiens OX=9606 GN=EDF1 PE=1 SV=1	2	10.0881	9.25528	9.7312	9.34616	9.38903	9.55749	11.7956	9.35012	9.10632	10.8741	11.0383	10.4682		1.04092	0.954986	1.00409	0.964363	0.968787	0.986169	1.21711	0.964772	0.939616	1.12202	1.13896	1.08014		1.16926	1.01025	0.935786	1.16348	1.17566	1.09529			0.589876	1	0.146226
1004	sp|Q3B7T1|EDRF1_HUMAN	Q3B7T1	EDRF1	Erythroid differentiation-related factor 1 OS=Homo sapiens OX=9606 GN=EDRF1 PE=1 SV=1	1	6.8872	11.2457	11.611	8.43995	12.9611	11.3363	6.49947	8.06278	12.6303	9.94323	11.0803	9.30263		0.694649	1.13425	1.1711	0.851261	1.30727	1.14339	0.655543	0.813219	1.2739	1.00288	1.11757	0.938272		0.943704	0.716966	1.08778	1.17811	0.854887	0.820604			0.0815227	1	0.0557571
1005	sp|Q15075|EEA1_HUMAN	Q15075	EEA1	Early endosome antigen 1 OS=Homo sapiens OX=9606 GN=EEA1 PE=1 SV=2	3	10.2098	8.76298	9.72117	9.97981	10.2533	9.13538	10.2698	10.0539	10.9458	10.4423	10.1514	10.0743		1.06745	0.916184	1.01636	1.0434	1.072	0.955119	1.07373	1.05115	1.1444	1.09176	1.06135	1.05328		1.00588	1.14732	1.12597	1.04635	0.990063	1.10278			0.342026	1	-0.0619338
1006	sp|O75530|EED_HUMAN	O75530	EED	Polycomb protein EED OS=Homo sapiens OX=9606 GN=EED PE=1 SV=2	1	11.0927	9.41055	10.4907	10.5313	9.0593	8.79622	10.1945	9.01438	12.0148	10.163	9.61673	9.61582		1.0737	0.910875	1.01543	1.01936	0.876877	0.851412	0.986753	0.872529	1.16294	0.98371	0.930832	0.930743		0.919024	0.957902	1.14527	0.965032	1.06153	1.09318			0.167361	1	0.0505013
1007	sp|P68104|EF1A1_HUMAN	P68104	EEF1A1	Elongation factor 1-alpha 1 OS=Homo sapiens OX=9606 GN=EEF1A1 PE=1 SV=1	3	10.3316	10.0927	9.83304	10.0078	9.98342	9.72182	10.0826	10.596	9.59262	9.98523	9.81276	9.96035		1.02438	1.00068	0.97494	0.992265	0.98985	0.963913	0.999685	1.05059	0.951102	0.990029	0.97293	0.987563		0.975896	1.04987	0.97555	0.997747	0.982906	1.02454			0.0208305	1	0.00251267
1008	sp|Q05639|EF1A2_HUMAN	Q05639	EEF1A2	Elongation factor 1-alpha 2 OS=Homo sapiens OX=9606 GN=EEF1A2 PE=1 SV=1	3	9.97023	7.42799	8.94596	7.89458	8.38831	8.66886	12.8709	10.7165	12.2581	11.4171	11.1794	10.262		1.13538	0.845879	1.01874	0.899012	0.955237	0.987185	1.4657	1.22037	1.39592	1.30015	1.27308	1.1686		1.29094	1.44272	1.37024	1.4462	1.33273	1.18378			0.213324	1	-0.053862
1009	sp|P24534|EF1B_HUMAN	P24534	EEF1B2	Elongation factor 1-beta OS=Homo sapiens OX=9606 GN=EEF1B2 PE=1 SV=3	4	9.74028	10.3741	9.78928	9.47279	9.99274	9.84551	10.251	10.1229	10.5327	9.82077	9.72184	10.3361		0.977165	1.04075	0.982081	0.95033	1.00249	0.987722	1.0284	1.01555	1.05666	0.985241	0.975315	1.03694		1.05243	0.975784	1.07594	1.03674	0.97289	1.04983			0.138198	1	-0.020472
[truncated: 3,104 more rows]
