# Supplementary material for: Comprehensive Chemoproteomics Unveils Selective HMG-CoA Synthase 1 Inhibitors for Targeting Mevalonate Metabolism in Cancer
Source: J Am Chem Soc. 2026 May 13;148(20):20705–19. doi: 10.1021/jacs.6c02556 (PMC13220267; doi:10.1021/jacs.6c02556)
Supplement: Supplementary file 7 [file ja6c02556_si_007.xlsx]

## Sheet: Table S5
Sun and Yi et al. 2026
TABLE S5. SCAVENGING-PROTEOMICS USING CNP9-BIOTIN PROBE (RELATED TO FIGURE 3F, RIGHT).
HEK293T cells pretreated with CNP9 or DMSO were incubated with CNP9-Biotin, followed by streptavidin enrichement and TMT-16plex analysis of input and flow-through fractions.

## Sheet: TMT signal
						TMT scaled value (to 160)																											Welch's t-test [CNP9(FT/Input)/DMSO(FT/Input)]
Rank	Protein Id	UniProtID	Gene Symbol	Description	Number of peptides	UT_input1_scaled	UT_input2_scaled	UT_input3_scaled	UT_input4_scaled	CNP9_input1_scaled	CNP9_input2_scaled	CNP9_input3_scaled	CNP9_input4_scaled	UT_FT1_scaled	UT_FT2_scaled	UT_FT3_scaled	UT_FT4_scaled	CNP9_FT1_scaled	CNP9_FT2_scaled	CNP9_FT3_scaled	CNP9_FT4_scaled			UT-1_FT/input	UT-2_FT/input	UT-3_FT/input	UT-4_FT/input	CNP9-1_FT/input	CNP9-2_FT/input	CNP9-3_FT/input	CNP9-4_FT/input		Significant [CNP9(FT/Input)/DMSO(FT/Input)]	-Log10(p-value)	q-value	Log2(ratio)
1	sp|Q9NRG9|AAAS_HUMAN	Q9NRG9	AAAS	Aladin OS=Homo sapiens OX=9606 GN=AAAS PE=1 SV=1	2	10.4229	9.65272	8.87077	11.0599	9.4673	9.39782	8.88702	9.50826	9.89166	10.5218	9.00532	10.4935	10.868	11.753	9.5756	10.6245			0.949033	1.09004	1.01517	0.948791	1.14795	1.25061	1.07748	1.1174			1.62062	0.994065	0.198676
2	sp|Q6PD74|AAGAB_HUMAN	Q6PD74	AAGAB	Alpha- and gamma-adaptin-binding protein p34 OS=Homo sapiens OX=9606 GN=AAGAB PE=1 SV=1	1	11.0354	9.42193	9.56403	10.6773	10.9354	8.9367	10.4767	9.40898	7.79388	11.6618	12.0436	9.13372	10.0193	8.1295	10.8394	9.92247			0.706259	1.23773	1.25926	0.855437	0.916223	0.909676	1.03462	1.05457			0.0194754	1	-0.0125801
3	sp|Q2M2I8|AAK1_HUMAN	Q2M2I8	AAK1	AP2-associated protein kinase 1 OS=Homo sapiens OX=9606 GN=AAK1 PE=1 SV=3	2	9.35538	9.85144	11.0295	11.3483	10.5809	10.3458	8.46002	8.16085	9.1041	8.2216	10.6896	10.0854	12.1429	11.5579	9.47636	9.59			0.973141	0.834558	0.969182	0.888718	1.14763	1.11717	1.12013	1.17512			2.18851	1	0.317634
4	sp|Q13685|AAMP_HUMAN	Q13685	AAMP	Angio-associated migratory cell protein OS=Homo sapiens OX=9606 GN=AAMP PE=1 SV=2	1	9.09685	9.13166	10.0284	12.4185	12.2413	8.61228	12.249	12.3532	8.48963	10.5688	9.19544	7.26493	8.8765	10.1317	10.531	8.81085			0.933249	1.15738	0.916938	0.58501	0.725128	1.17642	0.859741	0.713242			0.0483974	1	-0.0368684
5	sp|P49588|SYAC_HUMAN	P49588	AARS1	Alanine--tRNA ligase, cytoplasmic OS=Homo sapiens OX=9606 GN=AARS1 PE=1 SV=2	3	10.0342	10.1857	9.82788	10.6831	8.894	10.7713	9.22072	10.2569	9.66786	10.4763	10.0657	10.3961	9.94475	10.5327	9.1111	9.93175			0.963486	1.02853	1.02419	0.973139	1.11814	0.977847	0.988112	0.968304			0.142096	1	0.0207333
6	sp|Q5JTZ9|SYAM_HUMAN	Q5JTZ9	AARS2	Alanine--tRNA ligase, mitochondrial OS=Homo sapiens OX=9606 GN=AARS2 PE=1 SV=1	2	11.1609	9.85635	10.1967	10.2323	10.2138	10.486	10.651	8.4659	9.77951	9.41569	9.619	7.81783	10.766	10.3696	10.6111	10.3583			0.876227	0.955292	0.943341	0.764036	1.05406	0.988896	0.996249	1.22354			1.39922	1	0.268631
7	sp|Q9BTE6|AASD1_HUMAN	Q9BTE6	AARSD1	Alanyl-tRNA editing protein Aarsd1 OS=Homo sapiens OX=9606 GN=AARSD1 PE=1 SV=2	3	10.1159	10.8463	9.85719	9.81994	9.31409	10.4678	9.58865	10.814	9.88329	9.77174	10.3245	10.2287	9.52844	9.87722	9.54487	10.0174			0.977009	0.900928	1.04741	1.04162	1.02301	0.943585	0.995434	0.926332			0.17401	1	-0.0273839
8	sp|Q9NRN7|ADPPT_HUMAN	Q9NRN7	AASDHPPT	L-aminoadipate-semialdehyde dehydrogenase-phosphopantetheinyl transferase OS=Homo sapiens OX=9606 GN=AASDHPPT PE=1 SV=2	5	9.82866	10.5532	9.76663	10.6738	9.87832	10.1132	9.68118	10.2321	9.68215	10.0133	9.66553	10.4135	9.50435	10.1767	9.31494	10.5025			0.985094	0.948847	0.989648	0.975616	0.962143	1.00629	0.96217	1.02643			0.319562	1	0.0208514
9	sp|Q9UDR5|AASS_HUMAN	Q9UDR5	AASS	Alpha-aminoadipic semialdehyde synthase, mitochondrial OS=Homo sapiens OX=9606 GN=AASS PE=1 SV=1	3	10.1793	9.76603	10.2547	9.71095	9.16749	9.25598	9.63599	10.6148	9.93128	10.4342	10.3945	9.97862	10.0782	9.85339	9.85969	10.8849			0.975633	1.06841	1.01363	1.02756	1.09934	1.06454	1.02322	1.02545			0.567122	1	0.0443983
10	sp|Q9NY61|AATF_HUMAN	Q9NY61	AATF	Protein AATF OS=Homo sapiens OX=9606 GN=AATF PE=1 SV=1	1	12.5265	10.9399	10.1944	7.77994	10.0786	11.4988	8.92988	10.7214	10.3514	10.185	9.50961	7.71043	9.54056	10.2164	9.88574	9.93135			0.82636	0.930993	0.932829	0.991066	0.946612	0.888474	1.10704	0.926307			0.334197	1	0.0695232
11	sp|Q9NRK6|ABCBA_HUMAN	Q9NRK6	ABCB10	ATP-binding cassette sub-family B member 10, mitochondrial OS=Homo sapiens OX=9606 GN=ABCB10 PE=1 SV=2	1	8.96233	8.97359	9.91609	9.46581	11.6484	9.97668	10.9303	9.94971	9.28138	10.4781	9.00895	8.71225	11.0758	9.40401	12.418	9.7987			1.0356	1.16766	0.908518	0.920392	0.950841	0.942599	1.13611	0.984823			0.00951525	1	-0.0029906
12	sp|Q9NP58|ABCB6_HUMAN	Q9NP58	ABCB6	ATP-binding cassette sub-family B member 6 OS=Homo sapiens OX=9606 GN=ABCB6 PE=1 SV=1	2	10.9349	8.80849	10.9438	9.70535	11.6521	9.68157	9.62227	9.2201	11.184	9.15675	9.93267	10.0272	9.54563	10.3068	10.1704	9.10795			1.02278	1.03954	0.907607	1.03316	0.819221	1.06458	1.05696	0.987836			0.120762	1	-0.0326915
13	sp|O75027|ABCB7_HUMAN	O75027	ABCB7	Iron-sulfur clusters transporter ABCB7, mitochondrial OS=Homo sapiens OX=9606 GN=ABCB7 PE=1 SV=2	2	9.76329	9.08292	9.00532	9.71445	11.1636	11.1123	11.7828	9.38074	9.28459	9.34657	8.87286	9.3412	11.5023	10.8468	10.7205	9.07958			0.95097	1.02903	0.98529	0.961578	1.03034	0.976108	0.909837	0.967895			0.13936	1	-0.0165036
14	sp|P33527|MRP1_HUMAN	P33527	ABCC1	Multidrug resistance-associated protein 1 OS=Homo sapiens OX=9606 GN=ABCC1 PE=1 SV=3	1	10.1269	8.62397	8.2127	10.2624	10.2908	9.95954	10.8182	8.96121	10.2041	10.0994	8.63096	11.1257	12.2895	10.2027	10.5629	9.62889			1.00763	1.17108	1.05093	1.08413	1.19422	1.02442	0.976394	1.07451			0.0777091	1	-0.0167306
15	sp|Q5T3U5|MRP7_HUMAN	Q5T3U5	ABCC10	ATP-binding cassette sub-family C member 10 OS=Homo sapiens OX=9606 GN=ABCC10 PE=1 SV=1	1	9.02103	8.10762	10.5022	10.7066	11.1509	9.892	11.8004	11.1969	6.16819	10.1649	14.2684	12.6891	8.54394	8.67199	7.69925	9.41655			0.683757	1.25375	1.35861	1.18517	0.76621	0.876667	0.652458	0.840995			0.9117	0.947692	-0.476248
16	sp|O15439|MRP4_HUMAN	O15439	ABCC4	ATP-binding cassette sub-family C member 4 OS=Homo sapiens OX=9606 GN=ABCC4 PE=1 SV=3	1	11.825	8.26491	8.20134	8.92359	8.4562	13.9322	10.255	9.27128	10.2927	9.03353	8.32954	8.84278	8.8627	10.3128	12.9169	12.2795			0.870417	1.093	1.01563	0.990945	1.04807	0.740211	1.25957	1.32447			0.207059	1	0.108691
17	sp|P28288|ABCD3_HUMAN	P28288	ABCD3	ATP-binding cassette sub-family D member 3 OS=Homo sapiens OX=9606 GN=ABCD3 PE=1 SV=1	3	10.1705	10.0349	9.6561	9.03724	10.0257	10.989	9.68869	9.93195	10.5506	9.59008	8.46928	9.56608	10.2556	11.6771	9.55788	10.7994			1.03738	0.955671	0.877091	1.05852	1.02293	1.06262	0.986499	1.08734			0.553529	1	0.0852852
18	sp|P61221|ABCE1_HUMAN	P61221	ABCE1	ATP-binding cassette sub-family E member 1 OS=Homo sapiens OX=9606 GN=ABCE1 PE=1 SV=1	2	9.71528	9.71385	11.2249	10.3512	9.63077	9.92781	9.83063	9.26386	10.2476	10.0365	12.0834	10.049	9.78681	9.25897	9.34772	9.53171			1.05479	1.03322	1.07648	0.9708	1.0162	0.932629	0.950877	1.02891			0.769044	0.996699	-0.074166
19	sp|Q9UG63|ABCF2_HUMAN	Q9UG63	ABCF2	ATP-binding cassette sub-family F member 2 OS=Homo sapiens OX=9606 GN=ABCF2 PE=1 SV=2	2	10.2555	12.2863	7.24061	9.20834	9.33986	12.0031	7.5675	10.4378	9.24203	9.83256	8.94982	10.5088	10.7729	12.4103	9.3591	10.5855			0.901178	0.800287	1.23606	1.14122	1.15343	1.03393	1.23675	1.01416			0.362987	1	0.139026
20	sp|Q9NUQ8|ABCF3_HUMAN	Q9NUQ8	ABCF3	ATP-binding cassette sub-family F member 3 OS=Homo sapiens OX=9606 GN=ABCF3 PE=1 SV=2	2	9.39182	9.97538	9.57478	10.7205	9.82664	10.4455	9.60339	10.6139	9.31444	10.3671	9.27997	9.85419	9.97482	10.2897	10.1212	10.6468			0.991762	1.03927	0.969209	0.919193	1.01508	0.985084	1.05392	1.0031			0.544465	1	0.0507972
21	sp|Q9NUJ1|ABHDA_HUMAN	Q9NUJ1	ABHD10	Palmitoyl-protein thioesterase ABHD10, mitochondrial OS=Homo sapiens OX=9606 GN=ABHD10 PE=1 SV=1	1	9.64651	10.0884	10.0786	9.84189	9.8779	10.8062	8.89232	10.1574	11.3924	10.1184	8.75118	9.24963	10.5631	10.4055	9.62053	10.51			1.18098	1.00298	0.868297	0.939823	1.06937	0.962915	1.08189	1.03471			0.247178	1	0.0635076
22	sp|Q12979|ABR_HUMAN	Q12979	ABR	Active breakpoint cluster region-related protein OS=Homo sapiens OX=9606 GN=ABR PE=1 SV=2	1	9.90968	9.82309	9.66232	10.6503	10.0369	10.3262	10.0011	8.62689	10.6262	9.54046	10.4971	9.93383	10.9114	9.3072	10.5672	9.57997			1.07231	0.971229	1.0864	0.932729	1.08712	0.901315	1.0566	1.11048			0.133496	1	0.0308869
23	sp|Q15018|ABRX2_HUMAN	Q15018	ABRAXAS2	BRISC complex subunit Abraxas 2 OS=Homo sapiens OX=9606 GN=ABRAXAS2 PE=1 SV=2	1	10.1998	11.7412	13.1817	9.46568	11.4453	9.29302	8.74198	11.2216	8.83014	11.2492	11.2066	7.77868	8.75641	7.98804	9.55988	9.34081			0.865719	0.958096	0.850164	0.821777	0.765066	0.859574	1.09356	0.832396			0.0329093	1	0.0117207
24	sp|P09110|THIK_HUMAN	P09110	ACAA1	3-ketoacyl-CoA thiolase, peroxisomal OS=Homo sapiens OX=9606 GN=ACAA1 PE=1 SV=2	4	10.6802	8.84355	10.2547	9.02211	11.0697	8.95252	9.3343	10.7168	11.5497	9.32508	11.4406	10.1971	10.3789	9.46947	9.04701	9.71829			1.08141	1.05445	1.11565	1.13023	0.937592	1.05774	0.969222	0.906831			1.61792	1	-0.18052
25	sp|P42765|THIM_HUMAN	P42765	ACAA2	3-ketoacyl-CoA thiolase, mitochondrial OS=Homo sapiens OX=9606 GN=ACAA2 PE=1 SV=2	4	10.43	9.66126	10.6185	9.77891	10.6629	9.32716	9.96744	9.64052	10.4513	9.71677	9.51828	9.68315	10.7443	9.83246	10.0829	9.88404			1.00205	1.00575	0.896385	0.990208	1.00763	1.05417	1.01159	1.02526			0.816123	0.995416	0.0751221
26	sp|Q13085|ACACA_HUMAN	Q13085	ACACA	Acetyl-CoA carboxylase 1 OS=Homo sapiens OX=9606 GN=ACACA PE=1 SV=2	2	11.4348	11.5065	10.5782	11.5342	10.1507	11.1106	9.81755	12.2543	7.94574	9.34297	9.06649	9.41613	8.07316	9.87976	8.2129	9.67601			0.694871	0.811974	0.857094	0.816364	0.79533	0.889217	0.836553	0.789603			0.332325	1	0.0607076
27	sp|Q9H845|ACAD9_HUMAN	Q9H845	ACAD9	Complex I assembly factor ACAD9, mitochondrial OS=Homo sapiens OX=9606 GN=ACAD9 PE=1 SV=1	3	10.2516	9.44654	9.63524	9.96879	10.925	9.97118	10.9437	9.06755	9.7277	9.84391	9.11019	10.0847	11.4929	10.4343	10.3117	8.78501			0.948895	1.04207	0.945508	1.01163	1.05198	1.04645	0.942254	0.96884			0.158914	1	0.0218817
28	sp|P11310|ACADM_HUMAN	P11310	ACADM	Medium-chain specific acyl-CoA dehydrogenase, mitochondrial OS=Homo sapiens OX=9606 GN=ACADM PE=1 SV=1	2	10.2139	10.2846	9.28911	10.2238	10.5743	9.99268	10.1938	9.16243	10.0914	9.97638	9.61736	9.78706	11.1239	9.50024	9.89056	10.0786			0.988003	0.970034	1.03534	0.957283	1.05197	0.95072	0.970249	1.09999			0.314528	1	0.0420751
29	sp|P16219|ACADS_HUMAN	P16219	ACADS	Short-chain specific acyl-CoA dehydrogenase, mitochondrial OS=Homo sapiens OX=9606 GN=ACADS PE=1 SV=1	1	11.1893	7.12328	11.1997	10.3954	10.2938	9.58509	9.91484	10.8785	8.44158	9.79869	10.5952	9.9785	10.4567	8.9645	10.4763	10.7086			0.754435	1.37559	0.946018	0.959894	1.01583	0.935254	1.05663	0.984387			0.0310821	1	0.0171121
30	sp|P49748|ACADV_HUMAN	P49748	ACADVL	Very long-chain specific acyl-CoA dehydrogenase, mitochondrial OS=Homo sapiens OX=9606 GN=ACADVL PE=1 SV=1	3	9.92274	9.53887	10.3419	9.72107	11.0486	9.32307	10.2874	9.12161	10.2724	9.59615	10.2596	10.1404	10.3725	9.56371	10.3933	10.0967			1.03523	1.006	0.992042	1.04314	0.938807	1.02581	1.0103	1.10689			0.00163218	1	-0.000259335
31	sp|Q15057|ACAP2_HUMAN	Q15057	ACAP2	Arf-GAP with coiled-coil, ANK repeat and PH domain-containing protein 2 OS=Homo sapiens OX=9606 GN=ACAP2 PE=1 SV=3	2	10.106	9.44721	11.5212	9.12021	8.98934	8.68945	10.7903	10.5198	9.98491	11.0881	10.5456	8.9121	9.86084	11.1148	9.59203	9.71804			0.988013	1.17369	0.915316	0.977182	1.09695	1.27912	0.888952	0.923782			0.0961588	1	0.0379391
32	sp|P24752|THIL_HUMAN	P24752	ACAT1	Acetyl-CoA acetyltransferase, mitochondrial OS=Homo sapiens OX=9606 GN=ACAT1 PE=1 SV=1	3	10.9577	9.38129	9.83628	10.2597	10.7727	9.64684	10.6671	9.46406	9.63579	9.28228	9.95718	10.554	9.87222	9.93426	10.2541	9.52443			0.879363	0.989446	1.01229	1.02868	0.916408	1.02979	0.961282	1.00638			0.0145757	1	0.00274467
33	sp|Q9BWD1|THIC_HUMAN	Q9BWD1	ACAT2	Acetyl-CoA acetyltransferase, cytosolic OS=Homo sapiens OX=9606 GN=ACAT2 PE=1 SV=2	1	8.74014	9.39968	10.1002	10.8884	8.37908	11.0216	11.2372	8.90849	10.6355	7.72012	11.5757	9.42564	10.568	10.4684	10.1532	10.7789			1.21685	0.821317	1.14609	0.86566	1.26123	0.949808	0.903541	1.20995			0.213763	1	0.100349
34	sp|Q9BR61|ACBD6_HUMAN	Q9BR61	ACBD6	Acyl-CoA-binding domain-containing protein 6 OS=Homo sapiens OX=9606 GN=ACBD6 PE=1 SV=1	1	11.3284	9.96573	12.7407	11.5012	9.028	9.7371	6.78015	7.24236	9.12466	11.8886	12.4151	6.74908	10.3835	10.4381	10.8468	9.83059			0.805469	1.19295	0.974444	0.586816	1.15014	1.07199	1.59979	1.35737			1.12536	0.930857	0.571183
35	sp|Q9UKV3|ACINU_HUMAN	Q9UKV3	ACIN1	Apoptotic chromatin condensation inducer in the nucleus OS=Homo sapiens OX=9606 GN=ACIN1 PE=1 SV=2	2	9.11167	9.25147	9.13502	8.63106	10.1251	10.5681	12.0303	9.94759	9.79282	9.19824	9.20648	9.40711	10.7642	9.98924	12.2864	10.5553			1.07476	0.994247	1.00782	1.08991	1.06313	0.94523	1.02129	1.06109			0.207866	1	-0.0270397
36	sp|P53396|ACLY_HUMAN	P53396	ACLY	ATP-citrate synthase OS=Homo sapiens OX=9606 GN=ACLY PE=1 SV=3	2	10.8545	8.5492	9.7903	12.0003	9.5165	9.48297	8.39274	9.98729	10.8386	7.98115	10.7377	10.5571	11.5344	11.2727	9.50198	9.00247			0.998534	0.933555	1.09677	0.879741	1.21205	1.18873	1.13217	0.901393			0.709033	1	0.17727
37	sp|P21399|ACOHC_HUMAN	P21399	ACO1	Cytoplasmic aconitate hydratase OS=Homo sapiens OX=9606 GN=ACO1 PE=1 SV=3	3	9.89486	10.1547	10.7359	8.66348	11.13	10.6897	9.33258	9.37097	10.0672	10.373	10.4953	9.67037	9.72882	9.25606	10.7217	9.71546			1.01742	1.0215	0.977593	1.11622	0.874111	0.865885	1.14884	1.03676			0.316104	0.995978	-0.0827811
38	sp|Q99798|ACON_HUMAN	Q99798	ACO2	Aconitate hydratase, mitochondrial OS=Homo sapiens OX=9606 GN=ACO2 PE=1 SV=2	2	9.16098	8.08419	11.8633	8.94014	12.0162	10.6217	9.66484	8.80604	12.0868	8.74658	7.60921	10.1913	13.3715	9.49396	9.30122	10.042			1.31938	1.08194	0.641408	1.13995	1.11279	0.893829	0.962376	1.14036			0.0222223	1	0.0161618
39	sp|P49753|ACOT2_HUMAN	P49753	ACOT2	Acyl-coenzyme A thioesterase 2, mitochondrial OS=Homo sapiens OX=9606 GN=ACOT2 PE=1 SV=6	2	10.9866	11.2115	9.61609	9.47482	9.23679	11.4855	10.8031	8.43547	10.0029	10.7029	9.04161	9.7098	11.3292	9.22612	9.7513	8.98618			0.910463	0.954638	0.940258	1.0248	1.22653	0.803284	0.902638	1.06528			0.115152	1	0.0444632
40	sp|O00154|BACH_HUMAN	O00154	ACOT7	Cytosolic acyl coenzyme A thioester hydrolase OS=Homo sapiens OX=9606 GN=ACOT7 PE=1 SV=3	2	10.584	9.40417	11.0596	9.34015	9.55252	9.13519	11.0692	9.00105	10.525	9.78549	11.3262	9.92672	9.86012	9.24101	10.4989	9.69066			0.99443	1.04055	1.0241	1.0628	1.0322	1.01158	0.948484	1.07661			0.17533	1	-0.0197449
41	sp|Q9Y305|ACOT9_HUMAN	Q9Y305	ACOT9	Acyl-coenzyme A thioesterase 9, mitochondrial OS=Homo sapiens OX=9606 GN=ACOT9 PE=1 SV=2	2	9.95901	9.52589	10.3863	9.59428	9.72259	9.50336	10.8349	9.71677	10.753	10.8241	9.77214	10.5459	9.82279	9.59863	9.98314	9.45723			1.07973	1.13628	0.940872	1.09918	1.01031	1.01003	0.92139	0.97329			0.830177	1	-0.117872
42	sp|Q15067|ACOX1_HUMAN	Q15067	ACOX1	Peroxisomal acyl-coenzyme A oxidase 1 OS=Homo sapiens OX=9606 GN=ACOX1 PE=1 SV=3	1	10.6147	10.0379	9.47053	11.5422	12.3114	11.468	9.1148	11.9967	9.54889	10.6511	9.84349	9.18487	8.4459	9.3962	7.73702	8.63627			0.89959	1.0611	1.03938	0.795766	0.686021	0.819339	0.848842	0.719889			1.28573	1	-0.300192
43	sp|O15254|ACOX3_HUMAN	O15254	ACOX3	Peroxisomal acyl-coenzyme A oxidase 3 OS=Homo sapiens OX=9606 GN=ACOX3 PE=1 SV=2	1	10.4764	10.9735	11.4778	11.5434	14.182	10.0906	11.5199	9.09131	10.5495	8.7155	6.46238	10.6553	8.29564	11.5097	7.08383	7.3733			1.00698	0.794229	0.563034	0.923062	0.58494	1.14064	0.61492	0.811027			0.102145	1	-0.0802414
44	sp|P24666|PPAC_HUMAN	P24666	ACP1	Low molecular weight phosphotyrosine protein phosphatase OS=Homo sapiens OX=9606 GN=ACP1 PE=1 SV=3	1	10.4782	10.5951	8.28263	10.0307	8.98959	11.5226	8.96984	10.4998	10.2319	9.59934	9.23583	10.6549	10.4414	10.8852	9.77523	9.80765			0.976496	0.906014	1.11508	1.06222	1.1615	0.944678	1.08979	0.934076			0.0813791	1	0.0230039
45	sp|P33121|ACSL1_HUMAN	P33121	ACSL1	Long-chain-fatty-acid--CoA ligase 1 OS=Homo sapiens OX=9606 GN=ACSL1 PE=1 SV=1	5	10.429	10.8772	10.5095	9.24708	10.3501	9.50382	10.0173	9.19427	10.3428	10.1873	10.177	9.47281	10.7478	9.68949	10.1194	9.13524			0.991738	0.93657	0.968362	1.02441	1.03842	1.01954	1.0102	0.993579			0.795947	1	0.0514389
46	sp|O95573|ACSL3_HUMAN	O95573	ACSL3	Fatty acid CoA ligase Acsl3 OS=Homo sapiens OX=9606 GN=ACSL3 PE=1 SV=3	4	10.1795	10.216	9.36211	10.0829	9.86908	10.0854	10.1182	9.54252	9.51849	10.4175	9.80699	10.5455	10.6124	9.42607	10.2766	9.94079			0.935066	1.01972	1.04752	1.04589	1.07532	0.934625	1.01566	1.04174			0.038228	1	0.00640297
47	sp|O60488|ACSL4_HUMAN	O60488	ACSL4	Long-chain-fatty-acid--CoA ligase 4 OS=Homo sapiens OX=9606 GN=ACSL4 PE=1 SV=2	2	11.1658	9.30392	10.0777	9.33143	9.30386	9.49794	10.8345	9.36996	9.16087	9.58919	11.2088	10.3273	10.7958	8.87683	9.89664	11.2595			0.820438	1.03066	1.11224	1.10672	1.16035	0.934606	0.913436	1.20166			0.124365	1	0.0483976
48	sp|Q9NUB1|ACS2L_HUMAN	Q9NUB1	ACSS1	Acetyl-coenzyme A synthetase 2-like, mitochondrial OS=Homo sapiens OX=9606 GN=ACSS1 PE=1 SV=2	2	9.63099	9.03948	11.1777	8.17784	11.4187	8.8716	10.8687	9.03863	10.085	10.1899	9.8792	9.69388	10.1221	11.9545	9.56382	10.288			1.04714	1.12727	0.883827	1.18538	0.886449	1.3475	0.87994	1.13822			0.0230163	1	-0.0119539
49	sp|P62736|ACTA_HUMAN	P62736	ACTA2	Actin, aortic smooth muscle OS=Homo sapiens OX=9606 GN=ACTA2 PE=1 SV=1	6	9.27093	9.63841	9.59059	10.8222	9.85644	9.86537	9.96966	9.98153	9.94647	10.5022	10.8502	10.2815	9.57005	11.0043	9.47212	9.37804			1.07287	1.08962	1.13134	0.950036	0.970944	1.11544	0.950095	0.939539			0.556255	1	-0.094536
50	sp|P60709|ACTB_HUMAN	P60709	ACTB	Actin, cytoplasmic 1 OS=Homo sapiens OX=9606 GN=ACTB PE=1 SV=1	1	8.13725	11.8256	9.87698	10.933	9.30635	12.0824	8.44554	11.8424	7.55698	11.0455	9.08733	10.4887	9.73618	11.2367	8.43824	9.96087			0.928689	0.934035	0.920052	0.959363	1.04619	0.930005	0.999137	0.84112			0.122019	1	0.023709
51	sp|O96019|ACL6A_HUMAN	O96019	ACTL6A	Actin-like protein 6A OS=Homo sapiens OX=9606 GN=ACTL6A PE=1 SV=1	3	10.3756	12.1028	8.6168	9.42625	10.9334	10.1841	10.3139	10.6044	8.52779	10.9531	7.1468	10.3636	10.4009	10.3219	9.23346	10.4952			0.821911	0.905004	0.829403	1.09944	0.951292	1.01353	0.89524	0.989701			0.325077	0.997921	0.0831978
52	sp|P12814|ACTN1_HUMAN	P12814	ACTN1	Alpha-actinin-1 OS=Homo sapiens OX=9606 GN=ACTN1 PE=1 SV=2	3	8.62166	9.00845	9.41791	8.88313	10.7426	10.5618	10.3942	11.9757	9.19666	10.2561	9.27074	9.26324	10.4002	10.2968	11.0683	10.6425			1.06669	1.1385	0.984373	1.04279	0.968132	0.974914	1.06486	0.88867			0.87682	1	-0.12025
53	sp|O43707|ACTN4_HUMAN	O43707	ACTN4	Alpha-actinin-4 OS=Homo sapiens OX=9606 GN=ACTN4 PE=1 SV=2	2	8.3577	8.63252	9.32133	8.83202	9.90341	10.9219	11.9402	11.9583	8.43588	8.47872	9.37123	9.12712	10.2863	10.1403	11.8475	12.4457			1.00935	0.982184	1.00535	1.03341	1.03866	0.928433	0.992238	1.04076			0.105507	1	-0.0121555
54	sp|Q9NZ32|ARP10_HUMAN	Q9NZ32	ACTR10	Actin-related protein 10 OS=Homo sapiens OX=9606 GN=ACTR10 PE=1 SV=1	2	10.4125	9.84039	10.1503	9.58961	10.6284	10.1536	9.62441	9.86288	9.21334	10.2035	9.74351	9.46369	10.4782	9.5709	10.878	10.1867			0.884833	1.0369	0.95992	0.986869	0.98586	0.942609	1.13025	1.03283			0.494193	1	0.0799394
55	sp|P61163|ACTZ_HUMAN	P61163	ACTR1A	Alpha-centractin OS=Homo sapiens OX=9606 GN=ACTR1A PE=1 SV=1	3	10.5605	9.89545	9.07193	10.0197	10.2204	7.66797	11.4383	10.5309	10.9063	9.99259	10.5942	10.0634	9.82764	9.59669	9.93139	9.68265			1.03274	1.00982	1.1678	1.00436	0.961573	1.25153	0.86826	0.919447			0.275174	1	-0.0871105
56	sp|P61160|ARP2_HUMAN	P61160	ACTR2	Actin-related protein 2 OS=Homo sapiens OX=9606 GN=ACTR2 PE=1 SV=1	3	10.2274	10.4989	8.56446	9.66494	9.14576	11.0564	9.41922	10.5442	9.22758	10.665	9.19142	10.4376	9.5383	11.7745	8.92706	11.1171			0.902239	1.01581	1.07321	1.07995	1.04292	1.06495	0.947749	1.05434			0.0789944	1	0.0158055
57	sp|P61158|ARP3_HUMAN	P61158	ACTR3	Actin-related protein 3 OS=Homo sapiens OX=9606 GN=ACTR3 PE=1 SV=3	3	9.99897	10.9251	9.16847	8.99841	10.0033	10.8097	8.95892	10.8942	9.73318	10.2782	9.72173	10.6592	9.98607	10.584	8.93403	10.3464			0.973418	0.940779	1.06034	1.18456	0.998274	0.979123	0.997222	0.949717			0.429346	1	-0.0783289
58	sp|Q9P1U1|ARP3B_HUMAN	Q9P1U1	ACTR3B	Actin-related protein 3B OS=Homo sapiens OX=9606 GN=ACTR3B PE=1 SV=1	2	10.2498	10.0319	10.3148	9.54479	9.37406	10.1483	10.7237	9.92091	10.6808	10.0765	10.76	9.51774	10.2989	9.19471	8.96034	10.2027			1.04204	1.00445	1.04316	0.997166	1.09866	0.906034	0.835564	1.02841			0.394844	1	-0.0870155
59	sp|Q9H9F9|ARP5_HUMAN	Q9H9F9	ACTR5	Actin-related protein 5 OS=Homo sapiens OX=9606 GN=ACTR5 PE=1 SV=2	1	12.1714	7.59664	9.78116	6.89344	14.661	10.5991	9.10075	9.71972	6.65461	10.2475	13.2839	10.2688	10.119	6.92812	9.69872	12.276			0.54674	1.34896	1.35811	1.48965	0.690196	0.653651	1.06571	1.263			0.332115	1	-0.32425
60	sp|Q9GZN1|ARP6_HUMAN	Q9GZN1	ACTR6	Actin-related protein 6 OS=Homo sapiens OX=9606 GN=ACTR6 PE=1 SV=1	2	9.3672	10.0797	9.8858	10.4621	9.52006	9.81815	9.4583	9.68319	11.1428	9.13839	9.65629	10.5734	10.073	10.9376	10.2903	9.91372			1.18956	0.906609	0.976784	1.01064	1.05808	1.11402	1.08796	1.02381			0.358741	1	0.0756073
61	sp|Q9H981|ARP8_HUMAN	Q9H981	ACTR8	Actin-related protein 8 OS=Homo sapiens OX=9606 GN=ACTR8 PE=1 SV=2	3	10.0503	9.64539	9.63095	10.3944	10.1058	9.16273	10.5379	10.6857	9.23248	9.92512	10.0119	10.8041	9.07944	9.46676	10.3736	10.8934			0.918631	1.029	1.03956	1.03942	0.898436	1.03318	0.984402	1.01944			0.21015	1	-0.0332164
62	sp|P07311|ACYP1_HUMAN	P07311	ACYP1	Acylphosphatase-1 OS=Homo sapiens OX=9606 GN=ACYP1 PE=1 SV=2	1	7.56748	11.8639	10.2468	9.94138	8.47894	11.3845	10.1209	9.39173	8.05346	10.257	9.77416	12.3353	10.8516	8.72696	10.3779	10.628			1.06422	0.86455	0.953872	1.24081	1.27983	0.766564	1.0254	1.13163			0.0282907	1	0.016014
63	sp|P00813|ADA_HUMAN	P00813	ADA	Adenosine deaminase OS=Homo sapiens OX=9606 GN=ADA PE=1 SV=3	1	10.1649	9.86878	13.6899	9.33511	9.1314	9.69081	9.64003	9.91438	9.84712	8.44118	11.586	9.52961	8.62509	8.56593	10.728	11.2417			0.968735	0.855341	0.846321	1.02084	0.944553	0.883923	1.11285	1.13388			0.587581	1	0.139364
64	sp|P78536|ADA17_HUMAN	P78536	ADAM17	Disintegrin and metalloproteinase domain-containing protein 17 OS=Homo sapiens OX=9606 GN=ADAM17 PE=1 SV=1	1	12.7888	10.3777	8.39591	8.31045	10.252	9.31336	10.694	11.4912	11.0084	10.9083	9.4003	10.7794	9.3455	10.5317	7.18003	9.22285			0.860785	1.05113	1.11963	1.29709	0.911581	1.13081	0.671404	0.802598			0.757234	1	-0.31054
65	sp|P55265|DSRAD_HUMAN	P55265	ADAR	Double-stranded RNA-specific adenosine deaminase OS=Homo sapiens OX=9606 GN=ADAR PE=1 SV=4	2	12.4449	8.87133	9.13235	10.0914	10.2855	8.51075	12.6463	9.81206	10.3355	8.7261	7.64679	10.6401	9.83768	10.7218	11.2922	9.00518			0.830496	0.98363	0.83733	1.05436	0.956457	1.25979	0.892926	0.917767			0.336807	1	0.113323
66	sp|Q86TW2|ADCK1_HUMAN	Q86TW2	ADCK1	AarF domain-containing protein kinase 1 OS=Homo sapiens OX=9606 GN=ADCK1 PE=1 SV=2	1	12.3123	8.85175	12.3942	11.1211	8.50031	8.13661	10.9712	8.15825	10.829	10.3622	8.85853	9.85031	8.29719	11.0613	11.7066	8.58915			0.879521	1.17064	0.71473	0.885733	0.976104	1.35945	1.06703	1.05282			0.817739	1	0.29837
67	sp|P35611|ADDA_HUMAN	P35611	ADD1	Alpha-adducin OS=Homo sapiens OX=9606 GN=ADD1 PE=1 SV=2	1	11.6505	7.81088	10.6982	8.69843	9.46357	9.94232	10.0877	7.74136	13.2603	9.70768	8.79331	11.2605	9.80106	9.67781	11.4834	9.92294			1.13817	1.24284	0.821944	1.29454	1.03566	0.973396	1.13836	1.28181			0.0161397	1	-0.00828084
68	sp|Q9UEY8|ADDG_HUMAN	Q9UEY8	ADD3	Gamma-adducin OS=Homo sapiens OX=9606 GN=ADD3 PE=1 SV=1	2	10.6212	9.07036	9.49624	9.04447	10.5753	10.9135	9.87815	10.6756	9.22772	9.30989	10.0831	8.94447	11.5549	9.4454	11.4417	9.71808			0.868804	1.02641	1.0618	0.988944	1.09263	0.865481	1.15828	0.910309			0.0670364	1	0.0226546
69	sp|P11766|ADHX_HUMAN	P11766	ADH5	Alcohol dehydrogenase class-3 OS=Homo sapiens OX=9606 GN=ADH5 PE=1 SV=4	3	9.48486	10.4683	9.87401	9.89675	9.25261	10.2812	9.55595	10.5197	9.87748	9.91594	10.2555	9.88904	9.94057	10.4515	9.72758	10.6091			1.04139	0.947231	1.03863	0.999221	1.07435	1.01657	1.01796	1.0085			0.368017	1	0.0327978
70	sp|Q9BV57|MTND_HUMAN	Q9BV57	ADI1	Acireductone dioxygenase OS=Homo sapiens OX=9606 GN=ADI1 PE=1 SV=1	1	10.5814	10.5332	9.5794	9.92721	9.34408	10.0926	9.32636	9.71179	8.50787	9.33697	10.5533	10.1466	10.362	10.8832	11.1326	9.98143			0.80404	0.886429	1.10167	1.0221	1.10894	1.07834	1.19367	1.02776			0.919584	0.991656	0.217567
71	sp|Q9GZN8|ADSSP_HUMAN	Q9GZN8	ADISSP	Adipose-secreted signaling protein OS=Homo sapiens OX=9606 GN=ADISSP PE=1 SV=3	1	8.88649	9.76169	7.84501	13.6582	12.9312	10.3983	10.0713	10.5687	9.30696	12.712	10.4117	7.24925	10.0218	9.73866	6.03854	10.4001			1.04732	1.30223	1.32718	0.530761	0.775009	0.936562	0.599577	0.984042			0.350539	0.993023	-0.291409
72	sp|P55263|ADK_HUMAN	P55263	ADK	Adenosine kinase OS=Homo sapiens OX=9606 GN=ADK PE=1 SV=2	2	9.9765	9.2195	10.4338	10.1967	10.3173	9.8928	9.99369	9.58443	10.6508	9.2927	10.3254	9.25098	10.485	10.0423	10.2835	10.0545			1.06759	1.00794	0.989612	0.907249	1.01625	1.01511	1.029	1.04905			0.428035	1	0.0512402
73	sp|Q9H2P0|ADNP_HUMAN	Q9H2P0	ADNP	Activity-dependent neuroprotector homeobox protein OS=Homo sapiens OX=9606 GN=ADNP PE=1 SV=1	1	7.60659	9.75818	8.96619	10.5099	9.29576	11.255	10.7564	11.3419	8.22695	12.4476	8.40988	7.51952	10.2995	11.7662	12.0835	9.75678			1.08156	1.2756	0.937955	0.715467	1.10798	1.04542	1.12338	0.860241			0.127769	1	0.0684613
74	sp|Q9BRR6|ADPGK_HUMAN	Q9BRR6	ADPGK	ADP-dependent glucokinase OS=Homo sapiens OX=9606 GN=ADPGK PE=1 SV=1	1	8.90428	9.411	9.87858	10.0135	11.3987	8.05393	9.57425	9.58094	10.9449	10.1612	9.45428	10.55	9.47706	10.1907	11.3948	11.0119			1.22918	1.07972	0.957049	1.05358	0.831417	1.2653	1.19015	1.14936			0.0591813	1	0.0261973
75	sp|Q9NX46|ADPRS_HUMAN	Q9NX46	ADPRS	ADP-ribosylhydrolase ARH3 OS=Homo sapiens OX=9606 GN=ADPRS PE=1 SV=1	3	9.76209	10.5842	9.33231	10.4913	10.35	9.96906	9.48859	10.6135	9.12664	9.65805	9.47548	10.4342	10.2128	10.3271	9.45211	10.7225			0.934906	0.912496	1.01534	0.994561	0.986752	1.03592	0.996156	1.01027			0.746152	1	0.0639958
76	sp|P30566|PUR8_HUMAN	P30566	ADSL	Adenylosuccinate lyase OS=Homo sapiens OX=9606 GN=ADSL PE=1 SV=2	3	9.56887	9.70839	10.6775	9.94796	9.5022	9.98684	9.87231	10.1311	9.2735	11.2197	9.15853	10.715	8.98947	11.2764	9.55851	10.4138			0.969132	1.15567	0.85774	1.0771	0.94604	1.12912	0.968214	1.02791			0.0302941	1	0.00975573
77	sp|P30520|PURA2_HUMAN	P30520	ADSS2	Adenylosuccinate synthetase isozyme 2 OS=Homo sapiens OX=9606 GN=ADSS2 PE=1 SV=3	4	10.1129	10.5097	10.1216	10.6988	9.71589	9.6555	9.79464	9.69088	9.68328	10.6385	9.91869	9.5422	9.85487	10.1761	9.37034	10.5161			0.957521	1.01226	0.979955	0.891897	1.0143	1.05392	0.95668	1.08516			0.893226	1	0.0973949
78	sp|Q8WTP8|AEN_HUMAN	Q8WTP8	AEN	Apoptosis-enhancing nuclease OS=Homo sapiens OX=9606 GN=AEN PE=1 SV=2	1	10.8304	9.95144	9.7044	10.9265	11.2423	9.86125	9.15978	10.1435	10.3011	9.53547	9.78712	10.3957	10.7873	8.19231	9.38543	9.79607			0.951134	0.9582	1.00852	0.951422	0.95953	0.830757	1.02463	0.965749			0.212095	1	-0.0371984
79	sp|P55196|AFAD_HUMAN	P55196	AFDN	Afadin OS=Homo sapiens OX=9606 GN=AFDN PE=1 SV=3	2	9.25457	9.04362	10.4724	10.046	10.4167	10.1407	10.8547	9.09043	10.5831	10.373	10.0765	9.24319	10.0733	11.9352	8.92297	9.47371			1.14356	1.14699	0.962197	0.920084	0.967037	1.17697	0.822041	1.04216			0.179503	1	-0.0630115
80	sp|Q8NB90|AFG2A_HUMAN	Q8NB90	AFG2A	ATPase family gene 2 protein homolog A OS=Homo sapiens OX=9606 GN=AFG2A PE=1 SV=3	2	9.66193	11.0098	10.0705	10.5121	9.72371	9.57611	9.24049	9.66744	10.3261	11.6047	10.9072	11.0805	8.15678	8.62398	10.0615	9.77705			1.06874	1.05403	1.08309	1.05408	0.838855	0.900573	1.08885	1.01134			0.801345	1	-0.157121
81	sp|Q9BVQ7|AFG2B_HUMAN	Q9BVQ7	AFG2B	ATPase family gene 2 protein homolog B OS=Homo sapiens OX=9606 GN=AFG2B PE=1 SV=2	2	10.8909	10.1278	8.01166	12.005	9.85493	7.34779	8.91262	9.43663	11.484	11.6373	10.7344	10.4451	11.0874	8.69934	10.5689	8.75645			1.05446	1.14904	1.33985	0.870064	1.12506	1.18394	1.18583	0.927921			0.0294288	1	0.013343
82	sp|Q9Y4W6|AFG32_HUMAN	Q9Y4W6	AFG3L2	Mitochondrial inner membrane m-AAA protease component AFG3L2 OS=Homo sapiens OX=9606 GN=AFG3L2 PE=1 SV=2	3	10.2299	9.71037	10.1842	10.193	9.93371	10.8367	9.67613	10.2383	10.1241	9.07814	9.77691	9.41505	9.45783	10.6761	11.0439	9.42573			0.98966	0.934891	0.960006	0.923677	0.952094	0.985182	1.14135	0.920637			0.383046	1	0.066159
83	sp|Q6ULP2|AFTIN_HUMAN	Q6ULP2	AFTPH	Aftiphilin OS=Homo sapiens OX=9606 GN=AFTPH PE=1 SV=3	1	10.9071	8.76774	9.91217	11.1821	9.04492	9.60583	10.7443	10.2314	8.05781	10.4466	9.01229	10.0837	12.2486	10.4181	10.3305	9.00678			0.738765	1.19148	0.909215	0.901774	1.35419	1.08456	0.96149	0.880304			0.450706	1	0.196121
84	sp|Q53H12|AGK_HUMAN	Q53H12	AGK	Acylglycerol kinase, mitochondrial OS=Homo sapiens OX=9606 GN=AGK PE=1 SV=2	1	8.45103	9.89392	9.23131	10.4905	11.7506	11.4239	10.9533	8.79433	9.2472	10.0867	9.30605	10.447	10.5389	10.5333	10.0724	8.77963			1.09421	1.01949	1.0081	0.99586	0.896878	0.922039	0.919576	0.998329			1.66681	1	-0.140217
85	sp|P35573|GDE_HUMAN	P35573	AGL	Glycogen debranching enzyme OS=Homo sapiens OX=9606 GN=AGL PE=1 SV=3	4	8.71301	9.47503	9.23527	10.0158	10.5739	10.6634	9.584	9.69986	8.06335	10.8134	10.9249	12.0899	9.43773	10.6275	10.3581	9.72484			0.925438	1.14126	1.18295	1.20708	0.892547	0.996631	1.08077	1.00257			0.736894	1	-0.161461
86	sp|Q9UKV8|AGO2_HUMAN	Q9UKV8	AGO2	Protein argonaute-2 OS=Homo sapiens OX=9606 GN=AGO2 PE=1 SV=3	2	9.34072	10.2736	10.7743	9.81729	9.65692	9.30043	10.332	9.56101	10.2811	10.7878	10.2163	10.0356	10.0167	9.11883	9.82505	10.6623			1.10068	1.05006	0.94821	1.02224	1.03726	0.980474	0.95093	1.11518			0.0725395	1	-0.0137119
87	sp|O00116|ADAS_HUMAN	O00116	AGPS	Alkyldihydroxyacetonephosphate synthase, peroxisomal OS=Homo sapiens OX=9606 GN=AGPS PE=1 SV=1	2	9.7564	10.3252	9.88211	8.84077	9.77404	9.73453	10.4741	10.4501	10.6912	10.8648	10.9367	9.98594	9.64481	9.78967	9.61235	9.23717			1.09582	1.05226	1.10671	1.12953	0.986778	1.00566	0.917724	0.883928			1.98502	1	-0.210108
88	sp|Q6RW13|ATRAP_HUMAN	Q6RW13	AGTRAP	Type-1 angiotensin II receptor-associated protein OS=Homo sapiens OX=9606 GN=AGTRAP PE=1 SV=1	1	11.4808	8.83972	9.76492	10.1284	12.088	8.48897	12.8153	7.33341	9.02362	9.59196	11.0639	8.40553	9.66264	10.2048	11.9041	9.20401			0.785977	1.0851	1.13302	0.829897	0.799358	1.20212	0.928899	1.25508			0.238745	1	0.120576
89	sp|P23526|SAHH_HUMAN	P23526	AHCY	Adenosylhomocysteinase OS=Homo sapiens OX=9606 GN=AHCY PE=1 SV=4	3	9.99595	11.0814	8.29433	9.10848	8.72573	11.5398	7.97331	10.2165	11.3358	10.179	9.96145	10.4602	9.07694	11.673	9.91013	10.468			1.13404	0.918566	1.201	1.1484	1.04025	1.01155	1.24291	1.02462			0.081548	1	-0.0251199
90	sp|O43865|SAHH2_HUMAN	O43865	AHCYL1	S-adenosylhomocysteine hydrolase-like protein 1 OS=Homo sapiens OX=9606 GN=AHCYL1 PE=1 SV=2	2	11.003	9.84417	9.90934	9.90454	9.17834	9.7368	9.55907	9.9721	11.4718	10.8985	10.641	10.1026	10.2325	9.63689	8.77847	9.13092			1.04261	1.1071	1.07383	1.02	1.11485	0.989739	0.91834	0.915646			0.709669	1	-0.1116
91	sp|Q09666|AHNK_HUMAN	Q09666	AHNAK	Neuroblast differentiation-associated protein AHNAK OS=Homo sapiens OX=9606 GN=AHNAK PE=1 SV=2	2	7.86455	8.41508	6.49524	9.33502	12.9982	11.7647	12.9999	11.0551	7.84625	8.73556	6.28153	9.23604	11.7367	11.6119	13.0537	10.5704			0.997672	1.03808	0.967098	0.989397	0.902946	0.987013	1.00414	0.956158			0.618345	1	-0.0529464
92	sp|O95433|AHSA1_HUMAN	O95433	AHSA1	Activator of 90 kDa heat shock protein ATPase homolog 1 OS=Homo sapiens OX=9606 GN=AHSA1 PE=1 SV=1	2	11.3195	10.1755	11.1215	8.85285	10.7048	10.0896	10.3871	9.02119	10.3028	10.0334	9.98248	9.73594	9.69862	10.052	9.28288	9.23987			0.910179	0.986042	0.897585	1.09975	0.906009	0.996271	0.893694	1.02424			0.111463	1	-0.0251565
93	sp|O95831|AIFM1_HUMAN	O95831	AIFM1	Apoptosis-inducing factor 1, mitochondrial OS=Homo sapiens OX=9606 GN=AIFM1 PE=1 SV=1	4	10.2112	10.7871	9.49975	10.3512	9.55042	10.1056	9.78564	9.97201	9.76033	10.5078	8.89733	10.5193	9.35124	10.3685	10.4881	9.84446			0.955843	0.974114	0.936586	1.01623	0.979145	1.02602	1.07179	0.98721			0.838178	1	0.0655938
94	sp|Q12904|AIMP1_HUMAN	Q12904	AIMP1	Aminoacyl tRNA synthase complex-interacting multifunctional protein 1 OS=Homo sapiens OX=9606 GN=AIMP1 PE=1 SV=2	1	10.6482	10.2063	9.57601	9.70676	9.44071	9.95256	11.078	9.66993	11.8447	10.5368	11.8905	9.39409	8.70947	8.49807	10.4354	8.41244			1.11236	1.03239	1.2417	0.967788	0.922544	0.853857	0.941988	0.869959			1.52098	1	-0.274034
95	sp|Q13155|AIMP2_HUMAN	Q13155	AIMP2	Aminoacyl tRNA synthase complex-interacting multifunctional protein 2 OS=Homo sapiens OX=9606 GN=AIMP2 PE=1 SV=2	1	10.5433	9.47618	9.73379	10.0596	9.3143	10.1473	9.75033	10.0502	10.0339	10.1064	9.88249	9.80903	10.1079	10.0542	10.5296	10.4014			0.951685	1.0665	1.01528	0.975092	1.08521	0.990823	1.07992	1.03495			0.653484	1	0.0645572
96	sp|O00170|AIP_HUMAN	O00170	AIP	AH receptor-interacting protein OS=Homo sapiens OX=9606 GN=AIP PE=1 SV=3	2	8.12192	10.4124	9.12848	10.5286	10.9495	9.36747	9.34381	10.6599	9.78254	9.94351	10.0874	10.7826	10.0214	9.92905	10.896	10.0454			1.20446	0.954965	1.10505	1.02412	0.915238	1.05995	1.16613	0.94236			0.275791	1	-0.0720287
97	sp|P54819|KAD2_HUMAN	P54819	AK2	Adenylate kinase 2, mitochondrial OS=Homo sapiens OX=9606 GN=AK2 PE=1 SV=2	2	10.1366	11.1567	7.73336	9.95352	10.3326	10.4406	9.85135	11.0954	9.8106	10.5498	9.0041	10.1573	9.89179	10.1004	9.29647	10.4894			0.967837	0.945606	1.16432	1.02047	0.957339	0.967418	0.943675	0.945389			0.625553	1	-0.0990537
98	sp|Q9UIJ7|KAD3_HUMAN	Q9UIJ7	AK3	GTP:AMP phosphotransferase AK3, mitochondrial OS=Homo sapiens OX=9606 GN=AK3 PE=1 SV=4	2	10.6722	10.2992	8.92601	10.6068	10.0127	10.9977	9.60236	9.74179	9.80145	9.95589	9.84107	9.59122	10.2783	9.81379	8.96699	10.8926			0.918409	0.966663	1.10252	0.904256	1.02653	0.892352	0.933832	1.11813			0.105891	1	0.0279732
99	sp|P27144|KAD4_HUMAN	P27144	AK4	Adenylate kinase 4, mitochondrial OS=Homo sapiens OX=9606 GN=AK4 PE=1 SV=1	3	11.1446	10.7142	10.1024	9.55936	10.1385	9.83199	9.61212	10.54	9.58274	9.80508	10.3913	9.92635	9.5918	9.04484	10.4898	9.52485			0.859855	0.915144	1.02861	1.03839	0.946081	0.91994	1.09131	0.903684			0.0286769	1	0.00758224
100	sp|Q9Y3D8|KAD6_HUMAN	Q9Y3D8	AK6	Adenylate kinase isoenzyme 6 OS=Homo sapiens OX=9606 GN=AK6 PE=1 SV=1	1	9.50376	10.7102	9.64375	10.8067	10.2515	9.59514	7.64651	11.6364	9.36745	11.0395	8.34187	10.8581	10.68	11.6604	8.99967	9.25912			0.985657	1.03074	0.865003	1.00476	1.04179	1.21524	1.17696	0.795704			0.285947	1	0.106302
101	sp|Q92667|AKAP1_HUMAN	Q92667	AKAP1	A-kinase anchor protein 1, mitochondrial OS=Homo sapiens OX=9606 GN=AKAP1 PE=1 SV=1	2	10.0818	10.2729	10.1215	9.94563	9.93875	10.3973	10.0711	9.51345	9.38703	11.5677	9.09987	10.0898	9.38035	10.2863	10.184	9.66256			0.931086	1.12604	0.899065	1.01449	0.943816	0.989324	1.01121	1.01567			0.00437834	1	0.00102681
102	sp|O43572|AKA10_HUMAN	O43572	AKAP10	A-kinase anchor protein 10, mitochondrial OS=Homo sapiens OX=9606 GN=AKAP10 PE=1 SV=2	1	10.9613	9.18098	10.6097	9.35052	9.51635	10.4978	9.03512	9.40506	9.88569	9.28437	10.4489	10.7977	10.1762	10.9044	9.92284	10.0231			0.901873	1.01126	0.98485	1.15477	1.06934	1.03874	1.09825	1.06572			0.451329	1	0.0814613
103	sp|Q9UKA4|AKA11_HUMAN	Q9UKA4	AKAP11	A-kinase anchor protein 11 OS=Homo sapiens OX=9606 GN=AKAP11 PE=1 SV=1	3	9.93487	10.1617	9.98728	9.58677	9.92992	9.62478	10.9936	9.18372	10.5165	9.68082	11.3497	9.64643	9.76777	9.54911	9.9308	10.1562			1.05854	0.952677	1.13642	1.00622	0.983671	0.992138	0.903323	1.10589			0.317228	1	-0.0605495
104	sp|Q02952|AKA12_HUMAN	Q02952	AKAP12	A-kinase anchor protein 12 OS=Homo sapiens OX=9606 GN=AKAP12 PE=1 SV=4	4	9.99443	11.5265	10.3896	8.96064	9.67956	10.2337	9.03782	10.6338	12.1469	10.1443	9.93233	9.37478	8.49656	9.82503	10.4159	9.20818			1.21537	0.880089	0.955991	1.04622	0.877783	0.960067	1.15248	0.865933			0.258238	1	-0.0867894
105	sp|Q12802|AKP13_HUMAN	Q12802	AKAP13	A-kinase anchor protein 13 OS=Homo sapiens OX=9606 GN=AKAP13 PE=1 SV=2	2	9.2324	9.86608	11.0506	9.75262	10.1461	9.70036	9.88727	9.55576	10.2612	9.49782	10.1905	10.1496	10.7667	9.35151	10.5437	10.0479			1.11144	0.962675	0.922167	1.0407	1.06117	0.964038	1.06639	1.0515			0.230283	1	0.0399494
106	sp|O43823|AKAP8_HUMAN	O43823	AKAP8	A-kinase anchor protein 8 OS=Homo sapiens OX=9606 GN=AKAP8 PE=1 SV=1	1	10.0068	9.68853	10.0862	8.46146	10.7694	9.58831	10.7464	10.0488	10.497	11.4495	9.45625	7.92499	11.4906	9.24704	9.79202	10.7466			1.04899	1.18176	0.937546	0.936598	1.06696	0.964408	0.911186	1.06944			0.111292	1	-0.0296247
107	sp|Q9ULX6|AKP8L_HUMAN	Q9ULX6	AKAP8L	A-kinase anchor protein 8-like OS=Homo sapiens OX=9606 GN=AKAP8L PE=1 SV=4	1	8.08352	10.094	10.8182	10.0765	11.4173	9.3164	4.68958	8.97325	13.6287	8.32998	7.3296	12.601	11.6514	11.4565	10.3257	11.2082			1.68599	0.825237	0.677523	1.25053	1.0205	1.22971	2.20184	1.24907			0.456046	1	0.38745
108	sp|P14550|AK1A1_HUMAN	P14550	AKR1A1	Aldo-keto reductase family 1 member A1 OS=Homo sapiens OX=9606 GN=AKR1A1 PE=1 SV=3	4	10.1935	9.42142	10.7427	9.5727	9.69998	9.96097	10.0207	10.1494	10.8634	9.82841	9.57298	9.91022	10.4071	10.0217	9.67051	9.96445			1.06572	1.0432	0.891114	1.03526	1.0729	1.00609	0.965055	0.981778			0.00496666	1	-0.00102075
109	sp|P15121|ALDR_HUMAN	P15121	AKR1B1	Aldo-keto reductase family 1 member B1 OS=Homo sapiens OX=9606 GN=AKR1B1 PE=1 SV=3	1	10.5337	9.73802	9.11454	11.3947	9.95083	10.5462	9.79453	9.30079	8.66871	12.5536	9.75569	9.30593	9.62729	10.2732	8.92934	10.513			0.822952	1.28913	1.07034	0.816692	0.967486	0.974114	0.911667	1.13033			0.0325364	1	0.0166457
110	sp|P31749|AKT1_HUMAN	P31749	AKT1	RAC-alpha serine/threonine-protein kinase OS=Homo sapiens OX=9606 GN=AKT1 PE=1 SV=2	2	10.7805	9.91238	9.79006	9.48337	9.40827	10.5344	9.69409	10.9559	9.84287	10.9406	10.1851	10.0446	9.73071	9.65564	9.32598	9.71566			0.913029	1.10373	1.04036	1.05918	1.03427	0.916585	0.962028	0.8868			0.729408	1	-0.114337
111	sp|Q96B36|AKTS1_HUMAN	Q96B36	AKT1S1	Proline-rich AKT1 substrate 1 OS=Homo sapiens OX=9606 GN=AKT1S1 PE=1 SV=1	1	10.5876	10.0198	9.0861	10.897	9.70441	9.45834	9.17169	9.81396	10.2652	10.3175	9.9815	11.0557	9.25208	10.1377	9.79327	10.4583			0.96955	1.02972	1.09855	1.01456	0.95339	1.07182	1.06777	1.06565			0.105333	1	0.0158666
112	sp|P31751|AKT2_HUMAN	P31751	AKT2	RAC-beta serine/threonine-protein kinase OS=Homo sapiens OX=9606 GN=AKT2 PE=1 SV=2	2	9.55857	10.4358	10.0388	9.65036	10.1516	9.95399	9.83071	10.2337	10.8023	9.34373	10.1764	9.62043	10.3864	9.61104	11.0049	9.20122			1.13012	0.895351	1.01371	0.996898	1.02312	0.965546	1.11944	0.899108			0.0364387	1	-0.010106
113	sp|Q9Y243|AKT3_HUMAN	Q9Y243	AKT3	RAC-gamma serine/threonine-protein kinase OS=Homo sapiens OX=9606 GN=AKT3 PE=1 SV=1	2	9.68934	10.5455	9.39492	10.356	11.1009	9.84278	9.41428	9.80585	10.4423	10.5619	8.72194	10.888	10.3206	9.91056	10.0228	8.98227			1.07771	1.00156	0.928368	1.05136	0.929705	1.00689	1.06464	0.916011			0.313835	1	-0.0516739
114	sp|Q9H8T0|AKTIP_HUMAN	Q9H8T0	AKTIP	AKT-interacting protein OS=Homo sapiens OX=9606 GN=AKTIP PE=1 SV=1	3	10.6289	9.98812	10.4604	9.61998	9.49357	10.392	10.8133	9.23048	9.43932	10.3387	10.4759	10.5144	10.3446	9.25723	9.62902	9.3741			0.88808	1.0351	1.00148	1.09298	1.08964	0.890808	0.890483	1.01556			0.202488	1	-0.0492416
115	sp|P13716|HEM2_HUMAN	P13716	ALAD	Delta-aminolevulinic acid dehydratase OS=Homo sapiens OX=9606 GN=ALAD PE=1 SV=1	2	9.55007	9.7585	11.2336	9.15923	8.86777	10.2298	9.39192	10.5737	10.3976	9.49801	10.0993	8.94337	11.0217	10.2792	10.0695	10.9266			1.08875	0.973307	0.89903	0.976432	1.2429	1.00484	1.07214	1.03337			0.797466	1	0.143214
116	sp|Q13740|CD166_HUMAN	Q13740	ALCAM	CD166 antigen OS=Homo sapiens OX=9606 GN=ALCAM PE=1 SV=2	2	10.6641	9.75428	9.95022	9.49972	11.2368	9.77208	10.0856	10.0158	10.0377	8.80381	10.4223	9.32982	10.5637	10.4126	9.9459	9.50544			0.941266	0.902559	1.04744	0.982115	0.9401	1.06555	0.98615	0.94904			0.157866	1	0.0253232
117	sp|P54886|P5CS_HUMAN	P54886	ALDH18A1	Delta-1-pyrroline-5-carboxylate synthase OS=Homo sapiens OX=9606 GN=ALDH18A1 PE=1 SV=2	4	11.7586	9.81779	10.0604	9.2595	10.8167	9.62979	10.4152	8.4888	11.5582	9.32882	9.96547	9.32321	10.8307	9.6867	10.7153	8.34477			0.982962	0.950196	0.990567	1.00688	1.0013	1.00591	1.02882	0.983033			0.699919	1	0.0322374
118	sp|O94788|AL1A2_HUMAN	O94788	ALDH1A2	Retinal dehydrogenase 2 OS=Homo sapiens OX=9606 GN=ALDH1A2 PE=1 SV=3	7	10.3958	10.9399	11.399	10.9011	10.4166	11.0499	10.3408	11.0538	8.56832	8.01496	7.39111	8.23787	10.8103	10.4484	10.0874	9.94476			0.824206	0.732638	0.648401	0.755693	1.03779	0.945563	0.975496	0.899665			2.22046	0.94275	0.385337
119	sp|P30837|AL1B1_HUMAN	P30837	ALDH1B1	Aldehyde dehydrogenase X, mitochondrial OS=Homo sapiens OX=9606 GN=ALDH1B1 PE=1 SV=4	5	10.5008	10.3516	10.0787	9.70948	10.4177	10.052	9.79642	10.3166	9.43484	9.80358	9.20683	9.43574	10.6184	9.52404	10.2314	10.5219			0.898492	0.947057	0.913497	0.971806	1.01926	0.947481	1.04441	1.0199			1.49413	1	0.111374
120	sp|Q3SY69|AL1L2_HUMAN	Q3SY69	ALDH1L2	Mitochondrial 10-formyltetrahydrofolate dehydrogenase OS=Homo sapiens OX=9606 GN=ALDH1L2 PE=1 SV=2	2	11.1131	10.0013	9.01353	9.19031	10.0687	9.83531	11.5068	9.82021	9.06059	9.17729	11.9464	10.0641	10.5435	9.31523	9.73445	9.60919			0.815308	0.917609	1.32538	1.09508	1.04716	0.947121	0.845973	0.978511			0.239546	1	-0.100842
121	sp|P05091|ALDH2_HUMAN	P05091	ALDH2	Aldehyde dehydrogenase, mitochondrial OS=Homo sapiens OX=9606 GN=ALDH2 PE=1 SV=2	1	10.3084	11.3073	10.0932	11.6467	11.0055	10.774	10.4109	13.0736	9.46313	9.40961	8.49433	9.10157	8.72213	9.05907	8.62208	8.50859			0.918004	0.83217	0.841592	0.781472	0.792528	0.840824	0.82818	0.650824			0.562009	1	-0.121054
122	sp|P51648|AL3A2_HUMAN	P51648	ALDH3A2	Aldehyde dehydrogenase family 3 member A2 OS=Homo sapiens OX=9606 GN=ALDH3A2 PE=1 SV=1	3	10.1703	10.676	8.79987	10.0076	10.4079	10.1529	9.94818	10.6124	9.14512	10.3106	8.8413	10.1622	10.8887	10.0938	9.69182	10.0911			0.899201	0.965774	1.00471	1.01545	1.0462	0.994182	0.974231	0.950881			0.248586	1	0.0302599
123	sp|P51649|SSDH_HUMAN	P51649	ALDH5A1	Succinate-semialdehyde dehydrogenase, mitochondrial OS=Homo sapiens OX=9606 GN=ALDH5A1 PE=1 SV=2	2	9.71083	9.70311	11.022	10.1875	9.93238	8.17312	9.93086	10.7945	11.1579	10.397	10.4877	8.62589	10.9474	10.0578	9.72497	9.14699			1.14902	1.07151	0.951526	0.846718	1.1022	1.2306	0.979268	0.847375			0.111819	1	0.0455689
124	sp|Q02252|MMSA_HUMAN	Q02252	ALDH6A1	Methylmalonate-semialdehyde/malonate-semialdehyde dehydrogenase [acylating], mitochondrial OS=Homo sapiens OX=9606 GN=ALDH6A1 PE=1 SV=2	2	10.0875	9.13066	10.2772	10.5645	10.282	10.6597	9.65951	10.3092	10.18	8.81947	8.99708	10.7618	10.2559	10.0594	10.5948	9.3611			1.00917	0.965918	0.875442	1.01868	0.997468	0.943688	1.09683	0.908029			0.13227	1	0.0272388
125	sp|P49419|AL7A1_HUMAN	P49419	ALDH7A1	Alpha-aminoadipic semialdehyde dehydrogenase OS=Homo sapiens OX=9606 GN=ALDH7A1 PE=1 SV=5	4	10.1646	9.55861	9.66715	10.3708	9.84185	10.4609	9.44194	10.2971	10.3864	10.0977	9.47973	10.1798	10.3639	10.0442	9.85333	9.79199			1.02182	1.0564	0.980613	0.981581	1.05304	0.960165	1.04357	0.950949			0.098352	1	-0.0125861
126	sp|P49189|AL9A1_HUMAN	P49189	ALDH9A1	4-trimethylaminobutyraldehyde dehydrogenase OS=Homo sapiens OX=9606 GN=ALDH9A1 PE=1 SV=3	3	9.72164	11.4374	8.93172	10.0445	9.0868	9.64089	9.73194	11.7713	8.63179	10.7614	9.24517	10.1199	10.3716	10.9974	8.80073	10.7059			0.887894	0.9409	1.03509	1.00751	1.14139	1.1407	0.904313	0.909497			0.2805	1	0.0744056
127	sp|P04075|ALDOA_HUMAN	P04075	ALDOA	Fructose-bisphosphate aldolase A OS=Homo sapiens OX=9606 GN=ALDOA PE=1 SV=2	4	10.627	10.205	10.3335	9.80509	9.76428	9.67616	9.93783	9.76612	10.1513	9.97792	10.9135	9.96967	10.2572	9.1833	9.88718	9.5449			0.955238	0.977746	1.05613	1.01679	1.05048	0.949064	0.994903	0.977349			0.101665	1	-0.0122666
128	sp|Q9BT22|ALG1_HUMAN	Q9BT22	ALG1	Chitobiosyldiphosphodolichol beta-mannosyltransferase OS=Homo sapiens OX=9606 GN=ALG1 PE=1 SV=2	1	9.428	9.82116	9.28019	9.78132	10.988	10.7588	9.9158	10.036	10.0474	8.64309	10.1673	10.8692	10.7222	8.44396	11.079	10.0184			1.0657	0.880047	1.0956	1.11122	0.975811	0.784839	1.11731	0.998248			0.33597	1	-0.104669
129	sp|Q9H553|ALG2_HUMAN	Q9H553	ALG2	Alpha-1,3/1,6-mannosyltransferase ALG2 OS=Homo sapiens OX=9606 GN=ALG2 PE=1 SV=1	1	9.44656	9.31496	9.50646	9.3591	8.63481	9.69026	11.5331	9.58834	10.3282	8.2832	11.1951	11.1671	11.4475	9.35166	10.9448	10.209			1.09333	0.889237	1.17763	1.19318	1.32573	0.965058	0.948993	1.06473			0.0469793	1	-0.0199072
130	sp|Q92685|ALG3_HUMAN	Q92685	ALG3	Dol-P-Man:Man(5)GlcNAc(2)-PP-Dol alpha-1,3-mannosyltransferase OS=Homo sapiens OX=9606 GN=ALG3 PE=1 SV=1	1	9.4205	7.36205	11.8549	9.79556	11.9886	8.91157	11.8428	9.21605	10.2673	8.72385	9.29073	10.1654	10.8463	10.7451	9.96065	9.60862			1.08989	1.18498	0.783706	1.03776	0.904721	1.20575	0.841075	1.0426			0.0695874	1	-0.0337337
131	sp|Q9Y673|ALG5_HUMAN	Q9Y673	ALG5	Dolichyl-phosphate beta-glucosyltransferase OS=Homo sapiens OX=9606 GN=ALG5 PE=1 SV=1	3	10.5387	9.58185	10.706	10.2986	9.44497	8.89373	9.42972	9.51264	11.069	11.0467	11.3894	10.0444	9.54555	8.65704	10.4089	9.43285			1.05032	1.15287	1.06383	0.975321	1.01065	0.973387	1.10384	0.991612			0.379592	1	-0.0556323
132	sp|Q6P6C2|ALKB5_HUMAN	Q6P6C2	ALKBH5	RNA demethylase ALKBH5 OS=Homo sapiens OX=9606 GN=ALKBH5 PE=1 SV=2	2	9.5015	10.0299	10.3152	9.67653	10.1594	9.44374	9.72626	10.3916	10.1692	9.26147	10.1833	9.57311	9.51179	10.2396	10.7692	11.0481			1.07028	0.923389	0.987208	0.989312	0.936252	1.08428	1.10723	1.06317			0.503903	0.997381	0.0770272
133	sp|Q3KRA9|ALKB6_HUMAN	Q3KRA9	ALKBH6	Alpha-ketoglutarate-dependent dioxygenase alkB homolog 6 OS=Homo sapiens OX=9606 GN=ALKBH6 PE=1 SV=2	1	9.72448	9.09348	10.2918	10.2721	10.3951	10.2261	9.89237	10.2451	10.1632	9.80131	10.8594	9.8468	9.68285	9.13658	10.5618	9.80763			1.04511	1.07784	1.05515	0.9586	0.931484	0.893458	1.06767	0.957299			0.770179	1	-0.105415
134	sp|Q9BT30|ALKB7_HUMAN	Q9BT30	ALKBH7	Alpha-ketoglutarate-dependent dioxygenase alkB homolog 7, mitochondrial OS=Homo sapiens OX=9606 GN=ALKBH7 PE=1 SV=1	2	10.2696	10.2407	10.497	10.8583	10.5092	10.7003	9.3227	9.42941	10.3328	10.3741	9.48849	9.09594	10.4884	9.73122	10.0523	8.6096			1.00616	1.01303	0.903924	0.837696	0.998017	0.909438	1.07826	0.913058			0.24329	1	0.0528403
135	sp|Q8TCU4|ALMS1_HUMAN	Q8TCU4	ALMS1	Centrosome-associated protein ALMS1 OS=Homo sapiens OX=9606 GN=ALMS1 PE=1 SV=4	1	8.5983	11.1273	10.6502	10.0588	9.2212	9.86927	8.75646	10.8319	11.1507	11.4975	7.89857	8.58688	9.18592	12.3913	9.9808	10.1949			1.29685	1.03327	0.741635	0.85367	0.996174	1.25555	1.13982	0.941191			0.350683	1	0.165347
136	sp|Q86V81|THOC4_HUMAN	Q86V81	ALYREF	THO complex subunit 4 OS=Homo sapiens OX=9606 GN=ALYREF PE=1 SV=3	3	9.31941	9.25439	8.49377	9.18669	10.3044	10.0835	12.1338	12.0901	8.12507	9.06419	8.18414	9.05571	10.1887	10.9744	12.0926	11.4491			0.871844	0.979447	0.963546	0.985742	0.988774	1.08835	0.996605	0.946983			0.660768	1	0.0811188
137	sp|P17707|DCAM_HUMAN	P17707	AMD1	S-adenosylmethionine decarboxylase proenzyme OS=Homo sapiens OX=9606 GN=AMD1 PE=1 SV=2	1	10.313	9.9398	8.99003	10.8452	9.45873	10.1595	9.53603	11.3709	9.35171	10.6875	9.62895	11.512	9.53801	9.87945	8.93904	9.85005			0.906791	1.07523	1.07107	1.06148	1.00838	0.97243	0.937397	0.866248			0.771625	1	-0.11933
138	sp|Q4VCS5|AMOT_HUMAN	Q4VCS5	AMOT	Angiomotin OS=Homo sapiens OX=9606 GN=AMOT PE=1 SV=1	1	9.65159	10.2123	10.8796	8.0965	10.0231	10.7522	10.5357	10.1593	10.9253	10.0731	10.2189	8.77584	9.76191	9.83337	10.3692	9.73225			1.13196	0.986367	0.939267	1.0839	0.973946	0.914547	0.984196	0.957966			0.755572	1	-0.109191
139	sp|Q01433|AMPD2_HUMAN	Q01433	AMPD2	AMP deaminase 2 OS=Homo sapiens OX=9606 GN=AMPD2 PE=1 SV=3	2	11.0566	9.94753	11.0449	10.6592	10.0476	9.51413	10.059	10.5261	9.45008	8.7748	11.01	9.34137	9.2966	9.21074	9.84244	10.219			0.8547	0.882109	0.996836	0.876366	0.925256	0.968112	0.978474	0.970828			0.797052	1	0.092378
140	sp|P49418|AMPH_HUMAN	P49418	AMPH	Amphiphysin OS=Homo sapiens OX=9606 GN=AMPH PE=1 SV=1	1	12.5966	9.35568	8.96617	10.7962	12.2779	9.25426	8.49577	9.68333	9.2144	10.1116	9.00519	10.1398	11.5397	10.5503	8.38409	9.62904			0.731499	1.0808	1.00435	0.939202	0.939877	1.14004	0.986855	0.994393			0.386972	1	0.123909
141	sp|Q86W34-5|AMZ2_HUMAN	Q86W34-5	AMZ2	Isoform of Q86W34, Isoform 2 of Archaemetzincin-2 OS=Homo sapiens OX=9606 GN=AMZ2	1	10.8666	7.52165	11.6742	9.96492	8.50508	10.8113	9.02548	8.6113	11.5231	9.9765	10.0186	11.4646	10.6927	10.889	9.64777	8.80727			1.06041	1.32637	0.858184	1.15049	1.25722	1.00719	1.06895	1.02276			0.00246372	1	-0.00112341
142	sp|Q9H1A4|APC1_HUMAN	Q9H1A4	ANAPC1	Anaphase-promoting complex subunit 1 OS=Homo sapiens OX=9606 GN=ANAPC1 PE=1 SV=1	2	10.4073	9.22059	11.6591	9.55	9.90379	8.33265	10.646	9.10757	9.40483	9.98728	11.9711	9.69474	9.72837	10.6491	10.1793	9.55839			0.90368	1.08315	1.02676	1.01516	0.982287	1.27799	0.956157	1.0495			0.284921	1	0.0760495
143	sp|Q9UM13|APC10_HUMAN	Q9UM13	ANAPC10	Anaphase-promoting complex subunit 10 OS=Homo sapiens OX=9606 GN=ANAPC10 PE=1 SV=1	1	10.3032	10.5224	11.0186	9.30732	9.58571	8.67234	10.8615	7.89477	11.2655	11.8295	9.89035	7.19358	11.2636	9.56632	10.5091	10.3162			1.0934	1.12421	0.897601	0.772895	1.17504	1.10308	0.967548	1.30671			0.727181	0.984765	0.235592
144	sp|Q9UJX4|APC5_HUMAN	Q9UJX4	ANAPC5	Anaphase-promoting complex subunit 5 OS=Homo sapiens OX=9606 GN=ANAPC5 PE=1 SV=2	3	8.90203	9.4608	9.95356	11.3273	9.50519	9.25735	11.8328	10.6472	8.1935	10.259	10.559	11.1663	9.96205	8.94238	10.3531	9.67848			0.920408	1.08437	1.06082	0.985787	1.04806	0.965976	0.874948	0.909016			0.557672	1	-0.0935744
145	sp|Q9UJX3|APC7_HUMAN	Q9UJX3	ANAPC7	Anaphase-promoting complex subunit 7 OS=Homo sapiens OX=9606 GN=ANAPC7 PE=1 SV=5	2	9.91144	9.60323	10.5648	9.14667	11.2702	9.60947	10.9503	10.413	10.4735	9.47831	9.85096	8.87413	9.88617	10.6629	9.20289	10.1021			1.0567	0.986992	0.932434	0.970204	0.877198	1.10963	0.840426	0.970149			0.256719	1	-0.0623983
146	sp|Q12955-4|ANK3_HUMAN	Q12955-4	ANK3	Isoform of Q12955, Isoform 2 of Ankyrin-3 OS=Homo sapiens OX=9606 GN=ANK3	2	11.4715	9.53893	10.1587	9.75396	9.93774	8.52647	11.0081	8.78453	11.9518	10.634	10.0161	8.92107	10.4267	9.18611	10.1103	9.57403			1.04188	1.1148	0.985958	0.91461	1.0492	1.07736	0.918445	1.08987			0.125563	1	0.0278553
147	sp|Q9P2R3|ANFY1_HUMAN	Q9P2R3	ANKFY1	Rabankyrin-5 OS=Homo sapiens OX=9606 GN=ANKFY1 PE=1 SV=2	3	10.0655	8.56134	9.33492	10.6198	10.154	8.18878	10.1055	11.4176	9.27118	10.2561	10.9697	9.93153	10.1878	11.433	9.88789	9.61529			0.921083	1.19796	1.17513	0.935189	1.00334	1.39618	0.978466	0.842147			0.0329439	1	-0.0177739
148	sp|Q8IWZ3|ANKH1_HUMAN	Q8IWZ3	ANKHD1	Ankyrin repeat and KH domain-containing protein 1 OS=Homo sapiens OX=9606 GN=ANKHD1 PE=1 SV=1	3	9.66964	9.4222	11.5389	10.2623	7.32988	9.44664	10.671	10.1436	11.4973	9.11485	10.5833	9.34757	9.9554	10.7316	10.2357	10.05			1.18901	0.96738	0.917188	0.910861	1.3582	1.13602	0.959207	0.990777			0.472084	1	0.152431
149	sp|Q86XL3|ANKL2_HUMAN	Q86XL3	ANKLE2	Ankyrin repeat and LEM domain-containing protein 2 OS=Homo sapiens OX=9606 GN=ANKLE2 PE=1 SV=4	2	9.22705	12.4024	9.54375	7.51193	11.4549	11.3258	10.1868	11.0738	11.7147	9.2459	10.7275	8.53882	9.78783	8.31961	10.1451	8.79402			1.26961	0.745495	1.12404	1.1367	0.854465	0.734571	0.995907	0.794127			0.793389	1	-0.32115
150	sp|O75179|ANR17_HUMAN	O75179	ANKRD17	Ankyrin repeat domain-containing protein 17 OS=Homo sapiens OX=9606 GN=ANKRD17 PE=1 SV=3	1	9.93155	9.9147	9.55202	7.15732	13.5503	8.21698	10.4555	11.0675	17.6193	12.2287	10.7713	5.70142	8.9046	9.81998	9.07439	6.03443			1.77407	1.23339	1.12764	0.796586	0.657151	1.19508	0.867903	0.54524			0.886388	0.917692	-0.600733
151	sp|O15084|ANR28_HUMAN	O15084	ANKRD28	Serine/threonine-protein phosphatase 6 regulatory ankyrin repeat subunit A OS=Homo sapiens OX=9606 GN=ANKRD28 PE=1 SV=5	3	9.24782	10.3309	10.8308	9.92569	10.1324	9.90334	10.4901	9.51849	10.853	9.63721	9.98283	10.3751	10.0842	8.77637	9.04838	10.8634			1.17357	0.932852	0.921708	1.04527	0.995247	0.886203	0.862562	1.14129			0.229517	1	-0.0701718
152	sp|Q86W74|ANR46_HUMAN	Q86W74	ANKRD46	Ankyrin repeat domain-containing protein 46 OS=Homo sapiens OX=9606 GN=ANKRD46 PE=1 SV=2	1	10.9015	11.2817	10.3948	11.9064	7.58848	8.77311	11.851	9.38771	12.8665	10.0209	8.54923	10.9032	9.51912	10.2321	6.83213	8.99209			1.18024	0.888245	0.82245	0.915737	1.25442	1.1663	0.576503	0.957858			0.00986588	1	0.00827894
153	sp|Q9ULJ7|ANR50_HUMAN	Q9ULJ7	ANKRD50	Ankyrin repeat domain-containing protein 50 OS=Homo sapiens OX=9606 GN=ANKRD50 PE=1 SV=4	1	9.01551	8.22452	10.8547	10.1849	7.11583	10.1683	12.5034	13.1334	7.76148	9.90363	9.66205	8.78344	9.34071	10.8075	12.2103	10.3304			0.860904	1.20416	0.890125	0.862402	1.31267	1.06286	0.976559	0.786573			0.222641	1	0.107355
154	sp|Q9H8Y5|ANKZ1_HUMAN	Q9H8Y5	ANKZF1	tRNA endonuclease ANKZF1 OS=Homo sapiens OX=9606 GN=ANKZF1 PE=1 SV=1	1	9.06786	9.9491	9.03732	11.1197	9.47562	10.3885	10.1539	9.36824	10.687	8.94839	10.0228	8.61046	8.93057	11.7578	12.3908	10.092			1.17856	0.899418	1.10905	0.774345	0.94248	1.13181	1.2203	1.07725			0.423346	1	0.155824
155	sp|Q9NQW6|ANLN_HUMAN	Q9NQW6	ANLN	Anillin OS=Homo sapiens OX=9606 GN=ANLN PE=1 SV=2	1	9.13277	9.45606	12.0571	9.96745	9.66739	8.68325	10.3977	10.9116	10.3154	9.16565	9.83888	12.2048	9.69458	9.95984	8.68905	9.85857			1.1295	0.969289	0.816023	1.22446	1.00281	1.14702	0.835674	0.903498			0.201855	1	-0.0832405
156	sp|Q9NW15|ANO10_HUMAN	Q9NW15	ANO10	Anoctamin-10 OS=Homo sapiens OX=9606 GN=ANO10 PE=1 SV=2	1	10.7662	10.0412	10.5759	9.69215	10.4394	9.48405	11.1627	8.88179	10.8343	10.1016	9.9994	10.206	9.7127	8.7341	10.1141	9.2543			1.00633	1.00601	0.945485	1.05301	0.930386	0.920925	0.906057	1.04194			0.674552	1	-0.0793463
157	sp|Q4KMQ2|ANO6_HUMAN	Q4KMQ2	ANO6	Anoctamin-6 OS=Homo sapiens OX=9606 GN=ANO6 PE=1 SV=2	3	10.3239	8.47332	9.111	9.50176	10.7636	9.58258	10.6031	9.30175	10.9641	9.74284	10.2101	10.6826	9.5986	9.84945	10.9212	10.3702			1.06202	1.14983	1.12064	1.12427	0.891767	1.02785	1.03	1.11486			0.880981	1	-0.136913
158	sp|P39687|AN32A_HUMAN	P39687	ANP32A	Acidic leucine-rich nuclear phosphoprotein 32 family member A OS=Homo sapiens OX=9606 GN=ANP32A PE=1 SV=1	2	9.85472	10.4732	11.3798	11.4448	7.79263	8.16452	9.06932	11.6456	10.0718	11.5401	8.29019	9.93113	8.79176	11.8274	10.6495	9.07367			1.02203	1.10187	0.728501	0.867744	1.12822	1.44863	1.17423	0.779149			0.537184	1	0.26767
159	sp|Q92688|AN32B_HUMAN	Q92688	ANP32B	Acidic leucine-rich nuclear phosphoprotein 32 family member B OS=Homo sapiens OX=9606 GN=ANP32B PE=1 SV=1	4	9.62673	13.1865	9.85256	10.4069	9.51071	10.8825	9.30339	11.0005	9.22899	9.69895	8.6535	8.49619	9.93352	10.0438	8.46035	11.715			0.958684	0.735522	0.8783	0.816401	1.04446	0.922931	0.909384	1.06495			1.13226	1	0.221171
160	sp|Q9BTT0|AN32E_HUMAN	Q9BTT0	ANP32E	Acidic leucine-rich nuclear phosphoprotein 32 family member E OS=Homo sapiens OX=9606 GN=ANP32E PE=1 SV=1	1	6.27697	11.5126	11.0203	8.5074	12.1582	10.5789	6.82897	8.29572	11.2659	15.7	9.71063	11.9828	11.7039	9.7478	5.61944	9.09058			1.7948	1.36373	0.881162	1.40851	0.962637	0.921435	0.822883	1.09582			0.975978	0.966578	-0.48131
161	sp|P04083|ANXA1_HUMAN	P04083	ANXA1	Annexin A1 OS=Homo sapiens OX=9606 GN=ANXA1 PE=1 SV=2	1	8.3928	8.20743	17.5009	9.35479	8.11966	11.1725	13.4911	8.87951	10.1461	8.94019	9.13246	8.9162	13.1799	7.17444	7.62576	9.76615			1.20891	1.08928	0.521827	0.953116	1.62321	0.642152	0.565244	1.09985			0.00286893	1	-0.00383903
162	sp|P50995|ANX11_HUMAN	P50995	ANXA11	Annexin A11 OS=Homo sapiens OX=9606 GN=ANXA11 PE=1 SV=1	2	9.86035	12.6439	8.27234	9.5695	9.4342	12.3243	9.40912	10.961	9.54284	10.2596	8.99276	9.43051	10.2431	9.80271	8.6555	10.5981			0.9678	0.811428	1.08709	0.985475	1.08574	0.795394	0.919905	0.966888			0.0936085	1	-0.0328189
163	sp|P07355|ANXA2_HUMAN	P07355	ANXA2	Annexin A2 OS=Homo sapiens OX=9606 GN=ANXA2 PE=1 SV=2	6	9.89966	9.49632	8.13533	9.75133	11.5661	10.3684	10.9037	9.90702	9.27571	9.70514	8.42639	9.72209	12.1582	10.4415	10.4326	9.81049			0.936972	1.02199	1.03578	0.997002	1.05119	1.00705	0.9568	0.990257			0.0416651	1	0.00512017
164	sp|P09525|ANXA4_HUMAN	P09525	ANXA4	Annexin A4 OS=Homo sapiens OX=9606 GN=ANXA4 PE=1 SV=4	2	9.09997	10.8035	9.41455	9.2804	9.84275	10.627	9.27482	10.505	9.64909	9.21268	9.1209	9.97591	11.0254	11.6715	9.41142	11.085			1.06034	0.852747	0.968809	1.07494	1.12016	1.0983	1.01473	1.05522			0.658586	1	0.121084
165	sp|P08758|ANXA5_HUMAN	P08758	ANXA5	Annexin A5 OS=Homo sapiens OX=9606 GN=ANXA5 PE=1 SV=2	5	9.89245	10.5033	9.9552	9.6927	9.16372	11.34	9.46602	10.3266	9.48925	10.3921	10.2299	9.87495	9.34755	10.2782	9.70116	10.347			0.959242	0.989417	1.02759	1.0188	1.02006	0.906367	1.02484	1.00197			0.128527	1	-0.0164233
166	sp|P08133|ANXA6_HUMAN	P08133	ANXA6	Annexin A6 OS=Homo sapiens OX=9606 GN=ANXA6 PE=1 SV=3	2	7.53597	7.48895	8.23251	11.3705	10.4364	14.1539	10.5797	12.7914	6.41128	7.45252	5.7328	8.02226	11.5825	13.4	12.5608	12.2486			0.850758	0.995136	0.696361	0.705532	1.10982	0.946736	1.18726	0.957567			1.33014	1	0.380489
167	sp|Q10567|AP1B1_HUMAN	Q10567	AP1B1	AP-1 complex subunit beta-1 OS=Homo sapiens OX=9606 GN=AP1B1 PE=1 SV=3	2	10.0446	10.4414	8.15631	9.86575	10.1783	10.5511	8.24967	11.1243	9.98212	12.2243	8.80092	9.64734	9.1511	11.8252	9.09853	10.659			0.993779	1.17075	1.07903	0.977863	0.89908	1.12075	1.1029	0.958172			0.207164	1	-0.0513088
168	sp|O43747|AP1G1_HUMAN	O43747	AP1G1	AP-1 complex subunit gamma-1 OS=Homo sapiens OX=9606 GN=AP1G1 PE=1 SV=5	4	9.87638	9.33003	10.3769	9.90825	10.1828	9.95037	9.47886	9.59567	11.0916	10.6709	9.91833	9.16115	10.4269	9.91293	10.5756	9.54336			1.12304	1.14371	0.955812	0.924599	1.02398	0.996238	1.1157	0.994549			0.00376353	1	-0.00100443
169	sp|O75843|AP1G2_HUMAN	O75843	AP1G2	AP-1 complex subunit gamma-like 2 OS=Homo sapiens OX=9606 GN=AP1G2 PE=1 SV=1	3	9.36327	10.2703	10.7003	9.30968	10.8698	10.1609	9.97248	10.1756	9.88124	9.7293	10.7556	9.78248	9.8957	9.97891	9.57049	9.58389			1.05532	0.947322	1.00517	1.05079	0.910382	0.982089	0.95969	0.941847			1.13199	1	-0.09646
170	sp|Q9BXS5|AP1M1_HUMAN	Q9BXS5	AP1M1	AP-1 complex subunit mu-1 OS=Homo sapiens OX=9606 GN=AP1M1 PE=1 SV=3	3	10.1344	9.99332	11.1419	9.48545	9.96081	10.6431	10.0254	8.86741	11.502	10.55	10.2298	9.23224	9.98146	9.56264	9.41739	9.27277			1.13495	1.0557	0.918144	0.973305	1.00207	0.898486	0.939356	1.04571			0.357299	1	-0.0689509
171	sp|O95782|AP2A1_HUMAN	O95782	AP2A1	AP-2 complex subunit alpha-1 OS=Homo sapiens OX=9606 GN=AP2A1 PE=1 SV=3	4	10.0505	8.80833	10.6706	9.92095	10.7938	9.1636	10.2935	9.11725	11.0976	9.42482	11.291	9.66372	10.7522	9.1344	10.85	8.96782			1.10418	1.06999	1.05814	0.974072	0.996146	0.996813	1.05407	0.98361			0.63017	1	-0.0605611
172	sp|O94973|AP2A2_HUMAN	O94973	AP2A2	AP-2 complex subunit alpha-2 OS=Homo sapiens OX=9606 GN=AP2A2 PE=1 SV=2	5	9.25839	8.64708	11.3437	9.77526	9.66838	9.65397	10.3619	9.77296	10.0449	10.1741	10.502	10.1014	10.7553	9.64065	9.8958	10.4042			1.08495	1.17659	0.925799	1.03337	1.11242	0.998621	0.955014	1.06459			0.119842	1	-0.0281921
173	sp|P63010|AP2B1_HUMAN	P63010	AP2B1	AP-2 complex subunit beta OS=Homo sapiens OX=9606 GN=AP2B1 PE=1 SV=1	2	10.3829	9.7067	9.89078	9.26908	10.4603	9.25168	9.41311	9.16723	10.6053	9.77645	10.8761	10.7176	10.6587	9.86944	10.2391	9.71547			1.02142	1.00719	1.09962	1.15628	1.01897	1.06677	1.08775	1.0598			0.1105	1	-0.0154741
174	sp|Q96CW1|AP2M1_HUMAN	Q96CW1	AP2M1	AP-2 complex subunit mu OS=Homo sapiens OX=9606 GN=AP2M1 PE=1 SV=2	2	9.53247	9.3297	10.324	9.20058	11.2144	10.1935	10.266	10.4009	10.4858	9.13437	9.19352	10.4718	10.2118	10.2248	10.6441	9.17228			1.10001	0.979063	0.890503	1.13817	0.9106	1.00307	1.03683	0.88187			0.43409	1	-0.0965679
175	sp|P53680|AP2S1_HUMAN	P53680	AP2S1	AP-2 complex subunit sigma OS=Homo sapiens OX=9606 GN=AP2S1 PE=1 SV=2	1	9.09433	10.8189	10.9252	9.99967	10.156	11.9829	9.69173	9.60923	8.47607	8.99164	10.9655	10.406	9.57468	8.81873	9.60715	10.8822			0.932017	0.831104	1.00369	1.04064	0.942759	0.73594	0.991272	1.13248			0.031419	1	-0.0137135
176	sp|O00203|AP3B1_HUMAN	O00203	AP3B1	AP-3 complex subunit beta-1 OS=Homo sapiens OX=9606 GN=AP3B1 PE=1 SV=3	3	10.2397	11.6898	9.26509	10.1457	9.99634	10.6831	8.83879	10.9881	9.62663	10.5565	11.1282	9.98461	8.97209	8.38213	9.38627	10.1169			0.940128	0.903053	1.20109	0.984122	0.897538	0.784612	1.06194	0.920707			0.483204	1	-0.135862
177	sp|O14617|AP3D1_HUMAN	O14617	AP3D1	AP-3 complex subunit delta-1 OS=Homo sapiens OX=9606 GN=AP3D1 PE=1 SV=1	1	10.5119	10.687	11.2871	9.10214	9.49303	10.8421	9.11397	8.38223	6.34977	10.5215	10.2645	12.2126	11.7805	11.8598	10.1759	7.41585			0.604057	0.984516	0.9094	1.34173	1.24096	1.09387	1.11652	0.884711			0.358015	1	0.221467
178	sp|Q9Y2T2|AP3M1_HUMAN	Q9Y2T2	AP3M1	AP-3 complex subunit mu-1 OS=Homo sapiens OX=9606 GN=AP3M1 PE=1 SV=1	3	9.6083	10.2093	9.53747	10.2252	9.413	11.5629	10.1061	9.824	10.2228	10.5905	10.2601	9.53619	8.35308	10.1195	10.0991	10.3324			1.06396	1.03734	1.07577	0.932621	0.887398	0.875164	0.999308	1.05175			0.650217	1	-0.109996
179	sp|Q92572|AP3S1_HUMAN	Q92572	AP3S1	AP-3 complex subunit sigma-1 OS=Homo sapiens OX=9606 GN=AP3S1 PE=1 SV=1	1	9.52381	11.5232	10.7101	10.4287	9.40577	7.92673	12.374	10.2907	7.57498	9.88662	9.6531	9.69339	11.3404	7.88326	10.9559	10.8294			0.795373	0.857978	0.90131	0.92949	1.20569	0.994515	0.885393	1.05235			1.12988	1	0.24165
180	sp|Q2VPB7|AP5B1_HUMAN	Q2VPB7	AP5B1	AP-5 complex subunit beta-1 OS=Homo sapiens OX=9606 GN=AP5B1 PE=1 SV=4	1	9.54001	9.64844	9.88499	9.19414	9.40594	9.74049	9.49716	8.73508	10.8262	10.1656	11.2603	10.6394	11.3083	9.69991	9.94922	10.5049			1.13482	1.0536	1.13913	1.1572	1.20225	0.995833	1.0476	1.20261			0.0733857	1	-0.0158446
181	sp|Q9NUS5|AP5S1_HUMAN	Q9NUS5	AP5S1	AP-5 complex subunit sigma-1 OS=Homo sapiens OX=9606 GN=AP5S1 PE=1 SV=1	1	10.4785	11.5868	9.45715	12.6263	10.6919	8.79564	8.83841	10.4825	9.62858	10.3552	10.2211	9.27092	10.7298	10.0043	8.63502	8.19786			0.91889	0.893707	1.08078	0.734253	1.00355	1.13741	0.976988	0.782052			0.270348	1	0.105089
182	sp|O14727|APAF_HUMAN	O14727	APAF1	Apoptotic protease-activating factor 1 OS=Homo sapiens OX=9606 GN=APAF1 PE=1 SV=2	1	10.9428	9.20802	10.6435	9.68171	10.2593	10.2724	10.59	9.74797	9.09294	8.83476	11.0888	10.0746	9.4153	10.4179	9.50638	10.2236			0.830952	0.959464	1.04183	1.04059	0.917737	1.01416	0.897675	1.04879			0.0177276	1	0.00494295
183	sp|P13798|ACPH_HUMAN	P13798	APEH	Acylamino-acid-releasing enzyme OS=Homo sapiens OX=9606 GN=APEH PE=1 SV=4	4	9.81879	9.70899	10.8451	10.2647	10.0454	9.11503	10.1559	10.1513	10.3415	10.2324	9.95847	11.0819	9.78861	9.4612	9.22002	9.81077			1.05324	1.05391	0.918244	1.07961	0.974439	1.03798	0.907853	0.966453			0.538361	0.999268	-0.0775805
184	sp|P27695|APEX1_HUMAN	P27695	APEX1	DNA repair nuclease/redox regulator APEX1 OS=Homo sapiens OX=9606 GN=APEX1 PE=1 SV=2	2	9.53435	10.0015	9.54114	10.3727	9.77849	10.5835	9.92372	11.2829	9.39293	10.4668	9.90425	10.0408	9.03238	10.678	10.2321	9.23444			0.985167	1.04653	1.03806	0.968006	0.923698	1.00893	1.03108	0.818448			0.539879	1	-0.0993954
185	sp|Q9UBZ4|APEX2_HUMAN	Q9UBZ4	APEX2	DNA-(apurinic or apyrimidinic site) endonuclease 2 OS=Homo sapiens OX=9606 GN=APEX2 PE=1 SV=1	1	11.3082	9.74265	11.0713	8.68895	10.461	9.7544	9.35694	11.0691	10.9167	11.151	9.85387	10.0618	8.78471	10.6999	7.49949	9.57997			0.965378	1.14455	0.890035	1.158	0.839761	1.09693	0.80149	0.865469			0.742824	1	-0.20842
186	sp|Q9BZZ5|API5_HUMAN	Q9BZZ5	API5	Apoptosis inhibitor 5 OS=Homo sapiens OX=9606 GN=API5 PE=1 SV=3	4	10.6632	9.95112	10.3096	9.67327	10.4939	9.96572	9.37971	10.0481	10.5673	9.96339	10.4763	9.71393	10.1998	9.2295	9.54724	9.818			0.991012	1.00123	1.01617	1.0042	0.97197	0.926125	1.01786	0.977104			0.676405	1	-0.0443904
187	sp|Q96GX9|MTNB_HUMAN	Q96GX9	APIP	Methylthioribulose-1-phosphate dehydratase OS=Homo sapiens OX=9606 GN=APIP PE=1 SV=1	2	7.81471	9.73828	11.706	9.73485	10.5619	10.9354	9.96201	10.5728	8.89665	8.46421	10.6663	10.6236	11.5887	10.1327	9.14766	9.45412			1.13845	0.869169	0.911181	1.09129	1.09721	0.926596	0.918254	0.894193			0.199258	1	-0.0592858
188	sp|Q9HDC9|APMAP_HUMAN	Q9HDC9	APMAP	Adipocyte plasma membrane-associated protein OS=Homo sapiens OX=9606 GN=APMAP PE=1 SV=2	3	11.2509	9.21054	10.4382	10.6712	9.86592	9.04916	9.71751	10.0463	10.3388	10.0624	10.0159	9.89254	10.7432	9.78615	9.71868	9.19269			0.918925	1.09248	0.959543	0.927033	1.08892	1.08144	1.00012	0.915035			0.354771	1	0.0677958
189	sp|P04114|APOB_HUMAN	P04114	APOB	Apolipoprotein B-100 OS=Homo sapiens OX=9606 GN=APOB PE=1 SV=3	1	10.2962	10.0894	11.2098	10.0472	8.93643	10.756	10.5097	9.21936	9.95887	8.97563	10.9864	9.87789	9.14553	8.43363	9.43141	12.1267			0.967235	0.889611	0.980076	0.983152	1.0234	0.784089	0.897403	1.31535			0.104836	1	0.0480238
190	sp|Q6UXV4|MIC27_HUMAN	Q6UXV4	APOOL	MICOS complex subunit MIC27 OS=Homo sapiens OX=9606 GN=APOOL PE=1 SV=1	2	10.1833	10.4213	8.84804	9.94788	10.0649	10.9509	11.476	8.72339	9.25388	9.83949	9.50793	9.32572	10.4586	11.0339	11.3033	8.66135			0.90873	0.944172	1.07458	0.937458	1.03911	1.00758	0.984949	0.992888			0.463844	1	0.0611066
191	sp|Q9UKG1|DP13A_HUMAN	Q9UKG1	APPL1	DCC-interacting protein 13-alpha OS=Homo sapiens OX=9606 GN=APPL1 PE=1 SV=1	1	10.9982	11.1442	9.97878	8.52833	9.79248	11.1816	11.1022	8.06478	9.75526	10.7087	8.53013	8.54137	9.56812	9.83581	10.5607	11.7094			0.886988	0.960922	0.854827	1.00153	0.977089	0.879641	0.951219	1.45192			0.436147	1	0.175492
192	sp|P07741|APT_HUMAN	P07741	APRT	Adenine phosphoribosyltransferase OS=Homo sapiens OX=9606 GN=APRT PE=1 SV=2	3	10.1696	10.2398	9.88592	10.1673	9.85686	9.8989	9.77585	9.59285	10.2275	10.464	10.0975	10.2013	9.65677	9.8234	9.85379	10.0886			1.00569	1.0219	1.0214	1.00334	0.979701	0.992373	1.00797	1.05168			0.121359	1	-0.00782145
193	sp|O60306|AQR_HUMAN	O60306	AQR	RNA helicase aquarius OS=Homo sapiens OX=9606 GN=AQR PE=1 SV=4	2	8.35036	9.46128	8.20131	11.7931	8.92848	7.81227	13.5104	12.4892	8.55899	10.2871	9.07398	7.77643	10.5452	12.6457	11.2822	9.28398			1.02498	1.08729	1.10641	0.659406	1.18107	1.6187	0.835072	0.74336			0.169448	1	0.136396
194	sp|P48444|COPD_HUMAN	P48444	ARCN1	Coatomer subunit delta OS=Homo sapiens OX=9606 GN=ARCN1 PE=1 SV=1	1	12.9154	10.1734	10.6111	8.8193	8.55032	7.52192	10.7746	10.2765	10.2122	8.28832	10.6596	10.9431	12.5507	9.02034	9.61204	9.07114			0.790705	0.814707	1.00457	1.24081	1.46787	1.19921	0.892101	0.882704			0.364615	1	0.196914
195	sp|P84077|ARF1_HUMAN	P84077	ARF1	ADP-ribosylation factor 1 OS=Homo sapiens OX=9606 GN=ARF1 PE=1 SV=2	3	9.39416	10.1166	9.53784	9.85731	10.0709	10.1699	9.37164	9.68873	9.57246	10.7527	10.4757	10.6951	10.2242	9.98163	9.34379	10.7474			1.01898	1.06288	1.09833	1.08499	1.01523	0.981484	0.997029	1.10927			0.565796	1	-0.0569834
196	sp|P18085|ARF4_HUMAN	P18085	ARF4	ADP-ribosylation factor 4 OS=Homo sapiens OX=9606 GN=ARF4 PE=1 SV=3	4	9.43714	10.413	9.76818	10.244	9.77414	10.1347	9.12559	11.3154	9.38316	9.24384	9.62681	10.237	10.1737	10.6272	9.55116	10.9449			0.99428	0.887721	0.985528	0.999323	1.04088	1.04859	1.04663	0.967261			0.864461	1	0.0865263
197	sp|P84085|ARF5_HUMAN	P84085	ARF5	ADP-ribosylation factor 5 OS=Homo sapiens OX=9606 GN=ARF5 PE=1 SV=2	2	10.1287	10.3858	9.17723	10.3848	10.9207	9.61095	8.8763	8.98674	10.5599	10.9328	10.7654	10.7128	10.0855	8.90736	10.0366	9.52848			1.04258	1.05267	1.17305	1.03158	0.923523	0.926794	1.13072	1.06028			0.49185	1	-0.093028
198	sp|Q8N6T3|ARFG1_HUMAN	Q8N6T3	ARFGAP1	ADP-ribosylation factor GTPase-activating protein 1 OS=Homo sapiens OX=9606 GN=ARFGAP1 PE=1 SV=2	1	10.4521	8.13636	10.7463	10.2829	10.083	9.56658	10.7297	12.1634	9.56916	9.78854	7.91921	9.72543	12.4749	9.15682	10.7024	8.50302			0.915521	1.20306	0.736922	0.945783	1.23722	0.957167	0.997456	0.699066			0.0409198	1	0.0263085
199	sp|Q8N6H7|ARFG2_HUMAN	Q8N6H7	ARFGAP2	ADP-ribosylation factor GTPase-activating protein 2 OS=Homo sapiens OX=9606 GN=ARFGAP2 PE=1 SV=1	1	9.34603	9.61139	10.6025	11.5234	9.74428	9.33753	8.83538	9.39228	10.1282	9.26774	10.2281	11.2233	11.6112	8.65522	10.5032	9.99037			1.08369	0.964246	0.964684	0.973956	1.19159	0.926928	1.18876	1.06368			0.607327	1	0.127116
200	sp|Q9NP61|ARFG3_HUMAN	Q9NP61	ARFGAP3	ADP-ribosylation factor GTPase-activating protein 3 OS=Homo sapiens OX=9606 GN=ARFGAP3 PE=1 SV=1	3	9.61424	13.3761	9.79297	10.6808	9.79457	9.8489	8.70888	11.8872	9.49152	9.19724	9.75695	9.36357	8.73967	10.2342	8.64334	10.8698			0.987236	0.687588	0.996321	0.87667	0.892298	1.03912	0.992474	0.914409			0.396071	1	0.126276
201	sp|Q9Y6D6|BIG1_HUMAN	Q9Y6D6	ARFGEF1	Brefeldin A-inhibited guanine nucleotide-exchange protein 1 OS=Homo sapiens OX=9606 GN=ARFGEF1 PE=1 SV=2	1	9.54618	7.76374	9.82577	9.84772	10.1451	10.0682	12.5897	11.8609	13.1747	7.37562	8.29087	9.88043	11.7203	9.16952	10.5966	8.14472			1.3801	0.950008	0.843789	1.00332	1.15526	0.910743	0.841689	0.686685			0.448917	1	-0.217027
202	sp|Q9Y6D5|BIG2_HUMAN	Q9Y6D5	ARFGEF2	Brefeldin A-inhibited guanine nucleotide-exchange protein 2 OS=Homo sapiens OX=9606 GN=ARFGEF2 PE=1 SV=3	1	9.45304	6.75214	11.7461	11.0732	8.57906	10.2592	9.99946	11.9843	11.6701	9.60566	11.6336	9.05315	10.7691	8.90891	8.47095	10.0421			1.23453	1.42261	0.990422	0.817572	1.25527	0.868386	0.847141	0.837939			0.433015	1	-0.219508
203	sp|P53365|ARFP2_HUMAN	P53365	ARFIP2	Arfaptin-2 OS=Homo sapiens OX=9606 GN=ARFIP2 PE=1 SV=1	1	8.80616	10.1519	8.75897	9.626	11.3423	10.4482	11.0767	9.92346	10.133	8.34458	9.43987	10.2599	10.1056	9.01646	12.1461	10.4208			1.15067	0.821975	1.07774	1.06585	0.890961	0.862964	1.09654	1.05012			0.214383	1	-0.0738333
204	sp|Q07960|RHG01_HUMAN	Q07960	ARHGAP1	Rho GTPase-activating protein 1 OS=Homo sapiens OX=9606 GN=ARHGAP1 PE=1 SV=1	3	10.4821	9.51743	10.2058	9.82367	9.37364	9.91263	9.35664	10.4105	11.1188	9.74367	10.3129	9.60269	10.4281	10.6363	9.42661	9.64842			1.06074	1.02377	1.01049	0.977505	1.1125	1.07301	1.00748	0.926798			0.0777887	1	0.0138348
205	sp|A1A4S6|RHG10_HUMAN	A1A4S6	ARHGAP10	Rho GTPase-activating protein 10 OS=Homo sapiens OX=9606 GN=ARHGAP10 PE=1 SV=1	1	9.55543	10.8954	10.7877	10.1222	9.10716	10.1998	10.0644	9.7594	9.53434	9.44876	9.27215	9.92754	10.7808	10.0592	9.82985	10.6558			0.997793	0.867222	0.859508	0.980774	1.18377	0.986212	0.976695	1.09185			1.15821	1	0.192814
206	sp|Q68EM7|RHG17_HUMAN	Q68EM7	ARHGAP17	Rho GTPase-activating protein 17 OS=Homo sapiens OX=9606 GN=ARHGAP17 PE=1 SV=1	1	10.4528	11.2443	8.12826	12.1151	12.704	8.39717	10.7332	10.4451	8.47752	7.76837	13.6925	7.93172	7.32347	8.86292	10.6533	11.0704			0.811028	0.690873	1.68456	0.6547	0.576472	1.05547	0.992559	1.05986			0.0111575	1	0.0126795
207	sp|Q14CB8|RHG19_HUMAN	Q14CB8	ARHGAP19	Rho GTPase-activating protein 19 OS=Homo sapiens OX=9606 GN=ARHGAP19 PE=1 SV=1	1	11.533	10.4023	8.90099	7.75249	10.3305	9.18641	11.7878	9.9021	10.8027	9.80532	9.06361	11.218	7.93026	11.3082	11.684	8.39241			0.936677	0.942613	1.01827	1.44702	0.767657	1.23097	0.991188	0.847538			0.36754	1	-0.178165
208	sp|Q5T5U3|RHG21_HUMAN	Q5T5U3	ARHGAP21	Rho GTPase-activating protein 21 OS=Homo sapiens OX=9606 GN=ARHGAP21 PE=1 SV=2	2	10.5685	10.2403	9.55629	10.425	9.53098	9.66547	10.1394	9.77825	10.1994	8.9223	10.548	10.2343	10.4491	9.60426	10.5657	9.57283			0.965077	0.871296	1.10377	0.981705	1.09633	0.993667	1.04205	0.978992			0.38699	1	0.0716378
209	sp|Q9NRY4|RHG35_HUMAN	Q9NRY4	ARHGAP35	Rho GTPase-activating protein 35 OS=Homo sapiens OX=9606 GN=ARHGAP35 PE=1 SV=3	1	10.531	11.9898	11.2713	9.10744	9.87434	11.2716	6.03693	10.8677	12.6173	8.99623	9.09159	9.60356	6.85691	10.639	10.1659	11.0794			1.19811	0.750325	0.806614	1.05447	0.694417	0.943876	1.68395	1.01948			0.173064	1	0.139354
210	sp|Q9C0H5|RHG39_HUMAN	Q9C0H5	ARHGAP39	Rho GTPase-activating protein 39 OS=Homo sapiens OX=9606 GN=ARHGAP39 PE=1 SV=2	2	10.46	9.66921	10.404	10.4149	8.72915	9.45225	10.9769	10.3558	9.85736	9.78924	10.9539	9.88666	10.0126	9.08473	9.83242	10.1209			0.942383	1.01241	1.05285	0.949285	1.14703	0.961118	0.895742	0.977318			0.0171373	1	0.004336
211	sp|Q13017|RHG05_HUMAN	Q13017	ARHGAP5	Rho GTPase-activating protein 5 OS=Homo sapiens OX=9606 GN=ARHGAP5 PE=1 SV=2	1	10.2134	10.2336	10.3573	10.1101	9.23183	9.11288	9.70893	9.55086	10.5602	9.96972	10.7802	9.64281	9.77179	10.3582	10.7225	9.6756			1.03396	0.974212	1.04084	0.953778	1.05849	1.13666	1.10439	1.01306			1.17112	1	0.107206
212	sp|P52565|GDIR1_HUMAN	P52565	ARHGDIA	Rho GDP-dissociation inhibitor 1 OS=Homo sapiens OX=9606 GN=ARHGDIA PE=1 SV=3	3	10.2329	8.96359	9.71692	9.8399	9.33341	9.3407	10.6655	8.84605	11.208	9.79253	10.5136	10.947	10.6044	9.41491	9.9927	10.5879			1.0953	1.09248	1.08199	1.11251	1.13617	1.00794	0.936916	1.19691			0.191585	1	-0.0413814
213	sp|Q92888|ARHG1_HUMAN	Q92888	ARHGEF1	Rho guanine nucleotide exchange factor 1 OS=Homo sapiens OX=9606 GN=ARHGEF1 PE=1 SV=2	1	12.7807	8.96955	10.806	9.81024	8.74649	9.28276	10.0133	9.23006	9.49802	9.75017	11.9067	7.61926	12.517	8.57748	9.70682	10.7855			0.743151	1.08703	1.10186	0.776664	1.43109	0.924022	0.969395	1.16852			0.634598	1	0.278882
214	sp|Q6ZSZ5|ARHGI_HUMAN	Q6ZSZ5	ARHGEF18	Rho guanine nucleotide exchange factor 18 OS=Homo sapiens OX=9606 GN=ARHGEF18 PE=1 SV=4	3	11.2307	9.19385	10.1995	9.23461	10.2267	8.83834	10.5884	10.498	9.06636	8.72263	10.6628	9.63207	11.8326	9.06659	9.9651	11.0417			0.807287	0.948746	1.04542	1.04304	1.15703	1.02583	0.94113	1.05179			0.525478	1	0.123102
215	sp|Q92974|ARHG2_HUMAN	Q92974	ARHGEF2	Rho guanine nucleotide exchange factor 2 OS=Homo sapiens OX=9606 GN=ARHGEF2 PE=1 SV=4	1	8.30414	11.0502	9.40491	8.6642	8.51904	12.0183	10.3239	12.3832	10.1272	13.0582	8.08279	11.3098	9.85904	6.74033	9.77744	10.3771			1.21954	1.18172	0.859423	1.30535	1.1573	0.560837	0.947065	0.837997			0.766576	1	-0.412535
216	sp|Q96DR7|ARHGQ_HUMAN	Q96DR7	ARHGEF26	Rho guanine nucleotide exchange factor 26 OS=Homo sapiens OX=9606 GN=ARHGEF26 PE=1 SV=4	1	14.4287	9.98191	6.21328	5.24514	13.4614	9.20518	8.19754	7.20173	8.10618	10.4495	10.2783	12.2566	12.557	11.8509	11.5439	9.02275			0.561811	1.04685	1.65425	2.33675	0.932821	1.28741	1.40822	1.25286			0.0180875	1	-0.0254121
217	sp|Q14155-5|ARHG7_HUMAN	Q14155-5	ARHGEF7	Isoform of Q14155, Isoform 5 of Rho guanine nucleotide exchange factor 7 OS=Homo sapiens OX=9606 GN=ARHGEF7	1	10.0181	10.2923	10.5159	8.96299	10.9077	10.8428	8.88739	9.55833	9.91229	9.47509	10.4631	11.799	9.85917	9.41167	9.0254	10.0688			0.989439	0.9206	0.994977	1.31641	0.903875	0.868007	1.01553	1.05341			0.418215	1	-0.126851
218	sp|O14497|ARI1A_HUMAN	O14497	ARID1A	AT-rich interactive domain-containing protein 1A OS=Homo sapiens OX=9606 GN=ARID1A PE=1 SV=3	2	10.1257	11.2514	7.6859	9.43685	9.26086	11.6767	10.2898	10.8955	8.82892	11.8995	8.14607	10.8793	9.52399	10.3885	9.00668	10.7043			0.871929	1.0576	1.05987	1.15285	1.02841	0.889681	0.875299	0.982446			0.587438	1	-0.129523
219	sp|Q68CP9|ARID2_HUMAN	Q68CP9	ARID2	AT-rich interactive domain-containing protein 2 OS=Homo sapiens OX=9606 GN=ARID2 PE=1 SV=2	1	10.7286	9.72032	10.593	8.83556	12.2415	9.09725	9.86611	7.9085	10.4078	9.11552	9.95763	9.51885	12.1192	9.99526	11.5221	8.37282			0.970094	0.93778	0.940021	1.07733	0.990017	1.09871	1.16784	1.05871			1.02778	1	0.136437
220	sp|P29374|ARI4A_HUMAN	P29374	ARID4A	AT-rich interactive domain-containing protein 4A OS=Homo sapiens OX=9606 GN=ARID4A PE=1 SV=3	1	9.1541	9.02986	11.2326	10.6598	10.2335	10.6826	9.07763	9.03881	10.6757	10.8763	9.22113	11.3515	8.26875	9.53827	10.5239	10.4356			1.16622	1.20448	0.820929	1.06489	0.808012	0.892881	1.15933	1.15453			0.186497	1	-0.0866768
221	sp|Q9Y4X5|ARI1_HUMAN	Q9Y4X5	ARIH1	E3 ubiquitin-protein ligase ARIH1 OS=Homo sapiens OX=9606 GN=ARIH1 PE=1 SV=2	2	9.36105	8.67413	9.86622	8.41763	10.432	9.83071	11.1542	11.2048	8.68986	10.8293	11.0828	10.0061	10.869	10.6146	8.38991	10.5777			0.9283	1.24846	1.12331	1.1887	1.04189	1.07974	0.752176	0.944027			0.780983	1	-0.238508
222	sp|Q96B23|ARK2N_HUMAN	Q96B23	ARK2N	Protein ARK2N OS=Homo sapiens OX=9606 GN=ARK2N PE=1 SV=3	1	8.90428	8.86974	13.2038	10.6305	11.0409	9.47065	10.7843	7.72119	10.5791	10.9888	10.2263	10.5717	8.69413	8.18906	8.85093	11.2744			1.18809	1.23891	0.774498	0.994468	0.787445	0.864678	0.820724	1.46019			0.177418	1	-0.118609
223	sp|P40616|ARL1_HUMAN	P40616	ARL1	ADP-ribosylation factor-like protein 1 OS=Homo sapiens OX=9606 GN=ARL1 PE=1 SV=1	3	10.4091	9.37381	10.3398	9.71414	9.57916	9.54867	10.467	9.95303	10.8007	9.78175	10.4005	9.90645	10.0672	9.18223	10.3789	10.0975			1.03761	1.04352	1.00587	1.0198	1.05095	0.961624	0.99158	1.01451			0.468906	1	-0.0319083
224	sp|P36404|ARL2_HUMAN	P36404	ARL2	ADP-ribosylation factor-like protein 2 OS=Homo sapiens OX=9606 GN=ARL2 PE=1 SV=4	3	9.36263	10.0275	10.5244	9.96873	10.1983	9.57761	9.94968	9.86096	9.86939	9.62694	9.6839	9.96406	10.7305	10.4174	10.0953	10.1428			1.05413	0.960057	0.920137	0.999531	1.05218	1.08768	1.01463	1.02858			0.917029	1	0.0899441
225	sp|Q9Y2Y0|AR2BP_HUMAN	Q9Y2Y0	ARL2BP	ADP-ribosylation factor-like protein 2-binding protein OS=Homo sapiens OX=9606 GN=ARL2BP PE=1 SV=1	1	9.8372	9.06248	10.6868	8.33331	11.5074	10.6769	10.0297	10.0392	10.1373	10.8115	9.08185	10.7088	6.54581	10.0536	11.0718	11.4164			1.03051	1.19299	0.84982	1.28506	0.568835	0.94162	1.1039	1.13718			0.404611	1	-0.249407
226	sp|P36405|ARL3_HUMAN	P36405	ARL3	ADP-ribosylation factor-like protein 3 OS=Homo sapiens OX=9606 GN=ARL3 PE=1 SV=2	3	10.0778	10.7081	9.90308	9.20341	10.5126	10.9776	9.50818	9.76512	8.91968	9.58883	9.97611	9.64438	10.5298	10.3853	9.73259	10.5674			0.885086	0.895476	1.00737	1.04791	1.00163	0.946044	1.0236	1.08216			0.506963	1	0.0817908
227	sp|Q9Y689|ARL5A_HUMAN	Q9Y689	ARL5A	ADP-ribosylation factor-like protein 5A OS=Homo sapiens OX=9606 GN=ARL5A PE=1 SV=1	1	9.67515	10.2818	10.9926	11.0886	11.0009	9.15756	9.15718	10.6244	10.7993	8.70246	9.15875	9.88567	10.1695	10.7582	8.19783	10.3502			1.11619	0.846398	0.833173	0.89152	0.924429	1.17478	0.895236	0.974198			0.354759	1	0.108161
228	sp|Q9H0F7|ARL6_HUMAN	Q9H0F7	ARL6	ADP-ribosylation factor-like protein 6 OS=Homo sapiens OX=9606 GN=ARL6 PE=1 SV=1	2	10.6464	14.2711	8.65563	10.0012	10.5003	10.9422	9.3482	11.0634	9.88481	7.88996	9.07369	10.051	8.25038	9.71679	9.46714	10.2378			0.928461	0.552863	1.0483	1.00498	0.785725	0.888011	1.01272	0.925373			0.10839	1	0.0684935
229	sp|Q15041|AR6P1_HUMAN	Q15041	ARL6IP1	ADP-ribosylation factor-like protein 6-interacting protein 1 OS=Homo sapiens OX=9606 GN=ARL6IP1 PE=1 SV=2	1	10.772	9.25679	10.6839	11.8219	8.60577	9.26254	8.51052	12.5712	11.6853	10.8277	8.81435	11.2906	10.0888	10.4029	7.51636	7.88922			1.08478	1.16971	0.825013	0.955058	1.17233	1.12312	0.883184	0.627565			0.186861	1	-0.113548
230	sp|O75915|PRAF3_HUMAN	O75915	ARL6IP5	PRA1 family protein 3 OS=Homo sapiens OX=9606 GN=ARL6IP5 PE=1 SV=1	2	9.85981	9.72636	10.9922	9.58541	10.142	9.50141	10.7852	9.43083	10.923	10.3162	9.00742	10.3637	9.89769	10.1223	10.4418	8.90468			1.10783	1.06064	0.81944	1.0812	0.975913	1.06535	0.968168	0.944209			0.109328	1	-0.0328402
231	sp|Q96BM9|ARL8A_HUMAN	Q96BM9	ARL8A	ADP-ribosylation factor-like protein 8A OS=Homo sapiens OX=9606 GN=ARL8A PE=1 SV=1	3	10.2317	10.4009	10.1645	10.3813	10.4625	9.34655	9.24983	9.36624	9.88647	9.49774	10.7132	9.32471	10.5818	9.83629	10.4331	10.1233			0.966261	0.913169	1.05398	0.898223	1.0114	1.0524	1.12792	1.08082			1.31048	1	0.158848
232	sp|Q9NVT9|ARMC1_HUMAN	Q9NVT9	ARMC1	Armadillo repeat-containing protein 1 OS=Homo sapiens OX=9606 GN=ARMC1 PE=1 SV=1	1	9.91125	9.88697	9.14329	11.3804	8.27284	11.3005	11.7205	11.9088	12.7696	8.89457	8.45221	11.0974	11.8848	8.25025	5.07378	10.0528			1.2884	0.899626	0.924416	0.97513	1.43661	0.730081	0.432898	0.844146			0.404181	1	-0.3617
233	sp|Q96C12|ARMC5_HUMAN	Q96C12	ARMC5	Armadillo repeat-containing protein 5 OS=Homo sapiens OX=9606 GN=ARMC5 PE=1 SV=2	1	8.51975	7.32451	10.0987	9.65572	9.7498	8.54858	14.2383	11.2725	7.57401	10.5182	10.7111	10.028	8.94552	9.78415	13.7792	9.25204			0.888995	1.43603	1.06064	1.03855	0.917508	1.14454	0.967755	0.820766			0.481535	1	-0.188383
234	sp|Q6NXE6|ARMC6_HUMAN	Q6NXE6	ARMC6	Armadillo repeat-containing protein 6 OS=Homo sapiens OX=9606 GN=ARMC6 PE=1 SV=2	2	9.84321	9.69596	10.7439	10.5547	8.78087	8.03779	11.1626	10.2904	9.90084	9.17882	10.6037	11.4828	10.111	9.2606	10.5583	9.79455			1.00586	0.946664	0.986947	1.08793	1.15148	1.15213	0.945866	0.951816			0.245877	1	0.0560677
235	sp|Q8IUR7|ARMC8_HUMAN	Q8IUR7	ARMC8	Armadillo repeat-containing protein 8 OS=Homo sapiens OX=9606 GN=ARMC8 PE=1 SV=2	1	11.2162	9.68726	8.80733	10.2599	9.14245	10.9046	9.6852	10.6381	8.92204	10.3233	9.6713	10.8707	10.7015	9.73827	9.27765	10.1542			0.795461	1.06566	1.0981	1.05953	1.17053	0.893045	0.957921	0.954515			0.0280727	1	-0.0113161
236	sp|Q7Z3E5|ARMC9_HUMAN	Q7Z3E5	ARMC9	LisH domain-containing protein ARMC9 OS=Homo sapiens OX=9606 GN=ARMC9 PE=1 SV=3	2	10.0292	10.8801	9.01881	9.1798	8.90677	10.4936	9.68809	12.1523	11.3587	9.05321	11.3265	8.76444	9.69626	9.17255	10.1327	10.1469			1.13257	0.83209	1.25587	0.954753	1.08864	0.874108	1.0459	0.834981			0.282853	1	-0.110834
237	sp|Q9UH62|ARMX3_HUMAN	Q9UH62	ARMCX3	Armadillo repeat-containing X-linked protein 3 OS=Homo sapiens OX=9606 GN=ARMCX3 PE=1 SV=1	1	10.6936	9.4317	11.1569	9.98017	10.8548	10.2418	10.2425	7.92547	10.2259	9.30736	10.1787	9.99735	10.672	10.2257	9.65224	9.21377			0.956267	0.986817	0.912327	1.00172	0.983156	0.998422	0.942371	1.16255			0.479594	1	0.0796081
238	sp|Q5T2E6|ARMD3_HUMAN	Q5T2E6	ARMH3	Armadillo-like helical domain-containing protein 3 OS=Homo sapiens OX=9606 GN=ARMH3 PE=1 SV=1	2	10.8438	9.95246	9.89186	9.9057	10.5861	10.2094	9.31178	8.79583	9.69317	9.99606	11.6539	9.32041	9.75153	10.4436	9.22483	10.4195			0.893892	1.00438	1.17813	0.940913	0.921163	1.02294	0.990662	1.1846			0.123108	1	0.0379995
239	sp|Q9H993|ARMT1_HUMAN	Q9H993	ARMT1	Damage-control phosphatase ARMT1 OS=Homo sapiens OX=9606 GN=ARMT1 PE=1 SV=1	3	8.91389	9.32823	10.8915	10.7326	9.77938	8.78879	11.3239	10.4125	8.15313	9.66237	11.8577	10.421	9.21422	9.35925	10.4013	10.7603			0.914655	1.03582	1.08872	0.97096	0.942209	1.06491	0.918533	1.03341			0.0876607	1	-0.0181325
240	sp|Q92747|ARC1A_HUMAN	Q92747	ARPC1A	Actin-related protein 2/3 complex subunit 1A OS=Homo sapiens OX=9606 GN=ARPC1A PE=1 SV=2	1	10.2893	9.10001	9.55772	11.2085	10.0168	8.98124	10.2413	8.46979	9.8613	10.6783	11.309	10.7699	9.57417	10.2404	10.6548	9.04762			0.958406	1.17344	1.18324	0.960868	0.955815	1.14019	1.04037	1.06822			0.0688723	1	-0.0195536
241	sp|O15144|ARPC2_HUMAN	O15144	ARPC2	Actin-related protein 2/3 complex subunit 2 OS=Homo sapiens OX=9606 GN=ARPC2 PE=1 SV=1	2	9.15858	9.14885	12.2435	10.1769	10.4043	9.00768	10.5559	9.48945	9.94954	10.4704	9.91442	10.2911	10.7198	9.90847	10.1158	8.44538			1.08636	1.14445	0.809771	1.01122	1.03032	1.1	0.958304	0.889976			0.0507478	1	-0.0187145
242	sp|O15145|ARPC3_HUMAN	O15145	ARPC3	Actin-related protein 2/3 complex subunit 3 OS=Homo sapiens OX=9606 GN=ARPC3 PE=1 SV=3	2	8.83895	11.2351	9.57341	11.2722	8.40731	11.0389	10.9191	10.8094	7.18555	10.7741	8.34998	10.0062	8.9562	10.0372	9.63042	12.9659			0.812942	0.958972	0.872206	0.887688	1.06529	0.909258	0.881977	1.19951			0.779602	1	0.190903
243	sp|P59998|ARPC4_HUMAN	P59998	ARPC4	Actin-related protein 2/3 complex subunit 4 OS=Homo sapiens OX=9606 GN=ARPC4 PE=1 SV=3	2	9.78951	11.3114	8.62966	10.5966	8.67357	11.1444	9.39191	10.349	8.73476	10.3853	9.61754	10.2615	9.65686	12.0132	9.59102	9.85384			0.892257	0.918128	1.11448	0.968379	1.11337	1.07796	1.0212	0.952152			0.526936	1	0.100114
244	sp|O15511|ARPC5_HUMAN	O15511	ARPC5	Actin-related protein 2/3 complex subunit 5 OS=Homo sapiens OX=9606 GN=ARPC5 PE=1 SV=3	2	9.9651	9.41471	9.81108	10.8423	12.2976	9.74565	10.1835	10.0384	9.95183	9.29491	9.13339	10.48	10.2929	9.28259	9.06761	10.1983			0.998669	0.987275	0.930927	0.966583	0.836978	0.952486	0.890419	1.01593			0.503795	1	-0.074731
245	sp|Q9BPX5|ARP5L_HUMAN	Q9BPX5	ARPC5L	Actin-related protein 2/3 complex subunit 5-like protein OS=Homo sapiens OX=9606 GN=ARPC5L PE=1 SV=1	2	10.2725	9.48606	10.5751	10.835	9.18954	9.81006	10.0618	9.18352	9.41947	10.0217	12.0582	9.33797	10.5808	9.20746	9.13769	10.8233			0.916964	1.05646	1.14024	0.861835	1.15139	0.938574	0.908161	1.17856			0.207619	1	0.0702418
246	sp|Q7Z6K5-2|ARPIN_HUMAN	Q7Z6K5-2	ARPIN	Isoform of Q7Z6K5, Isoform C15orf38-AP3S2 of Arpin OS=Homo sapiens OX=9606 GN=ARPIN	2	10.4577	10.1924	9.47454	11.4664	9.27749	9.0862	10.7197	9.70939	10.1464	9.03862	9.80414	10.8209	9.28546	9.57549	10.5117	10.4334			0.970228	0.886801	1.03479	0.943704	1.00086	1.05385	0.980595	1.07457			0.897856	1	0.100895
247	sp|P49407|ARRB1_HUMAN	P49407	ARRB1	Beta-arrestin-1 OS=Homo sapiens OX=9606 GN=ARRB1 PE=1 SV=2	2	10.5386	8.98883	10.4581	9.92067	10.6465	10.3633	9.85263	9.59935	9.91154	9.96559	9.65358	10.1069	10.44	10.2351	9.73403	9.58538			0.940499	1.10866	0.923074	1.01877	0.980603	0.98763	0.987963	0.998545			0.0520671	1	-0.00936351
248	sp|P32121|ARRB2_HUMAN	P32121	ARRB2	Beta-arrestin-2 OS=Homo sapiens OX=9606 GN=ARRB2 PE=1 SV=2	1	9.08792	9.32841	10.4592	10.2357	11.8588	8.72606	10.2839	9.10754	8.04984	11.7592	11.285	10.0106	10.8898	9.54897	9.61976	9.74925			0.885773	1.26058	1.07895	0.97801	0.91829	1.09431	0.935417	1.07046			0.17262	1	-0.0569249
249	sp|P15848|ARSB_HUMAN	P15848	ARSB	Arylsulfatase B OS=Homo sapiens OX=9606 GN=ARSB PE=1 SV=1	1	10.0331	9.47917	11.3391	9.2424	8.18193	14.4598	10.0168	10.177	11.2806	8.47473	7.83492	11.0765	9.8428	9.67118	10.5727	8.31738			1.12434	0.894037	0.690964	1.19844	1.20299	0.668834	1.0555	0.817272			0.0913529	1	-0.065542
250	sp|Q6UWY0|ARSK_HUMAN	Q6UWY0	ARSK	Arylsulfatase K OS=Homo sapiens OX=9606 GN=ARSK PE=1 SV=1	1	10.2046	8.87568	10.8972	11.1921	8.79327	9.02355	10.0683	11.5719	11.7048	8.86586	8.72197	8.90322	10.1277	8.85345	11.4698	10.7264			1.14702	0.998894	0.800385	0.795492	1.15176	0.98115	1.1392	0.926939			0.533479	1	0.177493
251	sp|Q9HBK9|AS3MT_HUMAN	Q9HBK9	AS3MT	Arsenite methyltransferase OS=Homo sapiens OX=9606 GN=AS3MT PE=1 SV=3	1	11.7351	9.84491	11.3867	10.2965	9.01603	10.1271	9.84059	9.48656	10.3545	9.79295	11.2338	9.4634	9.54388	9.62369	8.84877	9.40559			0.882355	0.994723	0.98657	0.91909	1.05855	0.950292	0.899211	0.991464			0.274528	1	0.0430806
252	sp|Q13510|ASAH1_HUMAN	Q13510	ASAH1	Acid ceramidase OS=Homo sapiens OX=9606 GN=ASAH1 PE=1 SV=5	1	10.0874	8.92253	11.1415	10.0706	11.5935	9.8263	11.2776	9.10015	9.32943	9.61101	10.2027	10.4652	9.63839	8.8756	10.1656	9.69247			0.924857	1.07716	0.915738	1.03918	0.83136	0.90325	0.901401	1.06509			0.464614	1	-0.0987594
253	sp|Q9ULH1|ASAP1_HUMAN	Q9ULH1	ASAP1	Arf-GAP with SH3 domain, ANK repeat and PH domain-containing protein 1 OS=Homo sapiens OX=9606 GN=ASAP1 PE=1 SV=4	3	9.72248	10.4667	10.6441	10.4029	9.83484	9.17162	9.55078	10.0313	10.4167	9.93786	9.18438	9.64628	10.7517	10.0286	9.60357	10.6061			1.07141	0.949471	0.862862	0.927271	1.09322	1.09344	1.00553	1.0573			1.07462	1	0.160708
254	sp|Q9NWX5|ASB6_HUMAN	Q9NWX5	ASB6	Ankyrin repeat and SOCS box protein 6 OS=Homo sapiens OX=9606 GN=ASB6 PE=1 SV=1	2	9.7424	9.89942	9.64094	10.5349	9.55585	10.0936	10.186	10.8918	10.0087	10.0442	9.49715	10.9031	9.78381	9.53781	10.0116	9.6687			1.02733	1.01463	0.985086	1.03495	1.02386	0.944933	0.982885	0.8877			0.813618	1	-0.0830497
255	sp|Q8N9N2-2|ASCC1_HUMAN	Q8N9N2-2	ASCC1	Isoform of Q8N9N2, Isoform 2 of Activating signal cointegrator 1 complex subunit 1 OS=Homo sapiens OX=9606 GN=ASCC1	1	10.1173	9.98514	10.3705	8.98198	9.76374	10.8167	10.5836	10.0593	10.3283	9.3632	10.0133	9.92398	10.6333	9.61193	9.97111	9.47658			1.02085	0.937714	0.965554	1.10488	1.08906	0.888619	0.942133	0.942069			0.325033	1	-0.0624167
256	sp|Q9H1I8|ASCC2_HUMAN	Q9H1I8	ASCC2	Activating signal cointegrator 1 complex subunit 2 OS=Homo sapiens OX=9606 GN=ASCC2 PE=1 SV=3	1	10.6821	7.9411	12.8651	7.25791	10.6845	10.3072	11.509	13.0535	11.208	7.83805	9.81418	12.6336	8.76282	11.0296	6.19183	8.22154			1.04923	0.987023	0.762854	1.74066	0.820142	1.07009	0.538	0.629832			0.832269	0.953444	-0.552303
257	sp|Q8N3C0|ASCC3_HUMAN	Q8N3C0	ASCC3	Activating signal cointegrator 1 complex subunit 3 OS=Homo sapiens OX=9606 GN=ASCC3 PE=1 SV=3	3	11.0426	10.6831	11.8728	10.7874	11.0201	9.90219	11.1856	9.54032	10.0261	7.51252	9.37984	9.05615	10.0828	9.09371	9.9962	8.81859			0.907943	0.703217	0.790031	0.839511	0.914948	0.918353	0.893668	0.924349			0.980362	1	0.178221
258	sp|Q9Y294|ASF1A_HUMAN	Q9Y294	ASF1A	Histone chaperone ASF1A OS=Homo sapiens OX=9606 GN=ASF1A PE=1 SV=1	3	9.37185	11.9201	10.3954	9.83056	9.35081	9.4239	10.4878	11.2285	10.4128	9.22352	10.5446	9.19251	10.6663	9.76573	8.98999	9.19562			1.11107	0.773781	1.01436	0.935096	1.14069	1.03627	0.857186	0.818955			0.013392	1	0.00628662
259	sp|Q9UBL3|ASH2L_HUMAN	Q9UBL3	ASH2L	Set1/Ash2 histone methyltransferase complex subunit ASH2 OS=Homo sapiens OX=9606 GN=ASH2L PE=1 SV=1	1	9.9092	10.4417	10.4815	10.6927	10.6306	10.9652	9.68762	8.05327	10.2354	10.1667	10.623	10.3869	7.35415	8.43029	11.221	10.7208			1.03292	0.973664	1.0135	0.971396	0.691788	0.76882	1.15829	1.33123			0.104957	1	-0.0679579
260	sp|P08243|ASNS_HUMAN	P08243	ASNS	Asparagine synthetase [glutamine-hydrolyzing] OS=Homo sapiens OX=9606 GN=ASNS PE=1 SV=4	2	10.2225	10.1391	10.3035	9.87333	9.69921	9.85495	10.1751	9.70768	10.4851	10.2927	10.0855	10.2018	9.28918	10.3355	9.94097	9.39389			1.02568	1.01515	0.978845	1.03327	0.957726	1.04876	0.976986	0.967676			0.482931	1	-0.0373164
261	sp|Q9NWL6|ASND1_HUMAN	Q9NWL6	ASNSD1	Asparagine synthetase domain-containing protein 1 OS=Homo sapiens OX=9606 GN=ASNSD1 PE=1 SV=2	1	6.27199	9.78703	6.26472	12.0238	11.9135	8.69702	12.7468	8.68939	10.1741	11.7178	10.3801	11.5788	9.05329	8.43772	10.1147	12.1492			1.62215	1.19728	1.65692	0.962991	0.759919	0.970185	0.793512	1.39816			0.882371	0.931774	-0.480415
262	sp|Q12797|ASPH_HUMAN	Q12797	ASPH	Aspartyl/asparaginyl beta-hydroxylase OS=Homo sapiens OX=9606 GN=ASPH PE=1 SV=3	1	10.3439	10.4788	8.86684	9.84865	11.056	11.0842	8.29809	10.247	9.33624	9.73666	9.28193	11.0697	10.6029	9.71556	9.04419	10.9894			0.902582	0.929178	1.04681	1.12398	0.959023	0.876525	1.08991	1.07245			0.0049158	1	-0.00153657
263	sp|Q9BZE9|ASPC1_HUMAN	Q9BZE9	ASPSCR1	Tether containing UBX domain for GLUT4 OS=Homo sapiens OX=9606 GN=ASPSCR1 PE=1 SV=1	1	10.1203	9.50306	9.87007	9.77428	9.96885	11.4267	10.0403	10.5722	11.4913	9.69209	9.84478	10.0136	7.27018	9.49165	10.5352	10.3853			1.13547	1.01989	0.997438	1.02448	0.729289	0.830652	1.04928	0.982322			0.835621	0.982114	-0.230586
264	sp|Q8NBU5|ATAD1_HUMAN	Q8NBU5	ATAD1	Outer mitochondrial transmembrane helix translocase OS=Homo sapiens OX=9606 GN=ATAD1 PE=1 SV=1	2	9.52657	10.7845	9.23897	9.42718	9.22865	9.9463	10.5034	9.33921	9.58661	10.4817	10.0704	10.8763	10.3629	10.3356	10.4757	9.81596			1.0063	0.97192	1.08999	1.15372	1.1229	1.03914	0.997365	1.05105			0.0100045	1	-0.00198446
265	sp|Q9NVI7|ATD3A_HUMAN	Q9NVI7	ATAD3A	ATPase family AAA domain-containing protein 3A OS=Homo sapiens OX=9606 GN=ATAD3A PE=1 SV=2	2	9.09706	9.70514	9.80557	9.85241	10.2323	11.6565	11.0694	9.42844	9.57393	8.95124	9.54131	9.38249	9.7609	10.6841	11.5804	9.67876			1.05242	0.92232	0.973051	0.952304	0.953929	0.916576	1.04616	1.02655			0.0937127	1	0.0155132
266	sp|Q5T9A4|ATD3B_HUMAN	Q5T9A4	ATAD3B	ATPase family AAA domain-containing protein 3B OS=Homo sapiens OX=9606 GN=ATAD3B PE=1 SV=1	4	8.81094	9.01024	9.28743	9.77906	10.0866	11.9916	10.7296	8.48411	9.83276	9.89799	10.6425	9.59863	9.99816	10.7121	12.5032	8.63509			1.11597	1.09853	1.1459	0.981549	0.99123	0.8933	1.1653	1.0178			0.469603	1	-0.0982075
267	sp|Q5SQI0|ATAT_HUMAN	Q5SQI0	ATAT1	Alpha-tubulin N-acetyltransferase 1 OS=Homo sapiens OX=9606 GN=ATAT1 PE=1 SV=1	1	10.7913	9.99385	10.379	11.7141	10.1758	9.46738	8.91829	8.79788	10.8178	10.2897	9.24312	8.86337	11.5077	9.50525	9.62109	9.9145			1.00246	1.02961	0.890564	0.756643	1.13089	1.004	1.0788	1.12692			1.06014	1	0.247231
268	sp|O95260-2|ATE1_HUMAN	O95260-2	ATE1	Isoform of O95260, Isoform ATE1-2 of Arginyl-tRNA--protein transferase 1 OS=Homo sapiens OX=9606 GN=ATE1	3	11.7546	9.45747	11.2179	10.4309	8.5658	10.7312	10.5122	8.98979	9.32878	9.40777	10.4295	10.5722	9.9437	9.87341	8.93226	9.85251			0.79363	0.994744	0.92972	1.01355	1.16086	0.920063	0.849705	1.09597			0.33608	1	0.104755
269	sp|Q6VMQ6|MCAF1_HUMAN	Q6VMQ6	ATF7IP	Activating transcription factor 7-interacting protein 1 OS=Homo sapiens OX=9606 GN=ATF7IP PE=1 SV=3	2	10.7122	10.8744	10.2178	8.76633	9.71958	9.616	10.0961	9.06479	9.22999	9.4711	10.0584	8.45894	11.6753	10.4022	11.0641	10.5727			0.861632	0.87095	0.984397	0.964936	1.20122	1.08176	1.09587	1.16635			2.49063	1	0.305083
270	sp|Q676U5|A16L1_HUMAN	Q676U5	ATG16L1	Autophagy-related protein 16-1 OS=Homo sapiens OX=9606 GN=ATG16L1 PE=1 SV=2	1	9.8035	10.0628	10.3129	9.35562	10.3994	8.75585	10.3118	9.83075	12.3523	10.8788	8.7866	9.94682	9.02793	8.8592	10.4509	10.865			1.25999	1.08109	0.852004	1.06319	0.868119	1.0118	1.01349	1.1052			0.239036	1	-0.0816752
271	sp|Q2TAZ0|ATG2A_HUMAN	Q2TAZ0	ATG2A	Autophagy-related protein 2 homolog A OS=Homo sapiens OX=9606 GN=ATG2A PE=1 SV=3	2	9.56387	9.7823	10.5837	10.7391	10.3479	9.56306	9.20267	10.0645	10.1891	9.50627	11.1407	11.1306	9.23501	10.0973	9.35346	9.50056			1.06537	0.971783	1.05263	1.03645	0.892455	1.05586	1.01639	0.943965			0.594604	1	-0.0802951
272	sp|Q96BY7|ATG2B_HUMAN	Q96BY7	ATG2B	Autophagy-related protein 2 homolog B OS=Homo sapiens OX=9606 GN=ATG2B PE=1 SV=5	1	8.57621	10.2865	10.7273	10.3794	9.29041	9.66854	10.8765	9.63676	9.83262	9.15845	10.6357	10.6404	10.1271	9.91527	10.406	9.8428			1.1465	0.890333	0.991465	1.02515	1.09006	1.02552	0.956739	1.02138			0.0781443	1	0.0185922
273	sp|Q9NT62|ATG3_HUMAN	Q9NT62	ATG3	Ubiquitin-like-conjugating enzyme ATG3 OS=Homo sapiens OX=9606 GN=ATG3 PE=1 SV=1	2	9.04089	9.82317	10.192	10.6689	10.1746	10.5516	8.21452	9.60406	10.7028	10.0989	9.83357	9.86775	9.9042	10.449	10.0183	10.8557			1.18382	1.02807	0.964833	0.92491	0.973421	0.990272	1.21959	1.13033			0.272958	1	0.0727608
274	sp|Q9Y4P1|ATG4B_HUMAN	Q9Y4P1	ATG4B	Cysteine protease ATG4B OS=Homo sapiens OX=9606 GN=ATG4B PE=1 SV=2	3	9.20649	9.87861	9.69882	9.99933	9.723	9.68668	10.5314	8.5259	11.6738	11.5457	12.3847	9.77439	9.15433	9.78516	8.48989	9.94176			1.26799	1.16876	1.27693	0.977505	0.941514	1.01017	0.806148	1.16607			0.930419	1	-0.262241
275	sp|O95352|ATG7_HUMAN	O95352	ATG7	Ubiquitin-like modifier-activating enzyme ATG7 OS=Homo sapiens OX=9606 GN=ATG7 PE=1 SV=1	3	9.9779	10.0899	11.1043	9.75557	9.2764	9.4997	10.936	9.81254	11.0586	9.96361	10.4483	9.24273	10.2181	8.46322	9.82629	10.3267			1.10831	0.98748	0.940921	0.947432	1.10152	0.890893	0.898522	1.0524			0.0671205	1	-0.0180772
276	sp|Q7Z3C6|ATG9A_HUMAN	Q7Z3C6	ATG9A	Autophagy-related protein 9A OS=Homo sapiens OX=9606 GN=ATG9A PE=1 SV=3	2	11.425	11.5065	11.3842	9.52685	10.7456	9.99041	9.7775	8.83657	10.143	9.44892	10.3973	11.2738	8.01205	9.30226	9.44452	8.78556			0.887793	0.821184	0.913308	1.18338	0.745616	0.931119	0.965945	0.994227			0.155434	1	-0.060238
277	sp|P31939|PUR9_HUMAN	P31939	ATIC	Bifunctional purine biosynthesis protein ATIC OS=Homo sapiens OX=9606 GN=ATIC PE=1 SV=3	2	10.1533	10.4099	10.8399	10.8536	11.0462	10.2218	10.2628	10.3296	9.63974	9.33738	9.64534	9.95598	8.77676	10.9243	9.55309	8.05031			0.949417	0.896972	0.889798	0.917299	0.794547	1.06872	0.930847	0.779341			0.146106	1	-0.0435563
278	sp|Q8NHH9|ATLA2_HUMAN	Q8NHH9	ATL2	Atlastin-2 OS=Homo sapiens OX=9606 GN=ATL2 PE=1 SV=2	2	9.2643	9.06692	9.45649	9.80509	10.3337	8.75306	10.6293	9.71503	10.1494	10.1822	11.7929	11.4901	9.45706	9.68164	10.4589	9.76382			1.09553	1.12301	1.24707	1.17186	0.915165	1.10609	0.983963	1.00502			1.58804	1	-0.211217
279	sp|Q6DD88|ATLA3_HUMAN	Q6DD88	ATL3	Atlastin-3 OS=Homo sapiens OX=9606 GN=ATL3 PE=1 SV=1	2	10.1812	10.9047	8.11236	9.92358	10.5187	10.4286	9.27285	10.3758	9.72997	10.2169	9.13979	10.7925	8.6931	11.3894	9.10224	11.2184			0.955683	0.936929	1.12665	1.08756	0.826441	1.09213	0.981601	1.08121			0.164091	1	-0.0489416
280	sp|Q13315|ATM_HUMAN	Q13315	ATM	Serine-protein kinase ATM OS=Homo sapiens OX=9606 GN=ATM PE=1 SV=4	1	8.2545	9.75197	10.9689	10.2141	12.8721	10.3854	11.4907	9.56155	13.409	9.18607	8.56978	10.9115	7.45714	8.09476	9.35334	9.51914			1.62445	0.94197	0.781278	1.06828	0.579327	0.779438	0.813992	0.995565			0.800155	1	-0.450818
281	sp|O00244|ATOX1_HUMAN	O00244	ATOX1	Copper transport protein ATOX1 OS=Homo sapiens OX=9606 GN=ATOX1 PE=1 SV=1	1	10.2151	10.3765	9.93818	10.4132	9.42848	9.59125	9.57257	9.80494	8.99173	11.0256	9.85781	10.9574	10.1302	9.56896	10.0761	10.0519			0.880235	1.06255	0.991913	1.05226	1.07443	0.997675	1.0526	1.02519			0.384518	1	0.0611956
282	sp|Q9Y2G3|AT11B_HUMAN	Q9Y2G3	ATP11B	Phospholipid-transporting ATPase IF OS=Homo sapiens OX=9606 GN=ATP11B PE=1 SV=2	2	9.39224	9.32294	10.2115	10.6045	9.90667	10.3302	9.87664	9.25495	9.8939	10.2559	10.3296	8.99757	11.0811	10.6454	9.90216	9.99464			1.05341	1.10007	1.01156	0.848464	1.11855	1.03051	1.00258	1.07992			0.386479	1	0.0818669
283	sp|Q9HD20|AT131_HUMAN	Q9HD20	ATP13A1	Endoplasmic reticulum transmembrane helix translocase OS=Homo sapiens OX=9606 GN=ATP13A1 PE=1 SV=2	5	10.3285	10.0554	8.92554	10.1538	10.6957	10.1381	9.83584	9.28529	10.8274	9.8049	8.96652	10.0587	10.0597	10.8969	10.0906	9.87714			1.04831	0.975087	1.00459	0.990636	0.94054	1.07485	1.0259	1.06374			0.236253	1	0.0292587
284	sp|P05023|AT1A1_HUMAN	P05023	ATP1A1	Sodium/potassium-transporting ATPase subunit alpha-1 OS=Homo sapiens OX=9606 GN=ATP1A1 PE=1 SV=1	5	8.88198	9.21621	8.27995	7.13401	9.97064	9.43899	8.72638	10.2573	10.3299	10.1479	12.3451	10.5282	11.8368	11.1992	11.0116	10.6958			1.16302	1.10109	1.49096	1.47578	1.18717	1.18649	1.26187	1.04274			0.528257	1	-0.151089
285	sp|Q13733|AT1A4_HUMAN	Q13733	ATP1A4	Sodium/potassium-transporting ATPase subunit alpha-4 OS=Homo sapiens OX=9606 GN=ATP1A4 PE=1 SV=3	2	10.2459	10.7965	9.79422	9.18618	10.3675	10.3875	11.6429	10.5738	10.3293	10.0338	9.13969	9.2882	9.5835	9.10669	10.1096	9.41471			1.00814	0.929354	0.933172	1.01111	0.924374	0.876694	0.868306	0.890379			1.59111	1	-0.124173
286	sp|P05026|AT1B1_HUMAN	P05026	ATP1B1	Sodium/potassium-transporting ATPase subunit beta-1 OS=Homo sapiens OX=9606 GN=ATP1B1 PE=1 SV=1	1	9.655	11.5733	9.14056	9.19074	9.11145	11.7293	10.6931	9.36132	10.9714	10.9893	7.9805	9.10996	8.89694	12.8102	7.88758	10.8994			1.13634	0.949546	0.873086	0.991211	0.976458	1.09215	0.737635	1.1643			0.0140502	1	-0.00698112
287	sp|P54709|AT1B3_HUMAN	P54709	ATP1B3	Sodium/potassium-transporting ATPase subunit beta-3 OS=Homo sapiens OX=9606 GN=ATP1B3 PE=1 SV=1	2	9.57013	10.1546	10.24	7.88514	10.6632	10.2238	9.88114	9.41717	13.7476	9.74942	8.82469	9.25256	12.1282	9.02118	10.1234	9.11779			1.43651	0.960101	0.861783	1.17342	1.13738	0.882366	1.02451	0.968209			0.272387	1	-0.121612
288	sp|P16615|AT2A2_HUMAN	P16615	ATP2A2	Sarcoplasmic/endoplasmic reticulum calcium ATPase 2 OS=Homo sapiens OX=9606 GN=ATP2A2 PE=1 SV=1	2	10.4392	9.53962	9.3941	9.00676	9.5266	9.62324	10.6331	8.84797	11.0216	10.2472	9.91098	10.4541	10.5238	10.0019	11.2476	9.58229			1.0558	1.07417	1.05502	1.16069	1.10467	1.03935	1.05778	1.08299			0.201925	1	-0.019613
289	sp|P20020|AT2B1_HUMAN	P20020	ATP2B1	Plasma membrane calcium-transporting ATPase 1 OS=Homo sapiens OX=9606 GN=ATP2B1 PE=1 SV=4	2	9.12995	10.3381	9.01084	10.1571	11.8269	8.36833	7.66656	9.01685	11.5779	10.8277	9.66655	11.9672	8.80028	10.4991	11.1554	9.9913			1.26812	1.04735	1.07277	1.17821	0.744091	1.25462	1.45507	1.10807			0.0625181	1	-0.0393605
290	sp|P23634|AT2B4_HUMAN	P23634	ATP2B4	Plasma membrane calcium-transporting ATPase 4 OS=Homo sapiens OX=9606 GN=ATP2B4 PE=1 SV=2	3	10.192	9.63798	9.39103	9.83961	9.98036	9.48869	10.9938	9.80676	10.5387	9.704	10.7354	10.4952	10.3468	10.0354	9.58948	9.22493			1.03402	1.00685	1.14315	1.06663	1.03671	1.05762	0.872264	0.940671			0.78972	1	-0.124188
291	sp|P25705|ATPA_HUMAN	P25705	ATP5F1A	ATP synthase subunit alpha, mitochondrial OS=Homo sapiens OX=9606 GN=ATP5F1A PE=1 SV=1	4	10.4124	10.1157	9.73386	9.67031	10.3702	10.4371	9.80871	8.57213	10.0983	10.5727	9.23203	9.71881	10.9322	10.9052	10.3444	9.07582			0.969833	1.04517	0.948445	1.00501	1.05419	1.04485	1.05462	1.05876			1.19052	1	0.0870323
292	sp|P06576|ATPB_HUMAN	P06576	ATP5F1B	ATP synthase subunit beta, mitochondrial OS=Homo sapiens OX=9606 GN=ATP5F1B PE=1 SV=3	4	9.68228	11.857	8.83965	10.0362	9.77908	10.8367	9.60725	9.77427	9.14935	9.31952	8.9628	10.1432	10.5656	11.8457	9.48556	10.1158			0.944958	0.785991	1.01393	1.01067	1.08043	1.09311	0.987334	1.03494			0.82742	1	0.166256
293	sp|P36542|ATPG_HUMAN	P36542	ATP5F1C	ATP synthase subunit gamma, mitochondrial OS=Homo sapiens OX=9606 GN=ATP5F1C PE=1 SV=1	2	10.2752	11.0572	9.29142	9.41161	9.32497	10.5321	9.59039	9.45224	9.4137	10.1542	8.63005	10.5459	11.098	11.7419	9.90862	9.57256			0.916159	0.918334	0.928819	1.12052	1.19014	1.11487	1.03318	1.01273			0.944143	1	0.166235
294	sp|P30049|ATPD_HUMAN	P30049	ATP5F1D	ATP synthase subunit delta, mitochondrial OS=Homo sapiens OX=9606 GN=ATP5F1D PE=1 SV=2	1	12.2566	10.8012	11.0672	9.51696	9.53866	9.96222	11.3693	8.217	9.13604	10.8296	11.5142	8.84508	9.92222	8.50932	10.912	7.60239			0.745399	1.00263	1.04038	0.929402	1.04021	0.85416	0.959778	0.925202			0.0928533	1	0.0316763
295	sp|Q9UII2|ATIF1_HUMAN	Q9UII2	ATP5IF1	ATPase inhibitor, mitochondrial OS=Homo sapiens OX=9606 GN=ATP5IF1 PE=1 SV=1	1	9.81748	9.55764	9.3597	9.50338	9.00926	10.4734	8.78346	10.43	9.64979	10.4377	8.53473	9.84547	11.6736	12.3997	10.2613	10.2634			0.982919	1.09208	0.911859	1.036	1.29573	1.18392	1.16825	0.984023			1.00331	1	0.19958
296	sp|P48201|AT5G3_HUMAN	P48201	ATP5MC3	ATP synthase F(0) complex subunit C3, mitochondrial OS=Homo sapiens OX=9606 GN=ATP5MC3 PE=1 SV=1	1	10.4947	11.2526	8.58182	8.8935	10.1663	11.305	9.00591	9.70943	10.1357	11.1645	10.0618	9.49089	10.1369	10.4544	9.35517	9.79144			0.965789	0.992174	1.17245	1.06717	0.997114	0.924761	1.03878	1.00845			0.480134	0.996633	-0.0779385
297	sp|P56134|ATPK_HUMAN	P56134	ATP5MF	ATP synthase subunit f, mitochondrial OS=Homo sapiens OX=9606 GN=ATP5MF PE=1 SV=3	1	10.3263	9.7111	9.53343	8.7404	10.3171	10.1877	12.1526	9.19517	11.4364	8.89214	9.05374	8.83573	11.8499	10.7019	10.6574	8.40901			1.10751	0.915667	0.949683	1.01091	1.14857	1.05047	0.876967	0.914503			0.00681358	1	-0.0022115
298	sp|O75964|ATP5L_HUMAN	O75964	ATP5MG	ATP synthase subunit g, mitochondrial OS=Homo sapiens OX=9606 GN=ATP5MG PE=1 SV=3	1	10.6817	9.52989	10.0369	8.96763	11.3408	10.4771	10.468	8.22071	9.61013	10.6947	9.72484	9.52147	11.1351	10.4658	10.1495	8.97566			0.89968	1.12223	0.968912	1.06176	0.981861	0.998921	0.969573	1.09184			0.00054474	0.999561	-0.000133387
299	sp|P24539|AT5F1_HUMAN	P24539	ATP5PB	ATP synthase F(0) complex subunit B1, mitochondrial OS=Homo sapiens OX=9606 GN=ATP5PB PE=1 SV=2	2	10.349	9.51121	9.44852	9.46768	11.3283	10.8523	10.2598	8.15927	11.3855	10.0045	9.68995	8.79756	11.5466	10.5874	10.5486	8.06389			1.10016	1.05186	1.02555	0.92922	1.01926	0.975588	1.02815	0.98831			0.224574	1	-0.0315496
300	sp|O75947|ATP5H_HUMAN	O75947	ATP5PD	ATP synthase subunit d, mitochondrial OS=Homo sapiens OX=9606 GN=ATP5PD PE=1 SV=3	3	11.1394	9.07229	10.3052	9.66545	11.2618	10.0413	10.3874	8.44371	10.6126	9.55832	9.67824	9.32269	10.8473	10.6216	10.6333	8.40936			0.952709	1.05357	0.939165	0.964537	0.963202	1.05779	1.02367	0.995932			0.455678	1	0.0480183
301	sp|P48047|ATPO_HUMAN	P48047	ATP5PO	ATP synthase subunit O, mitochondrial OS=Homo sapiens OX=9606 GN=ATP5PO PE=1 SV=1	4	11.1916	10.6631	9.96069	9.65427	10.893	10.478	9.34344	9.15902	9.77369	10.185	9.54911	9.3272	11.2444	10.6226	9.44136	8.51357			0.873309	0.955161	0.958679	0.966122	1.03225	1.0138	1.01048	0.929528			0.916585	1	0.0868519
302	sp|Q15904|VAS1_HUMAN	Q15904	ATP6AP1	V-type proton ATPase subunit S1 OS=Homo sapiens OX=9606 GN=ATP6AP1 PE=1 SV=2	1	10.9711	9.05278	10.3726	10.1366	10.8451	9.85812	10.5535	7.99834	10.7458	9.89275	10.3545	8.71952	10.1579	9.66374	11.3216	9.35596			0.979456	1.09278	0.998259	0.860197	0.936633	0.980282	1.07277	1.16974			0.347907	1	0.081517
303	sp|O75787|RENR_HUMAN	O75787	ATP6AP2	Renin receptor OS=Homo sapiens OX=9606 GN=ATP6AP2 PE=1 SV=2	1	10.844	9.1425	9.7616	9.89504	9.68878	9.71676	9.67235	10.2193	9.99693	10.6584	10.5668	10.1077	10.3552	10.4906	9.87478	9.00926			0.921884	1.16581	1.08249	1.02149	1.06878	1.07964	1.02093	0.881597			0.194821	1	-0.0486085
304	sp|Q93050|VPP1_HUMAN	Q93050	ATP6V0A1	V-type proton ATPase 116 kDa subunit a 1 OS=Homo sapiens OX=9606 GN=ATP6V0A1 PE=1 SV=3	2	10.0854	9.79974	10.738	10.8833	10.0724	10.0899	10.5997	9.08268	10.3183	10.3949	9.2523	9.91556	9.97107	9.15828	10.2631	9.37525			1.02309	1.06073	0.861643	0.91108	0.989936	0.907669	0.968246	1.03221			0.0847654	1	0.0190045
305	sp|Q9Y487|VPP2_HUMAN	Q9Y487	ATP6V0A2	V-type proton ATPase 116 kDa subunit a 2 OS=Homo sapiens OX=9606 GN=ATP6V0A2 PE=1 SV=2	3	9.91539	10.1017	10.1225	10.4377	9.82	10.4483	10.2279	10.2448	9.00495	9.92375	9.44153	9.97046	10.2405	9.85849	9.71805	10.5241			0.908178	0.982386	0.932727	0.955237	1.04282	0.943552	0.950154	1.02726			0.733655	1	0.0682111
306	sp|P61421|VA0D1_HUMAN	P61421	ATP6V0D1	V-type proton ATPase subunit d 1 OS=Homo sapiens OX=9606 GN=ATP6V0D1 PE=1 SV=1	2	9.85682	9.55013	9.69163	10.367	10.3574	9.62707	10.6659	9.51975	10.2875	9.3472	9.87852	10.136	10.0467	10.7998	9.9778	9.8908			1.04369	0.978752	1.01928	0.977721	0.970001	1.12182	0.935487	1.03898			0.0778357	1	0.0137733
307	sp|P38606|VATA_HUMAN	P38606	ATP6V1A	V-type proton ATPase catalytic subunit A OS=Homo sapiens OX=9606 GN=ATP6V1A PE=1 SV=2	2	10.4463	9.8198	10.3278	10.552	10.1234	9.89552	10.0119	9.22343	10.2831	9.53692	10.5595	10.226	10.2249	9.81223	9.3983	9.55889			0.98438	0.971193	1.02244	0.969111	1.01003	0.991583	0.938717	1.03637			0.105398	1	0.0101567
308	sp|P21281|VATB2_HUMAN	P21281	ATP6V1B2	V-type proton ATPase subunit B, brain isoform OS=Homo sapiens OX=9606 GN=ATP6V1B2 PE=1 SV=3	2	10.1514	9.11512	10.7391	10.1331	10.7387	9.10239	10.0194	9.12292	10.2244	9.99326	10.8873	9.65836	10.0643	9.67282	10.4008	9.97659			1.00719	1.09634	1.0138	0.953154	0.937194	1.06267	1.03807	1.09357			0.122034	1	0.0208685
309	sp|P21283|VATC1_HUMAN	P21283	ATP6V1C1	V-type proton ATPase subunit C 1 OS=Homo sapiens OX=9606 GN=ATP6V1C1 PE=1 SV=4	3	10.2515	10.2785	9.76362	10.4189	9.59985	9.40122	9.73947	9.40664	9.90853	10.4475	10.2176	10.3804	10.3635	10.3469	9.68918	9.78677			0.966544	1.01644	1.0465	0.996308	1.07955	1.10059	0.994837	1.04041			0.807692	1	0.06593
310	sp|Q9Y5K8|VATD_HUMAN	Q9Y5K8	ATP6V1D	V-type proton ATPase subunit D OS=Homo sapiens OX=9606 GN=ATP6V1D PE=1 SV=1	1	10.3305	10.1564	10.2602	11.0881	9.91582	9.73785	10.8202	9.11958	10.7076	8.99484	10.1914	9.50506	10.019	10.4118	9.29149	9.45029			1.0365	0.885635	0.993297	0.857228	1.0104	1.06921	0.858719	1.03626			0.330476	1	0.0746429
311	sp|P36543|VATE1_HUMAN	P36543	ATP6V1E1	V-type proton ATPase subunit E 1 OS=Homo sapiens OX=9606 GN=ATP6V1E1 PE=1 SV=1	2	10.4183	10.3873	10.5684	9.90575	9.71663	9.96761	9.86573	9.14563	10.6294	9.74077	10.3187	10.1767	9.83388	9.35877	10.3529	9.6135			1.02026	0.937758	0.976371	1.02735	1.01207	0.938918	1.04937	1.05116			0.26718	1	0.0318069
312	sp|O75348|VATG1_HUMAN	O75348	ATP6V1G1	V-type proton ATPase subunit G 1 OS=Homo sapiens OX=9606 GN=ATP6V1G1 PE=1 SV=3	1	11.1499	7.82263	10.9021	13.5782	10.1153	9.61244	7.91595	7.3457	12.1904	7.8838	8.12996	9.22003	11.3921	10.3228	9.24954	13.1693			1.09332	1.00782	0.745725	0.679034	1.12622	1.0739	1.16847	1.79278			1.20863	0.920174	0.545737
313	sp|Q9UI12|VATH_HUMAN	Q9UI12	ATP6V1H	V-type proton ATPase subunit H OS=Homo sapiens OX=9606 GN=ATP6V1H PE=1 SV=1	2	8.88213	9.97142	10.8995	10.4204	8.87517	10.8823	9.54915	10.0617	9.288	9.1125	10.3547	10.2272	11.3364	10.7137	9.74593	9.67973			1.0457	0.913862	0.950019	0.981459	1.27732	0.984508	1.02061	0.962033			0.503188	1	0.117661
314	sp|Q5TC12|ATPF1_HUMAN	Q5TC12	ATPAF1	ATP synthase mitochondrial F1 complex assembly factor 1 OS=Homo sapiens OX=9606 GN=ATPAF1 PE=1 SV=1	4	10.623	9.61696	9.75983	9.86674	10.0062	9.77192	10.1197	9.55345	10.1633	9.9478	9.9741	10.2249	11.0538	9.54665	10.1983	9.57327			0.956719	1.0344	1.02195	1.0363	1.10469	0.976947	1.00777	1.00207			0.10943	1	0.0141043
315	sp|Q13535|ATR_HUMAN	Q13535	ATR	Serine/threonine-protein kinase ATR OS=Homo sapiens OX=9606 GN=ATR PE=1 SV=3	1	9.04487	10.5488	11.6102	10.0814	9.49281	10.4839	9.73632	9.51647	10.2052	9.59453	10.7113	10.2611	9.92079	9.83807	9.60692	9.34734			1.12829	0.909538	0.922576	1.01782	1.04508	0.938395	0.98671	0.982228			0.0210237	1	-0.00496449
316	sp|O75882|ATRN_HUMAN	O75882	ATRN	Attractin OS=Homo sapiens OX=9606 GN=ATRN PE=1 SV=2	1	10.2251	10.0905	10.5096	9.79457	9.80931	9.61396	10.485	11.1859	10.1906	9.4014	7.7425	8.39037	11.3789	10.0936	10.6266	10.4621			0.996632	0.931704	0.736706	0.856635	1.16001	1.04989	1.0135	0.935297			1.08928	1	0.244556
317	sp|Q9UBB4|ATX10_HUMAN	Q9UBB4	ATXN10	Ataxin-10 OS=Homo sapiens OX=9606 GN=ATXN10 PE=1 SV=1	3	8.44457	11.0498	9.35635	9.75826	8.75177	11.8892	9.2204	10.8857	8.1745	10.0684	8.53472	11.4152	9.26824	12.0808	9.25171	11.8502			0.968018	0.911182	0.912185	1.16979	1.05901	1.01612	1.0034	1.0886			0.370789	0.997042	0.0801456
318	sp|Q99700|ATX2_HUMAN	Q99700	ATXN2	Ataxin-2 OS=Homo sapiens OX=9606 GN=ATXN2 PE=1 SV=2	2	8.84321	10.203	9.69136	9.34583	10.9124	8.51354	10.4821	9.78037	10.5265	9.34511	13.0745	10.6635	10.9165	8.15234	10.2259	9.32381			1.19035	0.915918	1.34909	1.14099	1.00038	0.957573	0.975561	0.953319			0.842212	0.99019	-0.228402
319	sp|Q13825|AUHM_HUMAN	Q13825	AUH	Methylglutaconyl-CoA hydratase, mitochondrial OS=Homo sapiens OX=9606 GN=AUH PE=1 SV=1	1	10.3063	9.38079	9.97797	8.63085	13.3134	9.37954	9.04324	8.97481	11.0362	9.30146	9.8462	9.61858	10.9534	9.85908	10.5603	9.81787			1.07083	0.991543	0.986794	1.11444	0.822737	1.05113	1.16776	1.09394			0.0582646	1	-0.0199759
320	sp|Q9Y679|AUP1_HUMAN	Q9Y679	AUP1	Lipid droplet-regulating VLDL assembly factor AUP1 OS=Homo sapiens OX=9606 GN=AUP1 PE=1 SV=2	1	10.8663	9.8597	9.82418	10.4373	10.0398	10.6227	10.8326	9.32419	11.1305	8.37289	7.93205	10.5512	10.3983	10.7599	9.91048	9.13785			1.02432	0.849203	0.8074	1.01092	1.03571	1.01292	0.914876	0.980015			0.460761	1	0.101447
321	sp|Q96GD4|AURKB_HUMAN	Q96GD4	AURKB	Aurora kinase B OS=Homo sapiens OX=9606 GN=AURKB PE=1 SV=3	1	10.0823	10.2024	10.0836	11.071	9.42128	9.7866	9.3439	9.83822	10.0525	9.12459	10.3831	11.6522	9.44589	9.70542	10.2754	9.53161			0.997037	0.894361	1.0297	1.05249	1.00261	0.991706	1.09969	0.968835			0.198173	1	0.0331191
322	sp|Q9NQS1|AVEN_HUMAN	Q9NQS1	AVEN	Cell death regulator Aven OS=Homo sapiens OX=9606 GN=AVEN PE=1 SV=1	2	10.1185	10.5509	10.2437	9.38878	10.379	10.3364	10.346	10.2623	10.2548	9.62483	9.48228	9.32264	9.85536	9.62928	9.8422	10.3631			1.01346	0.912229	0.925673	0.992956	0.949548	0.931591	0.951306	1.00982			4.60727e-05	0.999951	6.27106e-06
323	sp|P61769|B2MG_HUMAN	P61769	B2M	Beta-2-microglobulin OS=Homo sapiens OX=9606 GN=B2M PE=1 SV=1	1	8.83405	5.50356	13.5804	9.81832	11.7213	7.93002	10.2533	8.67252	11.3131	12.4546	11.1767	8.18875	10.248	7.64936	10.8803	11.7758			1.28062	2.263	0.823	0.834027	0.874305	0.964608	1.06115	1.35783			0.182974	1	-0.177765
324	sp|O94766|B3GA3_HUMAN	O94766	B3GAT3	Galactosylgalactosylxylosylprotein 3-beta-glucuronosyltransferase 3 OS=Homo sapiens OX=9606 GN=B3GAT3 PE=1 SV=2	1	9.311	8.03094	9.91359	8.49127	12.6132	8.87304	10.3105	10.8895	11.7044	10.5299	9.90472	8.63761	11.3672	11.3211	9.31311	8.78907			1.25705	1.31117	0.999106	1.01723	0.901216	1.27589	0.903269	0.807115			0.676655	1	-0.249683
325	sp|Q6Y288|B3GLT_HUMAN	Q6Y288	B3GLCT	Beta-1,3-glucosyltransferase OS=Homo sapiens OX=9606 GN=B3GLCT PE=1 SV=2	1	10.3982	9.70991	9.5578	10.461	10.6581	9.45097	9.23201	9.17675	8.77535	9.93702	9.86382	10.0816	11.0866	8.15036	13.1616	10.299			0.843933	1.02339	1.03202	0.963729	1.0402	0.862383	1.42565	1.12229			0.493604	1	0.185151
326	sp|O60512|B4GT3_HUMAN	O60512	B4GALT3	Beta-1,4-galactosyltransferase 3 OS=Homo sapiens OX=9606 GN=B4GALT3 PE=1 SV=2	1	9.77545	10.9535	13.8152	10.2068	10.9582	9.01073	8.41542	8.61046	12.0746	8.22687	9.67773	11.0524	9.79055	8.85144	9.97377	8.60686			1.2352	0.751071	0.700514	1.08284	0.893447	0.982322	1.18518	0.999581			0.259238	1	0.140788
327	sp|O60513|B4GT4_HUMAN	O60513	B4GALT4	Beta-1,4-galactosyltransferase 4 OS=Homo sapiens OX=9606 GN=B4GALT4 PE=1 SV=1	1	11.3318	8.68818	8.49661	9.75149	9.29857	11.1361	11.7854	10.323	11.0763	9.59294	9.54618	11.0939	8.80182	8.61254	10.1299	10.3352			0.977451	1.10414	1.12353	1.13766	0.946577	0.77339	0.859536	1.00117			1.49133	1	-0.282686
328	sp|Q9NXR7|BABA2_HUMAN	Q9NXR7	BABAM2	BRISC and BRCA1-A complex member 2 OS=Homo sapiens OX=9606 GN=BABAM2 PE=1 SV=2	1	11.3447	11.158	9.78228	9.70722	11.1126	10.367	9.1876	10.8234	9.79741	9.4496	9.5242	9.39224	9.36828	9.41506	10.0223	9.54819			0.86361	0.846887	0.973618	0.967552	0.843036	0.908179	1.09085	0.882181			0.0897634	1	0.0241941
329	sp|Q99933|BAG1_HUMAN	Q99933	BAG1	BAG family molecular chaperone regulator 1 OS=Homo sapiens OX=9606 GN=BAG1 PE=1 SV=4	2	10.4764	8.45849	10.022	8.72806	9.87592	9.21347	10.5628	9.90674	11.369	10.0017	10.9994	10.0779	9.47179	9.75437	11.7362	9.34583			1.0852	1.18244	1.09752	1.15465	0.959079	1.05871	1.11109	0.943381			1.16971	1	-0.152882
330	sp|O95816|BAG2_HUMAN	O95816	BAG2	BAG family molecular chaperone regulator 2 OS=Homo sapiens OX=9606 GN=BAG2 PE=1 SV=1	1	8.35702	8.52787	11.4113	9.37212	8.21698	7.97888	8.52058	8.98106	12.7103	8.62875	10.7984	10.0456	14.4092	9.94716	11.9723	10.1225			1.52091	1.01183	0.946288	1.07186	1.75359	1.24669	1.4051	1.12709			0.674716	1	0.287331
331	sp|P46379|BAG6_HUMAN	P46379	BAG6	Large proline-rich protein BAG6 OS=Homo sapiens OX=9606 GN=BAG6 PE=1 SV=2	2	11.0617	10.5622	9.89285	10.4834	9.5285	11.5935	8.80123	11.1343	7.56	11.3877	9.43135	10.9533	8.33166	10.7106	9.27504	9.29273			0.683442	1.07815	0.95335	1.04483	0.874393	0.923849	1.05383	0.834603			0.023536	1	-0.0117237
332	sp|Q9UQB8|BAIP2_HUMAN	Q9UQB8	BAIAP2	BAR/IMD domain-containing adapter protein 2 OS=Homo sapiens OX=9606 GN=BAIAP2 PE=1 SV=1	2	9.34418	8.72704	8.40693	13.0576	10.3051	11.1012	9.61245	7.99682	10.992	11.0429	10.1164	11.1981	9.52484	9.22005	9.18459	10.1696			1.17635	1.26537	1.20334	0.857591	0.924285	0.830544	0.955489	1.27171			0.439722	1	-0.179917
333	sp|O75531|BAF_HUMAN	O75531	BANF1	Barrier-to-autointegration factor OS=Homo sapiens OX=9606 GN=BANF1 PE=1 SV=1	2	10.1721	10.6825	10.2582	9.94027	9.93508	11.2362	9.19878	9.19523	10.4256	9.97444	10.9552	9.92259	9.87139	9.98673	9.32979	8.91572			1.02492	0.933715	1.06794	0.998222	0.993589	0.888797	1.01424	0.969603			0.445769	1	-0.0580786
334	sp|Q8IXM2|BAP18_HUMAN	Q8IXM2	BAP18	Chromatin complexes subunit BAP18 OS=Homo sapiens OX=9606 GN=BAP18 PE=1 SV=1	1	8.55166	10.9512	9.33357	9.92872	8.98347	10.3567	9.15654	12.7002	10.5108	9.07071	9.78554	11.2245	8.95651	10.9906	8.76383	10.7354			1.22909	0.828283	1.04842	1.13051	0.996998	1.0612	0.957111	0.84529			0.375494	1	-0.123837
335	sp|Q99728|BARD1_HUMAN	Q99728	BARD1	BRCA1-associated RING domain protein 1 OS=Homo sapiens OX=9606 GN=BARD1 PE=1 SV=2	2	10.9327	9.28022	11.925	10.2284	9.26238	8.91819	10.674	9.42245	10.2342	10.7859	10.3072	9.50138	10.3862	9.58184	9.05105	9.50877			0.936116	1.16225	0.864338	0.928922	1.12133	1.07442	0.847953	1.00916			0.182408	1	0.0597517
336	sp|Q07812|BAX_HUMAN	Q07812	BAX	Apoptosis regulator BAX OS=Homo sapiens OX=9606 GN=BAX PE=1 SV=1	1	11.9943	11.6178	8.61763	8.69599	11.5978	11.9801	10.7426	8.51445	11.2394	8.25164	8.22292	12.1676	10.3589	7.18334	8.60194	10.2135			0.937058	0.710256	0.954197	1.39922	0.893184	0.599605	0.800733	1.19955			0.284306	1	-0.197151
337	sp|Q9NRL2|BAZ1A_HUMAN	Q9NRL2	BAZ1A	Bromodomain adjacent to zinc finger domain protein 1A OS=Homo sapiens OX=9606 GN=BAZ1A PE=1 SV=2	2	11.3406	9.92538	10.2747	10.3875	9.44489	9.65277	9.47395	8.47444	11.5141	10.2954	10.6741	9.25482	10.8637	10.4716	9.02838	8.9236			1.0153	1.03728	1.03888	0.890958	1.15022	1.08483	0.952969	1.053			0.538864	1	0.090307
338	sp|Q9UIG0|BAZ1B_HUMAN	Q9UIG0	BAZ1B	Tyrosine-protein kinase BAZ1B OS=Homo sapiens OX=9606 GN=BAZ1B PE=1 SV=2	1	13.3635	10.8676	12.4234	6.35591	7.87656	8.96752	9.17553	6.49597	13.2045	9.64229	12.3466	9.26463	6.61514	11.3804	11.1405	10.8801			0.9881	0.887247	0.993817	1.45764	0.839851	1.26907	1.21415	1.6749			0.314423	1	0.192792
339	sp|Q8NFJ9|BBS1_HUMAN	Q8NFJ9	BBS1	BBSome complex member BBS1 OS=Homo sapiens OX=9606 GN=BBS1 PE=1 SV=1	1	9.51087	9.95607	10.1999	9.5948	10.5743	10.0523	9.93558	9.24185	10.2617	10.9792	9.89337	9.88487	10.2208	9.6579	9.81244	10.2241			1.07895	1.10276	0.969948	1.03023	0.966564	0.96077	0.987606	1.10628			0.399833	1	-0.0571932
340	sp|P51572|BAP31_HUMAN	P51572	BCAP31	B-cell receptor-associated protein 31 OS=Homo sapiens OX=9606 GN=BCAP31 PE=1 SV=3	2	10.1799	9.99315	9.21535	9.74882	10.8515	9.59055	8.77592	9.27294	9.86177	10.0408	9.65588	9.98111	11.543	10.5562	10.1511	10.582			0.968749	1.00477	1.0478	1.02383	1.06372	1.10069	1.15669	1.14117			2.08542	1	0.141412
341	sp|O75934|SPF27_HUMAN	O75934	BCAS2	Pre-mRNA-splicing factor SPF27 OS=Homo sapiens OX=9606 GN=BCAS2 PE=1 SV=1	3	9.89769	9.71566	9.37616	9.92258	10.06	9.92413	8.90887	10.7831	9.96572	10.2444	9.96157	9.97231	9.54811	11.0862	10.2274	10.4062			1.00687	1.05442	1.06244	1.00501	0.94912	1.1171	1.148	0.965048			0.0596773	1	0.0128239
342	sp|Q9H6U6|BCAS3_HUMAN	Q9H6U6	BCAS3	BCAS3 microtubule associated cell migration factor OS=Homo sapiens OX=9606 GN=BCAS3 PE=1 SV=3	3	9.81089	9.30045	10.3222	9.61005	10.8941	10.0497	9.77388	9.57431	11.0164	10.0002	10.3088	9.93556	10.3077	9.85669	9.70554	9.53362			1.12288	1.07523	0.998705	1.03387	0.946171	0.980792	0.993007	0.99575			1.31719	1	-0.110528
343	sp|Q9P287|BCCIP_HUMAN	Q9P287	BCCIP	BRCA2 and CDKN1A-interacting protein OS=Homo sapiens OX=9606 GN=BCCIP PE=1 SV=1	3	9.62386	9.96968	11.1225	10.0754	9.98188	9.86744	10.0573	9.67627	10.7745	10.7022	11.0404	9.37068	8.96261	9.5367	9.55414	9.6846			1.11956	1.07347	0.992617	0.930058	0.897888	0.966481	0.949975	1.00086			0.743568	1	-0.106825
344	sp|O95999|BCL10_HUMAN	O95999	BCL10	B-cell lymphoma/leukemia 10 OS=Homo sapiens OX=9606 GN=BCL10 PE=1 SV=1	1	11.112	10.2298	9.56622	9.78223	10.1716	9.87384	9.52202	9.60216	9.85466	10.6981	10.13	9.0106	10.2106	10.5242	9.84974	9.8623			0.886849	1.04577	1.05893	0.921119	1.00383	1.06587	1.03442	1.02709			0.530074	1	0.0823842
345	sp|Q9HB09|B2L12_HUMAN	Q9HB09	BCL2L12	Bcl-2-like protein 12 OS=Homo sapiens OX=9606 GN=BCL2L12 PE=1 SV=2	1	10.034	11.0734	12.5194	11.0023	10.0422	8.88145	14.0093	9.3425	7.31673	9.66673	10.9578	9.96544	8.23532	6.43403	9.48293	11.0366			0.729195	0.872972	0.875265	0.905759	0.820068	0.724434	0.676905	1.18133			0.0383872	1	-0.0217997
346	sp|Q9BXK5|B2L13_HUMAN	Q9BXK5	BCL2L13	Bcl-2-like protein 13 OS=Homo sapiens OX=9606 GN=BCL2L13 PE=1 SV=1	1	10.6171	8.74034	10.4592	10.784	9.26794	9.632	11.8787	7.86872	11.9851	8.78414	11.9401	10.4974	10.239	9.167	10.7917	7.34733			1.12885	1.00501	1.14159	0.973427	1.10478	0.951723	0.908489	0.933739			0.705732	1	-0.124811
347	sp|Q9BQE9|BCL7B_HUMAN	Q9BQE9	BCL7B	B-cell CLL/lymphoma 7 protein family member B OS=Homo sapiens OX=9606 GN=BCL7B PE=1 SV=1	1	10.5321	9.434	10.1168	11.2378	6.94852	9.56188	8.1023	10.2059	13.1679	13.9647	8.09952	11.6396	9.29413	8.13322	9.14581	10.4157			1.25027	1.48025	0.800598	1.03575	1.33757	0.850588	1.12879	1.02056			0.0878376	1	-0.0569049
348	sp|Q8WUZ0|BCL7C_HUMAN	Q8WUZ0	BCL7C	B-cell CLL/lymphoma 7 protein family member C OS=Homo sapiens OX=9606 GN=BCL7C PE=1 SV=3	1	11.927	9.71329	7.94587	9.17803	10.9171	8.27757	9.99355	7.57754	10.6481	11.4929	9.54929	8.60217	9.46073	12.1018	11.3708	11.2443			0.892769	1.18321	1.20179	0.937256	0.866596	1.46199	1.13781	1.4839			0.433246	1	0.211563
349	sp|Q9NYF8|BCLF1_HUMAN	Q9NYF8	BCLAF1	Bcl-2-associated transcription factor 1 OS=Homo sapiens OX=9606 GN=BCLAF1 PE=1 SV=2	1	9.97239	10.665	8.2211	8.11029	9.42203	9.38888	11.8202	11.3451	8.53586	9.44276	8.08396	9.71315	10.7685	10.9516	11.9059	11.6534			0.855949	0.8854	0.983318	1.19763	1.1429	1.16644	1.00725	1.02718			0.584447	1	0.157003
350	sp|Q6W2J9|BCOR_HUMAN	Q6W2J9	BCOR	BCL-6 corepressor OS=Homo sapiens OX=9606 GN=BCOR PE=1 SV=1	1	8.40368	9.45315	9.73832	10.4446	13.442	11.0188	9.22486	9.69088	11.749	8.63731	9.10754	9.72458	11.0131	8.61165	7.64054	12.1			1.39807	0.913697	0.935227	0.93106	0.819308	0.781541	0.828256	1.2486			0.376051	1	-0.187059
351	sp|P11274|BCR_HUMAN	P11274	BCR	Breakpoint cluster region protein OS=Homo sapiens OX=9606 GN=BCR PE=1 SV=2	1	10.1035	10.4398	9.26887	10.5094	9.38378	9.74678	9.51421	10.0974	10.1835	11.1248	8.81298	10.6206	9.45858	10.4438	9.6808	10.6113			1.00792	1.06561	0.950814	1.01058	1.00797	1.07151	1.01751	1.0509			0.455901	1	0.0405725
352	sp|Q9BUT1|DHRS6_HUMAN	Q9BUT1	BDH2	Dehydrogenase/reductase SDR family member 6 OS=Homo sapiens OX=9606 GN=BDH2 PE=1 SV=2	1	12.6595	9.82674	10.0273	9.95893	9.87702	8.31043	9.20532	11.9783	10.0503	9.38018	10.3545	13.0849	6.72266	9.31832	10.5193	8.72636			0.793901	0.954557	1.03263	1.31389	0.680636	1.12128	1.14274	0.728516			0.288849	1	-0.173616
353	sp|Q5T5X7|BEND3_HUMAN	Q5T5X7	BEND3	BEN domain-containing protein 3 OS=Homo sapiens OX=9606 GN=BEND3 PE=1 SV=1	1	16.1803	10.9808	11.9008	9.90602	9.77267	8.15577	7.02629	7.52555	17.44	11.0625	7.92007	10.2261	9.26471	7.96699	7.77413	6.89732			1.07786	1.00744	0.665508	1.03231	0.948023	0.976854	1.10643	0.91652			0.182764	1	0.0830263
354	sp|O15155|BET1_HUMAN	O15155	BET1	BET1 homolog OS=Homo sapiens OX=9606 GN=BET1 PE=1 SV=1	1	10.9959	9.72116	9.74881	9.23056	10.129	9.75065	10.4241	10.2416	10.4484	9.57819	9.60574	9.62657	9.6909	9.70741	10.8251	10.2758			0.950208	0.985292	0.985324	1.0429	0.956746	0.995565	1.03847	1.00334			0.112726	1	0.0112153
355	sp|Q9NYM9|BET1L_HUMAN	Q9NYM9	BET1L	BET1-like protein OS=Homo sapiens OX=9606 GN=BET1L PE=1 SV=1	1	9.7477	9.26842	9.71316	10.461	10.205	10.5955	10.2231	9.58869	11.5535	10.6375	9.8248	9.28889	10.8197	9.61322	9.73766	8.72214			1.18525	1.14771	1.01149	0.88795	1.06023	0.90729	0.952516	0.909628			0.579133	1	-0.137953
356	sp|Q8TD16|BICD2_HUMAN	Q8TD16	BICD2	Protein bicaudal D homolog 2 OS=Homo sapiens OX=9606 GN=BICD2 PE=1 SV=1	4	10.7899	10.0113	10.5069	9.97209	9.39543	9.98534	9.36502	10.0058	10.1228	9.92894	11.2445	9.46831	9.491	10.2835	10.1674	9.26163			0.938173	0.991777	1.0702	0.949481	1.01017	1.02986	1.08568	0.925622			0.226511	1	0.0362589
357	sp|P55957|BID_HUMAN	P55957	BID	BH3-interacting domain death agonist OS=Homo sapiens OX=9606 GN=BID PE=1 SV=1	2	9.60732	9.9712	10.037	9.90346	10.4812	10.2987	9.3392	9.34911	9.81174	11.0888	10.4682	10.5024	10.5571	9.51893	9.27718	9.78855			1.02128	1.11208	1.04297	1.06047	1.00725	0.924285	0.993359	1.047			1.03686	1	-0.09389
358	sp|O00499|BIN1_HUMAN	O00499	BIN1	Myc box-dependent-interacting protein 1 OS=Homo sapiens OX=9606 GN=BIN1 PE=1 SV=1	1	9.06686	9.16346	10.3322	7.3247	10.0629	10.3863	11.8246	11.9423	8.80498	9.78964	10.3152	10.3389	10.8725	10.6727	10.7375	8.3652			0.971117	1.06833	0.99835	1.41152	1.08045	1.02758	0.908068	0.700466			0.678522	1	-0.262453
359	sp|O15392|BIRC5_HUMAN	O15392	BIRC5	Baculoviral IAP repeat-containing protein 5 OS=Homo sapiens OX=9606 GN=BIRC5 PE=1 SV=3	1	10.4914	8.96327	10.3943	10.3031	7.75887	8.7969	10.8111	8.21674	10.8714	10.3246	11.7152	8.56474	10.1804	11.2006	10.2946	11.1127			1.03622	1.15188	1.12707	0.831276	1.31209	1.27324	0.952222	1.35245			0.725116	0.990033	0.236004
360	sp|Q9NR09|BIRC6_HUMAN	Q9NR09	BIRC6	Baculoviral IAP repeat-containing protein 6 OS=Homo sapiens OX=9606 GN=BIRC6 PE=1 SV=3	1	9.53396	12.6618	9.95269	8.90551	8.99783	10.3259	12.4988	9.46884	8.96697	10.726	9.11394	11.4257	7.89321	10.6449	9.83786	9.04618			0.940529	0.84711	0.915727	1.28299	0.877235	1.0309	0.787107	0.955363			0.307308	1	-0.115244
361	sp|Q13867|BLMH_HUMAN	Q13867	BLMH	Bleomycin hydrolase OS=Homo sapiens OX=9606 GN=BLMH PE=1 SV=1	2	10.3506	11.2764	9.69465	10.9487	9.52901	10.6203	10.1217	9.86262	9.57119	10.4696	8.95547	10.5056	10.8841	9.99816	8.58976	8.62205			0.924697	0.928453	0.923754	0.959526	1.14221	0.941424	0.848651	0.874215			0.0595847	1	0.01703
362	sp|Q6QNY1|BL1S2_HUMAN	Q6QNY1	BLOC1S2	Biogenesis of lysosome-related organelles complex 1 subunit 2 OS=Homo sapiens OX=9606 GN=BLOC1S2 PE=1 SV=1	1	10.518	9.74305	10.5701	10.5072	10.2925	9.93781	9.94049	9.50675	10.6436	10.0419	9.87213	9.83495	9.65583	9.46819	9.80019	9.66741			1.01194	1.03067	0.933965	0.93602	0.938144	0.952744	0.985887	1.0169			0.0480895	1	-0.00626269
363	sp|Q6BDS2|BLT3A_HUMAN	Q6BDS2	BLTP3A	Bridge-like lipid transfer protein family member 3A OS=Homo sapiens OX=9606 GN=BLTP3A PE=1 SV=1	2	10.3746	9.76582	10.0386	10.2339	9.7358	11.1334	10.8613	8.87952	9.89962	8.55338	12.3124	9.93812	9.43936	9.54949	8.48722	10.7975			0.954221	0.875848	1.22651	0.971096	0.969551	0.857733	0.781417	1.21601			0.188361	1	-0.0832721
364	sp|P53004|BIEA_HUMAN	P53004	BLVRA	Biliverdin reductase A OS=Homo sapiens OX=9606 GN=BLVRA PE=1 SV=2	1	8.91739	11.2863	9.63943	10.7365	10.8334	7.63783	9.2311	10.0425	9.92775	9.39142	10.1713	11.3548	7.98778	11.5979	9.6457	11.5989			1.1133	0.832108	1.05518	1.05759	0.737331	1.51848	1.04491	1.15498			0.153873	0.997085	0.0965763
365	sp|P30043|BLVRB_HUMAN	P30043	BLVRB	Flavin reductase (NADPH) OS=Homo sapiens OX=9606 GN=BLVRB PE=1 SV=3	1	9.39542	11.6975	12.0399	10.9593	10.4292	8.49026	7.64925	10.9571	11.8786	11.4206	7.85327	8.71316	9.12246	9.35208	10.4004	9.64157			1.2643	0.976321	0.652272	0.79505	0.874704	1.10151	1.35966	0.879935			0.357265	1	0.212159
366	sp|Q14692|BMS1_HUMAN	Q14692	BMS1	Ribosome biogenesis protein BMS1 homolog OS=Homo sapiens OX=9606 GN=BMS1 PE=1 SV=1	2	10.0221	9.88247	10.557	9.97778	9.57309	9.43401	9.90026	10.3947	10.4323	9.84419	9.96032	10.0541	10.2183	9.59323	9.85876	10.2974			1.04093	0.996127	0.943482	1.00765	1.0674	1.01688	0.995809	0.990647			0.330243	1	0.0298232
367	sp|Q12981|SEC20_HUMAN	Q12981	BNIP1	Vesicle transport protein SEC20 OS=Homo sapiens OX=9606 GN=BNIP1 PE=1 SV=3	1	10.5143	10.4962	10.7123	7.69618	11.3377	9.29762	10.0043	7.03484	12.5761	12.096	9.77844	10.1242	10.4776	8.39481	11.0777	8.38163			1.19609	1.15241	0.912822	1.31549	0.924141	0.902899	1.10729	1.19144			0.441741	1	-0.147106
368	sp|Q96IK1|BOD1_HUMAN	Q96IK1	BOD1	Biorientation of chromosomes in cell division protein 1 OS=Homo sapiens OX=9606 GN=BOD1 PE=1 SV=2	1	9.60101	10.2739	10.4973	9.81434	10.3494	9.83704	8.83487	8.78289	11.343	11.4373	9.36466	9.89292	9.71121	9.9303	10.638	9.69187			1.18144	1.11323	0.892104	1.00801	0.938335	1.00948	1.2041	1.10349			0.0676464	1	0.0224331
369	sp|Q8NFC6|BD1L1_HUMAN	Q8NFC6	BOD1L1	Biorientation of chromosomes in cell division protein 1-like 1 OS=Homo sapiens OX=9606 GN=BOD1L1 PE=1 SV=2	1	9.55424	10.2027	11.2562	8.88986	9.06297	13.0451	11.3804	10.2456	10.5656	8.58336	10.8642	10.3082	9.29479	6.41498	10.2785	10.0533			1.10585	0.841283	0.965176	1.15955	1.02558	0.491752	0.903177	0.981237			0.496234	1	-0.305013
370	sp|Q9Y3E2|BOLA1_HUMAN	Q9Y3E2	BOLA1	BolA-like protein 1 OS=Homo sapiens OX=9606 GN=BOLA1 PE=1 SV=1	3	9.91766	9.22533	10.4596	10.4087	9.16913	10.4153	10.6374	9.79131	9.50389	9.60428	10.5221	11.5323	10.6153	9.42816	9.5407	9.2288			0.958279	1.04108	1.00598	1.10795	1.15773	0.905221	0.896902	0.942551			0.355556	0.996925	-0.0819481
371	sp|Q9H3K6|BOLA2_HUMAN	Q9H3K6	BOLA2B	BolA-like protein 2 OS=Homo sapiens OX=9606 GN=BOLA2B PE=1 SV=1	2	9.55846	10.0772	9.83345	10.2353	9.42136	10.0115	9.5814	10.8948	9.33872	9.9011	9.58971	10.5983	9.54748	11.154	9.61939	10.6379			0.977011	0.982528	0.975213	1.03546	1.01339	1.11411	1.00396	0.976421			0.450626	1	0.0478206
372	sp|Q14137|BOP1_HUMAN	Q14137	BOP1	Ribosome biogenesis protein BOP1 OS=Homo sapiens OX=9606 GN=BOP1 PE=1 SV=2	2	9.89146	10.1795	10.4362	9.69048	9.33259	10.5723	10.2024	10.2072	9.37815	9.65851	10.6372	10.6671	9.1319	9.67905	10.2034	10.1327			0.948106	0.948824	1.01926	1.10078	0.978496	0.915513	1.0001	0.992705			0.322641	1	-0.0456291
373	sp|O95861|BPNT1_HUMAN	O95861	BPNT1	3'(2'),5'-bisphosphate nucleotidase 1 OS=Homo sapiens OX=9606 GN=BPNT1 PE=1 SV=1	3	9.51554	10.0973	10.3037	10.5466	9.74908	9.95815	9.99257	10.2764	10.4807	9.19112	8.98064	9.94249	9.65306	11.3606	10.2193	9.73277			1.10143	0.910258	0.871597	0.942717	0.990151	1.14084	1.02269	0.947103			0.499706	1	0.102354
374	sp|Q9NX62|IMPA3_HUMAN	Q9NX62	BPNT2	Golgi-resident adenosine 3',5'-bisphosphate 3'-phosphatase OS=Homo sapiens OX=9606 GN=BPNT2 PE=1 SV=1	1	10.5785	9.45006	11.1315	8.11662	11.0287	9.72033	8.21141	11.4099	10.1104	10.0994	10.5016	10.32	13.2393	9.54756	7.55875	8.97604			0.955742	1.06871	0.943409	1.27146	1.20044	0.982226	0.920517	0.786686			0.346254	1	-0.130236
375	sp|Q12830|BPTF_HUMAN	Q12830	BPTF	Nucleosome-remodeling factor subunit BPTF OS=Homo sapiens OX=9606 GN=BPTF PE=1 SV=3	2	8.48005	11.0311	9.84169	9.76523	9.06588	10.578	11.1059	10.4069	9.85216	10.5038	8.73775	9.91363	9.34325	10.3453	9.22364	11.8056			1.1618	0.952204	0.88783	1.0152	1.0306	0.978006	0.830518	1.1344			0.0492111	1	-0.017604
376	sp|P15056|BRAF_HUMAN	P15056	BRAF	Serine/threonine-protein kinase B-raf OS=Homo sapiens OX=9606 GN=BRAF PE=1 SV=4	2	9.33405	10.0717	9.85484	10.3373	10.9961	9.88878	9.33066	9.68818	10.9146	10.2093	9.93011	10.8406	10.2302	9.38891	9.10601	9.87878			1.16933	1.01367	1.00764	1.04869	0.930353	0.949451	0.975923	1.01967			1.1014	1	-0.127716
377	sp|P38398|BRCA1_HUMAN	P38398	BRCA1	Breast cancer type 1 susceptibility protein OS=Homo sapiens OX=9606 GN=BRCA1 PE=1 SV=2	1	9.92126	9.17749	9.15592	10.2125	9.55994	8.02354	10.7626	10.1195	10.2073	11.4364	8.9319	10.5723	9.85509	9.56426	11.3925	11.1076			1.02883	1.24614	0.975532	1.03523	1.03087	1.19202	1.05853	1.09764			0.14831	1	0.0352676
378	sp|P51587|BRCA2_HUMAN	P51587	BRCA2	Breast cancer type 2 susceptibility protein OS=Homo sapiens OX=9606 GN=BRCA2 PE=1 SV=4	1	8.10804	12.7083	10.6191	11.8247	10.4535	11.1243	10.588	8.01128	8.7874	8.88828	8.58368	11.2229	9.66912	11.7678	6.78976	10.8539			1.08379	0.69941	0.808323	0.949106	0.924962	1.05784	0.641267	1.35483			0.203454	1	0.13694
379	sp|P46736|BRCC3_HUMAN	P46736	BRCC3	Lys-63-specific deubiquitinase BRCC36 OS=Homo sapiens OX=9606 GN=BRCC3 PE=1 SV=2	2	8.60301	11.8542	10.167	11.3215	11.1171	7.41663	10.5558	11.0088	9.54207	10.595	9.24162	11.0166	8.79891	10.0809	8.0604	10.6206			1.10916	0.893775	0.90898	0.97307	0.791475	1.35922	0.763602	0.964732			0.062108	1	-0.0364725
380	sp|P25440|BRD2_HUMAN	P25440	BRD2	Bromodomain-containing protein 2 OS=Homo sapiens OX=9606 GN=BRD2 PE=1 SV=2	4	9.16371	9.8682	9.75198	9.2607	11.1693	10.4486	11.0879	10.1425	8.49906	10.0574	9.50072	9.51873	10.297	10.9439	10.3342	9.9561			0.927469	1.01917	0.974235	1.02786	0.921904	1.04741	0.932027	0.981624			0.17859	1	-0.0248899
381	sp|O60885|BRD4_HUMAN	O60885	BRD4	Bromodomain-containing protein 4 OS=Homo sapiens OX=9606 GN=BRD4 PE=1 SV=2	1	10.5905	9.95002	10.1639	8.82794	10.8516	10.4852	10.5849	9.30915	9.23329	10.1982	10.7393	9.34252	10.3251	9.60094	10.8452	8.95228			0.871846	1.02495	1.05661	1.05829	0.951481	0.915668	1.0246	0.961665			0.300637	1	-0.054766
382	sp|Q9H0E9|BRD8_HUMAN	Q9H0E9	BRD8	Bromodomain-containing protein 8 OS=Homo sapiens OX=9606 GN=BRD8 PE=1 SV=2	2	10.5288	10.1914	10.989	9.73945	11.3842	9.49738	10.422	8.87817	10.0474	10.1482	10.5054	9.59975	9.79249	9.86662	9.65173	8.75801			0.95428	0.995761	0.955991	0.985657	0.860183	1.03888	0.926088	0.986465			0.209337	1	-0.0333196
383	sp|Q9H8M2|BRD9_HUMAN	Q9H8M2	BRD9	Bromodomain-containing protein 9 OS=Homo sapiens OX=9606 GN=BRD9 PE=1 SV=2	1	11.2453	7.7846	9.37437	9.64333	12.6053	8.50459	9.45257	11.1957	9.00092	8.34007	9.94787	6.93697	11.0832	13.0081	12.2818	9.59533			0.800416	1.07136	1.06118	0.719354	0.87925	1.52954	1.2993	0.857055			0.539999	1	0.298485
384	sp|Q9BX63|FANCJ_HUMAN	Q9BX63	BRIP1	Fanconi anemia group J protein OS=Homo sapiens OX=9606 GN=BRIP1 PE=1 SV=2	1	9.06425	8.75496	12.743	8.67748	10.7077	8.1266	13.7737	9.315	8.29374	10.0877	10.6378	8.63188	9.99599	11.7959	9.26846	10.1258			0.914994	1.15223	0.834795	0.994745	0.933529	1.45151	0.672909	1.08704			0.0619461	1	0.0447641
385	sp|Q8TDN6|BRX1_HUMAN	Q8TDN6	BRIX1	Ribosome biogenesis protein BRX1 homolog OS=Homo sapiens OX=9606 GN=BRIX1 PE=1 SV=2	2	10.5852	9.66592	8.47588	9.91938	9.75846	8.95955	10.5973	9.45729	11.3221	10.0054	10.4906	8.85232	10.1149	9.79573	10.9894	11.0106			1.06962	1.03512	1.2377	0.892427	1.03652	1.09333	1.037	1.16424			0.143471	1	0.0404805
386	sp|Q5PSV4|BRM1L_HUMAN	Q5PSV4	BRMS1L	Breast cancer metastasis-suppressor 1-like protein OS=Homo sapiens OX=9606 GN=BRMS1L PE=1 SV=2	1	11.2692	9.08224	10.0847	8.28409	10.4338	8.15453	9.15829	10.0407	11.9155	12.366	10.8773	9.06808	9.17651	10.2181	12.0764	7.79454			1.05735	1.36156	1.0786	1.09464	0.8795	1.25306	1.31863	0.776293			0.290468	1	-0.147851
387	sp|Q5VW32|BROX_HUMAN	Q5VW32	BROX	BRO1 domain-containing protein BROX OS=Homo sapiens OX=9606 GN=BROX PE=1 SV=1	1	10.9867	9.13223	11.5331	9.47857	10.4865	10.9007	8.72985	10.5713	8.71903	9.38535	10.8399	12.1145	8.90571	9.19691	9.25754	9.76205			0.7936	1.02772	0.939889	1.27809	0.849252	0.843695	1.06045	0.923445			0.305718	1	-0.120413
388	sp|P35613|BASI_HUMAN	P35613	BSG	Basigin OS=Homo sapiens OX=9606 GN=BSG PE=1 SV=2	3	10.6428	8.38026	10.3393	9.74608	11.0221	9.08513	11.7374	8.92378	10.301	8.87684	9.84795	9.53732	11.0434	10.0705	11.6658	8.78021			0.967883	1.05926	0.952473	0.978581	1.00193	1.10846	0.993907	0.983911			0.382928	1	0.0461648
389	sp|O14981|BTAF1_HUMAN	O14981	BTAF1	TATA-binding protein-associated factor 172 OS=Homo sapiens OX=9606 GN=BTAF1 PE=1 SV=2	1	10.3042	10.2291	10.4206	9.53623	9.78739	9.73597	10.0636	10.0739	9.87402	9.63108	10.2415	10.7462	9.93556	9.47418	10.0592	9.88738			0.958249	0.941538	0.982813	1.12688	1.01514	0.973111	0.999568	0.981488			0.0625373	1	-0.011028
390	sp|P43251|BTD_HUMAN	P43251	BTD	Biotinidase OS=Homo sapiens OX=9606 GN=BTD PE=1 SV=2	2	12.235	10.9507	13.2271	12.4322	12.5685	10.1031	11.4773	11.0178	4.46408	4.94686	5.73386	5.56772	12.4344	12.1402	10.2534	10.4477			0.364861	0.451739	0.433492	0.447845	0.989335	1.20162	0.89337	0.948254		+	4.22086	0	1.24401
391	sp|P20290|BTF3_HUMAN	P20290	BTF3	Transcription factor BTF3 OS=Homo sapiens OX=9606 GN=BTF3 PE=1 SV=1	1	8.82036	9.7078	8.62977	10.0746	10.9917	9.47207	11.8793	10.0088	11.5489	10.8244	9.09228	10.9994	7.69162	9.055	10.8275	10.3764			1.30935	1.11503	1.05359	1.0918	0.699765	0.955968	0.911463	1.03673			1.24322	1	-0.352421
392	sp|Q96K17|BT3L4_HUMAN	Q96K17	BTF3L4	Transcription factor BTF3 homolog 4 OS=Homo sapiens OX=9606 GN=BTF3L4 PE=1 SV=1	2	9.60685	9.67517	9.79397	11.5835	9.04741	11.3279	11.3025	10.2743	9.05607	10.3722	8.17047	10.8506	10.292	10.3295	9.43933	8.87825			0.942668	1.07205	0.834236	0.936727	1.13756	0.911865	0.835152	0.864125			0.0543113	1	-0.0192885
393	sp|O43683|BUB1_HUMAN	O43683	BUB1	Mitotic checkpoint serine/threonine-protein kinase BUB1 OS=Homo sapiens OX=9606 GN=BUB1 PE=1 SV=1	2	9.99681	10.2419	11.7871	10.0481	9.15047	10.1783	9.92737	9.97434	9.93042	11.17	9.72368	9.85488	9.39049	8.96203	9.51996	10.1441			0.993359	1.09062	0.82494	0.980773	1.02623	0.880502	0.958961	1.01702			0.00655295	0.99967	0.00193751
394	sp|O60566|BUB1B_HUMAN	O60566	BUB1B	Mitotic checkpoint serine/threonine-protein kinase BUB1 beta OS=Homo sapiens OX=9606 GN=BUB1B PE=1 SV=3	3	9.36956	9.91863	10.4287	10.7817	9.96009	10.0697	9.98712	10.329	9.70444	9.22563	11.0293	8.8728	10.558	10.2134	9.29063	10.2613			1.03574	0.930131	1.0576	0.822954	1.06003	1.01427	0.930261	0.993442			0.268031	1	0.0612295
395	sp|O43684|BUB3_HUMAN	O43684	BUB3	Mitotic checkpoint protein BUB3 OS=Homo sapiens OX=9606 GN=BUB3 PE=1 SV=1	3	9.67365	10.4046	9.83892	10.2451	9.18968	9.31743	9.49911	10.251	10.4315	10.5041	9.9523	9.9437	9.85942	11.5501	9.29218	10.0473			1.07834	1.00956	1.01152	0.970583	1.07288	1.23962	0.978216	0.98013			0.298888	1	0.0636649
396	sp|O43709|BUD23_HUMAN	O43709	BUD23	18S rRNA (guanine-N(7))-methyltransferase OS=Homo sapiens OX=9606 GN=BUD23 PE=1 SV=2	1	9.98793	11.6818	8.35641	11.4813	10.3288	13.2975	8.68922	10.8855	11.1902	9.17241	8.15922	8.35516	9.37647	13.0026	7.68221	8.35321			1.12037	0.785186	0.976403	0.727717	0.907798	0.977825	0.884108	0.767372			0.0282697	1	-0.013425
397	sp|P41223|BUD31_HUMAN	P41223	BUD31	Protein BUD31 homolog OS=Homo sapiens OX=9606 GN=BUD31 PE=1 SV=2	3	8.73536	9.72746	10.2147	10.6716	9.8857	10.8491	10.0751	11.0387	10.1742	8.74327	9.16353	10.2445	9.23874	11.3643	9.89507	9.97868			1.16471	0.898823	0.89709	0.959982	0.934556	1.04748	0.982131	0.90397			0.045476	1	-0.0132192
398	sp|Q13895|BYST_HUMAN	Q13895	BYSL	Bystin OS=Homo sapiens OX=9606 GN=BYSL PE=1 SV=3	2	9.2315	10.5689	9.87691	9.85705	9.56737	10.5155	9.72959	11.1564	10.1789	9.51112	9.59073	10.0601	9.58491	11.0087	9.33311	10.2294			1.10263	0.899917	0.971025	1.0206	1.00183	1.0469	0.95925	0.916908			0.114885	1	-0.0230532
399	sp|Q7L1Q6|5MP2_HUMAN	Q7L1Q6	BZW1	eIF5-mimic protein 2 OS=Homo sapiens OX=9606 GN=BZW1 PE=1 SV=1	2	10.0157	11.2124	9.88874	9.27367	9.70039	10.4325	9.33189	10.241	9.70479	10.8914	9.01065	10.2314	9.01635	9.77884	10.4079	10.8623			0.968953	0.971365	0.911203	1.10328	0.929483	0.937343	1.1153	1.06066			0.13278	1	0.0308295
400	sp|Q9Y6E2|5MP1_HUMAN	Q9Y6E2	BZW2	eIF5-mimic protein 1 OS=Homo sapiens OX=9606 GN=BZW2 PE=1 SV=1	4	9.22011	10.9915	9.76905	11.1466	9.04515	10.9766	9.69575	9.69797	9.66347	9.63263	11.4884	11.4215	9.80847	9.42684	8.86929	9.14677			1.04809	0.876372	1.176	1.02465	1.08439	0.858815	0.91476	0.943163			0.461042	1	-0.115512
401	sp|Q9H0W9|CK054_HUMAN	Q9H0W9	C11orf54	Ester hydrolase C11orf54 OS=Homo sapiens OX=9606 GN=C11orf54 PE=1 SV=1	1	10.396	8.13823	9.48835	10.6238	11.142	10.0519	9.79715	8.03812	9.00381	10.6609	9.76215	10.1329	10.7642	9.24188	11.333	11.4256			0.866087	1.30998	1.02886	0.953792	0.966095	0.919414	1.15676	1.42143			0.20247	1	0.0978848
402	sp|Q99622|C10_HUMAN	Q99622	C12orf57	Protein C10 OS=Homo sapiens OX=9606 GN=C12orf57 PE=1 SV=1	2	9.83299	10.8009	12.1504	10.7727	10.176	10.8023	9.75139	9.34594	8.78411	9.32252	11.5387	9.25201	9.16312	9.55193	9.28951	9.46547			0.89333	0.863126	0.94966	0.858835	0.900461	0.884251	0.952634	1.01279			0.613161	1	0.072187
403	sp|Q6ZRI6|CO039_HUMAN	Q6ZRI6	C15orf39	Uncharacterized protein C15orf39 OS=Homo sapiens OX=9606 GN=C15orf39 PE=1 SV=3	1	10.6939	11.6669	8.98256	8.71267	9.97367	12.3833	10.4536	12.4592	11.6617	8.30871	9.29375	7.75102	10.1801	9.9587	6.71774	10.8024			1.0905	0.712159	1.03464	0.889626	1.0207	0.804206	0.642626	0.867025			0.355206	1	-0.161068
404	sp|Q8WUR7|CO040_HUMAN	Q8WUR7	C15orf40	UPF0235 protein C15orf40 OS=Homo sapiens OX=9606 GN=C15orf40 PE=1 SV=2	2	8.91971	9.37032	12.1061	9.67652	9.96699	9.75003	10.4951	8.93234	9.47228	10.3293	10.8024	9.36488	10.6792	9.37964	10.7636	9.99151			1.06195	1.10234	0.89231	0.967794	1.07146	0.962011	1.02559	1.11858			0.280839	1	0.0565338
405	sp|Q9HAS0|NJMU_HUMAN	Q9HAS0	C17orf75	Protein Njmu-R1 OS=Homo sapiens OX=9606 GN=C17orf75 PE=1 SV=2	3	10.0928	9.59105	10.509	9.78644	9.97489	9.34301	10.2064	9.65064	10.7154	10.3583	10.0701	9.80894	9.42266	9.74231	10.5445	10.1836			1.06169	1.07999	0.958236	1.0023	0.944638	1.04274	1.03313	1.05522			0.0598246	1	-0.00909579
406	sp|Q5SNV9|CA167_HUMAN	Q5SNV9	C1orf167	Uncharacterized protein C1orf167 OS=Homo sapiens OX=9606 GN=C1orf167 PE=2 SV=3	1	7.71037	8.48267	7.58732	9.91461	9.82035	9.82305	13.921	11.8216	7.74469	9.00495	9.1961	9.7971	11.3907	10.4258	12.4403	10.9194			1.00445	1.06157	1.21203	0.988149	1.15991	1.06136	0.893631	0.923682			0.314061	0.997785	-0.0824236
407	sp|Q9H425|CA198_HUMAN	Q9H425	C1orf198	Uncharacterized protein C1orf198 OS=Homo sapiens OX=9606 GN=C1orf198 PE=1 SV=1	1	9.96945	9.20223	11.5166	9.79207	7.77241	9.82122	11.5233	9.37723	11.4699	8.87912	10.9653	8.55027	10.2253	10.0271	10.5988	10.3096			1.1505	0.964888	0.952135	0.873183	1.31559	1.02096	0.919775	1.09943			0.454668	1	0.139366
408	sp|Q9BV19|CA050_HUMAN	Q9BV19	C1orf50	Uncharacterized protein C1orf50 OS=Homo sapiens OX=9606 GN=C1orf50 PE=1 SV=2	1	9.45224	9.21248	9.5459	9.30309	10.7727	10.436	8.7711	11.5929	10.7798	10.2311	8.81426	9.84774	11.0968	10.799	9.97155	9.37348			1.14045	1.11057	0.923355	1.05855	1.03008	1.03478	1.13686	0.808556			0.276605	0.996978	-0.0843447
409	sp|Q07021|C1QBP_HUMAN	Q07021	C1QBP	Complement component 1 Q subcomponent-binding protein, mitochondrial OS=Homo sapiens OX=9606 GN=C1QBP PE=1 SV=1	3	10.0095	8.70635	10.5493	9.49557	9.93948	10.188	11.2367	9.15515	9.31681	10.4547	11.4974	9.73696	11.2042	9.62812	8.69033	10.1913			0.930793	1.20081	1.08988	1.02542	1.12724	0.945042	0.773384	1.11318			0.311803	1	-0.111435
410	sp|Q86YS7|C2CD5_HUMAN	Q86YS7	C2CD5	C2 domain-containing protein 5 OS=Homo sapiens OX=9606 GN=C2CD5 PE=1 SV=1	1	8.7775	9.59099	11.2463	8.84825	10.8891	9.78722	10.0617	10.1996	8.91488	10.1476	10.3011	8.61854	11.8015	10.1064	10.8877	9.82143			1.01565	1.05804	0.915955	0.974039	1.08379	1.03261	1.08209	0.962919			0.548367	1	0.0706239
411	sp|Q8N8R5|CB069_HUMAN	Q8N8R5	C2orf69	Mitochondrial protein C2orf69 OS=Homo sapiens OX=9606 GN=C2orf69 PE=1 SV=1	1	9.87135	9.48185	9.42233	11.4674	8.15099	9.58011	13.51	11.3611	9.40236	8.91035	10.188	10.2042	9.72055	7.84333	9.38353	11.5026			0.952489	0.939727	1.08126	0.889842	1.19256	0.81871	0.69456	1.01245			0.169518	1	-0.0817273
412	sp|Q5JPI3|CC038_HUMAN	Q5JPI3	C3orf38	Uncharacterized protein C3orf38 OS=Homo sapiens OX=9606 GN=C3orf38 PE=1 SV=1	1	11.4086	8.4938	8.32262	13.8969	8.83975	8.8654	9.40116	10.6394	9.029	8.82716	10.563	13.2493	11.1938	8.60079	8.37269	10.2966			0.79142	1.03925	1.2692	0.953401	1.26631	0.970152	0.890601	0.967778			0.0432588	1	0.0223462
413	sp|Q49AR2|CE022_HUMAN	Q49AR2	C5orf22	UPF0489 protein C5orf22 OS=Homo sapiens OX=9606 GN=C5orf22 PE=1 SV=2	1	10.5612	9.86149	10.5901	10.6105	9.83306	9.49078	10.1045	10.0073	8.64748	9.56047	10.3577	10.2986	10.9492	9.12297	9.91493	10.0896			0.818799	0.969476	0.97805	0.970607	1.11351	0.961245	0.981241	1.00822			0.769144	1	0.122697
414	sp|Q7Z4R8|CF120_HUMAN	Q7Z4R8	C6orf120	UPF0669 protein C6orf120 OS=Homo sapiens OX=9606 GN=C6orf120 PE=1 SV=1	1	12.982	8.62478	6.24773	10.5029	10.1936	6.8135	9.76405	12.1183	10.2548	7.8129	10.8233	12.8248	11.3624	7.2775	12.1716	10.226			0.789925	0.905867	1.73235	1.22108	1.11466	1.0681	1.24657	0.843848			0.0877325	1	-0.0683428
415	sp|Q6UWU4|CF089_HUMAN	Q6UWU4	C6orf89	Bombesin receptor-activated protein C6orf89 OS=Homo sapiens OX=9606 GN=C6orf89 PE=1 SV=1	1	9.73581	9.64373	10.0592	9.64476	10.1942	9.19792	10.1026	10.0984	10.2338	10.4954	9.85442	10.0403	9.98121	10.1918	10.0944	10.432			1.05115	1.08831	0.979646	1.04101	0.979105	1.10806	0.999186	1.03304			0.108333	1	-0.0147735
416	sp|Q9H7E9|CH033_HUMAN	Q9H7E9	C8orf33	UPF0488 protein C8orf33 OS=Homo sapiens OX=9606 GN=C8orf33 PE=1 SV=1	3	9.37688	10.4786	10.3008	10.2605	9.40474	9.54331	10.1678	9.65654	10.0368	9.49816	10.866	9.97298	10.5703	9.21547	10.9246	9.72652			1.07038	0.906436	1.05487	0.971977	1.12393	0.965647	1.07444	1.00725			0.347423	1	0.0599181
417	sp|Q8IXQ3|CI040_HUMAN	Q8IXQ3	C9orf40	Uncharacterized protein C9orf40 OS=Homo sapiens OX=9606 GN=C9orf40 PE=1 SV=1	2	9.49358	10.1516	10.886	9.22829	9.5973	9.92952	9.71214	8.56925	11.3499	10.5765	10.1648	10.3666	9.90145	9.654	10.3448	10.0743			1.19554	1.04186	0.933754	1.12335	1.03169	0.972252	1.06515	1.17563			0.0519402	1	-0.0142095
418	sp|Q9NZ63|TLS1_HUMAN	Q9NZ63	C9orf78	Splicing factor C9orf78 OS=Homo sapiens OX=9606 GN=C9orf78 PE=1 SV=1	1	9.69014	9.72995	10.0517	11.7427	8.71347	8.4727	8.44779	9.96742	11.295	12.2012	10.9802	9.57188	9.8324	9.10394	11.4458	8.7537			1.16562	1.25398	1.09237	0.815136	1.12841	1.0745	1.35489	0.878231			0.0709333	1	0.0371544
419	sp|P00918|CAH2_HUMAN	P00918	CA2	Carbonic anhydrase 2 OS=Homo sapiens OX=9606 GN=CA2 PE=1 SV=2	1	9.78564	10.2906	9.22492	10.963	9.29865	10.6215	10.4935	10.1186	9.0922	10.6616	9.46617	11.0251	10.5803	9.29276	8.99282	10.0925			0.929137	1.03605	1.02615	1.00567	1.13784	0.874899	0.856985	0.997419			0.21318	1	-0.0558402
420	sp|Q9Y376|CAB39_HUMAN	Q9Y376	CAB39	Calcium-binding protein 39 OS=Homo sapiens OX=9606 GN=CAB39 PE=1 SV=1	7	9.28933	9.89111	10.3985	10.4221	9.90399	9.84202	9.77645	9.42076	10.5211	10.6173	10.1393	10.6703	9.63346	10.524	8.92226	10.0281			1.1326	1.07342	0.975072	1.02382	0.972685	1.06929	0.912628	1.06446			0.404008	1	-0.0661188
421	sp|Q9UGQ2|FLOWR_HUMAN	Q9UGQ2	CACFD1	Calcium channel flower homolog OS=Homo sapiens OX=9606 GN=CACFD1 PE=1 SV=1	1	10.799	12.3321	10.1808	9.06785	8.63408	11.4755	9.73068	7.90797	11.1509	11.7484	7.09726	6.07236	13.9819	9.81044	11.3381	8.67265			1.03259	0.952663	0.697121	0.669658	1.61939	0.854899	1.16519	1.0967			1.01069	0.916093	0.486432
422	sp|Q5VU97|CAHD1_HUMAN	Q5VU97	CACHD1	VWFA and cache domain-containing protein 1 OS=Homo sapiens OX=9606 GN=CACHD1 PE=1 SV=2	1	11.2673	8.89529	9.29594	8.58851	12.2018	10.4326	9.74526	9.12241	11.7777	9.16523	11.1031	10.2852	8.61261	9.50646	10.0351	9.96546			1.04531	1.03035	1.1944	1.19755	0.705846	0.911224	1.02974	1.09241			0.835611	1	-0.272583
423	sp|Q00975|CAC1B_HUMAN	Q00975	CACNA1B	Voltage-dependent N-type calcium channel subunit alpha-1B OS=Homo sapiens OX=9606 GN=CACNA1B PE=1 SV=1	1	12.5457	8.98547	9.43219	8.64314	11.5614	10.7649	10.6174	8.49744	9.1639	10.0623	12.5236	6.90023	9.01625	9.41413	11.7873	10.0847			0.730442	1.11984	1.32775	0.798348	0.779857	0.874521	1.11019	1.18679			0.0175209	1	0.0128793
424	sp|Q9BXT2|CCG6_HUMAN	Q9BXT2	CACNG6	Voltage-dependent calcium channel gamma-6 subunit OS=Homo sapiens OX=9606 GN=CACNG6 PE=1 SV=1	1	9.21369	11.2027	8.25751	11.7855	11.4237	10.8388	11.0347	9.2561	7.74489	10.0764	8.37978	9.25033	10.9951	9.95234	9.90247	10.6859			0.840585	0.899457	1.01481	0.784891	0.96248	0.918215	0.897393	1.15448			0.631033	1	0.151106
425	sp|Q9HB71|CYBP_HUMAN	Q9HB71	CACYBP	Calcyclin-binding protein OS=Homo sapiens OX=9606 GN=CACYBP PE=1 SV=2	3	10.119	9.99312	10.1856	9.90045	10.3123	9.7184	8.85365	9.8083	10.5482	9.641	10.9875	10.5966	10.4821	10.4952	8.9502	9.40841			1.04241	0.964764	1.07872	1.07031	1.01647	1.07993	1.0109	0.959229			0.252296	1	-0.0313588
426	sp|Q05682|CALD1_HUMAN	Q05682	CALD1	Caldesmon OS=Homo sapiens OX=9606 GN=CALD1 PE=1 SV=3	3	9.59419	10.6024	9.96979	10.1197	10.0985	11.4793	9.12222	8.80651	10.8036	10.3438	9.80658	9.66478	9.54326	10.2429	9.90218	9.90027			1.12605	0.975608	0.98363	0.955047	0.945013	0.892293	1.0855	1.1242			0.00364806	1	-0.00105618
427	sp|P27797|CALR_HUMAN	P27797	CALR	Calreticulin OS=Homo sapiens OX=9606 GN=CALR PE=1 SV=1	1	8.51843	11.7153	7.87199	11.2878	10.374	11.775	7.76513	11.8766	7.71562	11.9101	8.78319	12.2133	9.24782	10.5076	7.36257	11.0755			0.905756	1.01663	1.11575	1.08199	0.891445	0.892362	0.948159	0.932541			1.07569	1	-0.165084
428	sp|O43852|CALU_HUMAN	O43852	CALU	Calumenin OS=Homo sapiens OX=9606 GN=CALU PE=1 SV=2	4	10.1517	10.3614	9.73971	9.62804	9.93734	10.573	10.1949	9.5842	10.2644	10.4678	9.70013	10.0099	10.1889	9.71377	9.71154	9.77346			1.0111	1.01027	0.995937	1.03966	1.02531	0.918737	0.952592	1.01975			0.561801	1	-0.0522448
429	sp|O43852-4|CALU_HUMAN	O43852-4	CALU	Isoform of O43852, Isoform 4 of Calumenin OS=Homo sapiens OX=9606 GN=CALU	1	11.1693	8.73945	11.2078	9.91825	11.0012	6.93294	13.3095	8.08852	10.6694	10.399	11.7585	8.2001	11.6128	8.91384	8.20025	9.87921			0.955245	1.18989	1.04913	0.826769	1.05559	1.28572	0.61612	1.22139			0.015844	1	0.0127279
430	sp|Q14012|KCC1A_HUMAN	Q14012	CAMK1	Calcium/calmodulin-dependent protein kinase type 1 OS=Homo sapiens OX=9606 GN=CAMK1 PE=1 SV=1	1	9.1605	9.37148	8.62123	8.85829	10.4504	10.3789	11.6727	11.1591	8.67388	9.55719	10.4979	9.25136	10.7403	10.7217	11.4204	9.46467			0.946878	1.01982	1.21769	1.04437	1.02773	1.03303	0.978385	0.848157			0.550438	1	-0.119777
431	sp|Q8IU85|KCC1D_HUMAN	Q8IU85	CAMK1D	Calcium/calmodulin-dependent protein kinase type 1D OS=Homo sapiens OX=9606 GN=CAMK1D PE=1 SV=1	2	10.2955	10.12	10.3305	10.4966	10.6078	9.88636	9.62156	10.4032	9.29614	9.72088	9.51948	9.47032	10.0156	10.5681	9.13372	10.5142			0.90293	0.960559	0.921492	0.902227	0.944178	1.06896	0.949296	1.01067			1.08899	1	0.106333
432	sp|Q13557|KCC2D_HUMAN	Q13557	CAMK2D	Calcium/calmodulin-dependent protein kinase type II subunit delta OS=Homo sapiens OX=9606 GN=CAMK2D PE=1 SV=3	3	11.1329	10.8957	9.6167	7.37508	11.0603	9.72343	10.5042	10.9049	10.1516	8.57358	11.4984	11.877	10.6768	9.0059	7.98419	9.01927			0.911851	0.78688	1.19567	1.61042	0.965328	0.926206	0.760092	0.827083			0.594349	1	-0.324375
433	sp|Q13555|KCC2G_HUMAN	Q13555	CAMK2G	Calcium/calmodulin-dependent protein kinase type II subunit gamma OS=Homo sapiens OX=9606 GN=CAMK2G PE=1 SV=4	2	9.74107	9.44947	9.81123	10.3811	9.51904	10.2585	10.5685	9.8643	10.712	9.78529	9.35423	10.7998	10.0487	9.89185	9.81976	9.99508			1.09967	1.03554	0.953421	1.04033	1.05564	0.964257	0.92915	1.01326			0.45539	1	-0.0592724
434	sp|Q16566|KCC4_HUMAN	Q16566	CAMK4	Calcium/calmodulin-dependent protein kinase type IV OS=Homo sapiens OX=9606 GN=CAMK4 PE=1 SV=1	1	9.35868	10.1567	10.0282	11.5141	10.3068	9.92784	7.38952	11.7192	8.57341	10.244	11.1984	9.78561	10.234	11.2939	9.84537	8.42447			0.916092	1.0086	1.11669	0.849883	0.992936	1.13759	1.33234	0.71886			0.134938	1	0.0757546
435	sp|Q96RR4|KKCC2_HUMAN	Q96RR4	CAMKK2	Calcium/calmodulin-dependent protein kinase kinase 2 OS=Homo sapiens OX=9606 GN=CAMKK2 PE=1 SV=2	2	10.3306	9.77469	10.2284	10.7608	10.5863	9.94085	9.26653	10.7755	10.2149	10.3516	11.0557	9.46871	8.93434	8.70282	9.37428	10.234			0.988805	1.05902	1.08088	0.879923	0.843951	0.875461	1.01163	0.94974			0.65726	1	-0.122128
436	sp|P49069|CAMLG_HUMAN	P49069	CAMLG	Guided entry of tail-anchored proteins factor CAMLG OS=Homo sapiens OX=9606 GN=CAMLG PE=1 SV=1	1	10.9182	8.50099	9.12857	11.8026	9.77609	9.71584	11.6692	8.9711	8.15552	9.03803	8.93442	10.3537	11.5525	9.89988	11.3856	10.1977			0.746967	1.06317	0.978731	0.877238	1.18171	1.01894	0.975694	1.13673			0.928576	1	0.242457
437	sp|Q5T5Y3|CAMP1_HUMAN	Q5T5Y3	CAMSAP1	Calmodulin-regulated spectrin-associated protein 1 OS=Homo sapiens OX=9606 GN=CAMSAP1 PE=1 SV=2	1	9.51338	10.1036	11.3569	11.2049	10.5229	9.05751	9.15322	9.23405	10.929	9.29139	11.148	9.69181	9.91113	10.4558	9.38334	9.04295			1.1488	0.919608	0.981601	0.864961	0.941859	1.15438	1.02514	0.979305			0.266818	1	0.0708034
438	sp|Q9P1Y5|CAMP3_HUMAN	Q9P1Y5	CAMSAP3	Calmodulin-regulated spectrin-associated protein 3 OS=Homo sapiens OX=9606 GN=CAMSAP3 PE=1 SV=2	3	10.0529	9.34132	11.1544	10.5426	10.2736	9.92067	10.7083	10.4939	9.03249	9.88538	10.3999	8.85237	9.54826	8.80837	10.4981	10.4875			0.898498	1.05824	0.932355	0.839674	0.929396	0.887881	0.980371	0.999386			0.139144	1	0.0298014
439	sp|Q86VP6|CAND1_HUMAN	Q86VP6	CAND1	Cullin-associated NEDD8-dissociated protein 1 OS=Homo sapiens OX=9606 GN=CAND1 PE=1 SV=2	6	9.8857	10.2768	9.97645	10.4849	9.95433	9.91852	9.15568	10.3153	9.01853	10.568	10.1662	10.2653	9.63501	10.3618	9.55464	10.4629			0.91228	1.02834	1.01902	0.979057	0.967921	1.04469	1.04358	1.0143			0.456876	1	0.0483898
440	sp|O75155|CAND2_HUMAN	O75155	CAND2	Cullin-associated NEDD8-dissociated protein 2 OS=Homo sapiens OX=9606 GN=CAND2 PE=1 SV=3	1	11.5474	11.061	10.9855	9.33283	8.54225	10.8936	8.80544	11.3542	9.44579	9.75097	9.26665	8.64827	10.0163	12.2258	10.083	8.04096			0.818002	0.881563	0.843531	0.92665	1.17256	1.12229	1.14509	0.708193			0.552531	1	0.230218
441	sp|P27824|CALX_HUMAN	P27824	CANX	Calnexin OS=Homo sapiens OX=9606 GN=CANX PE=1 SV=2	2	10.2398	9.53594	10.0105	10.1822	10.5825	9.30234	9.90596	9.45109	9.66215	10.4135	9.70177	10.668	10.1294	10.5776	9.38634	10.2508			0.943588	1.09203	0.969159	1.0477	0.957189	1.1371	0.947545	1.08462			0.108519	1	0.0241008
442	sp|Q01518|CAP1_HUMAN	Q01518	CAP1	Adenylyl cyclase-associated protein 1 OS=Homo sapiens OX=9606 GN=CAP1 PE=1 SV=5	2	9.26792	11.6067	9.20447	10.7762	9.20925	12.9289	9.04002	9.40816	9.10896	9.57704	9.57236	9.81593	10.952	10.0324	9.82113	9.67852			0.982849	0.825128	1.03997	0.910888	1.18924	0.775967	1.08641	1.02874			0.287179	1	0.106233
443	sp|Q01518-2|CAP1_HUMAN	Q01518-2	CAP1	Isoform of Q01518, Isoform 2 of Adenylyl cyclase-associated protein 1 OS=Homo sapiens OX=9606 GN=CAP1	1	10.5343	10.0981	11.0713	10.1578	9.89376	9.76509	8.9693	9.80345	9.31889	10.6164	11.4224	10.0215	9.38973	9.16356	9.82004	9.95434			0.884624	1.05133	1.03171	0.986589	0.949056	0.9384	1.09485	1.01539			0.0766631	1	0.0161732
444	sp|P40123|CAP2_HUMAN	P40123	CAP2	Adenylyl cyclase-associated protein 2 OS=Homo sapiens OX=9606 GN=CAP2 PE=1 SV=1	1	10.8683	9.89569	9.77167	8.47455	10.5652	10.4686	9.24709	9.96654	10.6627	9.24561	9.76311	10.2801	9.70949	10.6727	11.4298	8.97889			0.981078	0.934306	0.999124	1.21305	0.919009	1.0195	1.23604	0.900904			0.0600351	1	-0.0226503
445	sp|P07384|CAN1_HUMAN	P07384	CAPN1	Calpain-1 catalytic subunit OS=Homo sapiens OX=9606 GN=CAPN1 PE=1 SV=1	1	8.73788	11.0271	9.22296	8.0813	11.5893	11.1535	10.6902	13.355	10.7071	10.8507	7.62119	9.42428	8.337	11.0501	9.42157	8.73087			1.22536	0.983999	0.826328	1.16618	0.719368	0.990723	0.881325	0.653755			1.03281	1	-0.375149
446	sp|P17655|CAN2_HUMAN	P17655	CAPN2	Calpain-2 catalytic subunit OS=Homo sapiens OX=9606 GN=CAPN2 PE=1 SV=6	1	8.72587	6.7937	9.33926	9.15163	10.0449	10.0705	9.03226	11.1222	10.4008	11.3166	10.1688	10.5711	10.4996	8.7468	14.0798	9.93641			1.19195	1.66574	1.08882	1.1551	1.04527	0.868556	1.55883	0.893388			0.459671	1	-0.245471
447	sp|Q9Y6W3|CAN7_HUMAN	Q9Y6W3	CAPN7	Calpain-7 OS=Homo sapiens OX=9606 GN=CAPN7 PE=1 SV=1	1	9.7909	9.33903	11.1608	11.0415	9.26422	9.18998	10.9887	9.86436	10.4672	10.1119	10.5867	9.959	9.32349	9.73444	10.0572	9.12055			1.06908	1.08276	0.948562	0.901962	1.0064	1.05924	0.915229	0.924597			0.156861	1	-0.0336743
448	sp|P04632|CPNS1_HUMAN	P04632	CAPNS1	Calpain small subunit 1 OS=Homo sapiens OX=9606 GN=CAPNS1 PE=1 SV=1	3	10.5799	11.0731	9.61399	10.0545	8.85253	10.8031	9.08375	9.71796	9.63339	10.8023	10.1265	10.1821	9.67814	10.2973	9.61048	9.89099			0.910539	0.975544	1.05331	1.01269	1.09326	0.953173	1.05799	1.0178			0.442509	1	0.061012
449	sp|Q14444|CAPR1_HUMAN	Q14444	CAPRIN1	Caprin-1 OS=Homo sapiens OX=9606 GN=CAPRIN1 PE=1 SV=2	1	10.0615	14.2343	8.57999	9.10803	8.97165	9.80097	11.804	10.9375	7.93635	10.8429	10.6215	8.96016	8.11612	10.9338	9.0522	10.0391			0.788784	0.761747	1.23793	0.983764	0.904642	1.11558	0.766878	0.917855			0.0183786	1	-0.0106953
450	sp|P52907|CAZA1_HUMAN	P52907	CAPZA1	F-actin-capping protein subunit alpha-1 OS=Homo sapiens OX=9606 GN=CAPZA1 PE=1 SV=3	2	9.65006	9.75828	10.0942	10.1427	8.65618	9.7023	10.1638	9.60344	10.544	9.99429	10.694	9.97169	8.8383	10.21	10.891	11.0858			1.09264	1.02419	1.05942	0.983143	1.02104	1.05233	1.07154	1.15436			0.420111	1	0.0473407
451	sp|P47755|CAZA2_HUMAN	P47755	CAPZA2	F-actin-capping protein subunit alpha-2 OS=Homo sapiens OX=9606 GN=CAPZA2 PE=1 SV=3	3	9.83637	8.94171	11.3253	10.8041	10.0002	10.5033	10.024	9.27564	9.88464	10.089	11.1367	9.73159	10.8984	9.69299	10.0304	7.8257			1.00491	1.12831	0.983347	0.900728	1.08982	0.922849	1.00064	0.843683			0.236081	1	-0.0605543
452	sp|P47756|CAPZB_HUMAN	P47756	CAPZB	F-actin-capping protein subunit beta OS=Homo sapiens OX=9606 GN=CAPZB PE=1 SV=5	1	10.2814	10.1403	9.18186	10.6634	9.8419	10.0267	10.118	11.1807	9.40978	11.1085	8.84072	10.9121	9.42805	10.9732	8.44005	9.45332			0.915227	1.09548	0.962845	1.02332	0.95795	1.0944	0.834161	0.845505			0.426014	1	-0.104488
453	sp|Q9Y2V2|CHSP1_HUMAN	Q9Y2V2	CARHSP1	Calcium-regulated heat-stable protein 1 OS=Homo sapiens OX=9606 GN=CARHSP1 PE=1 SV=2	1	11.9434	11.5474	9.04146	9.70883	10.7562	9.39307	9.48456	8.36454	9.00779	9.96517	9.77178	10.5473	10.3465	8.8275	10.4032	10.8912			0.754205	0.862978	1.08077	1.08637	0.961904	0.939788	1.09686	1.30207			0.515134	1	0.189139
454	sp|Q86X55|CARM1_HUMAN	Q86X55	CARM1	Histone-arginine methyltransferase CARM1 OS=Homo sapiens OX=9606 GN=CARM1 PE=1 SV=3	4	9.52171	10.2135	9.64066	9.90804	9.52282	9.94083	9.8328	9.90505	9.82265	9.82028	9.46971	10.1732	10.8065	10.5367	10.2729	10.6127			1.03161	0.9615	0.982268	1.02676	1.1348	1.05994	1.04476	1.07144			1.60561	1	0.107152
455	sp|Q5VZK9|CARL1_HUMAN	Q5VZK9	CARMIL1	F-actin-uncapping protein LRRC16A OS=Homo sapiens OX=9606 GN=CARMIL1 PE=1 SV=1	1	11.7013	7.60064	9.64406	9.85289	9.98104	9.54569	9.57876	10.1007	8.86849	12.3576	11.2126	9.69527	7.82378	10.094	9.80531	12.138			0.757907	1.62586	1.16264	0.984003	0.783864	1.05744	1.02365	1.2017			0.168705	1	-0.116845
456	sp|Q8N4J0|CARME_HUMAN	Q8N4J0	CARNMT1	Carnosine N-methyltransferase OS=Homo sapiens OX=9606 GN=CARNMT1 PE=1 SV=1	1	8.32407	10.3507	10.4591	9.95927	10.2046	10.2893	9.96225	10.2692	8.90367	10.2381	9.53922	9.13505	10.1405	10.5244	11.2093	10.4912			1.06963	0.989114	0.912046	0.91724	0.99372	1.02285	1.12517	1.02161			0.723293	1	0.100158
457	sp|P49589|SYCC_HUMAN	P49589	CARS1	Cysteine--tRNA ligase, cytoplasmic OS=Homo sapiens OX=9606 GN=CARS1 PE=1 SV=3	4	10.471	10.0153	10.8686	9.41291	9.97958	9.94889	9.31135	9.15131	10.7026	10.4176	11.1913	10.2683	9.44543	9.3798	9.32419	10.1118			1.02212	1.04016	1.02968	1.09088	0.946475	0.942798	1.00138	1.10496			0.523974	1	-0.0686084
458	sp|O14936|CSKP_HUMAN	O14936	CASK	Peripheral plasma membrane protein CASK OS=Homo sapiens OX=9606 GN=CASK PE=1 SV=3	1	9.84564	9.8738	7.90797	9.97849	11.1303	11.1815	9.25272	11.7607	9.32033	9.47681	9.38154	9.32322	10.1721	11.3496	9.77019	10.2751			0.946646	0.959793	1.18634	0.934332	0.913913	1.01503	1.05593	0.873679			0.227101	1	-0.058719
459	sp|P42574|CASP3_HUMAN	P42574	CASP3	Caspase-3 OS=Homo sapiens OX=9606 GN=CASP3 PE=1 SV=2	1	9.66343	10.6056	9.3254	9.509	9.04861	8.32813	11.1376	10.8152	10.1614	8.80636	7.72724	12.2524	9.17235	10.3997	12.205	10.8425			1.05153	0.830346	0.828623	1.28851	1.01368	1.24874	1.09584	1.00253			0.356244	1	0.144245
460	sp|Q14790|CASP8_HUMAN	Q14790	CASP8	Caspase-8 OS=Homo sapiens OX=9606 GN=CASP8 PE=1 SV=1	1	9.72673	9.67793	10.4652	10.4143	10.1647	9.05877	9.7016	10.0004	9.75215	10.9894	9.81315	10.1566	9.99278	9.56741	10.3858	10.133			1.00261	1.13551	0.937695	0.975255	0.983082	1.05615	1.07053	1.01326			0.162315	1	0.0283446
461	sp|P20810|ICAL_HUMAN	P20810	CAST	Calpastatin OS=Homo sapiens OX=9606 GN=CAST PE=1 SV=4	1	9.56584	9.12757	11.1241	10.1131	9.58933	9.06305	10.1561	9.41477	9.99521	10.5482	10.6155	9.6418	10.2906	10.1218	10.5264	10.1068			1.04489	1.15564	0.954281	0.953398	1.07313	1.11682	1.03646	1.0735			0.423867	1	0.0698865
462	sp|A6NHX0|CAST2_HUMAN	A6NHX0	CASTOR2	Cytosolic arginine sensor for mTORC1 subunit 2 OS=Homo sapiens OX=9606 GN=CASTOR2 PE=1 SV=3	2	11.4116	10.0084	11.35	9.85085	10.5371	8.27566	8.13721	9.67397	9.1072	10.3732	10.2048	11.8239	10.2376	9.30463	9.75231	9.95154			0.798063	1.03645	0.899103	1.20029	0.971578	1.12434	1.19848	1.02869			0.450217	1	0.148335
463	sp|P04040|CATA_HUMAN	P04040	CAT	Catalase OS=Homo sapiens OX=9606 GN=CAT PE=1 SV=3	3	9.38154	9.87856	9.64913	9.22398	9.20981	9.62887	10.8864	9.44769	9.2438	10.7744	9.83116	11.1081	10.5111	11.1511	10.31	9.76425			0.985318	1.09069	1.01887	1.20426	1.1413	1.15809	0.947053	1.03351			0.0252472	1	-0.00687951
464	sp|O43439|MTG8R_HUMAN	O43439	CBFA2T2	Protein CBFA2T2 OS=Homo sapiens OX=9606 GN=CBFA2T2 PE=1 SV=1	2	8.14244	9.54814	10.0138	10.5179	9.02316	8.62286	12.0154	11.3751	9.2846	9.1526	9.93836	10.9514	9.84807	10.0634	10.4344	11.0683			1.14027	0.958575	0.992466	1.04122	1.09142	1.16706	0.86842	0.973033			0.0559711	1	-0.017398
465	sp|Q13951|PEBB_HUMAN	Q13951	CBFB	Core-binding factor subunit beta OS=Homo sapiens OX=9606 GN=CBFB PE=1 SV=2	2	9.40194	11.3302	10.4691	9.20273	9.3086	10.6003	7.85523	11.4119	8.85985	10.2585	10.2418	10.7029	10.1806	10.2608	10.3573	9.55826			0.942343	0.905411	0.978288	1.16302	1.09368	0.967974	1.31852	0.837571			0.159268	1	0.0670645
466	sp|P22681|CBL_HUMAN	P22681	CBL	E3 ubiquitin-protein ligase CBL OS=Homo sapiens OX=9606 GN=CBL PE=1 SV=2	1	9.6578	10.4157	8.81426	9.74029	9.65925	8.24112	8.60823	9.37449	12.8084	10.063	11.0369	9.95037	11.0773	10.9811	9.7115	9.8603			1.32622	0.96614	1.25216	1.02157	1.14681	1.33248	1.12817	1.05182			0.100526	1	0.0364452
467	sp|P16152|CBR1_HUMAN	P16152	CBR1	Carbonyl reductase [NADPH] 1 OS=Homo sapiens OX=9606 GN=CBR1 PE=1 SV=3	1	10.0443	10.4611	10.9165	10.4024	10.4472	10.1069	10.8625	9.5134	10.3317	8.59229	12.3931	9.87923	8.93615	8.63889	9.6592	8.81513			1.02862	0.821359	1.13527	0.949704	0.855359	0.854748	0.889227	0.926601			0.639065	1	-0.14914
468	sp|O75828|CBR3_HUMAN	O75828	CBR3	Carbonyl reductase [NADPH] 3 OS=Homo sapiens OX=9606 GN=CBR3 PE=1 SV=3	3	8.85682	8.60873	10.8677	10.4285	9.05729	9.80038	10.19	7.91446	11.6895	9.32134	10.1825	10.2582	11.136	9.31163	10.9638	11.4132			1.31983	1.08278	0.936954	0.983676	1.22951	0.950129	1.07594	1.44207			0.282111	1	0.115158
469	sp|P35520|CBS_HUMAN	P35520	CBS	Cystathionine beta-synthase OS=Homo sapiens OX=9606 GN=CBS PE=1 SV=2	3	9.90286	9.93817	10.6564	9.23597	10.1819	10.4314	8.94088	9.93395	10.3849	11.0373	11.2136	8.7003	10.3744	9.48056	10.0751	9.51235			1.04868	1.11059	1.05228	0.942002	1.01891	0.908845	1.12686	0.957559			0.254843	1	-0.0520866
470	sp|P83916|CBX1_HUMAN	P83916	CBX1	Chromobox protein homolog 1 OS=Homo sapiens OX=9606 GN=CBX1 PE=1 SV=1	2	8.75044	9.62289	8.54034	9.21281	10.7726	10.2481	11.5072	11.1836	9.73417	9.20264	10.4721	9.28899	10.3012	9.32659	10.4004	11.436			1.11242	0.956328	1.22619	1.00827	0.956245	0.910076	0.903815	1.02257			0.958773	1	-0.177383
471	sp|Q13185|CBX3_HUMAN	Q13185	CBX3	Chromobox protein homolog 3 OS=Homo sapiens OX=9606 GN=CBX3 PE=1 SV=4	3	8.2293	10.2854	7.70722	9.20271	10.0703	12.8541	9.48353	12.2665	8.2579	10.887	8.32834	9.72227	9.40762	11.7511	9.48984	12.0568			1.00347	1.05849	1.08059	1.05646	0.934191	0.914191	1.00066	0.982908			1.82431	1	-0.132406
472	sp|P45973|CBX5_HUMAN	P45973	CBX5	Chromobox protein homolog 5 OS=Homo sapiens OX=9606 GN=CBX5 PE=1 SV=1	1	9.15456	8.9783	10.9834	10.6052	9.4437	12.1916	12.5133	11.0658	6.31728	7.73298	7.75547	9.26313	11.2741	9.95042	11.4396	11.3311			0.69007	0.861296	0.706108	0.873454	1.19382	0.816167	0.914188	1.02397			1.14781	1	0.328777
473	sp|Q6P1N0|C2D1A_HUMAN	Q6P1N0	CC2D1A	Coiled-coil and C2 domain-containing protein 1A OS=Homo sapiens OX=9606 GN=CC2D1A PE=1 SV=1	1	10.5088	8.78376	12.1448	9.55683	12.1678	8.71115	7.27535	7.91932	8.47059	11.2756	11.8746	8.66363	9.96471	13.1352	8.86517	10.6827			0.806046	1.28369	0.977751	0.906538	0.81894	1.50786	1.21852	1.34894			0.554127	1	0.286519
474	sp|Q5T0F9|C2D1B_HUMAN	Q5T0F9	CC2D1B	Coiled-coil and C2 domain-containing protein 1B OS=Homo sapiens OX=9606 GN=CC2D1B PE=1 SV=1	1	9.66862	9.33125	9.47058	9.77542	8.42578	7.66054	9.3962	11.5639	11.9482	12.0682	7.30237	11.2322	11.5064	10.6338	10.0472	9.96934			1.23577	1.29331	0.771058	1.14902	1.36562	1.38812	1.06929	0.862107			0.119939	1	0.075871
475	sp|Q8IX12|CCAR1_HUMAN	Q8IX12	CCAR1	Cell division cycle and apoptosis regulator protein 1 OS=Homo sapiens OX=9606 GN=CCAR1 PE=1 SV=2	1	10.4842	8.79554	9.71095	11.7785	12.1215	9.23472	11.2786	8.65188	10.3551	10.7546	10.4087	9.0868	10.9674	7.24544	11.5511	7.57495			0.987678	1.22273	1.07185	0.771471	0.904784	0.784587	1.02417	0.875527			0.442734	1	-0.162422
476	sp|Q8N163|CCAR2_HUMAN	Q8N163	CCAR2	Cell cycle and apoptosis regulator protein 2 OS=Homo sapiens OX=9606 GN=CCAR2 PE=1 SV=2	5	11.5245	11.0697	9.75741	10.4119	10.347	9.63433	8.46947	9.40885	9.61365	10.2185	9.9972	10.3082	10.8378	9.82531	9.59153	8.98473			0.834192	0.92311	1.02457	0.990036	1.04743	1.01982	1.13248	0.954923			0.845772	1	0.14113
477	sp|Q96HB5|CC120_HUMAN	Q96HB5	CCDC120	Coiled-coil domain-containing protein 120 OS=Homo sapiens OX=9606 GN=CCDC120 PE=1 SV=1	1	7.75513	7.81754	10.0019	10.4535	11.9712	7.27102	10.9037	9.94747	10.3297	8.01483	8.85044	12.2798	10.7133	10.6559	12.019	11.0154			1.33199	1.02524	0.884875	1.17471	0.894924	1.46554	1.10228	1.10735			0.080788	1	0.0433711
478	sp|Q96CT7|CC124_HUMAN	Q96CT7	CCDC124	Coiled-coil domain-containing protein 124 OS=Homo sapiens OX=9606 GN=CCDC124 PE=1 SV=1	2	10.1875	10.2339	10.2118	9.13471	9.83486	11.5839	9.54828	9.98836	8.26804	10.3591	10.0066	10.0335	9.96744	10.3803	9.52382	10.7378			0.811583	1.01224	0.979908	1.0984	1.01348	0.8961	0.997439	1.07503			0.119665	1	0.0348141
479	sp|Q9H6E4|CC134_HUMAN	Q9H6E4	CCDC134	Coiled-coil domain-containing protein 134 OS=Homo sapiens OX=9606 GN=CCDC134 PE=1 SV=1	2	11.5631	11.2644	10.8178	9.06411	9.30146	10.2018	10.8366	9.89508	9.41938	9.31483	9.02707	10.3683	10.8517	9.32815	9.5516	9.19462			0.814609	0.826926	0.834461	1.14388	1.16666	0.914363	0.881418	0.929212			0.310809	1	0.110586
480	sp|Q6PII3|CC174_HUMAN	Q6PII3	CCDC174	Coiled-coil domain-containing protein 174 OS=Homo sapiens OX=9606 GN=CCDC174 PE=1 SV=3	1	11.0053	9.92499	10.0374	11.1249	10.8539	9.12054	8.99621	9.24681	10.3399	9.46839	10.3392	10.7589	10.2812	9.47447	9.85801	9.16991			0.939532	0.953995	1.03006	0.967103	0.947231	1.03881	1.0958	0.991683			0.555374	1	0.0650248
481	sp|Q7Z3E2|CC186_HUMAN	Q7Z3E2	CCDC186	Coiled-coil domain-containing protein 186 OS=Homo sapiens OX=9606 GN=CCDC186 PE=1 SV=2	1	10.4134	9.49046	10.1158	9.57232	10.3424	9.54241	10.4203	9.88495	9.95923	9.47061	10.6205	10.1673	9.84823	10.5301	9.93817	9.68385			0.956385	0.997909	1.0499	1.06216	0.952221	1.1035	0.953736	0.979656			0.184389	1	-0.0291051
482	sp|O60826|CCD22_HUMAN	O60826	CCDC22	Coiled-coil domain-containing protein 22 OS=Homo sapiens OX=9606 GN=CCDC22 PE=1 SV=1	4	9.64362	10.6828	11.4675	10.7581	9.93161	9.87663	10.2706	8.71942	10.7788	11.8213	9.54137	9.7278	9.40311	8.39808	10.0484	8.93088			1.11771	1.10657	0.832039	0.904228	0.946786	0.850298	0.978364	1.02425			0.161725	1	-0.0514909
483	sp|Q86WR0|CCD25_HUMAN	Q86WR0	CCDC25	Coiled-coil domain-containing protein 25 OS=Homo sapiens OX=9606 GN=CCDC25 PE=1 SV=2	1	10.4066	9.9156	10.6355	9.61601	8.416	9.64168	10.6686	9.69582	9.67144	10.0992	10.4359	10.4744	10.4345	8.44419	11.0619	10.3828			0.92936	1.01852	0.981231	1.08926	1.23984	0.875801	1.03686	1.07085			0.217766	1	0.063252
484	sp|Q8IWP9|CC28A_HUMAN	Q8IWP9	CCDC28A	Coiled-coil domain-containing protein 28A OS=Homo sapiens OX=9606 GN=CCDC28A PE=1 SV=1	2	10.4572	10.0514	9.81354	10.0301	9.46082	9.91133	10.301	9.61437	10.6042	10.0287	10.7347	9.80699	9.9922	9.24955	10.0791	9.86471			1.01406	0.997736	1.09387	0.977759	1.05617	0.93323	0.97846	1.02604			0.248901	1	-0.0322618
485	sp|Q9BV29|CCD32_HUMAN	Q9BV29	CCDC32	Coiled-coil domain-containing protein 32 OS=Homo sapiens OX=9606 GN=CCDC32 PE=1 SV=2	1	8.56767	10.5428	10.3541	8.79447	10.196	9.11602	9.79513	9.76838	10.897	9.95309	11.8018	9.80883	10.7637	8.93021	10.7261	9.98471			1.27187	0.944068	1.13982	1.11534	1.05568	0.979617	1.09505	1.02215			0.449361	1	-0.0997895
486	sp|Q96MW1|CCD43_HUMAN	Q96MW1	CCDC43	Coiled-coil domain-containing protein 43 OS=Homo sapiens OX=9606 GN=CCDC43 PE=1 SV=2	1	9.74103	11.7498	11.2565	8.84716	14.3812	7.03548	10.1007	9.21515	11.2434	12.4662	10.2697	9.54995	9.01894	8.23583	7.78761	9.1013			1.15423	1.06097	0.912332	1.07944	0.627133	1.17061	0.770994	0.987646			0.58186	1	-0.277315
487	sp|Q96A33|CCD47_HUMAN	Q96A33	CCDC47	PAT complex subunit CCDC47 OS=Homo sapiens OX=9606 GN=CCDC47 PE=1 SV=1	1	11.7938	9.56044	13.726	7.03669	8.95146	7.8531	9.01926	12.3317	12.7585	10.5106	9.1392	7.3124	12.1016	9.97806	7.14149	10.7857			1.0818	1.09939	0.665833	1.03918	1.35191	1.27059	0.791804	0.874629			0.203479	1	0.13291
488	sp|Q96ER9|MITOK_HUMAN	Q96ER9	CCDC51	Mitochondrial potassium channel OS=Homo sapiens OX=9606 GN=CCDC51 PE=1 SV=2	1	10.8536	10.2055	12.7966	11.8884	9.20715	9.26322	12.9715	7.84664	9.06629	8.62629	8.04237	9.89917	11.2157	8.95165	10.2175	8.94846			0.835326	0.845259	0.628477	0.832672	1.21815	0.966365	0.787686	1.14042			1.11541	1	0.37924
489	sp|Q16204|CCDC6_HUMAN	Q16204	CCDC6	Coiled-coil domain-containing protein 6 OS=Homo sapiens OX=9606 GN=CCDC6 PE=1 SV=2	3	10.5544	10.1115	10.4473	10.0302	9.64101	9.9893	9.67412	10.4777	8.6581	10.2761	10.7015	10.0692	10.0548	9.64799	9.67393	9.99295			0.820331	1.01628	1.02433	1.00389	1.04292	0.965833	0.99998	0.953739			0.190612	1	0.0410649
490	sp|Q96F63|CCD97_HUMAN	Q96F63	CCDC97	Coiled-coil domain-containing protein 97 OS=Homo sapiens OX=9606 GN=CCDC97 PE=1 SV=1	1	8.78611	10.8597	10.962	10.2403	9.1988	9.92952	11.8828	9.79117	8.80343	8.99647	10.2429	10.6992	9.9508	9.40305	10.1211	10.1326			1.00197	0.828427	0.934395	1.04481	1.08175	0.94698	0.851749	1.03487			0.139906	1	0.0390224
491	sp|Q8TD31|CCHCR_HUMAN	Q8TD31	CCHCR1	Coiled-coil alpha-helical rod protein 1 OS=Homo sapiens OX=9606 GN=CCHCR1 PE=1 SV=2	1	6.99559	8.93737	14.2632	10.4889	8.50423	7.13236	11.4107	10.8694	11.8683	10.9338	12.5377	11.0366	5.58331	9.75042	9.00995	10.6781			1.69654	1.22338	0.879025	1.05222	0.656534	1.36707	0.789606	0.982396			0.562064	1	-0.365816
492	sp|P14635|CCNB1_HUMAN	P14635	CCNB1	G2/mitotic-specific cyclin-B1 OS=Homo sapiens OX=9606 GN=CCNB1 PE=1 SV=1	3	10.4917	9.64418	10.0388	10.9535	10.1415	10.2603	10.3496	10.3389	9.60516	9.93746	9.20898	10.146	10.2895	9.08095	9.92283	9.59075			0.915501	1.03041	0.917336	0.926283	1.01459	0.885061	0.958764	0.927635			0.00756517	0.999783	-0.00131767
493	sp|O75909|CCNK_HUMAN	O75909	CCNK	Cyclin-K OS=Homo sapiens OX=9606 GN=CCNK PE=1 SV=2	2	10.9475	9.61709	9.0588	10.1955	10.0372	10.2431	9.959	10.5569	10.2528	9.31024	9.0946	9.95023	9.71989	10.6252	10.1945	10.2374			0.93654	0.968093	1.00395	0.975945	0.968384	1.03731	1.02364	0.969736			0.590027	1	0.0416688
494	sp|Q96S94|CCNL2_HUMAN	Q96S94	CCNL2	Cyclin-L2 OS=Homo sapiens OX=9606 GN=CCNL2 PE=1 SV=1	1	8.72662	11.3053	10.7508	9.55294	10.8932	11.7793	9.09136	12.2303	8.2365	9.65954	6.75416	8.43278	10.2698	8.27146	12.0746	11.9714			0.943836	0.854429	0.628246	0.882742	0.942777	0.702201	1.32814	0.978835			0.460361	1	0.236096
495	sp|O60563|CCNT1_HUMAN	O60563	CCNT1	Cyclin-T1 OS=Homo sapiens OX=9606 GN=CCNT1 PE=1 SV=1	1	8.13621	9.01879	9.37577	11.4468	10.7138	10.4083	8.68986	9.84536	11.7798	10.4025	10.2646	11.8846	9.44401	9.82816	9.67837	9.08308			1.44782	1.15343	1.09481	1.03825	0.881478	0.944263	1.11375	0.922574			1.14195	1	-0.287551
496	sp|Q8N7R7|CCYL1_HUMAN	Q8N7R7	CCNYL1	Cyclin-Y-like protein 1 OS=Homo sapiens OX=9606 GN=CCNYL1 PE=1 SV=2	1	9.82358	9.69433	8.98824	9.30739	10.7526	10.5639	10.7511	11.2543	9.54583	8.34555	9.71133	10.3043	9.57932	9.45225	10.8395	11.0864			0.971726	0.860869	1.08045	1.10711	0.890882	0.894772	1.00822	0.98508			0.380092	1	-0.0844726
497	sp|O43303|CP110_HUMAN	O43303	CCP110	Centriolar coiled-coil protein of 110 kDa OS=Homo sapiens OX=9606 GN=CCP110 PE=1 SV=3	1	10.3872	9.68311	11.4488	12.7378	8.49959	8.27097	6.97133	11.9102	11.4365	9.63286	11.4639	9.71125	9.44425	12.1453	7.06275	9.19425			1.10102	0.99481	1.00133	0.762394	1.11114	1.46842	1.01311	0.771967			0.280148	1	0.152466
498	sp|O14618|CCS_HUMAN	O14618	CCS	Copper chaperone for superoxide dismutase OS=Homo sapiens OX=9606 GN=CCS PE=1 SV=1	1	12.3272	11.2293	10.9166	10.2876	11.9315	7.40952	9.51426	8.71305	8.86309	9.44062	12.5733	7.26188	8.67987	8.9169	11.8117	10.1235			0.718985	0.84071	1.15176	0.705884	0.727478	1.20344	1.24148	1.16187			0.669261	1	0.340398
499	sp|P78371|TCPB_HUMAN	P78371	CCT2	T-complex protein 1 subunit beta OS=Homo sapiens OX=9606 GN=CCT2 PE=1 SV=4	4	10.4887	10.4678	9.69514	10.0641	10.2264	10.1568	9.30146	10.2848	9.81118	10.0823	10.4087	10.2188	9.95002	9.61852	9.46917	9.7561			0.935407	0.963171	1.0736	1.01537	0.972973	0.947003	1.01803	0.948598			0.291549	1	-0.0356096
500	sp|P49368|TCPG_HUMAN	P49368	CCT3	T-complex protein 1 subunit gamma OS=Homo sapiens OX=9606 GN=CCT3 PE=1 SV=4	2	9.66609	10.9025	10.7601	9.38698	10.7331	9.28626	10.0561	10.1447	10.7298	9.96319	10.7181	9.61336	9.21132	9.46193	10.3639	9.00269			1.11004	0.913848	0.996095	1.02412	0.858218	1.01892	1.03061	0.887428			0.471279	1	-0.0929305
501	sp|P50991|TCPD_HUMAN	P50991	CCT4	T-complex protein 1 subunit delta OS=Homo sapiens OX=9606 GN=CCT4 PE=1 SV=4	4	10.2313	9.95811	10.0276	9.53998	10.231	9.67626	9.93896	9.30123	10.1826	9.99708	10.8151	9.52786	10.4515	10.2826	9.78282	10.0559			0.995234	1.00391	1.07853	0.998729	1.02155	1.06266	0.984289	1.08113			0.254698	1	0.0255436
502	sp|P48643|TCPE_HUMAN	P48643	CCT5	T-complex protein 1 subunit epsilon OS=Homo sapiens OX=9606 GN=CCT5 PE=1 SV=1	5	9.60109	9.26573	10.4847	10.0498	9.78194	10.6016	9.4961	9.68076	10.5045	10.3224	10.202	10.0457	9.99151	10.417	9.70678	9.84849			1.09409	1.11404	0.973035	0.999597	1.02142	0.982591	1.02219	1.01733			0.380956	1	-0.0459582
503	sp|P40227|TCPZ_HUMAN	P40227	CCT6A	T-complex protein 1 subunit zeta OS=Homo sapiens OX=9606 GN=CCT6A PE=1 SV=3	2	9.61315	9.50709	9.42627	10.8858	9.20702	10.0972	9.97077	11.7829	8.7763	10.3537	9.55726	9.75998	10.0311	10.2885	9.74401	10.9987			0.912948	1.08905	1.0139	0.896576	1.08951	1.01895	0.977258	0.933444			0.198354	1	0.0410294
504	sp|Q99832|TCPH_HUMAN	Q99832	CCT7	T-complex protein 1 subunit eta OS=Homo sapiens OX=9606 GN=CCT7 PE=1 SV=2	2	10.3464	9.11311	10.1266	9.8145	9.74009	9.90611	9.59633	11.2746	9.8033	10.6855	9.16063	11.6734	10.3432	9.1593	8.66858	10.5881			0.947504	1.17254	0.904607	1.18941	1.06192	0.924611	0.903322	0.939111			0.503022	1	-0.130293
505	sp|P50990|TCPQ_HUMAN	P50990	CCT8	T-complex protein 1 subunit theta OS=Homo sapiens OX=9606 GN=CCT8 PE=1 SV=4	2	10.4369	9.05137	9.12355	11.098	11.5125	9.1588	9.81469	8.9768	10.9256	10.5335	10.2692	9.26027	9.64975	9.88716	10.7391	9.56293			1.04682	1.16374	1.12558	0.834408	0.838201	1.07953	1.09418	1.06529			0.0742244	1	-0.0293521
506	sp|Q5ZPR3|CD276_HUMAN	Q5ZPR3	CD276	CD276 antigen OS=Homo sapiens OX=9606 GN=CD276 PE=1 SV=1	1	8.02254	8.57266	12.3075	11.4512	13.8344	11.1461	9.78111	8.73132	9.62054	9.99355	11.5938	7.62857	11.1187	8.3053	7.84985	10.0428			1.19919	1.16575	0.942013	0.666178	0.803702	0.74513	0.802552	1.1502			0.285647	1	-0.166564
507	sp|Q9Y5K6|CD2AP_HUMAN	Q9Y5K6	CD2AP	CD2-associated protein OS=Homo sapiens OX=9606 GN=CD2AP PE=1 SV=1	1	11.0889	10.1833	10.6429	9.86275	10.4349	8.92026	10.6785	9.73138	10.4624	9.69721	9.94	11.1428	9.94594	9.34262	7.52009	10.406			0.943502	0.952267	0.933959	1.12979	0.953143	1.04735	0.704228	1.06933			0.212293	1	-0.0836741
508	sp|O95400|CD2B2_HUMAN	O95400	CD2BP2	CD2 antigen cytoplasmic tail-binding protein 2 OS=Homo sapiens OX=9606 GN=CD2BP2 PE=1 SV=1	2	10.003	11.3075	9.89879	10.4151	10.9758	10.9403	9.79984	8.9821	8.69899	9.36862	9.56681	9.12006	10.1449	9.80101	9.91875	11.0586			0.869636	0.828533	0.966462	0.875659	0.924298	0.895867	1.01213	1.23118			0.779256	1	0.189722
509	sp|Q9NPF0|CD320_HUMAN	Q9NPF0	CD320	CD320 antigen OS=Homo sapiens OX=9606 GN=CD320 PE=1 SV=1	1	10.013	10.1696	9.61847	10.4502	8.87254	10.4637	10.3633	9.06614	11.704	10.1197	9.09571	8.86222	11.6567	7.73215	11.7882	10.0244			1.16888	0.995101	0.94565	0.848046	1.31379	0.738951	1.1375	1.1057			0.184949	1	0.097118
510	sp|P60033|CD81_HUMAN	P60033	CD81	CD81 antigen OS=Homo sapiens OX=9606 GN=CD81 PE=1 SV=1	1	12.0065	7.58572	11.7019	10.2985	11.5554	5.68261	11.501	9.707	9.30959	10.4477	12.0603	9.09241	10.511	8.91863	11.3361	8.28563			0.775382	1.37729	1.03063	0.88289	0.909617	1.56946	0.985664	0.853572			0.105246	1	0.0764269
511	sp|P21926|CD9_HUMAN	P21926	CD9	CD9 antigen OS=Homo sapiens OX=9606 GN=CD9 PE=1 SV=4	1	9.36287	9.13056	10.5036	9.23186	10.8114	8.97637	9.37665	9.45784	10.5109	9.18052	11.3783	8.72484	11.4905	9.79373	11.942	10.1281			1.12262	1.00547	1.08328	0.945079	1.06282	1.09106	1.27359	1.07086			0.6532	1	0.113163
512	sp|Q8IWY9|CDAN1_HUMAN	Q8IWY9	CDAN1	Codanin-1 OS=Homo sapiens OX=9606 GN=CDAN1 PE=1 SV=4	2	9.87207	9.43747	10.3922	10.0885	9.51129	9.54711	11.6001	9.6151	10.212	9.30735	10.8899	10.5061	9.59987	10.1068	10.2397	9.07449			1.03443	0.986212	1.04789	1.04139	1.00931	1.05863	0.882729	0.943775			0.587324	1	-0.0806703
513	sp|O75794|CD123_HUMAN	O75794	CDC123	Translation initiation factor eIF2 assembly protein OS=Homo sapiens OX=9606 GN=CDC123 PE=1 SV=1	2	10.031	9.68432	10.3254	9.93224	9.54296	10.2636	10.153	10.0512	9.97403	10.1944	9.84285	9.66878	9.88082	10.5291	9.8213	10.105			0.994321	1.05267	0.95327	0.973474	1.0354	1.02587	0.967326	1.00535			0.236702	1	0.0222021
514	sp|Q12834|CDC20_HUMAN	Q12834	CDC20	Cell division cycle protein 20 homolog OS=Homo sapiens OX=9606 GN=CDC20 PE=1 SV=2	1	10.9144	10.5599	9.54043	10.921	8.80028	11.0204	10.8186	10.4348	10.219	10.6222	10.2736	9.26006	9.00073	8.1641	9.76455	9.68598			0.936282	1.0059	1.07685	0.847913	1.02278	0.740818	0.902567	0.92824			0.389583	1	-0.109487
515	sp|Q9UJX2|CDC23_HUMAN	Q9UJX2	CDC23	Cell division cycle protein 23 homolog OS=Homo sapiens OX=9606 GN=CDC23 PE=1 SV=3	2	11.2541	9.81125	10.4027	9.28771	10.438	9.93862	10.0702	9.65085	10.6095	10.345	10.9487	9.71248	10.1388	8.56685	9.30413	9.5211			0.942724	1.0544	1.05249	1.04573	0.971337	0.861976	0.923923	0.986556			1.15504	1	-0.129893
516	sp|P30307|MPIP3_HUMAN	P30307	CDC25C	M-phase inducer phosphatase 3 OS=Homo sapiens OX=9606 GN=CDC25C PE=1 SV=2	1	8.92895	10.2404	8.95751	11.7422	9.90771	10.9484	8.73002	10.0804	9.94855	10.9543	9.64025	12.4728	10.3198	8.4019	7.53705	11.1896			1.11419	1.06971	1.07622	1.06223	1.0416	0.767408	0.863349	1.11003			0.725319	1	-0.207701
517	sp|P30260|CDC27_HUMAN	P30260	CDC27	Cell division cycle protein 27 homolog OS=Homo sapiens OX=9606 GN=CDC27 PE=1 SV=2	1	11.1854	10.6621	10.2701	8.83257	10.3311	11.3815	8.3746	11.6482	10.1838	9.10192	10.1096	8.74423	8.54253	10.703	8.59959	11.3298			0.910452	0.853668	0.984375	0.989998	0.826877	0.940383	1.02687	0.97266			0.0372989	1	0.00903455
518	sp|P49427|UB2R1_HUMAN	P49427	CDC34	Ubiquitin-conjugating enzyme E2 R1 OS=Homo sapiens OX=9606 GN=CDC34 PE=1 SV=2	1	10.6544	9.71671	10.463	10.4222	8.53792	10.7879	9.25692	10.2528	10.1493	8.73322	11.6118	11.5148	9.28823	9.88557	9.11393	9.6112			0.952594	0.898784	1.1098	1.10483	1.08788	0.916354	0.984554	0.937424			0.197918	1	-0.0475721
519	sp|Q16543|CDC37_HUMAN	Q16543	CDC37	Hsp90 co-chaperone Cdc37 OS=Homo sapiens OX=9606 GN=CDC37 PE=1 SV=1	4	10.4303	9.65996	10.4591	10.6356	10.2166	9.64569	9.70122	9.394	9.73616	9.69337	10.0709	9.53614	10.1661	10.2127	10.0515	10.3907			0.933446	1.00346	0.962886	0.896623	0.995061	1.05879	1.0361	1.1061			1.66433	1	0.144572
520	sp|O60508|PRP17_HUMAN	O60508	CDC40	Pre-mRNA-processing factor 17 OS=Homo sapiens OX=9606 GN=CDC40 PE=1 SV=1	1	7.36125	5.79144	10.8064	8.10042	11.9513	11.0083	11.0175	8.85392	10.2131	12.4632	7.10609	8.9679	8.58757	10.9706	16.4777	10.3232			1.38742	2.152	0.657579	1.10709	0.718544	0.996576	1.4956	1.16594			0.184842	1	-0.199916
521	sp|P60953|CDC42_HUMAN	P60953	CDC42	Cell division control protein 42 homolog OS=Homo sapiens OX=9606 GN=CDC42 PE=1 SV=2	1	11.6421	8.59199	9.37103	7.69756	8.90451	10.4231	13.5142	9.52172	6.05763	9.95122	12.6978	11.1259	9.14932	9.44321	13.1747	8.73392			0.520319	1.1582	1.35501	1.44538	1.02749	0.905992	0.974872	0.917263			0.132256	1	-0.125929
522	sp|P60953-1|CDC42_HUMAN	P60953-1	CDC42	Isoform of P60953, Isoform 1 of Cell division control protein 42 homolog OS=Homo sapiens OX=9606 GN=CDC42	1	10.5813	8.80528	10.574	11.5446	9.61265	10.78	9.12315	9.28071	11.3701	8.19265	11.7639	9.06963	10.7497	8.85124	8.78709	10.9141			1.07455	0.930424	1.11254	0.785617	1.11829	0.82108	0.963164	1.17599			0.146216	1	0.0627947
523	sp|Q5VT25|MRCKA_HUMAN	Q5VT25	CDC42BPA	Serine/threonine-protein kinase MRCK alpha OS=Homo sapiens OX=9606 GN=CDC42BPA PE=1 SV=1	1	8.76149	9.73205	9.03171	9.63136	10.5578	11.2547	11.4405	10.208	9.982	8.49516	9.0677	10.5272	10.3072	10.6366	9.78726	10.5793			1.1393	0.872906	1.00398	1.09301	0.976262	0.94508	0.855492	1.03638			0.44927	1	-0.103967
524	sp|Q9Y5S2|MRCKB_HUMAN	Q9Y5S2	CDC42BPB	Serine/threonine-protein kinase MRCK beta OS=Homo sapiens OX=9606 GN=CDC42BPB PE=1 SV=2	1	10.1854	6.83416	11.3134	11.035	8.72591	10.9708	7.93216	10.1867	6.99263	9.22128	10.5579	8.69563	11.4577	12.9135	11.7903	11.1875			0.686534	1.34929	0.933226	0.788005	1.31307	1.17708	1.48639	1.09824			0.967906	0.93768	0.472247
525	sp|Q00587|BORG5_HUMAN	Q00587	CDC42EP1	Cdc42 effector protein 1 OS=Homo sapiens OX=9606 GN=CDC42EP1 PE=1 SV=1	1	10.2803	10.0288	10.0851	9.53846	9.74021	9.72756	10.2453	9.55066	10.0055	10.492	10.2771	8.84607	10.2567	10.425	10.7172	9.78409			0.973265	1.04618	1.01904	0.927411	1.05303	1.0717	1.04606	1.02444			0.932074	1	0.0824274
526	sp|O14613|BORG1_HUMAN	O14613	CDC42EP2	Cdc42 effector protein 2 OS=Homo sapiens OX=9606 GN=CDC42EP2 PE=1 SV=1	1	8.19485	10.3167	8.76982	9.42706	14.7734	9.87746	9.30325	7.1466	12.1665	9.9674	10.6932	7.30864	13.1749	8.13881	8.96202	11.7794			1.48465	0.966142	1.21932	0.775283	0.8918	0.823979	0.963321	1.64825			0.0631952	1	-0.0542014
527	sp|Q9H3Q1|BORG4_HUMAN	Q9H3Q1	CDC42EP4	Cdc42 effector protein 4 OS=Homo sapiens OX=9606 GN=CDC42EP4 PE=1 SV=1	1	12.4103	8.49242	8.71268	9.13147	11.7148	7.83118	10.1069	7.11787	8.49462	9.99112	9.79283	12.5923	11.4871	10.868	11.1126	10.1437			0.684479	1.17647	1.12397	1.379	0.980566	1.38779	1.09951	1.4251			0.316197	1	0.193154
528	sp|O75419|CDC45_HUMAN	O75419	CDC45	Cell division control protein 45 homolog OS=Homo sapiens OX=9606 GN=CDC45 PE=1 SV=1	1	10.5614	9.65984	10.5963	10.0485	8.60584	10.026	10.6233	9.77142	9.36768	10.3138	11.6192	11.2225	9.71912	8.96312	9.14254	9.75959			0.886977	1.0677	1.09654	1.11684	1.12936	0.893986	0.860615	0.998789			0.391476	1	-0.104581
529	sp|Q99459|CDC5L_HUMAN	Q99459	CDC5L	Cell division cycle 5-like protein OS=Homo sapiens OX=9606 GN=CDC5L PE=1 SV=2	3	9.29526	10.7272	8.79391	8.26226	9.89525	11.3362	9.44296	11.2411	10.5402	10.3627	9.55034	9.16574	10.2602	10.4963	9.90733	10.7231			1.13394	0.966021	1.08602	1.10935	1.03688	0.925917	1.04918	0.953926			0.839606	1	-0.114456
530	sp|Q6P1J9|CDC73_HUMAN	Q6P1J9	CDC73	Parafibromin OS=Homo sapiens OX=9606 GN=CDC73 PE=1 SV=1	3	10.54	10.4027	10.369	9.33319	10.4722	9.95583	10.3084	9.33249	10.9167	10.6108	10.0934	9.01892	9.78904	9.53593	10.3446	8.9767			1.03574	1.02	0.973418	0.966328	0.934764	0.957824	1.00352	0.961876			0.758788	1	-0.0503647
531	sp|P06493|CDK1_HUMAN	P06493	CDK1	Cyclin-dependent kinase 1 OS=Homo sapiens OX=9606 GN=CDK1 PE=1 SV=3	2	9.28639	9.322	9.36504	12.5142	9.90019	11.1784	10.4885	9.13667	10.6763	11.3712	10.7274	10.5904	8.56883	7.91878	9.18815	9.76746			1.14967	1.21983	1.14548	0.846274	0.865521	0.708402	0.876019	1.06904			0.931621	1	-0.310853
532	sp|P21127|CD11B_HUMAN	P21127	CDK11B	Cyclin-dependent kinase 11B OS=Homo sapiens OX=9606 GN=CDK11B PE=1 SV=4	3	8.65971	9.46921	8.9854	8.92024	9.86547	10.1402	11.1534	11.2332	9.22123	9.52734	9.19234	9.33852	10.5422	10.1666	12.1119	11.473			1.06484	1.00614	1.02303	1.04689	1.06859	1.0026	1.08594	1.02134			0.146775	1	0.0126095
533	sp|Q9NYV4|CDK12_HUMAN	Q9NYV4	CDK12	Cyclin-dependent kinase 12 OS=Homo sapiens OX=9606 GN=CDK12 PE=1 SV=2	1	10.2387	10.0676	8.30165	9.37607	7.40384	9.71291	10.8115	10.9593	11.2851	10.5588	9.80753	11.2182	10.5958	9.59597	9.46933	10.5976			1.1022	1.04879	1.1814	1.19647	1.43113	0.987961	0.875858	0.966994			0.274582	1	-0.112092
534	sp|Q14004|CDK13_HUMAN	Q14004	CDK13	Cyclin-dependent kinase 13 OS=Homo sapiens OX=9606 GN=CDK13 PE=1 SV=2	2	9.15272	9.98562	8.76401	10.0165	9.31149	10.483	11.3005	9.3294	8.98539	9.70277	10.2907	9.31172	10.5515	11.0688	11.1427	10.6032			0.981718	0.971675	1.1742	0.929637	1.13317	1.05588	0.986034	1.13653			0.455556	1	0.0912035
535	sp|Q00536|CDK16_HUMAN	Q00536	CDK16	Cyclin-dependent kinase 16 OS=Homo sapiens OX=9606 GN=CDK16 PE=1 SV=1	1	8.81297	10.6137	9.44816	9.7461	11.2515	11.4236	9.61105	9.82294	9.2117	8.2613	9.9447	11.6905	9.63519	11.059	9.39002	10.0775			1.04524	0.77836	1.05255	1.19951	0.856348	0.968077	0.977003	1.02592			0.206817	1	-0.0764675
536	sp|P24941|CDK2_HUMAN	P24941	CDK2	Cyclin-dependent kinase 2 OS=Homo sapiens OX=9606 GN=CDK2 PE=1 SV=2	2	9.95243	9.91016	9.23408	10.1547	9.96822	11.0253	10.8148	8.9685	9.379	9.12825	10.4889	11.0047	9.5904	10.5862	10.4161	9.37831			0.942383	0.9211	1.13589	1.08371	0.962097	0.960178	0.963129	1.04569			0.245796	1	-0.0499309
537	sp|O14519|CDKA1_HUMAN	O14519	CDK2AP1	Cyclin-dependent kinase 2-associated protein 1 OS=Homo sapiens OX=9606 GN=CDK2AP1 PE=1 SV=1	2	8.27735	9.31624	13.4193	12.0217	11.3124	7.69176	10.8124	8.96829	9.65531	10.3575	10.2193	11.4582	9.09702	8.75063	9.4443	9.19819			1.16647	1.11177	0.76154	0.953126	0.804163	1.13766	0.873469	1.02563			0.102685	1	-0.0499401
538	sp|P11802|CDK4_HUMAN	P11802	CDK4	Cyclin-dependent kinase 4 OS=Homo sapiens OX=9606 GN=CDK4 PE=1 SV=2	2	9.92544	8.66056	9.966	10.8074	9.91167	9.96034	9.28494	9.77143	11.1009	10.465	10.3778	9.6057	9.75242	9.91912	10.1354	10.3558			1.11843	1.20835	1.04132	0.888804	0.983932	0.995861	1.0916	1.05981			0.128681	1	-0.0354934
539	sp|Q00535|CDK5_HUMAN	Q00535	CDK5	Cyclin-dependent kinase 5 OS=Homo sapiens OX=9606 GN=CDK5 PE=1 SV=3	2	10.471	10.1909	11.0429	8.22607	9.35307	9.96664	9.04823	10.2546	9.42912	11.0202	10.4605	9.52659	10.712	10.3514	9.64234	10.3043			0.900499	1.08138	0.947263	1.1581	1.1453	1.0386	1.06566	1.00484			0.276059	1	0.0634561
540	sp|Q96SZ6|CK5P1_HUMAN	Q96SZ6	CDK5RAP1	Mitochondrial tRNA methylthiotransferase CDK5RAP1 OS=Homo sapiens OX=9606 GN=CDK5RAP1 PE=1 SV=2	2	10.5698	8.54437	10.1095	9.89874	7.75969	8.83222	10.2229	10.1808	11.8999	10.0405	11.9088	11.2607	9.49842	8.4172	10.8584	9.99807			1.12583	1.1751	1.17798	1.13759	1.22407	0.953011	1.06217	0.982052			0.719381	1	-0.135737
541	sp|Q96SN8|CK5P2_HUMAN	Q96SN8	CDK5RAP2	CDK5 regulatory subunit-associated protein 2 OS=Homo sapiens OX=9606 GN=CDK5RAP2 PE=1 SV=5	1	9.33932	10.0707	9.78447	10.5215	9.65495	8.70266	10.2416	10.4744	10.0066	11.2551	10.4487	9.63176	9.79467	10.1278	9.80799	10.1376			1.07145	1.1176	1.06789	0.915432	1.01447	1.16376	0.957659	0.967843			0.0985658	1	-0.0243279
542	sp|Q96JB5|CK5P3_HUMAN	Q96JB5	CDK5RAP3	CDK5 regulatory subunit-associated protein 3 OS=Homo sapiens OX=9606 GN=CDK5RAP3 PE=1 SV=2	1	9.58563	10.1709	9.78463	9.53436	10.3616	10.4004	9.40859	11.078	10.5565	8.6832	8.95408	10.3303	10.1849	10.0414	10.6842	10.2413			1.10128	0.853726	0.915117	1.08348	0.982945	0.965484	1.13558	0.924467			0.0772098	1	0.0239768
543	sp|Q00534|CDK6_HUMAN	Q00534	CDK6	Cyclin-dependent kinase 6 OS=Homo sapiens OX=9606 GN=CDK6 PE=1 SV=1	3	9.8626	9.85102	10.6197	10.7139	8.60403	10.4759	10.1478	9.94984	8.712	10.4491	11.1351	10.8284	9.13429	10.2256	9.70708	9.58359			0.883337	1.06071	1.04853	1.01069	1.06163	0.976113	0.956569	0.96319			0.0715236	1	-0.0141363
544	sp|P50613|CDK7_HUMAN	P50613	CDK7	Cyclin-dependent kinase 7 OS=Homo sapiens OX=9606 GN=CDK7 PE=1 SV=1	2	10.3012	9.13795	12.0112	9.65203	11.1401	9.12615	11.036	11.1341	10.2995	9.56199	8.2322	8.09654	10.3061	9.70713	10.2195	10.0384			0.999827	1.0464	0.685379	0.838844	0.925134	1.06366	0.926015	0.901588			0.306788	1	0.112445
545	sp|P49336|CDK8_HUMAN	P49336	CDK8	Cyclin-dependent kinase 8 OS=Homo sapiens OX=9606 GN=CDK8 PE=1 SV=1	1	8.15886	11.6917	9.80402	11.6795	11.1467	10.6787	8.25605	10.7286	9.97674	7.55195	10.2408	10.6808	9.74199	10.2552	11.0351	8.37332			1.22281	0.645924	1.04455	0.914493	0.87398	0.960341	1.3366	0.780464			0.0746935	1	0.0536761
546	sp|P50750|CDK9_HUMAN	P50750	CDK9	Cyclin-dependent kinase 9 OS=Homo sapiens OX=9606 GN=CDK9 PE=1 SV=3	1	8.78547	10.7523	10.4258	8.57209	13.3204	9.4388	10.9898	11.2941	9.95969	8.7441	10.1553	8.5123	9.43472	9.91623	9.7848	9.91421			1.13365	0.813231	0.974057	0.993025	0.708293	1.05058	0.890352	0.877826			0.452747	1	-0.15416
547	sp|Q5VV42|CDKAL_HUMAN	Q5VV42	CDKAL1	Threonylcarbamoyladenosine tRNA methylthiotransferase OS=Homo sapiens OX=9606 GN=CDKAL1 PE=1 SV=1	3	10.6562	10.0171	10.2336	9.34823	11.0892	9.193	9.94323	10.3319	11.0623	9.53879	9.49899	9.55954	11.0007	8.4767	9.84601	10.2043			1.03811	0.952249	0.928217	1.0226	0.992024	0.922083	0.990223	0.987651			0.138113	1	-0.0172088
548	sp|Q9NXV6|CARF_HUMAN	Q9NXV6	CDKN2AIP	CDKN2A-interacting protein OS=Homo sapiens OX=9606 GN=CDKN2AIP PE=1 SV=3	2	10.3699	10.6494	9.45542	9.42874	10.9628	10.8081	8.68919	8.31809	10.5466	8.0057	10.4308	10.1186	11.4869	10.9111	9.43029	10.3883			1.01703	0.751749	1.10316	1.07317	1.0478	1.00953	1.08529	1.24888			0.51324	1	0.165892
549	sp|Q86X02|CDR2L_HUMAN	Q86X02	CDR2L	Cerebellar degeneration-related protein 2-like OS=Homo sapiens OX=9606 GN=CDR2L PE=1 SV=2	2	10.3275	8.69764	8.67852	11.4573	10.8353	9.91792	10.9044	9.11428	10.1983	10.1346	10.9896	10.6058	8.43318	10.6985	9.32345	9.68369			0.987489	1.16522	1.26629	0.925684	0.778308	1.0787	0.855015	1.06247			0.624254	1	-0.20562
550	sp|O95674|CDS2_HUMAN	O95674	CDS2	Phosphatidate cytidylyltransferase 2 OS=Homo sapiens OX=9606 GN=CDS2 PE=1 SV=1	1	9.80406	9.10471	9.3437	9.79675	11.3973	9.52361	9.57192	9.72452	12.5674	8.57354	9.76472	11.3519	12.5805	9.0415	9.58019	8.27379			1.28185	0.94166	1.04506	1.15874	1.10382	0.949378	1.00086	0.850818			0.69438	1	-0.177982
551	sp|Q9UKY7|CDV3_HUMAN	Q9UKY7	CDV3	Protein CDV3 homolog OS=Homo sapiens OX=9606 GN=CDV3 PE=1 SV=1	2	10.1731	10.5784	9.15528	12.2632	8.86316	11.2958	10.8859	10.8226	10.1245	7.95945	11.2072	9.23707	9.30261	10.7444	8.89858	8.48872			0.995222	0.752423	1.22412	0.753235	1.04958	0.951185	0.81744	0.784348			0.0481259	1	-0.0273162
552	sp|Q03701|CEBPZ_HUMAN	Q03701	CEBPZ	CCAAT/enhancer-binding protein zeta OS=Homo sapiens OX=9606 GN=CEBPZ PE=1 SV=3	2	11.4265	9.41175	8.50224	7.83127	12.2675	10.3822	10.0757	8.93832	11.7221	10.0913	10.6312	7.86683	12.3354	9.09884	10.3519	9.06678			1.02587	1.07221	1.2504	1.00454	1.00553	0.876385	1.02741	1.01437			0.813196	1	-0.147289
553	sp|A8MT69|CENPX_HUMAN	A8MT69	CENPX	Centromere protein X OS=Homo sapiens OX=9606 GN=CENPX PE=1 SV=1	1	11.9953	12.7262	8.71709	8.59686	9.9313	13.7851	13.8218	10.1738	6.14061	8.36478	11.4962	7.74231	9.10596	6.57951	11.0335	9.78972			0.511919	0.657286	1.31881	0.900598	0.916896	0.47729	0.798272	0.96225			0.0586531	1	-0.0623912
554	sp|O60308|CE104_HUMAN	O60308	CEP104	Centrosomal protein of 104 kDa OS=Homo sapiens OX=9606 GN=CEP104 PE=1 SV=1	1	9.02205	10.1518	10.7387	9.43995	9.57225	10.2921	12.7191	9.18826	12.084	10.0111	13.2043	9.36015	6.8324	8.84879	10.1328	8.40223			1.33939	0.986147	1.2296	0.991547	0.713772	0.859768	0.796658	0.914453			1.76505	0.825935	-0.462205
555	sp|Q6ZU80|CE128_HUMAN	Q6ZU80	CEP128	Centrosomal protein of 128 kDa OS=Homo sapiens OX=9606 GN=CEP128 PE=1 SV=2	1	11.5199	10.8081	10.6478	9.15093	10.2904	10.8584	10.4204	10.9156	10.6554	9.36402	10.1338	8.81581	9.14599	9.93208	9.51378	7.82752			0.924953	0.866386	0.951727	0.963379	0.888788	0.914688	0.912999	0.717096			0.564751	1	-0.116286
556	sp|Q5SW79|CE170_HUMAN	Q5SW79	CEP170	Centrosomal protein of 170 kDa OS=Homo sapiens OX=9606 GN=CEP170 PE=1 SV=1	3	10.4546	9.07629	9.57098	10.3924	10.7123	9.0181	9.18543	9.09069	11.1482	9.55124	10.8202	11.3974	10.1209	9.61697	10.2256	9.61887			1.06634	1.05233	1.13052	1.0967	0.944796	1.06641	1.11324	1.0581			0.446699	1	-0.0573345
557	sp|Q5VT06|CE350_HUMAN	Q5VT06	CEP350	Centrosome-associated protein 350 OS=Homo sapiens OX=9606 GN=CEP350 PE=1 SV=1	1	7.89503	14.788	6.34077	7.57426	7.52677	12.1373	10.7554	7.84097	10.6524	9.60137	8.87491	10.8654	11.0928	12.3565	8.99233	12.7058			1.34925	0.64927	1.39966	1.43452	1.47378	1.01806	0.836076	1.62044			0.0514009	1	0.0521875
558	sp|O95684|CEP43_HUMAN	O95684	CEP43	Centrosomal protein 43 OS=Homo sapiens OX=9606 GN=CEP43 PE=1 SV=1	1	8.54733	9.23564	11.4071	9.31502	10.7037	9.52348	9.90392	8.02191	8.93024	9.9784	9.99285	10.9756	11.9073	9.48428	10.2724	11.801			1.0448	1.08042	0.876024	1.17827	1.11245	0.995884	1.0372	1.4711			0.372061	1	0.134213
559	sp|Q53EZ4|CEP55_HUMAN	Q53EZ4	CEP55	Centrosomal protein of 55 kDa OS=Homo sapiens OX=9606 GN=CEP55 PE=1 SV=3	1	9.77237	11.3081	11.44	11.3188	9.79728	11.2483	10.1337	7.76125	7.62587	7.08089	7.86101	12.0329	9.68097	12.4659	9.79853	10.6742			0.78035	0.626181	0.687153	1.06309	0.988128	1.10824	0.966929	1.37532			1.28864	0.907857	0.50712
560	sp|Q5JTW2|CEP78_HUMAN	Q5JTW2	CEP78	Centrosomal protein of 78 kDa OS=Homo sapiens OX=9606 GN=CEP78 PE=1 SV=1	1	10.759	10.2288	11.0869	8.78994	10.3093	11.4023	9.67055	7.84383	10.1632	11.091	10.4771	9.08987	9.45216	10.8852	10.6127	8.13836			0.944622	1.0843	0.944998	1.03412	0.916859	0.954653	1.09742	1.03755			0.00681785	1	-0.00156009
561	sp|Q6P2H3|CEP85_HUMAN	Q6P2H3	CEP85	Centrosomal protein of 85 kDa OS=Homo sapiens OX=9606 GN=CEP85 PE=1 SV=1	1	10.5571	9.91908	10.0763	11.0592	8.40934	9.99706	10.2938	13.023	10.4525	9.48649	9.25919	9.24021	8.79429	10.6912	10.2238	8.51729			0.990096	0.956388	0.918908	0.835522	1.04578	1.06943	0.993202	0.654017			0.000493518	1	-0.000267491
562	sp|P41208|CETN2_HUMAN	P41208	CETN2	Centrin-2 OS=Homo sapiens OX=9606 GN=CETN2 PE=1 SV=1	1	10.6575	10.6244	8.81718	10.2888	11.2849	12.3743	9.44236	9.31625	8.8757	9.80631	11.6048	10.1766	9.66129	8.90739	8.91379	9.24849			0.832812	0.922999	1.31615	0.989099	0.856126	0.719827	0.944021	0.992727			0.51786	1	-0.19825
563	sp|O15182|CETN3_HUMAN	O15182	CETN3	Centrin-3 OS=Homo sapiens OX=9606 GN=CETN3 PE=1 SV=2	1	11.5603	10.176	10.4355	8.4767	9.91451	10.0853	8.93632	9.70546	9.69246	9.78346	9.9813	8.78833	9.25615	9.51144	13.3326	10.3642			0.838428	0.961429	0.956471	1.03676	0.933597	0.943098	1.49195	1.06787			0.52247	1	0.202852
564	sp|P57076|CF298_HUMAN	P57076	CFAP298	Cilia- and flagella-associated protein 298 OS=Homo sapiens OX=9606 GN=CFAP298 PE=1 SV=1	2	10.4839	8.63553	10.0673	9.28291	10.8312	10.4105	9.68164	10.6814	9.45484	11.5702	9.64955	9.44376	10.9282	9.51798	9.3864	9.97473			0.901846	1.33984	0.958508	1.01733	1.00896	0.914272	0.969505	0.933839			0.39505	1	-0.124132
565	sp|Q96G28|CFA36_HUMAN	Q96G28	CFAP36	Cilia- and flagella-associated protein 36 OS=Homo sapiens OX=9606 GN=CFAP36 PE=1 SV=2	1	10.5435	9.64977	11.7187	9.81742	8.48051	9.05497	10.3298	10.5287	9.91896	10.3943	10.397	11.196	10.131	8.8574	9.72713	9.25487			0.940769	1.07716	0.887213	1.14042	1.19462	0.978181	0.941658	0.879015			0.0585622	1	-0.0210281
566	sp|Q96NL8|CF418_HUMAN	Q96NL8	CFAP418	Cilia- and flagella-associated protein 418 OS=Homo sapiens OX=9606 GN=CFAP418 PE=1 SV=1	2	7.39992	8.53905	11.6779	12.3089	9.44124	11.7799	12.015	8.63984	9.75091	11.5635	12.196	6.9327	9.65047	8.121	10.377	9.60663			1.31771	1.35419	1.04436	0.563227	1.02216	0.689394	0.863671	1.1119			0.1838	1	-0.158317
567	sp|P23528|COF1_HUMAN	P23528	CFL1	Cofilin-1 OS=Homo sapiens OX=9606 GN=CFL1 PE=1 SV=3	2	9.93433	9.94627	10.2502	9.37125	10.2161	9.31519	10.4491	9.95254	9.73545	9.67861	10.3723	10.3843	10.0812	10.6813	9.85767	9.77413			0.979981	0.973088	1.01191	1.10811	0.986798	1.14666	0.943395	0.982074			0.0324455	1	-0.00713864
568	sp|Q9Y281|COF2_HUMAN	Q9Y281	CFL2	Cofilin-2 OS=Homo sapiens OX=9606 GN=CFL2 PE=1 SV=1	3	9.54648	10.2352	8.77565	10.8292	10.0978	11.1296	9.13302	10.3566	8.93554	10.4294	8.6108	10.4809	9.99244	10.466	9.38103	11.6002			0.936004	1.01897	0.981216	0.967839	0.989562	0.940382	1.02716	1.12008			0.443647	1	0.0603144
569	sp|Q9UFW8|CGBP1_HUMAN	Q9UFW8	CGGBP1	CGG triplet repeat-binding protein 1 OS=Homo sapiens OX=9606 GN=CGGBP1 PE=1 SV=2	2	10.5254	9.70015	9.52724	11.1694	7.96554	11.7174	9.00898	8.26166	7.72046	9.66367	11.7911	10.9232	10.4037	12.3101	9.05391	10.2581			0.733506	0.996239	1.23762	0.977954	1.30609	1.05059	1.00499	1.24165			0.612459	0.992732	0.238259
570	sp|Q8WUX2|CHAC2_HUMAN	Q8WUX2	CHAC2	Glutathione-specific gamma-glutamylcyclotransferase 2 OS=Homo sapiens OX=9606 GN=CHAC2 PE=1 SV=1	1	10.6103	9.75848	9.67793	11.0598	9.85182	9.05017	9.25889	10.9094	10.3677	9.34432	10.1363	9.88456	9.38525	9.51101	10.1241	11.07			0.977133	0.957559	1.04737	0.893735	0.952641	1.05092	1.09344	1.01473			0.648872	1	0.0857212
571	sp|Q13111|CAF1A_HUMAN	Q13111	CHAF1A	Chromatin assembly factor 1 subunit A OS=Homo sapiens OX=9606 GN=CHAF1A PE=1 SV=3	2	7.39018	8.57327	9.64239	9.60704	9.05057	10.1628	11.8284	11.9144	7.94804	8.7835	10.195	11.3623	9.69759	10.109	12.0622	11.6732			1.07549	1.02452	1.05731	1.18271	1.07149	0.994705	1.01976	0.979751			0.860767	1	-0.092937
572	sp|Q96JM3|CHAP1_HUMAN	Q96JM3	CHAMP1	Chromosome alignment-maintaining phosphoprotein 1 OS=Homo sapiens OX=9606 GN=CHAMP1 PE=1 SV=2	1	10.2472	8.66696	11.5061	9.89741	11.5436	8.01513	9.69917	8.93488	8.89601	8.51064	11.2347	12.5707	11.4883	9.61812	9.61699	9.55413			0.868145	0.981963	0.976416	1.2701	0.995203	1.2	0.991527	1.06931			0.190136	1	0.0650594
573	sp|Q8N4Q1|MIA40_HUMAN	Q8N4Q1	CHCHD4	Mitochondrial intermembrane space import and assembly protein 40 OS=Homo sapiens OX=9606 GN=CHCHD4 PE=1 SV=1	1	10.4536	10.4205	10.216	9.20755	10.8935	10.8061	10.0235	7.98862	9.06321	11.2416	9.5787	11.7991	10.6576	9.19497	10.2016	8.25392			0.866997	1.0788	0.937617	1.28146	0.97835	0.850904	1.01778	1.03321			0.260108	1	-0.0900843
574	sp|O14646|CHD1_HUMAN	O14646	CHD1	Chromodomain-helicase-DNA-binding protein 1 OS=Homo sapiens OX=9606 GN=CHD1 PE=1 SV=2	1	8.29571	8.05706	11.2597	10.041	8.75277	9.41059	12.2895	11.5744	7.94505	9.02043	10.8093	10.2798	10.2789	8.54911	12.0869	11.3498			0.957729	1.11957	0.960002	1.02378	1.17436	0.908456	0.983513	0.980595			0.0311984	1	-0.00863556
575	sp|Q86WJ1|CHD1L_HUMAN	Q86WJ1	CHD1L	Chromodomain-helicase-DNA-binding protein 1-like OS=Homo sapiens OX=9606 GN=CHD1L PE=1 SV=3	3	10.1582	9.70949	9.94485	10.7511	10.0043	9.83997	10.3114	10.3458	9.10238	10.1335	10.6078	9.42462	9.83416	10.3313	8.99438	10.5066			0.896065	1.04367	1.06667	0.87662	0.982989	1.04993	0.872272	1.01554			0.0606052	1	0.0160415
576	sp|Q12873|CHD3_HUMAN	Q12873	CHD3	Chromodomain-helicase-DNA-binding protein 3 OS=Homo sapiens OX=9606 GN=CHD3 PE=1 SV=3	3	11.6604	10.2937	13.403	8.92745	11.1171	11.1088	12.28	9.95174	10.7402	9.1866	8.62083	8.01794	8.46069	8.59848	9.14726	8.48575			0.921086	0.892446	0.643203	0.898123	0.761051	0.774025	0.744889	0.852691			0.261027	0.996379	-0.0859668
577	sp|Q14839|CHD4_HUMAN	Q14839	CHD4	Chromodomain-helicase-DNA-binding protein 4 OS=Homo sapiens OX=9606 GN=CHD4 PE=1 SV=2	3	9.5214	10.0311	9.82492	10.2532	10.0494	10.6244	10.8995	10.2412	9.63356	11.3052	9.77126	9.34804	8.97764	9.97418	9.53022	10.0147			1.01178	1.12701	0.994538	0.91172	0.893348	0.938799	0.874373	0.977884			0.883452	1	-0.13198
578	sp|Q9P2D1|CHD7_HUMAN	Q9P2D1	CHD7	Chromodomain-helicase-DNA-binding protein 7 OS=Homo sapiens OX=9606 GN=CHD7 PE=1 SV=3	2	10.5278	10.3712	8.65706	8.75307	10.949	8.82811	10.4772	9.23828	10.8616	10.8077	10.5328	9.81724	10.3408	10.2088	9.70127	9.92808			1.03171	1.04208	1.21667	1.12158	0.944457	1.1564	0.925939	1.07467			0.524079	1	-0.108224
579	sp|Q9HCK8|CHD8_HUMAN	Q9HCK8	CHD8	Chromodomain-helicase-DNA-binding protein 8 OS=Homo sapiens OX=9606 GN=CHD8 PE=1 SV=5	1	8.03929	10.0463	10.2547	10.0678	9.76968	11.0586	10.1908	11.9947	8.92621	11.3747	7.74845	9.48598	9.64912	8.8025	11.6894	10.9017			1.11032	1.13222	0.755598	0.94221	0.98766	0.795986	1.14706	0.908876			0.0645276	1	-0.031739
580	sp|Q3L8U1|CHD9_HUMAN	Q3L8U1	CHD9	Chromodomain-helicase-DNA-binding protein 9 OS=Homo sapiens OX=9606 GN=CHD9 PE=1 SV=2	1	9.26735	9.61954	11.3153	9.25348	10.52	10.334	10.0503	10.2163	10.1171	9.75073	9.34554	9.99981	9.41039	11.1954	9.56028	10.0444			1.09169	1.01364	0.825917	1.08065	0.894527	1.08336	0.951244	0.983166			0.102793	1	-0.0309957
581	sp|Q8NE62|CHDH_HUMAN	Q8NE62	CHDH	Choline dehydrogenase, mitochondrial OS=Homo sapiens OX=9606 GN=CHDH PE=1 SV=2	1	9.68708	10.2175	9.78059	11.4264	6.94086	11.0909	10.9287	10.0568	10.6204	9.36221	10.1877	8.8117	9.30186	9.16913	11.9138	10.5044			1.09634	0.916289	1.04162	0.771173	1.34016	0.826726	1.09014	1.04451			0.384765	1	0.161175
582	sp|O14757|CHK1_HUMAN	O14757	CHEK1	Serine/threonine-protein kinase Chk1 OS=Homo sapiens OX=9606 GN=CHEK1 PE=1 SV=2	2	9.52088	9.71861	10.0841	10.5567	9.51304	9.81031	9.97441	10.3756	8.79103	10.3536	10.076	9.83791	10.3059	9.95762	10.5025	10.6218			0.923341	1.06533	0.999201	0.931914	1.08335	1.01502	1.05295	1.02373			0.82271	1	0.0929757
583	sp|O96017|CHK2_HUMAN	O96017	CHEK2	Serine/threonine-protein kinase Chk2 OS=Homo sapiens OX=9606 GN=CHEK2 PE=1 SV=1	2	8.35343	8.19694	10.6416	9.4864	10.2838	9.24529	9.4311	10.1403	11.0485	11.0656	9.93865	11.0531	10.7451	10.4798	10.014	9.87642			1.32262	1.34997	0.933943	1.16515	1.04485	1.13353	1.06181	0.973982			0.563063	1	-0.16641
584	sp|Q8IWX8|CHERP_HUMAN	Q8IWX8	CHERP	Calcium homeostasis endoplasmic reticulum protein OS=Homo sapiens OX=9606 GN=CHERP PE=1 SV=3	2	9.5332	9.18952	9.10569	9.56666	10.6021	10.1876	11.1951	11.8398	8.62351	9.06046	9.07812	9.03208	10.4022	10.016	11.4194	11.1484			0.904576	0.985956	0.996972	0.944121	0.981149	0.983158	1.02003	0.94161			0.388649	1	0.0355705
585	sp|Q9BWS9|CHID1_HUMAN	Q9BWS9	CHID1	Chitinase domain-containing protein 1 OS=Homo sapiens OX=9606 GN=CHID1 PE=1 SV=1	1	10.4977	9.6206	8.11693	9.71549	8.6696	11.0994	11.7351	8.94196	10.7417	9.62934	8.94278	9.8079	10.7053	11.5311	11.5824	8.6626			1.02325	1.00091	1.10174	1.00951	1.23481	1.03889	0.986987	0.968759			0.11257	1	0.0266851
586	sp|P35790|CHKA_HUMAN	P35790	CHKA	Choline kinase alpha OS=Homo sapiens OX=9606 GN=CHKA PE=1 SV=3	2	10.2635	10.7442	9.62947	9.71929	9.58323	9.35517	10.0192	10.4364	8.51106	9.37084	10.2828	10.662	11.227	10.3268	10.1179	9.75114			0.829259	0.872177	1.06785	1.097	1.17153	1.10386	1.00984	0.93434			0.473933	1	0.131561
587	sp|P24386|RAE1_HUMAN	P24386	CHM	Rab proteins geranylgeranyltransferase component A 1 OS=Homo sapiens OX=9606 GN=CHM PE=1 SV=3	3	9.05964	8.51771	11.226	8.94781	10.6427	9.76751	10.1962	8.76324	10.597	9.79201	11.3596	9.37564	10.1539	10.7499	10.6346	10.2167			1.16969	1.14961	1.0119	1.04781	0.954072	1.10058	1.04299	1.16585			0.196446	1	-0.0397923
588	sp|P26374|RAE2_HUMAN	P26374	CHML	Rab proteins geranylgeranyltransferase component A 2 OS=Homo sapiens OX=9606 GN=CHML PE=1 SV=2	2	10.2648	8.71162	12.2207	9.51323	9.62773	9.60862	9.88539	9.14736	10.3504	9.86283	10.4282	11.0003	9.92077	9.15247	10.6593	9.64625			1.00834	1.13215	0.853328	1.15631	1.03044	0.952527	1.07829	1.05454			0.0101496	1	-0.00332524
589	sp|O43633|CHM2A_HUMAN	O43633	CHMP2A	Charged multivesicular body protein 2a OS=Homo sapiens OX=9606 GN=CHMP2A PE=1 SV=1	3	11.4549	9.50366	10.3335	10.5433	9.3227	9.60182	9.84585	10.15	10.0706	10.5848	11.7296	9.95451	9.26416	9.35632	9.39044	8.89378			0.879153	1.11376	1.1351	0.944152	0.993721	0.974431	0.953746	0.876234			0.403929	1	-0.0937328
590	sp|Q9Y3E7|CHMP3_HUMAN	Q9Y3E7	CHMP3	Charged multivesicular body protein 3 OS=Homo sapiens OX=9606 GN=CHMP3 PE=1 SV=3	1	11.2012	9.9587	8.1995	9.97907	9.86247	8.60811	10.1987	9.88145	12.4373	10.2189	9.03896	10.3939	9.33537	8.96873	11.1796	10.538			1.11035	1.02612	1.10238	1.04157	0.946555	1.04189	1.09618	1.06644			0.357913	1	-0.045589
591	sp|Q9H444|CHM4B_HUMAN	Q9H444	CHMP4B	Charged multivesicular body protein 4b OS=Homo sapiens OX=9606 GN=CHMP4B PE=1 SV=1	2	10.0215	9.4301	11.0169	9.35396	9.79416	10.1857	10.2972	9.11822	9.05951	10.8963	10.1742	9.64537	11.1184	10.1689	9.51854	10.2011			0.90401	1.15548	0.923503	1.03115	1.13521	0.998345	0.924379	1.11876			0.219647	1	0.0591673
592	sp|Q9NZZ3|CHMP5_HUMAN	Q9NZZ3	CHMP5	Charged multivesicular body protein 5 OS=Homo sapiens OX=9606 GN=CHMP5 PE=1 SV=1	2	10.291	9.73655	10.5886	9.79944	8.98672	9.93208	8.99912	8.86614	10.2278	10.4133	10.1658	11.4645	11.2825	9.57833	10.2113	9.45682			0.993864	1.06951	0.960075	1.16991	1.25547	0.964383	1.1347	1.06662			0.304138	1	0.0738929
593	sp|Q8WUX9|CHMP7_HUMAN	Q8WUX9	CHMP7	Charged multivesicular body protein 7 OS=Homo sapiens OX=9606 GN=CHMP7 PE=1 SV=1	1	10.9511	9.57371	10.7469	9.33693	10.1195	10.16	10.8457	8.95805	10.3044	9.28585	9.96971	9.98774	10.8019	10.5681	9.69418	8.69639			0.940946	0.969932	0.927678	1.0697	1.06744	1.04017	0.893831	0.97079			0.111976	1	0.0223079
594	sp|P15882|CHIN_HUMAN	P15882	CHN1	N-chimaerin OS=Homo sapiens OX=9606 GN=CHN1 PE=1 SV=3	1	9.15874	11.3816	10.2976	9.96749	11.4666	9.21773	10.6264	8.33288	7.91541	9.25523	10.6704	10.695	8.99527	10.7181	11.0246	10.277			0.864247	0.813172	1.03621	1.07299	0.784476	1.16277	1.03747	1.23331			0.353063	1	0.144721
595	sp|Q9UHD1|CHRD1_HUMAN	Q9UHD1	CHORDC1	Cysteine and histidine-rich domain-containing protein 1 OS=Homo sapiens OX=9606 GN=CHORDC1 PE=1 SV=2	1	10.7429	9.90311	10.3931	10.0158	11.0875	8.51227	10.7157	8.11508	8.58867	13.1098	9.65418	10.7951	11.9204	8.56886	8.99636	8.88119			0.799475	1.3238	0.928905	1.0778	1.07512	1.00665	0.83955	1.09441			0.0443186	1	-0.0229058
596	sp|Q99653|CHP1_HUMAN	Q99653	CHP1	Calcineurin B homologous protein 1 OS=Homo sapiens OX=9606 GN=CHP1 PE=1 SV=3	1	8.1707	9.76651	11.8498	11.3956	11.3582	8.12805	10.1136	8.35064	10.4989	8.30797	12.2166	10.9809	10.661	9.16854	11.2054	7.82748			1.28494	0.850659	1.03096	0.963609	0.938618	1.12801	1.10795	0.937352			0.0104166	1	0.00452229
597	sp|Q9Y3D0|CIA2B_HUMAN	Q9Y3D0	CIAO2B	Cytosolic iron-sulfur assembly component 2B OS=Homo sapiens OX=9606 GN=CIAO2B PE=1 SV=1	1	9.34251	11.8985	10.011	11.4657	9.97889	11.2201	9.35209	10.039	7.58404	10.3624	8.70948	10.905	9.70834	10.6698	8.78237	9.97079			0.811777	0.870904	0.869995	0.951091	0.972888	0.950957	0.93908	0.993203			1.29272	1	0.140201
598	sp|Q6FI81|CPIN1_HUMAN	Q6FI81	CIAPIN1	Anamorsin OS=Homo sapiens OX=9606 GN=CIAPIN1 PE=1 SV=2	3	9.50205	10.6033	10.2442	9.91961	9.189	9.21739	12.0349	9.80718	9.33548	10.01	9.35337	10.8903	9.72787	9.6318	10.5971	9.9364			0.982471	0.944039	0.913039	1.09786	1.05864	1.04496	0.880532	1.01318			0.0934005	1	0.0215371
599	sp|Q99828|CIB1_HUMAN	Q99828	CIB1	Calcium and integrin-binding protein 1 OS=Homo sapiens OX=9606 GN=CIB1 PE=1 SV=4	1	12.5252	7.38612	12.407	11.0084	9.22385	11.1917	10.9084	9.79622	11.5438	6.27333	10.3942	9.81678	8.39799	9.80935	9.36219	9.95549			0.921645	0.84934	0.837769	0.891757	0.910465	0.876486	0.858257	1.01626			0.437313	1	0.0627952
600	sp|Q8TCG1|CIP2A_HUMAN	Q8TCG1	CIP2A	Protein CIP2A OS=Homo sapiens OX=9606 GN=CIP2A PE=1 SV=2	4	9.04405	10.2717	10.3551	10.8949	9.34406	9.82375	10.3809	10.2317	9.71957	9.98031	10.3716	10.3582	9.59645	9.36962	9.96814	10.2901			1.07469	0.971633	1.0016	0.95074	1.02701	0.953772	0.960241	1.00571			0.146636	1	-0.0179963
601	sp|Q9NZ45|CISD1_HUMAN	Q9NZ45	CISD1	CDGSH iron-sulfur domain-containing protein 1 OS=Homo sapiens OX=9606 GN=CISD1 PE=1 SV=1	1	9.35617	10.9981	8.9193	9.18668	10.9195	11.2056	10.0905	9.3381	9.79402	10.4631	9.13913	9.39419	10.301	10.0926	10.3549	10.4472			1.0468	0.951356	1.02465	1.02259	0.943358	0.900674	1.0262	1.11877			0.117698	1	-0.0243032
602	sp|Q8N5K1|CISD2_HUMAN	Q8N5K1	CISD2	CDGSH iron-sulfur domain-containing protein 2 OS=Homo sapiens OX=9606 GN=CISD2 PE=1 SV=1	1	9.70001	11.4313	7.92008	8.89316	12.0377	11.4201	7.69903	8.35866	11.1918	10.8332	6.96568	9.81606	10.1678	10.1271	9.24298	14.1954			1.1538	0.94768	0.879496	1.10378	0.84466	0.886776	1.20054	1.69829			0.201887	1	0.131198
603	sp|O14578|CTRO_HUMAN	O14578	CIT	Citron Rho-interacting kinase OS=Homo sapiens OX=9606 GN=CIT PE=1 SV=2	2	10.9643	10.0629	7.53233	10.3771	9.84403	9.19338	9.95394	9.58375	9.82606	10.414	11.2959	10.9871	9.12468	11.6167	9.63365	9.59025			0.89619	1.03489	1.49966	1.05878	0.926926	1.26359	0.967823	1.00068			0.197146	1	-0.0941314
604	sp|Q9ULV3|CIZ1_HUMAN	Q9ULV3	CIZ1	Cip1-interacting zinc finger protein OS=Homo sapiens OX=9606 GN=CIZ1 PE=1 SV=2	2	11.4016	7.75002	8.21929	7.51695	13.1071	9.43745	8.97982	9.78913	10.2517	10.19	8.78712	9.55497	12.5879	8.06297	12.1882	12.1756			0.899147	1.31484	1.06909	1.27112	0.96039	0.854358	1.35729	1.24379			0.0972203	1	-0.0534798
605	sp|Q8WWK9|CKAP2_HUMAN	Q8WWK9	CKAP2	Cytoskeleton-associated protein 2 OS=Homo sapiens OX=9606 GN=CKAP2 PE=1 SV=1	1	8.26581	11.9163	8.89042	10.8008	8.52829	12.2136	10.9192	11.0513	9.5852	11.1256	12.5432	8.81574	10.9409	10.8579	6.77213	6.77362			1.15962	0.933647	1.41087	0.816215	1.2829	0.889003	0.620202	0.612924			0.574247	1	-0.380987
606	sp|Q07065|CKAP4_HUMAN	Q07065	CKAP4	Cytoskeleton-associated protein 4 OS=Homo sapiens OX=9606 GN=CKAP4 PE=1 SV=2	3	11.5595	9.32989	9.75488	11.0067	10.1328	10.6847	9.739	8.04812	12.0363	9.93859	9.45936	8.75777	8.87283	10.4613	10.2924	9.92575			1.04124	1.06524	0.969705	0.795673	0.875653	0.979093	1.05682	1.2333			0.283241	1	0.0962114
607	sp|Q14008|CKAP5_HUMAN	Q14008	CKAP5	Cytoskeleton-associated protein 5 OS=Homo sapiens OX=9606 GN=CKAP5 PE=1 SV=3	3	9.92428	11.2516	10.3311	11.2775	9.1891	10.8797	8.75594	11.0323	8.81842	10.3114	9.92677	9.48153	9.504	9.82545	9.03854	10.4524			0.888571	0.916437	0.960858	0.840751	1.03427	0.903103	1.03228	0.94743			0.957633	1	0.11842
608	sp|P12277|KCRB_HUMAN	P12277	CKB	Creatine kinase B-type OS=Homo sapiens OX=9606 GN=CKB PE=1 SV=1	5	9.23116	10.0073	9.46734	10.921	9.93678	10.3926	9.98356	10.7619	9.51311	10.1541	9.61981	10.4909	9.91369	9.90365	9.64102	10.0621			1.03054	1.01467	1.0161	0.96062	0.997676	0.952955	0.965689	0.93497			1.08727	1	-0.0624407
609	sp|P12532|KCRU_HUMAN	P12532	CKMT1B	Creatine kinase U-type, mitochondrial OS=Homo sapiens OX=9606 GN=CKMT1B PE=1 SV=1	3	11.3306	8.18635	11.4057	10.2842	10.8845	9.40602	10.4114	8.92116	11.1742	9.01416	10.4284	10.1868	10.341	9.18818	10.6866	8.1508			0.986193	1.10112	0.914318	0.990528	0.950062	0.976839	1.02644	0.913648			0.275718	1	-0.0440765
610	sp|P33552|CKS2_HUMAN	P33552	CKS2	Cyclin-dependent kinases regulatory subunit 2 OS=Homo sapiens OX=9606 GN=CKS2 PE=1 SV=1	1	9.47581	8.90308	9.49123	9.85949	10.1677	11.9368	11.4339	9.75651	8.443	9.96781	12.0141	9.90109	8.97527	10.471	10.3408	8.86238			0.891005	1.11959	1.26581	1.00422	0.882722	0.877202	0.904401	0.908356			0.981662	1	-0.24881
611	sp|Q7Z460-3|CLAP1_HUMAN	Q7Z460-3	CLASP1	Isoform of Q7Z460, Isoform 3 of CLIP-associating protein 1 OS=Homo sapiens OX=9606 GN=CLASP1	1	9.93175	9.60246	10.2436	11.7989	9.08935	8.38386	10.0545	11.3217	7.94056	8.27646	10.0279	11.7541	9.65847	10.9629	10.5602	10.3932			0.799513	0.86191	0.978938	0.996204	1.06261	1.30762	1.05029	0.917989			0.964426	1	0.248824
612	sp|O75122|CLAP2_HUMAN	O75122	CLASP2	CLIP-associating protein 2 OS=Homo sapiens OX=9606 GN=CLASP2 PE=1 SV=3	2	8.88614	9.42051	9.26489	9.71915	10.3195	10.4587	9.6988	11.4651	9.02431	9.33215	11.4204	10.902	9.41815	10.548	11.0509	9.07123			1.01555	0.990621	1.23265	1.1217	0.912655	1.00854	1.13941	0.791203			0.661617	1	-0.186324
613	sp|Q96S66|CLCC1_HUMAN	Q96S66	CLCC1	Chloride channel CLIC-like protein 1 OS=Homo sapiens OX=9606 GN=CLCC1 PE=1 SV=1	1	8.40429	6.99958	8.82557	11.7832	13.0044	8.93487	11.9659	10.918	12.1917	8.42585	9.19611	11.5005	9.93789	8.74358	9.6243	9.54425			1.45065	1.20377	1.04198	0.976002	0.764192	0.978591	0.804314	0.874175			1.49506	0.9327	-0.438984
614	sp|O14967|CLGN_HUMAN	O14967	CLGN	Calmegin OS=Homo sapiens OX=9606 GN=CLGN PE=1 SV=1	2	9.01191	10.0417	9.83531	10.0142	9.41091	9.80211	9.60578	10.0493	10.6073	10.4385	10.9461	9.63033	10.3721	10.1189	10.0962	10.0194			1.17703	1.03952	1.11294	0.961669	1.10214	1.03232	1.05105	0.99703			0.186028	1	-0.0338274
615	sp|O00299|CLIC1_HUMAN	O00299	CLIC1	Chloride intracellular channel protein 1 OS=Homo sapiens OX=9606 GN=CLIC1 PE=1 SV=4	4	9.97809	10.3608	9.05172	10.0332	10.2479	11.2041	9.09167	10.1261	9.66101	10.7676	8.90918	10.5408	10.0859	9.80933	9.83183	10.3009			0.968222	1.03926	0.984252	1.05059	0.984195	0.875509	1.08141	1.01726			0.182907	1	-0.0336135
616	sp|Q9Y696|CLIC4_HUMAN	Q9Y696	CLIC4	Chloride intracellular channel protein 4 OS=Homo sapiens OX=9606 GN=CLIC4 PE=1 SV=4	1	8.1775	9.99798	9.73786	11.7038	9.49583	9.62719	8.54628	11.2108	9.57423	10.3334	9.67058	9.03316	11.3917	11.4759	8.02981	11.994			1.1708	1.03354	0.993091	0.771813	1.19965	1.19203	0.939567	1.06986			0.466979	1	0.158028
617	sp|Q14677-3|EPN4_HUMAN	Q14677-3	CLINT1	Isoform of Q14677, Isoform 3 of Clathrin interactor 1 OS=Homo sapiens OX=9606 GN=CLINT1	1	11.4798	8.59502	11.2276	8.05524	10.9391	10.2064	9.87428	7.80549	12.4283	11.6669	15.6146	9.9282	7.82049	7.21287	8.23817	8.90745			1.08263	1.35741	1.39074	1.23251	0.714913	0.706699	0.834306	1.14118			1.59599	0.825091	-0.597167
618	sp|P30622|CLIP1_HUMAN	P30622	CLIP1	CAP-Gly domain-containing linker protein 1 OS=Homo sapiens OX=9606 GN=CLIP1 PE=1 SV=2	1	9.38115	11.5054	9.79123	8.37644	10.6764	9.67154	11.2329	9.93246	10.5319	9.94395	11.5968	10.1067	10.1304	9.12139	8.65216	9.34929			1.12267	0.864287	1.18441	1.20656	0.94886	0.943117	0.770255	0.941286			1.02829	1	-0.273922
619	sp|O75503|CLN5_HUMAN	O75503	CLN5	Bis(monoacylglycero)phosphate synthase CLN5 OS=Homo sapiens OX=9606 GN=CLN5 PE=1 SV=2	1	9.74023	8.67764	8.27083	8.44057	12.4524	10.7149	9.95463	9.20114	7.09363	9.32767	12.6077	10.1211	12.6458	11.0114	8.59333	11.147			0.728282	1.07491	1.52436	1.19911	1.01553	1.02768	0.863249	1.21148			0.149936	0.997048	-0.0976757
620	sp|P54105|ICLN_HUMAN	P54105	CLNS1A	Methylosome subunit pICln OS=Homo sapiens OX=9606 GN=CLNS1A PE=1 SV=1	2	11.2963	10.112	8.65076	10.2993	8.79707	10.0622	9.71224	9.22154	9.43054	11.0781	9.30123	11.7152	10.3712	9.19758	10.0134	10.7413			0.834837	1.09553	1.07519	1.13748	1.17894	0.914072	1.03101	1.16481			0.150543	1	0.0525977
621	sp|Q9H078-2|CLPB_HUMAN	Q9H078-2	CLPB	Isoform of Q9H078, Isoform 2 of Mitochondrial disaggregase OS=Homo sapiens OX=9606 GN=CLPB	2	11.1141	8.79836	9.91798	9.84053	10.8003	8.98723	9.80104	9.97446	10.947	10.5972	10.0531	9.28969	10.5189	9.07663	10.764	9.51935			0.984961	1.20445	1.01362	0.944023	0.973944	1.00995	1.09825	0.954372			0.146556	1	-0.0347275
622	sp|Q16740|CLPP_HUMAN	Q16740	CLPP	ATP-dependent Clp protease proteolytic subunit, mitochondrial OS=Homo sapiens OX=9606 GN=CLPP PE=1 SV=1	1	10.847	9.25923	10.3955	10.1928	10.3045	10.5579	8.30141	9.79614	12.4345	10.135	8.62472	10.7929	10.1968	10.3437	8.81829	8.99969			1.14636	1.09458	0.829657	1.05888	0.989544	0.979706	1.06226	0.918698			0.186842	1	-0.0551255
623	sp|O96005|CLPT1_HUMAN	O96005	CLPTM1	Putative lipid scramblase CLPTM1 OS=Homo sapiens OX=9606 GN=CLPTM1 PE=1 SV=1	1	11.8724	8.26252	10.1649	10.6446	9.78438	8.1796	7.34863	11.3055	10.3985	12.2214	11.1228	10.6116	8.65376	8.40276	11.1839	9.84272			0.875852	1.47914	1.09423	0.996897	0.884446	1.02728	1.5219	0.870611			0.084665	1	-0.0578234
624	sp|O76031|CLPX_HUMAN	O76031	CLPX	ATP-dependent Clp protease ATP-binding subunit clpX-like, mitochondrial OS=Homo sapiens OX=9606 GN=CLPX PE=1 SV=2	1	9.24989	10.029	9.72698	9.71603	9.77213	9.96559	9.44136	10.7379	9.57043	11.0209	9.53136	10.5273	9.41693	11.3648	10.1267	9.80269			1.03465	1.0989	0.979888	1.0835	0.963652	1.1404	1.07259	0.912904			0.196504	1	-0.0414603
625	sp|P09496|CLCA_HUMAN	P09496	CLTA	Clathrin light chain A OS=Homo sapiens OX=9606 GN=CLTA PE=1 SV=1	1	9.64464	9.77395	9.63338	10.859	10.7515	10.9508	10.1216	9.63817	9.45223	11.2515	10.7167	7.56505	10.9328	9.27877	10.4501	8.97972			0.98005	1.15117	1.11245	0.696663	1.01686	0.847311	1.03246	0.931683			0.0367065	1	-0.0193043
626	sp|P09497|CLCB_HUMAN	P09497	CLTB	Clathrin light chain B OS=Homo sapiens OX=9606 GN=CLTB PE=1 SV=1	1	10.5635	10.5506	8.64152	8.57018	8.79258	11.0586	9.92059	10.9205	8.79279	10.7579	8.81699	12.4517	9.63941	10.5607	9.75119	10.2113			0.832376	1.01964	1.02031	1.45291	1.09631	0.954977	0.982924	0.935062			0.212765	1	-0.0967097
627	sp|Q00610|CLH1_HUMAN	Q00610	CLTC	Clathrin heavy chain 1 OS=Homo sapiens OX=9606 GN=CLTC PE=1 SV=5	4	9.74511	9.6564	10.2811	9.63018	9.92646	9.95698	10.0317	9.81599	10.6476	10.0405	10.1204	10.095	10.0797	9.47522	10.6119	9.88572			1.09261	1.03978	0.984369	1.04826	1.01544	0.951616	1.05784	1.0071			0.482989	1	-0.0468642
628	sp|O75153|CLU_HUMAN	O75153	CLUH	Clustered mitochondria protein homolog OS=Homo sapiens OX=9606 GN=CLUH PE=1 SV=2	2	9.23308	9.06601	11.1426	9.8389	10.226	8.98627	9.95629	9.07706	10.4804	10.5409	11.6339	8.97838	10.1103	10.2417	11.487	9.00115			1.13509	1.16268	1.0441	0.912538	0.988682	1.13971	1.15375	0.991637			0.0308843	1	0.00899424
629	sp|Q96DG6|CMBL_HUMAN	Q96DG6	CMBL	Carboxymethylenebutenolidase homolog OS=Homo sapiens OX=9606 GN=CMBL PE=1 SV=1	1	8.5551	8.12325	8.78803	9.55542	11.1993	8.66657	8.7626	10.2607	10.0006	9.39108	13.9762	10.0627	11.4226	10.072	9.92954	11.2344			1.16896	1.15607	1.59036	1.05309	1.01995	1.16217	1.13317	1.09489			0.49161	1	-0.155495
630	sp|P30085|KCY_HUMAN	P30085	CMPK1	UMP-CMP kinase OS=Homo sapiens OX=9606 GN=CMPK1 PE=1 SV=3	3	10.8514	10.4846	10.2463	10.4634	9.30233	9.99464	9.9483	9.73286	10.2457	9.87297	9.7371	9.21115	9.96502	9.64298	10.1128	10.1885			0.944182	0.941665	0.950308	0.880319	1.07124	0.964816	1.01654	1.04682			1.80073	1	0.141073
631	sp|Q9BQ75|CMS1_HUMAN	Q9BQ75	CMSS1	Protein CMSS1 OS=Homo sapiens OX=9606 GN=CMSS1 PE=1 SV=2	1	10.8853	8.76959	10.574	12.3523	10.3483	9.8351	13.2152	9.76932	7.80775	9.9996	12.2475	8.16326	8.28461	8.95064	9.1968	9.60076			0.717277	1.14026	1.15827	0.660871	0.800574	0.910071	0.695926	0.982746			0.126035	1	-0.0823302
632	sp|Q8N1G2|CMTR1_HUMAN	Q8N1G2	CMTR1	Cap-specific mRNA (nucleoside-2'-O-)-methyltransferase 1 OS=Homo sapiens OX=9606 GN=CMTR1 PE=1 SV=1	3	9.7974	11.0605	10.8529	8.96009	10.8368	9.97533	9.47155	9.14442	10.7268	10.6497	9.97296	10.3077	8.87087	9.25988	10.2961	9.81689			1.09486	0.962856	0.91892	1.1504	0.818587	0.928277	1.08706	1.07354			0.275968	0.995748	-0.0824136
633	sp|Q96KP4|CNDP2_HUMAN	Q96KP4	CNDP2	Cytosolic non-specific dipeptidase OS=Homo sapiens OX=9606 GN=CNDP2 PE=1 SV=2	3	9.19019	9.93782	9.70734	11.0556	10.6121	10.024	9.21033	10.5709	10.8301	8.68573	10.525	10.3693	9.57895	10.1897	9.66629	9.84664			1.17844	0.874007	1.08423	0.937923	0.902644	1.01653	1.04951	0.931484			0.196193	1	-0.0559031
634	sp|Q9P003|CNIH4_HUMAN	Q9P003	CNIH4	Protein cornichon homolog 4 OS=Homo sapiens OX=9606 GN=CNIH4 PE=1 SV=1	1	10.3712	10.346	9.0139	11.4312	15.2292	9.80129	10.63	8.2156	7.54767	8.31666	8.73424	10.851	8.72225	10.2528	10.9224	9.61473			0.727755	0.803853	0.968974	0.949241	0.572731	1.04606	1.02751	1.1703			0.156189	1	0.105256
635	sp|Q99439|CNN2_HUMAN	Q99439	CNN2	Calponin-2 OS=Homo sapiens OX=9606 GN=CNN2 PE=1 SV=4	1	9.1353	8.60013	11.279	10.1403	9.19781	10.4842	12.8464	9.63223	12.2997	9.83972	9.65434	9.61101	11.472	9.05431	9.0012	7.75233			1.34639	1.14414	0.85596	0.947808	1.24726	0.863618	0.700677	0.804832			0.520905	0.997989	-0.260208
636	sp|Q15417|CNN3_HUMAN	Q15417	CNN3	Calponin-3 OS=Homo sapiens OX=9606 GN=CNN3 PE=1 SV=1	3	9.64787	10.6947	9.95288	9.94705	10.0455	10.5775	10.6551	10.2372	9.08623	10.8018	9.65831	9.36362	9.19285	10.7968	9.80538	9.53728			0.941787	1.01001	0.970404	0.941346	0.915122	1.02073	0.920252	0.931633			0.273267	1	-0.0294296
637	sp|Q8NE01|CNNM3_HUMAN	Q8NE01	CNNM3	Metal transporter CNNM3 OS=Homo sapiens OX=9606 GN=CNNM3 PE=1 SV=1	1	9.77176	9.41145	9.81717	9.30006	9.66773	9.92104	11.5098	10.1792	10.0411	10.4876	10.208	9.33562	9.71724	11.0126	10.3341	9.28551			1.02756	1.11435	1.03981	1.00382	1.00512	1.11003	0.897848	0.912202			0.554741	1	-0.0968292
638	sp|Q6P4Q7|CNNM4_HUMAN	Q6P4Q7	CNNM4	Metal transporter CNNM4 OS=Homo sapiens OX=9606 GN=CNNM4 PE=1 SV=3	3	10.2901	9.05767	9.99313	9.20709	10.8588	9.70842	9.95039	10.0646	10.168	9.87401	9.80152	9.54756	10.984	9.8341	11.3282	9.33251			0.98814	1.09013	0.980826	1.03698	1.01154	1.01295	1.13846	0.927263			0.0221928	1	-0.00462375
639	sp|A5YKK6|CNOT1_HUMAN	A5YKK6	CNOT1	CCR4-NOT transcription complex subunit 1 OS=Homo sapiens OX=9606 GN=CNOT1 PE=1 SV=2	1	11.3138	8.37639	12.5473	9.99105	9.18118	10.6712	10.533	8.85002	9.44921	8.67419	10.1991	11.8869	8.4741	9.08899	9.07922	11.6843			0.835191	1.03555	0.812851	1.18976	0.922986	0.851733	0.861979	1.32025			0.0425218	1	0.0242715
640	sp|Q9H9A5|CNO10_HUMAN	Q9H9A5	CNOT10	CCR4-NOT transcription complex subunit 10 OS=Homo sapiens OX=9606 GN=CNOT10 PE=1 SV=1	1	10.8052	9.75345	9.66666	11.2034	8.89512	9.56966	10.7077	9.57443	9.97444	9.34706	10.6653	9.87921	10.1371	9.665	11.2015	8.95475			0.923117	0.958333	1.10331	0.881802	1.13962	1.00996	1.04612	0.935278			0.480208	1	0.0969572
641	sp|Q9UKZ1|CNO11_HUMAN	Q9UKZ1	CNOT11	CCR4-NOT transcription complex subunit 11 OS=Homo sapiens OX=9606 GN=CNOT11 PE=1 SV=1	1	10.1904	10.0302	7.95256	10.3746	11.1643	11.7259	8.56427	11.8886	9.62598	10.2244	8.15267	8.69022	10.2234	10.3621	10.8961	9.93436			0.94461	1.01936	1.02516	0.837642	0.915723	0.883694	1.27227	0.835623			0.0317908	1	0.0143056
642	sp|Q9NZN8|CNOT2_HUMAN	Q9NZN8	CNOT2	CCR4-NOT transcription complex subunit 2 OS=Homo sapiens OX=9606 GN=CNOT2 PE=1 SV=1	1	10.7596	9.24797	7.38064	8.19139	11.693	11.2463	8.96293	10.3166	6.00339	9.54202	11.7948	14.9709	7.84662	10.2303	10.82	10.9934			0.557954	1.0318	1.59808	1.82764	0.671052	0.909662	1.2072	1.06561			0.257441	1	-0.274614
643	sp|O75175|CNOT3_HUMAN	O75175	CNOT3	CCR4-NOT transcription complex subunit 3 OS=Homo sapiens OX=9606 GN=CNOT3 PE=1 SV=1	1	10.4261	9.9113	10.4732	11.8251	9.16063	7.96773	8.91358	11.6912	9.81759	10.2109	10.0408	10.1242	9.85726	9.32984	10.9481	9.30239			0.941634	1.03023	0.958709	0.85616	1.07605	1.17095	1.22825	0.795674			0.446296	1	0.157238
644	sp|O95628|CNOT4_HUMAN	O95628	CNOT4	CCR4-NOT transcription complex subunit 4 OS=Homo sapiens OX=9606 GN=CNOT4 PE=1 SV=3	1	10.2242	9.5272	9.17945	10.9337	10.5013	9.08848	8.63876	10.3229	9.93571	9.60564	10.745	11.1774	10.9846	9.42508	8.14101	11.5697			0.971787	1.00823	1.17054	1.02228	1.04602	1.03704	0.942382	1.12079			0.0368193	1	-0.00830811
645	sp|Q9ULM6|CNOT6_HUMAN	Q9ULM6	CNOT6	CCR4-NOT transcription complex subunit 6 OS=Homo sapiens OX=9606 GN=CNOT6 PE=1 SV=2	1	11.3599	11.0304	9.65979	10.7012	8.14832	9.45193	11.4085	10.8046	7.9671	8.39404	9.53664	10.3418	11.668	8.18764	10.6761	10.6641			0.701333	0.760992	0.987251	0.966418	1.43195	0.86624	0.935801	0.986994			0.692952	1	0.292468
646	sp|Q9UIV1|CNOT7_HUMAN	Q9UIV1	CNOT7	CCR4-NOT transcription complex subunit 7 OS=Homo sapiens OX=9606 GN=CNOT7 PE=1 SV=3	1	9.98521	10.237	9.95957	9.9484	10.2736	10.0258	10.6296	10.0381	9.88012	9.87182	9.85	9.20568	10.5401	9.7288	9.6663	10.1599			0.989476	0.964323	0.988998	0.925343	1.02594	0.970379	0.909379	1.01213			0.144281	1	0.0173723
647	sp|Q9UFF9|CNOT8_HUMAN	Q9UFF9	CNOT8	CCR4-NOT transcription complex subunit 8 OS=Homo sapiens OX=9606 GN=CNOT8 PE=1 SV=1	1	10.3581	11.1285	8.8707	9.30973	8.67865	10.7587	8.06254	10.6941	11.9951	9.80571	9.15456	9.96918	8.27174	12.6726	10.9546	9.31545			1.15804	0.881133	1.032	1.07083	0.953114	1.17789	1.3587	0.871079			0.13149	1	0.0591828
648	sp|Q92600|CNOT9_HUMAN	Q92600	CNOT9	CCR4-NOT transcription complex subunit 9 OS=Homo sapiens OX=9606 GN=CNOT9 PE=1 SV=1	2	8.75046	9.53828	10.0872	9.23923	9.56505	12.4295	8.5423	9.89331	10.2289	9.7517	8.85797	9.91432	10.3553	10.5799	10.3008	11.9658			1.16896	1.02237	0.878137	1.07307	1.08261	0.851196	1.20586	1.20948			0.166723	1	0.0637796
649	sp|P09543|CN37_HUMAN	P09543	CNP	2',3'-cyclic-nucleotide 3'-phosphodiesterase OS=Homo sapiens OX=9606 GN=CNP PE=1 SV=2	2	10.9923	9.2633	11.2065	10.0974	9.53584	8.74668	9.55524	11.1187	8.90831	9.36825	11.4486	8.71344	9.28916	9.10515	11.1812	11.4697			0.81041	1.01133	1.0216	0.862935	0.974131	1.04098	1.17016	1.03157			0.944334	1	0.190136
650	sp|Q9Y2B0|CNPY2_HUMAN	Q9Y2B0	CNPY2	Protein canopy homolog 2 OS=Homo sapiens OX=9606 GN=CNPY2 PE=1 SV=1	3	10.436	9.43288	11.7336	10.0031	10.0489	9.33558	9.23691	10.4941	9.68647	10.5967	10.55	9.70559	9.82926	10.5136	9.20106	9.19633			0.928182	1.12338	0.899127	0.970261	0.978141	1.12618	0.996118	0.876332			0.0697102	1	0.0200321
651	sp|Q8N129|CNPY4_HUMAN	Q8N129	CNPY4	Protein canopy homolog 4 OS=Homo sapiens OX=9606 GN=CNPY4 PE=1 SV=1	2	10.3791	8.83219	9.98791	10.0924	11.3545	10.4622	9.95369	9.3878	11.1261	9.81892	10.1525	9.67032	10.0378	10.0114	10.9361	7.79719			1.07197	1.11172	1.01648	0.95818	0.884032	0.956912	1.0987	0.830567			0.69519	1	-0.147103
652	sp|Q12860|CNTN1_HUMAN	Q12860	CNTN1	Contactin-1 OS=Homo sapiens OX=9606 GN=CNTN1 PE=1 SV=1	1	10.5174	9.83719	9.40147	10.8627	9.97038	10.6528	10.3659	8.99448	9.72569	10.447	9.58494	9.80231	9.51328	10.0079	9.04037	11.2761			0.924726	1.06199	1.01952	0.90238	0.954154	0.939466	0.872121	1.25366			0.0816886	1	0.0293491
653	sp|Q5JTJ3|COA6_HUMAN	Q5JTJ3	COA6	Cytochrome c oxidase assembly factor 6 homolog OS=Homo sapiens OX=9606 GN=COA6 PE=1 SV=1	1	12.2566	9.21436	13.2153	7.13365	8.88962	7.51708	10.9064	9.99773	14.0294	8.43148	11.862	11.4776	10.8379	5.40433	9.30885	9.5177			1.14464	0.915037	0.897594	1.60894	1.21916	0.71894	0.853522	0.951986			0.487885	1	-0.271675
654	sp|Q96BR5|COA7_HUMAN	Q96BR5	COA7	Cytochrome c oxidase assembly factor 7 OS=Homo sapiens OX=9606 GN=COA7 PE=1 SV=2	1	10.1823	10.4483	12.277	8.66979	11.1743	10.0678	11.3627	9.0855	8.96782	9.72363	9.59256	7.45779	10.3619	8.86232	10.5023	11.2639			0.880726	0.930642	0.781343	0.860205	0.927301	0.880262	0.924278	1.23977			0.708896	1	0.190935
655	sp|Q13057|COASY_HUMAN	Q13057	COASY	Bifunctional coenzyme A synthase OS=Homo sapiens OX=9606 GN=COASY PE=1 SV=4	1	10.7971	10.1269	9.70444	10.6353	10.5586	10.2323	9.95417	10.5501	10.2185	8.90567	10.3004	10.359	8.40653	9.70697	9.15154	10.3924			0.946412	0.879403	1.06141	0.974017	0.796177	0.948656	0.919367	0.985052			0.418255	1	-0.0827587
656	sp|Q14746|COG2_HUMAN	Q14746	COG2	Conserved oligomeric Golgi complex subunit 2 OS=Homo sapiens OX=9606 GN=COG2 PE=1 SV=1	2	9.77885	9.81284	10.0935	10.4033	10.332	9.12454	10.0329	10.4662	10.3874	9.58986	10.4986	9.6166	9.41258	10.088	10.3953	9.96748			1.06223	0.977277	1.04014	0.924383	0.91101	1.10559	1.03612	0.952352			0.00665954	0.999753	-0.00153933
657	sp|Q96JB2|COG3_HUMAN	Q96JB2	COG3	Conserved oligomeric Golgi complex subunit 3 OS=Homo sapiens OX=9606 GN=COG3 PE=1 SV=3	1	10.9881	9.63979	10.0211	9.80596	9.46518	9.79632	10.5011	9.48006	9.65519	10.6184	10.1531	10.0583	10.2986	10.0665	10.0125	9.43986			0.878699	1.10151	1.01316	1.02573	1.08805	1.02758	0.953467	0.995759			0.0881637	1	0.0194198
658	sp|Q9H9E3|COG4_HUMAN	Q9H9E3	COG4	Conserved oligomeric Golgi complex subunit 4 OS=Homo sapiens OX=9606 GN=COG4 PE=1 SV=3	3	10.4162	10.5273	8.21412	9.22321	9.32435	9.8572	8.41938	11.2972	10.2688	11.6641	8.30144	10.3269	10.3393	12.3344	9.84479	9.64121			0.985849	1.10799	1.01063	1.11966	1.10885	1.25131	1.1693	0.853414			0.114681	1	0.0409421
659	sp|Q9UP83|COG5_HUMAN	Q9UP83	COG5	Conserved oligomeric Golgi complex subunit 5 OS=Homo sapiens OX=9606 GN=COG5 PE=1 SV=4	1	10.6868	9.72653	9.6975	9.39308	11.4697	9.85317	10.8434	10.06	10.1791	9.76453	8.13682	9.02176	11.0962	11.7607	8.61652	9.69428			0.952487	1.00391	0.839064	0.960468	0.967431	1.1936	0.794633	0.963649			0.139415	1	0.0496062
660	sp|Q9Y2V7|COG6_HUMAN	Q9Y2V7	COG6	Conserved oligomeric Golgi complex subunit 6 OS=Homo sapiens OX=9606 GN=COG6 PE=1 SV=2	2	10.0759	9.96946	10.6667	10.0533	10.5466	10.6452	9.35824	9.76473	11.1549	9.27552	9.71006	10.1728	8.41234	9.10859	10.5736	10.5121			1.10709	0.930393	0.910315	1.01189	0.797634	0.855656	1.12987	1.07654			0.128473	1	-0.0481771
661	sp|P83436|COG7_HUMAN	P83436	COG7	Conserved oligomeric Golgi complex subunit 7 OS=Homo sapiens OX=9606 GN=COG7 PE=1 SV=1	1	9.27246	10.4217	9.57558	7.5138	10.9379	10.5447	11.5132	9.49655	9.719	9.66747	10.9313	10.3977	10.7212	9.04388	9.4143	10.8294			1.04816	0.927634	1.14158	1.38381	0.980188	0.857668	0.817699	1.14035			0.730131	1	-0.242605
662	sp|Q96MW5|COG8_HUMAN	Q96MW5	COG8	Conserved oligomeric Golgi complex subunit 8 OS=Homo sapiens OX=9606 GN=COG8 PE=1 SV=2	2	10.1883	10.7202	10.7124	10.0448	9.76043	10.03	10.6826	10.1733	9.80241	9.27434	10.6132	9.62872	9.20887	9.67126	9.77327	9.71583			0.962126	0.865123	0.99074	0.958581	0.94349	0.964235	0.914878	0.955029			0.0143802	1	0.00199474
663	sp|P38432|COIL_HUMAN	P38432	COIL	Coilin OS=Homo sapiens OX=9606 GN=COIL PE=1 SV=1	2	9.72424	9.7588	9.72491	10.2002	10.2516	10.814	11.3183	10.5365	9.39099	10.0944	9.47817	9.14033	10.427	8.1575	10.4282	10.5549			0.96573	1.03438	0.974628	0.896094	1.01711	0.754343	0.921357	1.00175			0.281226	1	-0.0752461
664	sp|Q8NBJ5|GT251_HUMAN	Q8NBJ5	COLGALT1	Procollagen galactosyltransferase 1 OS=Homo sapiens OX=9606 GN=COLGALT1 PE=1 SV=1	2	9.87191	10.1398	10.104	8.88252	11.2655	9.75144	8.88688	9.13186	9.94387	9.18696	10.8955	11.0826	12.3692	8.70698	10.3901	9.39091			1.00729	0.90603	1.07833	1.24769	1.09797	0.892892	1.16915	1.02837			0.0400472	1	-0.01474
665	sp|Q8N668|COMD1_HUMAN	Q8N668	COMMD1	COMM domain-containing protein 1 OS=Homo sapiens OX=9606 GN=COMMD1 PE=1 SV=1	1	10.4708	9.6193	10.592	9.02771	10.4033	9.42151	11.0032	9.34276	10.1768	10.0035	9.73333	10.5286	9.87445	8.86344	10.1111	10.8282			0.971921	1.03994	0.918932	1.16626	0.949165	0.940767	0.918923	1.15899			0.169513	1	-0.0469508
666	sp|Q86X83|COMD2_HUMAN	Q86X83	COMMD2	COMM domain-containing protein 2 OS=Homo sapiens OX=9606 GN=COMMD2 PE=1 SV=2	1	11.6407	12.3432	10.2739	9.31245	8.98327	11.26	9.42269	10.7156	8.84043	8.81376	10.3578	10.2808	9.05487	7.33401	10.7374	10.629			0.759441	0.714055	1.00817	1.10398	1.00797	0.651331	1.13953	0.991919			0.118883	1	0.0745172
667	sp|Q9UBI1|COMD3_HUMAN	Q9UBI1	COMMD3	COMM domain-containing protein 3 OS=Homo sapiens OX=9606 GN=COMMD3 PE=1 SV=1	2	9.97656	10.4206	11.6625	11.8019	11.4837	9.81591	9.99817	9.21342	9.60626	9.36502	11.4501	8.95483	8.30628	8.99759	9.68242	9.26464			0.962883	0.898701	0.981788	0.758763	0.723309	0.916634	0.96842	1.00556			0.00137441	1	0.000563284
668	sp|Q9GZQ3|COMD5_HUMAN	Q9GZQ3	COMMD5	COMM domain-containing protein 5 OS=Homo sapiens OX=9606 GN=COMMD5 PE=1 SV=1	3	10.5506	10.3467	10.0359	10.659	10.318	9.11082	9.44043	10.3366	9.31301	10.4047	9.27317	10.2719	9.48773	9.57032	11.0708	9.81022			0.882698	1.0056	0.923997	0.963679	0.919533	1.05044	1.1727	0.949076			0.562258	1	0.11094
669	sp|Q7Z4G1|COMD6_HUMAN	Q7Z4G1	COMMD6	COMM domain-containing protein 6 OS=Homo sapiens OX=9606 GN=COMMD6 PE=1 SV=1	1	8.96831	8.74487	8.06415	11.085	12.0537	11.0343	9.85664	8.06655	9.67496	10.0982	10.1551	9.18941	8.92862	11.2027	11.8173	11.0603			1.07879	1.15475	1.25929	0.828996	0.740737	1.01526	1.19892	1.37113			0.0268611	1	-0.0182666
670	sp|Q86VX2|COMD7_HUMAN	Q86VX2	COMMD7	COMM domain-containing protein 7 OS=Homo sapiens OX=9606 GN=COMMD7 PE=1 SV=2	1	10.903	10.0375	9.39295	8.53816	11.1809	9.45453	9.73713	10.0725	10.6352	9.28997	10.5042	10.1003	10.7247	9.84401	10.2093	9.3756			0.97543	0.925529	1.11831	1.18296	0.959192	1.04119	1.04849	0.930807			0.327161	1	-0.0732974
671	sp|Q9P000|COMD9_HUMAN	Q9P000	COMMD9	COMM domain-containing protein 9 OS=Homo sapiens OX=9606 GN=COMMD9 PE=1 SV=2	2	10.4247	10.0537	10.1648	10.6355	8.88073	9.95656	8.97356	10.4368	10.4704	9.53258	10.043	10.4712	10.8435	8.47805	10.759	9.87581			1.00438	0.948163	0.988022	0.984551	1.22101	0.851504	1.19896	0.946247			0.261591	0.997094	0.087141
672	sp|P21964|COMT_HUMAN	P21964	COMT	Catechol O-methyltransferase OS=Homo sapiens OX=9606 GN=COMT PE=1 SV=2	4	10.5939	9.87717	9.64188	9.68906	10.5144	9.50842	9.85604	9.29497	10.1037	9.87306	9.95003	10.2026	10.1462	9.83323	11.4099	9.50542			0.953726	0.999584	1.03196	1.053	0.96498	1.03416	1.15765	1.02264			0.311387	1	0.0473995
673	sp|P53621|COPA_HUMAN	P53621	COPA	Coatomer subunit alpha OS=Homo sapiens OX=9606 GN=COPA PE=1 SV=2	4	9.54428	10.2643	11.1429	11.349	8.42676	10.4097	9.94633	10.7375	9.64178	10.5829	10.4313	9.86174	9.85336	8.76348	8.9543	10.0905			1.01022	1.03104	0.936143	0.86895	1.16929	0.84186	0.900261	0.939742			0.0178153	1	-0.00621824
674	sp|P53618|COPB_HUMAN	P53618	COPB1	Coatomer subunit beta OS=Homo sapiens OX=9606 GN=COPB1 PE=1 SV=3	4	10.2663	10.0422	10.4329	9.85589	9.92034	10.2648	9.48346	10.1043	9.81067	9.84581	10.5887	10.1846	10.3078	9.07316	10.1409	9.67812			0.955618	0.980447	1.01494	1.03336	1.03906	0.883908	1.06932	0.957819			0.0832695	1	-0.0157433
675	sp|P35606|COPB2_HUMAN	P35606	COPB2	Coatomer subunit beta' OS=Homo sapiens OX=9606 GN=COPB2 PE=1 SV=2	4	10.4048	9.31507	11.1385	11.1069	10.0952	9.09972	10.3328	9.94327	10.0024	9.62037	10.6916	10.0317	9.88597	9.21434	9.82051	9.29689			0.961333	1.03278	0.959875	0.903192	0.979277	1.0126	0.950418	0.934993			0.0635177	1	0.00846253
676	sp|O14579|COPE_HUMAN	O14579	COPE	Coatomer subunit epsilon OS=Homo sapiens OX=9606 GN=COPE PE=1 SV=3	1	9.85162	10.1567	9.11317	9.22376	8.87114	10.5528	9.32163	10.3308	9.84241	10.1957	9.89008	11.3715	10.4416	10.7611	9.99454	10.0815			0.999064	1.00384	1.08525	1.23285	1.17703	1.01974	1.07219	0.975873			0.0951373	1	-0.0238833
677	sp|Q9Y678|COPG1_HUMAN	Q9Y678	COPG1	Coatomer subunit gamma-1 OS=Homo sapiens OX=9606 GN=COPG1 PE=1 SV=1	1	9.72271	8.06383	8.64327	9.17308	7.9583	8.41405	8.52432	10.1075	13.6762	10.6686	10.6818	11.4748	11.4927	9.34906	12.7335	9.31621			1.40662	1.32302	1.23585	1.25092	1.44412	1.11112	1.49379	0.921709			0.21409	1	-0.0952496
678	sp|Q9UBF2|COPG2_HUMAN	Q9UBF2	COPG2	Coatomer subunit gamma-2 OS=Homo sapiens OX=9606 GN=COPG2 PE=1 SV=1	2	10.7858	9.39227	9.85976	10.4322	10.0538	9.9724	9.76991	8.50925	11.1818	10.2388	10.9689	8.25543	9.69684	10.0864	10.6795	10.1169			1.03671	1.09013	1.11249	0.791345	0.964495	1.01143	1.0931	1.18893			0.269613	1	0.0874125
679	sp|P61201|CSN2_HUMAN	P61201	COPS2	COP9 signalosome complex subunit 2 OS=Homo sapiens OX=9606 GN=COPS2 PE=1 SV=1	4	9.739	10.4519	10.8344	10.8558	8.93804	9.95038	10.567	9.60521	9.00621	9.82131	10.8597	10.0116	10.3	9.47694	9.95016	9.63231			0.924757	0.939669	1.00233	0.922229	1.15238	0.952419	0.941624	1.00282			0.56297	1	0.0919116
680	sp|Q9UNS2|CSN3_HUMAN	Q9UNS2	COPS3	COP9 signalosome complex subunit 3 OS=Homo sapiens OX=9606 GN=COPS3 PE=1 SV=3	4	10.5769	12.6218	11.6549	10.043	8.67791	10.9224	9.94936	11.2944	9.81767	8.97033	10.2541	8.96485	8.36489	10.2011	8.12622	9.56027			0.928221	0.710703	0.87981	0.892646	0.963929	0.933959	0.816757	0.846458			0.259306	1	0.0661594
681	sp|Q9BT78|CSN4_HUMAN	Q9BT78	COPS4	COP9 signalosome complex subunit 4 OS=Homo sapiens OX=9606 GN=COPS4 PE=1 SV=1	3	9.2526	10.872	9.13332	10.4974	9.60997	10.6177	8.72775	10.1431	9.83895	10.4363	9.90792	10.5922	9.60289	10.5212	9.81214	10.4346			1.06337	0.959918	1.08481	1.00903	0.999264	0.990915	1.12425	1.02873			0.0543864	1	0.00888932
682	sp|Q92905|CSN5_HUMAN	Q92905	COPS5	COP9 signalosome complex subunit 5 OS=Homo sapiens OX=9606 GN=COPS5 PE=1 SV=4	3	8.75212	9.63552	10.9662	10.5574	9.39312	9.88226	9.72663	10.3895	9.45587	9.61157	10.1486	9.63874	10.4953	11.1975	10.158	9.99169			1.08041	0.997514	0.925437	0.912985	1.11734	1.13309	1.04435	0.961712			0.761717	1	0.120438
683	sp|Q7L5N1|CSN6_HUMAN	Q7L5N1	COPS6	COP9 signalosome complex subunit 6 OS=Homo sapiens OX=9606 GN=COPS6 PE=1 SV=1	1	11.6261	7.29195	12.6226	9.79701	10.7244	5.91497	8.09292	7.93298	14.2443	10.4753	10.8008	10.8092	11.3961	7.93507	11.6106	8.72576			1.2252	1.43656	0.855672	1.10331	1.06263	1.34152	1.43467	1.09994			0.230659	1	0.109259
684	sp|Q9UBW8|CSN7A_HUMAN	Q9UBW8	COPS7A	COP9 signalosome complex subunit 7a OS=Homo sapiens OX=9606 GN=COPS7A PE=1 SV=1	1	10.0598	9.77468	11.6182	11.3306	9.28022	10.6607	7.92494	8.78804	10.3328	10.5766	8.36242	9.84957	9.66443	12.3656	10.5994	8.81192			1.02713	1.08204	0.719771	0.869286	1.0414	1.15993	1.33748	1.00272			0.940227	1	0.305024
685	sp|P61923|COPZ1_HUMAN	P61923	COPZ1	Coatomer subunit zeta-1 OS=Homo sapiens OX=9606 GN=COPZ1 PE=1 SV=1	1	10.0642	11.0383	10.2005	9.70507	9.06724	10.0721	11.474	9.06531	9.43139	8.61153	12.5346	11.8895	8.7873	10.2294	8.48059	9.349			0.937118	0.780151	1.22883	1.22509	0.969127	1.01562	0.739115	1.03129			0.293448	1	-0.138212
686	sp|Q9NZJ6|COQ3_HUMAN	Q9NZJ6	COQ3	Ubiquinone biosynthesis O-methyltransferase, mitochondrial OS=Homo sapiens OX=9606 GN=COQ3 PE=1 SV=3	2	11.7744	10.7096	9.18746	12.2377	9.88315	10.4441	10.4429	9.07769	10.1478	9.11437	8.63378	10.16	8.98613	9.52749	9.77419	9.89932			0.861858	0.851046	0.939735	0.830223	0.909238	0.91224	0.935964	1.09051			0.949145	1	0.141254
687	sp|Q5HYK3|COQ5_HUMAN	Q5HYK3	COQ5	2-methoxy-6-polyprenyl-1,4-benzoquinol methylase, mitochondrial OS=Homo sapiens OX=9606 GN=COQ5 PE=1 SV=2	1	9.06972	10.0982	10.9414	10.9619	9.90994	9.99694	9.60969	9.89717	10.2635	10.8182	10.6277	10.5405	9.1085	9.16519	9.12374	9.86769			1.13163	1.07131	0.971325	0.961557	0.919127	0.9168	0.949431	0.997021			0.956639	1	-0.126348
688	sp|Q9Y2Z9|COQ6_HUMAN	Q9Y2Z9	COQ6	Ubiquinone biosynthesis monooxygenase COQ6, mitochondrial OS=Homo sapiens OX=9606 GN=COQ6 PE=1 SV=2	1	11.9246	6.57366	11.4711	8.79105	9.52419	4.83745	9.39604	13.3208	13.9252	11.1339	7.94362	9.13827	12.3061	8.32084	9.56222	11.831			1.16777	1.69371	0.692489	1.0395	1.29208	1.72009	1.01769	0.88816			0.138579	1	0.124168
689	sp|Q8NI60|COQ8A_HUMAN	Q8NI60	COQ8A	Atypical kinase COQ8A, mitochondrial OS=Homo sapiens OX=9606 GN=COQ8A PE=1 SV=1	1	17.1089	10.525	9.57769	7.84821	10.8815	9.88496	8.93913	8.68021	9.79331	9.49219	8.80948	10.2171	10.8802	11.0233	7.33258	9.00631			0.572411	0.901873	0.919792	1.30183	0.999878	1.11516	0.820279	1.03757			0.231976	1	0.154605
690	sp|P31146|COR1A_HUMAN	P31146	CORO1A	Coronin-1A OS=Homo sapiens OX=9606 GN=CORO1A PE=1 SV=4	1	11.2393	10.433	9.08272	13.3694	9.94602	9.10881	8.35937	10.7233	11.9111	12.322	9.43428	6.36894	8.21393	8.38	9.45549	11.6523			1.05977	1.18106	1.03871	0.476383	0.825851	0.919989	1.13113	1.08663			0.174595	1	0.148112
691	sp|Q9BR76|COR1B_HUMAN	Q9BR76	CORO1B	Coronin-1B OS=Homo sapiens OX=9606 GN=CORO1B PE=1 SV=1	1	9.8359	10.8536	8.96799	9.33976	9.36203	9.94117	11.0119	9.73024	8.84642	9.70301	10.1672	9.80081	10.4415	11.1776	9.80136	11.0196			0.899402	0.893988	1.13372	1.04936	1.1153	1.12437	0.89007	1.13251			0.364024	1	0.10053
692	sp|Q9ULV4|COR1C_HUMAN	Q9ULV4	CORO1C	Coronin-1C OS=Homo sapiens OX=9606 GN=CORO1C PE=1 SV=1	1	9.85505	11.1555	8.44395	7.91116	10.4461	10.3396	8.12437	12.8504	9.88876	12.1326	8.08824	10.5085	10.7772	8.96334	9.16213	11.3532			1.00342	1.08759	0.957874	1.32831	1.03169	0.866893	1.12773	0.88349			0.534014	1	-0.159974
693	sp|P57737-3|CORO7_HUMAN	P57737-3	CORO7	Isoform of P57737, Isoform 3 of Coronin-7 OS=Homo sapiens OX=9606 GN=CORO7	5	10.2559	10.0559	10.6965	10.2178	9.60087	10.0681	9.72089	9.50379	10.2972	10.2894	10.2026	10.0535	10.0396	9.50778	9.48598	10.004			1.00403	1.02322	0.953827	0.983925	1.0457	0.944343	0.975834	1.05263			0.157658	1	0.0183037
694	sp|Q14019|COTL1_HUMAN	Q14019	COTL1	Coactosin-like protein OS=Homo sapiens OX=9606 GN=COTL1 PE=1 SV=3	1	11.1981	8.65523	10.8802	10.2076	10.3954	8.3743	9.56047	9.16322	11.3485	10.6975	11.1956	10.3958	10.9524	8.33723	10.0972	8.54132			1.01343	1.23596	1.02898	1.01844	1.05358	0.995573	1.05614	0.932131			0.473546	1	-0.0865378
695	sp|Q9Y6N1|COX11_HUMAN	Q9Y6N1	COX11	Cytochrome c oxidase assembly protein COX11, mitochondrial OS=Homo sapiens OX=9606 GN=COX11 PE=1 SV=3	1	9.81924	12.4885	10.3058	10.839	10.5031	10.6542	9.02425	9.18072	10.3615	8.78997	9.10135	9.19302	9.82636	9.17717	9.64603	11.0899			1.05522	0.703847	0.883128	0.848141	0.935569	0.861367	1.0689	1.20795			0.676544	0.996386	0.225841
696	sp|Q7KZN9|COX15_HUMAN	Q7KZN9	COX15	Heme A synthase COX15 OS=Homo sapiens OX=9606 GN=COX15 PE=1 SV=1	2	8.82688	10.063	10.7222	9.32398	11.2055	10.3396	12.5277	7.53903	10.7587	9.18105	8.61577	11.6707	11.7053	8.09221	10.7482	8.68028			1.21886	0.912361	0.803545	1.25169	1.0446	0.782643	0.857956	1.15138			0.233587	1	-0.117453
697	sp|P13073|COX41_HUMAN	P13073	COX4I1	Cytochrome c oxidase subunit 4 isoform 1, mitochondrial OS=Homo sapiens OX=9606 GN=COX4I1 PE=1 SV=1	4	9.53675	9.43519	9.42499	9.58992	11.1131	11.865	10.9165	9.235	10.6301	8.65807	8.76956	9.74122	10.0092	10.7666	11.3811	8.92769			1.11464	0.917636	0.930459	1.01578	0.900662	0.907427	1.04256	0.966723			0.295369	1	-0.05774
698	sp|P20674|COX5A_HUMAN	P20674	COX5A	Cytochrome c oxidase subunit 5A, mitochondrial OS=Homo sapiens OX=9606 GN=COX5A PE=1 SV=2	2	9.77483	10.4692	10.2431	10.3273	10.7123	12.0436	10.2447	8.55386	9.2143	9.56704	9.38423	8.86771	9.58356	10.5668	11.2811	9.16631			0.942655	0.913824	0.916149	0.858663	0.894634	0.877383	1.10116	1.0716			0.545386	1	0.112708
699	sp|P10606|COX5B_HUMAN	P10606	COX5B	Cytochrome c oxidase subunit 5B, mitochondrial OS=Homo sapiens OX=9606 GN=COX5B PE=1 SV=2	1	12.4416	11.3406	8.62352	10.6111	11.1568	10.4212	10.1483	8.75563	12.2121	9.4473	9.65494	9.36444	8.77015	8.64477	9.49357	8.91398			0.981556	0.833051	1.11961	0.882513	0.786083	0.82954	0.935482	1.01808			0.318345	1	-0.0948803
700	sp|P14406|CX7A2_HUMAN	P14406	COX7A2	Cytochrome c oxidase subunit 7A2, mitochondrial OS=Homo sapiens OX=9606 GN=COX7A2 PE=1 SV=1	1	9.29797	9.33595	10.1997	10.9885	10.712	11.812	12.4545	9.48295	8.76757	9.84829	8.26848	9.28748	10.4446	11.0382	10.7015	7.36041			0.942955	1.05488	0.810663	0.845203	0.97504	0.934495	0.859245	0.776172			0.139777	1	-0.0413741
701	sp|O75976|CBPD_HUMAN	O75976	CPD	Carboxypeptidase D OS=Homo sapiens OX=9606 GN=CPD PE=1 SV=2	3	9.73604	10.1612	10.833	10.5822	10.0396	9.99256	11.1765	9.9893	10.4073	9.27171	8.68542	9.21015	9.75012	10.6177	9.92202	9.62506			1.06895	0.91246	0.801753	0.870344	0.971162	1.06256	0.887757	0.963537			0.396739	1	0.0937637
702	sp|Q99829|CPNE1_HUMAN	Q99829	CPNE1	Copine-1 OS=Homo sapiens OX=9606 GN=CPNE1 PE=1 SV=1	4	9.58547	9.46701	10.2354	9.90477	10.1211	9.23727	9.79697	10.2741	10.3117	10.0553	10.8348	10.4484	10.4847	10.1106	9.76505	9.3673			1.07576	1.06214	1.05855	1.05489	1.03593	1.09455	0.996742	0.911737			0.586573	0.997274	-0.0770685
703	sp|O75131|CPNE3_HUMAN	O75131	CPNE3	Copine-3 OS=Homo sapiens OX=9606 GN=CPNE3 PE=1 SV=1	3	10.1694	9.82268	8.92876	11.1485	10.7029	9.80015	8.76673	9.68725	9.58419	11.3962	9.31093	10.5984	10.5095	11.0319	8.91359	9.62895			0.94245	1.16019	1.0428	0.950662	0.981929	1.12568	1.01675	0.993982			0.045213	1	0.0108564
704	sp|P36551|HEM6_HUMAN	P36551	CPOX	Oxygen-dependent coproporphyrinogen-III oxidase, mitochondrial OS=Homo sapiens OX=9606 GN=CPOX PE=1 SV=3	2	10.646	10.632	10.2641	10.092	10.2305	9.87181	9.95721	10.426	9.3304	10.2493	9.02493	9.85081	10.3894	9.8511	9.75381	9.43066			0.876427	0.964004	0.879268	0.9761	1.01554	0.997901	0.979573	0.904533			0.664787	1	0.0770977
705	sp|P31327|CPSM_HUMAN	P31327	CPS1	Carbamoyl-phosphate synthase [ammonia], mitochondrial OS=Homo sapiens OX=9606 GN=CPS1 PE=1 SV=2	1	10.9523	10.6588	8.17756	9.53286	10.5287	8.86596	9.00368	10.0299	11.0527	9.75637	10.6585	10.2672	9.8793	10.0852	10.4141	10.1367			1.00917	0.915339	1.30339	1.07703	0.93832	1.13752	1.15665	1.01065			0.0369528	1	-0.0138976
706	sp|Q10570|CPSF1_HUMAN	Q10570	CPSF1	Cleavage and polyadenylation specificity factor subunit 1 OS=Homo sapiens OX=9606 GN=CPSF1 PE=1 SV=2	1	7.42384	8.8417	9.05821	10.9783	11.6329	9.6456	13.5983	7.01838	11.6236	9.52761	11.6773	8.15386	11.3405	10.1181	9.94172	9.42002			1.56571	1.07758	1.28914	0.742723	0.974867	1.04899	0.731101	1.34219			0.237824	1	-0.171727
707	sp|Q9P2I0|CPSF2_HUMAN	Q9P2I0	CPSF2	Cleavage and polyadenylation specificity factor subunit 2 OS=Homo sapiens OX=9606 GN=CPSF2 PE=1 SV=2	1	10.4942	9.90207	10.1247	9.78796	11.2185	7.86235	8.97091	9.21133	11.7206	9.96714	12.4246	9.95943	9.7133	8.20566	9.87795	10.5593			1.11686	1.00657	1.22716	1.01752	0.865826	1.04366	1.10111	1.14634			0.27617	1	-0.0748702
708	sp|Q9UKF6|CPSF3_HUMAN	Q9UKF6	CPSF3	Cleavage and polyadenylation specificity factor subunit 3 OS=Homo sapiens OX=9606 GN=CPSF3 PE=1 SV=1	2	9.15902	11.1123	10.3291	10.428	10.4104	9.54984	9.77718	10.2137	9.60549	9.89542	9.90368	9.41114	10.4288	10.1411	9.06451	10.5703			1.04875	0.890491	0.958812	0.90249	1.00177	1.06191	0.927109	1.03492			0.572819	1	0.0842262
709	sp|Q16630|CPSF6_HUMAN	Q16630	CPSF6	Cleavage and polyadenylation specificity factor subunit 6 OS=Homo sapiens OX=9606 GN=CPSF6 PE=1 SV=2	4	8.778	9.33678	10.3987	9.08242	9.6801	10.0231	12.2612	10.2034	9.60955	9.39555	10.8632	9.16777	9.81658	8.68318	10.7683	11.9321			1.09473	1.00629	1.04467	1.0094	1.0141	0.866313	0.878238	1.16942			0.353377	1	-0.091132
710	sp|Q8N684|CPSF7_HUMAN	Q8N684	CPSF7	Cleavage and polyadenylation specificity factor subunit 7 OS=Homo sapiens OX=9606 GN=CPSF7 PE=1 SV=1	1	9.79596	8.57188	11.1321	10.5039	9.55922	9.17568	10.5868	10.2852	10.2386	10.207	8.67435	10.7165	10.2742	7.97855	11.865	10.4351			1.04519	1.19076	0.779222	1.02024	1.0748	0.869533	1.12074	1.01457			0.0597466	1	0.0257626
711	sp|P50416|CPT1A_HUMAN	P50416	CPT1A	Carnitine O-palmitoyltransferase 1, liver isoform OS=Homo sapiens OX=9606 GN=CPT1A PE=1 SV=2	2	11.746	10.0301	9.4199	10.2909	10.6854	8.23612	10.1142	9.70957	10.2134	8.3264	10.3102	8.99306	10.7397	10.214	10.4873	10.4837			0.869517	0.830138	1.09451	0.873882	1.00508	1.24015	1.03689	1.07973			1.17338	1	0.253813
712	sp|Q5TA50|CPTP_HUMAN	Q5TA50	CPTP	Ceramide-1-phosphate transfer protein OS=Homo sapiens OX=9606 GN=CPTP PE=1 SV=1	1	9.07579	8.22625	12.9052	9.81641	10.7028	9.4899	11.0709	10.001	10.0793	9.6214	10.9849	10.0098	8.98348	8.52381	9.65659	10.8526			1.11057	1.1696	0.851204	1.0197	0.83936	0.898199	0.872251	1.08515			0.596805	1	-0.164964
713	sp|Q9H3G5|CPVL_HUMAN	Q9H3G5	CPVL	Probable serine carboxypeptidase CPVL OS=Homo sapiens OX=9606 GN=CPVL PE=1 SV=2	1	9.94031	11.0096	10.0424	9.06473	9.607	10.277	10.124	11.196	11.4339	9.61954	8.92535	9.63066	9.96711	10.1758	10.1163	8.87025			1.15026	0.873743	0.888763	1.06243	1.03748	0.99015	0.99924	0.792271			0.163111	1	-0.0556764
714	sp|Q9BSW2|EFC4B_HUMAN	Q9BSW2	CRACR2A	EF-hand calcium-binding domain-containing protein 4B OS=Homo sapiens OX=9606 GN=CRACR2A PE=1 SV=2	1	10.1215	9.93358	12.1577	11.0628	8.68284	11.6445	9.47479	8.11109	9.31858	10.4759	10.8573	10.1557	10.8928	8.71493	9.46066	8.93514			0.920674	1.0546	0.893039	0.918005	1.25453	0.748418	0.998509	1.1016			0.216973	1	0.0939199
715	sp|P43155|CACP_HUMAN	P43155	CRAT	Carnitine O-acetyltransferase OS=Homo sapiens OX=9606 GN=CRAT PE=1 SV=5	3	10.1267	9.31492	11.4118	9.3521	10.0306	10.5982	10.1461	9.67313	11.0912	9.44331	9.65573	10.3394	10.2001	9.77895	9.14173	9.69593			1.09524	1.01378	0.846118	1.10557	1.0169	0.922697	0.901009	1.00236			0.302813	1	-0.0733987
716	sp|O75575|RPC9_HUMAN	O75575	CRCP	DNA-directed RNA polymerase III subunit RPC9 OS=Homo sapiens OX=9606 GN=CRCP PE=1 SV=1	2	9.32507	10.894	10.2369	8.97752	10.7454	10.342	9.58081	9.95385	10.5391	9.35964	11.0141	10.1386	10.2654	9.42981	9.45718	9.74072			1.13019	0.859158	1.07593	1.12933	0.955329	0.911801	0.987097	0.978588			0.536756	1	-0.121926
717	sp|Q92793|CBP_HUMAN	Q92793	CREBBP	CREB-binding protein OS=Homo sapiens OX=9606 GN=CREBBP PE=1 SV=3	4	9.81516	8.65198	9.01489	9.26409	8.71252	8.79034	7.90435	10.7092	11.3301	11.1436	10.8835	13.2444	9.8961	8.48113	10.0027	12.1558			1.15434	1.28799	1.20729	1.42965	1.13585	0.964824	1.26547	1.13507			0.837346	1	-0.176263
718	sp|Q9P021|CRIPT_HUMAN	Q9P021	CRIPT	Cysteine-rich PDZ-binding protein OS=Homo sapiens OX=9606 GN=CRIPT PE=1 SV=1	2	8.76505	10.117	9.95314	11.0542	11.1016	11.3615	8.88295	10.631	9.89543	10.4025	9.77522	9.71861	9.00633	9.77837	9.39766	10.1595			1.12896	1.02822	0.982124	0.879175	0.811267	0.860661	1.05794	0.955648			0.513742	1	-0.126441
719	sp|P46108|CRK_HUMAN	P46108	CRK	Adapter molecule crk OS=Homo sapiens OX=9606 GN=CRK PE=1 SV=2	2	9.69446	8.94069	10.2659	9.68569	10.0012	10.4338	9.97845	9.50245	9.63099	10.6113	10.2803	10.5872	9.92111	9.86393	10.1751	10.4273			0.993453	1.18686	1.0014	1.09307	0.99199	0.945379	1.01971	1.09733			0.440298	1	-0.074638
720	sp|P46109|CRKL_HUMAN	P46109	CRKL	Crk-like protein OS=Homo sapiens OX=9606 GN=CRKL PE=1 SV=1	5	9.05005	10.3231	10.0584	9.34185	9.15375	10.527	9.67351	10.7332	9.24303	10.6749	10.4642	9.92685	9.63005	10.5853	9.91515	10.6997			1.02132	1.03408	1.04035	1.06262	1.05203	1.00554	1.02498	0.996883			0.622776	1	-0.0278101
721	sp|Q8IUI8|CRLF3_HUMAN	Q8IUI8	CRLF3	Cytokine receptor-like factor 3 OS=Homo sapiens OX=9606 GN=CRLF3 PE=1 SV=2	3	9.65298	9.01638	10.9324	10.5054	10.8923	8.97956	10.771	9.19186	11.0709	10.1476	10.9505	9.38804	10.2474	9.41766	10.0182	8.81787			1.14689	1.12546	1.00166	0.893639	0.940788	1.04879	0.930104	0.959312			0.462952	1	-0.0980506
722	sp|Q9BZJ0|CRNL1_HUMAN	Q9BZJ0	CRNKL1	Crooked neck-like protein 1 OS=Homo sapiens OX=9606 GN=CRNKL1 PE=1 SV=4	3	8.6156	9.59376	8.89532	9.08757	10.4411	10.2184	11.3937	11.281	9.59469	10.0326	8.21272	8.68184	11.0512	10.4207	11.622	10.8578			1.11364	1.04575	0.923264	0.955354	1.05843	1.01979	1.02004	0.962489			0.0574695	1	0.0112306
723	sp|O75718|CRTAP_HUMAN	O75718	CRTAP	Cartilage-associated protein OS=Homo sapiens OX=9606 GN=CRTAP PE=1 SV=1	1	8.33606	7.30961	12.521	8.27923	6.39572	9.5279	12.5455	10.1781	11.8828	9.40283	9.44707	11.1369	11.5664	13.2223	8.54747	9.70125			1.42547	1.28637	0.754501	1.34516	1.80846	1.38774	0.681319	0.953151			0.0443221	1	-0.047858
724	sp|Q6UUV9|CRTC1_HUMAN	Q6UUV9	CRTC1	CREB-regulated transcription coactivator 1 OS=Homo sapiens OX=9606 GN=CRTC1 PE=1 SV=2	1	14.3352	10.2379	7.98035	8.15166	12.7777	9.8342	12.4151	6.47718	8.30077	9.20652	11.1678	9.97892	10.4172	9.19152	10.3354	9.19253			0.579049	0.899255	1.39942	1.22416	0.81526	0.934648	0.832488	1.41922			0.00324565	1	0.00331238
725	sp|Q53ET0|CRTC2_HUMAN	Q53ET0	CRTC2	CREB-regulated transcription coactivator 2 OS=Homo sapiens OX=9606 GN=CRTC2 PE=1 SV=2	1	10.0411	9.38053	9.84118	9.99738	9.67425	9.93149	10.6811	9.59052	10.4089	10.2605	10.7855	10.9127	8.88137	8.37605	10.973	10.2643			1.03663	1.09381	1.09596	1.09156	0.918042	0.843383	1.02733	1.07026			0.927776	1	-0.168027
726	sp|Q68DQ2|CRBG3_HUMAN	Q68DQ2	CRYBG3	Very large A-kinase anchor protein OS=Homo sapiens OX=9606 GN=CRYBG3 PE=1 SV=3	4	10.1996	10.1567	11.0773	10.2617	9.10818	9.04983	10.332	9.78986	10.6387	10.8612	9.09692	10.1804	9.83491	9.7597	9.62643	10.0267			1.04305	1.06936	0.821223	0.992082	1.07979	1.07844	0.931715	1.02419			0.300715	1	0.0725527
727	sp|Q08257|QOR_HUMAN	Q08257	CRYZ	Quinone oxidoreductase OS=Homo sapiens OX=9606 GN=CRYZ PE=1 SV=1	1	10.8392	9.41962	7.08884	8.9526	9.50152	9.85315	10.2011	10.3475	11.5729	10.309	9.44324	8.09992	12.8778	11.6688	10.0961	9.72882			1.06769	1.09442	1.33213	0.904756	1.35534	1.18427	0.989707	0.940212			0.0443386	1	0.0211981
728	sp|O95825|QORL1_HUMAN	O95825	CRYZL1	Quinone oxidoreductase-like protein 1 OS=Homo sapiens OX=9606 GN=CRYZL1 PE=1 SV=2	1	8.69873	10.9789	10.2179	10.3068	9.25527	8.80633	12.0048	10.4847	8.70221	10.7453	9.25649	10.5367	9.14495	9.62592	10.8913	10.3436			1.0004	0.97872	0.905912	1.02231	0.98808	1.09307	0.907245	0.986545			0.128924	1	0.0230715
729	sp|O75390|CISY_HUMAN	O75390	CS	Citrate synthase, mitochondrial OS=Homo sapiens OX=9606 GN=CS PE=1 SV=2	3	8.69404	10.4369	10.3981	10.7966	11.6911	10.1465	9.77203	11.18	9.27755	8.60257	8.58113	9.35824	10.3314	10.2983	10.0229	10.4124			1.06712	0.824248	0.825258	0.866776	0.883699	1.01496	1.02568	0.931343			0.483828	1	0.111373
730	sp|O75534|CSDE1_HUMAN	O75534	CSDE1	Cold shock domain-containing protein E1 OS=Homo sapiens OX=9606 GN=CSDE1 PE=1 SV=2	2	10.5796	10.4053	10.8536	10.5886	9.22404	9.2673	10.8115	9.28546	10.2574	9.20583	11.6484	10.2074	9.26754	9.48883	9.71924	9.18997			0.969546	0.884721	1.07323	0.963997	1.00472	1.0239	0.898974	0.989716			0.0553372	1	0.0111423
731	sp|P55060|XPO2_HUMAN	P55060	CSE1L	Exportin-2 OS=Homo sapiens OX=9606 GN=CSE1L PE=1 SV=3	4	9.72775	10.1746	10.4704	9.17065	10.0524	10.0373	9.50678	10.461	10.8922	9.98714	9.86466	10.679	9.81672	9.70067	9.86337	9.59549			1.1197	0.98158	0.942145	1.16447	0.976554	0.966463	1.03751	0.917267			0.586572	1	-0.106224
732	sp|P41240|CSK_HUMAN	P41240	CSK	Tyrosine-protein kinase CSK OS=Homo sapiens OX=9606 GN=CSK PE=1 SV=1	4	10.352	10.0952	10.8085	9.80246	9.91165	10.0198	10.4275	9.78161	9.86518	9.74718	10.5065	10.4956	10.1356	9.59645	9.11978	9.33497			0.95297	0.965523	0.972066	1.07071	1.02259	0.95775	0.874587	0.954339			0.419365	1	-0.0570951
733	sp|P48729|KC1A_HUMAN	P48729	CSNK1A1	Casein kinase I isoform alpha OS=Homo sapiens OX=9606 GN=CSNK1A1 PE=1 SV=2	1	13.1541	7.99311	11.0279	7.09685	12.5905	10.638	10.2111	10.6086	8.75504	7.85169	11.0303	9.78193	8.92025	9.33551	11.9407	9.06443			0.665577	0.982308	1.00022	1.37835	0.708491	0.877558	1.16938	0.854443			0.201766	1	-0.134245
734	sp|Q9Y6M4|KC1G3_HUMAN	Q9Y6M4	CSNK1G3	Casein kinase I isoform gamma-3 OS=Homo sapiens OX=9606 GN=CSNK1G3 PE=1 SV=2	1	12.501	9.77897	10.5528	10.7696	11.1898	10.6977	8.04563	11.3962	10.0215	8.21852	8.83921	7.8534	12.138	7.82418	10.9515	9.22195			0.80166	0.840428	0.837616	0.729219	1.08474	0.731392	1.36117	0.809212			0.557031	1	0.271616
735	sp|P68400|CSK21_HUMAN	P68400	CSNK2A1	Casein kinase II subunit alpha OS=Homo sapiens OX=9606 GN=CSNK2A1 PE=1 SV=1	1	9.94357	9.10215	8.60594	12.7393	12.6894	6.40835	12.203	8.78782	10.8002	10.9317	10.274	12.289	8.19519	8.16273	9.26561	9.60195			1.08615	1.201	1.19383	0.964654	0.645827	1.27376	0.759291	1.09264			0.515338	1	-0.284569
736	sp|P19784|CSK22_HUMAN	P19784	CSNK2A2	Casein kinase II subunit alpha' OS=Homo sapiens OX=9606 GN=CSNK2A2 PE=1 SV=1	1	6.10077	10.729	11.1384	11.0634	8.2396	10.9394	10.3557	11.2765	11.011	12.4584	8.64587	8.93505	9.54483	9.19918	8.02969	12.3333			1.80485	1.16118	0.776224	0.807623	1.15841	0.840924	0.775392	1.09371			0.20587	1	-0.167338
737	sp|P67870|CSK2B_HUMAN	P67870	CSNK2B	Casein kinase II subunit beta OS=Homo sapiens OX=9606 GN=CSNK2B PE=1 SV=1	1	9.50725	10.1365	9.8084	8.78839	10.3987	9.70794	10.742	11.0692	9.10298	10.1541	10.7551	10.4951	8.59731	10.6389	9.80238	10.2956			0.957477	1.00173	1.09652	1.1942	0.826767	1.0959	0.912528	0.930111			0.794366	1	-0.176929
738	sp|P04080|CYTB_HUMAN	P04080	CSTB	Cystatin-B OS=Homo sapiens OX=9606 GN=CSTB PE=1 SV=2	2	8.67413	10.6905	8.82831	10.623	9.46094	10.3794	9.6191	10.1415	10.3313	11.3976	9.25756	10.5686	9.98452	10.0565	9.52576	10.4612			1.19105	1.06614	1.04862	0.994887	1.05534	0.968884	0.990296	1.03152			0.64325	1	-0.0857311
739	sp|P33240|CSTF2_HUMAN	P33240	CSTF2	Cleavage stimulation factor subunit 2 OS=Homo sapiens OX=9606 GN=CSTF2 PE=1 SV=1	1	10.3861	11.6093	8.1933	10.5301	10.9714	9.86269	9.10271	11.1386	9.31034	11.6912	9.66162	9.46604	8.6938	9.74562	8.87713	10.76			0.896421	1.00705	1.17921	0.898955	0.792408	0.98813	0.975218	0.966008			0.332642	1	-0.0938848
740	sp|Q9H0L4|CSTFT_HUMAN	Q9H0L4	CSTF2T	Cleavage stimulation factor subunit 2 tau variant OS=Homo sapiens OX=9606 GN=CSTF2T PE=1 SV=1	1	11.1256	9.87123	9.72915	9.03324	11.0257	9.74715	9.15023	10.111	11.5458	10.1014	10.356	9.41227	9.95287	10.0033	8.98899	9.84594			1.03777	1.02332	1.06443	1.04196	0.902693	1.02628	0.982378	0.973781			1.14924	1	-0.102592
741	sp|Q12996|CSTF3_HUMAN	Q12996	CSTF3	Cleavage stimulation factor subunit 3 OS=Homo sapiens OX=9606 GN=CSTF3 PE=1 SV=1	1	10.6712	8.74468	11.6299	9.70863	11.2049	7.84996	9.64997	8.72189	10.1815	11.5653	9.33927	9.49744	11.3034	8.96956	9.57537	11.387			0.954111	1.32256	0.803042	0.978248	1.00879	1.14262	0.992269	1.30557			0.35801	1	0.147769
742	sp|Q13363|CTBP1_HUMAN	Q13363	CTBP1	C-terminal-binding protein 1 OS=Homo sapiens OX=9606 GN=CTBP1 PE=1 SV=2	2	9.71637	10.2408	7.69536	10.5962	10.4026	9.43385	9.92505	10.8775	10.8779	9.61108	10.6344	9.97399	10.1752	9.7606	11.9396	8.13942			1.11955	0.938513	1.38192	0.941279	0.978142	1.03464	1.20298	0.748278			0.318031	1	-0.14631
743	sp|P56545|CTBP2_HUMAN	P56545	CTBP2	C-terminal-binding protein 2 OS=Homo sapiens OX=9606 GN=CTBP2 PE=1 SV=1	4	10.8897	8.99048	11.078	9.48451	10.7878	9.87784	9.96316	8.23865	11.0121	11.031	10.7165	9.80395	9.08113	9.44833	9.55222	10.0446			1.01124	1.22697	0.967365	1.03368	0.8418	0.956518	0.958754	1.21921			0.309293	1	-0.0996398
744	sp|Q9Y5B0|CTDP1_HUMAN	Q9Y5B0	CTDP1	RNA polymerase II subunit A C-terminal domain phosphatase OS=Homo sapiens OX=9606 GN=CTDP1 PE=1 SV=3	1	9.16973	8.72854	11.7082	10.2711	10.4688	10.1427	8.23071	10.5522	9.88605	10.7383	11.7975	11.0254	8.97019	8.34356	10.0315	9.93541			1.07812	1.23025	1.00763	1.07344	0.856846	0.822617	1.21878	0.941549			0.6738	1	-0.20668
745	sp|P32929|CGL_HUMAN	P32929	CTH	Cystathionine gamma-lyase OS=Homo sapiens OX=9606 GN=CTH PE=1 SV=3	2	9.96783	10.4702	10.3174	9.56985	8.39165	10.3251	9.93859	11.0393	9.1832	10.7213	10.462	10.3565	9.19748	9.50028	9.58332	10.9759			0.921284	1.02398	1.01402	1.0822	1.09603	0.920116	0.964254	0.994263			0.128643	1	-0.0246503
746	sp|P35221|CTNA1_HUMAN	P35221	CTNNA1	Catenin alpha-1 OS=Homo sapiens OX=9606 GN=CTNNA1 PE=1 SV=1	3	10.7138	10.7698	8.24607	10.9047	10.691	8.73722	8.79002	9.99883	11.6654	8.62875	10.3999	9.80265	10.3965	10.3099	9.1968	10.7486			1.08881	0.801199	1.2612	0.898936	0.972453	1.17999	1.04628	1.07498			0.242036	1	0.0959962
747	sp|Q9UBT7|CTNL1_HUMAN	Q9UBT7	CTNNAL1	Alpha-catulin OS=Homo sapiens OX=9606 GN=CTNNAL1 PE=1 SV=2	1	10.2453	9.89615	9.62642	9.51877	9.80833	10.2748	10.0999	10.0153	10.3553	8.3273	10.6086	10.5515	10.1071	9.86243	10.7206	9.98219			1.01074	0.841469	1.10203	1.1085	1.03046	0.959871	1.06146	0.996699			0.00861704	1	0.00257788
748	sp|Q8WYA6|CTBL1_HUMAN	Q8WYA6	CTNNBL1	Beta-catenin-like protein 1 OS=Homo sapiens OX=9606 GN=CTNNBL1 PE=1 SV=1	2	11.7018	8.83028	12.341	9.02341	10.316	9.01858	10.6246	9.583	9.85228	9.1818	10.8569	10.7275	9.79088	9.58735	9.33893	9.22571			0.841943	1.03981	0.879737	1.18885	0.9491	1.06307	0.878995	0.962717			0.0694733	1	-0.0252139
749	sp|O60716|CTND1_HUMAN	O60716	CTNND1	Catenin delta-1 OS=Homo sapiens OX=9606 GN=CTNND1 PE=1 SV=1	1	10.4508	10.9112	10.0622	9.75994	10.1202	11.2149	8.43998	10.854	8.48179	9.79429	8.36462	11.0653	9.01638	11.014	10.2572	10.1931			0.811589	0.897638	0.83129	1.13375	0.890926	0.982081	1.21531	0.939113			0.402938	1	0.135109
750	sp|P17812|PYRG1_HUMAN	P17812	CTPS1	CTP synthase 1 OS=Homo sapiens OX=9606 GN=CTPS1 PE=1 SV=2	3	10.1105	9.67805	8.41833	10.4028	9.1301	10.5268	9.52005	11.2467	12.0699	10.8516	9.32867	9.7085	9.84932	10.7445	8.96363	9.45056			1.19379	1.12126	1.10814	0.933257	1.07877	1.02068	0.941553	0.840293			0.752513	1	-0.167035
751	sp|Q9NRF8|PYRG2_HUMAN	Q9NRF8	CTPS2	CTP synthase 2 OS=Homo sapiens OX=9606 GN=CTPS2 PE=1 SV=1	3	8.68574	9.92225	9.8473	10.234	10.6357	10.5671	10.7069	10.528	9.58406	9.93204	10.8161	9.14807	9.94736	10.2714	9.4431	9.73097			1.10343	1.00099	1.09838	0.89389	0.935283	0.97202	0.881963	0.924299			0.823265	1	-0.137302
752	sp|Q6PD62|CTR9_HUMAN	Q6PD62	CTR9	RNA polymerase-associated protein CTR9 homolog OS=Homo sapiens OX=9606 GN=CTR9 PE=1 SV=1	3	10.7834	9.35712	9.8875	9.01065	10.1217	10.3607	8.92583	9.72813	10.6976	11.0216	10.7963	9.89765	10.5428	9.26903	9.11733	10.4827			0.992049	1.17788	1.09191	1.09844	1.0416	0.894631	1.02145	1.07756			0.701784	1	-0.112607
753	sp|P07858|CATB_HUMAN	P07858	CTSB	Cathepsin B OS=Homo sapiens OX=9606 GN=CTSB PE=1 SV=3	1	9.37255	8.86188	9.76047	10.4185	10.5113	8.88031	9.7973	10.0287	8.90919	9.07971	11.8783	9.22199	11.8523	11.9708	8.82929	10.6275			0.950562	1.02458	1.21698	0.885153	1.12757	1.34801	0.901197	1.05971			0.31837	1	0.11711
754	sp|Q14247|SRC8_HUMAN	Q14247	CTTN	Src substrate cortactin OS=Homo sapiens OX=9606 GN=CTTN PE=1 SV=2	3	9.22388	10.6686	10.132	10.4763	10.7426	9.84551	11.5891	11.0531	9.77741	10.4599	9.23537	9.0138	9.67381	9.50622	9.85101	8.75148			1.06001	0.980446	0.911509	0.860403	0.900508	0.965539	0.850025	0.791769			0.640101	1	-0.119513
755	sp|Q9P2B4|CT2NL_HUMAN	Q9P2B4	CTTNBP2NL	CTTNBP2 N-terminal-like protein OS=Homo sapiens OX=9606 GN=CTTNBP2NL PE=1 SV=2	4	10.6412	10.1197	10.3326	10.2953	9.32412	9.77485	9.48765	10.2132	9.68351	9.93436	10.8084	9.79773	10.0035	10.8342	9.43841	9.31129			0.910005	0.981682	1.04604	0.951667	1.07286	1.10837	0.99481	0.911693			0.400377	1	0.0695672
756	sp|Q13616|CUL1_HUMAN	Q13616	CUL1	Cullin-1 OS=Homo sapiens OX=9606 GN=CUL1 PE=1 SV=2	2	10.0546	10.7714	10.7945	8.80979	10.8173	9.79928	8.88256	10.0079	9.63369	9.24794	10.6609	9.6433	10.8205	10.443	9.88367	9.72973			0.958135	0.858568	0.987629	1.09461	1.0003	1.06569	1.11271	0.972206			0.497463	1	0.0937149
757	sp|Q13617|CUL2_HUMAN	Q13617	CUL2	Cullin-2 OS=Homo sapiens OX=9606 GN=CUL2 PE=1 SV=2	1	7.20068	8.61622	8.6622	10.4654	12.0742	10.8833	10.5379	8.85054	10.4908	12.8193	9.16946	9.02646	9.75915	13.3975	7.19596	10.8508			1.45692	1.48782	1.05856	0.862503	0.808267	1.23102	0.682862	1.226			0.495716	1	-0.31211
758	sp|Q13618|CUL3_HUMAN	Q13618	CUL3	Cullin-3 OS=Homo sapiens OX=9606 GN=CUL3 PE=1 SV=2	3	10.1027	11.1231	8.89083	9.35243	9.46631	10.6342	9.61021	10.9827	9.35284	9.90098	10.125	10.7295	9.26055	10.2548	9.47568	10.7382			0.925776	0.890129	1.13882	1.14724	0.978263	0.964325	0.986001	0.977743			0.240959	1	-0.0608634
759	sp|Q13619|CUL4A_HUMAN	Q13619	CUL4A	Cullin-4A OS=Homo sapiens OX=9606 GN=CUL4A PE=1 SV=3	1	8.06092	8.2154	11.6962	10.3863	9.80389	8.24481	10.7343	11.222	10.8108	11.0653	10.3912	10.3053	9.44414	8.2108	10.5747	10.834			1.34114	1.34689	0.888423	0.992204	0.963305	0.995875	0.985127	0.965424			0.551913	1	-0.200852
760	sp|Q13620|CUL4B_HUMAN	Q13620	CUL4B	Cullin-4B OS=Homo sapiens OX=9606 GN=CUL4B PE=1 SV=4	1	10.4124	9.55611	10.5469	10.2391	10.8332	9.28022	9.78235	8.76849	10.3102	9.61549	10.3048	10.2454	9.94604	9.57777	10.9501	9.63155			0.990185	1.00621	0.977048	1.00061	0.918111	1.03206	1.11937	1.09843			0.40653	1	0.0645778
761	sp|Q93034|CUL5_HUMAN	Q93034	CUL5	Cullin-5 OS=Homo sapiens OX=9606 GN=CUL5 PE=1 SV=4	1	10.0445	9.74802	9.05053	10.6768	10.3291	9.60098	10.0719	11.0408	10.1715	9.31222	11.8376	10.3314	8.89839	8.91171	9.5599	10.4147			1.01264	0.955293	1.30795	0.967652	0.861487	0.928209	0.94917	0.943286			0.781059	1	-0.193518
762	sp|O60888|CUTA_HUMAN	O60888	CUTA	Protein CutA OS=Homo sapiens OX=9606 GN=CUTA PE=1 SV=2	1	9.1233	8.14652	9.03634	10.8746	12.0317	10.8834	10.432	9.42592	8.92501	9.6014	10.7423	10.6891	10.6339	9.03761	9.55228	10.8646			0.978266	1.17859	1.18879	0.982941	0.883826	0.830405	0.915674	1.15263			0.749491	1	-0.199618
763	sp|Q13948|CASP_HUMAN	Q13948	CUX1	Isoform of P39880, Protein CASP OS=Homo sapiens OX=9606 GN=CUX1 PE=1 SV=2	3	10.7503	9.52426	10.5488	10.4685	9.81434	9.27404	10.0762	9.23349	10.9661	11.0619	10.8585	9.00579	10.1164	9.40684	9.63164	9.26279			1.02008	1.16144	1.02936	0.860272	1.03078	1.01432	0.955878	1.00317			0.0610344	1	-0.0163736
764	sp|Q9P013|CWC15_HUMAN	Q9P013	CWC15	Spliceosome-associated protein CWC15 homolog OS=Homo sapiens OX=9606 GN=CWC15 PE=1 SV=2	1	9.89573	10.581	11.9083	10.7863	9.54565	10.3409	7.54768	9.76672	9.17638	9.71374	11.694	9.88242	10.853	8.25028	9.64037	10.4174			0.927307	0.918034	0.982007	0.916202	1.13696	0.797827	1.27726	1.06663			0.495378	1	0.172539
765	sp|Q6UX04|CWC27_HUMAN	Q6UX04	CWC27	Spliceosome-associated protein CWC27 homolog OS=Homo sapiens OX=9606 GN=CWC27 PE=1 SV=1	3	10.3006	9.75053	10.3743	10.1918	10.3844	9.43432	10.5438	9.92502	10.2595	9.55938	9.83265	10.2775	10.6068	8.74559	9.9498	9.86396			0.996006	0.980396	0.947788	1.00841	1.02142	0.926997	0.943665	0.993847			0.183407	1	-0.0179299
766	sp|Q69YN2|C19L1_HUMAN	Q69YN2	CWF19L1	CWF19-like protein 1 OS=Homo sapiens OX=9606 GN=CWF19L1 PE=1 SV=2	2	9.80419	9.15177	11.1558	10.4295	8.90999	10.2922	10.9867	10.0324	11.4303	10.618	8.51838	9.18932	9.56551	8.48111	9.96376	11.4711			1.16586	1.16021	0.763583	0.881092	1.07357	0.824031	0.90689	1.14341			0.00514657	1	0.00288106
767	sp|Q8TB03|CX038_HUMAN	Q8TB03	CXorf38	Uncharacterized protein CXorf38 OS=Homo sapiens OX=9606 GN=CXorf38 PE=1 SV=1	1	11.0004	10.2025	10.1336	10.3564	9.95369	9.30345	9.0759	9.4422	9.60976	9.9549	11.6856	9.9748	9.81975	9.144	10.1829	10.1603			0.873581	0.975735	1.15316	0.963158	0.986544	0.982861	1.12197	1.07605			0.335912	1	0.0765724
768	sp|P00167|CYB5_HUMAN	P00167	CYB5A	Cytochrome b5 OS=Homo sapiens OX=9606 GN=CYB5A PE=1 SV=2	2	9.33411	9.39515	10.2873	10.9579	11.1388	9.84943	9.06635	10.806	9.79262	9.66318	9.34183	11.0374	10.5721	10.2269	8.4852	10.0457			1.04912	1.02853	0.908095	1.00726	0.949119	1.03832	0.935901	0.929645			0.369524	1	-0.050754
769	sp|O43169|CYB5B_HUMAN	O43169	CYB5B	Cytochrome b5 type B OS=Homo sapiens OX=9606 GN=CYB5B PE=1 SV=3	2	10.249	10.8886	9.02139	9.61296	9.33145	11.9893	9.51567	10.2931	9.33845	9.7255	8.76805	11.118	10.0278	10.5093	9.01784	10.5934			0.911157	0.893181	0.971918	1.15657	1.07463	0.876558	0.947684	1.02917			0.00480576	0.999867	0.00154082
770	sp|P00387|NB5R3_HUMAN	P00387	CYB5R3	NADH-cytochrome b5 reductase 3 OS=Homo sapiens OX=9606 GN=CYB5R3 PE=1 SV=3	1	10.236	10.292	8.4694	10.3087	9.37149	10.3198	9.55826	9.94622	9.24148	11.4192	9.25877	10.9309	10.0303	10.827	9.35745	10.433			0.902842	1.10952	1.0932	1.06036	1.0703	1.04914	0.978991	1.04894			0.0112126	1	-0.00251768
771	sp|Q7L1T6|NB5R4_HUMAN	Q7L1T6	CYB5R4	Cytochrome b5 reductase 4 OS=Homo sapiens OX=9606 GN=CYB5R4 PE=1 SV=1	1	10.6939	9.60508	10.0313	11.0551	9.64436	9.99295	9.36051	9.8379	10.4097	10.5702	9.54842	9.72394	10.0186	10.0774	9.67894	9.75177			0.973428	1.10048	0.951859	0.879589	1.0388	1.00845	1.03402	0.991245			0.388751	1	0.0649068
772	sp|P08574|CY1_HUMAN	P08574	CYC1	Cytochrome c1, heme protein, mitochondrial OS=Homo sapiens OX=9606 GN=CYC1 PE=1 SV=3	2	7.75835	9.59454	10.2667	9.14434	11.4957	10.1479	11.0032	10.4095	9.52151	10.3744	9.34935	8.71587	10.482	11.262	10.5679	9.90671			1.22726	1.08129	0.91065	0.953144	0.911823	1.10979	0.960436	0.951702			0.283134	1	-0.0791167
773	sp|P99999|CYC_HUMAN	P99999	CYCS	Cytochrome c OS=Homo sapiens OX=9606 GN=CYCS PE=1 SV=2	1	10.1591	9.46089	10.9032	11.2593	11.003	9.89439	11.0811	8.62192	9.78776	10.2928	10.9756	10.5212	9.14021	7.98924	10.0922	8.81811			0.963451	1.08793	1.00664	0.934443	0.830702	0.807451	0.910755	1.02275			0.891197	1	-0.164539
774	sp|Q7L576|CYFP1_HUMAN	Q7L576	CYFIP1	Cytoplasmic FMR1-interacting protein 1 OS=Homo sapiens OX=9606 GN=CYFIP1 PE=1 SV=1	2	8.45204	9.29903	10.2534	10.8603	8.86809	9.44746	11.4888	10.1446	9.87335	9.49111	10.1343	10.6236	10.1692	10.1591	10.4417	10.2938			1.16816	1.02066	0.988383	0.978202	1.14672	1.07533	0.908856	1.0147			0.0179421	1	-0.00490258
775	sp|Q96F07|CYFP2_HUMAN	Q96F07	CYFIP2	Cytoplasmic FMR1-interacting protein 2 OS=Homo sapiens OX=9606 GN=CYFIP2 PE=1 SV=2	1	10.9268	8.85004	11.1999	9.79132	11.282	9.86124	10.2453	8.74987	9.7953	8.8963	10.4455	9.77597	9.50583	10.8814	9.50332	10.2899			0.896449	1.00523	0.93264	0.998432	0.842567	1.10345	0.927576	1.176			0.225541	1	0.0683427
776	sp|Q9NQC7|CYLD_HUMAN	Q9NQC7	CYLD	Ubiquitin carboxyl-terminal hydrolase CYLD OS=Homo sapiens OX=9606 GN=CYLD PE=1 SV=1	1	10.4596	11.169	9.99973	11.2138	6.55031	10.858	10.7397	6.9221	11.541	8.72567	9.40568	8.37001	11.1266	9.9365	10.1453	12.8371			1.10339	0.78124	0.940593	0.746404	1.69863	0.915128	0.944659	1.85451			0.854446	0.917053	0.542468
777	sp|Q6UW02|CP20A_HUMAN	Q6UW02	CYP20A1	Cytochrome P450 20A1 OS=Homo sapiens OX=9606 GN=CYP20A1 PE=1 SV=1	1	10.3704	9.20927	9.95561	10.5365	10.6166	8.56697	10.1841	10.0734	10.1244	9.11982	11.3801	11.0326	11.5203	9.07537	9.582	8.65254			0.976278	0.990287	1.14309	1.04709	1.08512	1.05934	0.940878	0.858947			0.360507	0.99694	-0.0792127
778	sp|Q16850|CP51A_HUMAN	Q16850	CYP51A1	Lanosterol 14-alpha demethylase OS=Homo sapiens OX=9606 GN=CYP51A1 PE=1 SV=4	4	9.72628	9.49708	9.59542	11.1757	10.6197	9.53889	9.41873	11.0379	9.99044	10.8184	9.46663	9.17278	9.89985	10.1864	10.0417	9.81414			1.02716	1.13913	0.986578	0.820781	0.932215	1.06788	1.06614	0.889131			0.00403653	1	-0.00145321
779	sp|Q9BWK5|CYREN_HUMAN	Q9BWK5	CYREN	Cell cycle regulator of non-homologous end joining OS=Homo sapiens OX=9606 GN=CYREN PE=1 SV=2	1	9.42492	9.27456	10.5742	11.6478	9.79493	9.93695	9.61807	7.62362	10.9573	10.6081	11.1443	10.4344	9.25393	9.71241	10.1963	9.79823			1.16259	1.14379	1.05391	0.895826	0.944767	0.977403	1.06012	1.28525			0.00197547	1	0.000779991
780	sp|Q9NUQ9|CYRIB_HUMAN	Q9NUQ9	CYRIB	CYFIP-related Rac1 interactor B OS=Homo sapiens OX=9606 GN=CYRIB PE=1 SV=1	3	8.51293	11.6092	9.59708	11.0983	11.5199	10.1094	9.28101	10.3345	9.30128	10.2433	10.3596	10.159	9.11382	9.93759	8.45228	10.3708			1.09261	0.882347	1.07945	0.91537	0.791138	0.983004	0.910707	1.00351			0.421228	1	-0.105635
781	sp|O43739|CYH3_HUMAN	O43739	CYTH3	Cytohesin-3 OS=Homo sapiens OX=9606 GN=CYTH3 PE=1 SV=2	1	8.61954	9.6433	10.4076	7.48477	10.3684	13.2993	12.3044	8.45383	11.0133	8.63641	9.44253	10.7869	11.1273	7.98491	10.3563	10.0711			1.27772	0.895587	0.90727	1.44118	1.07319	0.600401	0.841672	1.19131			0.490477	1	-0.302888
782	sp|Q9NWV4|CZIB_HUMAN	Q9NWV4	CZIB	CXXC motif containing zinc binding protein OS=Homo sapiens OX=9606 GN=CZIB PE=1 SV=1	1	7.2799	12.665	10.8725	9.98809	9.42661	8.73664	10.3726	11.7981	11.3293	9.53322	9.20293	9.18955	8.82515	9.62678	9.58093	11.5726			1.55625	0.75272	0.84644	0.920051	0.936196	1.10189	0.923674	0.980885			0.0119538	1	0.0087371
783	sp|Q8N465|D2HDH_HUMAN	Q8N465	D2HGDH	D-2-hydroxyglutarate dehydrogenase, mitochondrial OS=Homo sapiens OX=9606 GN=D2HGDH PE=1 SV=3	1	11.2136	8.09298	9.99733	10.5287	10.1536	9.36816	11.3599	9.22836	9.13759	10.1708	10.1251	10.9906	10.6558	8.66657	10.4406	9.87035			0.814869	1.25674	1.01278	1.04387	1.04946	0.925109	0.919071	1.06957			0.118115	1	-0.0454919
784	sp|P98082|DAB2_HUMAN	P98082	DAB2	Disabled homolog 2 OS=Homo sapiens OX=9606 GN=DAB2 PE=1 SV=3	1	10.2629	8.78378	9.75305	10.0817	9.8175	9.67659	10.2647	10.7308	10.7019	9.10365	10.158	11.0725	8.62534	10.8669	10.6102	9.49061			1.04278	1.03642	1.04152	1.09827	0.878568	1.12301	1.03366	0.884429			0.545017	1	-0.113695
785	sp|P61803|DAD1_HUMAN	P61803	DAD1	Dolichyl-diphosphooligosaccharide--protein glycosyltransferase subunit DAD1 OS=Homo sapiens OX=9606 GN=DAD1 PE=1 SV=3	1	11.793	9.07627	9.28549	11.7207	10.2904	9.02393	6.12412	11.4513	11.4252	11.3777	9.75636	10.7829	11.0093	7.75107	10.1163	9.01592			0.968818	1.25357	1.05071	0.919992	1.06986	0.858946	1.65188	0.787329			0.00821844	1	0.00645248
786	sp|Q14118|DAG1_HUMAN	Q14118	DAG1	Dystroglycan 1 OS=Homo sapiens OX=9606 GN=DAG1 PE=1 SV=2	3	10.4144	8.89992	9.56695	9.03683	10.9064	10.154	10.3893	9.57002	10.312	10.3778	9.41059	9.66393	10.4467	9.57922	11.3113	9.96073			0.99017	1.16606	0.983656	1.06939	0.957854	0.943397	1.08875	1.04083			0.349221	1	-0.0615478
787	sp|P51398|RT29_HUMAN	P51398	DAP3	Small ribosomal subunit protein mS29 OS=Homo sapiens OX=9606 GN=DAP3 PE=1 SV=1	3	10.324	9.86578	9.94293	9.49112	10.9183	10.2132	10.3334	9.12589	10.9368	10.0824	9.6693	9.68048	10.4032	9.29029	10.7261	8.9967			1.05936	1.02195	0.972481	1.01995	0.95282	0.909634	1.038	0.985843			0.68741	1	-0.0689714
788	sp|P14868|SYDC_HUMAN	P14868	DARS1	Aspartate--tRNA ligase, cytoplasmic OS=Homo sapiens OX=9606 GN=DARS1 PE=1 SV=2	2	10.3687	9.27037	10.723	9.88185	9.84178	10.4633	10.0912	9.7502	10.0375	10.1068	9.41632	9.76724	9.80228	9.91336	10.4125	10.1536			0.968063	1.09023	0.878141	0.988402	0.995986	0.947444	1.03184	1.04137			0.19959	1	0.036626
789	sp|Q6PI48|SYDM_HUMAN	Q6PI48	DARS2	Aspartate--tRNA ligase, mitochondrial OS=Homo sapiens OX=9606 GN=DARS2 PE=1 SV=1	1	9.19153	9.2068	9.98209	10.0564	9.78303	11.591	10.1634	10.1058	9.49738	9.62088	10.2896	9.92429	10.1586	8.45257	10.8355	11.1412			1.03327	1.04497	1.0308	0.986865	1.03839	0.729238	1.06613	1.10246			0.204294	1	-0.0758655
790	sp|P07108|ACBP_HUMAN	P07108	DBI	Acyl-CoA-binding protein OS=Homo sapiens OX=9606 GN=DBI PE=1 SV=2	1	17.9748	13.217	10.7218	9.75359	9.82773	7.85503	7.36059	6.51921	10.7351	9.36977	9.31882	12.1614	9.78583	7.05184	9.86854	8.47885			0.597233	0.708919	0.869146	1.24687	0.995737	0.897749	1.34073	1.30059			0.790597	1	0.441093
791	sp|Q9UJU6|DBNL_HUMAN	Q9UJU6	DBNL	Drebrin-like protein OS=Homo sapiens OX=9606 GN=DBNL PE=1 SV=1	1	9.87632	10.8285	10.2992	10.0292	8.76226	10.432	10.8081	10.093	9.90871	8.9907	9.39047	10.6529	10.457	10.0306	10.2476	9.19338			1.00328	0.830279	0.911763	1.06218	1.19342	0.961524	0.948138	0.910871			0.258669	1	0.0742052
792	sp|P11182|ODB2_HUMAN	P11182	DBT	Lipoamide acyltransferase component of branched-chain alpha-keto acid dehydrogenase complex, mitochondrial OS=Homo sapiens OX=9606 GN=DBT PE=1 SV=4	1	10.8032	9.47834	10.995	8.79996	10.6572	10.4825	11.3596	7.72913	11.3507	11.0326	11.1396	8.61104	10.3725	8.89572	10.6268	7.66628			1.05068	1.16398	1.01316	0.978532	0.973293	0.848625	0.935492	0.991868			1.17858	1	-0.165444
793	sp|Q9Y4B6|DCAF1_HUMAN	Q9Y4B6	DCAF1	DDB1- and CUL4-associated factor 1 OS=Homo sapiens OX=9606 GN=DCAF1 PE=1 SV=3	1	9.95229	10.2701	9.19863	10.7213	10.4847	9.54189	9.01117	11.1386	8.9757	10.5914	10.2994	11.1831	8.90008	10.7114	8.98913	10.0313			0.901874	1.03128	1.11966	1.04307	0.848865	1.12256	0.997553	0.900582			0.331003	1	-0.0858851
794	sp|P61962|DCAF7_HUMAN	P61962	DCAF7	DDB1- and CUL4-associated factor 7 OS=Homo sapiens OX=9606 GN=DCAF7 PE=1 SV=1	2	10.0932	9.972	10.9182	10.6074	10.9534	9.09395	10.3702	9.25227	10.5395	9.51035	10.6525	9.55492	9.63467	9.59881	9.80268	9.44607			1.04421	0.953706	0.975665	0.900781	0.879606	1.05552	0.945278	1.02095			0.0398202	1	0.00846393
795	sp|Q5TAQ9|DCAF8_HUMAN	Q5TAQ9	DCAF8	DDB1- and CUL4-associated factor 8 OS=Homo sapiens OX=9606 GN=DCAF8 PE=1 SV=1	1	8.34373	9.93846	11.6866	8.93845	11.195	10.5088	11.5596	8.42757	10.5056	9.21104	10.763	11.1219	10.3318	7.82877	10.0523	9.58744			1.25911	0.926807	0.920966	1.24428	0.922888	0.744973	0.869607	1.13763			0.654202	1	-0.243829
796	sp|Q8WVC6|DCAKD_HUMAN	Q8WVC6	DCAKD	Dephospho-CoA kinase domain-containing protein OS=Homo sapiens OX=9606 GN=DCAKD PE=1 SV=1	1	9.33347	12.0835	8.82582	9.37015	10.7334	12.1328	10.1619	10.615	8.91399	10.118	9.20101	11.1724	9.794	10.1271	7.40961	10.0077			0.955056	0.837336	1.04251	1.19234	0.912482	0.834685	0.729155	0.942789			0.847653	1	-0.231231
797	sp|P27707|DCK_HUMAN	P27707	DCK	Deoxycytidine kinase OS=Homo sapiens OX=9606 GN=DCK PE=1 SV=1	1	9.75963	8.60174	9.28856	12.1768	10.8582	8.55054	9.02991	8.28406	9.51347	11.7509	13.4274	10.1359	8.32232	11.4018	10.0363	8.86255			0.974778	1.36611	1.44558	0.832394	0.766454	1.33346	1.11145	1.06983			0.149794	1	-0.0997344
798	sp|Q9NPI6|DCP1A_HUMAN	Q9NPI6	DCP1A	mRNA-decapping enzyme 1A OS=Homo sapiens OX=9606 GN=DCP1A PE=1 SV=3	2	12.1401	10.9382	11.6077	8.56387	10.4611	9.97163	10.1901	9.80668	9.21746	9.34757	11.0352	9.44819	10.7484	7.76877	10.1854	8.56975			0.759261	0.854583	0.950682	1.10326	1.02747	0.779088	0.999539	0.873869			0.0225379	1	0.00975241
799	sp|Q8IZD4|DCP1B_HUMAN	Q8IZD4	DCP1B	mRNA-decapping enzyme 1B OS=Homo sapiens OX=9606 GN=DCP1B PE=1 SV=2	3	10.5117	10.4173	9.62445	9.41776	8.94305	10.4114	10.8718	9.70028	9.4772	10.6282	8.90125	9.78577	10.2208	9.19156	11.1687	10.7288			0.901583	1.02024	0.924858	1.03908	1.14288	0.882833	1.02731	1.10603			0.421128	1	0.0937738
800	sp|Q8IU60|DCP2_HUMAN	Q8IU60	DCP2	m7GpppN-mRNA hydrolase OS=Homo sapiens OX=9606 GN=DCP2 PE=1 SV=3	2	10.3842	10.075	9.766	10.0115	10.6336	9.49194	10.4151	10.1934	9.52014	9.85161	9.85647	9.58798	9.55004	9.97097	10.6488	10.0432			0.916792	0.977829	1.00926	0.957694	0.898099	1.05047	1.02244	0.985268			0.231694	1	0.0333288
801	sp|Q96C86|DCPS_HUMAN	Q96C86	DCPS	m7GpppX diphosphatase OS=Homo sapiens OX=9606 GN=DCPS PE=1 SV=2	4	10.1806	9.82007	9.81313	10.4431	10.6511	9.62942	9.44964	9.8064	10.6039	9.62064	10.1534	9.97976	10.0117	10.2858	9.37371	10.1777			1.04158	0.979691	1.03467	0.955627	0.93997	1.06816	0.991965	1.03786			0.0612083	1	0.00873088
802	sp|Q14203-4|DCTN1_HUMAN	Q14203-4	DCTN1	Isoform of Q14203, Isoform 4 of Dynactin subunit 1 OS=Homo sapiens OX=9606 GN=DCTN1	4	9.55767	9.7735	11.0247	9.79448	8.57312	10.4035	10.9875	11.175	8.97416	10.0063	10.1577	10.16	9.88521	9.47928	10.2987	9.74916			0.938948	1.02382	0.92136	1.03732	1.15305	0.911161	0.937316	0.872408			0.0870697	1	-0.0242152
803	sp|Q13561|DCTN2_HUMAN	Q13561	DCTN2	Dynactin subunit 2 OS=Homo sapiens OX=9606 GN=DCTN2 PE=1 SV=4	4	9.42855	11.7589	9.00851	11.1699	9.44487	11.2158	7.85953	10.909	8.68707	10.672	8.51921	10.0459	9.78705	11.0903	9.66	10.7433			0.921358	0.907572	0.945684	0.899369	1.03623	0.988814	1.22908	0.984805			1.13675	1	0.200568
804	sp|O75935|DCTN3_HUMAN	O75935	DCTN3	Dynactin subunit 3 OS=Homo sapiens OX=9606 GN=DCTN3 PE=1 SV=1	1	9.52661	11.4688	8.40438	11.2217	9.35417	11.0209	9.27829	10.9625	8.38371	10.4972	8.67341	10.4191	9.94136	11.281	8.71275	10.8542			0.880031	0.91528	1.03201	0.928483	1.06277	1.02359	0.939047	0.990119			0.769607	1	0.097526
805	sp|Q9UJW0|DCTN4_HUMAN	Q9UJW0	DCTN4	Dynactin subunit 4 OS=Homo sapiens OX=9606 GN=DCTN4 PE=1 SV=1	2	10.3733	9.83428	9.2647	10.0382	10.8362	9.99853	10.4359	9.85667	9.57054	11.4601	10.6106	9.57019	8.59085	9.6924	9.3713	10.4963			0.922614	1.16532	1.14528	0.953381	0.79279	0.969382	0.897989	1.06489			0.64394	1	-0.168931
806	sp|O00399|DCTN6_HUMAN	O00399	DCTN6	Dynactin subunit 6 OS=Homo sapiens OX=9606 GN=DCTN6 PE=1 SV=1	3	9.14532	10.1037	10.5921	10.5185	9.84152	11.2057	9.63989	9.32905	11.3999	9.97415	9.50319	10.2544	9.3155	9.04521	10.2529	9.87895			1.24653	0.987175	0.8972	0.974885	0.946551	0.807195	1.06359	1.05895			0.23604	1	-0.0806981
807	sp|Q9H773|DCTP1_HUMAN	Q9H773	DCTPP1	dCTP pyrophosphatase 1 OS=Homo sapiens OX=9606 GN=DCTPP1 PE=1 SV=1	2	10.0146	10.1701	8.74351	10.4527	9.45221	9.90087	10.0112	10.507	9.78209	11.4974	8.88513	9.93228	10.0004	10.7917	9.16822	10.6905			0.97678	1.13051	1.0162	0.95021	1.058	1.08997	0.915792	1.01747			0.0120695	1	0.00278184
808	sp|Q96GG9|DCNL1_HUMAN	Q96GG9	DCUN1D1	DCN1-like protein 1 OS=Homo sapiens OX=9606 GN=DCUN1D1 PE=1 SV=1	1	9.86042	11.1562	12.2292	11.5321	7.1521	10.1485	9.83371	11.3467	10.8525	9.75938	10.3346	9.43308	8.31247	8.64408	9.57889	9.82608			1.10061	0.874791	0.845072	0.817983	1.16224	0.851758	0.974087	0.865988			0.232879	1	0.0818425
809	sp|Q9BTE7|DCNL5_HUMAN	Q9BTE7	DCUN1D5	DCN1-like protein 5 OS=Homo sapiens OX=9606 GN=DCUN1D5 PE=1 SV=1	2	9.53803	9.48513	9.703	9.87214	10.2361	9.00799	11.0075	9.2567	9.3995	10.206	10.7804	10.1255	10.6789	10.5399	10.4099	9.75334			0.985476	1.076	1.11104	1.02567	1.04326	1.17006	0.945712	1.05365			0.0108002	1	0.00237683
810	sp|Q7Z4W1|DCXR_HUMAN	Q7Z4W1	DCXR	L-xylulose reductase OS=Homo sapiens OX=9606 GN=DCXR PE=1 SV=2	3	9.48068	11.7284	10.1622	8.92105	10.1761	9.70186	9.7511	9.63562	9.90051	10.4347	9.96694	10.3103	9.6563	9.4675	10.1656	10.5411			1.04428	0.889691	0.980781	1.15573	0.948921	0.975843	1.04251	1.09397			0.00360985	1	0.00100261
811	sp|Q9BW61|DDA1_HUMAN	Q9BW61	DDA1	DET1- and DDB1-associated protein 1 OS=Homo sapiens OX=9606 GN=DDA1 PE=1 SV=1	1	8.90384	9.01964	10.8618	10.5233	7.27526	10.1164	9.31012	10.5859	12.7595	9.95345	9.65188	11.0284	9.48421	9.24057	10.1976	11.0881			1.43304	1.10353	0.888612	1.048	1.30363	0.913426	1.09532	1.04744			0.0533702	1	-0.0270911
812	sp|O94760|DDAH1_HUMAN	O94760	DDAH1	N(G),N(G)-dimethylarginine dimethylaminohydrolase 1 OS=Homo sapiens OX=9606 GN=DDAH1 PE=1 SV=3	3	9.86228	9.57907	10.2556	10.2026	9.91506	10.8755	8.63631	10.6296	9.71719	9.51559	10.738	9.45615	10.7199	10.1055	9.92784	9.86382			0.985289	0.993372	1.04704	0.926838	1.08118	0.9292	1.14955	0.927958			0.194773	1	0.0435324
813	sp|O95865|DDAH2_HUMAN	O95865	DDAH2	Putative hydrolase DDAH2 OS=Homo sapiens OX=9606 GN=DDAH2 PE=1 SV=1	1	10.1007	10.1687	10.6357	9.40039	9.25934	9.04434	9.43382	9.94339	11.6117	10.0549	10.7561	10.0236	9.54828	10.8386	9.12506	10.0555			1.14959	0.988807	1.01133	1.0663	1.03121	1.19838	0.96727	1.01128			0.0206488	1	-0.00503794
814	sp|Q16531|DDB1_HUMAN	Q16531	DDB1	DNA damage-binding protein 1 OS=Homo sapiens OX=9606 GN=DDB1 PE=1 SV=1	2	11.0644	10.3146	8.73626	10.307	8.29514	10.4615	10.3572	10.0519	10.8032	10.7973	9.29252	10.231	8.44894	11.0067	9.1778	10.6545			0.976398	1.0468	1.06367	0.992624	1.01854	1.05212	0.886127	1.05994			0.139294	1	-0.0251314
815	sp|Q8NEL9|DDHD1_HUMAN	Q8NEL9	DDHD1	Phospholipase DDHD1 OS=Homo sapiens OX=9606 GN=DDHD1 PE=1 SV=2	1	10.5072	10.1528	11.0714	9.70907	8.65238	10.572	12.1145	11.8871	8.70021	11.8355	9.75533	8.11339	9.44963	9.80034	8.75424	8.92488			0.828021	1.16574	0.881128	0.835651	1.09214	0.927006	0.722626	0.750804			0.202555	1	-0.0929339
816	sp|Q5TDH0|DDI2_HUMAN	Q5TDH0	DDI2	Protein DDI1 homolog 2 OS=Homo sapiens OX=9606 GN=DDI2 PE=1 SV=1	2	9.99936	10.1198	10.4671	10.2539	9.4138	9.78585	9.65621	9.51781	9.94451	10.8163	10.8414	10.291	8.92711	9.32409	10.9327	9.70906			0.994515	1.06883	1.03576	1.00361	0.948301	0.952813	1.1322	1.02009			0.116717	1	-0.0206177
817	sp|P39656|OST48_HUMAN	P39656	DDOST	Dolichyl-diphosphooligosaccharide--protein glycosyltransferase 48 kDa subunit OS=Homo sapiens OX=9606 GN=DDOST PE=1 SV=4	3	10.4902	10.1621	9.09015	9.08793	10.7374	10.967	10.2639	8.10647	10.6718	10.9539	8.29529	10.2213	9.77645	10.1941	11.0144	9.96757			1.01731	1.07792	0.912557	1.12471	0.910504	0.929527	1.07313	1.22958			0.00779787	1	-0.00281555
818	sp|Q96HY6|DDRGK_HUMAN	Q96HY6	DDRGK1	DDRGK domain-containing protein 1 OS=Homo sapiens OX=9606 GN=DDRGK1 PE=1 SV=2	3	9.49762	9.77733	10.9633	9.61607	10.9604	8.83279	11.0261	10.2166	8.46109	9.09449	11.6173	10.0649	10.6681	8.80684	10.6709	9.72609			0.890864	0.930161	1.05965	1.04668	0.973331	0.997062	0.967784	0.95199			0.0529882	1	-0.00992574
819	sp|P30046|DOPD_HUMAN	P30046	DDT	D-dopachrome decarboxylase OS=Homo sapiens OX=9606 GN=DDT PE=1 SV=3	6	9.83158	11.0214	10.62	10.6641	8.88257	10.4682	9.88327	10.0022	9.62739	9.95731	10.0656	9.97111	9.67055	10.0614	9.34061	9.93266			0.979231	0.903454	0.947801	0.935019	1.08871	0.961142	0.945093	0.993044			0.741966	1	0.0812333
820	sp|Q92499|DDX1_HUMAN	Q92499	DDX1	ATP-dependent RNA helicase DDX1 OS=Homo sapiens OX=9606 GN=DDX1 PE=1 SV=2	3	9.38294	10.1285	10.8609	10.2034	9.48952	10.3689	10.1207	9.55969	10.0124	10.3788	10.3861	10.0304	9.70907	9.61401	9.87848	9.87621			1.06709	1.02471	0.956283	0.983051	1.02314	0.927194	0.976064	1.03311			0.20676	1	-0.02594
821	sp|Q92841|DDX17_HUMAN	Q92841	DDX17	Probable ATP-dependent RNA helicase DDX17 OS=Homo sapiens OX=9606 GN=DDX17 PE=1 SV=2	3	8.80706	10.0704	9.67617	8.99156	9.79057	9.77575	11.0269	10.3778	9.18071	9.69299	8.74647	9.41736	11.078	11.5216	11.4341	10.4126			1.04243	0.96252	0.903919	1.04736	1.1315	1.17859	1.03693	1.00335			0.939804	1	0.136649
822	sp|Q9UMR2|DD19B_HUMAN	Q9UMR2	DDX19B	ATP-dependent RNA helicase DDX19B OS=Homo sapiens OX=9606 GN=DDX19B PE=1 SV=1	3	9.61488	10.6345	9.69253	11.2929	9.91094	11.0317	9.13231	10.6644	9.24801	10.441	9.92247	9.7282	8.63394	9.89477	9.85498	10.3025			0.961844	0.981808	1.02372	0.861447	0.871152	0.896943	1.07913	0.966065			0.0314629	1	-0.00797434
823	sp|Q9UHI6|DDX20_HUMAN	Q9UHI6	DDX20	Probable ATP-dependent RNA helicase DDX20 OS=Homo sapiens OX=9606 GN=DDX20 PE=1 SV=2	2	9.21616	11.225	9.69994	10.6836	9.60072	10.4342	8.97028	10.5939	9.24235	10.9354	9.36608	10.5115	9.50473	10.3502	9.22033	10.4458			1.00284	0.974201	0.965581	0.983889	0.990002	0.991951	1.02788	0.98602			0.664386	1	0.0251939
824	sp|Q9NR30|DDX21_HUMAN	Q9NR30	DDX21	Nucleolar RNA helicase 2 OS=Homo sapiens OX=9606 GN=DDX21 PE=1 SV=5	3	10.1227	9.6246	11.0674	9.04092	11.2286	10.3943	10.4506	8.94201	11.2053	9.82247	9.62132	8.88035	9.66443	10.5122	11.1101	8.31272			1.10695	1.02056	0.869338	0.982239	0.860698	1.01135	1.0631	0.929625			0.160662	1	-0.0413064
825	sp|Q9GZR7|DDX24_HUMAN	Q9GZR7	DDX24	ATP-dependent RNA helicase DDX24 OS=Homo sapiens OX=9606 GN=DDX24 PE=1 SV=1	1	7.01743	8.89745	17.3748	12.72	10.1922	11.6613	10.1078	8.40719	8.16245	11.0854	11.9953	6.72539	6.79738	11.1695	9.53013	8.15639			1.16317	1.24591	0.690383	0.528727	0.666922	0.957827	0.94285	0.970168			0.0374186	1	0.0358764
826	sp|Q96GQ7|DDX27_HUMAN	Q96GQ7	DDX27	Probable ATP-dependent RNA helicase DDX27 OS=Homo sapiens OX=9606 GN=DDX27 PE=1 SV=2	1	8.65387	10.6073	10.6773	8.8578	8.32981	12.3214	6.88649	8.88088	9.10455	9.9509	10.0094	12.7542	8.71137	11.8007	10.0219	12.4322			1.05208	0.938121	0.937447	1.43988	1.04581	0.957736	1.45531	1.39989			0.308683	1	0.153776
827	sp|Q9NUL7|DDX28_HUMAN	Q9NUL7	DDX28	Probable ATP-dependent RNA helicase DDX28 OS=Homo sapiens OX=9606 GN=DDX28 PE=1 SV=2	2	10.7812	10.2216	10.9336	11.3256	9.91884	9.30294	8.94479	9.55654	10.3864	9.06448	10.8841	8.93766	10.2021	9.29124	10.7094	9.53941			0.96338	0.886794	0.995473	0.789153	1.02856	0.998742	1.19728	0.998207			1.1656	0.997442	0.217825
828	sp|Q13838|DX39B_HUMAN	Q13838	DDX39B	Spliceosome RNA helicase DDX39B OS=Homo sapiens OX=9606 GN=DDX39B PE=1 SV=1	1	7.12647	10.9803	8.95842	8.53486	10.5458	8.99433	12.4485	11.7577	7.39055	9.3878	9.51656	11.2895	7.54247	12.3103	12.2294	10.987			1.03706	0.854966	1.0623	1.32275	0.715209	1.36867	0.982397	0.934451			0.199838	1	-0.117847
829	sp|O00571|DDX3X_HUMAN	O00571	DDX3X	ATP-dependent RNA helicase DDX3X OS=Homo sapiens OX=9606 GN=DDX3X PE=1 SV=3	3	9.06686	9.51242	10.1261	10.382	9.87419	10.2834	10.0909	11.0704	8.70896	9.95445	9.7686	9.99859	9.58301	9.82311	10.8038	10.9533			0.960527	1.04647	0.964699	0.96307	0.970511	0.955244	1.07065	0.98942			0.145751	1	0.0181538
830	sp|Q9UJV9|DDX41_HUMAN	Q9UJV9	DDX41	Probable ATP-dependent RNA helicase DDX41 OS=Homo sapiens OX=9606 GN=DDX41 PE=1 SV=2	2	9.03124	9.24499	9.24578	9.44018	9.51621	8.98566	11.843	11.0963	11.1463	9.83686	9.72849	9.74677	9.59596	9.85905	10.9541	10.7291			1.23419	1.06402	1.05221	1.03248	1.00838	1.0972	0.924939	0.966905			0.833177	1	-0.131971
831	sp|Q86XP3|DDX42_HUMAN	Q86XP3	DDX42	ATP-dependent RNA helicase DDX42 OS=Homo sapiens OX=9606 GN=DDX42 PE=1 SV=1	4	9.08827	9.37092	8.57584	9.20183	10.0506	10.2306	10.9385	12.5757	9.13603	10.0746	9.6647	9.40052	9.03881	10.6101	11.0377	11.0053			1.00526	1.0751	1.12697	1.02159	0.899332	1.03709	1.00907	0.875127			1.04398	1	-0.148811
832	sp|Q7L014|DDX46_HUMAN	Q7L014	DDX46	Probable ATP-dependent RNA helicase DDX46 OS=Homo sapiens OX=9606 GN=DDX46 PE=1 SV=2	3	9.51924	11.0464	9.25606	10.8111	9.66072	9.70702	9.32611	10.3786	9.35721	10.0945	9.72654	10.074	9.89449	9.58069	10.7224	10.8448			0.982979	0.913834	1.05083	0.931827	1.0242	0.986986	1.14972	1.04492			0.905531	1	0.116344
833	sp|Q9H0S4|DDX47_HUMAN	Q9H0S4	DDX47	Probable ATP-dependent RNA helicase DDX47 OS=Homo sapiens OX=9606 GN=DDX47 PE=1 SV=1	2	10.655	9.42288	9.58517	10.6139	10.4743	10.3516	8.02495	8.45919	11.7394	10.4344	11.0416	9.02447	10.0459	10.5122	9.73057	9.8846			1.10178	1.10735	1.15194	0.850253	0.959091	1.01551	1.21254	1.1685			0.153998	1	0.0519176
834	sp|Q9Y6V7|DDX49_HUMAN	Q9Y6V7	DDX49	Probable ATP-dependent RNA helicase DDX49 OS=Homo sapiens OX=9606 GN=DDX49 PE=1 SV=1	2	9.9688	10.3166	10.5626	10.3834	9.78135	9.87746	9.98268	9.38554	9.95151	10.5062	10.8424	10.0206	10.1771	9.5367	9.59173	9.11535			0.998266	1.01837	1.02649	0.965068	1.04046	0.965501	0.960837	0.971213			0.325544	1	-0.0258468
835	sp|P17844|DDX5_HUMAN	P17844	DDX5	Probable ATP-dependent RNA helicase DDX5 OS=Homo sapiens OX=9606 GN=DDX5 PE=1 SV=1	4	9.34948	9.65352	10.4201	10.1236	10.059	9.52265	10.0253	10.9394	10.8453	9.67262	9.98788	9.34861	9.5612	10.1632	10.0006	10.3275			1.16	1.00198	0.95852	0.923448	0.950511	1.06727	0.99754	0.944071			0.118677	1	-0.0267095
836	sp|Q9BQ39|DDX50_HUMAN	Q9BQ39	DDX50	ATP-dependent RNA helicase DDX50 OS=Homo sapiens OX=9606 GN=DDX50 PE=1 SV=1	1	10.5264	10.0429	10.0337	7.9815	9.60744	11.28	9.85439	9.88045	9.90316	10.23	9.41904	9.25961	9.77053	10.2279	11.5985	10.3845			0.940794	1.01863	0.93874	1.16013	1.01698	0.906728	1.17699	1.05102			0.112582	1	0.0320606
837	sp|Q9Y2R4|DDX52_HUMAN	Q9Y2R4	DDX52	Probable ATP-dependent RNA helicase DDX52 OS=Homo sapiens OX=9606 GN=DDX52 PE=1 SV=4	3	11.4153	10.6787	9.75123	9.66136	10.0277	10.2026	9.61845	8.81111	10.1949	9.96805	10.3164	9.02392	11.2283	9.67086	9.58101	9.85015			0.893089	0.93345	1.05796	0.934022	1.11972	0.947886	0.996108	1.11792			0.80535	1	0.130196
838	sp|Q8TDD1|DDX54_HUMAN	Q8TDD1	DDX54	ATP-dependent RNA helicase DDX54 OS=Homo sapiens OX=9606 GN=DDX54 PE=1 SV=2	3	10.3495	9.48082	10.8286	8.70747	11.6293	9.35328	9.16276	9.96205	10.4463	11.7605	10.5553	7.94199	10.3489	8.73231	10.9153	9.82575			1.00935	1.24046	0.974762	0.91209	0.889898	0.93361	1.19126	0.986319			0.134485	1	-0.0473616
839	sp|Q8NHQ9|DDX55_HUMAN	Q8NHQ9	DDX55	ATP-dependent RNA helicase DDX55 OS=Homo sapiens OX=9606 GN=DDX55 PE=1 SV=3	1	11.9343	10.2425	12.2871	10.7171	7.19797	7.86914	14.4737	8.5267	7.59528	11.3448	9.93398	9.77619	10.448	9.46038	8.2446	9.94832			0.636423	1.10763	0.808489	0.912205	1.45152	1.20221	0.569627	1.16673			0.360047	0.998125	0.289387
840	sp|Q9NY93|DDX56_HUMAN	Q9NY93	DDX56	Probable ATP-dependent RNA helicase DDX56 OS=Homo sapiens OX=9606 GN=DDX56 PE=1 SV=1	2	10.8108	10.8334	9.76428	10.3093	10.5774	7.91726	10.6789	9.80744	10.5945	10.338	10.1118	9.11545	9.79131	9.22512	10.8271	9.29785			0.979991	0.95427	1.03559	0.884195	0.92568	1.16519	1.01387	0.948041			0.328072	1	0.0689637
841	sp|Q5T1V6|DDX59_HUMAN	Q5T1V6	DDX59	Probable ATP-dependent RNA helicase DDX59 OS=Homo sapiens OX=9606 GN=DDX59 PE=1 SV=1	1	10.8727	11.3155	12.0196	6.15643	11.5089	10.0692	9.54574	8.32454	8.55804	10.7792	12.1876	9.35191	10.258	8.06547	10.6117	10.3754			0.78711	0.952606	1.01398	1.51905	0.89131	0.801007	1.11167	1.24637			0.0813201	1	-0.0558587
842	sp|P26196|DDX6_HUMAN	P26196	DDX6	Probable ATP-dependent RNA helicase DDX6 OS=Homo sapiens OX=9606 GN=DDX6 PE=1 SV=2	3	10.8925	9.1656	9.61375	9.41434	9.19367	7.5633	10.1257	10.7098	11.2746	9.56059	11.5815	11.2655	9.92585	9.91488	9.78974	10.0086			1.03507	1.0431	1.20468	1.19663	1.07964	1.31092	0.966819	0.934526			0.223138	1	-0.0708721
843	sp|Q16698|DECR_HUMAN	Q16698	DECR1	2,4-dienoyl-CoA reductase [(3E)-enoyl-CoA-producing], mitochondrial OS=Homo sapiens OX=9606 GN=DECR1 PE=1 SV=1	1	9.52748	11.5521	9.85551	8.28822	9.99538	10.0222	10.5923	11.1057	11.7381	11.371	8.31771	8.56582	10.6649	9.81435	8.92873	9.66064			1.23202	0.984331	0.843966	1.03349	1.06698	0.979263	0.842947	0.869882			0.364097	1	-0.116332
844	sp|P35659|DEK_HUMAN	P35659	DEK	Protein DEK OS=Homo sapiens OX=9606 GN=DEK PE=1 SV=1	4	12.5055	11.0908	11.2073	10.7064	9.13327	9.10585	9.16597	8.61311	12.2481	10.0867	10.5633	9.81788	9.62134	9.24364	8.95957	7.93125			0.979413	0.909465	0.942531	0.917011	1.05344	1.01513	0.977482	0.920834			0.807544	1	0.0805564
845	sp|Q8TCE6|DEN10_HUMAN	Q8TCE6	DENND10	DENN domain-containing protein 10 OS=Homo sapiens OX=9606 GN=DENND10 PE=1 SV=1	1	9.13299	9.80085	9.75155	8.45503	10.2497	9.41168	7.98306	12.1072	10.8256	10.6845	9.98005	10.2197	10.706	9.55887	10.3909	10.7424			1.18533	1.09016	1.02343	1.20871	1.04453	1.01564	1.30161	0.887271			0.309844	1	-0.095932
846	sp|Q5VZ89|DEN4C_HUMAN	Q5VZ89	DENND4C	DENN domain-containing protein 4C OS=Homo sapiens OX=9606 GN=DENND4C PE=1 SV=3	1	10.6047	9.34657	9.86937	9.4683	9.73086	10.1083	10.5263	9.67593	9.84597	10.4157	10.172	9.44383	9.89992	10.3169	10.6172	9.95822			0.928454	1.11439	1.03066	0.997416	1.01737	1.02064	1.00863	1.02917			0.0288443	1	0.00480366
847	sp|O43583|DENR_HUMAN	O43583	DENR	Density-regulated protein OS=Homo sapiens OX=9606 GN=DENR PE=1 SV=2	1	11.5087	7.77757	7.48954	9.0341	11.041	12.2871	9.12669	9.93358	8.73312	11.6219	9.86641	11.4117	11.3921	10.8016	8.48813	9.48674			0.758829	1.49428	1.31736	1.26318	1.0318	0.879107	0.930034	0.955017			0.60109	1	-0.306944
848	sp|O75140|DEPD5_HUMAN	O75140	DEPDC5	GATOR1 complex protein DEPDC5 OS=Homo sapiens OX=9606 GN=DEPDC5 PE=1 SV=2	1	10.0571	10.1814	7.88476	7.66197	11.6596	8.89262	11.6138	11.0561	8.90292	11.0683	10.8288	9.03687	13.016	9.42462	10.0856	8.62952			0.885239	1.08711	1.37339	1.17944	1.11634	1.05983	0.868412	0.780519			0.638811	0.982368	-0.23973
849	sp|Q96QD5|DEPD7_HUMAN	Q96QD5	DEPDC7	DEP domain-containing protein 7 OS=Homo sapiens OX=9606 GN=DEPDC7 PE=1 SV=1	1	9.46454	9.15419	8.70599	10.9235	11.1901	10.5017	9.15858	10.13	9.54125	10.5081	10.2299	11.0158	11.1009	9.29735	8.63638	10.4416			1.0081	1.1479	1.17504	1.00845	0.992025	0.885316	0.942982	1.03076			1.17068	1	-0.170942
850	sp|Q8TB45|DPTOR_HUMAN	Q8TB45	DEPTOR	DEP domain-containing mTOR-interacting protein OS=Homo sapiens OX=9606 GN=DEPTOR PE=1 SV=2	1	8.86944	9.75239	11.5122	10.0914	9.66036	8.99768	8.38541	11.0637	8.55193	10.6573	10.3269	9.96899	9.56118	11.0645	11.7111	9.8256			0.964201	1.09279	0.897038	0.987865	0.989734	1.22971	1.3966	0.888097			0.470259	1	0.173272
851	sp|Q9Y315|DEOC_HUMAN	Q9Y315	DERA	Deoxyribose-phosphate aldolase OS=Homo sapiens OX=9606 GN=DERA PE=1 SV=2	2	10.3996	9.57681	10.5985	9.52428	9.4724	10.0649	10.1477	10.0686	10.0877	9.65878	10.3659	10.1461	9.77704	9.88089	10.3674	9.86336			0.970012	1.00856	0.978046	1.06529	1.03216	0.981718	1.02165	0.979619			0.0170402	1	-0.00183686
852	sp|O00273|DFFA_HUMAN	O00273	DFFA	DNA fragmentation factor subunit alpha OS=Homo sapiens OX=9606 GN=DFFA PE=1 SV=1	2	8.68847	10.1667	11.0236	10.6956	8.89629	9.59699	10.2998	9.9501	10.5761	9.12723	11.7158	9.55591	8.92418	9.29801	10.6242	10.861			1.21726	0.897754	1.06279	0.893443	1.00313	0.968847	1.0315	1.09154			0.058205	1	0.0191578
853	sp|O76075|DFFB_HUMAN	O76075	DFFB	DNA fragmentation factor subunit beta OS=Homo sapiens OX=9606 GN=DFFB PE=1 SV=1	1	10.7264	9.94956	11.2844	10.0753	10.3847	10.6769	10.082	10.3139	9.90717	8.77203	9.44009	9.05557	10.2887	9.55506	10.6786	8.80968			0.923629	0.88165	0.836563	0.898789	0.99075	0.89493	1.05917	0.854158			0.568305	1	0.0974232
854	sp|P23743|DGKA_HUMAN	P23743	DGKA	Diacylglycerol kinase alpha OS=Homo sapiens OX=9606 GN=DGKA PE=1 SV=3	1	10.9029	9.86595	9.71987	10.025	8.79239	10.8861	8.01739	9.91857	8.98795	12.5206	10.3152	10.8936	10.7935	10.0699	8.88521	9.40575			0.824366	1.26907	1.06125	1.08664	1.2276	0.925026	1.10824	0.948296			0.00814306	1	-0.00391958
855	sp|Q86XP1|DGKH_HUMAN	Q86XP1	DGKH	Diacylglycerol kinase eta OS=Homo sapiens OX=9606 GN=DGKH PE=1 SV=1	1	9.38768	10.035	8.36055	9.88499	11.2442	6.94422	11.394	9.17836	13.7632	12.3818	12.1149	13.0305	7.99858	8.08755	6.5331	9.66136			1.46609	1.23386	1.44905	1.31821	0.71135	1.16465	0.573379	1.05262			1.23498	0.792444	-0.697193
856	sp|Q15392|DHC24_HUMAN	Q15392	DHCR24	Delta(24)-sterol reductase OS=Homo sapiens OX=9606 GN=DHCR24 PE=1 SV=2	4	9.82975	9.97778	10.2776	10.0031	10.2281	9.12176	9.31318	9.43781	11.2185	9.59478	10.5327	10.0891	10.4277	9.07154	10.5341	10.3425			1.14128	0.961615	1.02482	1.0086	1.01952	0.994495	1.1311	1.09586			0.217033	1	0.0369463
857	sp|Q86SQ9|DHDDS_HUMAN	Q86SQ9	DHDDS	Dehydrodolichyl diphosphate synthase complex subunit DHDDS OS=Homo sapiens OX=9606 GN=DHDDS PE=1 SV=3	1	9.49268	9.19277	9.52222	9.36237	9.40413	8.08998	13.136	10.9933	8.76239	9.24628	9.22601	9.37087	9.58454	11.3236	12.3076	10.9852			0.923067	1.00582	0.968893	1.00091	1.01918	1.39971	0.936937	0.999266			0.448715	1	0.142227
858	sp|P00374|DYR_HUMAN	P00374	DHFR	Dihydrofolate reductase OS=Homo sapiens OX=9606 GN=DHFR PE=1 SV=2	1	9.01209	9.77726	13.6548	13.7135	10.3491	6.97469	5.97556	10.5513	14.2018	11.4602	8.67261	9.37284	7.26189	7.57056	10.7294	10.7224			1.57586	1.17213	0.635131	0.683473	0.701694	1.08543	1.79555	1.01622			0.184486	1	0.198366
859	sp|Q02127|PYRD_HUMAN	Q02127	DHODH	Dihydroorotate dehydrogenase (quinone), mitochondrial OS=Homo sapiens OX=9606 GN=DHODH PE=1 SV=3	3	10.2368	10.3034	9.94936	10.5345	9.79088	9.75436	10.6061	9.54334	8.77331	9.71768	10.9719	9.83098	10.372	9.53914	10.2248	9.85161			0.85704	0.943153	1.10278	0.933219	1.05935	0.977937	0.964051	1.0323			0.398343	1	0.077403
860	sp|P49366|DHYS_HUMAN	P49366	DHPS	Deoxyhypusine synthase OS=Homo sapiens OX=9606 GN=DHPS PE=1 SV=1	4	10.1278	10.9205	11.4588	9.76597	9.54254	10.1274	9.04364	8.67056	9.33427	9.8516	10.5893	10.3375	9.78823	9.32673	10.1558	10.9593			0.921645	0.902118	0.924113	1.05852	1.02575	0.920943	1.12298	1.26397			0.77463	1	0.180321
861	sp|O75911|DHRS3_HUMAN	O75911	DHRS3	Short-chain dehydrogenase/reductase 3 OS=Homo sapiens OX=9606 GN=DHRS3 PE=1 SV=2	1	11.5061	10.4989	9.21139	9.56148	9.85492	9.08928	10.0808	9.48658	10.6039	10.5662	9.85488	11.1899	10.58	8.39807	10.008	9.50961			0.921589	1.00641	1.06986	1.17031	1.07357	0.923954	0.992774	1.00243			0.282455	1	-0.0585945
862	sp|Q6IAN0|DRS7B_HUMAN	Q6IAN0	DHRS7B	Dehydrogenase/reductase SDR family member 7B OS=Homo sapiens OX=9606 GN=DHRS7B PE=1 SV=2	3	9.71868	8.60229	10.2576	10.1591	9.78145	10.0734	10.8899	9.46878	11.7035	9.56487	10.3878	9.47897	9.93548	9.47374	10.4237	10.0808			1.20423	1.1119	1.01269	0.933054	1.01575	0.940474	0.957188	1.06464			0.460373	1	-0.0945306
863	sp|Q96HY7|DHTK1_HUMAN	Q96HY7	DHTKD1	2-oxoadipate dehydrogenase complex component E1 OS=Homo sapiens OX=9606 GN=DHTKD1 PE=1 SV=2	2	9.69328	11.4417	9.71299	9.20525	11.2431	9.25872	8.92033	9.78718	9.38672	10.188	10.61	10.7908	9.85579	8.49819	11.5128	9.89509			0.968374	0.89043	1.09235	1.17225	0.876611	0.917858	1.29063	1.01103			0.0411697	1	-0.0181716
864	sp|O43143|DHX15_HUMAN	O43143	DHX15	ATP-dependent RNA helicase DHX15 OS=Homo sapiens OX=9606 GN=DHX15 PE=1 SV=2	3	9.97189	9.88435	10.9277	9.78665	9.28726	9.99143	10.428	9.32744	10.6247	9.62737	10.7286	10.1868	9.84592	9.33137	10.2887	9.76173			1.06546	0.974002	0.981781	1.04088	1.06015	0.933937	0.986642	1.04656			0.0909571	1	-0.0132093
865	sp|O60231|DHX16_HUMAN	O60231	DHX16	Pre-mRNA-splicing factor ATP-dependent RNA helicase DHX16 OS=Homo sapiens OX=9606 GN=DHX16 PE=1 SV=2	3	10.2303	9.81506	10.2966	9.86659	9.72634	8.89906	10.7895	11.1418	10.54	9.54733	9.79335	9.36611	9.85939	10.0835	10.0929	9.95218			1.03028	0.972722	0.951124	0.949275	1.01368	1.13309	0.935437	0.893226			0.0944143	1	0.0212359
866	sp|Q7Z478|DHX29_HUMAN	Q7Z478	DHX29	ATP-dependent RNA helicase DHX29 OS=Homo sapiens OX=9606 GN=DHX29 PE=1 SV=2	3	10.1862	9.76391	9.80221	10.1282	9.77638	9.85112	10.1147	10.6325	9.18619	10.8387	9.71249	10.6805	9.36451	10.2484	9.86343	9.8505			0.901827	1.11008	0.990847	1.05453	0.957871	1.04033	0.975156	0.926449			0.303844	1	-0.0541225
867	sp|Q7L2E3-2|DHX30_HUMAN	Q7L2E3-2	DHX30	Isoform of Q7L2E3, Isoform 2 of ATP-dependent RNA helicase DHX30 OS=Homo sapiens OX=9606 GN=DHX30	3	10.8764	9.26705	11.0135	10.2007	9.00142	11.6516	11.6257	9.22027	8.83067	9.58885	9.50098	9.71239	8.95747	9.64858	10.8379	10.0665			0.811907	1.03473	0.862667	0.952133	0.995117	0.828089	0.932235	1.09178			0.251974	1	0.0703764
868	sp|Q14147|DHX34_HUMAN	Q14147	DHX34	Probable ATP-dependent RNA helicase DHX34 OS=Homo sapiens OX=9606 GN=DHX34 PE=1 SV=2	1	8.9326	11.208	9.27977	8.74336	8.69142	10.074	12.4762	12.2271	8.99492	8.93183	11.765	9.34838	9.60533	8.97371	10.2692	10.4792			1.00698	0.796915	1.26781	1.0692	1.10515	0.890777	0.823102	0.857046			0.42394	1	-0.161857
869	sp|Q9H2U1|DHX36_HUMAN	Q9H2U1	DHX36	ATP-dependent DNA/RNA helicase DHX36 OS=Homo sapiens OX=9606 GN=DHX36 PE=1 SV=2	1	9.98684	10.3105	9.99855	9.93327	9.87024	9.41379	9.87417	10.5021	10.4327	9.44404	10.0363	10.1462	10.1837	10.3954	9.73319	9.73895			1.04464	0.915959	1.00377	1.02144	1.03176	1.10428	0.985723	0.927335			0.118629	1	0.0215559
870	sp|Q8IY37|DHX37_HUMAN	Q8IY37	DHX37	Probable ATP-dependent RNA helicase DHX37 OS=Homo sapiens OX=9606 GN=DHX37 PE=1 SV=1	1	10.7486	9.98117	9.11605	9.9872	10.5981	8.73495	10.7202	9.13098	9.29323	10.4075	9.58763	10.8226	10.5926	9.12949	11.0119	10.1378			0.864602	1.04272	1.05173	1.08364	0.999488	1.04517	1.02721	1.11026			0.264067	1	0.0533789
871	sp|Q92620|PRP16_HUMAN	Q92620	DHX38	Pre-mRNA-splicing factor ATP-dependent RNA helicase PRP16 OS=Homo sapiens OX=9606 GN=DHX38 PE=1 SV=2	3	10.7292	10.5453	9.78745	8.86723	10.7345	9.25831	10.9117	9.50315	10.822	9.13546	10.3208	8.56909	9.72771	9.85252	10.5298	10.7058			1.00865	0.866305	1.0545	0.966378	0.906212	1.06418	0.965002	1.12655			0.259651	1	0.0588994
872	sp|Q8IX18|DHX40_HUMAN	Q8IX18	DHX40	Probable ATP-dependent RNA helicase DHX40 OS=Homo sapiens OX=9606 GN=DHX40 PE=1 SV=2	2	9.52335	11.5645	8.31271	10.9525	9.11026	9.9418	9.84447	12.2464	8.56556	10.661	9.05363	10.0004	9.17766	10.5695	9.4116	11.0648			0.899427	0.921877	1.08913	0.913067	1.0074	1.06314	0.956029	0.903514			0.199534	1	0.0415043
873	sp|Q6P158|DHX57_HUMAN	Q6P158	DHX57	Putative ATP-dependent RNA helicase DHX57 OS=Homo sapiens OX=9606 GN=DHX57 PE=1 SV=2	3	9.67746	9.97235	10.1945	9.92807	9.79902	10.0673	9.26039	10.3724	11.3474	9.83037	10.3364	10.0909	9.74633	8.97212	10.4103	9.99468			1.17256	0.985763	1.01392	1.0164	0.994624	0.891212	1.12418	0.963585			0.376318	0.998	-0.0777419
874	sp|Q14562|DHX8_HUMAN	Q14562	DHX8	ATP-dependent RNA helicase DHX8 OS=Homo sapiens OX=9606 GN=DHX8 PE=1 SV=1	2	9.47275	9.51913	9.68783	9.17157	11.1318	9.56463	10.9729	11.5144	9.06675	9.3073	10.3074	8.09822	9.88222	9.47856	11.9641	10.8606			0.957141	0.977746	1.06395	0.882969	0.887751	0.991002	1.09033	0.943221			0.0431156	1	0.0103552
875	sp|Q08211|DHX9_HUMAN	Q08211	DHX9	ATP-dependent RNA helicase A OS=Homo sapiens OX=9606 GN=DHX9 PE=1 SV=4	3	9.4504	10.2189	8.23215	9.95025	10.23	11.6489	9.49121	12.2288	8.74947	9.62486	7.8104	9.38045	9.6832	11.3521	10.2091	11.7398			0.92583	0.941866	0.948769	0.942735	0.946552	0.974523	1.07564	0.960013			0.73849	1	0.0720949
876	sp|Q9NR28|DBLOH_HUMAN	Q9NR28	DIABLO	Diablo IAP-binding mitochondrial protein OS=Homo sapiens OX=9606 GN=DIABLO PE=1 SV=1	1	7.78505	14.6518	8.70024	9.26496	13.6747	13.1455	8.85952	10.2212	8.82236	10.2613	9.77536	7.62002	8.21219	14.7563	7.82319	6.42617			1.13324	0.700348	1.12357	0.822456	0.600539	1.12254	0.883027	0.628707			0.385646	1	-0.242657
877	sp|O60610|DIAP1_HUMAN	O60610	DIAPH1	Protein diaphanous homolog 1 OS=Homo sapiens OX=9606 GN=DIAPH1 PE=1 SV=2	3	10.3053	9.46219	10.5654	9.4573	9.59076	9.39525	9.81552	9.69331	9.83297	10.5173	10.5075	10.7955	11.3058	8.86467	9.78928	10.1018			0.954165	1.11151	0.994519	1.1415	1.17882	0.943527	0.997327	1.04215			0.055953	1	-0.0146661
878	sp|O60879|DIAP2_HUMAN	O60879	DIAPH2	Protein diaphanous homolog 2 OS=Homo sapiens OX=9606 GN=DIAPH2 PE=1 SV=1	2	10.0063	9.60855	9.9292	9.56135	9.79842	9.01036	9.92692	9.82771	10.4784	10.5073	10.2986	10.1858	9.94306	10.2699	10.8043	9.8439			1.04719	1.09353	1.0372	1.06531	1.01476	1.13979	1.08838	1.00165			0.00878161	0.999968	-0.00125506
879	sp|Q9NSV4|DIAP3_HUMAN	Q9NSV4	DIAPH3	Protein diaphanous homolog 3 OS=Homo sapiens OX=9606 GN=DIAPH3 PE=1 SV=4	2	10.2536	10.074	10.774	9.97106	9.58274	9.66552	10.2254	9.40517	9.63425	9.88874	10.4696	10.7544	10.0083	8.9536	10.5522	9.78736			0.9396	0.981614	0.971739	1.07857	1.04441	0.926344	1.03196	1.04064			0.169145	1	0.0260152
880	sp|Q9UPY3|DICER_HUMAN	Q9UPY3	DICER1	Endoribonuclease Dicer OS=Homo sapiens OX=9606 GN=DICER1 PE=1 SV=3	1	10.9568	11.3105	10.2663	9.97955	10.0082	9.71057	8.99562	9.5641	10.4381	10.0665	9.78975	10.5222	9.17249	10.3858	9.29574	9.5379			0.952656	0.890014	0.953579	1.05438	0.916499	1.06953	1.03336	0.997261			0.384981	1	0.0612078
881	sp|Q9BTC0|DIDO1_HUMAN	Q9BTC0	DIDO1	Death-inducer obliterator 1 OS=Homo sapiens OX=9606 GN=DIDO1 PE=1 SV=5	3	10.3896	9.87047	10.2638	9.69899	9.81223	10.2431	9.8157	10.2877	11.148	9.47219	10.0332	9.44804	9.46514	10.807	9.13269	10.1123			1.073	0.95965	0.977531	0.974126	0.964627	1.05505	0.930417	0.982954			0.133809	1	-0.0187808
882	sp|Q9UNQ2|DIM1_HUMAN	Q9UNQ2	DIMT1	Dimethyladenosine transferase OS=Homo sapiens OX=9606 GN=DIMT1 PE=1 SV=1	2	8.75722	10.3735	9.51027	10.0913	10.4581	10.0761	9.61122	10.7076	9.13167	10.2507	9.90384	9.46386	10.0889	10.1868	10.0368	11.3521			1.04276	0.988158	1.04138	0.937826	0.964696	1.01098	1.04428	1.06019			0.21401	1	0.0254061
883	sp|Q9Y2L1|RRP44_HUMAN	Q9Y2L1	DIS3	Exosome complex exonuclease RRP44 OS=Homo sapiens OX=9606 GN=DIS3 PE=1 SV=2	3	9.61576	10.3799	10.1418	10.8417	9.61857	9.5839	9.98724	9.83347	9.77671	10.0172	9.73385	10.3206	9.8788	10.2929	9.46544	10.5122			1.01674	0.965065	0.959777	0.951928	1.02705	1.07397	0.947753	1.06902			0.801451	1	0.0795014
884	sp|Q8TF46|DI3L1_HUMAN	Q8TF46	DIS3L	DIS3-like exonuclease 1 OS=Homo sapiens OX=9606 GN=DIS3L PE=1 SV=2	1	10.462	11.9236	11.6886	10.2361	10.1214	8.25299	10.2658	9.77092	8.60431	9.97932	10.5036	10.8798	9.46469	8.0408	10.2713	9.53458			0.822432	0.836936	0.898618	1.06288	0.935114	0.97429	1.00053	0.975812			0.538195	1	0.10904
885	sp|O60832|DKC1_HUMAN	O60832	DKC1	H/ACA ribonucleoprotein complex subunit DKC1 OS=Homo sapiens OX=9606 GN=DKC1 PE=1 SV=3	3	9.84813	9.57302	10.5899	9.69579	9.73513	9.13072	9.52562	9.97267	10.9904	10.0208	10.6595	10.2748	11.1242	9.69217	9.54625	9.62096			1.11599	1.04677	1.00658	1.05971	1.14269	1.06149	1.00217	0.964733			0.132757	1	-0.0218889
886	sp|P10515|ODP2_HUMAN	P10515	DLAT	Dihydrolipoyllysine-residue acetyltransferase component of pyruvate dehydrogenase complex, mitochondrial OS=Homo sapiens OX=9606 GN=DLAT PE=1 SV=3	3	9.04576	10.1658	9.22744	10.4206	9.07946	10.7617	10.3241	10.3924	10.1576	11.3625	9.85401	10.237	9.84353	10.0679	9.66893	9.39121			1.12292	1.11772	1.0679	0.982376	1.08415	0.935525	0.936539	0.903661			1.07555	1	-0.154313
887	sp|P09622|DLDH_HUMAN	P09622	DLD	Dihydrolipoyl dehydrogenase, mitochondrial OS=Homo sapiens OX=9606 GN=DLD PE=1 SV=2	5	10.0322	10.3703	10.2853	9.91089	10.8237	9.12478	9.95076	9.7535	10.881	9.49612	10.2459	10.0785	9.90551	8.53694	10.6054	9.99928			1.0846	0.915706	0.996173	1.01691	0.915173	0.935577	1.06579	1.0252			0.136243	1	-0.0262308
888	sp|Q12959|DLG1_HUMAN	Q12959	DLG1	Disks large homolog 1 OS=Homo sapiens OX=9606 GN=DLG1 PE=1 SV=2	4	9.79151	9.47351	9.85218	9.7074	11.1209	10.1741	10.7387	9.70951	10.0925	9.88227	9.69545	9.29056	9.96	9.94532	10.619	9.94713			1.03074	1.04315	0.984092	0.95706	0.89561	0.977515	0.988857	1.02447			0.416859	1	-0.0478285
889	sp|P36957|ODO2_HUMAN	P36957	DLST	Dihydrolipoyllysine-residue succinyltransferase component of 2-oxoglutarate dehydrogenase complex, mitochondrial OS=Homo sapiens OX=9606 GN=DLST PE=1 SV=4	3	10.7575	10.683	10.3472	8.91603	10.0627	10.714	10.4436	9.96033	10.2803	9.45257	9.90876	9.32887	10.1161	8.89132	9.93636	10.2013			0.955633	0.884821	0.957632	1.0463	1.00531	0.829876	0.951426	1.0242			0.0622026	1	-0.0148916
890	sp|Q99766|ATP5S_HUMAN	Q99766	DMAC2L	ATP synthase subunit s, mitochondrial OS=Homo sapiens OX=9606 GN=DMAC2L PE=1 SV=4	1	13.1688	11.7068	10.5407	9.35339	11.7642	8.29589	12.0386	9.08966	8.69642	11.4684	9.97784	9.31683	8.02704	9.03253	8.9248	8.59803			0.66038	0.979633	0.946598	0.996091	0.682328	1.0888	0.741348	0.945913			0.0992994	1	-0.0568952
891	sp|P51530|DNA2_HUMAN	P51530	DNA2	DNA replication ATP-dependent helicase/nuclease DNA2 OS=Homo sapiens OX=9606 GN=DNA2 PE=1 SV=3	2	10.4277	9.02202	10.5948	10.62	9.27009	9.61036	10.8957	10.2922	8.43297	9.42018	9.58005	10.3346	10.7745	10.2594	10.2916	10.1739			0.808707	1.04413	0.904226	0.973119	1.16229	1.06754	0.944559	0.988507			0.767501	1	0.160213
892	sp|Q86Y56|DAAF5_HUMAN	Q86Y56	DNAAF5	Dynein axonemal assembly factor 5 OS=Homo sapiens OX=9606 GN=DNAAF5 PE=1 SV=4	3	10.1198	10.3542	10.123	10.9474	9.10585	10.052	9.14113	11.1529	9.95517	10.0699	10.1102	9.325	9.5941	9.4236	9.96868	10.5571			0.983733	0.972543	0.998737	0.8518	1.05362	0.937488	1.09053	0.946576			0.484964	1	0.0812783
893	sp|P31689|DNJA1_HUMAN	P31689	DNAJA1	DnaJ homolog subfamily A member 1 OS=Homo sapiens OX=9606 GN=DNAJA1 PE=1 SV=2	2	9.80596	10.5973	9.59902	11.619	9.67246	9.32006	8.79197	9.99289	10.707	10.8384	8.59756	10.5855	9.80208	10.8288	8.30349	10.9385			1.09189	1.02275	0.895671	0.911049	1.0134	1.16189	0.944441	1.09462			0.507213	1	0.104429
894	sp|O60884|DNJA2_HUMAN	O60884	DNAJA2	DnaJ homolog subfamily A member 2 OS=Homo sapiens OX=9606 GN=DNAJA2 PE=1 SV=1	2	11.2312	9.40038	10.3443	10.2946	9.87789	9.5185	8.88622	10.4354	10.5329	9.21723	9.31396	10.4819	10.5406	9.36207	10.2089	10.3539			0.937825	0.980516	0.900395	1.01819	1.06709	0.983566	1.14885	0.992193			0.982316	1	0.126253
895	sp|P25685|DNJB1_HUMAN	P25685	DNAJB1	DnaJ homolog subfamily B member 1 OS=Homo sapiens OX=9606 GN=DNAJB1 PE=1 SV=4	4	10.5188	10.4308	10.1733	9.86805	10.2333	10.0735	9.66685	9.97279	9.90048	9.76166	9.93324	10.4437	9.71625	9.83094	9.48483	9.99163			0.941218	0.935852	0.976405	1.05833	0.949478	0.975922	0.981171	1.00189			0.00194104	1	0.000261407
896	sp|Q9UBS4|DJB11_HUMAN	Q9UBS4	DNAJB11	DnaJ homolog subfamily B member 11 OS=Homo sapiens OX=9606 GN=DNAJB11 PE=1 SV=1	3	11.1486	9.10048	9.52407	10.4027	10.5878	9.95684	8.99904	8.77506	10.7948	10.5784	10.2207	10.3833	9.28879	10.0415	9.85965	10.338			0.968262	1.1624	1.07315	0.998132	0.877307	1.00851	1.09563	1.17812			0.0634151	1	-0.0195274
897	sp|Q9UDY4|DNJB4_HUMAN	Q9UDY4	DNAJB4	DnaJ homolog subfamily B member 4 OS=Homo sapiens OX=9606 GN=DNAJB4 PE=1 SV=1	2	10.2156	10.1705	9.95733	10.3084	11.7933	9.66454	11.1426	8.76481	9.54333	8.95536	11.128	10.937	10.5517	9.84919	9.40983	7.60848			0.934193	0.880524	1.11757	1.06098	0.894719	1.01911	0.844491	0.868071			0.649619	1	-0.136284
898	sp|O75190|DNJB6_HUMAN	O75190	DNAJB6	DnaJ homolog subfamily B member 6 OS=Homo sapiens OX=9606 GN=DNAJB6 PE=1 SV=2	2	10.0741	9.77258	9.70781	9.73059	11.8049	10.2212	9.59446	8.63842	10.5035	8.93089	11.0315	9.79258	9.92626	9.59626	9.67099	11.0039			1.04263	0.913872	1.13636	1.00637	0.840856	0.938862	1.00798	1.27384			0.0641123	1	-0.0260775
899	sp|Q96KC8|DNJC1_HUMAN	Q96KC8	DNAJC1	DnaJ homolog subfamily C member 1 OS=Homo sapiens OX=9606 GN=DNAJC1 PE=1 SV=1	2	10.1241	9.94306	11.1209	9.14437	9.88003	10.0029	10.4349	9.47988	10.6972	10.1056	9.57492	9.96528	10.558	8.92234	10.1588	9.88777			1.05661	1.01634	0.860984	1.08977	1.06862	0.891971	0.973538	1.04303			0.0531611	1	-0.0145037
900	sp|Q9Y2G8|DJC16_HUMAN	Q9Y2G8	DNAJC16	DnaJ homolog subfamily C member 16 OS=Homo sapiens OX=9606 GN=DNAJC16 PE=1 SV=3	2	10.4774	9.8676	11.1127	10.36	9.02958	10.1573	9.49835	9.20039	11.6618	10.6087	9.96809	9.1005	10.4807	9.97203	9.19099	9.31377			1.11305	1.07511	0.897001	0.878426	1.16071	0.981756	0.967641	1.01232			0.228735	1	0.06087
901	sp|Q99543|DNJC2_HUMAN	Q99543	DNAJC2	DnaJ homolog subfamily C member 2 OS=Homo sapiens OX=9606 GN=DNAJC2 PE=1 SV=4	1	9.93564	10.0628	11.5554	9.86641	10.6341	9.23878	10.7598	8.83003	10.1245	10.5748	10.3915	10.4474	8.31096	8.87456	11.1716	9.22167			1.01901	1.05088	0.89928	1.05888	0.781539	0.960576	1.03827	1.04435			0.298708	0.997856	-0.0812476
902	sp|Q5F1R6|DJC21_HUMAN	Q5F1R6	DNAJC21	DnaJ homolog subfamily C member 21 OS=Homo sapiens OX=9606 GN=DNAJC21 PE=1 SV=2	1	10.1006	9.38201	8.66571	10.5763	9.95881	9.86519	10.3203	10.3891	9.70334	10.5038	9.50423	9.89991	8.56045	11.0216	10.3383	11.2104			0.960669	1.11956	1.09676	0.936051	0.859585	1.11722	1.00175	1.07905			0.0748006	1	-0.0222612
903	sp|Q13217|DNJC3_HUMAN	Q13217	DNAJC3	DnaJ homolog subfamily C member 3 OS=Homo sapiens OX=9606 GN=DNAJC3 PE=1 SV=1	2	11.3025	9.60157	10.6064	9.63353	11.1005	9.61408	9.77997	10.0355	10.3235	9.27637	9.95145	9.39028	9.5428	9.8375	10.4461	9.55777			0.913385	0.966131	0.938246	0.974749	0.859672	1.02324	1.06812	0.952394			0.197925	1	0.0372431
904	sp|Q99615|DNJC7_HUMAN	Q99615	DNAJC7	DnaJ homolog subfamily C member 7 OS=Homo sapiens OX=9606 GN=DNAJC7 PE=1 SV=2	5	10.2611	9.77424	10.1213	10.0495	9.85825	9.43186	10.1442	10.0726	10.3991	9.88291	10.4616	9.94753	9.9755	10.0434	10.0332	9.54376			1.01344	1.01112	1.03361	0.989857	1.01189	1.06484	0.989061	0.947495			0.133138	1	-0.013549
905	sp|O75937|DNJC8_HUMAN	O75937	DNAJC8	DnaJ homolog subfamily C member 8 OS=Homo sapiens OX=9606 GN=DNAJC8 PE=1 SV=2	4	9.86447	10.2459	10.2797	9.93579	9.5328	10.4963	9.31163	10.2453	9.89196	9.89876	9.9626	10.403	9.39035	9.95917	9.88278	10.6996			1.00279	0.966123	0.969152	1.04702	0.985056	0.94883	1.06134	1.04434			0.156054	1	0.0188999
906	sp|Q8WXX5|DNJC9_HUMAN	Q8WXX5	DNAJC9	DnaJ homolog subfamily C member 9 OS=Homo sapiens OX=9606 GN=DNAJC9 PE=1 SV=1	2	9.20394	10.3599	10.6521	10.0977	11.0284	10.6636	9.44638	9.30149	9.46127	10.4022	9.51012	10.119	8.39134	10.3794	11.2634	9.71981			1.02796	1.00408	0.892796	1.00211	0.760886	0.973346	1.19235	1.04497			0.000596024	1	-0.000263852
907	sp|O00429|DNM1L_HUMAN	O00429	DNM1L	Dynamin-1-like protein OS=Homo sapiens OX=9606 GN=DNM1L PE=1 SV=2	2	9.85279	10.342	10.0702	9.9082	9.74281	9.24144	9.9105	11.2947	10.511	9.94952	10.4987	8.74682	10.5723	10.6327	10.7876	7.93862			1.06681	0.962051	1.04255	0.882786	1.08513	1.15055	1.0885	0.70286			0.00747965	1	0.0040283
908	sp|P50570|DYN2_HUMAN	P50570	DNM2	Dynamin-2 OS=Homo sapiens OX=9606 GN=DNM2 PE=1 SV=2	3	10.0482	9.47855	10.3218	10.616	9.96489	8.9055	9.62732	10.0954	10.2233	10.1444	10.003	10.8533	10.3943	9.50003	9.83567	9.98828			1.01743	1.07025	0.96911	1.02235	1.04309	1.06676	1.02164	0.989385			0.153847	1	0.0150229
909	sp|P26358|DNMT1_HUMAN	P26358	DNMT1	DNA (cytosine-5)-methyltransferase 1 OS=Homo sapiens OX=9606 GN=DNMT1 PE=1 SV=2	4	9.71938	10.5132	9.77987	10.4689	9.39874	10.3051	9.85161	10.0887	9.18371	10.9616	10.513	10.0207	10.182	9.36586	9.5806	10.0672			0.944886	1.04266	1.07496	0.957185	1.08334	0.908861	0.97249	0.997868			0.113833	1	-0.0213373
910	sp|Q9ULA0|DNPEP_HUMAN	Q9ULA0	DNPEP	Aspartyl aminopeptidase OS=Homo sapiens OX=9606 GN=DNPEP PE=1 SV=2	1	10.2242	9.49024	12.0386	11.3727	9.91355	7.2071	10.0696	10.0539	8.95107	11.1381	12.2698	9.76134	9.76191	8.89649	8.65039	10.2011			0.875477	1.17364	1.01921	0.858314	0.984704	1.23441	0.859062	1.01464			0.150078	1	0.0593093
911	sp|Q9H147|TDIF1_HUMAN	Q9H147	DNTTIP1	Deoxynucleotidyltransferase terminal-interacting protein 1 OS=Homo sapiens OX=9606 GN=DNTTIP1 PE=1 SV=2	1	9.07631	9.98689	10.7092	8.56986	11.4938	8.55117	9.7683	11.1708	9.21028	9.09801	10.5537	11.1794	12.1073	9.71453	9.44663	9.364			1.01476	0.910995	0.985474	1.3045	1.05338	1.13605	0.96707	0.838258			0.197211	1	-0.073208
912	sp|Q14185|DOCK1_HUMAN	Q14185	DOCK1	Dedicator of cytokinesis protein 1 OS=Homo sapiens OX=9606 GN=DOCK1 PE=1 SV=2	3	9.75919	10.483	10.0114	10.2236	9.51162	10.2517	9.83381	9.22978	9.44968	10.2763	10.1024	9.87706	9.44356	10.4533	10.4617	10.6319			0.968285	0.980291	1.00909	0.966108	0.992844	1.01966	1.06385	1.15192			0.976948	1	0.105739
913	sp|Q96HP0|DOCK6_HUMAN	Q96HP0	DOCK6	Dedicator of cytokinesis protein 6 OS=Homo sapiens OX=9606 GN=DOCK6 PE=1 SV=3	1	10.4986	9.53928	10.4235	10.4624	10.7964	9.53955	9.75807	10.0434	10.461	10.1307	9.80549	9.3528	10.8496	8.53538	9.24362	10.5603			0.996414	1.06199	0.940712	0.893945	1.00493	0.894736	0.947279	1.05146			0.0104996	1	0.00230134
914	sp|Q96N67|DOCK7_HUMAN	Q96N67	DOCK7	Dedicator of cytokinesis protein 7 OS=Homo sapiens OX=9606 GN=DOCK7 PE=1 SV=4	1	12.7784	11.0505	9.69627	9.53788	9.48608	11.9142	10.5987	11.4561	6.30235	10.7526	8.59917	10.4434	7.9048	8.72439	10.1286	10.6265			0.493202	0.973043	0.886854	1.09494	0.833305	0.732266	0.955642	0.927592			0.0691556	1	0.0537543
915	sp|Q9BU89|DOHH_HUMAN	Q9BU89	DOHH	Deoxyhypusine hydroxylase OS=Homo sapiens OX=9606 GN=DOHH PE=1 SV=1	1	7.43505	9.56145	11.2309	10.5243	9.14403	10.0099	9.40938	10.3238	11.2228	9.5031	10.1323	11.2477	10.3598	8.7152	11.0975	10.0827			1.50944	0.993898	0.902179	1.06874	1.13296	0.870655	1.17941	0.976641			0.176215	1	-0.0870858
916	sp|Q99704|DOK1_HUMAN	Q99704	DOK1	Docking protein 1 OS=Homo sapiens OX=9606 GN=DOK1 PE=1 SV=1	1	10.2067	6.8623	9.86242	10.6888	10.7983	10.4988	9.88099	10.7686	9.73898	12.483	11.1573	10.3808	8.62824	8.22929	9.61248	10.203			0.954179	1.81907	1.13129	0.971189	0.799033	0.783834	0.972825	0.947472			0.85399	1	-0.430992
917	sp|Q9NYP3|DONS_HUMAN	Q9NYP3	DONSON	Protein downstream neighbor of Son OS=Homo sapiens OX=9606 GN=DONSON PE=1 SV=2	1	9.51928	9.43604	10.648	9.7951	9.53187	9.80327	7.94394	10.7511	10.7105	11.427	10.1183	9.3149	10.718	9.2831	10.0167	10.983			1.12514	1.211	0.95025	0.950975	1.12444	0.94694	1.26092	1.02157			0.115188	1	0.0389153
918	sp|Q9BVM2|DPCD_HUMAN	Q9BVM2	DPCD	Protein DPCD OS=Homo sapiens OX=9606 GN=DPCD PE=1 SV=2	2	10.0511	10.3213	10.0005	10.4464	10.3088	10.5638	11.4756	10.1359	9.86017	9.42365	9.95812	9.70275	9.6102	8.70852	8.4915	10.9418			0.981008	0.913033	0.995765	0.928812	0.932234	0.824373	0.739962	1.0795			0.365874	1	-0.108096
919	sp|Q92785|REQU_HUMAN	Q92785	DPF2	Zinc finger protein ubi-d4 OS=Homo sapiens OX=9606 GN=DPF2 PE=1 SV=2	1	10.0912	7.84591	9.91429	10.6257	9.85095	9.82583	11.0856	10.3176	10.2496	9.71689	11.764	10.235	10.1712	8.6475	9.88571	9.77305			1.0157	1.23846	1.18657	0.963223	1.03251	0.880078	0.89176	0.947218			1.11174	1	-0.226354
920	sp|Q9BZG8|DPH1_HUMAN	Q9BZG8	DPH1	2-(3-amino-3-carboxypropyl)histidine synthase subunit 1 OS=Homo sapiens OX=9606 GN=DPH1 PE=1 SV=3	1	10.4263	10.2142	9.14908	10.4366	10.1918	9.62473	9.41667	9.1835	9.97059	9.80294	10.9183	10.2716	10.3899	9.22121	10.3517	10.4309			0.956295	0.959733	1.19337	0.984188	1.01944	0.958075	1.09929	1.13583			0.183478	1	0.0445054
921	sp|Q9BQC3|DPH2_HUMAN	Q9BQC3	DPH2	2-(3-amino-3-carboxypropyl)histidine synthase subunit 2 OS=Homo sapiens OX=9606 GN=DPH2 PE=1 SV=1	3	9.37487	9.77906	10.9467	10.0596	10.2053	9.2783	10.6487	10.2351	10.1348	9.79565	9.80612	10.9306	9.79068	9.67468	9.2255	10.1143			1.08106	1.0017	0.89581	1.08658	0.959374	1.04272	0.866347	0.988191			0.379169	1	-0.0748909
922	sp|Q9H2P9|DPH5_HUMAN	Q9H2P9	DPH5	Diphthine methyl ester synthase OS=Homo sapiens OX=9606 GN=DPH5 PE=1 SV=2	1	9.18358	9.61226	11.264	8.32216	10.9362	10.3096	8.50269	10.5792	10.214	10.9331	10.8686	10.6227	10.9369	9.16097	9.7995	8.75472			1.1122	1.13742	0.964899	1.27643	1.00007	0.88859	1.15252	0.827542			0.813743	0.992593	-0.219589
923	sp|O60762|DPM1_HUMAN	O60762	DPM1	Dolichol-phosphate mannosyltransferase subunit 1 OS=Homo sapiens OX=9606 GN=DPM1 PE=1 SV=1	4	9.67518	9.88825	10.6048	10.0393	10.1335	10.0126	10.8025	10.5892	10.8825	9.68464	11.1976	9.30661	9.47144	8.26982	10.1202	9.32174			1.12478	0.979408	1.0559	0.927022	0.934663	0.825941	0.936839	0.880305			1.31566	1	-0.19005
924	sp|Q9NY33|DPP3_HUMAN	Q9NY33	DPP3	Dipeptidyl peptidase 3 OS=Homo sapiens OX=9606 GN=DPP3 PE=1 SV=2	2	10.1977	9.76159	10.4796	9.83336	10.622	9.22504	10.8524	8.71775	10.7863	9.12589	12.0729	9.19547	10.7211	8.53479	10.6305	9.24352			1.05771	0.934877	1.15203	0.93513	1.00934	0.925176	0.979551	1.06031			0.151362	1	-0.0338323
925	sp|Q9C005|DPY30_HUMAN	Q9C005	DPY30	Protein dpy-30 homolog OS=Homo sapiens OX=9606 GN=DPY30 PE=1 SV=1	1	10.618	10.187	10.1297	9.42451	9.96404	11.3821	9.47428	9.56976	10.2886	10.085	10.1924	11.3971	8.50631	10.051	10.4423	8.28802			0.96897	0.989987	1.00619	1.2093	0.8537	0.883059	1.10218	0.866064			0.749809	1	-0.17445
926	sp|Q16555|DPYL2_HUMAN	Q16555	DPYSL2	Dihydropyrimidinase-related protein 2 OS=Homo sapiens OX=9606 GN=DPYSL2 PE=1 SV=1	2	9.57869	10.5318	9.62322	10.8804	8.99598	12.9131	10.2951	8.73196	10.3932	11.1333	7.49696	8.86133	8.68449	11.3979	8.88154	11.601			1.08503	1.05711	0.779049	0.814427	0.965375	0.882659	0.862692	1.32857			0.223851	1	0.106093
927	sp|Q9BPU6|DPYL5_HUMAN	Q9BPU6	DPYSL5	Dihydropyrimidinase-related protein 5 OS=Homo sapiens OX=9606 GN=DPYSL5 PE=1 SV=1	2	9.49436	9.01438	10.9475	11.336	9.47874	9.3073	9.45511	9.57049	9.96084	9.88634	10.4245	10.8437	10.8221	9.52823	9.19759	10.7328			1.04913	1.09673	0.95222	0.956571	1.14172	1.02374	0.972764	1.12145			0.421716	1	0.0707156
928	sp|Q01658|NC2B_HUMAN	Q01658	DR1	Protein Dr1 OS=Homo sapiens OX=9606 GN=DR1 PE=1 SV=1	1	10.3057	9.47132	11.755	10.0934	10.0487	9.94156	10.9994	9.23333	9.20313	10.5701	9.50487	9.19593	10.6355	8.73328	10.0466	10.2622			0.893013	1.11601	0.808579	0.911083	1.05839	0.878462	0.91337	1.11143			0.297586	1	0.0905969
929	sp|Q14919|NC2A_HUMAN	Q14919	DRAP1	Dr1-associated corepressor OS=Homo sapiens OX=9606 GN=DRAP1 PE=1 SV=3	2	9.45574	8.97566	10.5049	11.2451	9.45974	7.75582	9.6093	10.3373	9.90444	9.9522	11.0742	12.081	8.0749	10.0661	10.7504	10.7532			1.04745	1.1088	1.0542	1.07434	0.853607	1.29788	1.11874	1.04023			0.0185973	1	-0.00722361
930	sp|Q9Y295|DRG1_HUMAN	Q9Y295	DRG1	Developmentally-regulated GTP-binding protein 1 OS=Homo sapiens OX=9606 GN=DRG1 PE=1 SV=1	1	9.43796	10.3807	10.1287	10.1435	9.22178	10.7593	9.57971	10.0167	9.81262	10.17	9.29985	10.3605	9.95502	10.9328	9.49002	10.3108			1.0397	0.979707	0.918168	1.02139	1.07951	1.01612	0.990638	1.02936			0.547448	1	0.0569211
931	sp|P55039|DRG2_HUMAN	P55039	DRG2	Developmentally-regulated GTP-binding protein 2 OS=Homo sapiens OX=9606 GN=DRG2 PE=1 SV=1	3	10.0192	9.93051	10.3247	9.89169	9.78978	9.8789	9.93546	10.0117	11.0316	10.1074	10.7255	10.0664	9.97984	9.19711	9.63882	9.47144			1.10105	1.01782	1.03882	1.01766	1.01941	0.930985	0.970143	0.946033			1.52107	1	-0.110939
932	sp|Q9BVC3|DCC1_HUMAN	Q9BVC3	DSCC1	Sister chromatid cohesion protein DCC1 OS=Homo sapiens OX=9606 GN=DSCC1 PE=1 SV=2	1	11.2756	10.0316	11.8224	9.46461	8.85123	10.3188	9.033	8.19544	8.78084	9.99623	10.4885	12.8319	11.6537	8.49445	10.2024	8.55938			0.77875	0.996478	0.887175	1.35577	1.31662	0.823201	1.12946	1.04441			0.202244	1	0.11348
933	sp|P60981|DEST_HUMAN	P60981	DSTN	Destrin OS=Homo sapiens OX=9606 GN=DSTN PE=1 SV=3	4	9.58216	9.47698	10.0798	10.3769	9.33968	9.93082	10.0361	9.51537	9.78352	10.2948	10.8099	10.6837	10.1132	9.61755	10.0577	10.3019			1.02101	1.0863	1.07243	1.02956	1.08282	0.968455	1.00215	1.08266			0.227599	1	-0.0265278
934	sp|Q8TEA8|DTD1_HUMAN	Q8TEA8	DTD1	D-aminoacyl-tRNA deacylase 1 OS=Homo sapiens OX=9606 GN=DTD1 PE=1 SV=2	1	8.98778	9.43539	8.96979	9.1482	11.3506	9.73485	11.048	10.5035	9.15579	9.08396	9.68076	10.9362	10.688	10.3395	11.2317	9.70582			1.01869	0.962755	1.07926	1.19545	0.941623	1.06212	1.01663	0.924054			0.61727	1	-0.10739
935	sp|Q9NZJ0|DTL_HUMAN	Q9NZJ0	DTL	Denticleless protein homolog OS=Homo sapiens OX=9606 GN=DTL PE=1 SV=3	1	11.0401	8.67758	11.4378	9.24596	10.6763	9.03485	12.3673	9.13178	8.97328	9.12256	10.4137	10.7219	9.40265	9.28828	11.8347	8.63124			0.812792	1.05128	0.910469	1.15963	0.880699	1.02805	0.956935	0.945188			0.103011	1	-0.0349124
936	sp|Q8NBA8|DTWD2_HUMAN	Q8NBA8	DTWD2	tRNA-uridine aminocarboxypropyltransferase 2 OS=Homo sapiens OX=9606 GN=DTWD2 PE=1 SV=1	1	6.25647	12.6607	11.442	9.41101	7.65855	10.242	11.186	8.69452	9.01699	11.2605	9.10912	8.3571	13.0424	8.71766	11.2898	11.6553			1.44123	0.889408	0.796113	0.888013	1.70298	0.85117	1.00928	1.34053			0.421987	0.988099	0.278451
937	sp|P23919|KTHY_HUMAN	P23919	DTYMK	Thymidylate kinase OS=Homo sapiens OX=9606 GN=DTYMK PE=1 SV=4	1	10.9972	10.053	11.0109	8.98464	9.16937	10.0887	10.2656	9.05223	10.0158	8.95582	8.42288	11.1451	10.9881	10.9472	10.0398	9.86343			0.91076	0.890858	0.764959	1.24047	1.19835	1.08509	0.978005	1.08961			0.600075	1	0.211964
938	sp|Q6P1R4|DUS1L_HUMAN	Q6P1R4	DUS1L	tRNA-dihydrouridine(16/17) synthase [NAD(P)(+)]-like OS=Homo sapiens OX=9606 GN=DUS1L PE=1 SV=1	4	9.42803	10.1647	10.5571	9.56551	10.0673	10.5587	10.4062	10.1728	9.63928	10.8857	10.0341	9.9938	9.78035	9.30164	9.44813	9.99656			1.02241	1.07093	0.950459	1.04477	0.971496	0.880942	0.907934	0.982677			1.27213	1	-0.127467
939	sp|Q9NX74|DUS2_HUMAN	Q9NX74	DUS2	tRNA-dihydrouridine(20) synthase [NAD(P)+]-like OS=Homo sapiens OX=9606 GN=DUS2 PE=1 SV=1	1	9.78436	7.87616	10.2652	11.305	9.78668	7.12204	12.1673	12.8234	11.0823	9.18153	9.28141	10.0009	9.72423	9.6715	9.17776	10.7503			1.13265	1.16574	0.904167	0.884639	0.993619	1.35797	0.754297	0.838333			0.134661	1	-0.0769393
940	sp|Q96G46|DUS3L_HUMAN	Q96G46	DUS3L	tRNA-dihydrouridine(47) synthase [NAD(P)(+)]-like OS=Homo sapiens OX=9606 GN=DUS3L PE=1 SV=2	2	9.02601	10.3502	9.35308	10.108	11.3741	9.61109	9.27176	11.4681	10.2697	11.0624	9.08617	9.02564	9.31537	11.4066	9.8424	9.42941			1.13779	1.06881	0.971463	0.892925	0.818998	1.18682	1.06155	0.822229			0.197496	1	-0.0785698
941	sp|Q9UNI6|DUS12_HUMAN	Q9UNI6	DUSP12	Dual specificity protein phosphatase 12 OS=Homo sapiens OX=9606 GN=DUSP12 PE=1 SV=1	2	9.36235	10.079	10.4686	9.49934	9.71672	9.64318	9.47691	10.9067	9.99141	10.6942	10.1665	9.90998	9.97277	9.49569	10.2871	10.3296			1.06719	1.06104	0.971143	1.04323	1.02635	0.984706	1.08549	0.947092			0.280865	1	-0.0357247
942	sp|O95147|DUS14_HUMAN	O95147	DUSP14	Dual specificity protein phosphatase 14 OS=Homo sapiens OX=9606 GN=DUSP14 PE=1 SV=1	1	11.7049	10.8339	10.9896	8.96242	9.53978	11.8988	9.37974	11.6857	8.2301	9.87392	8.32735	9.40955	9.15499	8.73593	10.8127	10.4607			0.703131	0.911395	0.757748	1.04989	0.959664	0.734187	1.15277	0.895174			0.283762	1	0.128031
943	sp|Q9NRW4|DUS22_HUMAN	Q9NRW4	DUSP22	Dual specificity protein phosphatase 22 OS=Homo sapiens OX=9606 GN=DUSP22 PE=1 SV=1	1	11.4113	10.4829	9.78409	10.3432	10.1181	8.76692	9.49329	10.5188	10.3353	10.0566	10.0053	9.76545	8.05704	10.7289	9.45349	10.6793			0.905703	0.959329	1.02261	0.944138	0.796303	1.2238	0.995808	1.01526			0.163536	1	0.0580017
944	sp|P51452|DUS3_HUMAN	P51452	DUSP3	Dual specificity protein phosphatase 3 OS=Homo sapiens OX=9606 GN=DUSP3 PE=1 SV=1	2	10.3775	9.75485	10.8941	9.86226	10.0235	9.42342	9.7503	9.71175	9.77956	10.0778	10.8821	10.3914	9.34891	9.92578	9.94078	9.8559			0.94238	1.03311	0.998895	1.05365	0.932696	1.05331	1.01954	1.01484			0.019145	1	-0.00289915
945	sp|Q99956|DUS9_HUMAN	Q99956	DUSP9	Dual specificity protein phosphatase 9 OS=Homo sapiens OX=9606 GN=DUSP9 PE=1 SV=1	1	11.3813	8.20126	10.6364	9.00027	9.35247	10.1099	10.0914	9.27915	11.4323	9.62556	10.7238	9.07757	8.77616	10.223	10.4916	11.5977			1.00448	1.17367	1.00822	1.00859	0.938379	1.01118	1.03965	1.24987			0.033422	1	0.0101349
946	sp|P33316|DUT_HUMAN	P33316	DUT	Deoxyuridine 5'-triphosphate nucleotidohydrolase, mitochondrial OS=Homo sapiens OX=9606 GN=DUT PE=1 SV=4	2	10.0871	10.9344	9.55809	10.0165	10.6862	10.4653	10.5017	9.56133	10.1721	9.84779	9.66124	10.5687	9.82347	9.77796	9.62223	8.71573			1.00843	0.900624	1.01079	1.05512	0.919264	0.934318	0.916252	0.91156			0.950537	1	-0.10831
947	sp|O14640|DVL1_HUMAN	O14640	DVL1	Segment polarity protein dishevelled homolog DVL-1 OS=Homo sapiens OX=9606 GN=DVL1 PE=1 SV=2	1	9.23829	8.57984	10.4019	9.56725	10.2781	11.2443	8.96891	9.73408	10.2109	9.79804	11.5094	9.233	9.34619	9.0687	11.9749	10.8463			1.10528	1.14198	1.10647	0.965064	0.909334	0.806515	1.33516	1.11426			0.168728	1	-0.0762206
948	sp|O14641|DVL2_HUMAN	O14641	DVL2	Segment polarity protein dishevelled homolog DVL-2 OS=Homo sapiens OX=9606 GN=DVL2 PE=1 SV=1	1	9.72998	11.1558	7.77157	10.5793	10.1617	12.0008	9.27911	10.6136	8.49527	10.3519	10.0401	10.6434	9.65029	10.4924	8.91232	10.1225			0.873103	0.927936	1.2919	1.00606	0.949672	0.874309	0.960472	0.953731			0.376213	1	-0.117337
949	sp|Q14204|DYHC1_HUMAN	Q14204	DYNC1H1	Cytoplasmic dynein 1 heavy chain 1 OS=Homo sapiens OX=9606 GN=DYNC1H1 PE=1 SV=5	3	9.95022	9.87877	9.87934	9.55852	9.98671	10.4823	10.0242	10.2884	10.6817	9.42564	10.8165	10.2975	10.0895	9.79207	9.42822	9.42047			1.07351	0.954131	1.09486	1.07731	1.01029	0.934155	0.940546	0.915644			1.33234	1	-0.142961
950	sp|Q13409-2|DC1I2_HUMAN	Q13409-2	DYNC1I2	Isoform of Q13409, Isoform 2B of Cytoplasmic dynein 1 intermediate chain 2 OS=Homo sapiens OX=9606 GN=DYNC1I2	2	10.233	9.68372	10.0699	10.6808	10.3482	9.29773	9.36578	8.90348	11.0382	10.0154	11.2156	10.4931	8.66121	9.8449	10.4807	9.66824			1.07868	1.03425	1.11377	0.98242	0.836978	1.05885	1.11904	1.08589			0.164173	1	-0.0452015
951	sp|Q9Y6G9|DC1L1_HUMAN	Q9Y6G9	DYNC1LI1	Cytoplasmic dynein 1 light intermediate chain 1 OS=Homo sapiens OX=9606 GN=DYNC1LI1 PE=1 SV=3	2	8.96147	10.3927	9.90784	11.6738	9.03769	11.6377	8.97378	10.0817	9.15618	10.7158	8.84463	9.81292	9.81991	11.3904	9.15292	10.4406			1.02173	1.0311	0.89269	0.840593	1.08655	0.978751	1.01996	1.0356			0.735016	1	0.126714
952	sp|O43237|DC1L2_HUMAN	O43237	DYNC1LI2	Cytoplasmic dynein 1 light intermediate chain 2 OS=Homo sapiens OX=9606 GN=DYNC1LI2 PE=1 SV=1	1	10.3765	9.55077	9.75629	10.0499	9.37037	10.0679	9.96935	10.2735	11.767	9.92218	10.495	7.88632	9.23446	10.9277	8.84724	11.5056			1.13401	1.03889	1.07571	0.784717	0.985495	1.0854	0.887443	1.11993			0.0600052	1	0.0240651
953	sp|Q8NCM8|DYHC2_HUMAN	Q8NCM8	DYNC2H1	Cytoplasmic dynein 2 heavy chain 1 OS=Homo sapiens OX=9606 GN=DYNC2H1 PE=1 SV=4	1	9.53475	9.26516	10.9573	10.982	10.2289	8.31913	10.5869	10.1956	9.40554	11.8544	10.6179	9.59319	9.82854	8.60989	10.031	9.98982			0.986448	1.27946	0.969024	0.873535	0.960862	1.03495	0.94749	0.979815			0.162035	1	-0.052667
954	sp|Q8WVS4|DC2I1_HUMAN	Q8WVS4	DYNC2I1	Cytoplasmic dynein 2 intermediate chain 1 OS=Homo sapiens OX=9606 GN=DYNC2I1 PE=1 SV=3	1	8.44859	9.45908	10.9056	12.2664	9.23467	8.41987	9.24802	10.5719	10.239	9.14517	10.2071	11.659	9.31	9.56919	9.47062	11.8459			1.21192	0.966813	0.935953	0.950483	1.00816	1.1365	1.02407	1.1205			0.358025	1	0.0837345
955	sp|Q96EX3|DC2I2_HUMAN	Q96EX3	DYNC2I2	Cytoplasmic dynein 2 intermediate chain 2 OS=Homo sapiens OX=9606 GN=DYNC2I2 PE=1 SV=2	2	10.485	9.54697	10.4122	8.63247	10.4249	10.3608	9.73066	10.1566	10.1589	9.97226	10.5117	9.86486	10.0498	9.71024	9.72691	10.2557			0.968897	1.04455	1.00956	1.14276	0.964013	0.937213	0.999615	1.00975			0.737054	1	-0.0891304
956	sp|Q8TCX1|DC2L1_HUMAN	Q8TCX1	DYNC2LI1	Cytoplasmic dynein 2 light intermediate chain 1 OS=Homo sapiens OX=9606 GN=DYNC2LI1 PE=1 SV=1	1	8.23843	9.19773	12.7829	13.0484	10.3613	10.8104	10.1678	5.63613	11.5219	10.3266	11.027	12.1347	10.3908	9.06108	8.12534	7.16933			1.39856	1.12274	0.862637	0.92998	1.00285	0.838178	0.799128	1.27203			0.264644	1	-0.139997
957	sp|Q96FJ2|DYL2_HUMAN	Q96FJ2	DYNLL2	Dynein light chain 2, cytoplasmic OS=Homo sapiens OX=9606 GN=DYNLL2 PE=1 SV=1	1	10.6749	12.8405	8.75845	10.6775	8.89474	8.77991	11.6352	10.215	9.42249	10.7693	8.65047	10.4043	9.34252	8.57374	10.1422	10.2189			0.88268	0.8387	0.987672	0.974416	1.05034	0.976518	0.871686	1.00038			0.459246	1	0.0820276
958	sp|Q9NP97|DLRB1_HUMAN	Q9NP97	DYNLRB1	Dynein light chain roadblock-type 1 OS=Homo sapiens OX=9606 GN=DYNLRB1 PE=1 SV=3	2	10.5342	11.3253	9.88611	9.70752	9.75011	10.1572	10.0865	9.77278	10.8812	10.3169	10.0731	9.98628	9.98786	9.17898	9.52202	8.83397			1.03293	0.91096	1.01891	1.02872	1.02438	0.903696	0.944038	0.903936			0.627122	1	-0.0800513
959	sp|P63172|DYLT1_HUMAN	P63172	DYNLT1	Dynein light chain Tctex-type 1 OS=Homo sapiens OX=9606 GN=DYNLT1 PE=1 SV=1	2	10.193	9.29241	9.7631	9.45889	10.6689	8.85844	12.4559	11.2832	8.52165	8.58464	11.0755	11.4286	7.91346	9.90101	11.5627	9.03863			0.836029	0.923833	1.13442	1.20824	0.74173	1.11769	0.92829	0.801071			0.493923	1	-0.195014
960	sp|Q13627|DYR1A_HUMAN	Q13627	DYRK1A	Dual specificity tyrosine-phosphorylation-regulated kinase 1A OS=Homo sapiens OX=9606 GN=DYRK1A PE=1 SV=2	1	11.8659	10.9232	8.50041	9.56898	9.55881	8.64675	8.8865	9.86718	11.2055	10.3399	10.3107	11.4417	8.86803	10.8296	10.116	9.07091			0.94435	0.946594	1.21296	1.19571	0.927734	1.25244	1.13836	0.919301			0.0543638	1	-0.0231309
961	sp|Q86Y13|DZIP3_HUMAN	Q86Y13	DZIP3	E3 ubiquitin-protein ligase DZIP3 OS=Homo sapiens OX=9606 GN=DZIP3 PE=1 SV=2	2	10.653	9.73571	11.1994	10.4501	10.5994	9.54192	10.1396	9.3437	9.26903	9.10516	9.72681	9.98924	10.4658	9.95931	10.3171	9.50475			0.870089	0.935234	0.868513	0.955902	0.987396	1.04374	1.01751	1.01724			1.91341	1	0.164743
962	sp|Q5JPH6|SYEM_HUMAN	Q5JPH6	EARS2	Nondiscriminating glutamyl-tRNA synthetase EARS2, mitochondrial OS=Homo sapiens OX=9606 GN=EARS2 PE=1 SV=2	1	9.90403	9.79633	10.3475	9.77206	10.1353	9.67947	10.5036	9.77818	10.2364	9.80503	10.5033	10.2756	9.56485	9.2032	10.501	9.99418			1.03356	1.00089	1.01505	1.05153	0.943713	0.950796	0.999752	1.02209			1.02883	1	-0.0670376
963	sp|Q9H4W6|COE3_HUMAN	Q9H4W6	EBF3	Transcription factor COE3 OS=Homo sapiens OX=9606 GN=EBF3 PE=1 SV=2	1	11.6449	7.30031	13.2231	9.9785	8.99453	10.7821	10.9441	7.89979	12.092	12.6963	10.7473	7.1217	8.77999	9.68649	9.11718	8.9917			1.03839	1.73915	0.812768	0.713705	0.976147	0.898385	0.833066	1.13822			0.0991453	1	-0.0832962
964	sp|Q99848|EBP2_HUMAN	Q99848	EBNA1BP2	Probable rRNA-processing protein EBP2 OS=Homo sapiens OX=9606 GN=EBNA1BP2 PE=1 SV=2	1	8.68887	8.71437	9.30751	10.3731	10.0715	8.93018	10.022	11.3696	10.4657	10.4648	9.46864	11.3262	11.1378	10.8828	9.74072	9.03625			1.2045	1.20087	1.01731	1.09189	1.10588	1.21866	0.971934	0.794774			0.466746	1	-0.156516
965	sp|O95905|ECD_HUMAN	O95905	ECD	Protein ecdysoneless homolog OS=Homo sapiens OX=9606 GN=ECD PE=1 SV=1	2	8.95726	8.70019	11.2773	9.0005	8.92691	9.60855	10.7417	10.8637	10.7094	11.3939	10.3472	9.79134	11.2871	8.64529	10.5811	9.16845			1.19561	1.30962	0.91752	1.08787	1.2644	0.89975	0.985049	0.843951			0.488607	1	-0.181166
966	sp|Q13011|ECH1_HUMAN	Q13011	ECH1	Delta(3,5)-Delta(2,4)-dienoyl-CoA isomerase, mitochondrial OS=Homo sapiens OX=9606 GN=ECH1 PE=1 SV=2	3	9.2049	9.43169	10.5737	10.1486	10.8248	9.06062	9.16197	9.59176	12.0459	8.95211	10.7222	9.84883	10.0055	10.4292	10.7642	9.2341			1.30864	0.949153	1.01405	0.970464	0.924315	1.15105	1.17487	0.962711			0.0137121	1	-0.00564228
967	sp|Q9NTX5|ECHD1_HUMAN	Q9NTX5	ECHDC1	Ethylmalonyl-CoA decarboxylase OS=Homo sapiens OX=9606 GN=ECHDC1 PE=1 SV=2	1	12.197	8.28484	11.4874	6.78664	11.4867	7.25414	11.4243	6.33665	11.0546	10.6664	11.8622	12.8513	9.70468	9.89765	8.36305	10.3424			0.90634	1.28745	1.03262	1.89362	0.844859	1.36441	0.73204	1.63216			0.199349	1	-0.182067
968	sp|P30084|ECHM_HUMAN	P30084	ECHS1	Enoyl-CoA hydratase, mitochondrial OS=Homo sapiens OX=9606 GN=ECHS1 PE=1 SV=4	2	10.6845	10.9322	8.89075	8.83699	11.0816	11.1532	9.93918	9.84693	10.6448	9.45951	8.92047	10.7651	11.1685	9.21724	9.05225	9.4067			0.996291	0.865287	1.00334	1.21819	1.00785	0.82642	0.910764	0.955293			0.514369	1	-0.135014
969	sp|P42126|ECI1_HUMAN	P42126	ECI1	Enoyl-CoA delta isomerase 1, mitochondrial OS=Homo sapiens OX=9606 GN=ECI1 PE=1 SV=1	4	9.79956	11.0504	8.65679	10.1896	10.4275	9.32359	9.1608	10.4652	9.94109	10.0212	10.327	9.47208	10.0529	11.2288	9.50043	10.3831			1.01444	0.90686	1.19294	0.929583	0.964067	1.20434	1.03707	0.992158			0.19566	1	0.0569491
970	sp|O75521|ECI2_HUMAN	O75521	ECI2	Enoyl-CoA delta isomerase 2 OS=Homo sapiens OX=9606 GN=ECI2 PE=1 SV=4	4	10.2786	9.82132	10.6989	9.63549	9.83207	8.65911	10.5567	9.55292	10.2799	8.96258	10.7815	11.0375	10.0936	9.50899	10.7137	9.58712			1.00012	0.912564	1.00772	1.14551	1.0266	1.09815	1.01487	1.00358			0.158664	1	0.0310365
971	sp|Q5VYK3|ECM29_HUMAN	Q5VYK3	ECPAS	Proteasome adapter and scaffold protein ECM29 OS=Homo sapiens OX=9606 GN=ECPAS PE=1 SV=2	3	9.41649	9.84898	10.2967	12.1453	9.09805	11.5764	8.70748	10.5684	8.91807	10.7288	10.0919	8.88493	9.49882	10.5749	8.76761	10.8771			0.947069	1.08933	0.980105	0.731554	1.04405	0.913489	1.00691	1.02921			0.330332	1	0.104522
972	sp|Q9H8V3|ECT2_HUMAN	Q9H8V3	ECT2	Protein ECT2 OS=Homo sapiens OX=9606 GN=ECT2 PE=1 SV=4	4	10.0015	10.1824	10.5074	9.92792	9.99355	10.2948	10.058	10.1616	10.2213	9.26151	9.68216	9.53333	10.0518	9.76582	10.4165	9.94045			1.02197	0.90956	0.921459	0.960255	1.00583	0.94862	1.03564	0.978233			0.581946	1	0.0582453
973	sp|Q96F86|EDC3_HUMAN	Q96F86	EDC3	Enhancer of mRNA-decapping protein 3 OS=Homo sapiens OX=9606 GN=EDC3 PE=1 SV=1	2	9.90456	10.3088	9.70756	11.052	8.97434	9.46793	11.5143	9.52343	10.2153	10.0895	8.94572	9.99821	9.74264	9.78932	9.96964	10.7968			1.03138	0.978727	0.921521	0.904652	1.08561	1.03395	0.865847	1.13371			0.441872	1	0.0972071
974	sp|Q6P2E9|EDC4_HUMAN	Q6P2E9	EDC4	Enhancer of mRNA-decapping protein 4 OS=Homo sapiens OX=9606 GN=EDC4 PE=1 SV=1	1	8.92488	10.7474	10.5712	9.66435	10.6357	8.95972	10.4737	8.75854	9.23276	8.77732	12.3447	9.444	9.87563	9.96743	12.2158	9.40672			1.0345	0.816689	1.16777	0.9772	0.928534	1.11247	1.16633	1.07401			0.351046	1	0.106126
975	sp|Q9BZQ6|EDEM3_HUMAN	Q9BZQ6	EDEM3	ER degradation-enhancing alpha-mannosidase-like protein 3 OS=Homo sapiens OX=9606 GN=EDEM3 PE=1 SV=2	2	10.2506	9.85464	10.3634	8.89192	10.7751	9.20769	10.3541	10.3391	10.5267	9.88265	9.86187	9.68395	10.3976	9.95034	10.9904	8.66981			1.02693	1.00284	0.951603	1.08907	0.964966	1.08066	1.06146	0.838549			0.211298	1	-0.0503738
976	sp|Q15075|EEA1_HUMAN	Q15075	EEA1	Early endosome antigen 1 OS=Homo sapiens OX=9606 GN=EEA1 PE=1 SV=2	3	8.40691	8.73467	10.3009	9.51133	10.9483	10.5775	10.47	10.1534	9.48242	9.24307	10.049	10.596	10.4671	11.4522	9.68452	9.92251			1.12793	1.0582	0.975548	1.11404	0.956044	1.08269	0.924977	0.977256			0.868945	1	-0.117829
977	sp|O75530|EED_HUMAN	O75530	EED	Polycomb protein EED OS=Homo sapiens OX=9606 GN=EED PE=1 SV=2	1	11.0085	11.6718	8.22436	9.73623	9.89143	8.93033	10.5609	10.4284	7.35414	10.8367	7.95151	9.88429	13.3303	8.67155	9.99105	11.5285			0.668044	0.928446	0.966824	1.01521	1.34766	0.971023	0.946037	1.1055			0.80523	1	0.292173
978	sp|P68104|EF1A1_HUMAN	P68104	EEF1A1	Elongation factor 1-alpha 1 OS=Homo sapiens OX=9606 GN=EEF1A1 PE=1 SV=1	3	9.95852	9.89722	9.93859	9.81844	9.41386	10.3409	9.78017	10.1655	10.4912	9.85959	11.2057	9.91584	10.0839	9.9768	9.56045	9.59326			1.05349	0.996198	1.1275	1.00992	1.07118	0.96479	0.977535	0.943706			0.69578	1	-0.0814832
979	sp|Q05639|EF1A2_HUMAN	Q05639	EEF1A2	Elongation factor 1-alpha 2 OS=Homo sapiens OX=9606 GN=EEF1A2 PE=1 SV=1	4	9.78447	10.6084	9.64122	10.102	9.27137	9.85695	8.93309	10.7071	9.97956	10.0999	9.68389	10.9636	9.66097	10.4448	9.91374	10.349			1.01994	0.952063	1.00443	1.08529	1.04202	1.05964	1.10978	0.966554			0.298793	1	0.0405212
980	sp|P24534|EF1B_HUMAN	P24534	EEF1B2	Elongation factor 1-beta OS=Homo sapiens OX=9606 GN=EEF1B2 PE=1 SV=3	4	10.1456	10.7967	9.56553	10.6126	9.14102	10.9058	9.66473	10.278	8.99913	10.5712	9.34988	10.6008	9.11038	10.225	9.30353	10.7302			0.887002	0.979116	0.977455	0.998883	0.996648	0.937583	0.962626	1.04401			0.302475	1	0.0368254
981	sp|P29692-2|EF1D_HUMAN	P29692-2	EEF1D	Isoform of P29692, Isoform 2 of Elongation factor 1-delta OS=Homo sapiens OX=9606 GN=EEF1D	5	10.8907	9.53522	10.2111	10.6674	10.186	10.5394	10.3084	9.59823	10.1971	10.261	9.8602	10.08	9.65027	9.17864	9.76249	9.07378			0.936314	1.07612	0.965633	0.944938	0.947407	0.870885	0.947042	0.94536			0.676059	1	-0.0789229
982	sp|O43324|MCA3_HUMAN	O43324	EEF1E1	Eukaryotic translation elongation factor 1 epsilon-1 OS=Homo sapiens OX=9606 GN=EEF1E1 PE=1 SV=1	1	8.80007	9.47701	10.6575	10.0678	9.48644	11.1956	10.4319	9.265	8.6124	11.3052	11.7124	8.7544	10.741	9.15533	10.0285	10.3095			0.978673	1.19291	1.09898	0.869544	1.13225	0.817761	0.961332	1.11273			0.107204	1	-0.0429318
983	sp|P26641|EF1G_HUMAN	P26641	EEF1G	Elongation factor 1-gamma OS=Homo sapiens OX=9606 GN=EEF1G PE=1 SV=3	1	9.38979	14.6837	9.15866	8.54551	9.07923	12.9372	7.08058	11.2368	9.94305	9.96735	10.2052	9.63463	9.03364	8.81054	9.42027	10.8738			1.05892	0.678802	1.11427	1.12745	0.994979	0.681022	1.33044	0.967693			0.0159352	1	-0.0124472
984	sp|P13639|EF2_HUMAN	P13639	EEF2	Elongation factor 2 OS=Homo sapiens OX=9606 GN=EEF2 PE=1 SV=4	3	9.5026	10.0641	9.84445	10.5008	8.71859	10.3791	9.46888	10.4912	9.34833	10.3833	10.3421	11.2626	9.75842	10.3065	9.01886	10.6102			0.983765	1.03172	1.05055	1.07255	1.11927	0.993007	0.952474	1.01135			0.160733	1	-0.0237913
985	sp|Q96C19|EFHD2_HUMAN	Q96C19	EFHD2	EF-hand domain-containing protein D2 OS=Homo sapiens OX=9606 GN=EFHD2 PE=1 SV=1	2	10.396	9.60894	11.118	9.41873	9.32547	9.75768	10.7581	10.5032	9.85787	9.25075	10.3367	9.92888	10.4281	10.2292	9.97457	9.10779			0.948234	0.962724	0.929731	1.05416	1.11824	1.04833	0.92717	0.867144			0.0715401	1	0.0187684
986	sp|Q7Z2Z2|EFL1_HUMAN	Q7Z2Z2	EFL1	Elongation factor-like GTPase 1 OS=Homo sapiens OX=9606 GN=EFL1 PE=1 SV=2	2	8.55701	7.98977	11.608	8.99835	11.4485	10.7666	10.0406	8.18384	10.23	11.7796	10.5572	8.04813	10.2255	10.6545	11.2287	9.68371			1.19551	1.47433	0.909476	0.894401	0.893175	0.989584	1.11833	1.18327			0.14064	1	-0.0734357
987	sp|Q14156|EFR3A_HUMAN	Q14156	EFR3A	Protein EFR3 homolog A OS=Homo sapiens OX=9606 GN=EFR3A PE=1 SV=2	1	7.57831	10.4822	9.46403	9.30889	10.0114	10.5488	12.0917	9.50454	10.0185	9.01437	10.0623	7.41138	10.3178	13.5029	9.34838	11.3344			1.322	0.859966	1.06322	0.796162	1.0306	1.28004	0.773126	1.19252			0.138877	1	0.0844545
988	sp|Q15029|U5S1_HUMAN	Q15029	EFTUD2	116 kDa U5 small nuclear ribonucleoprotein component OS=Homo sapiens OX=9606 GN=EFTUD2 PE=1 SV=1	1	9.8838	9.2683	10.2735	8.54309	8.96581	10.6708	11.3747	10.0852	9.53768	10.0245	12.3072	9.76084	10.4721	8.68673	9.75792	10.3878			0.964981	1.08159	1.19796	1.14254	1.168	0.814063	0.857862	1.03001			0.645136	1	-0.191456
989	sp|Q8NDI1|EHBP1_HUMAN	Q8NDI1	EHBP1	EH domain-binding protein 1 OS=Homo sapiens OX=9606 GN=EHBP1 PE=1 SV=3	1	8.77716	9.1258	10.0575	9.18722	10.6532	11.8463	9.15047	9.54577	11.7041	9.04117	9.41856	9.96587	10.6762	10.8582	10.4043	9.58826			1.33347	0.990727	0.936471	1.08475	1.00215	0.916592	1.13702	1.00445			0.281739	1	-0.0888234
990	sp|Q9H4M9|EHD1_HUMAN	Q9H4M9	EHD1	EH domain-containing protein 1 OS=Homo sapiens OX=9606 GN=EHD1 PE=1 SV=2	1	9.14762	9.13083	12.4657	11.7203	8.38588	10.4359	11.7098	10.4852	8.551	8.7615	10.8135	10.9779	9.32341	10.4147	8.25263	9.42414			0.934778	0.95955	0.867455	0.936658	1.1118	0.99796	0.70476	0.898806			0.0301799	1	-0.0130861
991	sp|Q9NZN3|EHD3_HUMAN	Q9NZN3	EHD3	EH domain-containing protein 3 OS=Homo sapiens OX=9606 GN=EHD3 PE=1 SV=2	2	10.7614	9.2922	11.6936	8.08303	9.30834	7.1516	10.6594	10.5669	12.2064	11.6896	8.00835	9.25599	10.4088	12.4864	10.4286	7.99926			1.13428	1.25801	0.68485	1.14511	1.11823	1.74597	0.978346	0.757012			0.105921	1	0.0924442
992	sp|Q9H223|EHD4_HUMAN	Q9H223	EHD4	EH domain-containing protein 4 OS=Homo sapiens OX=9606 GN=EHD4 PE=1 SV=1	4	10.0928	10.7135	10.2548	10.5079	9.09085	10.2755	9.39435	9.6762	10.1332	9.85607	10.1842	10.4072	9.07216	9.64902	10.5744	10.118			1.00401	0.919966	0.99311	0.990415	0.997944	0.939034	1.12561	1.04566			0.498501	1	0.0699594
993	sp|Q08426|ECHP_HUMAN	Q08426	EHHADH	Peroxisomal bifunctional enzyme OS=Homo sapiens OX=9606 GN=EHHADH PE=1 SV=3	1	11.0402	9.48171	9.7176	11.1192	9.78058	10.465	10.5971	10.4839	9.94651	9.27415	10.2854	9.25726	9.29029	9.60003	10.1812	9.4798			0.900938	0.978109	1.05843	0.832544	0.949871	0.917345	0.960755	0.904222			0.039923	1	-0.0091919
994	sp|O14681|EI24_HUMAN	O14681	EI24	Etoposide-induced protein 2.4 homolog OS=Homo sapiens OX=9606 GN=EI24 PE=1 SV=4	1	11.6714	8.21707	8.5275	8.75207	10.2115	8.79227	12.5025	9.45415	11.7337	10.2861	10.0092	10.1728	10.2055	10.6916	10.6929	8.07974			1.00534	1.2518	1.17376	1.16234	0.999419	1.21603	0.855264	0.854624			0.825957	1	-0.237677
995	sp|P47813|IF1AX_HUMAN	P47813	EIF1AX	Eukaryotic translation initiation factor 1A, X-chromosomal OS=Homo sapiens OX=9606 GN=EIF1AX PE=1 SV=2	2	9.17919	10.4463	10.0254	9.73997	10.1566	9.63304	10.5047	9.23417	11.0718	10.3429	9.99535	9.01943	10.1823	11.1454	9.75323	9.57018			1.20618	0.990099	0.997007	0.926022	1.00253	1.157	0.928468	1.03639			0.0141207	1	0.00440678
996	sp|O60739|EIF1B_HUMAN	O60739	EIF1B	Eukaryotic translation initiation factor 1b OS=Homo sapiens OX=9606 GN=EIF1B PE=1 SV=2	1	9.81159	10.1801	10.6799	10.5997	8.89474	10.146	10.7557	9.72839	10.2745	9.79725	9.75617	9.29675	10.5468	9.71565	9.28095	10.5358			1.04718	0.962397	0.913507	0.877073	1.18574	0.957585	0.862883	1.08299			0.364638	1	0.0985111
997	sp|Q9BY44|EIF2A_HUMAN	Q9BY44	EIF2A	Eukaryotic translation initiation factor 2A OS=Homo sapiens OX=9606 GN=EIF2A PE=1 SV=3	2	9.89365	9.82423	10.3764	9.78187	10.4521	9.28728	10.1712	10.1305	10.0505	9.59506	11.2011	10.5201	9.92979	8.65907	10.8909	9.23629			1.01585	0.976673	1.07947	1.07547	0.950027	0.932358	1.07076	0.911732			0.808453	1	-0.103403
998	sp|P19525|E2AK2_HUMAN	P19525	EIF2AK2	Interferon-induced, double-stranded RNA-activated protein kinase OS=Homo sapiens OX=9606 GN=EIF2AK2 PE=1 SV=2	1	9.85179	10.0722	10.6708	8.90368	8.66098	8.91826	9.54617	10.2807	10.9332	10.9776	10.2663	8.57901	9.96914	10.0503	11.0206	11.2993			1.10977	1.08988	0.962093	0.963536	1.15104	1.12694	1.15445	1.09908			1.07394	1	0.13844
999	sp|Q9P2K8|E2AK4_HUMAN	Q9P2K8	EIF2AK4	eIF-2-alpha kinase GCN2 OS=Homo sapiens OX=9606 GN=EIF2AK4 PE=1 SV=3	1	9.62093	9.67335	10.8337	9.88923	9.54976	9.00219	11.1013	9.11313	10.5106	10.6581	10.5547	10.0109	9.22251	10.1134	10.1841	9.96214			1.09247	1.1018	0.974253	1.0123	0.965732	1.12344	0.917377	1.09316			0.143732	1	-0.0314358
1000	sp|Q14232|EI2BA_HUMAN	Q14232	EIF2B1	Translation initiation factor eIF2B subunit alpha OS=Homo sapiens OX=9606 GN=EIF2B1 PE=1 SV=1	3	9.96983	10.4796	9.56901	10.8587	10.3548	10.1943	8.99381	10.3233	8.90621	10.9525	9.36182	10.51	10.6811	9.62248	8.92426	10.2982			0.893316	1.04512	0.978348	0.967891	1.03151	0.943905	0.992267	0.997566			0.231711	1	0.0311277
1001	sp|Q9UI10|EI2BD_HUMAN	Q9UI10	EIF2B4	Translation initiation factor eIF2B subunit delta OS=Homo sapiens OX=9606 GN=EIF2B4 PE=1 SV=2	1	8.57535	8.81905	9.5927	10.3977	10.4198	9.5968	10.7501	9.13499	10.1195	10.8619	12.1648	10.0226	10.2644	9.38846	9.73379	10.1581			1.18007	1.23164	1.26813	0.963927	0.98508	0.978291	0.905463	1.112			1.01406	0.987968	-0.21815
1002	sp|Q13144|EI2BE_HUMAN	Q13144	EIF2B5	Translation initiation factor eIF2B subunit epsilon OS=Homo sapiens OX=9606 GN=EIF2B5 PE=1 SV=3	1	9.43654	9.24112	9.15999	12.3735	10.405	10.3626	11.6914	8.95088	9.76639	9.4192	11.0815	9.59827	9.69751	9.3334	10.1199	9.36276			1.03495	1.01927	1.20977	0.775711	0.932002	0.900683	0.865588	1.04602			0.261707	1	-0.0953196
1003	sp|P41214|EIF2D_HUMAN	P41214	EIF2D	Eukaryotic translation initiation factor 2D OS=Homo sapiens OX=9606 GN=EIF2D PE=1 SV=3	1	10.9863	9.14123	5.7261	15.1693	7.97153	11.9677	12.593	7.94851	8.70274	8.39949	9.70473	9.05065	10.8262	9.14828	11.6415	11.0228			0.792145	0.918857	1.69482	0.596644	1.35811	0.764414	0.924442	1.38678			0.222467	1	0.213648
1004	sp|P05198|IF2A_HUMAN	P05198	EIF2S1	Eukaryotic translation initiation factor 2 subunit 1 OS=Homo sapiens OX=9606 GN=EIF2S1 PE=1 SV=3	2	10.2096	8.87121	9.66229	11.7057	11.1561	8.3342	9.96866	8.28865	9.28832	8.29643	11.5758	9.83316	9.69402	10.7614	9.78213	12.5724			0.909764	0.935208	1.19803	0.840031	0.868942	1.29123	0.981288	1.51682			0.506246	1	0.240943
1005	sp|P20042|IF2B_HUMAN	P20042	EIF2S2	Eukaryotic translation initiation factor 2 subunit 2 OS=Homo sapiens OX=9606 GN=EIF2S2 PE=1 SV=2	3	8.7454	9.589	11.1812	9.88792	11.5902	8.4579	8.17263	9.06009	11.5645	10.3738	10.811	9.99986	10.3626	9.88229	9.55172	10.7699			1.32235	1.08185	0.966896	1.01132	0.894082	1.16841	1.16875	1.18872			0.0325841	1	0.0132794
1006	sp|Q2VIR3|IF2GL_HUMAN	Q2VIR3	EIF2S3B	Eukaryotic translation initiation factor 2 subunit 3B OS=Homo sapiens OX=9606 GN=EIF2S3B PE=1 SV=2	5	9.32498	10.4806	9.98354	10.4091	9.21066	9.71808	9.70295	10.1522	9.98205	10.0025	10.4877	9.84421	9.88341	10.2444	10.4125	10.1612			1.07046	0.954382	1.0505	0.945731	1.07304	1.05415	1.07313	1.00089			0.563791	1	0.0648606
1007	sp|Q14152|EIF3A_HUMAN	Q14152	EIF3A	Eukaryotic translation initiation factor 3 subunit A OS=Homo sapiens OX=9606 GN=EIF3A PE=1 SV=1	2	10.8968	11.7522	9.38503	9.24803	10.3588	11.8434	10.0136	11.1775	7.28001	11.8096	9.11867	10.9117	9.52549	9.91385	8.55043	8.21495			0.668089	1.00488	0.971619	1.17989	0.919559	0.83708	0.853879	0.734955			0.377406	1	-0.167993
1008	sp|P55884|EIF3B_HUMAN	P55884	EIF3B	Eukaryotic translation initiation factor 3 subunit B OS=Homo sapiens OX=9606 GN=EIF3B PE=1 SV=3	4	10.4737	9.21519	10.3588	10.2089	10.3804	9.38705	10.4689	9.65882	9.86287	9.79481	10.7493	9.91843	10.3407	9.09252	10.1258	9.96378			0.94168	1.0629	1.03769	0.971544	0.996173	0.968624	0.967226	1.03157			0.136957	1	-0.0169485
1009	sp|Q99613|EIF3C_HUMAN	Q99613	EIF3C	Eukaryotic translation initiation factor 3 subunit C OS=Homo sapiens OX=9606 GN=EIF3C PE=1 SV=1	5	10.1608	9.5661	10.9805	9.70359	9.33436	9.77895	9.83723	9.4322	10.9862	9.9627	10.4941	10.3731	10.4208	9.2801	10.1467	9.54251			1.08123	1.04146	0.955706	1.069	1.11639	0.948987	1.03146	1.01169			0.0823771	1	-0.0143528
1010	sp|O15371|EIF3D_HUMAN	O15371	EIF3D	Eukaryotic translation initiation factor 3 subunit D OS=Homo sapiens OX=9606 GN=EIF3D PE=1 SV=1	1	10.0094	9.52245	10.1407	9.64723	9.84634	9.31473	10.7986	10.1999	9.09934	10.1826	9.88831	10.368	10.7622	10.5599	9.17286	10.4875			0.90908	1.06932	0.975114	1.07472	1.09302	1.13368	0.84945	1.02819			0.0708239	1	0.0218174
1011	sp|P60228|EIF3E_HUMAN	P60228	EIF3E	Eukaryotic translation initiation factor 3 subunit E OS=Homo sapiens OX=9606 GN=EIF3E PE=1 SV=1	2	10.3351	10.4879	9.93233	10.2507	10.1786	10.2912	9.71439	8.95511	10.133	10.6798	10.2035	9.75345	9.19928	9.80351	10.1704	9.91158			0.980438	1.01829	1.02731	0.951487	0.903788	0.952607	1.04694	1.10681			0.0381567	1	0.00795619
1012	sp|O00303|EIF3F_HUMAN	O00303	EIF3F	Eukaryotic translation initiation factor 3 subunit F OS=Homo sapiens OX=9606 GN=EIF3F PE=1 SV=1	2	9.887	11.2427	8.73311	10.3469	8.98236	11.0333	9.4693	10.3566	8.723	10.6774	9.5294	10.7109	9.4265	11.5259	9.21602	10.1398			0.882269	0.949712	1.09118	1.03518	1.04945	1.04465	0.973253	0.979066			0.184422	1	0.0355969
1013	sp|O75821|EIF3G_HUMAN	O75821	EIF3G	Eukaryotic translation initiation factor 3 subunit G OS=Homo sapiens OX=9606 GN=EIF3G PE=1 SV=2	3	10.2548	10.1934	9.88333	10.3687	9.67053	10.4773	9.71174	9.25785	9.39471	10.061	9.55639	10.7308	10.2614	9.83663	9.68846	10.653			0.916128	0.987008	0.96692	1.03491	1.0611	0.938851	0.997603	1.1507			0.524518	1	0.0844615
1014	sp|O15372|EIF3H_HUMAN	O15372	EIF3H	Eukaryotic translation initiation factor 3 subunit H OS=Homo sapiens OX=9606 GN=EIF3H PE=1 SV=1	1	10.4751	10.9423	9.18845	7.56165	13.0187	7.73702	11.0022	9.36053	10.3518	9.46013	9.37938	13.238	8.22257	10.1091	12.4558	7.49733			0.988221	0.864546	1.02078	1.75067	0.631599	1.30659	1.13211	0.800951			0.335639	1	-0.257202
1015	sp|Q13347|EIF3I_HUMAN	Q13347	EIF3I	Eukaryotic translation initiation factor 3 subunit I OS=Homo sapiens OX=9606 GN=EIF3I PE=1 SV=1	1	7.85179	10.0245	9.07969	7.92373	9.18516	13.1894	10.2339	13.1724	9.67726	12.575	8.35032	9.8412	10.3381	9.72467	9.80033	9.03249			1.23249	1.25443	0.919671	1.24199	1.12553	0.737311	0.957634	0.685713			1.07655	1	-0.42407
1016	sp|O75822|EIF3J_HUMAN	O75822	EIF3J	Eukaryotic translation initiation factor 3 subunit J OS=Homo sapiens OX=9606 GN=EIF3J PE=1 SV=2	1	8.9885	9.35087	10.0007	10.9212	8.46511	10.1458	12.3286	10.2471	12.1461	14.4099	8.43801	9.31455	6.54539	8.99281	9.33984	10.3656			1.35129	1.54102	0.843744	0.852891	0.77322	0.886357	0.757576	1.01156			0.708326	1	-0.378143
1017	sp|Q9UBQ5|EIF3K_HUMAN	Q9UBQ5	EIF3K	Eukaryotic translation initiation factor 3 subunit K OS=Homo sapiens OX=9606 GN=EIF3K PE=1 SV=1	1	10.7099	8.93486	11.0157	9.9327	8.66814	8.46052	10.0502	10.0479	11.1607	11.1521	11.1055	9.64246	10.273	9.83565	10.4157	8.59489			1.04209	1.24815	1.00816	0.970779	1.18515	1.16254	1.03637	0.855389			0.0382788	1	-0.0149197
1018	sp|Q9Y262|EIF3L_HUMAN	Q9Y262	EIF3L	Eukaryotic translation initiation factor 3 subunit L OS=Homo sapiens OX=9606 GN=EIF3L PE=1 SV=1	2	10.1055	10.4321	9.38457	10.9117	9.9513	9.74364	8.03189	10.3147	9.27268	10.9845	9.29198	9.63646	9.49563	11.9792	9.43108	11.0332			0.917592	1.05295	0.990135	0.883133	0.95421	1.22944	1.1742	1.06965			1.02806	1	0.20061
1019	sp|Q7L2H7|EIF3M_HUMAN	Q7L2H7	EIF3M	Eukaryotic translation initiation factor 3 subunit M OS=Homo sapiens OX=9606 GN=EIF3M PE=1 SV=1	1	9.28405	10.4563	8.75824	9.93105	11.7724	8.95135	10.6635	9.44754	9.46071	10.4174	7.68802	11.2036	8.23462	11.0656	9.24489	13.4208			1.01903	0.996276	0.877805	1.12814	0.699488	1.23619	0.866967	1.42056			0.0282305	1	0.0207631
1020	sp|P60842|IF4A1_HUMAN	P60842	EIF4A1	Eukaryotic initiation factor 4A-I OS=Homo sapiens OX=9606 GN=EIF4A1 PE=1 SV=1	1	8.91164	12.1915	9.31963	11.8753	7.5621	10.7486	10.408	10.8425	10.4782	11.0558	6.84452	11.605	10.0525	10.0895	7.50583	10.5094			1.17579	0.90685	0.73442	0.977235	1.32932	0.938682	0.721158	0.969279			0.0737368	1	0.0471881
1021	sp|Q14240|IF4A2_HUMAN	Q14240	EIF4A2	Eukaryotic initiation factor 4A-II OS=Homo sapiens OX=9606 GN=EIF4A2 PE=1 SV=2	2	8.64155	10.2528	10.1115	11.9281	10.708	10.0544	9.30641	10.4508	8.49139	9.90604	10.3007	10.1256	9.08133	10.2462	10.0284	10.3668			0.982624	0.96618	1.01871	0.848883	0.848087	1.01908	1.07758	0.991969			0.176305	1	0.0425625
1022	sp|P38919|IF4A3_HUMAN	P38919	EIF4A3	Eukaryotic initiation factor 4A-III OS=Homo sapiens OX=9606 GN=EIF4A3 PE=1 SV=4	1	10.0754	9.3718	10.1598	9.64885	7.00168	10.4322	11.7592	10.3353	10.045	11.1601	8.81044	9.93723	10.9946	9.47945	10.2013	10.5876			0.996984	1.19082	0.867187	1.02989	1.57028	0.90867	0.86752	1.02442			0.108197	1	0.0645309
1023	sp|P23588|IF4B_HUMAN	P23588	EIF4B	Eukaryotic translation initiation factor 4B OS=Homo sapiens OX=9606 GN=EIF4B PE=1 SV=2	2	9.9611	10.8048	10.953	11.0862	9.65593	10.6241	10.518	10.3795	10.2978	10.2157	8.8887	8.55453	10.0548	9.78549	8.54609	9.67423			1.0338	0.945478	0.811532	0.771638	1.04131	0.921068	0.812522	0.932052			0.199244	1	0.061736
1024	sp|P06730|IF4E_HUMAN	P06730	EIF4E	Eukaryotic translation initiation factor 4E OS=Homo sapiens OX=9606 GN=EIF4E PE=1 SV=2	2	9.52128	11.5579	8.48643	10.2878	9.14719	10.4976	8.9127	11.4183	8.85678	10.4941	9.01027	10.6463	9.32935	10.6028	9.64616	11.5851			0.930209	0.907958	1.06173	1.03484	1.01991	1.01002	1.08229	1.0146			0.519237	1	0.0714249
1025	sp|O60573|IF4E2_HUMAN	O60573	EIF4E2	Eukaryotic translation initiation factor 4E type 2 OS=Homo sapiens OX=9606 GN=EIF4E2 PE=1 SV=1	2	10.9672	9.77044	9.88189	9.26509	10.3988	10.0901	9.37596	9.39452	10.278	10.264	9.31793	10.018	10.3852	10.8194	9.00351	10.77			0.937165	1.05051	0.94293	1.08127	0.998686	1.07228	0.960276	1.14642			0.316518	1	0.0580036
1026	sp|Q13541|4EBP1_HUMAN	Q13541	EIF4EBP1	Eukaryotic translation initiation factor 4E-binding protein 1 OS=Homo sapiens OX=9606 GN=EIF4EBP1 PE=1 SV=3	2	10.4593	10.8025	10.4656	10.8705	8.63758	7.45648	11.9457	8.91794	10.7069	10.2355	10.5877	11.5437	10.5043	9.99176	8.51512	8.35941			1.02367	0.947507	1.01167	1.06193	1.21611	1.34001	0.712819	0.93737			0.025217	1	0.0158587
1027	sp|Q9NRA8|4ET_HUMAN	Q9NRA8	EIF4ENIF1	Eukaryotic translation initiation factor 4E transporter OS=Homo sapiens OX=9606 GN=EIF4ENIF1 PE=1 SV=2	3	9.10027	10.0262	9.91092	9.8001	10.0207	10.373	10.1186	10.3442	10.098	10.306	10.2293	9.063	10.0946	9.63772	10.5853	10.2922			1.10963	1.02792	1.03212	0.924787	1.00738	0.929117	1.04612	0.99498			0.24977	1	-0.0400702
1028	sp|Q04637|IF4G1_HUMAN	Q04637	EIF4G1	Eukaryotic translation initiation factor 4 gamma 1 OS=Homo sapiens OX=9606 GN=EIF4G1 PE=1 SV=4	2	10.5	9.72205	9.7281	10.5072	9.48705	9.37195	10.2976	8.90544	10.6549	11.0538	11.1574	10.0434	10.3234	10.1899	9.66857	8.38907			1.01475	1.13699	1.14693	0.955863	1.08816	1.08728	0.938918	0.942016			0.329807	1	-0.0683713
1029	sp|P78344|IF4G2_HUMAN	P78344	EIF4G2	Eukaryotic translation initiation factor 4 gamma 2 OS=Homo sapiens OX=9606 GN=EIF4G2 PE=1 SV=1	2	9.44149	9.10032	10.4279	11.0139	11.4297	9.49755	10.1812	9.01392	10.0399	11.4274	9.47647	10.0384	9.25803	10.6146	8.87633	10.1629			1.06339	1.25572	0.908762	0.911427	0.81	1.11761	0.87184	1.12747			0.185764	1	-0.0784283
1030	sp|O43432|IF4G3_HUMAN	O43432	EIF4G3	Eukaryotic translation initiation factor 4 gamma 3 OS=Homo sapiens OX=9606 GN=EIF4G3 PE=1 SV=2	2	9.7634	10.1059	10.5293	11.2831	10.1445	11.8093	9.33396	8.627	10.1487	10.9549	10.1912	9.84309	9.00408	9.28994	8.96541	10.0063			1.03946	1.08401	0.96789	0.872377	0.887583	0.786662	0.960515	1.15989			0.20962	1	-0.0726297
1031	sp|Q15056|IF4H_HUMAN	Q15056	EIF4H	Eukaryotic translation initiation factor 4H OS=Homo sapiens OX=9606 GN=EIF4H PE=1 SV=5	3	11.0423	10.3048	11.284	9.04502	9.93673	9.45466	9.48213	10.2927	9.28319	11.4076	10.3479	7.88954	9.53904	10.5874	10.2863	9.81668			0.840695	1.10701	0.917037	0.872252	0.959978	1.1198	1.0848	0.953747			0.639929	1	0.144809
1032	sp|P55010|IF5_HUMAN	P55010	EIF5	Eukaryotic translation initiation factor 5 OS=Homo sapiens OX=9606 GN=EIF5 PE=1 SV=2	4	9.52759	9.08267	9.75137	9.71612	10.0642	10.1572	9.39659	10.6268	9.00599	10.1882	10.108	9.97017	10.745	10.7946	10.0558	10.8097			0.945253	1.12172	1.03658	1.02615	1.06765	1.06276	1.07016	1.01722			0.240438	1	0.0327877
1033	sp|P63241|IF5A1_HUMAN	P63241	EIF5A	Eukaryotic translation initiation factor 5A-1 OS=Homo sapiens OX=9606 GN=EIF5A PE=1 SV=2	3	9.79965	10.6719	8.92636	10.6103	8.96085	10.478	8.41398	11.2058	9.10531	11.1855	8.95048	11.4539	9.24857	10.8544	8.91254	11.2225			0.929146	1.04813	1.0027	1.0795	1.03211	1.03592	1.05925	1.00149			0.203018	1	0.0264147
1034	sp|O60841|IF2P_HUMAN	O60841	EIF5B	Eukaryotic translation initiation factor 5B OS=Homo sapiens OX=9606 GN=EIF5B PE=1 SV=4	1	10.0445	9.826	8.29324	10.8804	9.07809	13.485	12.3223	9.506	8.29083	11.1937	8.18999	10.7075	9.18224	10.5928	7.75617	10.6512			0.825408	1.13919	0.98755	0.98411	1.01147	0.78553	0.62944	1.12047			0.353183	1	-0.176391
1035	sp|P56537|IF6_HUMAN	P56537	EIF6	Eukaryotic translation initiation factor 6 OS=Homo sapiens OX=9606 GN=EIF6 PE=1 SV=1	3	9.98833	9.56909	10.3712	10.0296	10.1786	10.4501	9.07642	10.2014	10.0424	10.6014	10.2404	9.38498	9.22822	10.214	10.0722	10.3515			1.00541	1.10788	0.987388	0.935725	0.906633	0.977405	1.10971	1.01471			0.049293	1	-0.0111442
1036	sp|Q53HC9|EIPR1_HUMAN	Q53HC9	EIPR1	EARP and GARP complex-interacting protein 1 OS=Homo sapiens OX=9606 GN=EIPR1 PE=1 SV=2	1	8.5058	8.37029	10.6611	11.2281	10.3174	9.394	9.18454	8.59365	10.2945	11.6225	10.7256	11.2263	9.30413	10.4424	10.8729	9.25655			1.2103	1.38855	1.00605	0.999843	0.901789	1.11161	1.18383	1.07714			0.295479	1	-0.100808
1037	sp|Q9BQ52|RNZ2_HUMAN	Q9BQ52	ELAC2	Zinc phosphodiesterase ELAC protein 2 OS=Homo sapiens OX=9606 GN=ELAC2 PE=1 SV=2	2	10.1774	8.86576	11.1412	9.84657	10.0374	9.22556	10.6396	8.99137	10.4296	9.29422	11.517	10.1909	10.9135	9.0194	10.1322	9.57829			1.02478	1.04833	1.03373	1.03496	1.08728	0.977654	0.952309	1.06528			0.182473	1	-0.0229984
1038	sp|Q15717|ELAV1_HUMAN	Q15717	ELAVL1	ELAV-like protein 1 OS=Homo sapiens OX=9606 GN=ELAVL1 PE=1 SV=2	2	9.87761	10.4636	9.07304	10.0718	8.78668	11.1354	12.1091	10.7867	9.22542	9.14467	9.56502	10.6764	9.69345	9.46803	9.53326	10.3898			0.933972	0.873948	1.05422	1.06003	1.1032	0.850265	0.787284	0.963208			0.292664	1	-0.0897003
1039	sp|P55199|ELL_HUMAN	P55199	ELL	RNA polymerase II elongation factor ELL OS=Homo sapiens OX=9606 GN=ELL PE=1 SV=1	1	8.90151	8.73448	10.4208	11.5546	8.80438	10.1762	10.6234	9.6529	9.19876	9.65092	10.0905	11.8201	9.74656	8.69684	12.2967	9.63129			1.03339	1.10492	0.968305	1.02297	1.10701	0.854623	1.15751	0.997762			0.0404008	1	-0.0124527
1040	sp|Q96JJ3|ELMO2_HUMAN	Q96JJ3	ELMO2	Engulfment and cell motility protein 2 OS=Homo sapiens OX=9606 GN=ELMO2 PE=1 SV=2	3	9.89247	10.3103	10.5202	10.7341	10.3646	9.01271	9.48365	9.64955	10.5707	10.1753	10.6541	9.28838	10.6222	9.54933	9.51584	9.65668			1.06856	0.986911	1.01272	0.865314	1.02485	1.05954	1.00339	1.00074			0.364058	1	0.0596561
1041	sp|Q8IZ81|ELMD2_HUMAN	Q8IZ81	ELMOD2	ELMO domain-containing protein 2 OS=Homo sapiens OX=9606 GN=ELMOD2 PE=1 SV=1	2	10.4358	9.58468	10.7619	9.66489	10.9057	9.43033	10.133	9.38019	11.0235	10.3447	10.3005	10.0329	11.5201	7.92939	8.98082	9.5716			1.05632	1.0793	0.957124	1.03808	1.05634	0.840839	0.886292	1.02041			0.647182	1	-0.123968
1042	sp|Q15370|ELOB_HUMAN	Q15370	ELOB	Elongin-B OS=Homo sapiens OX=9606 GN=ELOB PE=1 SV=1	3	9.6428	11.4846	8.69213	10.837	7.99354	11.4726	9.0534	10.4836	9.09359	10.6114	9.53177	11.9305	9.10022	10.6693	8.50952	10.8938			0.943045	0.92397	1.0966	1.1009	1.13845	0.929982	0.939925	1.03912			0.0217602	1	-0.0061784
1043	sp|Q15369|ELOC_HUMAN	Q15369	ELOC	Elongin-C OS=Homo sapiens OX=9606 GN=ELOC PE=1 SV=1	2	9.21772	9.89253	11.8305	10.081	9.30265	9.4436	10.9984	9.45335	10.2368	11.5076	11.9209	9.10965	9.75186	9.04615	9.38099	8.82633			1.11056	1.16326	1.00764	0.903643	1.04829	0.957913	0.852944	0.933672			0.653538	1	-0.139188
1044	sp|Q9BW60|ELOV1_HUMAN	Q9BW60	ELOVL1	Very long chain fatty acid elongase 1 OS=Homo sapiens OX=9606 GN=ELOVL1 PE=1 SV=1	1	10.6236	11.1728	8.84647	9.80483	10.5885	9.92423	10.7724	9.22675	10.1951	9.25625	10.5995	9.45443	11.4454	8.32279	10.1407	9.62625			0.959663	0.828463	1.19816	0.964262	1.08093	0.838633	0.941362	1.0433			0.0280823	1	-0.0112678
1045	sp|O95163|ELP1_HUMAN	O95163	ELP1	Elongator complex protein 1 OS=Homo sapiens OX=9606 GN=ELP1 PE=1 SV=3	2	8.66562	9.60195	11.0811	10.6589	10.4852	10.9981	10.9439	10.8239	9.36109	9.7881	10.0685	9.05489	10.2376	9.19653	8.562	10.4728			1.08026	1.01939	0.908621	0.849514	0.976386	0.836192	0.782356	0.967564			0.466154	1	-0.114945
1046	sp|Q0PNE2|ELP6_HUMAN	Q0PNE2	ELP6	Elongator complex protein 6 OS=Homo sapiens OX=9606 GN=ELP6 PE=1 SV=1	1	12.787	9.72933	8.6628	9.95516	12.1045	10.3933	8.9289	10.0213	9.46838	8.9396	8.60496	9.60237	11.7923	9.07692	10.2938	9.63943			0.740469	0.918829	0.993323	0.964562	0.974211	0.873346	1.15286	0.961891			0.475247	1	0.133358
1047	sp|Q8N766|EMC1_HUMAN	Q8N766	EMC1	ER membrane protein complex subunit 1 OS=Homo sapiens OX=9606 GN=EMC1 PE=1 SV=1	2	10.7531	9.14982	10.6941	9.68807	10.75	9.8271	10.3795	8.94069	11.9443	9.55551	9.5325	9.62612	10.2496	9.54212	10.0616	9.30581			1.11077	1.04434	0.891378	0.993605	0.953448	0.971001	0.969379	1.04084			0.179434	1	-0.0343407
1048	sp|Q15006|EMC2_HUMAN	Q15006	EMC2	ER membrane protein complex subunit 2 OS=Homo sapiens OX=9606 GN=EMC2 PE=1 SV=1	1	10.2672	9.47605	11.035	8.89014	9.46648	9.03518	9.1796	10.0129	11.143	9.48312	11.0041	8.85936	11.1319	10.0463	10.7272	10.2423			1.0853	1.00075	0.997197	0.996537	1.17593	1.11191	1.16859	1.02291			1.22629	1	0.133544
1049	sp|Q9P0I2|EMC3_HUMAN	Q9P0I2	EMC3	ER membrane protein complex subunit 3 OS=Homo sapiens OX=9606 GN=EMC3 PE=1 SV=3	1	11.9481	10.3268	7.48916	8.93467	10.7991	10.2041	10.8366	9.02757	10.9947	10.0094	9.99631	8.88328	10.1268	9.79043	11.7399	8.89327			0.920205	0.969262	1.33477	0.994249	0.937743	0.959463	1.08336	0.985124			0.227804	1	-0.0754517
1050	sp|Q5J8M3|EMC4_HUMAN	Q5J8M3	EMC4	ER membrane protein complex subunit 4 OS=Homo sapiens OX=9606 GN=EMC4 PE=1 SV=2	1	14.4586	9.27577	7.56409	8.76509	14.7364	10.3153	13.8557	7.56463	8.77011	10.2868	11.1597	6.04976	9.62447	8.10384	12.1222	7.34759			0.606568	1.109	1.47536	0.690211	0.653111	0.785614	0.874885	0.971309			0.193727	1	-0.162928
1051	sp|Q9NPA0|EMC7_HUMAN	Q9NPA0	EMC7	Endoplasmic reticulum membrane protein complex subunit 7 OS=Homo sapiens OX=9606 GN=EMC7 PE=1 SV=1	1	11.0771	11.6175	10.6643	12.6178	7.96789	11.2682	10.0927	8.74241	10.6184	10.3054	9.74272	8.86159	9.72011	9.55233	7.73399	9.41757			0.958587	0.88706	0.913586	0.702311	1.21991	0.847724	0.766293	1.07723			0.378421	1	0.161464
1052	sp|O43402|EMC8_HUMAN	O43402	EMC8	ER membrane protein complex subunit 8 OS=Homo sapiens OX=9606 GN=EMC8 PE=1 SV=1	1	9.81434	8.35353	9.16122	10.7341	11.6159	11.4875	11.3435	9.29754	9.45624	11.9837	9.76742	8.11634	10.6271	10.7211	8.8446	8.67586			0.963513	1.43457	1.06617	0.756125	0.914873	0.933277	0.779708	0.933135			0.444088	1	-0.210737
1053	sp|P50402|EMD_HUMAN	P50402	EMD	Emerin OS=Homo sapiens OX=9606 GN=EMD PE=1 SV=1	2	11.2633	10.3808	8.64832	10.4873	10.3806	8.86083	10.1395	10.413	9.78624	9.23242	9.86282	9.63594	9.83918	10.8319	9.72392	10.5139			0.868858	0.889374	1.14043	0.918817	0.947844	1.22245	0.959013	1.00969			0.421041	1	0.117636
1054	sp|Q9HC35|EMAL4_HUMAN	Q9HC35	EML4	Echinoderm microtubule-associated protein-like 4 OS=Homo sapiens OX=9606 GN=EML4 PE=1 SV=3	1	12.6274	6.96542	10.0594	13.7514	8.39003	7.93596	10.5081	9.68732	8.831	10.0414	10.7352	12.7826	8.84028	8.50487	10.3909	9.9489			0.699353	1.4416	1.06718	0.929548	1.05366	1.07169	0.988851	1.027			0.0781203	1	0.0493471
1055	sp|Q8N8S7|ENAH_HUMAN	Q8N8S7	ENAH	Protein enabled homolog OS=Homo sapiens OX=9606 GN=ENAH PE=1 SV=2	2	9.9954	9.29755	9.03832	10.2107	9.73703	9.4294	9.40852	10.1635	10.7679	10.8731	10.2735	11.3518	9.58381	9.91794	9.83412	10.1174			1.07728	1.16945	1.13666	1.11176	0.984264	1.05181	1.04524	0.995469			2.16596	1	-0.140901
1056	sp|O94919|ENDD1_HUMAN	O94919	ENDOD1	Endonuclease domain-containing 1 protein OS=Homo sapiens OX=9606 GN=ENDOD1 PE=1 SV=2	2	10.6471	10.4979	10.7502	9.96474	11.3098	8.87604	10.733	9.43955	10.9546	8.99866	10.0702	9.08793	10.3907	8.98325	9.08441	10.2119			1.02889	0.857187	0.936741	0.912009	0.918737	1.01208	0.846402	1.08182			0.179728	1	0.0440773
1057	sp|Q14249|NUCG_HUMAN	Q14249	ENDOG	Endonuclease G, mitochondrial OS=Homo sapiens OX=9606 GN=ENDOG PE=1 SV=4	3	10.9689	10.1627	9.56103	9.88316	10.5578	8.55381	10.7279	10.1568	8.98544	10.9031	10.1379	8.42702	10.0224	10.2862	10.1418	10.5241			0.819173	1.07285	1.06034	0.852664	0.949283	1.20253	0.945368	1.03616			0.416032	1	0.123229
1058	sp|P06733|ENOA_HUMAN	P06733	ENO1	Alpha-enolase OS=Homo sapiens OX=9606 GN=ENO1 PE=1 SV=2	4	8.99144	10.7743	8.67558	9.78072	9.45596	10.41	8.74608	12.0256	8.20532	10.0295	10.0402	11.3535	9.18574	11.3232	8.72792	12.275			0.91257	0.930874	1.1573	1.1608	0.971423	1.08773	0.997924	1.02074			0.0724536	1	-0.0211106
1059	sp|P09104|ENOG_HUMAN	P09104	ENO2	Gamma-enolase OS=Homo sapiens OX=9606 GN=ENO2 PE=1 SV=3	3	9.09316	9.61225	12.3978	9.8864	9.75079	9.45084	8.31722	10.3158	9.99156	10.6887	10.795	9.37344	10.5116	10.4564	9.38427	9.97464			1.0988	1.11199	0.870716	0.948115	1.07803	1.1064	1.12829	0.966928			0.401152	1	0.0918528
1060	sp|Q9UHY7|ENOPH_HUMAN	Q9UHY7	ENOPH1	Enolase-phosphatase E1 OS=Homo sapiens OX=9606 GN=ENOPH1 PE=1 SV=1	1	6.91982	10.1123	11.3782	10.9542	8.98344	10.8366	9.55696	9.95553	7.87266	12.3028	12.5218	10.0473	10.4084	7.82245	11.7328	8.59466			1.1377	1.21661	1.10051	0.917205	1.15862	0.721854	1.22767	0.863305			0.341286	1	-0.164106
1061	sp|P22413|ENPP1_HUMAN	P22413	ENPP1	Ectonucleotide pyrophosphatase/phosphodiesterase family member 1 OS=Homo sapiens OX=9606 GN=ENPP1 PE=1 SV=2	3	10.4148	9.5454	10.4142	10.0322	9.94273	10.0448	10.3733	9.67378	10.3118	9.70882	10.732	9.56377	9.57579	9.24466	9.91537	10.5065			0.990111	1.01712	1.03051	0.953311	0.963094	0.920341	0.955856	1.08608			0.17344	1	-0.0261363
1062	sp|Q9Y6X5|ENPP4_HUMAN	Q9Y6X5	ENPP4	Bis(5'-adenosyl)-triphosphatase ENPP4 OS=Homo sapiens OX=9606 GN=ENPP4 PE=1 SV=3	1	9.86175	9.52185	8.49654	7.71217	10.5227	7.88254	13.6719	10.9491	9.43976	9.47494	10.3528	11.5413	11.8285	10.4158	10.4513	7.87695			0.95721	0.995073	1.21847	1.4965	1.12409	1.32138	0.764437	0.719415			0.468732	1	-0.272068
1063	sp|O43768|ENSA_HUMAN	O43768	ENSA	Alpha-endosulfine OS=Homo sapiens OX=9606 GN=ENSA PE=1 SV=1	1	11.5387	10.5379	9.10757	8.6917	11.4044	11.1644	10.6439	8.19422	8.69092	12.5675	11.1611	11.3456	7.1572	8.65326	8.12516	11.0164			0.753196	1.1926	1.22547	1.30534	0.627582	0.775073	0.763361	1.34441			0.600097	1	-0.38132
1064	sp|Q9NPA8|ENY2_HUMAN	Q9NPA8	ENY2	Transcription and mRNA export factor ENY2 OS=Homo sapiens OX=9606 GN=ENY2 PE=1 SV=1	1	10.239	10.0399	9.90264	10.7604	9.56653	10.4518	10.9418	9.84304	10.3821	9.6541	9.54644	9.18749	10.4231	9.90962	9.31242	9.8397			1.01397	0.961577	0.96403	0.853824	1.08954	0.948123	0.851086	0.999661			0.134889	1	0.0327739
1065	sp|Q5NDL2|EOGT_HUMAN	Q5NDL2	EOGT	EGF domain-specific O-linked N-acetylglucosamine transferase OS=Homo sapiens OX=9606 GN=EOGT PE=1 SV=1	1	9.19645	9.08109	9.74262	7.70483	9.37572	6.91808	13.8097	10.9726	10.6445	9.08431	11.8117	8.76383	10.0409	10.7266	12.2307	9.89624			1.15746	1.00035	1.21238	1.13745	1.07094	1.55052	0.885659	0.901907			0.123454	1	-0.0669005
1066	sp|Q96DE9|EOLA2_HUMAN	Q96DE9	EOLA2	Protein EOLA2 OS=Homo sapiens OX=9606 GN=EOLA2 PE=2 SV=1	1	10.565	10.1854	8.39423	9.22667	11.717	9.21415	10.5182	7.88549	10.62	10.216	8.65411	10.3423	11.1561	9.72751	10.2375	11.3405			1.00521	1.00301	1.03096	1.12091	0.952133	1.05571	0.973311	1.43815			0.179299	1	0.0680359
1067	sp|Q09472|EP300_HUMAN	Q09472	EP300	Histone acetyltransferase p300 OS=Homo sapiens OX=9606 GN=EP300 PE=1 SV=2	1	11.6154	10.9964	9.05396	8.93581	11.7988	6.31482	10.0824	9.73652	8.78465	9.54074	8.95764	9.34255	12.8664	9.00475	10.0561	12.9131			0.756291	0.867625	0.989361	1.04552	1.09049	1.42597	0.997388	1.32625			1.33339	1	0.399889
1068	sp|Q96L91|EP400_HUMAN	Q96L91	EP400	E1A-binding protein p400 OS=Homo sapiens OX=9606 GN=EP400 PE=1 SV=4	2	8.05358	7.18441	11.6452	9.4437	12.0209	9.56945	12.9007	9.10314	9.74042	9.96605	10.346	11.1099	10.3558	10.4165	8.28127	9.86307			1.20945	1.38718	0.888435	1.17643	0.861484	1.08851	0.641924	1.08348			0.775701	1	-0.356715
1069	sp|P11171|EPB41_HUMAN	P11171	EPB41	Protein 4.1 OS=Homo sapiens OX=9606 GN=EPB41 PE=1 SV=4	1	8.88564	10.6973	9.02958	10.8164	9.17279	10.5926	10.6823	10.112	9.08267	10.9784	11.1729	10.0361	8.2377	10.0016	10.1698	10.3321			1.02217	1.02628	1.23737	0.927858	0.898058	0.944203	0.952026	1.02176			0.654405	1	-0.136533
1070	sp|O43491|E41L2_HUMAN	O43491	EPB41L2	Band 4.1-like protein 2 OS=Homo sapiens OX=9606 GN=EPB41L2 PE=1 SV=1	1	9.55793	10.8183	8.09283	13.041	8.77562	12.661	10.6118	11.7183	9.35884	8.59234	7.21954	8.89992	10.8808	10.719	9.70286	9.34996			0.97917	0.794244	0.892091	0.682459	1.23989	0.846611	0.914343	0.797892			0.425204	1	0.173423
1071	sp|Q9Y2J2|E41L3_HUMAN	Q9Y2J2	EPB41L3	Band 4.1-like protein 3 OS=Homo sapiens OX=9606 GN=EPB41L3 PE=1 SV=2	1	6.28652	10.925	12.9557	7.80238	11.4869	9.11271	9.52914	8.25097	13.6806	11.3445	8.21095	12.2117	7.96478	9.61713	11.3583	9.26269			2.17618	1.0384	0.633769	1.56513	0.693377	1.05535	1.19196	1.12262			0.286191	1	-0.298708
1072	sp|Q9HCE0|EPG5_HUMAN	Q9HCE0	EPG5	Ectopic P granules protein 5 homolog OS=Homo sapiens OX=9606 GN=EPG5 PE=1 SV=2	1	6.72061	10.5708	11.5544	9.54351	10.9404	11.0228	9.78215	10.886	8.97412	10.0485	9.47604	7.34287	11.7116	10.0924	12.7862	8.54742			1.33531	0.950593	0.820122	0.769409	1.07049	0.915595	1.3071	0.785174			0.13014	1	0.0821716
1073	sp|P07099|HYEP_HUMAN	P07099	EPHX1	Epoxide hydrolase 1 OS=Homo sapiens OX=9606 GN=EPHX1 PE=1 SV=1	1	7.72665	10.9051	10.8389	10.1389	10.8188	9.91038	9.87849	12.9225	7.75572	10.6957	6.8225	10.2916	11.757	8.79758	11.1246	9.61558			1.00376	0.980797	0.629446	1.01507	1.08671	0.887713	1.12614	0.744097			0.159769	1	0.0904782
1074	sp|P34913|HYES_HUMAN	P34913	EPHX2	Bifunctional epoxide hydrolase 2 OS=Homo sapiens OX=9606 GN=EPHX2 PE=1 SV=2	1	11.2957	9.34494	8.32741	7.91695	10.0129	12.3825	9.38587	10.2115	10.5074	13.0091	8.81044	9.41957	8.5655	10.0713	12.0831	8.65581			0.930213	1.3921	1.05801	1.1898	0.855444	0.813344	1.28737	0.847653			0.663332	1	-0.275576
1075	sp|Q9Y6I3|EPN1_HUMAN	Q9Y6I3	EPN1	Epsin-1 OS=Homo sapiens OX=9606 GN=EPN1 PE=1 SV=2	3	9.29887	10.0795	9.96092	10.2719	10.9227	10.6101	10.5216	9.2523	9.68591	9.73803	11.9029	8.87606	9.68565	9.06846	10.7354	9.38976			1.04162	0.966121	1.19496	0.864114	0.886745	0.854705	1.02033	1.01486			0.367401	1	-0.101242
1076	sp|O95208|EPN2_HUMAN	O95208	EPN2	Epsin-2 OS=Homo sapiens OX=9606 GN=EPN2 PE=1 SV=3	1	9.81096	10.8411	12.1924	9.47958	11.5231	9.95261	8.50557	9.66709	11.5529	6.65344	9.91936	8.76302	11.3552	10.5372	10.7024	8.54402			1.17755	0.613725	0.813569	0.92441	0.985425	1.05874	1.25828	0.883826			0.554989	1	0.273516
1077	sp|P07814|SYEP_HUMAN	P07814	EPRS1	Bifunctional glutamate/proline--tRNA ligase OS=Homo sapiens OX=9606 GN=EPRS1 PE=1 SV=5	3	10.5411	9.46363	11.1789	10.1993	8.98179	9.02688	11.2038	9.03082	9.83338	10.1595	10.222	10.9389	9.97904	8.96764	10.1164	10.1569			0.932856	1.07353	0.914396	1.07252	1.11103	0.993438	0.902944	1.12469			0.191956	1	0.0476648
1078	sp|Q9NZ08|ERAP1_HUMAN	Q9NZ08	ERAP1	Endoplasmic reticulum aminopeptidase 1 OS=Homo sapiens OX=9606 GN=ERAP1 PE=1 SV=3	1	10.2162	10.5835	10.7883	10.0986	8.5492	9.39581	12.0837	9.23993	11.7843	8.68548	9.83386	10.9076	10.319	8.89269	9.87616	8.74563			1.15349	0.820665	0.911527	1.08011	1.20701	0.946452	0.817314	0.946504			0.0411745	1	-0.0191804
1079	sp|Q96RT1|ERBIN_HUMAN	Q96RT1	ERBIN	Erbin OS=Homo sapiens OX=9606 GN=ERBIN PE=1 SV=2	2	10.4954	8.33485	9.93509	9.52893	10.0164	10.5499	10.8536	9.91855	9.26537	8.63768	10.0445	10.459	10.2392	10.1097	11.5025	10.1093			0.882805	1.03633	1.01101	1.0976	1.02225	0.958269	1.05979	1.01924			0.0717524	1	0.014926
1080	sp|Q8IUD2|RB6I2_HUMAN	Q8IUD2	ERC1	ELKS/Rab6-interacting/CAST family member 1 OS=Homo sapiens OX=9606 GN=ERC1 PE=1 SV=1	2	10.39	9.68323	10.4406	10.1079	10.0149	9.95688	10.3347	9.58335	9.99807	9.92158	10.7	9.75919	9.65085	9.14073	10.5673	9.75077			0.962281	1.02462	1.02484	0.965505	0.963647	0.918031	1.02251	1.01747			0.182707	1	-0.021021
1081	sp|P07992|ERCC1_HUMAN	P07992	ERCC1	DNA excision repair protein ERCC-1 OS=Homo sapiens OX=9606 GN=ERCC1 PE=1 SV=1	2	10.6145	10.6549	9.47069	9.46899	9.58378	10.3808	9.62032	9.45267	11.4274	9.73417	9.12552	10.0577	10.9836	10.4962	9.61051	9.31822			1.07659	0.913586	0.963554	1.06217	1.14606	1.01111	0.99898	0.985777			0.241825	1	0.0452405
1082	sp|P18074|ERCC2_HUMAN	P18074	ERCC2	General transcription and DNA repair factor IIH helicase subunit XPD OS=Homo sapiens OX=9606 GN=ERCC2 PE=1 SV=1	2	10.2811	10.2392	10.2395	9.52956	8.92091	10.3617	9.66048	9.89918	11.5672	10.6246	10.051	10.1422	10.0303	9.37816	9.61315	9.46183			1.12509	1.03764	0.981585	1.06429	1.12435	0.905082	0.9951	0.955819			0.475755	1	-0.0833704
1083	sp|Q92889|XPF_HUMAN	Q92889	ERCC4	DNA repair endonuclease XPF OS=Homo sapiens OX=9606 GN=ERCC4 PE=1 SV=3	2	10.2496	9.63435	9.74907	9.99219	10.6822	8.85096	10.1299	9.83975	10.3284	9.44761	10.7179	9.35448	10.855	9.71959	10.4063	10.0427			1.00769	0.980617	1.09938	0.936179	1.01618	1.09814	1.02729	1.02062			0.390627	1	0.0505392
1084	sp|Q2NKX8|ERC6L_HUMAN	Q2NKX8	ERCC6L	DNA excision repair protein ERCC-6-like OS=Homo sapiens OX=9606 GN=ERCC6L PE=1 SV=1	3	10.0739	10.4616	10.2079	9.8291	9.94204	10.3192	9.78425	10.378	10.0259	9.99734	9.14025	10.582	9.47352	10.0829	9.67132	10.0307			0.995238	0.955624	0.895411	1.0766	0.952876	0.977096	0.988458	0.966538			0.0660249	1	-0.0109139
1085	sp|Q96RQ1|ERGI2_HUMAN	Q96RQ1	ERGIC2	Endoplasmic reticulum-Golgi intermediate compartment protein 2 OS=Homo sapiens OX=9606 GN=ERGIC2 PE=1 SV=2	1	10.4276	9.38814	10.1482	9.53952	10.1458	11.2018	9.76185	9.66928	10.6081	9.2528	10.2929	9.2752	10.0033	10.5872	10.0075	9.69078			1.01731	0.985584	1.01426	0.972292	0.985951	0.945127	1.02517	1.00222			0.149284	1	-0.0116152
1086	sp|Q8IV48|ERI1_HUMAN	Q8IV48	ERI1	3'-5' exoribonuclease 1 OS=Homo sapiens OX=9606 GN=ERI1 PE=1 SV=3	1	10.7592	8.52057	9.60548	10.0397	10.9724	12.1669	13.3102	5.86674	7.63042	10.5181	9.92586	10.5077	10.7951	11.1414	9.16595	9.07432			0.709198	1.23443	1.03335	1.04662	0.983839	0.915709	0.688642	1.54674			0.00545286	1	0.00483245
1087	sp|O75477|ERLN1_HUMAN	O75477	ERLIN1	Erlin-1 OS=Homo sapiens OX=9606 GN=ERLIN1 PE=1 SV=2	1	11.6235	10.0447	9.75034	10.5682	10.2496	11.3978	10.0099	8.95135	9.04066	9.61863	9.885	9.8344	10.4443	10.4463	9.33143	8.80396			0.777794	0.957585	1.01381	0.930569	1.019	0.916522	0.932217	0.983534			0.327383	1	0.071317
1088	sp|O94905|ERLN2_HUMAN	O94905	ERLIN2	Erlin-2 OS=Homo sapiens OX=9606 GN=ERLIN2 PE=1 SV=1	2	10.2835	9.84382	9.72868	9.49403	10.4643	9.04628	10.5636	9.25042	10.6724	10.1777	9.18773	10.0256	11.2309	10.3596	10.5422	9.12922			1.03782	1.03391	0.944397	1.05599	1.07325	1.14518	0.997971	0.986898			0.299925	1	0.0444715
1089	sp|O75460|ERN1_HUMAN	O75460	ERN1	Serine/threonine-protein kinase/endoribonuclease IRE1 OS=Homo sapiens OX=9606 GN=ERN1 PE=1 SV=2	2	9.09742	10.2459	11.1394	10.0903	10.8392	10.3819	9.91825	10.5039	11.5092	9.52028	10.4119	10.7276	9.85269	8.62099	8.7261	8.41502			1.26511	0.929177	0.934692	1.06316	0.908989	0.830389	0.879802	0.801135			1.17755	1	-0.28366
1090	sp|Q96HE7|ERO1A_HUMAN	Q96HE7	ERO1A	ERO1-like protein alpha OS=Homo sapiens OX=9606 GN=ERO1A PE=1 SV=2	4	10.3505	9.89645	10.0304	10.2487	10.1016	10.7844	10.1805	9.40102	9.94935	9.57791	10.0462	10.0047	9.7486	9.95972	9.9561	9.76387			0.961244	0.967813	1.00157	0.976184	0.965055	0.923532	0.977955	1.0386			0.015228	0.999858	-0.0017192
1091	sp|P30040|ERP29_HUMAN	P30040	ERP29	Endoplasmic reticulum resident protein 29 OS=Homo sapiens OX=9606 GN=ERP29 PE=1 SV=4	3	10.4601	8.73135	10.0446	11.1941	10.9548	10.5101	10.0455	9.36925	10.1454	9.67904	10.0311	10.0034	10.2938	9.25433	10.3295	8.95349			0.969907	1.10854	0.998662	0.893627	0.939659	0.880517	1.02827	0.955625			0.318034	1	-0.0597551
1092	sp|Q9BS26|ERP44_HUMAN	Q9BS26	ERP44	Endoplasmic reticulum resident protein 44 OS=Homo sapiens OX=9606 GN=ERP44 PE=1 SV=1	1	9.83665	10.1478	11.5063	9.39229	11.8021	10.8244	9.54104	8.41991	10.6016	9.13992	11.6134	8.75661	10.9175	9.02973	9.79073	8.68012			1.07776	0.900681	1.00931	0.932318	0.92505	0.834205	1.02617	1.0309			0.16847	1	-0.0405341
1093	sp|Q56NI9|ESCO2_HUMAN	Q56NI9	ESCO2	N-acetyltransferase ESCO2 OS=Homo sapiens OX=9606 GN=ESCO2 PE=1 SV=1	1	10.2937	9.76768	8.45049	10.2845	9.75314	9.96591	8.7424	9.00254	11.5086	11.1346	7.01703	10.1479	12.8252	10.9508	8.88666	11.269			1.11803	1.13994	0.83037	0.986715	1.31498	1.09882	1.0165	1.25176			0.73359	1	0.204031
1094	sp|P10768|ESTD_HUMAN	P10768	ESD	S-formylglutathione hydrolase OS=Homo sapiens OX=9606 GN=ESD PE=1 SV=2	3	9.4829	11.3361	8.56194	10.2601	9.93514	10.5448	9.50087	10.9524	9.64217	10.3613	9.21694	10.6589	8.79095	10.3675	9.41383	10.974			1.01679	0.914014	1.0765	1.03886	0.884834	0.983189	0.990839	1.00197			0.456113	1	-0.066773
1095	sp|Q9H501|ESF1_HUMAN	Q9H501	ESF1	ESF1 homolog OS=Homo sapiens OX=9606 GN=ESF1 PE=1 SV=1	2	10.3772	10.1334	10.3319	10.4983	9.4894	9.16057	11.0731	9.58083	10.1725	9.27915	11.1324	9.47407	10.0816	9.52016	10.7201	8.97524			0.980275	0.915695	1.07748	0.902438	1.06241	1.03925	0.968122	0.936792			0.283366	1	0.0495453
1096	sp|Q14674|ESPL1_HUMAN	Q14674	ESPL1	Separin OS=Homo sapiens OX=9606 GN=ESPL1 PE=1 SV=3	2	9.39993	9.75183	8.61437	8.46654	9.38511	9.94477	9.34677	11.3022	11.4429	10.881	11.3126	8.60819	9.28125	8.86276	11.393	12.0068			1.21734	1.11579	1.31322	1.01673	0.988933	0.891198	1.21892	1.06234			0.642938	1	-0.16706
1097	sp|Q96DF8|ESS2_HUMAN	Q96DF8	ESS2	Splicing factor ESS-2 homolog OS=Homo sapiens OX=9606 GN=ESS2 PE=1 SV=1	2	9.20265	9.83987	10.471	10.5328	9.33665	10.9363	11.0172	8.67944	9.73842	9.93846	10.4151	11.0516	9.97976	12.2398	6.9564	9.66437			1.05822	1.01002	0.994663	1.04925	1.06888	1.11919	0.631412	1.11348			0.188351	1	-0.101845
1098	sp|Q9BSJ8-2|ESYT1_HUMAN	Q9BSJ8-2	ESYT1	Isoform of Q9BSJ8, Isoform 2 of Extended synaptotagmin-1 OS=Homo sapiens OX=9606 GN=ESYT1	3	9.88506	10.333	9.35365	10.0545	9.7678	9.43975	9.32385	9.28617	10.4661	9.27309	10.7057	10.3271	11.2586	10.2658	11.2826	8.9773			1.05878	0.897425	1.14455	1.02711	1.15262	1.08751	1.21008	0.966739			0.432675	1	0.0981511
1099	sp|A0FGR8|ESYT2_HUMAN	A0FGR8	ESYT2	Extended synaptotagmin-2 OS=Homo sapiens OX=9606 GN=ESYT2 PE=1 SV=1	1	10.3538	8.13343	7.82282	7.131	12.5037	11.4005	8.2832	9.55655	11.9769	11.0067	11.9207	8.80777	8.74885	10.4571	12.938	8.95895			1.15676	1.35327	1.52384	1.23514	0.699701	0.917244	1.56196	0.937466			0.725062	1	-0.412136
1100	sp|P62495|ERF1_HUMAN	P62495	ETF1	Eukaryotic peptide chain release factor subunit 1 OS=Homo sapiens OX=9606 GN=ETF1 PE=1 SV=3	6	9.58934	9.80496	10.2613	9.48592	9.77306	9.78719	9.73567	11.0549	9.9883	10.0731	9.20134	10.3905	10.1395	10.3561	10.1682	10.1906			1.0416	1.02734	0.896699	1.09536	1.03749	1.05812	1.04443	0.921817			0.00873507	1	0.00201186
1101	sp|P13804|ETFA_HUMAN	P13804	ETFA	Electron transfer flavoprotein subunit alpha, mitochondrial OS=Homo sapiens OX=9606 GN=ETFA PE=1 SV=1	3	11.3572	10.5667	9.57476	10.8089	9.93226	10.7204	9.08548	9.32113	10.6655	9.62067	9.53196	9.35041	10.9398	9.33884	10.9287	8.25744			0.939095	0.910473	0.995529	0.865069	1.10144	0.871132	1.20287	0.885884			0.405073	1	0.118394
1102	sp|P38117|ETFB_HUMAN	P38117	ETFB	Electron transfer flavoprotein subunit beta OS=Homo sapiens OX=9606 GN=ETFB PE=1 SV=3	4	10.372	9.45678	10.204	8.99734	10.9009	8.88999	11.0062	9.3073	10.7459	9.56458	11.1839	9.59065	10.3323	9.56167	10.4878	9.39861			1.03605	1.0114	1.09604	1.06594	0.947842	1.07555	0.952891	1.00981			0.771212	1	-0.0799019
1103	sp|Q9HBU6|EKI1_HUMAN	Q9HBU6	ETNK1	Ethanolamine kinase 1 OS=Homo sapiens OX=9606 GN=ETNK1 PE=1 SV=1	2	10.2791	9.44278	9.48825	9.10689	10.098	10.463	9.73668	9.90925	10.9879	9.11717	10.2288	10.3073	10.7192	9.95983	10.4867	9.66917			1.06896	0.965518	1.07805	1.13182	1.06152	0.95191	1.07703	0.975772			0.416984	1	-0.0614886
1104	sp|Q9NVM1|EVA1B_HUMAN	Q9NVM1	EVA1B	Protein eva-1 homolog B OS=Homo sapiens OX=9606 GN=EVA1B PE=1 SV=1	1	8.65814	10.423	11.696	9.56502	12.8805	10.846	8.46884	8.18843	10.2686	11.8652	11.8607	6.90324	8.63293	11.511	9.08619	9.14604			1.186	1.13837	1.01408	0.721718	0.670232	1.06131	1.0729	1.11695			0.0807073	1	-0.0532756
1105	sp|Q9NVH0|EXD2_HUMAN	Q9NVH0	EXD2	Exonuclease 3'-5' domain-containing protein 2 OS=Homo sapiens OX=9606 GN=EXD2 PE=1 SV=2	1	10.2757	10.0778	8.92975	9.20123	10.2086	9.91386	10.2842	8.94577	10.1821	9.65732	10.4055	10.0716	11.7596	9.91473	9.99707	10.1753			0.99089	0.958277	1.16526	1.09459	1.15193	1.00009	0.972085	1.13745			0.0721048	1	0.0181944
1106	sp|Q96KP1|EXOC2_HUMAN	Q96KP1	EXOC2	Exocyst complex component 2 OS=Homo sapiens OX=9606 GN=EXOC2 PE=1 SV=1	1	9.44595	9.53173	11.9631	10.3986	7.67974	7.95292	10.6918	10.3871	9.92858	10.41	10.6557	10.4496	9.49922	9.29354	11.218	10.4944			1.05109	1.09214	0.890711	1.00491	1.23692	1.16857	1.04921	1.01033			0.763706	1	0.144123
1107	sp|O60645|EXOC3_HUMAN	O60645	EXOC3	Exocyst complex component 3 OS=Homo sapiens OX=9606 GN=EXOC3 PE=1 SV=3	3	9.90731	9.66828	10.7322	10.0618	9.3732	9.63432	9.80518	9.75952	10.0781	9.70161	9.97992	10.6225	10.2387	9.74029	10.3799	10.3171			1.01724	1.00345	0.929905	1.05572	1.09234	1.011	1.05861	1.05713			0.814505	1	0.0756315
1108	sp|Q96A65|EXOC4_HUMAN	Q96A65	EXOC4	Exocyst complex component 4 OS=Homo sapiens OX=9606 GN=EXOC4 PE=1 SV=1	2	8.59981	9.66907	9.88786	9.18989	10.9771	10.2539	10.5151	10.4875	9.37789	10.7074	10.4348	10.0445	10.1535	9.49655	10.591	9.61411			1.09048	1.10739	1.05531	1.093	0.924966	0.926143	1.00722	0.916722			2.44	1	-0.204092
1109	sp|O00471|EXOC5_HUMAN	O00471	EXOC5	Exocyst complex component 5 OS=Homo sapiens OX=9606 GN=EXOC5 PE=1 SV=1	3	9.77211	10.1306	10.3257	10.1144	9.20704	10.3602	8.89602	10.4485	9.85166	9.24826	9.98934	10.1266	10.8028	9.96477	10.1797	10.5821			1.00814	0.9129	0.967428	1.0012	1.17332	0.961831	1.1443	1.01279			0.856004	1	0.138267
1110	sp|Q9Y2D4|EXC6B_HUMAN	Q9Y2D4	EXOC6B	Exocyst complex component 6B OS=Homo sapiens OX=9606 GN=EXOC6B PE=1 SV=3	1	9.63156	9.01177	9.63523	10.1962	10.8884	9.19173	10.8604	9.2965	8.93887	8.92899	10.7985	11.0221	12.0268	10.3172	8.39105	10.8647			0.928081	0.990815	1.12073	1.081	1.10455	1.12245	0.772625	1.16869			0.00379576	0.999757	0.00175671
1111	sp|Q9UPT5|EXOC7_HUMAN	Q9UPT5	EXOC7	Exocyst complex component 7 OS=Homo sapiens OX=9606 GN=EXOC7 PE=1 SV=3	2	10.5494	11.2146	9.32672	10.7948	9.29491	9.71958	9.71205	10.2983	10.0571	10.1471	9.96555	10.6104	9.89873	9.90751	8.77582	9.72749			0.953329	0.904808	1.06849	0.982918	1.06496	1.01934	0.903602	0.944572			0.0383965	1	0.00811781
1112	sp|Q8IYI6|EXOC8_HUMAN	Q8IYI6	EXOC8	Exocyst complex component 8 OS=Homo sapiens OX=9606 GN=EXOC8 PE=1 SV=2	2	9.19397	8.42706	9.22425	9.4836	10.1982	11.9972	8.57919	9.34562	9.75547	10.863	9.52744	10.7339	10.7717	10.9569	11.0012	9.9413			1.06107	1.28906	1.03287	1.13184	1.05624	0.913285	1.28232	1.06374			0.228581	1	-0.0703
1113	sp|Q9Y3B2|EXOS1_HUMAN	Q9Y3B2	EXOSC1	Exosome complex component CSL4 OS=Homo sapiens OX=9606 GN=EXOSC1 PE=1 SV=1	1	11.0957	8.98866	10.9916	9.93259	11.5518	10.749	10.3539	10.51	9.05832	10.0076	9.11317	9.1043	10.3949	8.85208	8.06589	11.2305			0.816384	1.11336	0.829105	0.916609	0.899852	0.823527	0.77902	1.06855			0.104881	1	-0.0408023
1114	sp|Q01780|EXOSX_HUMAN	Q01780	EXOSC10	Exosome complex component 10 OS=Homo sapiens OX=9606 GN=EXOSC10 PE=1 SV=2	3	11.0924	10.5852	9.36585	10.0973	9.4946	11.2566	9.68005	10.2475	9.11167	10.8316	8.98913	9.03002	9.77644	10.1829	9.63519	10.6235			0.821437	1.02327	0.959777	0.894297	1.02968	0.904613	0.995366	1.0367			0.585974	1	0.103466
1115	sp|Q13868|EXOS2_HUMAN	Q13868	EXOSC2	Exosome complex component RRP4 OS=Homo sapiens OX=9606 GN=EXOSC2 PE=1 SV=2	2	10.549	10.1541	11.2487	9.8829	9.89678	10.1686	10.4532	9.66689	10.5989	10.2164	10.0719	9.95456	9.74842	8.2877	8.93409	10.1679			1.00473	1.00614	0.895389	1.00725	0.98501	0.815025	0.854675	1.05183			0.371988	1	-0.0842929
1116	sp|Q5RKV6|EXOS6_HUMAN	Q5RKV6	EXOSC6	Exosome complex component MTR3 OS=Homo sapiens OX=9606 GN=EXOSC6 PE=1 SV=1	1	12.5746	8.94958	9.9733	9.53827	9.5102	11.1851	8.11915	7.27745	10.3971	8.26742	10.5781	11.4912	12.0118	9.06103	11.2835	9.78236			0.826836	0.923778	1.06064	1.20474	1.26304	0.810102	1.38974	1.3442			0.505497	1	0.242421
1117	sp|Q15024|EXOS7_HUMAN	Q15024	EXOSC7	Exosome complex component RRP42 OS=Homo sapiens OX=9606 GN=EXOSC7 PE=1 SV=3	3	11.1579	9.75106	9.42118	9.96431	10.0263	9.83118	10.7252	9.35084	9.68307	10.2097	10.3107	9.24504	9.67847	10.5625	10.0339	10.0487			0.867823	1.04704	1.09441	0.927815	0.965309	1.07438	0.935543	1.07463			0.184086	1	0.0441108
1118	sp|Q06265|EXOS9_HUMAN	Q06265	EXOSC9	Exosome complex component RRP45 OS=Homo sapiens OX=9606 GN=EXOSC9 PE=1 SV=3	1	9.04904	9.1093	10.6602	9.86672	8.22523	9.82886	10.5993	8.84009	9.64914	10.7151	11.7247	10.3051	10.1547	10.6774	10.0676	10.5274			1.06632	1.17628	1.09986	1.04443	1.23458	1.08633	0.949836	1.19087			0.0706527	1	0.0185893
1119	sp|Q93063|EXT2_HUMAN	Q93063	EXT2	Exostosin-2 OS=Homo sapiens OX=9606 GN=EXT2 PE=1 SV=1	2	10.9446	8.94953	10.4492	9.31511	9.30652	10.0834	10.5703	10.3696	11.3218	9.74952	10.2245	11.2857	8.75668	9.71934	9.91387	9.04035			1.03446	1.08939	0.978492	1.21155	0.940918	0.963899	0.937896	0.871815			1.40278	0.985385	-0.212298
1120	sp|Q9UBQ6|EXTL2_HUMAN	Q9UBQ6	EXTL2	Exostosin-like 2 OS=Homo sapiens OX=9606 GN=EXTL2 PE=1 SV=1	1	11.0163	9.03095	10.0326	10.1963	9.76567	9.77405	11.4854	10.3877	12.0701	8.99044	9.3632	9.95985	9.43614	8.60883	11.4149	8.46766			1.09566	0.995515	0.933278	0.976814	0.966257	0.880784	0.993858	0.815159			0.796166	1	-0.132062
1121	sp|O95677|EYA4_HUMAN	O95677	EYA4	Eyes absent homolog 4 OS=Homo sapiens OX=9606 GN=EYA4 PE=1 SV=2	1	11.0728	7.2075	10.7684	11.7018	9.43431	9.85905	11.1229	9.73904	10.4868	12.3082	9.08291	8.7051	9.84471	10.5519	7.38928	10.7253			0.947074	1.70769	0.843482	0.743912	1.0435	1.07028	0.664328	1.10127			0.0890538	1	-0.0781704
1122	sp|P15311|EZRI_HUMAN	P15311	EZR	Ezrin OS=Homo sapiens OX=9606 GN=EZR PE=1 SV=4	1	9.12337	11.907	8.31932	10.7653	11.7298	9.12721	7.46073	10.5405	9.46422	11.7971	8.54767	9.62038	10.4263	11.7902	8.91449	10.4665			1.03736	0.990768	1.02745	0.89365	0.888871	1.29177	1.19486	0.992978			0.425929	1	0.132419
1123	sp|P23610|HAP40_HUMAN	P23610	F8A3	40-kDa huntingtin-associated protein OS=Homo sapiens OX=9606 GN=F8A3 PE=1 SV=2	1	11.1272	11.3748	8.69019	8.87829	9.58738	10.0397	11.8949	12.0356	9.14494	10.5732	7.08428	10.2994	8.9331	9.91394	10.0627	10.3605			0.821856	0.929526	0.815204	1.16006	0.931756	0.987477	0.845971	0.86082			0.0737221	1	-0.0271629
1124	sp|Q01469|FABP5_HUMAN	Q01469	FABP5	Fatty acid-binding protein 5 OS=Homo sapiens OX=9606 GN=FABP5 PE=1 SV=3	3	9.15896	10.2793	10.4739	11.2944	9.52976	9.53609	9.36632	10.2312	11.3822	9.72956	11.3686	8.90541	9.54289	8.9022	10.96	9.33911			1.24274	0.946524	1.08542	0.788478	1.00138	0.933527	1.17015	0.912809			0.00603767	1	-0.00295098
1125	sp|Q13158|FADD_HUMAN	Q13158	FADD	FAS-associated death domain protein OS=Homo sapiens OX=9606 GN=FADD PE=1 SV=1	1	8.53667	10.3945	12.5464	10.2793	12.2942	12.1164	9.84809	9.41959	10.4717	6.78193	10.2051	5.08807	10.2346	10.66	9.85097	11.2724			1.22667	0.652453	0.813388	0.494983	0.832473	0.879799	1.00029	1.1967			0.530743	1	0.36101
1126	sp|Q9UNN5|FAF1_HUMAN	Q9UNN5	FAF1	FAS-associated factor 1 OS=Homo sapiens OX=9606 GN=FAF1 PE=1 SV=2	1	7.72145	8.79882	12.2202	10.1063	11.3153	10.4372	13.2074	8.72057	8.12355	8.26509	9.61343	9.29987	11.5836	8.90352	11.4308	10.2529			1.05208	0.939341	0.786686	0.920208	1.02371	0.853055	0.865488	1.17572			0.224253	1	0.0781992
1127	sp|Q96CS3|FAF2_HUMAN	Q96CS3	FAF2	FAS-associated factor 2 OS=Homo sapiens OX=9606 GN=FAF2 PE=1 SV=2	1	8.96168	9.05763	12.2509	9.61807	9.73637	9.65601	10.3732	9.49835	10.2073	10.0855	10.2813	10.5524	9.46228	10.4711	9.17374	10.6143			1.139	1.11348	0.839223	1.09714	0.971849	1.08441	0.884372	1.11749			0.118543	1	-0.041254
1128	sp|P16930|FAAA_HUMAN	P16930	FAH	Fumarylacetoacetase OS=Homo sapiens OX=9606 GN=FAH PE=1 SV=2	2	9.12557	12.0408	9.87075	9.84676	9.30123	12.6078	8.65359	9.00723	9.99636	9.43936	10.2308	9.43248	10.1451	9.6154	10.4572	10.2296			1.09542	0.783945	1.03648	0.957927	1.09072	0.762658	1.20843	1.1357			0.230554	1	0.105281
1129	sp|Q6P587|FAHD1_HUMAN	Q6P587	FAHD1	Oxaloacetate tautomerase FAHD1, mitochondrial OS=Homo sapiens OX=9606 GN=FAHD1 PE=1 SV=3	1	11.5402	9.182	10.126	12.3194	13.2608	8.65378	7.32813	9.1763	10.3974	7.56829	10.1777	8.8774	14.4779	9.63078	9.05392	8.23			0.90097	0.824254	1.0051	0.720604	1.09178	1.1129	1.2355	0.896876			1.25049	1	0.330935
1130	sp|Q96GK7|FAH2A_HUMAN	Q96GK7	FAHD2A	Oxaloacetate tautomerase FAHD2A, mitochondrial OS=Homo sapiens OX=9606 GN=FAHD2A PE=1 SV=1	2	10.213	10.4657	10.3136	10.1683	9.77824	10.4591	9.29098	10.3025	9.73684	10.3937	10.0566	9.40764	10.0159	9.76646	9.92227	9.70932			0.953378	0.993119	0.975082	0.925195	1.0243	0.933778	1.06795	0.942421			0.346492	1	0.0431228
1131	sp|Q9NVQ4|FAIM1_HUMAN	Q9NVQ4	FAIM	Fas apoptotic inhibitory molecule 1 OS=Homo sapiens OX=9606 GN=FAIM PE=1 SV=1	2	11.4404	10.213	9.57347	10.6083	10.4791	9.55977	10.8199	10.2184	9.97616	8.15184	9.82733	10.2701	10.1529	9.45135	9.50347	9.7545			0.87201	0.798186	1.02652	0.968122	0.968874	0.988659	0.878328	0.954604			0.240381	1	0.0538745
1132	sp|Q9NRY5|F1142_HUMAN	Q9NRY5	FAM114A2	Protein FAM114A2 OS=Homo sapiens OX=9606 GN=FAM114A2 PE=1 SV=4	3	9.87478	9.69183	9.50912	11.4684	10.8992	8.86746	9.20205	10.6476	10.3649	10.1738	9.49853	9.77358	10.155	10.1261	9.22647	10.5212			1.04964	1.04973	0.998886	0.85222	0.931724	1.14194	1.00265	0.988133			0.1731	1	0.0421157
1133	sp|Q9NWS6|F118A_HUMAN	Q9NWS6	FAM118A	Protein FAM118A OS=Homo sapiens OX=9606 GN=FAM118A PE=1 SV=2	2	10.0971	9.15101	11.2182	10.0006	9.55234	10.116	10.2031	8.77817	11.0328	10.0367	11.7743	10.3762	9.82476	8.92482	9.93662	8.97734			1.09267	1.09679	1.04957	1.03755	1.02852	0.882246	0.973886	1.02269			1.12336	1	-0.132528
1134	sp|Q9BPY3|F118B_HUMAN	Q9BPY3	FAM118B	Protein FAM118B OS=Homo sapiens OX=9606 GN=FAM118B PE=1 SV=1	3	10.2245	9.37182	9.85496	10.1636	9.99366	9.7394	9.94439	10.0015	9.88627	9.69468	10.6332	10.1818	9.80399	9.68484	10.5109	10.3105			0.966921	1.03445	1.07897	1.0018	0.981021	0.994398	1.05697	1.03089			0.0514371	1	-0.00612611
1135	sp|Q9NZB2|F120A_HUMAN	Q9NZB2	FAM120A	Constitutive coactivator of PPAR-gamma-like protein 1 OS=Homo sapiens OX=9606 GN=FAM120A PE=1 SV=2	2	10.185	10.0873	10.7851	10.4972	9.92899	9.7411	10.6381	10.3795	10.3439	8.76527	11.0002	9.3137	9.29841	9.38128	9.80645	9.84852			1.0156	0.868944	1.01994	0.887255	0.936492	0.963061	0.921824	0.948841			0.0231	1	-0.00443192
1136	sp|Q96C01|F136A_HUMAN	Q96C01	FAM136A	Protein FAM136A OS=Homo sapiens OX=9606 GN=FAM136A PE=1 SV=1	1	10.8749	10.662	9.84387	9.59191	9.99609	9.42419	9.6201	9.6889	10.4898	9.69688	10.4584	9.79742	9.58499	10.2503	10.4089	9.61132			0.964584	0.909477	1.06242	1.02142	0.958874	1.08766	1.082	0.991993			0.381307	1	0.0584285
1137	sp|Q96A26|F162A_HUMAN	Q96A26	FAM162A	Protein FAM162A OS=Homo sapiens OX=9606 GN=FAM162A PE=1 SV=2	1	9.02012	7.58763	8.67879	10.9479	11.3379	10.997	12.4692	8.49339	10.04	9.54041	9.80715	11.4321	10.3391	9.66651	10.6749	8.96793			1.11307	1.25736	1.13001	1.04423	0.911898	0.879015	0.856099	1.05587			1.81303	1	-0.297133
1138	sp|Q9Y6X4|F169A_HUMAN	Q9Y6X4	FAM169A	Soluble lamin-associated protein of 75 kDa OS=Homo sapiens OX=9606 GN=FAM169A PE=1 SV=2	1	11.0019	9.8113	10.4808	11.4671	9.60709	7.63145	9.42531	9.25434	13.8492	10.3637	11.8148	9.62107	9.37556	9.74503	9.46458	7.0868			1.2588	1.05631	1.12729	0.839017	0.9759	1.27696	1.00417	0.765781			0.198166	1	-0.0980461
1139	sp|P78312|F193A_HUMAN	P78312	FAM193A	Protein FAM193A OS=Homo sapiens OX=9606 GN=FAM193A PE=1 SV=2	1	12.322	8.79748	11.227	9.41424	10.1228	10.4111	9.61417	9.3458	9.65338	9.48531	13.5572	8.86146	7.67415	7.33723	11.5917	10.5848			0.783425	1.07819	1.20755	0.941283	0.758102	0.70475	1.20569	1.13257			0.158231	1	-0.099037
1140	sp|Q96PV7|F193B_HUMAN	Q96PV7	FAM193B	Protein FAM193B OS=Homo sapiens OX=9606 GN=FAM193B PE=1 SV=3	1	9.79879	8.67433	10.4473	8.27702	10.2651	10.9694	9.03779	10.1887	10.5731	9.91792	10.1451	10.0191	10.4881	10.8147	9.67805	10.7055			1.07902	1.14337	0.97107	1.21047	1.02172	0.985901	1.07084	1.05072			0.536919	1	-0.0888968
1141	sp|Q6PEV8|F199X_HUMAN	Q6PEV8	FAM199X	Protein FAM199X OS=Homo sapiens OX=9606 GN=FAM199X PE=1 SV=1	1	10.5244	10.827	9.6298	9.33517	7.38797	11.7782	9.74094	8.99188	11.1219	12.3287	7.48235	9.78905	10.2202	9.56318	7.47137	13.808			1.05677	1.1387	0.777	1.04862	1.38336	0.811939	0.767007	1.5356			0.140909	1	0.108052
1142	sp|Q8IW50|F219A_HUMAN	Q8IW50	FAM219A	Protein FAM219A OS=Homo sapiens OX=9606 GN=FAM219A PE=1 SV=3	1	10.0406	9.0982	10.8722	9.77236	10.4905	9.80855	10.1271	8.80242	10.9944	10.05	9.70934	9.30078	10.541	9.94456	11.0839	9.36413			1.095	1.10461	0.893047	0.951744	1.00482	1.01387	1.09448	1.06381			0.250895	1	0.0515935
1143	sp|Q92520|FAM3C_HUMAN	Q92520	FAM3C	Protein FAM3C OS=Homo sapiens OX=9606 GN=FAM3C PE=1 SV=1	1	10.2158	8.35136	8.4643	9.77733	10.1658	10.1255	9.47389	8.83325	10.7987	10.6267	10.5147	11.3847	10.7322	9.71397	8.37774	12.4441			1.05706	1.27246	1.24224	1.1644	1.05572	0.959359	0.884297	1.40877			0.420449	1	-0.156197
1144	sp|Q14320|FA50A_HUMAN	Q14320	FAM50A	Protein FAM50A OS=Homo sapiens OX=9606 GN=FAM50A PE=1 SV=2	1	11.3116	11.9858	10.0275	10.6227	8.04589	11.0449	8.71802	10.5728	10.2274	11.7958	7.98073	9.23382	8.38796	9.7064	9.63062	10.7081			0.904152	0.984149	0.795887	0.869256	1.04252	0.878812	1.10468	1.01279			0.99776	1	0.183897
1145	sp|Q9H4H8|FA83D_HUMAN	Q9H4H8	FAM83D	Protein FAM83D OS=Homo sapiens OX=9606 GN=FAM83D PE=1 SV=3	1	10.1127	10.1236	11.5308	7.7302	10.7743	10.8737	8.75487	12.412	7.44994	8.82417	12.2027	12.1897	11.3849	8.01807	9.86192	7.7564			0.736694	0.871642	1.05826	1.5769	1.05668	0.737382	1.12645	0.624912			0.328545	1	-0.241552
1146	sp|A6ND36|FA83G_HUMAN	A6ND36	FAM83G	Protein FAM83G OS=Homo sapiens OX=9606 GN=FAM83G PE=1 SV=2	1	10.875	11.6816	9.17874	10.3445	11.0651	8.93467	11.2307	10.4768	9.42598	8.90022	11.4297	10.0178	8.75987	10.1795	8.93032	8.56962			0.866761	0.761904	1.24523	0.968416	0.791668	1.13932	0.795169	0.817964			0.224208	1	-0.110229
1147	sp|Q96GI7|FA89A_HUMAN	Q96GI7	FAM89A	Protein FAM89A OS=Homo sapiens OX=9606 GN=FAM89A PE=1 SV=1	1	9.75057	8.81925	9.63064	9.08824	10.211	10.1634	12.0234	10.9879	9.05311	8.05737	9.72869	9.3279	11.7574	9.25132	11.5793	10.5705			0.92847	0.913612	1.01018	1.02637	1.15144	0.910257	0.963068	0.962013			0.159339	1	0.0357186
1148	sp|Q658Y4|F91A1_HUMAN	Q658Y4	FAM91A1	Protein FAM91A1 OS=Homo sapiens OX=9606 GN=FAM91A1 PE=1 SV=3	2	11.8771	9.55836	11.7491	11.3937	8.93498	10.7576	8.9046	10.2517	9.32557	10.5641	10.9008	9.30958	6.72764	11.3682	8.90646	9.47056			0.785171	1.10522	0.927796	0.817079	0.752956	1.05677	1.00021	0.923807			0.0949399	1	0.0401052
1149	sp|Q8NCA5|FA98A_HUMAN	Q8NCA5	FAM98A	Protein FAM98A OS=Homo sapiens OX=9606 GN=FAM98A PE=1 SV=2	3	10.1483	10.7689	10.0682	9.74278	10.2661	9.87292	9.54422	9.42155	10.0331	9.47352	9.94449	10.0801	9.77304	9.50163	11.5337	9.82744			0.988641	0.879709	0.987712	1.03463	0.951976	0.962393	1.20844	1.04308			0.444043	1	0.0944518
1150	sp|O15360|FANCA_HUMAN	O15360	FANCA	Fanconi anemia group A protein OS=Homo sapiens OX=9606 GN=FANCA PE=1 SV=2	1	12.9086	10.3027	7.8132	9.75147	10.1676	6.95898	14.1871	11.069	7.79848	9.65445	10.7004	9.73133	8.8856	13.2564	9.06379	7.75101			0.604129	0.937082	1.36953	0.997935	0.873917	1.90493	0.638876	0.700246			0.0106343	1	-0.0137571
1151	sp|Q9BXW9|FACD2_HUMAN	Q9BXW9	FANCD2	Fanconi anemia group D2 protein OS=Homo sapiens OX=9606 GN=FANCD2 PE=1 SV=2	2	10.1998	9.09602	10.2577	10.2136	9.80873	9.83219	10.0033	10.5566	10.2009	9.97789	9.56705	10.8425	10.5601	9.41198	10.011	9.46071			1.0001	1.09695	0.932673	1.06158	1.0766	0.957262	1.00078	0.896187			0.326347	1	-0.0582083
1152	sp|O15287|FANCG_HUMAN	O15287	FANCG	Fanconi anemia group G protein OS=Homo sapiens OX=9606 GN=FANCG PE=1 SV=1	2	10.4115	9.53737	11.1191	8.77379	10.4146	9.37224	10.3027	9.94401	10.6075	9.75912	10.9163	10.2632	9.97646	9.15707	9.831	9.61401			1.01882	1.02325	0.981761	1.16976	0.957934	0.977041	0.954215	0.966815			0.91247	1	-0.117883
1153	sp|Q9NVI1|FANCI_HUMAN	Q9NVI1	FANCI	Fanconi anemia group I protein OS=Homo sapiens OX=9606 GN=FANCI PE=1 SV=4	3	9.87502	9.71779	10.1108	10.382	9.06501	10.4595	9.75264	10.9446	9.58887	8.98305	11.5391	10.5817	9.21957	10.5507	10.3247	8.90493			0.971023	0.924392	1.14127	1.01923	1.01705	1.00872	1.05866	0.81364			0.223562	1	-0.0601642
1154	sp|Q9NW38|FANCL_HUMAN	Q9NW38	FANCL	E3 ubiquitin-protein ligase FANCL OS=Homo sapiens OX=9606 GN=FANCL PE=1 SV=2	1	9.33208	11.5032	10.5479	10.0919	11.0644	9.77876	10.1755	9.69756	10.1075	11.3998	10.0594	10.249	9.72759	8.35095	7.71904	10.1954			1.08309	0.991013	0.953683	1.01557	0.879182	0.853989	0.758589	1.05134			0.880877	1	-0.198964
1155	sp|Q8WVX9|FACR1_HUMAN	Q8WVX9	FAR1	Fatty acyl-CoA reductase 1 OS=Homo sapiens OX=9606 GN=FAR1 PE=1 SV=1	2	10.9786	8.67617	9.58534	12.2844	9.94384	10.8299	9.12349	8.8576	10.114	11.8232	10.5537	9.96788	9.21266	9.93027	9.53364	8.58534			0.921242	1.36272	1.10103	0.811428	0.926469	0.916931	1.04495	0.969263			0.218513	1	-0.0956059
1156	sp|O95363|SYFM_HUMAN	O95363	FARS2	Phenylalanine--tRNA ligase, mitochondrial OS=Homo sapiens OX=9606 GN=FARS2 PE=1 SV=1	1	10.8669	9.30338	9.73863	8.9261	10.2974	9.78703	9.80692	9.76539	10.4102	10.0359	9.98947	9.47687	10.7752	10.067	10.4239	10.3297			0.957979	1.07874	1.02576	1.0617	1.0464	1.02861	1.06291	1.05779			0.260932	1	0.0261793
1157	sp|Q9Y285|SYFA_HUMAN	Q9Y285	FARSA	Phenylalanine--tRNA ligase alpha subunit OS=Homo sapiens OX=9606 GN=FARSA PE=1 SV=3	4	10.9958	8.63094	10.569	11.8309	10.2998	9.25106	10.3257	9.77267	8.92578	9.00174	10.3493	10.778	9.63941	9.48812	9.50859	10.6332			0.811745	1.04296	0.979218	0.910999	0.93588	1.02562	0.920864	1.08806			0.395284	1	0.0871759
1158	sp|Q9NSD9|SYFB_HUMAN	Q9NSD9	FARSB	Phenylalanine--tRNA ligase beta subunit OS=Homo sapiens OX=9606 GN=FARSB PE=1 SV=3	3	10.1619	9.8456	9.49011	10.9316	9.92643	9.7239	9.46683	9.80038	10.4416	9.95951	10.092	9.75541	10.0761	10.793	8.92697	10.6087			1.02753	1.01157	1.06343	0.892404	1.01507	1.10995	0.942974	1.08247			0.30527	1	0.0553609
1159	sp|P49327|FAS_HUMAN	P49327	FASN	Fatty acid synthase OS=Homo sapiens OX=9606 GN=FASN PE=1 SV=3	4	9.5361	10.0636	11.0318	9.31282	10.0588	9.55505	9.85371	9.60211	9.88885	9.62138	11.3255	10.3348	10.0189	9.63834	10.4737	9.68445			1.03699	0.956054	1.02662	1.10974	0.996027	1.00872	1.06292	1.00857			0.129892	1	-0.0171407
1160	sp|Q53R41|FAKD1_HUMAN	Q53R41	FASTKD1	FAST kinase domain-containing protein 1, mitochondrial OS=Homo sapiens OX=9606 GN=FASTKD1 PE=1 SV=1	2	10.9131	9.04204	11.2685	10.125	8.33498	9.82568	11.2581	9.93374	9.95264	10.5278	9.72809	9.45263	10.5999	9.92162	9.67934	9.43688			0.911994	1.16432	0.863303	0.933595	1.27174	1.00976	0.859765	0.949982			0.187679	1	0.0733553
1161	sp|Q9NYY8|FAKD2_HUMAN	Q9NYY8	FASTKD2	FAST kinase domain-containing protein 2, mitochondrial OS=Homo sapiens OX=9606 GN=FASTKD2 PE=1 SV=1	2	9.76307	9.84662	10.2848	9.93644	10.0482	9.61393	10.8382	9.22816	10.7807	9.08841	10.7385	9.63663	10.7891	10.4243	9.85616	9.1268			1.10423	0.922999	1.04412	0.969827	1.07373	1.08429	0.909391	0.989016			0.0216153	1	0.00522299
1162	sp|Q7L8L6|FAKD5_HUMAN	Q7L8L6	FASTKD5	FAST kinase domain-containing protein 5, mitochondrial OS=Homo sapiens OX=9606 GN=FASTKD5 PE=1 SV=1	1	10.2627	8.54293	10.3292	10.0269	10.31	10.2304	10.7062	9.14361	10.1067	9.99451	10.2307	9.42024	10.4769	9.80393	10.7576	9.65732			0.984805	1.16992	0.990466	0.939493	1.01619	0.958316	1.0048	1.05618			0.0612347	1	-0.0132368
1163	sp|P22087|FBRL_HUMAN	P22087	FBL	rRNA 2'-O-methyltransferase fibrillarin OS=Homo sapiens OX=9606 GN=FBL PE=1 SV=2	2	10.6414	10.7088	9.8559	9.50251	9.55965	10.5418	9.5543	9.96736	9.99128	10.1543	9.70074	9.82698	9.81196	10.4465	9.05309	10.6835			0.938905	0.94822	0.984257	1.03415	1.02639	0.990961	0.947541	1.07185			0.425532	1	0.047239
1164	sp|Q9HAH7|FBRS_HUMAN	Q9HAH7	FBRS	Probable fibrosin-1 OS=Homo sapiens OX=9606 GN=FBRS PE=1 SV=3	1	11.8266	9.90872	12.1761	8.83786	9.94751	10.6354	9.97243	11.5673	11.2051	9.23289	9.92754	8.61349	11.0701	6.26934	11.0483	7.76137			0.947447	0.931795	0.81533	0.974613	1.11285	0.58948	1.10788	0.670977			0.20199	1	-0.13116
1165	sp|Q9NXK8|FXL12_HUMAN	Q9NXK8	FBXL12	F-box/LRR-repeat protein 12 OS=Homo sapiens OX=9606 GN=FBXL12 PE=1 SV=1	1	11.9434	11.4803	12.7837	7.97251	11.0555	10.5344	10.8006	12.1531	9.0325	8.18017	9.48396	9.41681	10.2764	8.37622	8.59512	7.91533			0.756278	0.712542	0.74188	1.18116	0.929525	0.795134	0.795799	0.6513			0.141013	1	-0.0754487
1166	sp|Q96ME1|FXL18_HUMAN	Q96ME1	FBXL18	F-box/LRR-repeat protein 18 OS=Homo sapiens OX=9606 GN=FBXL18 PE=1 SV=3	3	9.33819	10.6841	9.59555	10.1042	10.61	10.2046	10.2466	10.0584	10.2488	9.15486	10.5286	11.0058	10.0586	9.32355	9.15639	9.68169			1.09752	0.856871	1.09724	1.08923	0.948033	0.913657	0.893601	0.962546			0.716423	1	-0.148307
1167	sp|Q96IG2|FXL20_HUMAN	Q96IG2	FBXL20	F-box/LRR-repeat protein 20 OS=Homo sapiens OX=9606 GN=FBXL20 PE=1 SV=2	1	9.96316	9.83919	10.3078	9.55821	10.706	10.3823	10.9508	9.06362	11.133	9.61293	10.0569	9.40586	10.4065	9.92226	9.51003	9.18146			1.11742	0.977004	0.975652	0.984061	0.972027	0.955688	0.868433	1.013			0.639885	1	-0.0897658
[truncated: 2,807 more rows]
