# Supplementary material for: Comprehensive Chemoproteomics Unveils Selective HMG-CoA Synthase 1 Inhibitors for Targeting Mevalonate Metabolism in Cancer
Source: J Am Chem Soc. 2026 May 13;148(20):20705–19. doi: 10.1021/jacs.6c02556 (PMC13220267; doi:10.1021/jacs.6c02556)
Supplement: Supplementary file 8 [file ja6c02556_si_008.xlsx]

## Sheet: Table 6
Sun and Yi et al. 2026
TABLE S6. PISA assay using CNP7 and CNP9 on HCT116 (RELATED TO Figure 4 and Figure S3).
HCT116 cell lysates were treated with DMSO, CNP7, or CNP9, followed by heat gradient application.

## Sheet: TMT signal
						TMT scaled value (to 160)																	Ratio to DMSO																	Welch's t-test (CNP7/DMSO)				Welch's t-test (CNP9/DMSO)				Welch's t-test (CNP9/CNP7)
Rank	Protein Id	UniProtID	Gene Symbol	Description	Number of peptides	DMSO_01_scaled	DMSO_02_scaled	DMSO_03_scaled	DMSO_04_scaled	DMSO_05_scaled	DMSO_06_scaled	CNP7_01_scaled	CNP7_02_scaled	CNP7_03_scaled	CNP7_04_scaled	CNP7_05_scaled	CNP9_01_scaled	CNP9_02_scaled	CNP9_03_scaled	CNP9_04_scaled	CNP9_05_scaled		DMSO_01_ratio	DMSO_02_ratio	DMSO_03_ratio	DMSO_04_ratio	DMSO_05_ratio	DMSO_06_ratio	CNP7_01_ratio	CNP7_02_ratio	CNP7_03_ratio	CNP7_04_ratio	CNP7_05_ratio	CNP9_01_ratio	CNP9_02_ratio	CNP9_03_ratio	CNP9_04_ratio	CNP9_05_ratio		Significant CNP7/DMSO	Log10(p-value)	q-value	Log2(ratio to DMSO)	Significant CNP9/DMSO	Log10(p-value)	q-value	Log2(ratio to DMSO)	Significant CNP9/CNP7	Log10(p-value)
1	sp|Q9NRG9|AAAS_HUMAN	Q9NRG9	AAAS	Aladin OS=Homo sapiens OX=9606 GN=AAAS PE=1 SV=1	1	9.43671	7.17255	11.6688	11.3081	10.2726	6.34818	9.74239	4.30262	11.9978	11.5407	11.5443	11.5063	9.44106	10.7333	11.1117	11.8727		1.00735	0.765657	1.24562	1.20712	1.09658	0.677657	1.03998	0.459297	1.28075	1.23195	1.23234	1.22828	1.00782	1.14576	1.18616	1.26739			0.610637	1	0.0466365		0.608767	0.776136	-0.0448424		2.19235
2	sp|Q86V21|AACS_HUMAN	Q86V21	AACS	Acetoacetyl-CoA synthetase OS=Homo sapiens OX=9606 GN=AACS PE=1 SV=1	10	9.40042	9.73965	11.7465	10.0917	9.13957	10.0091	9.92744	10.0333	10.0437	9.61063	10.2049	9.89495	9.63351	9.7054	9.92132	10.8978		0.938057	0.971908	1.17217	1.00704	0.912028	0.998799	0.990648	1.00121	1.00225	0.959033	1.01834	0.987406	0.961317	0.96849	0.990037	1.08748			0.136896	1	0.0227658		0.0267674	0.976443	0.00425272		0.119446
3	sp|Q8N5Z0|AADAT_HUMAN	Q8N5Z0	AADAT	Kynurenine/alpha-aminoadipate aminotransferase, mitochondrial OS=Homo sapiens OX=9606 GN=AADAT PE=1 SV=2	3	10.0934	10.2661	9.98193	10.7838	8.13045	9.24768	10.1335	10.1363	11.1234	9.96767	10.1131	10.6942	9.80772	10.3434	10.0262	9.15109		1.03516	1.05287	1.02373	1.10597	0.833844	0.948425	1.03928	1.03956	1.14079	1.02227	1.03718	1.09678	1.00586	1.0608	1.02827	0.938519			1.02757	1	-0.0478765		0.438473	0.866423	-0.0258616		0.343054
4	sp|Q6PD74|AAGAB_HUMAN	Q6PD74	AAGAB	Alpha- and gamma-adaptin-binding protein p34 OS=Homo sapiens OX=9606 GN=AAGAB PE=1 SV=1	5	9.29251	10.1943	9.7577	10.3146	9.49645	9.59811	10.0467	10.7147	10.3992	10.2275	9.38599	10.7952	10.0413	9.81981	10.543	9.37293		0.950582	1.04283	0.998168	1.05514	0.971443	0.981843	1.02773	1.09607	1.06379	1.04622	0.960144	1.1043	1.02718	1.00452	1.0785	0.958808			0.290303	1	0.0530016		0.0898013	0.936519	-0.0151225		0.363605
5	sp|Q2M2I8|AAK1_HUMAN	Q2M2I8	AAK1	AP2-associated protein kinase 1 OS=Homo sapiens OX=9606 GN=AAK1 PE=1 SV=3	11	9.41886	9.76521	9.6265	9.84764	9.47721	10.2636	9.82568	10.0312	9.91725	10.0485	9.92652	10.3695	9.9646	10.9002	10.1791	10.4383		0.967708	1.00329	0.98904	1.01176	0.973702	1.0545	1.0095	1.03062	1.01891	1.0324	1.01987	1.06537	1.02378	1.11991	1.04582	1.07245			0.237009	1	0.0317867		0.0521769	0.965857	-0.00702772		0.343894
6	tr|A0A096LP25|A0A096LP25_HUMAN	A0A096LP25	AAK1	Isoform of Q2M2I8, AP2 associated kinase 1 OS=Homo sapiens OX=9606 GN=AAK1 PE=1 SV=2	3	9.05317	10.3307	11.165	10.4056	10.4106	10.2495	8.58265	9.42235	10.6289	10.7923	8.80753	10.6167	10.5035	9.90161	9.67	9.4598		0.881593	1.006	1.08724	1.0133	1.01378	0.998094	0.835774	0.917544	1.03504	1.05095	0.857673	1.03385	1.02283	0.964214	0.94166	0.92119			0.00994129	1	0.00175636		0.0809455	0.941608	-0.0137413		0.0816261
7	sp|Q9H7C9|AAMDC_HUMAN	Q9H7C9	AAMDC	Mth938 domain-containing protein OS=Homo sapiens OX=9606 GN=AAMDC PE=1 SV=1	4	14.2733	7.56343	13.404	7.84068	15.7344	7.45824	9.59139	6.52196	9.91549	15.9624	7.97585	7.68402	12.4377	7.56508	9.65563	6.41636		1.2922	0.684741	1.21351	0.709841	1.42449	0.675217	0.868339	0.590454	0.89768	1.44513	0.722078	0.695658	1.12602	0.68489	0.874154	0.580893			0.115026	1	0.0231764		0.713741	0.703279	0.0932804		0.551503
8	sp|Q13685|AAMP_HUMAN	Q13685	AAMP	Angio-associated migratory cell protein OS=Homo sapiens OX=9606 GN=AAMP PE=1 SV=2	15	9.84188	9.71565	9.1603	10.0242	9.48657	10.0544	10.2287	9.7204	10.1039	10.7949	9.81485	10.0245	10.1511	10.6868	10.4299	9.76184		1.01318	1.00019	0.943015	1.03195	0.976603	1.03506	1.053	1.00068	1.04016	1.11129	1.0104	1.03199	1.04502	1.10016	1.07371	1.00494			0.376319	1	-0.0473853		0.879809	0.698747	-0.0968209		0.599207
9	sp|Q9Y312|AAR2_HUMAN	Q9Y312	AAR2	Protein AAR2 homolog OS=Homo sapiens OX=9606 GN=AAR2 PE=1 SV=2	11	9.85736	9.73615	10.0414	10.2458	9.56773	9.95107	9.85027	10.6061	9.69116	9.66591	10.1443	10.4091	10.0807	10.2316	9.86786	10.0535		0.995701	0.983459	1.01429	1.03494	0.966446	1.00517	0.994986	1.07133	0.978914	0.976364	1.02469	1.05143	1.01826	1.0335	0.996763	1.01552			0.517665	1	0.10039		0.203888	0.800873	0.0463834		1.00769
10	sp|P49588|SYAC_HUMAN	P49588	AARS1	Alanine--tRNA ligase, cytoplasmic OS=Homo sapiens OX=9606 GN=AARS1 PE=1 SV=2	32	10.0836	9.69658	9.7386	10.1098	10.2338	10.3896	9.97568	10.0638	10.4906	9.6702	9.64192	9.85976	9.92892	9.88036	10.181	10.0558		1.00414	0.965603	0.969788	1.00675	1.0191	1.03462	0.993397	1.00218	1.04467	0.962976	0.96016	0.981853	0.988739	0.983904	1.01384	1.00138			0.281951	1	0.0156405		0.539541	0.90046	0.0203162		0.0787828
11	sp|Q5JTZ9|SYAM_HUMAN	Q5JTZ9	AARS2	Alanine--tRNA ligase, mitochondrial OS=Homo sapiens OX=9606 GN=AARS2 PE=1 SV=1	6	9.83018	9.83176	10.365	9.54352	9.34768	10.6364	10.1572	9.75639	10.0976	10.241	10.6761	9.3861	9.33082	9.61377	10.1185	11.068		0.990372	0.990531	1.04425	0.961491	0.941761	1.0716	1.02332	0.982938	1.01732	1.03176	1.0756	0.945632	0.940062	0.968569	1.01942	1.11508			0.761595	1	-0.0571508		0.0660053	0.971984	-0.00567205		0.660187
12	sp|Q9BTE6|AASD1_HUMAN	Q9BTE6	AARSD1	Alanyl-tRNA editing protein Aarsd1 OS=Homo sapiens OX=9606 GN=AARSD1 PE=1 SV=2	23	10.2152	10.0493	9.98608	9.85158	9.8324	10.1837	9.95355	10.0523	9.2277	9.37184	11.3934	9.82586	10.2068	9.71526	9.89455	10.2405		1.01951	1.00295	0.996643	0.983219	0.981305	1.01636	0.993396	1.00325	0.920954	0.93534	1.1371	0.980653	1.01867	0.969614	0.987509	1.02203			0.284042	1	0.0263481		0.799225	0.730854	0.0677088		0.569088
13	sp|Q4L235|ACSF4_HUMAN	Q4L235	AASDH	Beta-alanine-activating enzyme OS=Homo sapiens OX=9606 GN=AASDH PE=1 SV=3	4	9.5154	10.2265	11.8297	10.997	9.93137	10.3402	9.51212	10.4092	8.83847	8.78115	10.2002	9.77436	10.4637	9.03572	9.68631	10.4585		0.908533	0.976434	1.12951	1.04999	0.94825	0.987281	0.90822	0.993871	0.8439	0.838427	0.973922	0.933258	0.999081	0.862734	0.924852	0.998584			0.0741321	1	0.0324723		0.29009	0.724406	-0.0914898		0.311278
14	sp|Q9NRN7|ADPPT_HUMAN	Q9NRN7	AASDHPPT	L-aminoadipate-semialdehyde dehydrogenase-phosphopantetheinyl transferase OS=Homo sapiens OX=9606 GN=AASDHPPT PE=1 SV=2	22	9.26251	10.4718	10.1849	10.2828	9.51412	10.1167	10.1735	10.8088	9.65659	9.72252	9.65701	10.32	10.0849	10.1681	9.97399	9.60164		0.928837	1.05011	1.02134	1.03115	0.954068	1.0145	1.02019	1.0839	0.968355	0.974967	0.968398	1.03488	1.0113	1.01965	1.00018	0.962844			0.0216683	0.99893	-0.00244951		0.0163867	0.988395	0.0019924		0.0691731
15	sp|Q9UDR5|AASS_HUMAN	Q9UDR5	AASS	Alpha-aminoadipic semialdehyde synthase, mitochondrial OS=Homo sapiens OX=9606 GN=AASS PE=1 SV=1	3	10.1425	10.5303	9.29447	9.96536	9.69135	10.4864	9.78559	9.67641	9.93587	10.885	9.65519	10.0383	9.39726	10.2993	9.90196	10.3148		1.01238	1.0511	0.927741	0.994707	0.967356	1.04671	0.976763	0.965864	0.991763	1.0865	0.963746	1.00198	0.938	1.02804	0.988378	1.02959			1.14721	1	0.0384017		0.0182331	0.991407	0.00135698		0.868232
16	sp|Q9NY61|AATF_HUMAN	Q9NY61	AATF	Protein AATF OS=Homo sapiens OX=9606 GN=AATF PE=1 SV=1	6	9.77835	9.42688	9.59343	9.94452	10.1795	9.97551	9.95827	9.86738	10.2835	9.10211	11.7526	9.59507	9.61995	9.30837	10.1518	11.4628		0.996127	0.960322	0.977289	1.01305	1.037	1.01621	1.01446	1.0052	1.04759	0.927238	1.19724	0.977456	0.97999	0.94825	1.03417	1.16772			0.203903	1	-0.0634905		0.624753	0.728821	-0.168833		0.456254
17	sp|P80404|GABT_HUMAN	P80404	ABAT	4-aminobutyrate aminotransferase, mitochondrial OS=Homo sapiens OX=9606 GN=ABAT PE=1 SV=3	2	9.94694	9.32162	11.742	9.48709	10.6562	9.26745	9.81491	9.96775	9.52545	9.74014	9.78293	10.5076	10.3851	9.95733	10.0433	9.85417		0.987758	0.925662	1.16601	0.942093	1.05819	0.920283	0.974647	0.989824	0.945902	0.967222	0.971471	1.04343	1.03127	0.98879	0.997329	0.978545			0.27154	1	-0.0146388		0.123359	0.956542	0.00851164		0.400968
18	sp|P61221|ABCE1_HUMAN	P61221	ABCE1	ATP-binding cassette sub-family E member 1 OS=Homo sapiens OX=9606 GN=ABCE1 PE=1 SV=1	31	9.7967	10.3188	9.39692	10.3158	9.73161	10.4623	10.0801	10.5429	9.69647	9.99365	9.64049	10.0271	9.61905	10.1363	10.1446	10.0973		0.979309	1.0315	0.939345	1.0312	0.972802	1.04585	1.00764	1.0539	0.96929	0.998997	0.963694	1.00234	0.961551	1.01325	1.01409	1.00935			0.546214	1	0.0817078		0.540498	0.731305	0.0699345		0.0754313
19	sp|Q8NE71|ABCF1_HUMAN	Q8NE71	ABCF1	ATP-binding cassette sub-family F member 1 OS=Homo sapiens OX=9606 GN=ABCF1 PE=1 SV=2	25	10.0133	10.1908	9.0444	9.87885	9.91451	10.5257	9.59456	10.1396	9.66195	8.81527	11.4713	9.97426	9.43265	9.56739	10.1502	11.6252		1.0086	1.02648	0.911005	0.995056	0.998647	1.06021	0.966421	1.02132	0.973209	0.887926	1.15546	1.00467	0.950112	0.963684	1.02239	1.17096			0.103059	1	-0.0145971		1.53035	0.698282	0.09019		1.03592
20	sp|Q9UG63|ABCF2_HUMAN	Q9UG63	ABCF2	ATP-binding cassette sub-family F member 2 OS=Homo sapiens OX=9606 GN=ABCF2 PE=1 SV=2	26	10.165	9.90603	9.23059	9.80895	9.87427	10.6299	9.83241	9.93651	9.96372	8.85917	11.4108	10.1849	9.37265	9.40751	10.2599	11.1577		1.02307	0.997005	0.929025	0.987235	0.993808	1.06986	0.989596	1.00007	1.00281	0.891642	1.14845	1.02507	0.943322	0.946831	1.03263	1.12299			0.369285	1	0.0394973		0.431068	0.794049	0.0415084		0.0149183
21	sp|Q9NUQ8|ABCF3_HUMAN	Q9NUQ8	ABCF3	ATP-binding cassette sub-family F member 3 OS=Homo sapiens OX=9606 GN=ABCF3 PE=1 SV=2	20	9.92585	9.86972	9.48749	9.5678	10.155	10.6897	10.021	9.95635	9.90535	8.98542	11.3839	10.2315	9.86387	9.30358	9.69647	10.9571		0.997649	0.992007	0.953589	0.96166	1.02068	1.07442	1.00721	1.00071	0.995588	0.903125	1.14419	1.02837	0.991419	0.935104	0.974594	1.1013			0.203094	1	-0.0183741		0.448566	0.775476	-0.0480636		0.283402
22	sp|Q9NUJ1|ABHDA_HUMAN	Q9NUJ1	ABHD10	Palmitoyl-protein thioesterase ABHD10, mitochondrial OS=Homo sapiens OX=9606 GN=ABHD10 PE=1 SV=1	25	10.2906	9.88541	10.0619	9.60911	10.742	9.58668	9.8216	9.6305	9.98512	10.8625	9.24129	9.66357	10.5509	10.8941	9.92396	9.25068		1.02606	0.985654	1.00325	0.958105	1.07107	0.955868	0.979292	0.960238	0.995596	1.08308	0.92143	0.963535	1.05201	1.08623	0.989498	0.922367			0.189144	1	0.0187456		0.102932	0.943949	0.0123929		0.0747939
23	sp|Q9NUJ1-2|ABHDA_HUMAN	Q9NUJ1-2	ABHD10	Isoform of Q9NUJ1, Isoform 2 of Palmitoyl-protein thioesterase ABHD10, mitochondrial OS=Homo sapiens OX=9606 GN=ABHD10	1	11.2535	9.25364	12.8958	9.43789	10.0792	9.24409	8.67254	9.75765	6.95671	9.39166	10.1377	11.3496	13.9038	9.02584	8.38934	10.2511		1.08618	0.89315	1.24468	0.910933	0.972833	0.892228	0.837062	0.941796	0.671453	0.906471	0.978474	1.09545	1.34198	0.871162	0.809728	0.989426			0.602175	1	0.0663471		0.869142	0.722697	-0.0721021		1.38173
24	sp|Q8NFV4|ABHDB_HUMAN	Q8NFV4	ABHD11	sn-1-specific diacylglycerol lipase ABHD11 OS=Homo sapiens OX=9606 GN=ABHD11 PE=1 SV=2	11	10.4204	10.7174	10.4122	9.59675	10.4845	9.69146	10.089	10.9577	9.26034	8.8943	10.6349	9.7898	9.69716	9.37848	9.80467	10.1709		1.01956	1.04862	1.01877	0.938975	1.02584	0.948241	0.987142	1.07214	0.90606	0.870245	1.04055	0.957863	0.9488	0.917619	0.959319	0.995147			0.0552953	1	0.0282361		0.0303862	0.943592	-0.0196244		0.0977271
25	sp|Q96IU4|ABHEB_HUMAN	Q96IU4	ABHD14B	Putative protein-lysine deacylase ABHD14B OS=Homo sapiens OX=9606 GN=ABHD14B PE=1 SV=1	21	10.4419	10.1159	10.5659	8.63573	11.1928	9.0832	9.75735	8.8971	9.01513	11.8567	9.93178	9.33502	10.2474	13.2488	9.2916	8.38373		1.04357	1.01099	1.05596	0.863063	1.11862	0.907783	0.975158	0.889184	0.90098	1.18497	0.992591	0.932951	1.02413	1.32409	0.928611	0.837878			1.87892	1	-0.179419		0.661199	0.716519	-0.114161		0.383716
26	sp|Q8WTS1|ABHD5_HUMAN	Q8WTS1	ABHD5	1-acylglycerol-3-phosphate O-acyltransferase ABHD5 OS=Homo sapiens OX=9606 GN=ABHD5 PE=1 SV=1	3	9.43499	10.5007	9.48183	9.30084	9.11233	9.98517	10.4922	9.33651	10.58	9.45139	10.9584	10.4866	10.5377	9.89236	9.81312	10.6359		0.979142	1.08974	0.984004	0.965221	0.945657	1.03624	1.08885	0.968922	1.09797	0.980845	1.13724	1.08827	1.09358	1.02661	1.01838	1.10377			0.6485	1	-0.0425305		0.583143	0.870379	-0.0245895		0.251424
27	sp|Q8IZP0|ABI1_HUMAN	Q8IZP0	ABI1	Abl interactor 1 OS=Homo sapiens OX=9606 GN=ABI1 PE=1 SV=4	11	9.87212	9.64149	9.54434	10.3241	9.61962	10.4225	10.0765	10.0691	10.8752	10.7883	8.85801	10.2989	9.30172	10.5844	10.0836	9.64009		0.996778	0.973492	0.963683	1.04241	0.971283	1.05235	1.01741	1.01667	1.09806	1.08929	0.894385	1.03987	0.939185	1.06869	1.01813	0.97335			1.61509	1	-0.150642		0.0311352	0.972436	-0.00605296		1.38282
28	sp|Q9NYB9|ABI2_HUMAN	Q9NYB9	ABI2	Abl interactor 2 OS=Homo sapiens OX=9606 GN=ABI2 PE=1 SV=1	11	9.43218	10.1614	10.1754	9.72343	9.66458	10.2595	10.3866	9.85784	9.64798	10.1754	9.3963	10.4963	9.92044	10.3695	10.5804	9.75279		0.952482	1.02612	1.02753	0.981893	0.97595	1.03603	1.04886	0.995466	0.974274	1.02753	0.948858	1.05994	1.00179	1.04714	1.06843	0.984858			0.201872	1	-0.0755036		0.0918194	0.846733	0.0439921		0.433141
29	sp|P42684|ABL2_HUMAN	P42684	ABL2	Tyrosine-protein kinase ABL2 OS=Homo sapiens OX=9606 GN=ABL2 PE=1 SV=1	3	9.73443	9.51374	10.804	10.2284	11.3251	9.37913	9.41447	9.77684	9.85516	9.62077	10.5393	9.89425	9.44863	10.2152	10.4715	9.77903		0.957723	0.936011	1.06296	1.00632	1.11422	0.922767	0.926244	0.961896	0.969601	0.946541	1.03691	0.973447	0.929604	1.00503	1.03024	0.962111			1.02121	1	-0.227766		0.837074	0.701509	-0.188685		0.325433
30	sp|O14639-6|ABLM1_HUMAN	O14639-6	ABLIM1	Isoform of O14639, Isoform 6 of Actin-binding LIM protein 1 OS=Homo sapiens OX=9606 GN=ABLIM1	12	9.48506	10.1899	10.3892	10.1208	10.0626	9.45028	10.1884	9.95564	10.2614	9.96566	9.17564	10.1119	11.0284	10.1613	10.0256	9.42837		0.953308	1.02415	1.04417	1.01721	1.01135	0.949812	1.02399	1.0006	1.03133	1.00161	0.922209	1.01631	1.10842	1.02128	1.00763	0.94761			0.441692	1	0.0475942		1.45784	0.701525	0.0856442		0.332702
31	sp|Q6H8Q1|ABLM2_HUMAN	Q6H8Q1	ABLIM2	Actin-binding LIM protein 2 OS=Homo sapiens OX=9606 GN=ABLIM2 PE=1 SV=2	1	10.1686	9.27449	11.2325	9.72182	10.2718	9.55091	9.66675	10.0383	10.3716	11.0932	9.60959	10.399	11.4172	10.0202	7.97772	9.18642		1.01314	0.924059	1.11915	0.968629	1.02342	0.9516	0.963142	1.00016	1.03337	1.10526	0.957446	1.0361	1.13755	0.998356	0.794857	0.915285			0.167311	1	-0.0356168		0.314936	0.761868	-0.0611179		0.343653
32	sp|Q12979|ABR_HUMAN	Q12979	ABR	Active breakpoint cluster region-related protein OS=Homo sapiens OX=9606 GN=ABR PE=1 SV=2	18	10.01	10.3541	10.8588	10.0281	9.78318	9.76551	9.88576	10.2917	9.70776	9.62475	10.0104	10.2973	9.82584	10.1297	9.73081	9.69622		0.987835	1.02179	1.0716	0.989617	0.965449	0.963706	0.975572	1.01564	0.958007	0.949814	0.98787	1.01619	0.96966	0.999644	0.960281	0.956868			0.0698324	1	0.0106705		0.0219673	0.982335	0.00320196		0.0536792
33	sp|Q9P1F3|ABRAL_HUMAN	Q9P1F3	ABRACL	Costars family protein ABRACL OS=Homo sapiens OX=9606 GN=ABRACL PE=1 SV=1	2	12.8104	7.95137	13.4187	8.80779	14.1608	6.96465	9.57599	7.39171	10.2001	14.9692	8.62976	7.53414	11.0258	9.53629	9.3187	7.70452		1.19885	0.74412	1.25577	0.824266	1.32522	0.651779	0.896158	0.691744	0.954567	1.40088	0.807606	0.705073	1.03184	0.892443	0.872079	0.721018			0.36615	1	-0.129467		0.0703464	0.927035	0.0187767		0.427764
34	sp|Q6UWZ7|ABRX1_HUMAN	Q6UWZ7	ABRAXAS1	BRCA1-A complex subunit Abraxas 1 OS=Homo sapiens OX=9606 GN=ABRAXAS1 PE=1 SV=2	3	9.8504	9.72078	10.1741	10.2281	10.3048	10.1301	9.43837	10.4183	9.48103	9.27508	9.69092	10.9447	10.3336	10.0491	9.80974	10.1507		0.978382	0.965507	1.01054	1.0159	1.02352	1.00616	0.937457	1.03479	0.941694	0.921239	0.962542	1.08707	1.02638	0.998119	0.974343	1.00821			1.01144	1	-0.0583336		2.0115	0.730613	-0.123893		1.04919
35	sp|Q15018|ABRX2_HUMAN	Q15018	ABRAXAS2	BRISC complex subunit Abraxas 2 OS=Homo sapiens OX=9606 GN=ABRAXAS2 PE=1 SV=2	14	10.4854	9.81191	10.3254	10.0957	10.2759	9.48859	9.40841	10.2881	10.3711	10.5317	9.70969	9.80394	9.85756	10.2004	9.97733	9.36894		1.04016	0.973358	1.02429	1.00151	1.01939	0.941284	0.933331	1.0206	1.02883	1.04476	0.963217	0.972567	0.977886	1.01189	0.989768	0.929414			0.646122	1	-0.0631098		1.49863	0.715801	-0.102145		0.363598
36	sp|Q9ULW3|ABT1_HUMAN	Q9ULW3	ABT1	Activator of basal transcription 1 OS=Homo sapiens OX=9606 GN=ABT1 PE=1 SV=1	5	9.90597	9.99508	11.9556	9.8876	9.54734	10.018	8.83951	10.0939	10.2065	8.57007	11.558	9.8606	8.85255	8.51348	9.85289	12.3429		0.969438	0.978158	1.17002	0.96764	0.934341	0.980403	0.86507	0.987833	0.99885	0.838702	1.13111	0.964998	0.866346	0.833164	0.964243	1.20792			0.506507	1	-0.0471217		0.400183	0.839623	-0.0324532		0.128441
37	sp|Q8N961|ABTB2_HUMAN	Q8N961	ABTB2	Ankyrin repeat and BTB/POZ domain-containing protein 2 OS=Homo sapiens OX=9606 GN=ABTB2 PE=1 SV=2	1	10.0341	9.02586	9.09842	11.2791	9.41244	8.65034	11.4543	11.045	10.2468	8.87187	10.1824	10.1183	10.0326	9.91637	10.057	10.5753		1.04703	0.941825	0.949397	1.17694	0.982165	0.902641	1.19523	1.15251	1.06922	0.925757	1.06251	1.05582	1.04687	1.03475	1.04942	1.1035			0.224845	1	-0.0999661		1.25202	0.738732	-0.31766		0.750834
38	sp|P09110|THIK_HUMAN	P09110	ACAA1	3-ketoacyl-CoA thiolase, peroxisomal OS=Homo sapiens OX=9606 GN=ACAA1 PE=1 SV=2	11	9.51764	10.6243	10.014	10.2658	9.73845	10.1758	10.3863	10.1972	9.89048	9.88118	9.14319	10.4096	9.78397	10.2449	10.2256	9.50154		0.946464	1.05651	0.995826	1.02086	0.968423	1.01191	1.03285	1.01405	0.98354	0.982615	0.909228	1.03516	0.97295	1.01879	1.01687	0.944864			0.401453	1	-0.0309876		0.958403	0.711921	0.0833639		1.26307
39	sp|P42765|THIM_HUMAN	P42765	ACAA2	3-ketoacyl-CoA thiolase, mitochondrial OS=Homo sapiens OX=9606 GN=ACAA2 PE=1 SV=2	10	10.7188	9.60402	10.5276	9.96231	10.2366	9.79052	9.16775	9.5747	10.473	10.9506	9.2644	9.773	9.96107	10.3919	10.2462	9.35752		1.05709	0.947145	1.03822	0.98248	1.00953	0.965538	0.90412	0.944253	1.03285	1.07995	0.913652	0.96381	0.982357	1.02485	1.01048	0.922835			0.0131198	0.999457	0.00415329		0.190461	0.789108	-0.0502121		0.297919
40	sp|Q13085|ACACA_HUMAN	Q13085	ACACA	Acetyl-CoA carboxylase 1 OS=Homo sapiens OX=9606 GN=ACACA PE=1 SV=2	34	9.86992	9.92532	9.29912	10.0233	9.70854	10.4878	10.2792	10.2886	9.9222	9.35782	10.0251	10.2681	9.49287	10.1583	10.2269	10.6669		0.998407	1.00401	0.940667	1.01392	0.982083	1.06091	1.03981	1.04075	1.0037	0.946605	1.01411	1.03869	0.960266	1.02758	1.03452	1.07902			1.15554	1	-0.051435		1.08733	0.776081	-0.0427376		0.116366
41	sp|O00763|ACACB_HUMAN	O00763	ACACB	Acetyl-CoA carboxylase 2 OS=Homo sapiens OX=9606 GN=ACACB PE=1 SV=3	11	10.0561	9.85707	9.99129	9.75364	9.82925	10.0546	10.0333	9.97561	10.087	9.51912	10.5617	10.5219	9.57887	10.2593	9.73424	10.187		1.01334	0.993291	1.00682	0.982868	0.990487	1.01319	1.01105	1.00524	1.01646	0.959236	1.0643	1.06029	0.965257	1.03382	0.980913	1.02654			0.264192	1	0.161857		0.458677	0.679255	0.290304		0.146357
42	sp|Q6JQN1|ACD10_HUMAN	Q6JQN1	ACAD10	Acyl-CoA dehydrogenase family member 10 OS=Homo sapiens OX=9606 GN=ACAD10 PE=1 SV=1	6	9.91619	10.4224	9.41784	9.5134	9.70525	10.6438	10.4865	10.2191	10.0748	8.61369	10.9802	10.3789	9.28685	9.32375	9.70736	11.3101		0.997959	1.0489	0.947805	0.957423	0.97673	1.07118	1.05536	1.02845	1.01392	0.866876	1.10504	1.04452	0.934622	0.938336	0.976942	1.13824			0.0610751	1	-0.00808568		0.418502	0.820686	-0.0367287		0.218863
43	sp|Q9UKU7|ACAD8_HUMAN	Q9UKU7	ACAD8	Isobutyryl-CoA dehydrogenase, mitochondrial OS=Homo sapiens OX=9606 GN=ACAD8 PE=1 SV=1	8	10.2987	10.0782	10.0454	10.6021	9.8365	9.90023	10.1238	10.2224	10.822	9.64027	9.27104	9.46119	10.259	9.9369	9.8395	9.66272		1.01697	0.995197	0.991958	1.04693	0.971327	0.977621	0.999698	1.00943	1.06864	0.95195	0.91549	0.934267	1.01305	0.981241	0.971624	0.954167			0.0545471	1	0.0057572		0.578079	0.833426	0.0329149		0.39614
44	sp|Q9H845|ACAD9_HUMAN	Q9H845	ACAD9	Complex I assembly factor ACAD9, mitochondrial OS=Homo sapiens OX=9606 GN=ACAD9 PE=1 SV=1	22	9.3744	10.0957	9.61981	9.90916	9.63439	10.1402	10.0605	10.297	10.0604	9.41014	9.85686	10.4386	9.98339	10.3539	10.5555	10.21		0.957001	1.03063	0.982054	1.01159	0.983543	1.03518	1.02704	1.05118	1.02703	0.960649	1.00625	1.06564	1.01917	1.057	1.07758	1.0423			0.0146219	0.998412	-0.00321821		0.276388	0.77403	0.0537022		0.641125
45	sp|P11310|ACADM_HUMAN	P11310	ACADM	Medium-chain specific acyl-CoA dehydrogenase, mitochondrial OS=Homo sapiens OX=9606 GN=ACADM PE=1 SV=1	19	10.1683	9.76823	9.64479	10.0965	10.0843	10.5168	9.74932	9.9947	10.2741	9.61178	9.86363	9.90454	10.1328	9.76806	9.77042	10.6516		1.01213	0.972302	0.960015	1.00498	1.00376	1.04681	0.97042	0.994844	1.02266	0.95673	0.981798	0.98587	1.00859	0.972285	0.97252	1.06023			5.88076	1	-0.287264		3.87891	0.675072	-0.185548		2.30181
46	sp|P16219|ACADS_HUMAN	P16219	ACADS	Short-chain specific acyl-CoA dehydrogenase, mitochondrial OS=Homo sapiens OX=9606 GN=ACADS PE=1 SV=1	16	10.1702	10.3286	10.5417	9.78221	9.87616	10.3056	9.79676	9.92038	10.5357	10.4174	9.10286	9.8859	9.76336	10.0955	9.57974	9.89797		1.00027	1.01585	1.03681	0.962115	0.971355	1.01359	0.963546	0.975705	1.03622	1.02459	0.895298	0.972314	0.960261	0.992933	0.942202	0.973501			0.0967082	1	0.00779001		0.321022	0.873481	-0.0254504		0.419765
47	sp|P45954|ACDSB_HUMAN	P45954	ACADSB	Short/branched chain specific acyl-CoA dehydrogenase, mitochondrial OS=Homo sapiens OX=9606 GN=ACADSB PE=1 SV=1	21	10.3134	10.1183	10.4109	10.2158	10.2431	9.93206	9.72284	9.79182	10.0336	9.4405	10.0682	10.1942	9.51169	9.92619	9.96272	10.1147		1.01056	0.991448	1.02011	1.001	1.00367	0.9732	0.952699	0.959458	0.983151	0.925034	0.986539	0.998888	0.932009	0.972625	0.976203	0.991098			0.0289174	1	-0.00471785		0.334446	0.811828	0.0396423		0.516016
48	sp|P49748|ACADV_HUMAN	P49748	ACADVL	Very long-chain specific acyl-CoA dehydrogenase, mitochondrial OS=Homo sapiens OX=9606 GN=ACADVL PE=1 SV=1	42	9.81423	10.6676	9.65236	9.97896	9.8956	10.1462	10.0214	10.7279	9.80296	9.99179	9.02972	9.93959	9.94785	10.7869	10.4975	9.09947		0.978895	1.06402	0.96275	0.995326	0.987011	1.012	0.99956	1.07002	0.97777	0.996605	0.900646	0.991398	0.992223	1.07591	1.04704	0.907603			0.455352	1	-0.0738768		0.0678546	0.935515	0.0162898		0.632663
49	sp|Q15057|ACAP2_HUMAN	Q15057	ACAP2	Arf-GAP with coiled-coil, ANK repeat and PH domain-containing protein 2 OS=Homo sapiens OX=9606 GN=ACAP2 PE=1 SV=3	20	9.70156	10.1257	9.36879	10.278	9.10951	10.3075	10.4406	10.2978	10.1678	9.90485	9.77966	10.1152	9.89979	10.4809	10.0679	9.95444		0.988425	1.03164	0.954521	1.04715	0.928104	1.05016	1.06372	1.04917	1.03593	1.00914	0.996382	1.03057	1.00862	1.06783	1.02575	1.01419			0.039092	1	-0.0153795		0.255715	0.758891	0.0683915		0.391718
50	sp|Q96P50|ACAP3_HUMAN	Q96P50	ACAP3	Arf-GAP with coiled-coil, ANK repeat and PH domain-containing protein 3 OS=Homo sapiens OX=9606 GN=ACAP3 PE=1 SV=2	3	9.39607	9.62663	10.0479	9.9032	8.99145	10.273	10.687	9.5545	10.9459	9.64158	9.89048	10.3703	10.1694	10.5518	10.5579	9.39297		0.968031	0.991785	1.03519	1.02028	0.926345	1.05837	1.10103	0.984353	1.12771	0.993325	1.01897	1.0684	1.0477	1.0871	1.08773	0.967712			0.210671	1	0.0184266		0.654102	0.775692	0.0465424		0.295187
51	sp|P24752|THIL_HUMAN	P24752	ACAT1	Acetyl-CoA acetyltransferase, mitochondrial OS=Homo sapiens OX=9606 GN=ACAT1 PE=1 SV=1	26	10.681	11.6793	10.3828	11.1023	10.5982	11.7223	9.32548	9.53781	9.22006	9.03096	8.65719	9.46987	9.39174	9.84303	9.74876	9.60927		0.968565	1.0591	0.941526	1.00677	0.961054	1.06299	0.845647	0.864901	0.836086	0.818939	0.785045	0.85874	0.851655	0.892578	0.88403	0.871381			0.362439	1	0.0347741		2.01035	0.71841	0.0994518		0.812602
52	sp|Q9BWD1|THIC_HUMAN	Q9BWD1	ACAT2	Acetyl-CoA acetyltransferase, cytosolic OS=Homo sapiens OX=9606 GN=ACAT2 PE=1 SV=2	21	10.0658	10.1534	10.4927	10.2718	10.2817	9.66431	9.93482	9.99459	9.5874	9.9247	9.66106	10.0522	9.72054	10.225	10.1327	9.83735		0.991222	0.999848	1.03326	1.0115	1.01249	0.951685	0.978323	0.984209	0.944112	0.977327	0.951365	0.989882	0.957223	1.0069	0.997812	0.968725			0.140897	1	0.0121407		0.669374	0.774277	-0.0470546		1.12867
53	sp|Q9H3P7|GCP60_HUMAN	Q9H3P7	ACBD3	Golgi resident protein GCP60 OS=Homo sapiens OX=9606 GN=ACBD3 PE=1 SV=4	22	10.0785	9.80416	10.6144	10.0862	9.89224	9.73269	10.0938	9.60253	10.2282	10.0983	9.98892	9.9445	9.67247	10.4069	9.90977	9.84642		1.00437	0.977027	1.05777	1.00513	0.985804	0.969904	1.00589	0.956933	1.01928	1.00634	0.995438	0.991012	0.963903	1.03709	0.987551	0.981238			0.137897	1	0.0148174		0.28358	0.881699	0.0243666		0.12102
54	sp|Q5T8D3-3|ACBD5_HUMAN	Q5T8D3-3	ACBD5	Isoform of Q5T8D3, Isoform 3 of Acyl-CoA-binding domain-containing protein 5 OS=Homo sapiens OX=9606 GN=ACBD5	3	10.5311	10.2391	10.1639	10.5757	10.8531	10.3166	9.27936	10.3104	9.39855	10.2437	10.5422	9.55454	10.0019	9.60066	9.67999	8.70932		1.00809	0.980136	0.972944	1.01236	1.03891	0.987562	0.888268	0.986961	0.899678	0.98058	1.00915	0.91461	0.957437	0.919025	0.926619	0.833702			0.13353	1	-0.0119322		0.281788	0.881494	-0.0244769		0.115192
55	sp|Q9BR61|ACBD6_HUMAN	Q9BR61	ACBD6	Acyl-CoA-binding domain-containing protein 6 OS=Homo sapiens OX=9606 GN=ACBD6 PE=1 SV=1	12	9.35193	10.5115	9.43914	10.3142	9.73009	10.3306	9.98713	10.0582	9.90138	10.3585	9.81011	10.5242	10.0592	9.79285	9.7944	10.0366		0.940249	1.05683	0.949017	1.03699	0.978269	1.03864	1.00411	1.01125	0.995491	1.04145	0.986315	1.05811	1.01136	0.984579	0.984735	1.00909			0.435443	1	-0.0360347		0.806124	0.751146	-0.0564669		0.201866
56	sp|Q9UKV3|ACINU_HUMAN	Q9UKV3	ACIN1	Apoptotic chromatin condensation inducer in the nucleus OS=Homo sapiens OX=9606 GN=ACIN1 PE=1 SV=2	27	10.1682	10.061	9.81854	9.93486	9.96965	10.2185	9.68385	9.96334	10.3197	9.35839	10.5048	10.1451	9.64419	9.82106	9.87824	10.5105		1.01393	1.00324	0.979067	0.990665	0.994135	1.01895	0.965636	0.993506	1.02905	0.933182	1.0475	1.01163	0.961681	0.979318	0.98502	1.04806			0.495704	1	-0.0421269		0.196081	0.91462	-0.0199142		0.191214
57	sp|Q9UKV3-5|ACINU_HUMAN	Q9UKV3-5	ACIN1	Isoform of Q9UKV3, Isoform 4 of Apoptotic chromatin condensation inducer in the nucleus OS=Homo sapiens OX=9606 GN=ACIN1	2	10.4331	9.84007	8.91466	10.0129	10.4414	10.4376	9.79786	10.2999	9.62246	10.3285	10.2985	9.75095	10.9178	9.23772	9.7863	9.8803		1.04193	0.982699	0.890281	0.999963	1.04276	1.04237	0.978483	1.02862	0.960967	1.03147	1.02848	0.973799	1.09033	0.922544	0.977329	0.986717			0.36964	1	0.111344		0.157222	0.801393	-0.0496525		0.732948
58	sp|P53396|ACLY_HUMAN	P53396	ACLY	ATP-citrate synthase OS=Homo sapiens OX=9606 GN=ACLY PE=1 SV=3	37	10.3222	10.1597	10.4809	10.0372	9.85066	9.99959	9.94599	9.97695	9.86679	9.74796	9.90216	9.77874	10.0213	9.74433	9.83372	10.3318		1.0178	1.00177	1.03344	0.989697	0.971302	0.985987	0.980702	0.983755	0.972893	0.961176	0.976381	0.964211	0.988132	0.960818	0.969632	1.01875			1.02584	1	0.153622		0.0689452	0.934601	-0.0165102		1.1026
59	sp|P21399|ACOHC_HUMAN	P21399	ACO1	Cytoplasmic aconitate hydratase OS=Homo sapiens OX=9606 GN=ACO1 PE=1 SV=3	29	10.3073	10.5577	10.145	10.0827	9.95485	10.0075	9.77005	10.2607	9.62754	9.68855	10.0016	10.0024	10.1258	9.87832	9.92978	9.66004		1.01292	1.03753	0.996965	0.99085	0.978282	0.983455	0.96012	1.00834	0.946116	0.952111	0.98288	0.982951	0.995085	0.97076	0.975817	0.94931			0.143064	1	0.0262723		0.286352	0.830463	0.0359589		0.0555893
60	sp|Q99798|ACON_HUMAN	Q99798	ACO2	Aconitate hydratase, mitochondrial OS=Homo sapiens OX=9606 GN=ACO2 PE=1 SV=2	32	9.50137	10.3044	9.60849	10.5748	9.36441	10.3188	10.1204	10.4532	9.9361	10.2091	9.57773	10.188	10.1311	10.0354	9.97561	9.70118		0.955355	1.0361	0.966126	1.06329	0.941583	1.03755	1.01759	1.05106	0.999066	1.02651	0.963032	1.0244	1.01867	1.00905	1.00304	0.975445			0.0900175	1	-0.0131714		0.450532	0.77472	-0.0482586		0.359837
61	sp|Q8WXI4-2|ACO11_HUMAN	Q8WXI4-2	ACOT11	Isoform of Q8WXI4, Isoform 2 of Acyl-coenzyme A thioesterase 11 OS=Homo sapiens OX=9606 GN=ACOT11	11	10.0108	10.5018	10.2285	9.75816	9.5098	10.0754	10.0993	9.96831	9.83049	9.22529	10.5227	10.454	9.03884	10.0475	9.99223	10.7368		0.999671	1.0487	1.02141	0.974444	0.949643	1.00613	1.00851	0.99543	0.981667	0.921232	1.05079	1.04393	0.902613	1.00334	0.997818	1.07217			0.233589	1	-0.0184864		0.286908	0.863413	0.0277931		0.49657
62	sp|Q9NPJ3|ACO13_HUMAN	Q9NPJ3	ACOT13	Acyl-coenzyme A thioesterase 13 OS=Homo sapiens OX=9606 GN=ACOT13 PE=1 SV=1	4	10.2392	10.6157	9.47059	9.87228	10.0157	10.0705	10.3603	10.5668	10.1136	10.2923	9.17473	9.38896	10.0097	10.1626	9.89281	9.75438		1.01909	1.05657	0.942599	0.982578	0.996852	1.00231	1.03115	1.0517	1.0066	1.02438	0.913152	0.934474	0.996252	1.01147	0.984622	0.970844			0.287585	1	-0.0933287		0.494986	0.738856	-0.0664138		0.0739448
63	sp|O00154|BACH_HUMAN	O00154	ACOT7	Cytosolic acyl coenzyme A thioester hydrolase OS=Homo sapiens OX=9606 GN=ACOT7 PE=1 SV=3	31	10.1627	9.85146	10.2854	10.1532	9.98997	10.4167	9.78153	9.75952	9.95142	10.3851	9.32539	10.0503	9.68593	10.3466	10.2833	9.57145		1.00192	0.971234	1.01402	1.00098	0.98489	1.02696	0.96434	0.96217	0.98109	1.02385	0.919371	0.990842	0.954915	1.02005	1.0138	0.943628			0.342762	1	0.0358086		0.345982	0.776457	-0.0499759		0.702325
64	sp|Q9Y305|ACOT9_HUMAN	Q9Y305	ACOT9	Acyl-coenzyme A thioesterase 9, mitochondrial OS=Homo sapiens OX=9606 GN=ACOT9 PE=1 SV=2	16	10.0452	10.0824	9.55753	9.63047	10.1104	10.2176	9.76414	9.44356	9.58088	8.36383	11.9537	10.3804	9.6318	9.40036	9.89772	11.9399		1.01052	1.01427	0.961462	0.968801	1.01708	1.02787	0.982247	0.949998	0.963812	0.84138	1.20251	1.04424	0.968935	0.945652	0.995685	1.20113			0.33568	1	-0.0677241		0.316318	0.774537	-0.0517089		0.070553
65	sp|Q15067-2|ACOX1_HUMAN	Q15067-2	ACOX1	Isoform of Q15067, Isoform 2 of Peroxisomal acyl-coenzyme A oxidase 1 OS=Homo sapiens OX=9606 GN=ACOX1	10	10.4947	9.42842	10.5416	10.4456	10.3925	9.3847	9.76576	9.44856	9.98914	10.9952	9.47121	9.85264	10.2739	9.80047	9.71673	9.99887		1.03758	0.932161	1.04222	1.03273	1.02747	0.927839	0.965513	0.934152	0.987598	1.08707	0.936391	0.974102	1.01575	0.968944	0.960666	0.988559			0.287286	1	0.129776		0.12027	0.787262	0.0629254		0.158781
66	sp|O15254|ACOX3_HUMAN	O15254	ACOX3	Peroxisomal acyl-coenzyme A oxidase 3 OS=Homo sapiens OX=9606 GN=ACOX3 PE=1 SV=2	2	8.81761	9.88979	10.8466	9.61021	13.0822	9.28124	8.99538	10.0981	9.07451	9.91667	10.7025	9.17897	8.94403	9.93083	10.2683	11.363		0.859868	0.964424	1.05773	0.93716	1.27574	0.90508	0.877204	0.984742	0.88492	0.967045	1.04368	0.895107	0.872196	0.968426	1.00133	1.10809			2.29674	1	-0.126295		0.273824	0.777211	-0.0507401		0.448154
67	sp|P24666|PPAC_HUMAN	P24666	ACP1	Low molecular weight phosphotyrosine protein phosphatase OS=Homo sapiens OX=9606 GN=ACP1 PE=1 SV=3	18	11.0613	9.96391	9.82614	9.94701	10.8397	9.42918	10.2653	9.25853	10.0396	11.2343	9.13906	9.25622	10.6085	9.79273	9.85108	9.48736		1.0868	0.978977	0.965441	0.977316	1.06503	0.926438	1.00859	0.909672	0.986413	1.10379	0.897933	0.909444	1.04231	0.962158	0.967891	0.932155			0.28108	1	0.0448338		0.50597	0.734012	0.0687146		0.175829
68	sp|P24666-2|PPAC_HUMAN	P24666-2	ACP1	Isoform of P24666, Isoform 2 of Low molecular weight phosphotyrosine protein phosphatase OS=Homo sapiens OX=9606 GN=ACP1	3	10.139	10.3417	10.2317	9.42385	10.5787	9.1942	10.3225	8.86257	10.9981	12.7313	8.76355	10.0443	10.5006	9.64622	8.9605	9.26125		1.01544	1.03574	1.02472	0.943814	1.05947	0.920814	1.03381	0.887601	1.10148	1.27506	0.877684	1.00595	1.05165	0.966085	0.897409	0.92753			0.0311657	1	0.0117413		0.189136	0.77264	-0.0615856		0.381825
69	sp|P11117|PPAL_HUMAN	P11117	ACP2	Lysosomal acid phosphatase OS=Homo sapiens OX=9606 GN=ACP2 PE=1 SV=3	4	9.68183	9.88023	10.1031	10.0529	9.2516	9.86924	10.407	10.1433	10.6821	10.2337	10.8076	9.92759	9.66404	9.48799	9.95366	9.85403		0.987288	1.00752	1.03024	1.02513	0.943417	1.0064	1.06124	1.03435	1.08929	1.04357	1.10209	1.01235	0.985475	0.967522	1.01501	1.00485			0.0424867	1	-0.00409672		0.0829606	0.963065	-0.00752602		0.0536796
70	sp|Q9NPH0|PPA6_HUMAN	Q9NPH0	ACP6	Lysophosphatidic acid phosphatase type 6 OS=Homo sapiens OX=9606 GN=ACP6 PE=1 SV=3	6	9.52107	10.2753	9.8706	10.0751	9.72134	9.89965	10.1685	10.4294	9.27377	10.2902	9.57194	10.007	9.85187	11.6831	9.94779	9.41341		0.962322	1.03856	0.99765	1.01832	0.982564	1.00059	1.02776	1.05413	0.937327	1.04006	0.967464	1.01143	0.995758	1.18084	1.00545	0.951441			0.755289	1	0.0689578		0.281803	0.844691	0.0324314		0.542809
71	sp|Q96CM8|ACSF2_HUMAN	Q96CM8	ACSF2	Medium-chain acyl-CoA ligase ACSF2, mitochondrial OS=Homo sapiens OX=9606 GN=ACSF2 PE=1 SV=2	7	10.6151	9.81734	9.44243	10.0357	9.92899	10.1871	10.159	9.88314	9.85079	9.19868	10.4248	10.2709	9.81611	9.47743	9.72298	11.1695		1.06104	0.981297	0.943822	1.00313	0.992457	1.01826	1.01544	0.987874	0.98464	0.919459	1.04201	1.02663	0.981174	0.94732	0.971865	1.11646			0.179726	1	-0.0158106		1.21102	0.711348	-0.0775363		1.25442
72	sp|Q4G176|ACSF3_HUMAN	Q4G176	ACSF3	Malonate--CoA ligase ACSF3, mitochondrial OS=Homo sapiens OX=9606 GN=ACSF3 PE=1 SV=3	16	10.0577	10.7149	10.2617	9.77192	9.63168	10.2561	10.2844	10.2166	9.3619	9.30503	10.5338	9.81171	9.5658	9.82734	9.70464	10.6949		0.994267	1.05924	1.01444	0.966019	0.952155	1.01389	1.01668	1.00997	0.925486	0.919864	1.04133	0.969952	0.945642	0.971497	0.959368	1.05727			1.54219	0.111	-0.745045		2.78922	0.161	-0.523797		0.389333
73	sp|P33121|ACSL1_HUMAN	P33121	ACSL1	Long-chain-fatty-acid--CoA ligase 1 OS=Homo sapiens OX=9606 GN=ACSL1 PE=1 SV=1	1	9.6137	10.3487	11.9967	10.1165	9.72853	10.0657	8.70889	10.79	9.77697	8.37442	12.451	10.4668	7.65374	9.6289	8.70478	11.5747		0.932315	1.00359	1.16341	0.98108	0.943451	0.976149	0.84457	1.04639	0.948149	0.812133	1.20747	1.01504	0.742243	0.93379	0.844171	1.12249			0.288511	1	0.0927167		0.198841	0.761583	0.0708137		0.0636413
74	sp|O95573|ACSL3_HUMAN	O95573	ACSL3	Fatty acid CoA ligase Acsl3 OS=Homo sapiens OX=9606 GN=ACSL3 PE=1 SV=3	7	9.44993	10.3264	9.54811	8.6147	7.84075	8.86578	9.57231	9.88767	7.95821	9.2168	14.2133	10.1092	10.764	11.1527	10.6005	11.8796		1.03759	1.13382	1.04837	0.945879	0.860901	0.973447	1.05102	1.08565	0.873798	1.01199	1.5606	1.10998	1.18187	1.22454	1.16391	1.30436			0.100003	1	-0.0128045		0.642062	0.718237	0.0781064		0.907228
75	sp|O60488|ACSL4_HUMAN	O60488	ACSL4	Long-chain-fatty-acid--CoA ligase 4 OS=Homo sapiens OX=9606 GN=ACSL4 PE=1 SV=2	4	9.58233	9.76453	9.38481	9.93745	9.6678	9.9013	9.55485	9.61388	9.78654	9.0108	12.4327	10.2712	9.53911	9.64441	10.2491	11.6592		0.987221	1.00599	0.966871	1.02381	0.996027	1.02008	0.98439	0.990471	1.00826	0.928339	1.28088	1.05819	0.982768	0.993617	1.05592	1.20119			1.10277	1	-0.0775384		2.05121	0.723279	-0.100999		0.249924
76	sp|Q9ULC5|ACSL5_HUMAN	Q9ULC5	ACSL5	Long-chain-fatty-acid--CoA ligase 5 OS=Homo sapiens OX=9606 GN=ACSL5 PE=1 SV=1	13	9.85803	9.75088	9.28413	9.66049	9.40238	10.0493	9.99503	9.41774	9.01914	8.96994	12.955	10.0934	9.60913	9.40099	9.53239	13.0021		1.01971	1.00862	0.960341	0.999272	0.972573	1.03949	1.03388	0.974162	0.932931	0.927842	1.34006	1.04405	0.993959	0.972429	0.986021	1.34492			0.0103514	1	0.00140625		0.559984	0.762047	-0.0550291		1.94428
77	sp|Q53FZ2|ACSM3_HUMAN	Q53FZ2	ACSM3	Acyl-coenzyme A synthetase ACSM3, mitochondrial OS=Homo sapiens OX=9606 GN=ACSM3 PE=1 SV=2	13	9.88186	10.0833	9.88821	10.0294	9.11332	9.94988	10.6099	10.4409	10.0423	9.6307	10.2013	10.0812	10.0658	9.64758	10.22	10.1144		1.00586	1.02636	1.0065	1.02087	0.927628	1.01278	1.07996	1.06276	1.02218	0.980292	1.03837	1.02615	1.02458	0.98201	1.04027	1.02953			0.243042	1	-0.0304322		0.0546418	0.962277	-0.0081193		0.191155
78	sp|Q9NR19|ACSA_HUMAN	Q9NR19	ACSS2	Acetyl-coenzyme A synthetase, cytoplasmic OS=Homo sapiens OX=9606 GN=ACSS2 PE=1 SV=1	7	9.4552	10.6823	10.0846	9.93939	9.43573	10.5304	10.1476	10.0854	9.91313	10.255	9.77361	9.98594	8.97767	9.89084	10.3488	10.4944		0.943514	1.06596	1.00632	0.99183	0.941572	1.0508	1.01261	1.0064	0.98921	1.02332	0.975288	0.996476	0.895862	0.986986	1.03268	1.04721			0.223198	1	-0.0556838		0.514848	0.704068	-0.114046		1.0148
79	sp|Q9H6R3|ACSS3_HUMAN	Q9H6R3	ACSS3	Acyl-CoA synthetase short-chain family member 3, mitochondrial OS=Homo sapiens OX=9606 GN=ACSS3 PE=1 SV=1	2	9.52624	10.3103	9.48953	10.5851	9.56741	9.98449	10.2625	11.0548	10.6882	10.4269	9.58653	10.2249	9.13395	10.2802	9.33319	9.54571		0.961225	1.04034	0.95752	1.06807	0.965378	1.00746	1.03551	1.11546	1.07847	1.05211	0.967309	1.03172	0.921641	1.0373	0.941745	0.963189			0.217845	1	-0.0921624		0.485863	0.720583	-0.183084		1.2338
80	sp|P60709|ACTB_HUMAN	P60709	ACTB	Actin, cytoplasmic 1 OS=Homo sapiens OX=9606 GN=ACTB PE=1 SV=1	61	10.0643	9.8143	9.53401	10.226	9.67476	10.7309	10.5081	10.0049	9.95227	9.92671	9.84068	9.64307	9.50241	10.4254	9.72769	10.4246		1.00569	0.980706	0.952697	1.02185	0.966762	1.0723	1.05003	0.999749	0.994493	0.991939	0.983342	0.963596	0.94954	1.04177	0.972052	1.04169			0.0687435	1	-0.0094406		0.232707	0.857455	0.0307575		0.34052
81	sp|Q562R1|ACTBL_HUMAN	Q562R1	ACTBL2	Beta-actin-like protein 2 OS=Homo sapiens OX=9606 GN=ACTBL2 PE=1 SV=2	30	10.5535	9.67737	9.7594	10.1899	9.99567	10.362	9.67841	9.41745	10.2715	10.3893	9.98429	9.94887	10.0399	9.75492	9.37121	10.6062		1.04598	0.959139	0.967269	1.00994	0.990686	1.02699	0.959242	0.933377	1.01802	1.0297	0.989558	0.986047	0.995074	0.966825	0.928795	1.0512			0.071508	1	0.0286859		0.240225	0.749323	-0.0727213		0.381818
82	tr|A0AAQ5BGG2|A0AAQ5BGG2_HUMAN	A0AAQ5BGG2	ACTC1	Isoform of P68032, Actin alpha cardiac muscle 1 OS=Homo sapiens OX=9606 GN=ACTC1 PE=4 SV=1	1	8.11365	13.4098	10.53	8.26324	10.3146	11.5038	10.3653	10.5304	11.0982	7.89507	10.6648	10.076	13.0931	7.32821	8.97065	7.84314		0.783485	1.29491	1.01682	0.79793	0.996016	1.11085	1.00092	1.01685	1.07168	0.762378	1.02983	0.972981	1.26432	0.70764	0.866241	0.757363			0.159375	1	0.0348109		0.414229	0.730652	-0.076398		0.747613
83	sp|O96019|ACL6A_HUMAN	O96019	ACTL6A	Actin-like protein 6A OS=Homo sapiens OX=9606 GN=ACTL6A PE=1 SV=1	28	9.78528	10.1493	9.60359	10.4602	9.39108	10.2997	10.0121	10.1836	10.1856	9.58841	10.306	9.97639	9.93039	9.63592	10.1378	10.3547		0.983622	1.02021	0.96536	1.05147	0.943998	1.03534	1.00643	1.02366	1.02386	0.963833	1.03596	1.00283	0.99821	0.968609	1.01905	1.04086			0.0649846	1	-0.00463412		2.86484	0.699901	-0.087314		1.93594
84	sp|Q5BKX5|ACTMP_HUMAN	Q5BKX5	ACTMAP	Actin maturation protease OS=Homo sapiens OX=9606 GN=ACTMAP PE=1 SV=2	3	11.8958	12.2633	12.3715	12.5869	11.8279	12.4755	8.76627	8.44948	8.59943	8.59857	8.73533	9.25519	8.32801	8.85569	8.18093	8.8102		0.972134	1.00216	1.01101	1.02861	0.966584	1.0195	0.716385	0.690496	0.70275	0.70268	0.713856	0.75634	0.68057	0.723692	0.668551	0.719975			0.872459	1	-0.0536808		1.34194	0.751351	-0.0549239		0.0142405
85	sp|P12814|ACTN1_HUMAN	P12814	ACTN1	Alpha-actinin-1 OS=Homo sapiens OX=9606 GN=ACTN1 PE=1 SV=2	40	11.0817	9.14106	10.6816	9.47655	10.7835	8.97895	9.75405	8.93154	9.57671	11.3058	9.56542	9.73006	11.432	10.1079	10.4563	8.99699		1.10553	0.911928	1.06561	0.945398	1.07578	0.895757	0.973081	0.891027	0.95539	1.12788	0.954264	0.970688	1.14048	1.00838	1.04314	0.897556			0.0258636	1	0.00498525		0.538851	0.712105	-0.0877476		0.749265
86	sp|Q08043|ACTN3_HUMAN	Q08043	ACTN3	Alpha-actinin-3 OS=Homo sapiens OX=9606 GN=ACTN3 PE=1 SV=2	2	9.24293	10.5677	8.38267	8.52236	10.7486	11.1153	11.0967	8.51814	9.02841	11.9527	8.51292	9.26963	10.1856	10.7868	12.6366	9.43291		0.946705	1.0824	0.858594	0.872901	1.10092	1.13848	1.13658	0.872469	0.924733	1.22426	0.871934	0.94944	1.04326	1.10484	1.2943	0.966164			0.479596	1	-0.0483515		1.22777	0.719765	-0.106105		1.12674
87	sp|O43707|ACTN4_HUMAN	O43707	ACTN4	Alpha-actinin-4 OS=Homo sapiens OX=9606 GN=ACTN4 PE=1 SV=2	31	11.0589	9.13069	10.6854	9.35629	10.6576	8.89097	9.62092	8.91201	9.98232	11.4823	9.28239	9.87288	11.0974	10.3209	10.372	9.27693		1.10996	0.916431	1.07248	0.939074	1.06969	0.892371	0.965635	0.894483	1.00191	1.15245	0.931658	0.990924	1.11383	1.03589	1.04102	0.931109			0.566648	1	-0.0504787		0.767649	0.722259	-0.0748777		0.176469
88	sp|Q9NZ32|ARP10_HUMAN	Q9NZ32	ACTR10	Actin-related protein 10 OS=Homo sapiens OX=9606 GN=ACTR10 PE=1 SV=1	18	9.87336	9.79662	10.1006	10.2744	9.63918	9.7844	10.1252	9.98202	10.292	10.5777	9.48172	10.3126	10.2114	10.074	10.1315	9.34322		0.996161	0.988418	1.01909	1.03662	0.972533	0.987185	1.02157	1.00712	1.0384	1.06722	0.956646	1.04048	1.03027	1.01641	1.02221	0.942673			0.397909	1	-0.0404876		0.0354525	0.972828	0.00496523		0.792854
89	sp|P61163|ACTZ_HUMAN	P61163	ACTR1A	Alpha-centractin OS=Homo sapiens OX=9606 GN=ACTR1A PE=1 SV=1	25	10.0151	10.0822	10.0373	10.2734	10.0587	10.0668	9.82057	10.1429	9.97478	9.86291	9.61395	10.1216	9.95568	10.2532	9.75927	9.96166		0.992686	0.999334	0.994882	1.01828	0.997005	0.997811	0.973402	1.00535	0.988688	0.9776	0.952923	1.00324	0.986795	1.01629	0.967327	0.987387			0.046851	1	-0.00709516		0.0431106	0.965518	-0.0073296		0.00184904
90	sp|P42025|ACTY_HUMAN	P42025	ACTR1B	Beta-centractin OS=Homo sapiens OX=9606 GN=ACTR1B PE=1 SV=1	8	9.85203	9.74282	9.52181	9.88833	9.46658	10.3601	10.3294	10.7637	9.67549	10.0993	10.413	10.3609	9.9393	9.9554	9.85484	9.77696		1.00477	0.99363	0.971091	1.00847	0.965458	1.05658	1.05345	1.09775	0.986763	1.02999	1.06198	1.05667	1.01367	1.01531	1.00505	0.997112			0.212127	1	-0.101026		0.880116	0.7564	-0.381634		0.583865
91	sp|P61160|ARP2_HUMAN	P61160	ACTR2	Actin-related protein 2 OS=Homo sapiens OX=9606 GN=ACTR2 PE=1 SV=1	20	10.6426	10.0683	10.7007	10.1196	10.3182	9.83899	9.7509	10.187	9.92138	10.8557	9.58108	9.77529	9.94668	9.32328	9.80382	9.16654		1.03514	0.979271	1.04078	0.98426	1.00358	0.95697	0.948403	0.990819	0.964984	1.05586	0.931886	0.950775	0.967445	0.906811	0.95355	0.891566			0.167762	1	-0.00762544		1.09634	0.826356	-0.0329158		0.637924
92	sp|P61158|ARP3_HUMAN	P61158	ACTR3	Actin-related protein 3 OS=Homo sapiens OX=9606 GN=ACTR3 PE=1 SV=3	28	10.0214	9.97973	9.54308	10.635	9.56404	10.1395	10.4633	10.5209	10.1475	10.1004	9.35799	9.95263	9.81965	10.3728	10.0709	9.31129		1.0041	0.999927	0.956176	1.06559	0.958276	1.01593	1.04837	1.05415	1.01673	1.01202	0.93763	0.997211	0.983887	1.03931	1.00906	0.932952			0.150839	1	-0.0136109		0.826027	0.832978	-0.0322257		0.207512
93	sp|Q9P1U1|ARP3B_HUMAN	Q9P1U1	ACTR3B	Actin-related protein 3B OS=Homo sapiens OX=9606 GN=ACTR3B PE=1 SV=1	24	9.90699	10.4223	9.41395	10.3806	9.73799	10.2934	10.0528	10.1815	10.21	9.9587	9.88621	9.96551	10.1739	9.6738	10.2246	9.51769		0.988141	1.03954	0.938964	1.03538	0.971285	1.02668	1.00269	1.01552	1.01837	0.993299	0.986069	0.993978	1.01476	0.964883	1.01982	0.949312			0.247984	1	0.025369		0.466963	0.776878	0.0463367		0.312972
94	sp|Q9H9F9|ARP5_HUMAN	Q9H9F9	ACTR5	Actin-related protein 5 OS=Homo sapiens OX=9606 GN=ACTR5 PE=1 SV=2	1	9.05548	9.75654	9.88462	9.90888	9.98194	10.1876	10.2514	9.94631	9.64527	8.72536	10.5197	9.87831	9.54485	9.71143	10.4924	12.51		0.92442	0.995988	1.00906	1.01154	1.019	1.03999	1.0465	1.01536	0.984629	0.89072	1.07389	1.00842	0.974378	0.991383	1.07111	1.27707			0.25108	1	-0.0429899		0.274352	0.827317	0.0370187		0.547746
95	sp|Q9H981|ARP8_HUMAN	Q9H981	ACTR8	Actin-related protein 8 OS=Homo sapiens OX=9606 GN=ACTR8 PE=1 SV=2	2	10.0196	10.365	10.4628	10.4794	8.3744	10.0916	9.8215	10.5468	9.398	9.17784	11.6833	10.6015	9.78942	7.67737	9.06684	12.4446		1.00543	1.04009	1.04991	1.05157	0.840341	1.01266	0.985553	1.05833	0.943056	0.920963	1.17238	1.06383	0.982333	0.770397	0.909825	1.24877			0.437182	1	0.0603021		0.186777	0.924637	0.0166113		0.325302
96	sp|Q03154|ACY1_HUMAN	Q03154	ACY1	Aminoacylase-1 OS=Homo sapiens OX=9606 GN=ACY1 PE=1 SV=1	23	10.1393	10.2549	10.2827	10.0587	9.75022	9.93717	10.2551	10.0871	10.2572	10.4527	9.24672	9.87018	10.177	10.1546	9.97739	9.09903		1.00683	1.01832	1.02107	0.998824	0.968196	0.986761	1.01833	1.00165	1.01854	1.03795	0.918199	0.980109	1.01058	1.00835	0.990755	0.903533			0.114599	1	-0.00905059		1.2503	0.712668	-0.0802453		1.20178
97	sp|P07311|ACYP1_HUMAN	P07311	ACYP1	Acylphosphatase-1 OS=Homo sapiens OX=9606 GN=ACYP1 PE=1 SV=2	14	9.5415	10.2512	9.98646	10.0087	9.96192	9.85616	10.523	9.89871	10.4779	10.6776	9.13142	9.8005	9.90788	11.1571	9.44543	9.37443		0.960457	1.0319	1.00525	1.00749	1.00278	0.992131	1.05926	0.996415	1.05472	1.07482	0.919178	0.986529	0.997338	1.12309	0.950787	0.94364			0.548085	1	-0.0746533		2.45277	0.717047	-0.142316		0.477678
98	sp|P14621|ACYP2_HUMAN	P14621	ACYP2	Acylphosphatase-2 OS=Homo sapiens OX=9606 GN=ACYP2 PE=1 SV=2	7	9.92239	9.96257	9.28238	10.9996	10.7362	9.6269	10.2386	10.1253	9.99805	11.0591	8.89842	10.2377	10.6411	9.92288	9.88869	8.46013		0.98355	0.987533	0.92011	1.09033	1.06422	0.954259	1.01489	1.00367	0.99105	1.09622	0.88205	1.0148	1.0548	0.983598	0.98021	0.838605			0.443862	1	-0.0741592		1.06732	0.700305	-0.177185		0.478446
99	sp|P00813|ADA_HUMAN	P00813	ADA	Adenosine deaminase OS=Homo sapiens OX=9606 GN=ADA PE=1 SV=3	24	10.2299	9.66413	10.1164	10.2159	10.4453	9.59983	10.0225	9.60116	10.4754	11.1564	9.35868	9.82314	10.2723	9.82326	9.89133	9.30439		1.01838	0.96206	1.00709	1.01699	1.03982	0.955658	0.997735	0.955791	1.04282	1.11061	0.931653	0.97789	1.0226	0.977902	0.984678	0.926248			0.643666	1	0.0626504		0.0859181	0.92881	-0.0175578		0.586046
100	sp|Q6DHV7|ADAL_HUMAN	Q6DHV7	ADAL	Adenosine deaminase-like protein OS=Homo sapiens OX=9606 GN=ADAL PE=1 SV=2	1	9.8422	10.4344	9.96281	9.59243	9.70315	10.0229	10.4208	10.0456	10.6106	10.6636	8.94871	9.4465	10.3202	10.8512	9.70097	9.43406		0.991527	1.05118	1.00368	0.966365	0.977519	1.00973	1.04982	1.01202	1.06894	1.07427	0.901515	0.951664	1.03968	1.09317	0.977299	0.95041			0.552372	1	0.0304212		0.881843	0.792233	0.0391298		0.11973
101	sp|O14672|ADA10_HUMAN	O14672	ADAM10	Disintegrin and metalloproteinase domain-containing protein 10 OS=Homo sapiens OX=9606 GN=ADAM10 PE=1 SV=1	1	10.1416	6.32311	7.9353	8.18577	10.7508	9.20212	11.1339	13.2038	8.16113	6.82668	13.546	13.9437	6.4673	7.99799	12.4108	13.77		1.15818	0.722109	0.906223	0.934826	1.22776	1.0509	1.27151	1.50789	0.932013	0.779617	1.54697	1.59239	0.738575	0.913382	1.41733	1.57256			0.171791	1	-0.0415601		0.683184	0.72278	-0.130944		0.693223
102	sp|O75689|ADAP1_HUMAN	O75689	ADAP1	Arf-GAP with dual PH domain-containing protein 1 OS=Homo sapiens OX=9606 GN=ADAP1 PE=1 SV=2	4	9.26964	11.0462	9.36058	9.81186	10.2322	10.3105	9.52395	9.84348	8.78082	9.50436	11.3169	11.2061	9.20698	10.2787	10.0719	10.2358		0.926485	1.10405	0.935574	0.980678	1.02269	1.03051	0.951903	0.983839	0.877628	0.949944	1.1311	1.12003	0.920222	1.02733	1.00667	1.02306			1.02371	1	-0.117311		0.683876	0.702281	-0.0998295		0.078869
103	sp|P55265|DSRAD_HUMAN	P55265	ADAR	Double-stranded RNA-specific adenosine deaminase OS=Homo sapiens OX=9606 GN=ADAR PE=1 SV=4	19	10.0073	9.92174	9.67078	9.73587	10.8112	10.0741	9.86454	9.26921	9.41551	8.60011	11.4245	10.0522	9.70769	9.86667	9.87102	11.7076		0.997057	0.988534	0.96353	0.970014	1.07715	1.00372	0.982835	0.923519	0.938097	0.856855	1.13826	1.00153	0.967207	0.983046	0.98348	1.16646			0.0772784	1	-0.0113655		0.180323	0.903597	0.0218593		0.374622
104	sp|P78563|RED1_HUMAN	P78563	ADARB1	Double-stranded RNA-specific editase 1 OS=Homo sapiens OX=9606 GN=ADARB1 PE=1 SV=1	2	9.81806	9.35994	9.62115	10.7259	10.5352	9.37685	10.3966	9.89248	9.72763	9.45507	10.9419	9.99757	9.18898	9.34512	10.1291	11.4885		0.991104	0.944858	0.971227	1.08275	1.06349	0.946565	1.0495	0.998617	0.981976	0.954462	1.10455	1.00922	0.927601	0.943362	1.0225	1.15973			1.24799	1	0.227361		0.0953083	0.908731	0.0237522		1.11144
105	sp|Q9BUB4|ADAT1_HUMAN	Q9BUB4	ADAT1	tRNA-specific adenosine deaminase 1 OS=Homo sapiens OX=9606 GN=ADAT1 PE=1 SV=1	2	9.90966	8.50468	10.0505	10.8651	10.8781	10.2818	9.33785	9.69137	11.1245	9.32482	8.80888	9.05709	11.0231	10.2827	9.21222	11.6477		0.982942	0.843581	0.996916	1.07771	1.079	1.01985	0.926223	0.961289	1.10344	0.924931	0.873755	0.898375	1.09338	1.01994	0.913762	1.15534			0.707903	1	-0.0459468		0.0102871	0.991804	-0.0011881		0.641204
106	sp|Q7Z6V5|ADAT2_HUMAN	Q7Z6V5	ADAT2	tRNA-specific adenosine deaminase 2 OS=Homo sapiens OX=9606 GN=ADAT2 PE=1 SV=1	8	10.3328	10.0987	10.3052	10.1188	9.96384	9.742	10.146	9.65563	9.98823	10.3216	9.5483	10.2427	9.53338	10.9467	9.46908	9.58702		1.0237	1.00051	1.02097	1.0025	0.987149	0.96517	1.00519	0.956613	0.989565	1.0226	0.945979	1.01478	0.944501	1.08452	0.938131	0.949816			0.692866	1	0.299409		0.424771	0.729152	0.199193		1.64884
107	sp|Q96EY9|ADAT3_HUMAN	Q96EY9	ADAT3	Probable inactive tRNA-specific adenosine deaminase-like protein 3 OS=Homo sapiens OX=9606 GN=ADAT3 PE=1 SV=1	10	10.2335	9.7737	10.9354	10.0245	9.36471	10.1358	10.7405	9.45303	9.99281	10.5507	9.41897	9.97691	9.7133	10.7599	10.1096	8.81678		1.01544	0.969812	1.08508	0.994696	0.92923	1.00574	1.06574	0.937993	0.991553	1.04691	0.934613	0.989976	0.963819	1.06767	1.00314	0.87486			0.742408	1	0.0438747		0.581122	0.842489	0.0308027		0.169185
108	sp|Q8NFM4|ADCY4_HUMAN	Q8NFM4	ADCY4	Adenylate cyclase type 4 OS=Homo sapiens OX=9606 GN=ADCY4 PE=1 SV=1	1	9.03723	9.19405	7.82985	12.1024	9.03161	11.2826	10.0666	10.5249	10.8016	9.60431	10.4899	9.52999	10.6432	8.5772	11.1619	10.1227		0.927249	0.94334	0.803368	1.24174	0.926673	1.15763	1.03287	1.07989	1.10828	0.985434	1.0763	0.977808	1.09203	0.880048	1.14524	1.03862			0.297382	1	-0.155433		0.52643	0.738469	0.149517		0.682549
109	sp|P35611|ADDA_HUMAN	P35611	ADD1	Alpha-adducin OS=Homo sapiens OX=9606 GN=ADD1 PE=1 SV=2	11	9.69832	10.2541	9.67892	10.3397	9.42857	9.98135	9.82861	10.3338	10.0752	10.0121	9.3452	10.4997	9.91756	10.4805	10.2061	9.92034		0.979944	1.0361	0.977984	1.04475	0.952687	1.00854	0.993108	1.04416	1.01803	1.01165	0.944264	1.06092	1.0021	1.05898	1.03125	1.00238			0.111052	1	-0.00882674		0.0652573	0.973215	-0.0047968		0.0695667
110	sp|Q9UEY8|ADDG_HUMAN	Q9UEY8	ADD3	Gamma-adducin OS=Homo sapiens OX=9606 GN=ADD3 PE=1 SV=1	14	9.34913	9.876	9.58605	10.5017	9.24022	10.017	10.0742	10.8013	9.76701	9.60247	10.233	10.1545	10.3783	9.72188	10.4374	10.2599		0.957738	1.01171	0.982008	1.07581	0.94658	1.02616	1.03202	1.1065	1.00055	0.98369	1.04828	1.04024	1.06317	0.995922	1.06922	1.05104			0.467252	1	0.059889		0.493079	0.75109	0.060413		0.00512476
111	sp|P48960|AGRE5_HUMAN	P48960	ADGRE5	Adhesion G protein-coupled receptor E5 OS=Homo sapiens OX=9606 GN=ADGRE5 PE=1 SV=4	4	10.6961	10.4125	10.105	9.81897	10.2679	9.29544	9.72743	9.88168	10.2791	10.6483	10.217	10.1136	10.0093	9.64062	9.4877	9.39936		1.05909	1.03101	1.00057	0.97224	1.01669	0.920403	0.963177	0.97845	1.0178	1.05436	1.01165	1.00141	0.991086	0.954582	0.93944	0.930692			0.442811	1	0.17689		0.801179	0.684982	0.241758		0.13491
112	sp|P11766|ADHX_HUMAN	P11766	ADH5	Alcohol dehydrogenase class-3 OS=Homo sapiens OX=9606 GN=ADH5 PE=1 SV=4	30	9.85299	10.2981	9.78534	10.3009	9.69904	10.1348	10.4239	10.3563	9.97006	10.0041	9.36269	10.0847	9.74117	10.3776	10.1004	9.50785		0.984132	1.02859	0.977374	1.02887	0.968754	1.01228	1.04116	1.0344	0.995824	0.999228	0.93516	1.00728	0.972962	1.03653	1.00884	0.949659			0.109638	1	-0.0115639		0.302869	0.827844	-0.0364259		0.194744
113	sp|Q9BV57|MTND_HUMAN	Q9BV57	ADI1	Acireductone dioxygenase OS=Homo sapiens OX=9606 GN=ADI1 PE=1 SV=1	19	9.0356	10.8556	9.87073	10.4939	9.60503	10.5158	10.2101	10.3304	10.3062	10.245	9.14426	9.78003	9.7607	10.1741	10.019	9.65342		0.897923	1.07879	0.980914	1.04284	0.954511	1.04502	1.01464	1.0266	1.02419	1.01811	0.90872	0.971901	0.96998	1.01106	0.995652	0.959319			0.66753	1	-0.112157		0.339979	0.746373	-0.0688068		0.242212
114	sp|Q15847|ADIRF_HUMAN	Q15847	ADIRF	Adipogenesis regulatory factor OS=Homo sapiens OX=9606 GN=ADIRF PE=1 SV=1	11	12.4575	7.54806	11.5792	8.81173	13.0944	6.9335	9.77939	7.62758	9.0482	14.6704	7.93664	8.72903	15.4738	7.69949	11.0198	7.59135		1.237	0.749505	1.14979	0.874985	1.30024	0.688481	0.971072	0.757401	0.898466	1.45674	0.78809	0.866773	1.53651	0.764542	1.09424	0.753804			1.70077	1	0.0581199		0.116972	0.956406	-0.00853996		1.25668
115	sp|Q9GZN8|ADSSP_HUMAN	Q9GZN8	ADISSP	Adipose-secreted signaling protein OS=Homo sapiens OX=9606 GN=ADISSP PE=1 SV=3	12	10.2858	10.1481	10.4672	10.0535	10.2156	9.57749	9.77737	9.93918	10.0391	10.7766	8.90575	9.98725	10.1938	10.5846	9.65386	9.39497		1.01593	1.00232	1.03383	0.992977	1.00899	0.945962	0.965704	0.981686	0.991552	1.06439	0.879615	0.986434	1.00683	1.04543	0.953505	0.927935			0.134985	1	0.0635972		0.359646	0.714135	0.142337		0.242629
116	sp|P55263|ADK_HUMAN	P55263	ADK	Adenosine kinase OS=Homo sapiens OX=9606 GN=ADK PE=1 SV=2	29	9.68658	10.7412	9.95446	9.66485	9.86502	10.0349	10.1311	10.5456	9.78523	10.1119	9.22736	9.65859	9.57657	11.214	9.84412	9.95845		0.969514	1.07507	0.996326	0.967339	0.987374	1.00438	1.01401	1.05549	0.979388	1.01209	0.923551	0.966712	0.958504	1.12239	0.985283	0.996725			0.22492	1	-0.042251		0.298227	0.751905	-0.0684643		0.126921
117	sp|Q9H2P0|ADNP_HUMAN	Q9H2P0	ADNP	Activity-dependent neuroprotector homeobox protein OS=Homo sapiens OX=9606 GN=ADNP PE=1 SV=1	13	9.54623	10.0309	9.90309	10.0271	9.51163	10.1961	9.98055	9.9619	9.64307	9.73906	10.6941	10.3091	9.82578	10.0458	9.92341	10.6621		0.967275	1.01639	1.00343	1.016	0.96377	1.03313	1.01128	1.00939	0.977088	0.986814	1.08358	1.04458	0.995601	1.01789	1.00549	1.08034			0.660967	1	0.0491166		0.344811	0.899329	-0.0212018		0.938233
118	tr|A0AA34QVG9|A0AA34QVG9_HUMAN	A0AA34QVG9	ADO	Isoform of Q96SZ5, 2-aminoethanethiol dioxygenase OS=Homo sapiens OX=9606 GN=ADO PE=1 SV=1	13	9.89931	9.77293	10.1323	10.5307	9.7371	10.3434	10.101	10.3786	10.3111	10.0368	9.42304	9.89336	10.3806	10.147	9.49303	9.41979		0.98312	0.970568	1.00626	1.04582	0.96701	1.02722	1.00315	1.03072	1.02402	0.996772	0.935821	0.982529	1.03092	1.00772	0.942772	0.935498			0.222873	1	-0.0164848		0.878258	0.794339	-0.0390547		0.405463
119	sp|P54922|ADPRH_HUMAN	P54922	ADPRH	ADP-ribosylhydrolase ARH1 OS=Homo sapiens OX=9606 GN=ADPRH PE=1 SV=1	2	9.57337	10.171	9.79249	10.4715	8.965	10.3721	10.454	9.82826	11.3265	9.42951	9.91759	10.251	8.86367	11.829	8.67025	10.0849		0.967896	1.02832	0.990051	1.0587	0.906388	1.04865	1.05693	0.993667	1.14514	0.953352	1.0027	1.03641	0.896144	1.19595	0.876589	1.01961			0.589377	1	0.046881		0.0866781	0.959271	0.00817012		0.453044
120	sp|Q9NX46|ADPRS_HUMAN	Q9NX46	ADPRS	ADP-ribosylhydrolase ARH3 OS=Homo sapiens OX=9606 GN=ADPRS PE=1 SV=1	14	9.86529	10.1593	9.66043	9.77955	9.99807	10.1466	10.0132	10.0739	9.40135	8.98632	10.9003	10.0486	9.81693	10.6159	9.89575	10.6385		0.992996	1.02259	0.972375	0.984365	1.00636	1.02131	1.00788	1.01399	0.946297	0.904522	1.09717	1.01145	0.988128	1.06855	0.996062	1.07082			0.0280241	1	0.00407382		0.963982	0.721845	-0.120875		0.93789
121	sp|Q16186|ADRM1_HUMAN	Q16186	ADRM1	Proteasomal ubiquitin receptor ADRM1 OS=Homo sapiens OX=9606 GN=ADRM1 PE=1 SV=2	14	9.60704	10.0406	9.82046	9.92493	9.83895	10.2178	10.0711	9.97339	9.95007	8.95335	10.9073	10.1168	9.84253	9.65081	10.4376	10.6473		0.969596	1.01335	0.991136	1.00168	0.993002	1.03124	1.01643	1.00657	1.00422	0.903622	1.10083	1.02104	0.993363	0.974013	1.05342	1.07459			0.0405252	1	-0.0184783		0.449725	0.725864	0.193499		0.651854
122	sp|P30566|PUR8_HUMAN	P30566	ADSL	Adenylosuccinate lyase OS=Homo sapiens OX=9606 GN=ADSL PE=1 SV=2	28	10.8727	8.87974	10.521	9.65058	10.7114	9.06379	9.57547	8.9655	10.1603	11.1346	9.62547	9.77075	11.3773	9.96208	10.187	9.5423		1.09275	0.892448	1.0574	0.96992	1.07654	0.910946	0.962372	0.901067	1.02115	1.11907	0.967397	0.981998	1.14346	1.00123	1.02383	0.959038			0.567798	1	0.112909		0.395607	0.713567	0.132185		0.0492062
123	sp|Q8N142|PURA1_HUMAN	Q8N142	ADSS1	Adenylosuccinate synthetase isozyme 1 OS=Homo sapiens OX=9606 GN=ADSS1 PE=1 SV=1	13	9.74631	10.3176	9.65627	10.4487	9.64864	10.0678	10.0177	9.94778	9.92599	10.0072	9.60473	10.1486	10.2329	9.99688	9.86854	10.3645		0.976498	1.03374	0.967477	1.04687	0.966712	1.00871	1.00368	0.996683	0.9945	1.00264	0.962313	1.0168	1.02525	1.0016	0.988745	1.03844			0.17227	1	-0.0139913		0.51638	0.805064	-0.0386177		0.310114
124	sp|P30520|PURA2_HUMAN	P30520	ADSS2	Adenylosuccinate synthetase isozyme 2 OS=Homo sapiens OX=9606 GN=ADSS2 PE=1 SV=3	25	9.72901	10.197	9.83695	10.093	9.81667	9.99098	10.1965	10.3095	10.2356	10.514	9.42692	9.90229	10.1321	10.0779	9.9398	9.60173		0.978386	1.02545	0.989241	1.01499	0.987201	1.00473	1.0254	1.03676	1.02934	1.05733	0.948006	0.995812	1.01892	1.01347	0.999584	0.965586			1.25709	1	-0.0620146		0.222119	0.865603	-0.0285483		0.259036
125	sp|Q6ZN18|AEBP2_HUMAN	Q6ZN18	AEBP2	Zinc finger protein AEBP2 OS=Homo sapiens OX=9606 GN=AEBP2 PE=1 SV=2	2	10.825	9.47604	10.8793	9.8352	11.1064	9.40062	8.9523	9.30702	11.9372	10.9309	10.1446	9.59078	10.3817	8.30423	10.0544	8.87423		1.05571	0.924152	1.061	0.95918	1.08316	0.916797	0.873075	0.907669	1.16418	1.06604	0.989352	0.935342	1.01248	0.809872	0.980561	0.865461			1.57838	1	-0.0530974		1.56315	0.777015	-0.0416691		0.225358
126	sp|Q8N556|AFAP1_HUMAN	Q8N556	AFAP1	Actin filament-associated protein 1 OS=Homo sapiens OX=9606 GN=AFAP1 PE=1 SV=2	6	9.83174	10.3276	8.50551	9.78493	8.81124	9.73819	11.5986	10.1472	10.8233	11.025	9.09832	10.95	9.97441	8.4866	10.6136	10.2839		1.03493	1.08713	0.895329	1.03001	0.927511	1.02509	1.22092	1.06814	1.1393	1.16054	0.957731	1.15265	1.04995	0.893339	1.11723	1.08253			0.609948	1	-0.021188		0.286988	0.908205	0.0200368		0.750343
127	sp|Q8N4X5|AF1L2_HUMAN	Q8N4X5	AFAP1L2	Actin filament-associated protein 1-like 2 OS=Homo sapiens OX=9606 GN=AFAP1L2 PE=1 SV=1	1	10.0337	9.66709	10.4163	11.4131	9.49878	9.05429	9.41897	9.0839	10.6395	10.5374	9.26706	9.39741	10.1611	9.88219	11.4864	10.0429		1.00198	0.96537	1.04019	1.13973	0.948562	0.904174	0.940592	0.907131	1.06248	1.05228	0.925422	0.938438	1.0147	0.98685	1.14705	1.00289			0.925062	1	0.237353		0.957627	0.679445	0.223588		0.0550431
128	tr|J3KN01|J3KN01_HUMAN	J3KN01	AFDN	Isoform of P55196, Afadin, adherens junction formation factor OS=Homo sapiens OX=9606 GN=AFDN PE=1 SV=2	32	9.89592	9.98627	9.69592	10.1318	9.84337	10.1406	10.2274	10.2002	10.157	10.2416	9.66959	10.1005	9.87693	10.0387	9.88675	9.90742		0.994666	1.00375	0.974564	1.01837	0.989384	1.01926	1.02798	1.02525	1.02091	1.02941	0.971917	1.01523	0.992758	1.00902	0.993745	0.995822			0.948608	1	0.0783674		0.753034	0.734558	0.0637515		0.127947
129	sp|P51825-2|AFF1_HUMAN	P51825-2	AFF1	Isoform of P51825, Isoform 2 of AF4/FMR2 family member 1 OS=Homo sapiens OX=9606 GN=AFF1	6	9.20459	9.43152	9.94888	10.5726	10.0244	10.0332	9.88235	9.51357	10.2526	9.20871	10.387	10.1089	10.7148	10.1372	10.2649	10.3148		0.932659	0.955653	1.00807	1.07127	1.01573	1.01662	1.00133	0.963966	1.03885	0.933076	1.05247	1.02429	1.08568	1.02715	1.0401	1.04515			0.0808158	1	0.0157994		0.403833	0.751147	0.0638332		0.29237
130	sp|Q9UHB7|AFF4_HUMAN	Q9UHB7	AFF4	AF4/FMR2 family member 4 OS=Homo sapiens OX=9606 GN=AFF4 PE=1 SV=1	11	10.0026	10.3758	9.72285	9.85765	10.4946	9.92443	9.72372	10.0006	10.0922	9.83099	10.4748	9.98843	9.93009	9.28825	9.96359	10.3294		0.994	1.03108	0.966199	0.979595	1.04289	0.986231	0.966285	0.993802	1.00291	0.976946	1.04092	0.99259	0.986793	0.923011	0.990122	1.02647			0.45069	1	-0.0378956		0.188163	0.879834	-0.0260695		0.0863852
131	sp|Q8NB90|AFG2A_HUMAN	Q8NB90	AFG2A	ATPase family gene 2 protein homolog A OS=Homo sapiens OX=9606 GN=AFG2A PE=1 SV=3	17	9.87216	10.1017	8.91414	9.30363	10.146	10.6382	10.2021	9.56638	9.56442	8.40997	12.4239	9.96318	9.2019	9.43648	10.1845	12.0714		1.00436	1.02772	0.906894	0.94652	1.03222	1.08229	1.03793	0.973251	0.973051	0.855602	1.26396	1.01362	0.93617	0.960035	1.03613	1.2281			0.505576	1	-0.0510915		0.0878691	0.963872	0.00746796		0.516885
132	sp|Q9BVQ7|AFG2B_HUMAN	Q9BVQ7	AFG2B	ATPase family gene 2 protein homolog B OS=Homo sapiens OX=9606 GN=AFG2B PE=1 SV=2	7	10.3417	9.53229	9.06356	9.80777	9.59105	10.4371	10.2098	8.72689	9.94973	8.47398	11.4311	11	9.5803	8.83357	9.68527	13.3358		1.05575	0.973121	0.92527	1.00124	0.979121	1.06549	1.04229	0.8909	1.01574	0.865082	1.16697	1.12296	0.978023	0.901791	0.988739	1.36141			0.841984	1	0.0531662		1.62178	0.73101	0.0615237		0.0895135
133	sp|Q6ULP2|AFTIN_HUMAN	Q6ULP2	AFTPH	Aftiphilin OS=Homo sapiens OX=9606 GN=AFTPH PE=1 SV=3	8	9.91324	9.94378	9.61807	10.4988	9.69142	9.82259	10.0745	9.84675	10.1561	10.866	9.77229	10.1205	10.2967	9.98355	10.195	9.20072		0.999857	1.00294	0.970086	1.05892	0.977485	0.990714	1.01612	0.993151	1.02435	1.09596	0.985641	1.02076	1.03853	1.00695	1.02827	0.927992			0.0496617	1	0.0151719		0.12433	0.865743	0.0320788		0.0829434
134	sp|P20933|ASPG_HUMAN	P20933	AGA	N(4)-(beta-N-acetylglucosaminyl)-L-asparaginase OS=Homo sapiens OX=9606 GN=AGA PE=1 SV=2	3	6.39219	5.8808	6.57571	15.0872	7.31808	9.74796	13.2263	11.1327	12.6525	9.36966	10.6518	6.17576	9.46458	11.9191	16.0857	8.31991		0.751995	0.691833	0.773585	1.77489	0.860919	1.14678	1.55598	1.30968	1.48848	1.10227	1.25311	0.726533	1.11344	1.4022	1.89236	0.978776			0.407208	1	-0.0194752		0.531662	0.83323	-0.0328118		0.208772
135	sp|Q9UPQ3|AGAP1_HUMAN	Q9UPQ3	AGAP1	Arf-GAP with GTPase, ANK repeat and PH domain-containing protein 1 OS=Homo sapiens OX=9606 GN=AGAP1 PE=1 SV=4	3	10.1157	10.3417	8.90936	10.1953	9.69406	10.856	10.8296	9.54738	9.79062	9.66339	9.9809	10.2819	10.1117	9.3754	9.99535	10.3116		1.00969	1.03224	0.889275	1.01763	0.967598	1.08358	1.08095	0.952958	0.977237	0.964537	0.996228	1.02628	1.00928	0.935791	0.997671	1.02924			0.0873144	1	0.00720965		0.796144	0.770623	-0.0474315		1.84268
136	sp|Q99490-2|AGAP2_HUMAN	Q99490-2	AGAP2	Isoform of Q99490, Isoform 2 of Arf-GAP with GTPase, ANK repeat and PH domain-containing protein 2 OS=Homo sapiens OX=9606 GN=AGAP2	8	9.31241	9.12135	10.1704	9.86317	10.0739	9.76056	9.93943	9.71289	9.66693	8.91876	11.6631	10.4676	9.37916	10.1905	10.7499	11.0101		0.958367	0.938704	1.04666	1.01505	1.03673	1.00449	1.0229	0.999582	0.994852	0.917855	1.20028	1.07725	0.965236	1.04873	1.1063	1.13308			0.955724	1	-0.0349126		1.81647	0.725316	-0.0657151		0.93915
137	sp|Q96P47|AGAP3_HUMAN	Q96P47	AGAP3	Arf-GAP with GTPase, ANK repeat and PH domain-containing protein 3 OS=Homo sapiens OX=9606 GN=AGAP3 PE=1 SV=2	5	9.83371	9.74811	9.27029	9.5328	9.84166	10.8373	10.3976	10.286	9.9938	9.23937	10.6144	10.4152	9.485	9.78679	9.91075	10.8072		0.998957	0.990261	0.941722	0.968389	0.999765	1.10091	1.05624	1.0449	1.01522	0.938581	1.07826	1.05803	0.963533	0.994191	1.00678	1.09785			1.03092	1	-0.0657906		1.21215	0.732416	-0.0617001		0.038784
138	sp|P52594|AGFG1_HUMAN	P52594	AGFG1	Arf-GAP domain and FG repeat-containing protein 1 OS=Homo sapiens OX=9606 GN=AGFG1 PE=1 SV=2	22	9.38861	10.0946	10.2244	10.329	9.62622	10.143	10.1743	10.1351	10.2211	10.3984	8.77855	10.0773	9.89959	10.9659	10.4836	9.06031		0.94191	1.01274	1.02576	1.03625	0.965749	1.01759	1.02074	1.01681	1.02543	1.04322	0.880706	1.011	0.993175	1.10015	1.05176	0.908974			0.051273	1	0.00484735		0.164954	0.943723	0.0121112		0.0727204
139	sp|O95081|AGFG2_HUMAN	O95081	AGFG2	Arf-GAP domain and FG repeat-containing protein 2 OS=Homo sapiens OX=9606 GN=AGFG2 PE=1 SV=2	3	9.16835	9.26112	9.77541	10.463	8.05199	12.3048	8.60525	10.1552	9.84562	10.8548	10.8688	10.6303	9.87887	10.4915	9.8242	9.82072		0.931984	0.941414	0.993693	1.06359	0.818503	1.25081	0.874743	1.0323	1.00083	1.10341	1.10484	1.08059	1.00421	1.06648	0.998652	0.998298			0.195809	1	0.0259552		0.678632	0.739968	-0.062958		1.19868
140	sp|Q8N302|AGGF1_HUMAN	Q8N302	AGGF1	Angiogenic factor with G patch and FHA domains 1 OS=Homo sapiens OX=9606 GN=AGGF1 PE=1 SV=2	3	8.82533	9.9025	9.53484	10.3845	9.37635	10.3632	10.4531	10.6089	9.96333	10.1764	9.18139	10.361	10.2248	10.5316	9.77744	10.3353		0.906918	1.01761	0.979829	1.06715	0.963542	1.06495	1.07419	1.0902	1.02386	1.04575	0.943507	1.06473	1.05073	1.08226	1.00476	1.06209			0.00483601	1	0.00145261		0.238987	0.786608	0.0479164		0.24794
141	sp|P35573|GDE_HUMAN	P35573	AGL	Glycogen debranching enzyme OS=Homo sapiens OX=9606 GN=AGL PE=1 SV=3	31	9.96928	10.1451	9.98297	10.6398	9.4375	10.0824	10.3529	10.0323	9.97094	9.78201	9.83009	10.0845	9.45532	10.1218	10.1773	9.93573		0.992676	1.01018	0.994039	1.05944	0.939725	1.00394	1.03087	0.99895	0.99284	0.974028	0.978816	1.00415	0.941499	1.00787	1.01339	0.989335			0.248279	1	-0.0424166		0.0687633	0.945874	-0.0123722		0.227846
142	sp|Q9UL18|AGO1_HUMAN	Q9UL18	AGO1	Protein argonaute-1 OS=Homo sapiens OX=9606 GN=AGO1 PE=1 SV=3	7	10.034	10.052	10.3267	9.94613	9.74134	10.0968	10.1888	10.1144	9.97813	10.4113	9.31684	9.65803	10.3797	9.81021	10.3752	9.57039		1.00012	1.00191	1.02929	0.991359	0.970946	1.00637	1.01555	1.00813	0.994547	1.03773	0.928635	0.962643	1.03457	0.97781	1.03413	0.953907			1.92437	1	-0.0829752		1.6514	0.73374	-0.0604924		0.364292
143	sp|Q9UKV8|AGO2_HUMAN	Q9UKV8	AGO2	Protein argonaute-2 OS=Homo sapiens OX=9606 GN=AGO2 PE=1 SV=3	17	10.1477	9.94202	11.2152	9.91691	9.87036	9.60389	9.45595	9.65713	9.73106	9.80811	10.2285	10.1159	10.7285	10.1433	9.54933	9.88607		1.00313	0.982801	1.10866	0.980318	0.975717	0.949375	0.934751	0.954638	0.961947	0.969564	1.01112	0.999988	1.06055	1.0027	0.943982	0.97727			1.2251	1	0.0633186		1.16027	0.763465	0.048739		0.201118
144	sp|Q9H9G7|AGO3_HUMAN	Q9H9G7	AGO3	Protein argonaute-3 OS=Homo sapiens OX=9606 GN=AGO3 PE=1 SV=2	9	10.0139	10.4785	9.9794	9.63586	10.4664	9.22054	9.85864	10.1461	9.91416	10.408	10.0517	10.0673	9.75187	9.6444	10.0266	10.3366		1.00483	1.05145	1.00137	0.966896	1.05023	0.925221	0.98925	1.0181	0.994821	1.04438	1.00863	1.01019	0.978537	0.967753	1.0061	1.03721			0.46538	1	0.0401673		1.29728	0.764952	0.0493484		0.0875244
145	sp|Q9HCK5|AGO4_HUMAN	Q9HCK5	AGO4	Protein argonaute-4 OS=Homo sapiens OX=9606 GN=AGO4 PE=1 SV=2	8	10.7514	10.2515	11.043	9.58123	10.5671	9.19741	9.43826	9.8506	9.13745	9.71146	11.2939	9.74578	11.0723	8.83237	9.8678	9.65853		1.05077	1.00191	1.07927	0.936404	1.03276	0.898893	0.922432	0.962731	0.893032	0.949132	1.10379	0.952487	1.08213	0.863216	0.964412	0.943959			0.472969	1	-0.0395494		0.461614	0.76623	0.0515329		1.03291
146	sp|O00116|ADAS_HUMAN	O00116	AGPS	Alkyldihydroxyacetonephosphate synthase, peroxisomal OS=Homo sapiens OX=9606 GN=AGPS PE=1 SV=1	2	8.82284	10.7418	10.4908	8.98524	8.60986	10.5997	9.0743	9.58497	10.2601	9.16531	12.7188	11.873	9.05942	8.47266	9.79196	11.7492		0.908787	1.10644	1.08059	0.925515	0.886849	1.09181	0.934688	0.987288	1.05683	0.944062	1.31008	1.22297	0.933155	0.872717	1.00861	1.21021			1.21133	1	-0.0432984		0.206136	0.936812	0.0132604		1.3786
147	sp|O00468|AGRIN_HUMAN	O00468	AGRN	Agrin OS=Homo sapiens OX=9606 GN=AGRN PE=1 SV=6	3	9.96111	9.95613	9.08688	9.65292	10.5372	10.7569	10.8482	9.19549	9.95578	9.75381	10.8639	10.3379	9.03143	8.71172	10.1552	11.1953		0.996922	0.996424	0.909428	0.966079	1.05458	1.07657	1.08571	0.920298	0.996389	0.976175	1.08728	1.03464	0.903878	0.871882	1.01635	1.12044			0.135471	1	-0.046956		0.23626	0.739503	0.0817956		0.621066
148	sp|Q9UPW5|CBPC1_HUMAN	Q9UPW5	AGTPBP1	Cytosolic carboxypeptidase 1 OS=Homo sapiens OX=9606 GN=AGTPBP1 PE=1 SV=3	4	9.44516	9.59842	10.156	10.6574	8.89825	9.99445	9.78173	9.47132	10.3311	9.81293	9.84763	10.3743	10.2407	10.7425	10.0558	10.5922		0.964616	0.980268	1.03722	1.08842	0.908761	1.02071	0.99899	0.967288	1.0551	1.00218	1.00572	1.05951	1.04586	1.09711	1.02697	1.08176			0.365281	1	-0.0258229		0.927468	0.748057	-0.0582058		0.648076
149	sp|Q6RW13|ATRAP_HUMAN	Q6RW13	AGTRAP	Type-1 angiotensin II receptor-associated protein OS=Homo sapiens OX=9606 GN=AGTRAP PE=1 SV=1	1	12.0109	11.601	6.35978	11.7041	6.66797	9.02142	7.81401	12.6246	11.0919	8.17762	10.177	11.13	9.94938	10.058	8.62989	12.9825		1.25626	1.21338	0.66519	1.22417	0.697424	0.943579	0.817292	1.32045	1.16013	0.855324	1.06445	1.16412	1.04064	1.052	0.902628	1.35788			0.320835	1	-0.0210031		1.32587	0.731112	-0.0620435		0.694595
150	sp|Q8WYP5|ELYS_HUMAN	Q8WYP5	AHCTF1	Protein ELYS OS=Homo sapiens OX=9606 GN=AHCTF1 PE=1 SV=3	1	10.2193	9.45672	15.9113	10.1387	8.88871	8.61947	7.6471	10.6586	10.1695	8.41936	10.1631	11.2143	7.65761	12.5405	7.81704	10.4786		0.969661	0.897305	1.50975	0.962012	0.843409	0.817862	0.725599	1.01135	0.964941	0.798875	0.964333	1.06408	0.726596	1.18991	0.741724	0.99427			0.0386465	1	-0.00440598		0.994726	0.699794	-0.0954384		0.918374
151	sp|P23526|SAHH_HUMAN	P23526	AHCY	Adenosylhomocysteinase OS=Homo sapiens OX=9606 GN=AHCY PE=1 SV=4	25	10.0655	10.1496	9.75863	10.0117	10.3254	9.88285	10.2065	10.2332	10.0212	10.5268	9.29553	9.52474	10.0598	10.2849	9.98878	9.665		1.00331	1.01169	0.972723	0.997949	1.02922	0.985105	1.01737	1.02002	0.998892	1.04929	0.926562	0.94941	1.00274	1.02518	0.995665	0.96339			0.0527148	1	0.00690544		0.378132	0.857968	-0.0280503		0.359853
152	sp|O43865|SAHH2_HUMAN	O43865	AHCYL1	S-adenosylhomocysteine hydrolase-like protein 1 OS=Homo sapiens OX=9606 GN=AHCYL1 PE=1 SV=2	19	10.0738	10.332	10.7973	9.76159	10.2897	9.89701	9.57856	9.64082	9.56086	9.72071	10.4046	9.97061	9.88698	10.6025	9.69018	9.79278		0.988413	1.01375	1.0594	0.957778	1.00959	0.971065	0.939819	0.945928	0.938083	0.953767	1.02086	0.978286	0.970081	1.04028	0.950771	0.960838			0.816918	1	-0.0800984		1.97138	0.713051	-0.151058		0.835955
153	sp|Q96HN2|SAHH3_HUMAN	Q96HN2	AHCYL2	Adenosylhomocysteinase 3 OS=Homo sapiens OX=9606 GN=AHCYL2 PE=1 SV=1	27	10.2206	9.92983	10.8488	10.1456	9.70885	10.1767	9.92673	9.90449	10.6627	9.91668	9.16465	10.1013	9.79719	9.80958	10.1887	9.49755		1.00481	0.976218	1.06656	0.997433	0.954494	1.00049	0.975913	0.973727	1.04827	0.974925	0.900992	0.993077	0.963178	0.964396	1.00167	0.93372			0.326401	1	0.0257368		0.591996	0.778697	-0.0434866		1.10995
154	sp|Q5TGY3|AHDC1_HUMAN	Q5TGY3	AHDC1	Transcription factor Gibbin OS=Homo sapiens OX=9606 GN=AHDC1 PE=1 SV=1	3	10.5277	9.67267	9.3443	10.1898	10.0576	10.0048	10.243	10.5989	10.1759	9.66636	10.3602	9.67548	10.0848	9.73569	9.54565	10.1171		1.05634	0.970554	0.937605	1.02245	1.00918	1.00388	1.02778	1.06349	1.02105	0.96992	1.03954	0.970835	1.0119	0.976876	0.957808	1.01515			0.00379875	0.999769	0.000876846		3.20851	0.688701	-0.178251		1.17848
155	sp|Q09666|AHNK_HUMAN	Q09666	AHNAK	Neuroblast differentiation-associated protein AHNAK OS=Homo sapiens OX=9606 GN=AHNAK PE=1 SV=2	38	9.77626	10.1704	9.71176	10.3355	9.79009	9.88797	10.2491	10.4649	10.1614	10.5394	8.98106	9.9019	10.2021	10.5405	10.1681	9.11945		0.983	1.02263	0.976514	1.03923	0.984391	0.994233	1.03054	1.05225	1.02173	1.05973	0.903043	0.995633	1.02582	1.05985	1.0224	0.916958			0.64953	1	-0.0510129		0.95394	0.748223	-0.0582245		0.0810972
156	sp|Q09666-2|AHNK_HUMAN	Q09666-2	AHNAK	Isoform of Q09666, Isoform 2 of Neuroblast differentiation-associated protein AHNAK OS=Homo sapiens OX=9606 GN=AHNAK	2	10.7112	10.0658	11.3758	10.8721	10.2334	9.28816	10.1908	8.97175	10.3736	11.5112	8.50333	10.1837	9.69061	9.49143	9.99168	8.54531		1.02751	0.965597	1.09127	1.04295	0.981676	0.891	0.977591	0.860648	0.995122	1.10425	0.815712	0.976911	0.929606	0.9105	0.958488	0.819739			0.466493	1	0.0501226		0.0283928	0.972659	-0.00520833		0.472146
157	sp|Q8IVF2|AHNK2_HUMAN	Q8IVF2	AHNAK2	Protein AHNAK2 OS=Homo sapiens OX=9606 GN=AHNAK2 PE=1 SV=2	22	9.99931	9.8116	10.2289	10.2659	10.0868	9.98766	9.90895	9.86898	10.2263	9.9755	9.37949	9.99584	10.5575	10.3113	10.3178	9.07827		0.993634	0.974981	1.01645	1.02013	1.00233	0.992477	0.984656	0.980683	1.01619	0.991268	0.932043	0.993289	1.0491	1.02463	1.02528	0.902111			1.2567	1	-0.13546		1.38977	0.712528	-0.149185		0.12885
158	sp|P35869|AHR_HUMAN	P35869	AHR	Aryl hydrocarbon receptor OS=Homo sapiens OX=9606 GN=AHR PE=1 SV=2	2	9.44757	8.68264	10.1619	10.5787	9.70182	10.7905	9.51687	10.76	10.6812	8.51845	10.6978	10.2656	9.05772	10.1792	9.69205	11.268		0.954894	0.877579	1.02709	1.06922	0.980591	1.09063	0.961898	1.08755	1.07958	0.860985	1.08126	1.03757	0.91549	1.02884	0.979603	1.13889			0.194129	1	-0.0111583		0.517749	0.800396	0.0399602		0.683849
159	sp|O95433|AHSA1_HUMAN	O95433	AHSA1	Activator of 90 kDa heat shock protein ATPase homolog 1 OS=Homo sapiens OX=9606 GN=AHSA1 PE=1 SV=1	33	9.77711	10.3069	9.75006	10.2716	9.56517	9.92856	10.1748	10.7188	9.8542	9.85768	9.48084	10.2092	10.0243	10.3923	10.2118	9.47668		0.984282	1.03762	0.981559	1.03407	0.962945	0.999529	1.02431	1.07908	0.992043	0.992393	0.954456	1.02778	1.00916	1.04621	1.02805	0.954037			0.631815	1	0.0415251		0.544974	0.78178	-0.0429613		1.32935
160	sp|Q96BJ3|AIDA_HUMAN	Q96BJ3	AIDA	Axin interactor, dorsalization-associated protein OS=Homo sapiens OX=9606 GN=AIDA PE=1 SV=1	11	9.38594	10.1717	9.61208	9.88883	9.50894	10.0843	10.4523	10.4752	9.93923	10.2983	9.72644	10.6516	10.3852	9.62871	9.98629	9.80495		0.960169	1.04055	0.983303	1.01161	0.972752	1.03161	1.06926	1.0716	1.01677	1.0535	0.995002	1.08965	1.0624	0.985004	1.02158	1.00303			3.73089	1	-0.109625		4.4791	0.712511	-0.136521		0.740487
161	sp|Q9BQI0|AIF1L_HUMAN	Q9BQI0	AIF1L	Allograft inflammatory factor 1-like OS=Homo sapiens OX=9606 GN=AIF1L PE=1 SV=1	6	10.6427	10.2478	11.2688	8.95529	11.3398	9.23673	10.3104	9.0123	10.2214	11.4268	9.51737	9.54967	10.4539	9.44641	9.65552	8.71506		1.03509	0.996686	1.09599	0.87098	1.1029	0.898352	1.00277	0.876524	0.994123	1.11135	0.925646	0.928788	1.01673	0.918745	0.939083	0.847615			0.214404	1	-0.0150229		0.161376	0.943559	-0.0119042		0.0430817
162	sp|O95831|AIFM1_HUMAN	O95831	AIFM1	Apoptosis-inducing factor 1, mitochondrial OS=Homo sapiens OX=9606 GN=AIFM1 PE=1 SV=1	8	9.6095	9.52305	12.0315	10.1981	9.50863	10.0037	10.3308	9.78464	10.2312	11.0575	9.33572	9.91193	10.2299	9.55206	9.33558	9.35612		0.947145	0.938624	1.18587	1.00516	0.937203	0.986001	1.01824	0.964407	1.00842	1.08986	0.92016	0.976953	1.0083	0.941483	0.920146	0.922171			0.761362	1	-0.0462331		1.97417	0.724223	-0.110252		2.72738
163	sp|Q9BRQ8|FSP1_HUMAN	Q9BRQ8	AIFM2	Ferroptosis suppressor protein 1 OS=Homo sapiens OX=9606 GN=AIFM2 PE=1 SV=1	5	9.32775	9.78212	8.93092	9.97684	9.70649	10.0959	9.92112	10.112	9.41639	8.87301	12.5516	9.95175	10.1219	9.24718	9.96972	12.0153		0.967943	1.01509	0.926764	1.0353	1.00725	1.04766	1.02952	1.04932	0.977141	0.920754	1.30248	1.0327	1.05035	0.959583	1.03456	1.24684			0.339993	1	0.0422322		0.37646	0.764522	0.0546515		0.0624866
164	sp|Q12904|AIMP1_HUMAN	Q12904	AIMP1	Aminoacyl tRNA synthase complex-interacting multifunctional protein 1 OS=Homo sapiens OX=9606 GN=AIMP1 PE=1 SV=2	24	10.0393	9.75199	10.0814	9.66688	9.6404	10.2776	9.78269	9.45118	9.70695	9.08036	11.5886	10.1255	9.46398	9.45522	9.81499	12.073		1.01309	0.984096	1.01734	0.975508	0.972835	1.03713	0.987194	0.953741	0.979552	0.91632	1.16943	1.02179	0.955033	0.954149	0.990453	1.21831			0.213938	1	0.0139979		1.48642	0.723237	-0.0686249		1.74283
165	sp|Q13155|AIMP2_HUMAN	Q13155	AIMP2	Aminoacyl tRNA synthase complex-interacting multifunctional protein 2 OS=Homo sapiens OX=9606 GN=AIMP2 PE=1 SV=2	20	10.3659	10.1538	9.31261	9.49555	10.1306	10.7503	9.74281	10.2972	9.21933	8.04365	12.1386	9.9529	9.43322	9.51101	9.63968	11.8129		1.033	1.01186	0.928033	0.946263	1.00955	1.0713	0.970904	1.02615	0.918737	0.801577	1.20965	0.991839	0.940052	0.947804	0.960626	1.1772			2.94351	1	-0.198232		2.43806	0.724233	-0.117337		1.14614
166	sp|O00170|AIP_HUMAN	O00170	AIP	AH receptor-interacting protein OS=Homo sapiens OX=9606 GN=AIP PE=1 SV=3	20	10.121	10.0543	10.2064	10.3668	9.80111	10.0705	10.3725	10.2043	10.0885	10.4496	9.14616	9.58662	9.92533	10.2261	9.99466	9.38608		1.00174	0.995146	1.0102	1.02607	0.970085	0.996752	1.02664	1.00999	0.998533	1.03427	0.90526	0.948855	0.982379	1.01215	0.989242	0.929006			0.323318	1	0.0215384		0.0125447	0.993054	-0.000927044		0.650319
167	sp|Q96IF1|AJUBA_HUMAN	Q96IF1	AJUBA	LIM domain-containing protein ajuba OS=Homo sapiens OX=9606 GN=AJUBA PE=1 SV=1	5	9.87497	9.84898	9.36427	10.2411	9.50966	10.7807	9.77894	9.45647	9.96583	10.2882	9.20071	10.7277	9.85578	10.3546	10.9435	9.80874		0.993797	0.991182	0.942402	1.03064	0.957034	1.08495	0.984133	0.95168	1.00294	1.03538	0.925941	1.07962	0.991866	1.04206	1.10133	0.987132			1.02014	1	0.0581972		0.67982	0.775035	0.0452889		0.209482
168	sp|P00568|KAD1_HUMAN	P00568	AK1	Adenylate kinase isoenzyme 1 OS=Homo sapiens OX=9606 GN=AK1 PE=1 SV=3	22	9.98208	10.4701	9.32711	10.3898	9.51535	10.1729	10.2171	10.8464	10.3848	10.6371	8.35555	10.214	9.50984	10.7599	9.77791	9.4403		1.00059	1.0495	0.934935	1.04145	0.953805	1.01971	1.02414	1.08722	1.04095	1.06625	0.837548	1.02384	0.953252	1.07855	0.980123	0.946282			0.528466	1	-0.0485689		1.62058	0.727595	-0.135091		1.4987
169	sp|P54819|KAD2_HUMAN	P54819	AK2	Adenylate kinase 2, mitochondrial OS=Homo sapiens OX=9606 GN=AK2 PE=1 SV=2	27	9.89087	10.1611	10.5314	11.3774	9.80797	9.90118	10.1682	10.0464	9.96729	10.428	9.2541	9.76104	9.9501	10.0772	9.50264	9.17521		0.962305	0.988596	1.02462	1.10693	0.954239	0.963308	0.989284	0.977432	0.96974	1.01456	0.900352	0.949673	0.968067	0.980436	0.924533	0.892676			0.205124	1	-0.0189453		0.538698	0.82101	-0.0360487		0.264474
170	sp|Q9UIJ7|KAD3_HUMAN	Q9UIJ7	AK3	GTP:AMP phosphotransferase AK3, mitochondrial OS=Homo sapiens OX=9606 GN=AK3 PE=1 SV=4	31	9.27623	10.2627	9.55864	10.4441	9.42014	10.3917	10.2953	10.8199	10.1301	10.389	9.04843	10.2832	9.81198	10.3811	10.0257	9.46161		0.937726	1.03745	0.966275	1.05579	0.952274	1.05049	1.04074	1.09377	1.02405	1.05022	0.914698	1.03952	0.991884	1.04942	1.01349	0.956465			0.891695	1	-0.159637		0.841106	0.710555	-0.16711		0.0291582
171	sp|P27144|KAD4_HUMAN	P27144	AK4	Adenylate kinase 4, mitochondrial OS=Homo sapiens OX=9606 GN=AK4 PE=1 SV=1	17	10.0319	10.1987	9.88097	9.96598	9.89264	9.91891	10.2137	10.1514	9.77118	9.34877	10.5936	10.2481	9.92769	9.66087	9.79344	10.4021		1.00505	1.02175	0.989927	0.998443	0.991096	0.993728	1.02327	1.01702	0.978927	0.936608	1.06132	1.02671	0.994607	0.967876	0.981157	1.04214			0.221137	1	0.0358932		0.294253	0.862585	0.0276496		0.0445055
172	sp|Q9Y6K8|KAD5_HUMAN	Q9Y6K8	AK5	Adenylate kinase isoenzyme 5 OS=Homo sapiens OX=9606 GN=AK5 PE=1 SV=2	4	10.5096	10.2353	9.75575	10.2891	10.7701	9.89446	10.4406	10.1505	9.44756	9.94199	9.84817	10.0923	10.05	9.3575	9.74044	9.47653		1.02609	0.999309	0.952486	1.00456	1.05152	0.966029	1.01935	0.991025	0.922397	0.97067	0.96151	0.985343	0.981213	0.913604	0.950992	0.925225			0.345857	1	-0.0555836		0.138051	0.881989	0.0271271		0.488482
173	sp|Q9Y3D8|KAD6_HUMAN	Q9Y3D8	AK6	Adenylate kinase isoenzyme 6 OS=Homo sapiens OX=9606 GN=AK6 PE=1 SV=1	4	9.10166	10.4063	8.51501	10.4107	8.84588	10.3931	10.0282	10.5567	10.1199	9.62924	9.69237	10.8075	10.0913	11.0877	10.3552	9.95926		0.946895	1.08263	0.885863	1.08308	0.920285	1.08125	1.04329	1.09827	1.05282	1.00178	1.00835	1.12436	1.04986	1.15351	1.07731	1.03612			0.2156	1	-0.0737381		0.167568	0.770837	-0.0659703		0.0154405
174	sp|Q92667|AKAP1_HUMAN	Q92667	AKAP1	A-kinase anchor protein 1, mitochondrial OS=Homo sapiens OX=9606 GN=AKAP1 PE=1 SV=1	10	9.80215	9.77157	9.78962	10.494	9.96311	10.2608	10.3687	9.90008	9.84165	9.73145	10.0192	10.2504	9.70125	9.52511	9.88077	10.7001		0.978889	0.975835	0.977637	1.04798	0.994963	1.02469	1.03547	0.988668	0.982834	0.971829	1.00057	1.02365	0.968812	0.951222	0.98674	1.06856			0.0802809	1	-0.0199617		0.0313989	0.962507	-0.009597		0.0374657
175	sp|O43572|AKA10_HUMAN	O43572	AKAP10	A-kinase anchor protein 10, mitochondrial OS=Homo sapiens OX=9606 GN=AKAP10 PE=1 SV=2	5	8.93433	10.133	9.54967	9.55249	8.46953	10.6422	10.4247	9.54465	9.44334	9.51407	12.0352	11.4632	9.34611	9.07358	9.96787	11.906		0.93584	1.06139	1.00029	1.00059	0.887153	1.11473	1.09195	0.999769	0.989157	0.996566	1.26065	1.20073	0.978973	0.950426	1.0441	1.24712			0.10415	1	0.011641		0.254866	0.854497	0.0309022		0.163592
176	sp|Q9UKA4|AKA11_HUMAN	Q9UKA4	AKAP11	A-kinase anchor protein 11 OS=Homo sapiens OX=9606 GN=AKAP11 PE=1 SV=1	9	9.45612	10.1533	9.47456	9.97265	9.81842	10.091	10.2604	10.5752	9.59224	9.42491	10.7002	9.87686	9.81838	9.52303	9.98325	11.2794		0.962193	1.03314	0.964069	1.01475	0.999058	1.02679	1.04403	1.07607	0.976044	0.959017	1.08879	1.005	0.999054	0.969001	1.01583	1.14772			0.805029	1	-0.0870829		0.495351	0.745468	-0.0637386		0.162503
177	sp|Q02952|AKA12_HUMAN	Q02952	AKAP12	A-kinase anchor protein 12 OS=Homo sapiens OX=9606 GN=AKAP12 PE=1 SV=4	36	10.2182	9.98531	9.60611	10.1326	9.64453	9.78649	9.74258	9.73712	10.1052	11.197	9.65132	10.1532	11.3447	9.65495	9.78247	9.25821		1.03261	1.00907	0.970751	1.02396	0.974633	0.98898	0.984542	0.98399	1.02118	1.13152	0.975319	1.02604	1.14644	0.975687	0.988574	0.935594			0.0357874	0.999727	-0.00682167		0.571735	0.801723	-0.0390673		0.207517
178	sp|Q12802|AKP13_HUMAN	Q12802	AKAP13	A-kinase anchor protein 13 OS=Homo sapiens OX=9606 GN=AKAP13 PE=1 SV=2	22	9.84674	9.63567	10.03	10.0649	9.61429	10.2587	10.1685	9.81657	10.1913	9.56982	10.5389	10.3665	9.70348	9.5589	10.2363	10.3994		0.993779	0.972476	1.01228	1.01579	0.970319	1.03535	1.02625	0.990734	1.02856	0.965831	1.06363	1.04624	0.97932	0.964728	1.03309	1.04956			0.062226	1	-0.0306618		0.0135539	0.974818	0.00563081		0.0736817
179	sp|Q02040|AK17A_HUMAN	Q02040	AKAP17A	A-kinase anchor protein 17A OS=Homo sapiens OX=9606 GN=AKAP17A PE=1 SV=2	4	10.0342	9.75737	9.24213	9.85559	9.78576	10.3282	9.78394	10.1856	9.35756	9.34813	11.6719	9.58547	8.67685	9.46048	10.5141	12.4128		1.02037	0.992222	0.939827	1.00221	0.995109	1.05026	0.994924	1.03577	0.951565	0.950606	1.18691	0.974742	0.882344	0.962031	1.06917	1.26225			0.494496	1	-0.0886881		0.0516214	0.953239	-0.0102741		0.605748
180	sp|O75969|AKAP3_HUMAN	O75969	AKAP3	A-kinase anchor protein 3 OS=Homo sapiens OX=9606 GN=AKAP3 PE=1 SV=2	1	10.9323	10.7716	8.42568	8.469	10.2192	8.48078	9.82805	7.77938	7.81319	9.52244	13.1414	12.4599	8.98975	11.4437	9.31301	12.4106		1.14478	1.12795	0.882291	0.886828	1.0701	0.888061	1.02914	0.814615	0.818155	0.997139	1.37609	1.30473	0.941358	1.19832	0.975208	1.29957			0.487924	1	0.113733		0.0421454	0.95334	-0.0112648		0.802817
181	sp|O43823|AKAP8_HUMAN	O43823	AKAP8	A-kinase anchor protein 8 OS=Homo sapiens OX=9606 GN=AKAP8 PE=1 SV=1	19	9.59139	9.91984	9.75557	10.5294	9.47057	10.2975	9.74432	9.92608	10.2389	9.96911	10.0748	10.4882	9.773	10.0213	10.0337	10.1661		0.966154	0.999239	0.982692	1.06064	0.953984	1.03729	0.981559	0.999868	1.03138	1.0042	1.01485	1.05649	0.984448	1.00946	1.01071	1.02404			0.0111508	1	0.000831456		0.0453201	0.982398	0.00285546		0.0277037
182	tr|A0A7P0TAE3|A0A7P0TAE3_HUMAN	A0A7P0TAE3	AKAP8L	Isoform of Q9ULX6, A-kinase anchoring protein 8 like OS=Homo sapiens OX=9606 GN=AKAP8L PE=1 SV=1	14	9.98133	9.28464	9.82645	9.69779	10.4583	10.0191	10.1272	9.70846	10.0002	9.04788	11.2981	10.1517	9.63462	9.89597	10.0767	10.7917		1.01047	0.939938	0.994789	0.981763	1.05875	1.01429	1.02523	0.982845	1.01238	0.91597	1.14377	1.02771	0.975369	1.00183	1.02012	1.09251			0.209709	1	0.0921246		0.552225	0.71211	0.193652		0.381699
183	sp|Q99996|AKAP9_HUMAN	Q99996	AKAP9	A-kinase anchor protein 9 OS=Homo sapiens OX=9606 GN=AKAP9 PE=1 SV=4	19	10.0558	9.93347	9.25461	10.5161	9.38985	10.3457	9.86622	9.7388	10.1909	9.70886	10.4999	10.2279	9.65273	9.66057	10.2431	10.7155		1.0141	1.00177	0.933308	1.06053	0.946947	1.04334	0.994988	0.982138	1.02773	0.979119	1.05889	1.03146	0.973458	0.974248	1.03299	1.08063			0.0874347	1	0.00948705		0.0121693	0.991302	-0.00146989		0.0886169
184	sp|Q7Z591|AKNA_HUMAN	Q7Z591	AKNA	Microtubule organization protein AKNA OS=Homo sapiens OX=9606 GN=AKNA PE=1 SV=2	1	8.69856	11.3707	10.9734	9.05952	7.97628	11.1187	10.5028	10.2692	9.81618	10.9708	8.70159	10.7922	12.6879	8.50711	9.31459	9.24043		0.881652	1.15249	1.11223	0.918237	0.808444	1.12695	1.06452	1.04085	0.994929	1.11196	0.881959	1.09385	1.286	0.862247	0.94409	0.936574			2.68616	1	-0.155906		0.429913	0.773272	0.0497485		2.20576
185	sp|P14550|AK1A1_HUMAN	P14550	AKR1A1	Aldo-keto reductase family 1 member A1 OS=Homo sapiens OX=9606 GN=AKR1A1 PE=1 SV=3	36	9.59789	10.1419	9.89338	10.0893	9.78909	10.139	10.0771	10.3327	9.84441	9.76859	10.2021	10.0811	9.89429	9.93347	10.2317	9.98382		0.96541	1.02013	0.995133	1.01484	0.984643	1.01984	1.01361	1.03933	0.990207	0.982581	1.02619	1.01402	0.995224	0.999166	1.02916	1.00423			0.0853536	1	-0.0107786		0.0978434	0.946816	-0.0112933		0.00377071
186	sp|P15121|ALDR_HUMAN	P15121	AKR1B1	Aldo-keto reductase family 1 member B1 OS=Homo sapiens OX=9606 GN=AKR1B1 PE=1 SV=3	22	10.4152	10.3539	11.6113	9.29945	10.6689	9.22026	9.9635	10.1695	8.75708	9.67002	10.23	9.58957	9.32368	12.0403	9.29535	9.39196		1.01498	1.009	1.13154	0.906248	1.0397	0.89853	0.97096	0.991036	0.853392	0.94236	0.996935	0.93452	0.908609	1.17335	0.905847	0.915263			2.33217	1	0.0842271		3.18953	0.719424	0.121193		1.75589
187	sp|O43488|ARK72_HUMAN	O43488	AKR7A2	Aflatoxin B1 aldehyde reductase member 2 OS=Homo sapiens OX=9606 GN=AKR7A2 PE=1 SV=3	20	9.89046	10.4446	9.74789	10.0705	9.5946	10.2343	10.0888	10.376	9.93058	10.2266	9.8326	9.88181	10.0335	10.1815	9.88646	9.57985		0.989338	1.04476	0.975076	1.00735	0.959743	1.02373	1.00918	1.03791	0.993351	1.02297	0.98355	0.988473	1.00364	1.01845	0.988937	0.958267			0.177685	1	0.0178076		0.791025	0.763716	0.0509525		0.303883
188	sp|O95154|ARK73_HUMAN	O95154	AKR7A3	Aflatoxin B1 aldehyde reductase member 3 OS=Homo sapiens OX=9606 GN=AKR7A3 PE=1 SV=2	1	9.06027	10.8026	11.9835	10.2098	8.61931	9.41487	9.98571	10.6822	11.5709	10.0463	10.351	11.2254	9.25465	9.49828	8.76169	8.53353		0.904664	1.07864	1.19655	1.01945	0.860633	0.94007	0.997068	1.06662	1.15534	1.00311	1.03354	1.12085	0.924072	0.948399	0.87485	0.852068			0.985094	1	0.0644466		0.681425	0.762978	0.0541781		0.103431
189	sp|P31749|AKT1_HUMAN	P31749	AKT1	RAC-alpha serine/threonine-protein kinase OS=Homo sapiens OX=9606 GN=AKT1 PE=1 SV=2	19	9.28429	9.87414	8.91506	10.5536	9.23233	10.3611	10.3078	10.5119	10.5252	9.95915	9.93134	10.1714	9.98884	9.98852	10.4661	9.92915		0.956806	1.01759	0.918754	1.08761	0.951451	1.06778	1.06229	1.08332	1.08469	1.02635	1.02349	1.04822	1.02941	1.02938	1.0786	1.02326			0.361006	1	0.0562988		1.12117	0.725236	0.115415		0.450976
190	sp|Q96B36|AKTS1_HUMAN	Q96B36	AKT1S1	Proline-rich AKT1 substrate 1 OS=Homo sapiens OX=9606 GN=AKT1S1 PE=1 SV=1	8	10.313	10.0311	10.674	9.72395	10.1287	9.85788	10.0069	9.49134	10.3754	11.7755	8.90166	10.2933	10.2458	9.66451	9.62051	8.89644		1.01893	0.991071	1.05459	0.960727	1.00072	0.973959	0.988684	0.937745	1.02509	1.16342	0.879485	1.01697	1.01229	0.954854	0.950507	0.878969			1.11919	1	0.0444055		0.994853	0.826131	0.033108		0.208331
191	sp|P31751|AKT2_HUMAN	P31751	AKT2	RAC-beta serine/threonine-protein kinase OS=Homo sapiens OX=9606 GN=AKT2 PE=1 SV=2	18	9.40451	10.364	9.73155	10.1585	9.90453	10.2283	9.94963	10.7049	9.62301	9.56591	10.6375	9.84055	10.0478	9.64843	10.3625	9.82837		0.943732	1.04001	0.97655	1.01939	0.993909	1.0264	0.998434	1.07423	0.965658	0.959929	1.06746	0.987488	1.00829	0.968209	1.03986	0.986266			0.634185	1	0.0331772		0.480421	0.891599	-0.0216095		1.19037
192	sp|Q9H8T0|AKTIP_HUMAN	Q9H8T0	AKTIP	AKT-interacting protein OS=Homo sapiens OX=9606 GN=AKTIP PE=1 SV=1	5	9.59793	10.5319	9.46367	9.96249	9.46137	10.0765	10.3713	10.7177	10.6563	9.24717	9.80834	10.32	9.97414	9.91696	10.1247	9.76956		0.97451	1.06934	0.960879	1.01153	0.960646	1.0231	1.05304	1.0882	1.08197	0.938897	0.995874	1.04782	1.01271	1.0069	1.028	0.991937			0.0239613	1	-0.00450472		0.388258	0.839738	-0.0330329		0.15579
193	sp|P13716|HEM2_HUMAN	P13716	ALAD	Delta-aminolevulinic acid dehydratase OS=Homo sapiens OX=9606 GN=ALAD PE=1 SV=1	9	11.0836	10.1679	11.8647	9.55367	10.911	9.13641	9.10334	9.2982	9.90301	11.1656	9.26929	9.29764	10.2156	10.144	9.24062	9.64553		1.06034	0.972738	1.13506	0.913976	1.04382	0.874058	0.870894	0.889536	0.947397	1.06819	0.88677	0.889483	0.9773	0.970447	0.884027	0.922765			0.420802	1	-0.0536931		1.07271	0.7117	-0.0790687		0.18083
194	sp|Q13740|CD166_HUMAN	Q13740	ALCAM	CD166 antigen OS=Homo sapiens OX=9606 GN=ALCAM PE=1 SV=2	11	10.6138	10.0539	10.518	10.133	10.8307	9.31473	9.13437	9.45847	9.63878	10.749	10.7694	10.2303	10.0365	9.60091	9.0597	9.85831		1.0361	0.98144	1.02674	0.98916	1.05727	0.909285	0.891679	0.923317	0.940918	1.0493	1.05129	0.998666	0.979745	0.937222	0.884389	0.962349			0.230825	1	0.0126293		0.39135	0.915866	-0.0186789		1.45937
195	sp|Q8IZ83|A16A1_HUMAN	Q8IZ83	ALDH16A1	Aldehyde dehydrogenase family 16 member A1 OS=Homo sapiens OX=9606 GN=ALDH16A1 PE=1 SV=2	15	10.801	8.77198	10.7473	9.35023	10.9898	9.49211	9.0667	8.70777	11.1651	10.9391	9.10935	10.1064	10.7648	10.2058	10.1594	9.62325		1.07736	0.874976	1.072	0.932655	1.09619	0.946807	0.904374	0.868571	1.11368	1.09113	0.908627	1.00808	1.07376	1.018	1.01337	0.959887			0.109708	1	-0.0157834		0.0577294	0.971296	-0.00617422		0.0762527
196	sp|P54886|P5CS_HUMAN	P54886	ALDH18A1	Delta-1-pyrroline-5-carboxylate synthase OS=Homo sapiens OX=9606 GN=ALDH18A1 PE=1 SV=2	36	9.93031	10.2029	9.41558	10.3041	9.60701	10.6971	10.0185	9.81249	9.57829	9.34874	10.3075	10.3431	9.4289	10.1348	10.1277	10.7428		0.990438	1.01763	0.9391	1.02772	0.958193	1.06692	0.999238	0.978687	0.955329	0.932433	1.02806	1.03161	0.940428	1.01084	1.01013	1.07148			0.95141	1	-0.180106		0.465128	0.708024	0.101159		1.36402
197	sp|P54886-2|P5CS_HUMAN	P54886-2	ALDH18A1	Isoform of P54886, Isoform Short of Delta-1-pyrroline-5-carboxylate synthase OS=Homo sapiens OX=9606 GN=ALDH18A1	1	11.3455	11.6593	9.41723	9.72101	8.45356	10.448	12.4696	9.23284	8.81713	9.57284	9.65905	10.321	9.1858	9.77577	7.35333	12.568		1.11514	1.14598	0.925607	0.955466	0.83089	1.02692	1.22562	0.907483	0.866624	0.940901	0.949375	1.01444	0.90286	0.960848	0.722749	1.23529			0.0706891	1	-0.0195312		0.437523	0.746484	0.0646562		0.392581
198	sp|P00352|AL1A1_HUMAN	P00352	ALDH1A1	Aldehyde dehydrogenase 1A1 OS=Homo sapiens OX=9606 GN=ALDH1A1 PE=1 SV=2	1	10.7066	7.45679	11.4924	11.8792	10.186	6.67348	8.98414	11.597	11.6839	9.78223	10.9932	8.93583	12.0913	9.83491	8.82541	8.87774		1.1001	0.766182	1.18084	1.22058	1.04661	0.685697	0.923117	1.19159	1.20052	1.00512	1.12955	0.918153	1.24237	1.01053	0.906807	0.912185			0.758987	1	0.103507		0.448434	0.707315	0.123928		0.0602135
199	sp|P47895|AL1A3_HUMAN	P47895	ALDH1A3	Retinaldehyde dehydrogenase 3 OS=Homo sapiens OX=9606 GN=ALDH1A3 PE=1 SV=2	36	10.5938	10.333	10.1925	10.5303	10.6015	10.2951	9.31649	9.19394	9.62635	10.639	9.37891	9.64654	10.036	10.3262	9.6326	9.65767		1.01625	0.991236	0.977759	1.01016	1.01699	0.9876	0.893722	0.881965	0.923446	1.02059	0.899709	0.925383	0.962743	0.990585	0.924045	0.926451			0.469615	1	-0.0800039		0.3628	0.773738	-0.0510715		0.167591
200	sp|P30837|AL1B1_HUMAN	P30837	ALDH1B1	Aldehyde dehydrogenase X, mitochondrial OS=Homo sapiens OX=9606 GN=ALDH1B1 PE=1 SV=4	32	10.4429	10.476	10.6703	10.3557	10.5014	10.4694	9.50054	10.0396	9.59807	10.0017	9.60357	9.62551	9.896	9.54248	9.57268	9.70419		0.995899	0.999051	1.01758	0.987578	1.00147	0.998422	0.906027	0.957436	0.915328	0.953822	0.915853	0.917945	0.94374	0.910027	0.912906	0.925448			0.422931	1	0.0365772		0.0486157	0.973134	-0.00489538		0.493808
201	sp|P05091|ALDH2_HUMAN	P05091	ALDH2	Aldehyde dehydrogenase, mitochondrial OS=Homo sapiens OX=9606 GN=ALDH2 PE=1 SV=2	29	10.1081	10.7827	10.0378	10.3858	10.3648	10.1626	9.7267	10.776	9.84363	9.9832	9.38195	9.36959	9.66322	9.90342	9.88382	9.6268		0.980706	1.04616	0.973883	1.00765	1.00561	0.985992	0.943703	1.04551	0.955048	0.968589	0.910255	0.909055	0.937544	0.960849	0.958947	0.93401			1.05964	1	0.0789906		0.983953	0.727916	0.0690399		0.131443
202	sp|P30038|AL4A1_HUMAN	P30038	ALDH4A1	Delta-1-pyrroline-5-carboxylate dehydrogenase, mitochondrial OS=Homo sapiens OX=9606 GN=ALDH4A1 PE=1 SV=3	11	9.8809	9.90133	9.62547	9.80068	9.49845	10.4668	10.1392	10.0661	10.3858	9.02937	10.7216	10.2208	9.37199	9.53041	10.1078	11.2533		1.00189	1.00396	0.975989	0.993754	0.963109	1.0613	1.02808	1.02066	1.05308	0.915547	1.08713	1.03635	0.950287	0.96635	1.0249	1.14105			0.283945	1	0.0391693		0.401183	0.776334	0.0469508		0.0407457
203	sp|P51649|SSDH_HUMAN	P51649	ALDH5A1	Succinate-semialdehyde dehydrogenase, mitochondrial OS=Homo sapiens OX=9606 GN=ALDH5A1 PE=1 SV=2	13	9.70671	10.1403	9.83457	10.3947	9.63936	10.3478	10.1437	10.2235	10.4707	10.3089	9.24766	9.90169	9.65708	10.4221	10.2752	9.28604		0.969646	1.01296	0.982419	1.03837	0.962918	1.03368	1.0133	1.02127	1.04596	1.0298	0.923789	0.989123	0.964689	1.04111	1.02644	0.927624			0.448568	1	0.0473577		0.0249853	0.982223	-0.00323976		1.11475
204	sp|Q02252|MMSA_HUMAN	Q02252	ALDH6A1	Methylmalonate-semialdehyde/malonate-semialdehyde dehydrogenase [acylating], mitochondrial OS=Homo sapiens OX=9606 GN=ALDH6A1 PE=1 SV=2	15	10.0984	10.6593	10.2314	10.6051	10.0789	10.7009	9.54022	10.1675	9.69865	8.82096	10.2098	10.1024	9.11247	9.91863	9.95622	10.099		0.9714	1.02536	0.984202	1.02015	0.969528	1.02936	0.917711	0.978055	0.932951	0.848523	0.98212	0.971793	0.876564	0.954111	0.957727	0.971463			0.22155	1	-0.035621		0.0845704	0.947492	0.0113267		0.358409
205	sp|P49419|AL7A1_HUMAN	P49419	ALDH7A1	Alpha-aminoadipic semialdehyde dehydrogenase OS=Homo sapiens OX=9606 GN=ALDH7A1 PE=1 SV=5	31	10.0006	10.5298	10.3945	10.0639	9.75364	9.93739	9.91407	10.8397	9.45453	9.49382	9.90254	9.93094	9.98457	10.242	9.8301	9.72787		0.988852	1.04119	1.0278	0.995118	0.964436	0.982605	0.9803	1.07182	0.934861	0.938746	0.97916	0.981967	0.98727	1.01273	0.971996	0.961888			0.221022	1	0.0339772		1.00596	0.748791	0.0575454		0.150412
206	sp|P49189|AL9A1_HUMAN	P49189	ALDH9A1	4-trimethylaminobutyraldehyde dehydrogenase OS=Homo sapiens OX=9606 GN=ALDH9A1 PE=1 SV=3	37	9.96466	10.5022	9.49481	10.0826	9.79184	10.1523	9.89838	10.2604	10.0315	10.2043	9.41021	10.1891	9.63648	10.6784	9.7606	9.94214		0.996658	1.05042	0.949664	1.00845	0.979373	1.01543	0.990029	1.02624	1.00335	1.02063	0.941202	1.01911	0.963834	1.06804	0.976248	0.994405			0.291236	1	0.0340635		0.775958	0.83936	0.0310763		0.0217239
207	sp|P04075-2|ALDOA_HUMAN	P04075-2	ALDOA	Isoform of P04075, Isoform 2 of Fructose-bisphosphate aldolase A OS=Homo sapiens OX=9606 GN=ALDOA	52	10.1245	9.62425	10.0696	10.3845	9.9499	9.96298	9.3118	9.02316	11.2873	10.8868	8.80145	10.2701	10.261	10.3396	9.81433	9.88869		1.0105	0.960571	1.00502	1.03645	0.993073	0.994378	0.929386	0.900578	1.12655	1.08658	0.878449	1.02503	1.02412	1.03197	0.979542	0.986964			0.378181	1	-0.0351861		0.343245	0.827714	-0.0358314		0.00472682
208	sp|P09972|ALDOC_HUMAN	P09972	ALDOC	Fructose-bisphosphate aldolase C OS=Homo sapiens OX=9606 GN=ALDOC PE=1 SV=2	30	10.5843	9.69041	10.1404	9.64626	10.4081	9.72789	9.81152	10.1141	10.1661	10.2812	9.38228	9.4999	10.4657	10.295	9.92966	9.85715		1.05496	0.965864	1.01072	0.961463	1.0374	0.9696	0.977935	1.00809	1.01328	1.02475	0.935152	0.946876	1.04314	1.02613	0.989711	0.982483			0.0827882	1	0.00841134		0.120985	0.954883	-0.00863493		0.193227
209	sp|Q9NP73|ALG13_HUMAN	Q9NP73	ALG13	UDP-N-acetylglucosamine transferase subunit ALG13 OS=Homo sapiens OX=9606 GN=ALG13 PE=1 SV=2	5	9.16673	9.37673	10.5825	10.6088	10.2618	9.82531	10.2438	9.49076	10.0034	11.5319	9.49658	10.1671	10.4243	9.70199	10.4973	8.62093		0.919402	0.940465	1.0614	1.06404	1.02924	0.985456	1.02743	0.951901	1.00332	1.15662	0.952485	1.01974	1.04553	0.973088	1.05286	0.86466			0.52333	1	0.0546301		0.109405	0.954	-0.00987238		0.801558
210	sp|Q13686|ALKB1_HUMAN	Q13686	ALKBH1	Nucleic acid dioxygenase ALKBH1 OS=Homo sapiens OX=9606 GN=ALKBH1 PE=1 SV=2	3	10.2873	10.1257	9.54045	10.267	9.64672	12.2369	9.60964	10.4072	9.19535	9.29342	10.718	10.4831	10.1433	7.99247	10.5824	9.47098		0.993874	0.978267	0.921721	0.991916	0.931988	1.18223	0.928406	1.00546	0.88838	0.897855	1.03548	1.01279	0.979967	0.772167	1.02239	0.91501			0.158935	1	-0.0126806		0.253661	0.89756	0.0220288		0.469952
211	sp|Q6NS38|ALKB2_HUMAN	Q6NS38	ALKBH2	DNA oxidative demethylase ALKBH2 OS=Homo sapiens OX=9606 GN=ALKBH2 PE=1 SV=1	1	9.05453	12.1221	6.628	9.02423	10.2277	13.154	8.55734	8.81344	8.16534	9.93165	11.247	11.8063	7.30993	11.4516	9.79234	12.7145		0.902287	1.20797	0.660483	0.899268	1.01919	1.3108	0.852741	0.878263	0.813679	0.989692	1.12077	1.1765	0.728437	1.14115	0.97581	1.26701			0.0702499	1	0.00524452		1.26814	0.73206	-0.0622286		1.17327
212	sp|Q96Q83|ALKB3_HUMAN	Q96Q83	ALKBH3	Alpha-ketoglutarate-dependent dioxygenase alkB homolog 3 OS=Homo sapiens OX=9606 GN=ALKBH3 PE=1 SV=1	5	10.3006	10.3883	10.375	9.74774	10.1245	9.95683	9.6718	9.90165	9.68013	9.91652	9.91957	9.33288	10.1701	9.6488	10.0187	10.8469		1.01495	1.02359	1.02229	0.960481	0.997602	0.981083	0.952998	0.975646	0.953819	0.977111	0.977412	0.919604	1.0021	0.950732	0.987176	1.06879			0.369383	1	0.0238925		0.834039	0.775547	-0.0455716		2.39646
213	sp|Q9NXW9|ALKB4_HUMAN	Q9NXW9	ALKBH4	Alpha-ketoglutarate-dependent dioxygenase alkB homolog 4 OS=Homo sapiens OX=9606 GN=ALKBH4 PE=1 SV=1	6	10.3751	9.47367	10.2912	10.9015	9.09273	10.1659	10.4123	10.4644	10.9322	9.43887	8.72682	10.4324	10.6202	9.81365	9.54078	9.31821		1.03234	0.942652	1.024	1.08473	0.904747	1.01153	1.03605	1.04124	1.08778	0.939189	0.868339	1.03805	1.05673	0.976481	0.949329	0.927183			1.10164	1	0.124608		1.659	0.728363	0.114665		0.0652738
214	sp|Q6P6C2|ALKB5_HUMAN	Q6P6C2	ALKBH5	RNA demethylase ALKBH5 OS=Homo sapiens OX=9606 GN=ALKBH5 PE=1 SV=2	7	10.0063	9.8158	10.1321	10.334	9.62803	9.91693	10.5169	9.81714	9.61184	9.22728	10.6939	10.6186	9.76113	9.40135	9.96134	10.5574		1.00342	0.984317	1.01604	1.03628	0.965488	0.994458	1.05462	0.984451	0.963864	0.925301	1.07237	1.06482	0.978834	0.942756	0.998911	1.05868			1.09546	1	-0.0659936		1.90022	0.732027	-0.0610948		0.0599809
215	sp|Q96BT7|ALKB8_HUMAN	Q96BT7	ALKBH8	Alkylated DNA repair protein alkB homolog 8 OS=Homo sapiens OX=9606 GN=ALKBH8 PE=1 SV=2	2	9.84612	9.9846	9.77455	10.3302	9.40752	10.2287	10.1844	9.98553	9.73994	9.72116	10.5734	10.5268	9.61482	9.72489	10.2441	10.1134		0.991692	1.00564	0.984484	1.04044	0.947517	1.03022	1.02577	1.00573	0.980998	0.979107	1.06494	1.06025	0.968396	0.979483	1.03178	1.01861			0.41249	1	0.0283618		0.371236	0.86662	0.0263121		0.0492674
216	sp|P09917|LOX5_HUMAN	P09917	ALOX5	Polyunsaturated fatty acid 5-lipoxygenase OS=Homo sapiens OX=9606 GN=ALOX5 PE=1 SV=2	6	11.1346	9.21753	10.0943	9.77864	9.91033	9.84242	10.4807	8.88648	9.94852	10.9577	9.4796	10.0085	10.9896	10.2202	10.1703	8.88055		1.11387	0.922093	1.0098	0.978224	0.991399	0.984605	1.04846	0.888975	0.995219	1.09617	0.948309	1.00122	1.09937	1.02239	1.01741	0.888382			0.17928	1	-0.0118627		1.63304	0.731902	-0.0609525		1.12025
217	sp|Q86TB3|ALPK2_HUMAN	Q86TB3	ALPK2	Alpha-protein kinase 2 OS=Homo sapiens OX=9606 GN=ALPK2 PE=1 SV=3	3	9.18577	9.65954	12.7257	8.43291	12.189	9.48013	8.13814	8.44682	9.01474	11.8319	10.9236	9.97197	9.92831	8.56567	9.34007	12.1658		0.893658	0.93975	1.23805	0.820415	1.18583	0.922296	0.791737	0.821768	0.87702	1.1511	1.06273	0.970146	0.965899	0.833331	0.90867	1.18357			0.004175	0.999407	0.000742631		0.788397	0.705084	-0.0908017		1.57945
218	sp|Q96Q42|ALS2_HUMAN	Q96Q42	ALS2	Alsin OS=Homo sapiens OX=9606 GN=ALS2 PE=1 SV=2	6	9.62396	9.73231	8.88217	10.955	9.5604	10.0459	10.2994	10.0179	10.539	9.9066	10.5646	10.6709	9.0306	9.75866	9.91336	10.4994		0.982043	0.993098	0.906349	1.11786	0.975556	1.0251	1.05096	1.02224	1.07541	1.01088	1.07802	1.08887	0.921495	0.995787	1.01157	1.07138			0.498273	1	0.0277131		0.0739391	0.964717	-0.0068943		0.588569
219	sp|Q60I27|AL2CL_HUMAN	Q60I27	ALS2CL	ALS2 C-terminal-like protein OS=Homo sapiens OX=9606 GN=ALS2CL PE=1 SV=1	1	9.33193	10.8848	9.22613	11.996	9.99107	13.5526	9.50816	11.8001	9.75319	9.85776	8.56798	8.48122	10.1033	8.59715	8.60308	9.74544		0.86164	1.00502	0.851871	1.10762	0.9225	1.25135	0.877912	1.08953	0.900536	0.910191	0.791102	0.783091	0.932864	0.793795	0.794344	0.89982			0.372745	1	-0.215888		0.200209	0.711142	0.134904		0.764748
220	sp|Q86V81|THOC4_HUMAN	Q86V81	ALYREF	THO complex subunit 4 OS=Homo sapiens OX=9606 GN=ALYREF PE=1 SV=3	19	10.1813	9.84518	9.88816	9.94842	10.18	9.50751	9.84599	9.90161	10.035	9.89902	10.691	10.1044	9.94354	9.5627	9.71515	10.751		1.02582	0.991948	0.996277	1.00235	1.02568	0.957926	0.992029	0.997633	1.01107	0.997372	1.07717	1.01806	1.00186	0.963486	0.978846	1.08321			0.00187776	0.999998	0.000322282		0.477872	0.741533	-0.0651287		1.09773
221	sp|Q9UHK6|AMACR_HUMAN	Q9UHK6	AMACR	Alpha-methylacyl-CoA racemase OS=Homo sapiens OX=9606 GN=AMACR PE=1 SV=2	3	11.6823	10.458	10.1527	8.62421	9.5323	8.97889	11.6162	12.0372	10.3111	9.46023	8.47091	9.14097	10.8585	9.69534	9.21589	9.76526		1.17947	1.05586	1.02504	0.870716	0.962397	0.906525	1.17279	1.2153	1.04102	0.955122	0.855238	0.922889	1.09629	0.978859	0.930453	0.985918			0.296591	1	-0.110674		0.818605	0.688047	-0.200252		0.217637
222	sp|Q9C0C7|AMRA1_HUMAN	Q9C0C7	AMBRA1	Activating molecule in BECN1-regulated autophagy protein 1 OS=Homo sapiens OX=9606 GN=AMBRA1 PE=1 SV=2	4	9.37971	9.41389	9.71303	10.9421	9.54137	10.6075	10.432	9.59268	9.82429	8.87415	11.0777	9.31182	10.0674	10.0743	10.2074	10.9407		0.944304	0.947745	0.977862	1.1016	0.96058	1.06791	1.05024	0.965745	0.989063	0.893406	1.11525	0.937469	1.01354	1.01423	1.02763	1.10145			0.555943	1	0.0351866		0.392799	0.921292	0.0163583		0.280243
223	sp|P17707|DCAM_HUMAN	P17707	AMD1	S-adenosylmethionine decarboxylase proenzyme OS=Homo sapiens OX=9606 GN=AMD1 PE=1 SV=2	2	10.6237	10.8214	11.3771	9.3748	11.3837	8.77006	8.95725	10.3435	8.10661	9.07742	12.0809	10.1338	10.719	9.21604	9.33616	9.67842		1.02231	1.04134	1.09482	0.902134	1.09545	0.84394	0.861954	0.995355	0.780096	0.873517	1.16254	0.975177	1.03148	0.886857	0.898416	0.931351			0.704288	1	0.0862195		0.840069	0.714861	0.079406		0.04483
224	sp|Q96NU7|HUTI_HUMAN	Q96NU7	AMDHD1	Probable imidazolonepropionase OS=Homo sapiens OX=9606 GN=AMDHD1 PE=1 SV=2	5	9.55255	9.72908	9.95403	11.2663	8.83298	10.7729	9.83843	10.1965	10.438	10.7245	8.90996	10.1971	9.72162	10.5662	9.68738	9.61257		0.953542	0.971164	0.993618	1.12461	0.881715	1.07535	0.982079	1.01782	1.04193	1.07053	0.889399	1.01788	0.97042	1.05473	0.967001	0.959534			0.38052	1	-0.0424869		0.826131	0.729204	0.0684421		1.21124
225	sp|Q9Y303|NAGA_HUMAN	Q9Y303	AMDHD2	N-acetylglucosamine-6-phosphate deacetylase OS=Homo sapiens OX=9606 GN=AMDHD2 PE=1 SV=2	5	9.3003	10.3694	10.7286	10.0513	9.61253	10.0992	10.1936	10.7328	10.0701	10.6897	9.22	9.79417	8.95667	10.8878	9.70192	9.592		0.927537	1.03416	1.06999	1.00243	0.958676	1.00721	1.01662	1.07041	1.00431	1.0661	0.919528	0.976791	0.893266	1.08586	0.967591	0.956629			0.883051	1	0.047606		1.15683	0.710602	0.0851549		0.416205
226	sp|Q6DCA0|AMERL_HUMAN	Q6DCA0	AMMECR1L	AMMECR1-like protein OS=Homo sapiens OX=9606 GN=AMMECR1L PE=1 SV=1	5	9.88596	9.44421	9.28492	9.95714	10.0016	10.6067	10.2606	9.53414	10.3663	9.51267	10.6249	10.0173	9.93319	9.68796	10.1246	10.7578		1.00228	0.957497	0.941348	1.0095	1.01401	1.07536	1.04027	0.966615	1.05098	0.964438	1.0772	1.01559	1.00707	0.982209	1.02648	1.09067			0.332363	1	-0.0796026		0.648725	0.727577	-0.138334		1.54082
227	sp|Q8IY45|AMN1_HUMAN	Q8IY45	AMN1	Protein AMN1 homolog OS=Homo sapiens OX=9606 GN=AMN1 PE=1 SV=4	5	9.61342	10.7955	9.73142	10.0773	9.54228	10.47	10.4287	10.455	9.23094	9.6884	10.0606	9.93497	9.90857	9.97206	10.1114	9.97941		0.957671	1.07543	0.969426	1.00389	0.950584	1.043	1.03889	1.04151	0.91957	0.96514	1.00221	0.989703	0.987073	0.993398	1.00728	0.99413			0.243194	1	0.041975		0.55844	0.774266	0.048078		0.0326998
228	sp|Q9Y2J4|AMOL2_HUMAN	Q9Y2J4	AMOTL2	Angiomotin-like protein 2 OS=Homo sapiens OX=9606 GN=AMOTL2 PE=1 SV=3	2	8.9067	10.4429	8.94405	8.34308	8.37618	11.6694	12.3038	11.1283	10.3335	11.7921	9.18772	9.88177	9.81588	9.83096	10.039	9.00477		0.942803	1.10541	0.946757	0.883142	0.886645	1.23524	1.30239	1.17797	1.09384	1.24823	0.97255	1.04602	1.03904	1.04064	1.06266	0.953184			0.29165	1	-0.0267043		1.1323	0.703295	0.089172		2.23546
229	sp|Q01433|AMPD2_HUMAN	Q01433	AMPD2	AMP deaminase 2 OS=Homo sapiens OX=9606 GN=AMPD2 PE=1 SV=3	36	9.94284	10.1129	9.6371	10.2028	9.93519	10.0382	10.1127	10.2109	10.2195	9.82714	9.69376	10.2096	9.85306	10.09	10.1696	9.74478		0.996459	1.0135	0.965818	1.02251	0.995692	1.00602	1.01348	1.02332	1.02419	0.984863	0.971497	1.02319	0.987461	1.0112	1.01918	0.97661			0.00866274	1	0.00149469		0.0746324	0.943279	-0.013313		0.121918
230	sp|Q01432|AMPD3_HUMAN	Q01432	AMPD3	AMP deaminase 3 OS=Homo sapiens OX=9606 GN=AMPD3 PE=1 SV=1	3	10.9936	9.94996	9.59053	10.131	9.62004	9.97693	9.38028	10.0263	10.0685	9.07559	10.0246	10.4239	9.89145	11.2825	10.0268	9.53813		1.09458	0.990669	0.954883	1.00869	0.957821	0.993355	0.933949	0.998266	1.00248	0.903612	0.998099	1.03785	0.984844	1.12334	0.998323	0.949666			0.883388	1	0.0516341		1.02117	0.750673	0.0570305		0.1036
231	sp|Q86W34|AMZ2_HUMAN	Q86W34	AMZ2	Archaemetzincin-2 OS=Homo sapiens OX=9606 GN=AMZ2 PE=1 SV=2	3	9.6876	9.56762	10.3519	9.84467	8.60067	11.2688	10.1627	9.53559	9.37604	9.82926	10.1513	11.0304	10.0648	10.0925	10.1998	10.2363		0.979844	0.967708	1.04703	0.995731	0.869908	1.13978	1.0279	0.964469	0.948331	0.994172	1.02675	1.11566	1.018	1.0208	1.03165	1.03534			0.154453	1	0.0345249		1.10754	0.723452	0.11303		0.464531
232	sp|Q9H1A4|APC1_HUMAN	Q9H1A4	ANAPC1	Anaphase-promoting complex subunit 1 OS=Homo sapiens OX=9606 GN=ANAPC1 PE=1 SV=1	18	9.34331	9.81112	9.89837	10.2894	9.30568	10.4481	10.0406	10.0774	10.2947	9.11526	10.4818	10.5232	9.88656	9.95205	10.4682	10.064		0.948622	0.99612	1.00498	1.04468	0.944802	1.06079	1.01942	1.02316	1.04522	0.925469	1.06421	1.06842	1.00378	1.01043	1.06284	1.0218			0.966496	1	0.0618734		1.35157	0.716213	0.0745289		0.139575
233	sp|Q9UM13|APC10_HUMAN	Q9UM13	ANAPC10	Anaphase-promoting complex subunit 10 OS=Homo sapiens OX=9606 GN=ANAPC10 PE=1 SV=1	7	9.54661	9.86361	9.62361	11.0767	9.34641	11.4402	10.3405	10.9322	10.8263	9.80219	8.54658	8.8824	9.88134	10.4469	9.57593	9.86854		0.940598	0.971831	0.948184	1.09135	0.920873	1.12717	1.01882	1.07712	1.06668	0.965779	0.842068	0.875155	0.973578	1.0293	0.943487	0.972316			0.402382	1	0.0400818		0.586724	0.758151	-0.0568056		1.64263
234	sp|Q9NYG5|APC11_HUMAN	Q9NYG5	ANAPC11	Anaphase-promoting complex subunit 11 OS=Homo sapiens OX=9606 GN=ANAPC11 PE=1 SV=1	1	10.4998	9.98819	9.35046	10.1679	10.764	13.9898	10.9999	6.15097	10.8791	11.6547	8.42723	10.3367	9.62638	6.83348	11.1329	9.19841		0.9728	0.925402	0.866316	0.942053	0.997283	1.29615	1.01914	0.569884	1.00794	1.0798	0.780779	0.957693	0.89188	0.633119	1.03146	0.852228			1.0784	1	-0.0958087		0.112459	0.94625	0.0114415		1.15945
235	sp|Q96DE5|APC16_HUMAN	Q96DE5	ANAPC16	Anaphase-promoting complex subunit 16 OS=Homo sapiens OX=9606 GN=ANAPC16 PE=1 SV=1	1	9.82715	9.64717	10.4434	9.73771	12.6959	9.61571	9.06594	7.79736	10.0834	12.5891	10.0268	10.0211	9.56523	7.58493	10.2355	11.0635		0.951519	0.934093	1.01119	0.94286	1.22929	0.931046	0.877814	0.754984	0.976332	1.21894	0.970855	0.970302	0.926159	0.734415	0.991055	1.07123			0.303231	1	0.112271		0.772707	0.683119	0.219388		0.325756
236	sp|Q9UJX6|ANC2_HUMAN	Q9UJX6	ANAPC2	Anaphase-promoting complex subunit 2 OS=Homo sapiens OX=9606 GN=ANAPC2 PE=1 SV=1	12	9.51895	10.0411	9.97961	10.1996	9.88577	9.94528	9.68284	10.4018	10.0143	9.77069	10.3037	10.206	10.0013	9.62441	10.0123	10.4123		0.958761	1.01136	1.00516	1.02731	0.995707	1.0017	0.975268	1.04768	1.00866	0.984117	1.0378	1.02797	1.00735	0.969383	1.00845	1.04874			0.211161	1	-0.112755		0.274471	0.701767	-0.137427		0.0378237
237	sp|Q9UJX5|APC4_HUMAN	Q9UJX5	ANAPC4	Anaphase-promoting complex subunit 4 OS=Homo sapiens OX=9606 GN=ANAPC4 PE=1 SV=2	10	9.88548	10.7374	10.6209	9.68734	9.94281	9.4594	9.81981	10.5906	9.14988	8.7809	11.1378	10.465	10.146	9.16311	10.529	9.88453		0.983086	1.06781	1.05622	0.963381	0.988787	0.940713	0.976555	1.05321	0.909932	0.873238	1.10762	1.04072	1.00899	0.911248	1.04708	0.982991			0.548696	1	-0.0882902		0.315222	0.8813	0.0240872		0.745927
238	sp|Q9UJX4|APC5_HUMAN	Q9UJX4	ANAPC5	Anaphase-promoting complex subunit 5 OS=Homo sapiens OX=9606 GN=ANAPC5 PE=1 SV=2	12	10.3905	10.3194	11.1183	9.16913	10.0942	9.56909	9.74448	10.6756	9.28231	8.37409	11.7433	9.97151	10.0877	9.15591	9.9122	10.3924		1.02774	1.0207	1.09972	0.906929	0.998426	0.946489	0.963837	1.05593	0.918124	0.828291	1.16155	0.986293	0.997785	0.905621	0.980427	1.02792			0.144654	1	-0.0900235		1.14286	0.423429	0.65326		1.45727
239	sp|Q9UJX3|APC7_HUMAN	Q9UJX3	ANAPC7	Anaphase-promoting complex subunit 7 OS=Homo sapiens OX=9606 GN=ANAPC7 PE=1 SV=5	22	9.78171	9.91413	10.0951	9.81361	10.0182	9.51979	9.88554	10.2759	10.0574	9.09113	10.78	10.2865	9.41229	10.5835	9.93853	10.5468		0.992353	1.00579	1.02415	0.995589	1.01634	0.965781	1.00289	1.04249	1.02033	0.922294	1.09363	1.04356	0.954875	1.07369	1.00826	1.06997			0.12929	1	0.0374725		1.09529	0.706766	0.250129		1.13839
240	sp|Q5VTE6|ANGE2_HUMAN	Q5VTE6	ANGEL2	Protein angel homolog 2 OS=Homo sapiens OX=9606 GN=ANGEL2 PE=1 SV=1	6	9.21331	10.6314	9.30489	10.4579	9.66357	10.0531	10.2095	10.874	10.2431	10.2511	9.46236	9.81829	9.81381	10.13	9.92218	9.95142		0.931827	1.07525	0.94109	1.05771	0.977366	1.01676	1.03258	1.09979	1.03598	1.03679	0.957016	0.993015	0.992561	1.02454	1.00352	1.00648			0.685469	1	0.145548		0.651883	0.730757	0.143392		0.0121446
241	sp|Q01484|ANK2_HUMAN	Q01484	ANK2	Ankyrin-2 OS=Homo sapiens OX=9606 GN=ANK2 PE=1 SV=4	1	9.02841	7.4314	13.9956	12.1334	10.3302	9.23962	10.3265	7.21079	9.60004	10.1852	8.69714	12.2244	9.95957	6.86485	11.9647	10.8081		0.871486	0.717331	1.35096	1.17121	0.997145	0.891874	0.996787	0.696037	0.926664	0.983145	0.83951	1.17998	0.961369	0.662644	1.15492	1.04328			0.397831	1	0.0997763		1.01933	0.953231	0.372667		0.683998
242	sp|Q12955|ANK3_HUMAN	Q12955	ANK3	Ankyrin-3 OS=Homo sapiens OX=9606 GN=ANK3 PE=1 SV=3	13	9.70746	10.1802	9.68062	10.1169	9.9202	9.94966	10.5249	9.86731	9.59564	9.72857	10.4385	10.1897	9.86169	10.2323	10.0418	9.9645		0.977999	1.02563	0.975295	1.01924	0.999432	1.0024	1.06035	0.994104	0.966734	0.980126	1.05165	1.02658	0.993538	1.03088	1.01168	1.0039			0.352566	1	-0.0479906		1.09296	0.703369	0.087068		1.31766
243	sp|Q9P2R3|ANFY1_HUMAN	Q9P2R3	ANKFY1	Rabankyrin-5 OS=Homo sapiens OX=9606 GN=ANKFY1 PE=1 SV=2	25	9.79699	10.0865	9.74009	10.2108	9.53438	10.064	10.3833	10.5418	10.3175	9.40837	10.291	10.0722	9.77317	9.70664	10.0842	9.9891		0.989049	1.01828	0.983304	1.03082	0.962537	1.01601	1.04824	1.06424	1.0416	0.949816	1.03892	1.01683	0.986644	0.979927	1.01804	1.00844			0.158361	1	0.0235992		0.656779	0.7021	0.0967649		0.565349
244	sp|Q8IWZ3-6|ANKH1_HUMAN	Q8IWZ3-6	ANKHD1	Isoform of Q8IWZ3, Isoform 6 of Ankyrin repeat and KH domain-containing protein 1 OS=Homo sapiens OX=9606 GN=ANKHD1	15	9.86513	9.87386	10.1188	10.1504	9.74194	9.97342	9.62954	9.75956	10.3319	9.43378	10.498	10.5838	9.743	9.83946	10.0629	10.3945		0.991079	0.991957	1.01656	1.01974	0.978703	1.00196	0.967412	0.980473	1.03797	0.947745	1.05466	1.06328	0.97881	0.988501	1.01095	1.04426			0.56343	1	-0.0546999		1.34698	0.735763	-0.119329		1.16654
245	sp|Q8IWZ3-2|ANKH1_HUMAN	Q8IWZ3-2	ANKHD1	Isoform of Q8IWZ3, Isoform 2 of Ankyrin repeat and KH domain-containing protein 1 OS=Homo sapiens OX=9606 GN=ANKHD1	2	8.97453	10.2511	10.5952	9.56836	9.02649	10.156	9.59443	10.0664	8.41993	9.27393	11.3706	10.2033	10.9388	9.94096	10.9916	10.6284		0.919339	1.05011	1.08536	0.98017	0.924662	1.04036	0.98284	1.03119	0.862526	0.950009	1.16479	1.04521	1.12056	1.01834	1.12597	1.08875			0.160088	1	0.0186342		0.102577	0.939201	0.0136013		0.0539103
246	tr|D6RHC4|D6RHC4_HUMAN	D6RHC4	ANKHD1	Isoform of Q8IWZ3, Ankyrin repeat and KH domain containing 1 (Fragment) OS=Homo sapiens OX=9606 GN=ANKHD1 PE=1 SV=1	1	11.1382	9.1782	7.23215	13.4764	6.16716	9.37106	8.40029	12.2471	13.3047	11.4669	8.80688	9.93641	12.334	8.03921	10.0289	8.87234		1.1815	0.973586	0.767157	1.42953	0.654188	0.994044	0.891069	1.29912	1.41131	1.21636	0.934199	1.05401	1.30834	0.852767	1.06383	0.941142			1.47967	1	0.0467705		1.9367	0.749651	0.0538091		0.217952
247	sp|Q9P2G1|AKIB1_HUMAN	Q9P2G1	ANKIB1	Ankyrin repeat and IBR domain-containing protein 1 OS=Homo sapiens OX=9606 GN=ANKIB1 PE=1 SV=3	1	8.52517	10.5986	10.1737	11.0147	9.74556	10.5539	9.37256	8.81521	10.244	9.33482	9.99275	9.61932	9.18108	9.98378	10.2759	12.5689		0.843913	1.04916	1.0071	1.09036	0.964721	1.04474	0.927797	0.872625	1.01406	0.924061	0.989191	0.952224	0.908843	0.988303	1.01722	1.24421			1.01721	1	-0.0443705		1.96127	0.711005	-0.0952802		0.903466
248	sp|Q86XL3|ANKL2_HUMAN	Q86XL3	ANKLE2	Ankyrin repeat and LEM domain-containing protein 2 OS=Homo sapiens OX=9606 GN=ANKLE2 PE=1 SV=4	3	8.84469	9.36193	9.09236	10.6259	10.0866	10.8842	10.2208	9.5679	10.712	9.11949	11.5286	10.568	10.6188	8.33353	9.81307	10.622		0.901052	0.953747	0.926284	1.08252	1.02757	1.10883	1.04124	0.974729	1.09129	0.929047	1.17448	1.07662	1.08179	0.848978	0.999706	1.08212			2.08642	1	-0.171315		0.106559	0.935108	0.0148601		2.23552
249	sp|Q8IV38|ANKY2_HUMAN	Q8IV38	ANKMY2	Ankyrin repeat and MYND domain-containing protein 2 OS=Homo sapiens OX=9606 GN=ANKMY2 PE=1 SV=1	16	9.55133	9.99825	10.5672	10.2949	9.72415	9.68491	10.1313	10.0893	10.1531	9.67001	10.409	10.2764	9.97917	10.0639	9.83426	9.57286		0.957995	1.00282	1.05989	1.03257	0.975329	0.971393	1.01616	1.01195	1.01835	0.969898	1.04402	1.03072	1.00091	1.0094	0.986373	0.960154			0.325177	1	0.0430984		0.908707	0.708766	-0.102719		1.43507
250	sp|Q9NXR5|ANR10_HUMAN	Q9NXR5	ANKRD10	Ankyrin repeat domain-containing protein 10 OS=Homo sapiens OX=9606 GN=ANKRD10 PE=1 SV=2	5	10.0676	10.6256	10.276	10.4716	9.76436	9.95234	9.51475	9.9875	10.8202	9.7236	9.3079	10.3022	9.8846	9.75977	10.5676	8.97444		0.987704	1.04245	1.00815	1.02735	0.957956	0.976399	0.933467	0.979847	1.06155	0.953957	0.913174	1.01072	0.969752	0.957505	1.03676	0.880459			0.098724	1	0.00559973		0.737898	0.765671	-0.0501879		0.834451
251	sp|Q6UB99|ANR11_HUMAN	Q6UB99	ANKRD11	Ankyrin repeat domain-containing protein 11 OS=Homo sapiens OX=9606 GN=ANKRD11 PE=1 SV=3	1	8.75808	8.61283	9.9291	14.538	9.01942	9.09238	7.93261	7.49545	11.4314	10.1072	10.3772	13.7165	10.4385	7.87866	10.1155	10.5571		0.876541	0.862004	0.993741	1.45502	0.902696	0.909999	0.793925	0.750172	1.1441	1.01157	1.03859	1.3728	1.04472	0.788525	1.0124	1.05659			0.115051	1	0.0401988		0.333808	0.746093	0.0689464		0.0819243
252	sp|Q8IZ07|AN13A_HUMAN	Q8IZ07	ANKRD13A	Ankyrin repeat domain-containing protein 13A OS=Homo sapiens OX=9606 GN=ANKRD13A PE=1 SV=3	5	9.83782	9.53693	9.64594	9.94958	9.09705	10.454	10.0485	10.1621	10.8177	10.3142	9.78148	10.342	9.8032	9.26687	11.0003	9.9422		1.00864	0.97779	0.988967	1.0201	0.932691	1.07182	1.03024	1.04189	1.10911	1.05748	1.00286	1.06034	1.00509	0.950102	1.12782	1.01934			0.612574	1	-0.0580694		0.0341057	0.972523	0.00612911		0.484249
253	sp|Q6ZTN6|AN13D_HUMAN	Q6ZTN6	ANKRD13D	Ankyrin repeat domain-containing protein 13D OS=Homo sapiens OX=9606 GN=ANKRD13D PE=1 SV=3	1	9.94552	10.3826	16.2763	8.02949	14.0795	8.25221	6.79181	12.0092	6.70373	7.08117	17.467	8.94618	12.5077	3.53834	7.63425	10.3549		0.8911	0.930265	1.45833	0.719428	1.26149	0.739383	0.608534	1.07601	0.600642	0.63446	1.56501	0.801562	1.12067	0.317029	0.684015	0.927783			0.0359122	1	0.00910668		0.478051	0.701857	0.104935		0.473125
254	sp|Q6P6B7|ANR16_HUMAN	Q6P6B7	ANKRD16	Ankyrin repeat domain-containing protein 16 OS=Homo sapiens OX=9606 GN=ANKRD16 PE=1 SV=1	1	8.11351	9.19042	9.179	10.1334	10.9275	10.0035	9.85295	11.4052	9.54772	8.36756	10.8953	11.6162	9.03973	9.66817	11.7615	10.2983		0.845932	0.958212	0.957022	1.05653	1.13932	1.04298	1.02729	1.18913	0.995465	0.872419	1.13597	1.21113	0.942501	1.00802	1.22628	1.07372			0.862659	1	0.0388976		1.47211	0.723636	0.106406		0.881771
255	sp|O75179|ANR17_HUMAN	O75179	ANKRD17	Ankyrin repeat domain-containing protein 17 OS=Homo sapiens OX=9606 GN=ANKRD17 PE=1 SV=3	18	9.63866	9.86112	9.89361	10.021	9.64249	9.55988	10.0396	9.87825	9.99081	9.77021	10.4951	10.4297	9.68507	10.3497	10.4378	10.3071		0.986611	1.00938	1.01271	1.02575	0.987002	0.978547	1.02765	1.01113	1.02266	1.00008	1.07427	1.06758	0.991361	1.05939	1.06841	1.05503			1.25102	1	-0.0941094		0.521416	0.730015	-0.0702472		0.169487
256	sp|Q96NW4|ANR27_HUMAN	Q96NW4	ANKRD27	Ankyrin repeat domain-containing protein 27 OS=Homo sapiens OX=9606 GN=ANKRD27 PE=1 SV=2	4	9.59789	9.59514	9.8644	9.96171	9.7066	10.2839	10.1507	9.84106	9.91867	9.67021	10.7674	10.2745	8.71717	10.112	10.124	11.4147		0.975898	0.975617	1.003	1.01289	0.986951	1.04565	1.03211	1.00062	1.00851	0.98325	1.09481	1.04469	0.886347	1.02817	1.02939	1.16063			0.336079	1	0.0299595		0.760402	0.811688	0.0362029		0.0629114
257	sp|O15084|ANR28_HUMAN	O15084	ANKRD28	Serine/threonine-protein phosphatase 6 regulatory ankyrin repeat subunit A OS=Homo sapiens OX=9606 GN=ANKRD28 PE=1 SV=5	17	9.67417	10.1572	9.77531	10.3921	9.71876	10.2039	10.0834	10.3495	9.91794	9.44128	9.82886	10.2962	9.95971	9.98032	10.2771	9.94421		0.968685	1.01705	0.978813	1.04057	0.973151	1.02173	1.00966	1.0363	0.993095	0.945366	0.984175	1.03097	0.997277	0.999341	1.02906	0.995725			2.28096	1	-0.18513		0.601564	0.719438	-0.0800153		0.883874
258	sp|Q9BXX3|AN30A_HUMAN	Q9BXX3	ANKRD30A	Ankyrin repeat domain-containing protein 30A OS=Homo sapiens OX=9606 GN=ANKRD30A PE=1 SV=3	2	10.3132	9.81178	10.568	9.64838	9.62823	11.5241	9.15629	9.39691	11.3997	9.75318	9.77569	10.2652	9.48073	9.69535	9.51889	10.0644		1.00627	0.957345	1.03113	0.941403	0.939436	1.12442	0.893389	0.916866	1.11228	0.951628	0.953824	1.00158	0.925045	0.945985	0.928767	0.981993			0.826715	1	0.0431001		0.355591	0.863209	0.0271245		0.178683
259	sp|Q6AI12|ANR40_HUMAN	Q6AI12	ANKRD40	Ankyrin repeat domain-containing protein 40 OS=Homo sapiens OX=9606 GN=ANKRD40 PE=1 SV=2	1	10.04	9.14834	10.663	10.6748	11.4496	9.1234	8.81213	8.19968	9.71326	10.293	10.801	10.9309	11.1377	9.47773	10.8039	8.73161		0.985934	0.898377	1.04711	1.04828	1.12436	0.895928	0.865361	0.805217	0.953852	1.01078	1.06067	1.07342	1.09373	0.930723	1.06096	0.857454			0.00204068	0.999675	0.000279761		0.0769652	0.962392	-0.00786181		0.0670704
260	sp|Q8N8A2|ANR44_HUMAN	Q8N8A2	ANKRD44	Serine/threonine-protein phosphatase 6 regulatory ankyrin repeat subunit B OS=Homo sapiens OX=9606 GN=ANKRD44 PE=1 SV=3	4	9.72047	9.6728	10.3862	9.41418	10.3613	9.92162	10.4587	9.684	10.5311	10.2753	9.95245	9.65227	10.2187	9.72024	9.43071	10.6		0.980603	0.975793	1.04776	0.949704	1.04525	1.00089	1.05507	0.976924	1.06238	1.03658	1.004	0.973722	1.03086	0.980579	0.951372	1.06932			1.15033	1	0.164856		0.719938	0.701912	0.0980016		0.437924
261	sp|Q8WVL7|ANR49_HUMAN	Q8WVL7	ANKRD49	Ankyrin repeat domain-containing protein 49 OS=Homo sapiens OX=9606 GN=ANKRD49 PE=1 SV=1	6	9.62373	10.5086	9.91456	10.3882	10.022	9.8892	10.115	10.4258	9.70601	10.2943	9.41256	10.239	9.41276	10.4732	10.499	9.07594		0.956849	1.04483	0.985766	1.03286	0.996451	0.983245	1.00569	1.0366	0.965031	1.02352	0.935854	1.01803	0.935874	1.04131	1.04388	0.902385			0.0571077	1	0.00779477		0.4857	0.845502	-0.0302288		0.38004
262	sp|Q9ULJ7|ANR50_HUMAN	Q9ULJ7	ANKRD50	Ankyrin repeat domain-containing protein 50 OS=Homo sapiens OX=9606 GN=ANKRD50 PE=1 SV=4	4	9.77049	8.98832	8.97566	9.68278	9.51647	9.21796	10.6225	8.8516	9.00213	9.07212	10.2615	10.5948	14.7142	10.4124	9.48881	10.8283		1.04401	0.960433	0.95908	1.03464	1.01687	0.984971	1.13505	0.945824	0.961908	0.969387	1.09647	1.13209	1.57227	1.1126	1.01391	1.15704			0.227485	1	0.0218647		0.0289027	0.976688	-0.00422572		0.243596
263	sp|Q8NB46|ANR52_HUMAN	Q8NB46	ANKRD52	Serine/threonine-protein phosphatase 6 regulatory ankyrin repeat subunit C OS=Homo sapiens OX=9606 GN=ANKRD52 PE=1 SV=3	3	8.38906	10.9032	9.45802	9.42857	9.60857	10.1291	9.92092	9.74382	11.2661	9.76581	9.80943	11.0001	9.53341	9.65777	10.5221	10.8642		0.869086	1.12954	0.979827	0.976776	0.995424	1.04935	1.02778	1.00944	1.16714	1.01171	1.01623	1.13958	0.987638	1.00052	1.09006	1.1255			0.426084	1	-0.0387034		0.645666	0.729357	-0.0712155		0.242701
264	sp|Q6NXT1|ANR54_HUMAN	Q6NXT1	ANKRD54	Ankyrin repeat domain-containing protein 54 OS=Homo sapiens OX=9606 GN=ANKRD54 PE=1 SV=2	4	9.14318	10.2258	9.73712	10.6421	10.0959	10.1243	9.95654	10.518	10.0349	11.2345	8.86302	10.5843	10.1522	9.72127	10.1614	8.80548		0.9148	1.02312	0.974226	1.06477	1.01012	1.01297	0.996179	1.05235	1.00402	1.12404	0.88677	1.05899	1.01576	0.97264	1.01668	0.881013			0.282097	1	-0.0638584		0.123996	0.91801	-0.0199744		0.172741
265	sp|Q92625|ANS1A_HUMAN	Q92625	ANKS1A	Ankyrin repeat and SAM domain-containing protein 1A OS=Homo sapiens OX=9606 GN=ANKS1A PE=1 SV=4	15	9.95312	9.41004	9.74931	10.1726	9.86987	10.0614	10.007	9.79764	10.0322	9.59455	10.5332	10.3639	9.98649	9.87012	10.3913	10.2072		1.00848	0.953457	0.987832	1.03073	1.00005	1.01945	1.01394	0.99273	1.0165	0.972152	1.06726	1.0501	1.01186	1.00007	1.05289	1.03422			0.152012	1	-0.0111595		1.48813	0.793923	0.037955		0.847281
266	sp|Q9H8Y5|ANKZ1_HUMAN	Q9H8Y5	ANKZF1	tRNA endonuclease ANKZF1 OS=Homo sapiens OX=9606 GN=ANKZF1 PE=1 SV=1	14	9.33648	9.50868	9.71866	10.4265	9.68524	10.3081	10.1005	10.1008	9.72774	8.7028	11.5244	9.96792	9.48626	9.63497	10.3991	11.372		0.949737	0.967254	0.988613	1.06062	0.985213	1.04857	1.02746	1.02748	0.989536	0.885277	1.17229	1.01397	0.964973	0.9801	1.05783	1.15679			0.260369	1	-0.0184671		0.209645	0.912479	-0.0199343		0.016765
267	sp|Q9NQW6|ANLN_HUMAN	Q9NQW6	ANLN	Anillin OS=Homo sapiens OX=9606 GN=ANLN PE=1 SV=2	17	9.81261	9.8437	11.1276	9.60431	9.72075	9.92779	10.0747	10.1527	9.74623	9.99874	9.89147	10.3348	9.88375	9.97244	10.0834	9.82503		0.98066	0.983767	1.11208	0.959842	0.971479	0.992171	1.00686	1.01465	0.974025	0.999261	0.988541	1.03284	0.98777	0.996632	1.00772	0.981901			0.263737	1	-0.0912307		1.06987	0.688055	0.228331		1.2326
268	sp|P39687|AN32A_HUMAN	P39687	ANP32A	Acidic leucine-rich nuclear phosphoprotein 32 family member A OS=Homo sapiens OX=9606 GN=ANP32A PE=1 SV=1	19	10.1856	10.041	10.0343	9.95249	10.2423	9.82337	9.87842	9.52195	10.2661	11.529	9.06383	9.73091	10.9796	9.56748	9.63329	9.5504		1.01384	0.999452	0.998784	0.990642	1.01949	0.97779	0.983269	0.947787	1.02186	1.14756	0.902187	0.968587	1.09288	0.952319	0.95887	0.950619			0.434529	1	-0.195548		0.332607	0.717774	0.204182		0.942873
269	sp|Q92688|AN32B_HUMAN	Q92688	ANP32B	Acidic leucine-rich nuclear phosphoprotein 32 family member B OS=Homo sapiens OX=9606 GN=ANP32B PE=1 SV=1	13	10.6973	9.86346	10.8865	9.54531	10.9058	9.0603	9.8647	9.51019	9.48996	10.746	10.4261	9.71941	11.3238	8.92345	9.36131	9.67631		1.05291	0.970833	1.07153	0.939519	1.07343	0.891781	0.970956	0.936062	0.934071	1.0577	1.02622	0.956655	1.11458	0.878311	0.921408	0.952413			0.0172981	1	-0.00672268		0.14201	0.84274	0.0383634		0.128467
270	sp|Q9BTT0|AN32E_HUMAN	Q9BTT0	ANP32E	Acidic leucine-rich nuclear phosphoprotein 32 family member E OS=Homo sapiens OX=9606 GN=ANP32E PE=1 SV=1	14	10.0249	9.66062	10.4756	10.5013	10.4977	9.46131	9.98725	9.95221	9.65378	11.1928	8.95897	9.63482	10.2327	10.7347	9.60912	9.42235		0.992212	0.956161	1.03682	1.03936	1.03901	0.936434	0.988489	0.985022	0.955484	1.10781	0.886715	0.953608	1.01278	1.06247	0.951064	0.932578			0.370464	1	-0.0238867		0.152786	0.923185	-0.017606		0.0464691
271	sp|P04083|ANXA1_HUMAN	P04083	ANXA1	Annexin A1 OS=Homo sapiens OX=9606 GN=ANXA1 PE=1 SV=2	22	10.0845	9.7672	9.78202	10.5117	10.1183	10.0529	9.95888	10.1916	10.4587	11.0047	9.06691	9.81655	10.2836	9.84641	9.64067	9.41528		1.00315	0.971593	0.973066	1.04565	1.00652	1.00002	0.99066	1.01381	1.04038	1.09469	0.901931	0.976502	1.02296	0.979471	0.959006	0.936585			1.43615	1	-0.0477573		1.97554	0.717327	-0.0962058		0.937735
272	sp|Q9UJ72|ANX10_HUMAN	Q9UJ72	ANXA10	Annexin A10 OS=Homo sapiens OX=9606 GN=ANXA10 PE=1 SV=3	1	9.22106	11.408	7.29019	5.34207	13.588	12.1939	9.40929	6.75026	14.2429	8.13392	9.09729	10.1024	11.627	8.38169	11.3764	11.8357		0.93705	1.15929	0.740834	0.542864	1.38082	1.23915	0.956177	0.685965	1.44737	0.826573	0.924471	1.02661	1.18154	0.851752	1.15607	1.20275			0.0493071	1	-0.00853134		0.0587679	0.971753	-0.0060395		0.0131026
273	sp|P50995|ANX11_HUMAN	P50995	ANXA11	Annexin A11 OS=Homo sapiens OX=9606 GN=ANXA11 PE=1 SV=1	28	9.95216	10.5412	9.45156	10.0768	9.96353	10.2604	10.3079	10.5435	9.56239	9.39779	9.57726	10.0708	9.92963	10.2833	10.0078	10.074		0.99116	1.04982	0.941303	1.00357	0.992291	1.02185	1.02659	1.05005	0.952342	0.935948	0.953822	1.00297	0.988915	1.02414	0.996703	1.0033			0.298365	1	0.0168779		0.41638	0.866263	0.025987		0.119874
274	sp|P07355|ANXA2_HUMAN	P07355	ANXA2	Annexin A2 OS=Homo sapiens OX=9606 GN=ANXA2 PE=1 SV=2	60	10.0319	9.72904	9.9042	9.90987	10.3541	10.0272	9.89316	10.4282	9.54879	10.2388	9.70784	10.0024	10.0426	10.5637	9.64522	9.97306		1.00392	0.973613	0.991142	0.991709	1.03616	1.00345	0.990037	1.04358	0.955575	1.02463	0.971492	1.00097	1.00499	1.05714	0.965225	0.998034			0.548962	1	0.0698837		0.522428	0.737267	-0.0666503		1.11925
275	sp|P12429|ANXA3_HUMAN	P12429	ANXA3	Annexin A3 OS=Homo sapiens OX=9606 GN=ANXA3 PE=1 SV=3	34	10.1467	10.1405	10.5009	9.72728	10.0592	9.9906	10.0143	10.2853	10.3592	10.4008	8.48441	9.8837	9.58306	11.4512	9.07643	9.89649		1.0052	1.00459	1.04029	0.963651	0.996531	0.989738	0.992084	1.01893	1.02625	1.03038	0.840524	0.979148	0.949364	1.13444	0.899174	0.980415			0.338284	1	0.0472753		0.70932	0.729963	0.0702633		0.20774
276	sp|P09525|ANXA4_HUMAN	P09525	ANXA4	Annexin A4 OS=Homo sapiens OX=9606 GN=ANXA4 PE=1 SV=4	28	9.39475	10.4998	9.16801	10.2422	9.71339	10.3569	10.0009	10.517	10.1141	10.1928	9.5253	9.97227	9.98044	10.5864	9.89401	9.84163		0.949364	1.06103	0.926452	1.035	0.981563	1.04659	1.01062	1.06277	1.02206	1.03001	0.962556	1.00772	1.00855	1.06979	0.999815	0.994522			0.669551	1	0.120575		0.832396	0.718196	0.149272		0.105299
277	sp|P08758|ANXA5_HUMAN	P08758	ANXA5	Annexin A5 OS=Homo sapiens OX=9606 GN=ANXA5 PE=1 SV=2	34	9.73628	10.3042	9.71211	10.2078	10.1245	10.3152	10.1603	10.1781	9.81046	10.0635	9.79751	9.62905	10.1324	10.202	9.91262	9.71396		0.967178	1.02359	0.964777	1.01402	1.00575	1.02469	1.0093	1.01106	0.974547	0.999684	0.97326	0.956526	1.00653	1.01344	0.984695	0.964961			0.201655	1	-0.0187715		0.137533	0.923507	0.0171695		0.354897
278	sp|P08133|ANXA6_HUMAN	P08133	ANXA6	Annexin A6 OS=Homo sapiens OX=9606 GN=ANXA6 PE=1 SV=3	38	10.193	9.99708	9.85976	9.92884	9.84294	10.0582	10.1875	10.1528	9.92807	9.96518	9.80971	9.99095	9.92954	10.3306	9.95959	9.86632		1.02135	1.00171	0.987955	0.994878	0.98627	1.00783	1.02079	1.01731	0.9948	0.998519	0.98294	1.0011	0.994948	1.03514	0.997959	0.988613			0.176252	1	-0.00954795		0.0397673	0.980165	-0.00318368		0.0895568
279	tr|A0A0S2Z377|A0A0S2Z377_HUMAN	A0A0S2Z377	ANXA6	Isoform of P08133, Annexin (Fragment) OS=Homo sapiens OX=9606 GN=ANXA6 PE=1 SV=1	1	9.38685	10.5754	9.26882	10.8376	9.96813	9.71197	10.3007	10.5863	10.2854	9.30272	9.78313	8.76064	9.80839	10.2958	10.5764	10.5516		0.942632	1.06198	0.93078	1.08832	1.00101	0.975281	1.03441	1.06309	1.03287	0.934184	0.982427	0.879748	0.984964	1.03391	1.06209	1.0596			0.315299	1	0.123033		0.00134322	0.996072	-0.000934567		0.244132
280	sp|P20073|ANXA7_HUMAN	P20073	ANXA7	Annexin A7 OS=Homo sapiens OX=9606 GN=ANXA7 PE=1 SV=3	14	9.16648	10.3136	10.5422	10.3701	9.76914	9.43986	10.4628	10.0363	10.0824	10.5331	10.0633	10.1587	9.99791	10.6625	9.15915	9.24248		0.922778	1.03825	1.06128	1.04395	0.983448	0.9503	1.05327	1.01034	1.01499	1.06036	1.01306	1.02266	1.00648	1.07338	0.92204	0.930429			0.0216358	1	-0.00460039		0.214769	0.836433	0.0363258		0.212981
281	sp|Q10567-3|AP1B1_HUMAN	Q10567-3	AP1B1	Isoform of Q10567, Isoform C of AP-1 complex subunit beta-1 OS=Homo sapiens OX=9606 GN=AP1B1	9	10.003	9.97771	10.4712	10.2893	10.0041	9.70373	9.70486	10.341	9.93429	10.0378	10.0394	10.0307	9.78937	10.7253	10.45	8.49826		0.992868	0.990358	1.03934	1.02129	0.992979	0.963165	0.963277	1.02642	0.986049	0.996319	0.996485	0.995623	0.971664	1.06456	1.03723	0.843513			0.17716	1	0.0253351		0.146933	0.888549	0.0253075		0.000208102
282	sp|O43747|AP1G1_HUMAN	O43747	AP1G1	AP-1 complex subunit gamma-1 OS=Homo sapiens OX=9606 GN=AP1G1 PE=1 SV=5	32	10.0819	10.1872	9.83643	9.75862	9.82158	9.81809	10.1401	10.7101	10.1066	9.36131	9.92003	10.0783	10.0643	10.414	9.99863	9.70282		1.0166	1.02721	0.991845	0.983999	0.990347	0.989995	1.02246	1.07994	1.01909	0.943936	1.00027	1.01623	1.01482	1.05008	1.0082	0.978372			0.0869992	1	-0.0118881		0.308671	0.83155	-0.0352776		0.207899
283	sp|O75843|AP1G2_HUMAN	O75843	AP1G2	AP-1 complex subunit gamma-like 2 OS=Homo sapiens OX=9606 GN=AP1G2 PE=1 SV=1	4	9.55678	9.66925	9.16652	9.88277	9.26161	10.3822	10.2127	9.73828	10.1495	9.4994	10.5613	10.3018	9.77978	10.7134	10.3684	10.7564		0.990013	1.00166	0.949585	1.02378	0.959436	1.07552	1.05796	1.00881	1.05141	0.984069	1.09408	1.06719	1.01311	1.10983	1.07409	1.11429			0.217589	1	0.0515599		0.066323	0.91934	0.0222684		0.0980872
284	sp|Q9BXS5|AP1M1_HUMAN	Q9BXS5	AP1M1	AP-1 complex subunit mu-1 OS=Homo sapiens OX=9606 GN=AP1M1 PE=1 SV=3	22	9.70022	10.0517	9.06313	10.2488	9.43663	10.2428	10.4451	10.3602	10.0757	9.81915	9.84027	10.3321	10.3758	10.2135	10.3503	9.44466		0.990775	1.02667	0.925703	1.04681	0.963852	1.04619	1.06686	1.05818	1.02912	1.00292	1.00508	1.05531	1.05978	1.0432	1.05717	0.964672			0.0943643	1	-0.0207538		0.00782066	0.992835	0.00104886		0.0978597
285	sp|Q9Y6Q5-2|AP1M2_HUMAN	Q9Y6Q5-2	AP1M2	Isoform of Q9Y6Q5, Isoform 2 of AP-1 complex subunit mu-2 OS=Homo sapiens OX=9606 GN=AP1M2	16	10.1803	9.97108	10.9002	9.11654	10.5339	9.13711	9.36254	10.2585	8.84885	9.21214	11.2042	10.0673	10.7388	11.3619	9.6627	9.44387		1.02077	0.999787	1.09295	0.914103	1.05622	0.916166	0.93877	1.0286	0.887262	0.923688	1.12343	1.00943	1.07677	1.13924	0.968866	0.946924			0.803763	1	-0.0672805		0.121203	0.941846	-0.0129394		0.550467
286	sp|P61966|AP1S1_HUMAN	P61966	AP1S1	AP-1 complex subunit sigma-1A OS=Homo sapiens OX=9606 GN=AP1S1 PE=1 SV=1	8	9.91816	10.451	9.96196	10.2732	10.4715	9.99433	10.0892	9.92207	9.98368	9.44005	9.89909	10.6288	10.4075	9.01486	9.89271	9.65174		0.974435	1.02679	0.978738	1.00932	1.0288	0.981918	0.991244	0.974819	0.980872	0.927461	0.972561	1.04425	1.02251	0.885688	0.971934	0.94826			0.361819	1	0.116922		0.210843	0.748789	-0.0768047		1.37004
287	sp|P56377|AP1S2_HUMAN	P56377	AP1S2	AP-1 complex subunit sigma-2 OS=Homo sapiens OX=9606 GN=AP1S2 PE=1 SV=1	1	11.1129	9.59356	9.93288	10.4813	9.27999	10.1634	9.84905	10.6643	9.72584	8.61766	8.93162	12.2016	9.99764	9.01954	10.6609	9.76772		1.10094	0.95042	0.984036	1.03837	0.919355	1.00687	0.975731	1.0565	0.963525	0.85374	0.884843	1.2088	0.990452	0.893553	1.05616	0.967674			0.375057	1	-0.0279744		0.732291	0.814997	-0.0358377		0.0821553
288	sp|Q96PC3-4|AP1S3_HUMAN	Q96PC3-4	AP1S3	Isoform of Q96PC3, Isoform 4 of AP-1 complex subunit sigma-3 OS=Homo sapiens OX=9606 GN=AP1S3	11	9.66585	9.78951	10.5369	10.3099	9.73179	9.76457	10.2618	10.4168	9.46615	9.67293	10.4473	10.4963	9.86208	9.79539	10.3192	9.46356		0.969842	0.982249	1.05724	1.03447	0.976458	0.979747	1.02963	1.04519	0.949804	0.970552	1.04825	1.05317	0.989531	0.982839	1.03539	0.949544			0.29279	1	0.0330052		1.35068	0.725586	0.110418		1.07015
289	sp|O95782|AP2A1_HUMAN	O95782	AP2A1	AP-2 complex subunit alpha-1 OS=Homo sapiens OX=9606 GN=AP2A1 PE=1 SV=3	27	9.66456	9.9627	9.79733	9.68833	10.1429	9.78594	9.80991	10.5505	9.68665	8.98148	11.4067	10.0606	10.0813	9.58333	9.9939	10.8038		0.982142	1.01244	0.995634	0.984557	1.03075	0.994476	0.996913	1.07217	0.984387	0.912725	1.15919	1.02238	1.0245	0.973887	1.01561	1.09792			0.283408	1	0.0364413		0.196908	0.875084	0.0271458		0.0480389
290	sp|O94973|AP2A2_HUMAN	O94973	AP2A2	AP-2 complex subunit alpha-2 OS=Homo sapiens OX=9606 GN=AP2A2 PE=1 SV=2	24	9.74794	9.69757	8.98581	10.2879	9.22478	10.1379	9.87784	10.1784	10.2154	9.29679	10.8091	10.4763	10.0041	9.98714	10.3544	10.7187		1.00699	1.00178	0.928257	1.06277	0.952943	1.04727	1.02041	1.05145	1.05527	0.960382	1.1166	1.08223	1.03345	1.0317	1.06963	1.10727			0.213597	1	0.0221877		0.850185	0.751256	0.0579866		0.322594
291	sp|P63010|AP2B1_HUMAN	P63010	AP2B1	AP-2 complex subunit beta OS=Homo sapiens OX=9606 GN=AP2B1 PE=1 SV=1	35	9.84641	9.86242	9.64425	9.82093	9.71884	10.2988	9.68938	10.2991	10.1202	9.63593	9.95152	10.1631	9.79246	10.6891	10.4751	9.99246		0.998089	0.999711	0.977597	0.995506	0.985157	1.04394	0.982171	1.04398	1.02584	0.976753	1.00874	1.03019	0.99262	1.0835	1.06182	1.01289			1.46737	1	-0.219135		0.575102	0.708676	-0.0951141		0.808276
292	sp|Q96CW1|AP2M1_HUMAN	Q96CW1	AP2M1	AP-2 complex subunit mu OS=Homo sapiens OX=9606 GN=AP2M1 PE=1 SV=2	15	9.88765	9.82138	8.81752	9.75385	9.57185	10.2899	9.817	10.0355	9.93851	9.16625	11.0826	10.4056	10.0006	10.5787	10.3457	10.4872		1.02036	1.01352	0.909927	1.00655	0.98777	1.06187	1.01307	1.03562	1.02561	0.945914	1.14368	1.07381	1.03202	1.09168	1.06763	1.08223			0.00934779	1	-0.000817621		0.332149	0.826648	-0.0372379		0.285992
293	sp|P53680|AP2S1_HUMAN	P53680	AP2S1	AP-2 complex subunit sigma OS=Homo sapiens OX=9606 GN=AP2S1 PE=1 SV=2	12	9.4203	9.86424	9.25265	10.0591	9.8702	10.1049	10.2159	10.6093	9.38407	9.85263	10.5607	10.0927	10.3782	9.71106	10.0071	10.6171		0.965007	1.01048	0.947833	1.03045	1.01109	1.03513	1.04651	1.0868	0.961296	1.0093	1.08183	1.03388	1.06313	0.994793	1.02512	1.0876			0.1406	1	-0.0175494		0.104736	0.946601	-0.011227		0.0596847
294	sp|O00203|AP3B1_HUMAN	O00203	AP3B1	AP-3 complex subunit beta-1 OS=Homo sapiens OX=9606 GN=AP3B1 PE=1 SV=3	27	9.46476	9.8847	9.54229	9.93683	9.68234	10.3683	9.85433	10.4344	9.79435	9.7429	10.1703	10.2302	9.95705	10.3925	10.3161	10.2286		0.964492	1.00728	0.972393	1.0126	0.986664	1.05657	1.00419	1.06331	0.998078	0.992835	1.03639	1.04249	1.01466	1.05903	1.05125	1.04233			0.0426808	1	-0.00512507		0.279159	0.924237	0.0159328		0.200305
295	sp|O14617-5|AP3D1_HUMAN	O14617-5	AP3D1	Isoform of O14617, Isoform 5 of AP-3 complex subunit delta-1 OS=Homo sapiens OX=9606 GN=AP3D1	27	9.49578	10.0168	9.82763	9.84639	9.88304	9.77954	10.0957	10.2864	9.94814	9.33355	10.5952	10.1241	9.68049	10.3466	10.2018	10.5388		0.968146	1.02127	1.00198	1.00389	1.00763	0.997078	1.02931	1.04875	1.01427	0.951606	1.08024	1.03221	0.986979	1.05489	1.04013	1.07449			1.01735	1	0.240712		0.438553	0.700297	-0.117137		1.61886
296	sp|Q9Y2T2|AP3M1_HUMAN	Q9Y2T2	AP3M1	AP-3 complex subunit mu-1 OS=Homo sapiens OX=9606 GN=AP3M1 PE=1 SV=1	22	9.48798	10.0883	9.6059	9.78239	9.77537	10.1031	9.79248	10.4844	10.0989	9.69468	9.97444	10.3038	9.76976	10.5567	10.2161	10.2657		0.967453	1.02867	0.979478	0.997473	0.996757	1.03017	0.998503	1.06905	1.02975	0.98853	1.01706	1.05064	0.996186	1.07643	1.04169	1.04675			0.27565	1	0.0511119		0.8778	0.720246	0.112236		0.480618
297	sp|P53677|AP3M2_HUMAN	P53677	AP3M2	AP-3 complex subunit mu-2 OS=Homo sapiens OX=9606 GN=AP3M2 PE=1 SV=1	17	9.78873	9.54795	9.26082	9.8277	9.74062	10.1541	10.3877	9.93163	10.0639	9.8932	9.98569	10.4547	10.1981	10.3362	10.5052	9.92385		1.00707	0.9823	0.95276	1.01108	1.00212	1.04466	1.06869	1.02177	1.03538	1.01782	1.02733	1.07559	1.04918	1.06339	1.08078	1.02097			0.169335	1	0.0478936		0.189544	0.82067	0.0419807		0.0197135
298	sp|Q92572|AP3S1_HUMAN	Q92572	AP3S1	AP-3 complex subunit sigma-1 OS=Homo sapiens OX=9606 GN=AP3S1 PE=1 SV=1	14	9.58693	9.95444	9.83421	10.2452	9.94001	10.03	9.98953	10.1286	9.65184	9.57653	10.4908	10.2872	10.0609	10.2436	10.0844	9.89579		0.965276	1.00228	0.990173	1.03156	1.00083	1.00989	1.00581	1.01981	0.971812	0.964229	1.05628	1.03579	1.013	1.03139	1.01537	0.996374			0.188187	1	-0.0172202		0.0289156	0.988447	0.00187994		0.232142
299	sp|Q9Y6B7|AP4B1_HUMAN	Q9Y6B7	AP4B1	AP-4 complex subunit beta-1 OS=Homo sapiens OX=9606 GN=AP4B1 PE=1 SV=2	4	9.32461	9.37832	10.2329	10.4011	9.8875	10.2495	10.2553	9.69048	9.1694	9.06618	11.8968	10.073	10.8386	7.95271	10.9656	10.618		0.94071	0.946128	1.03234	1.04931	0.997497	1.03402	1.0346	0.977621	0.925051	0.914638	1.2002	1.01621	1.09345	0.802306	1.10626	1.0712			0.0816948	1	-0.00805544		0.131574	0.954036	-0.00939166		0.0127602
300	sp|Q9UPM8|AP4E1_HUMAN	Q9UPM8	AP4E1	AP-4 complex subunit epsilon-1 OS=Homo sapiens OX=9606 GN=AP4E1 PE=1 SV=2	7	9.5633	10.2045	9.6115	10.1188	9.86	10.3185	9.83183	10.6544	9.86995	9.42474	9.97107	10.4785	9.73548	10.2536	10.0158	10.0881		0.961514	1.02598	0.966359	1.01736	0.991344	1.03744	0.988512	1.07122	0.992345	0.947583	1.00251	1.05353	0.978824	1.03092	1.007	1.01427			0.0607337	1	-0.0112069		0.145842	0.923846	-0.017249		0.0403842
301	sp|Q9Y587|AP4S1_HUMAN	Q9Y587	AP4S1	AP-4 complex subunit sigma-1 OS=Homo sapiens OX=9606 GN=AP4S1 PE=1 SV=1	1	10.7989	10.0793	11.2238	10.5934	9.62601	9.00014	10.6177	9.92913	9.19581	9.36062	10.0295	10.35	10.4452	10.0092	8.82656	9.91479		1.05662	0.986204	1.09819	1.03651	0.941857	0.880618	1.03889	0.971515	0.899763	0.915889	0.981336	1.0127	1.02201	0.979345	0.863634	0.970112			0.157843	1	-0.0119249		1.73787	0.732456	-0.0608846		0.773401
302	sp|Q2VPB7|AP5B1_HUMAN	Q2VPB7	AP5B1	AP-5 complex subunit beta-1 OS=Homo sapiens OX=9606 GN=AP5B1 PE=1 SV=4	1	9.4526	9.65802	11.5165	9.599	9.21757	10.3571	10.8325	9.68372	8.08275	8.14072	11.0668	10.8911	9.03474	10.8383	10.2701	11.3585		0.948409	0.96902	1.15549	0.963098	0.924828	1.03916	1.08686	0.971598	0.810968	0.816784	1.11036	1.09274	0.906484	1.08744	1.03043	1.13964			0.0989387	1	-0.0140692		0.089183	0.886329	0.0300414		0.146773
303	sp|O43299|AP5Z1_HUMAN	O43299	AP5Z1	AP-5 complex subunit zeta-1 OS=Homo sapiens OX=9606 GN=AP5Z1 PE=1 SV=2	3	11.5493	7.83849	6.1214	9.01967	8.45297	9.32693	18.7965	9.01723	16.2575	10.6368	9.12294	8.35543	9.6438	7.19972	10.8512	7.81018		1.32475	0.899103	0.702146	1.03459	0.969585	1.06983	2.15602	1.03431	1.86479	1.22008	1.04643	0.958398	1.10618	0.825833	1.24467	0.895855			0.343517	1	0.13953		0.172233	0.748206	0.0909376		0.071813
304	sp|O14727|APAF_HUMAN	O14727	APAF1	Apoptotic protease-activating factor 1 OS=Homo sapiens OX=9606 GN=APAF1 PE=1 SV=2	5	10.1923	10.3864	9.72301	9.63941	10.5122	9.74811	9.89209	11.1599	9.79127	9.03865	10.5577	9.39583	9.15946	9.73584	10.1633	10.9046		1.01582	1.03516	0.969048	0.960716	1.0477	0.97155	0.9859	1.11226	0.975852	0.900841	1.05224	0.93644	0.912882	0.970327	1.01293	1.08681			0.364176	1	0.0254422		1.24009	0.763558	-0.0487563		1.21126
305	sp|O96018|APBA3_HUMAN	O96018	APBA3	Amyloid-beta A4 precursor protein-binding family A member 3 OS=Homo sapiens OX=9606 GN=APBA3 PE=1 SV=1	1	10.3651	8.68599	10.6198	9.57737	9.26003	11.467	9.13635	9.05438	11.6613	10.322	8.39445	10.2227	11.0379	10.1403	10.4857	9.56963		1.03693	0.868958	1.06241	0.958133	0.926385	1.14718	0.914012	0.905811	1.16661	1.03263	0.839791	1.02269	1.10424	1.01445	1.049	0.957358			0.741113	1	0.0444646		1.34224	0.720602	-0.0709208		2.14493
306	sp|Q92870|APBB2_HUMAN	Q92870	APBB2	Amyloid beta precursor protein binding family B member 2 OS=Homo sapiens OX=9606 GN=APBB2 PE=1 SV=3	6	9.35474	9.39677	9.56631	9.72927	9.67387	9.62777	10.0892	10.0022	10.1007	10.8901	9.67804	10.7509	10.6862	10.1556	10.5811	9.71722		0.978721	0.983119	1.00086	1.01791	1.01211	1.00729	1.05557	1.04646	1.05677	1.13935	1.01255	1.12479	1.11803	1.06251	1.10702	1.01665			0.111843	1	-0.00918508		1.79376	0.720085	-0.0710508		0.930058
307	sp|P25054|APC_HUMAN	P25054	APC	Adenomatous polyposis coli protein OS=Homo sapiens OX=9606 GN=APC PE=1 SV=2	7	9.17115	9.99978	10.4597	10.7664	10.145	9.65038	9.50704	10.0584	10.3293	9.47788	9.22097	10.4889	10.5448	9.94145	10.2298	10.0091		0.914183	0.996781	1.04263	1.0732	1.01126	0.961954	0.947665	1.00262	1.02963	0.944759	0.91915	1.04553	1.05111	0.990968	1.01971	0.997708			0.691351	1	0.043736		1.00024	0.713814	0.0828296		0.434563
308	sp|O95996|APCL_HUMAN	O95996	APC2	Adenomatous polyposis coli protein 2 OS=Homo sapiens OX=9606 GN=APC2 PE=1 SV=1	1	8.79625	9.26769	8.19659	11.5082	9.99397	10.6327	11.0256	10.5233	10.9546	9.35713	9.70511	9.75213	9.37508	10.6195	10.3786	9.91366		0.903796	0.952235	0.842182	1.18244	1.02686	1.09249	1.13286	1.08124	1.12556	0.961426	0.99718	1.00201	0.96327	1.09113	1.06638	1.01861			1.5861	1	0.145946		0.034651	0.972958	-0.0052886		1.5715
309	sp|P13798|ACPH_HUMAN	P13798	APEH	Acylamino-acid-releasing enzyme OS=Homo sapiens OX=9606 GN=APEH PE=1 SV=4	33	10.751	9.33124	10.1069	9.62145	10.9471	9.846	9.42338	8.90156	10.5852	11.3529	9.22304	9.79288	10.8772	9.78908	9.69243	9.7587		1.06439	0.92383	1.00062	0.952561	1.0838	0.974793	0.932951	0.881289	1.04798	1.12398	0.913117	0.969534	1.07688	0.969157	0.959588	0.96615			0.137529	1	-0.0150688		0.0246721	0.979693	-0.00348237		0.0770033
310	sp|P27695|APEX1_HUMAN	P27695	APEX1	DNA repair nuclease/redox regulator APEX1 OS=Homo sapiens OX=9606 GN=APEX1 PE=1 SV=2	36	9.76381	10.4122	10.2591	9.85996	9.85656	10.136	10.175	10.1922	10.2706	9.76651	9.31575	9.8881	9.43645	10.5783	9.70837	10.3811		0.971722	1.03625	1.02102	0.981291	0.980952	1.00876	1.01264	1.01436	1.02216	0.971991	0.92713	0.984092	0.939142	1.05278	0.966204	1.03315			0.439791	1	0.0289741		1.94333	0.698373	0.0884135		1.22348
311	sp|Q9BZZ5|API5_HUMAN	Q9BZZ5	API5	Apoptosis inhibitor 5 OS=Homo sapiens OX=9606 GN=API5 PE=1 SV=3	26	9.72258	10.1985	10.1407	9.75847	9.77828	9.81552	10.1446	10.4142	9.82265	9.54959	10.0838	10.3032	10.5135	9.89524	10.3211	9.538		0.981846	1.02991	1.02407	0.98547	0.987471	0.991232	1.02446	1.05169	0.991952	0.964376	1.01833	1.04048	1.06172	0.999282	1.04229	0.963206			0.0783288	1	0.00881663		0.841135	0.776898	0.0436685		0.398311
312	sp|Q9BZZ5-2|API5_HUMAN	Q9BZZ5-2	API5	Isoform of Q9BZZ5, Isoform 2 of Apoptosis inhibitor 5 OS=Homo sapiens OX=9606 GN=API5	2	10.1691	10.1711	9.83922	9.16288	11.0209	9.27463	9.22784	11.1228	9.68466	9.80416	9.77738	10.3397	9.80217	11.2769	9.69295	9.6338		1.02308	1.02329	0.989898	0.921854	1.10878	0.933096	0.928389	1.11903	0.974349	0.986371	0.983676	1.04025	0.986171	1.13454	0.975182	0.969232			1.00938	1	0.0686855		1.29952	0.71923	0.10312		0.335441
313	sp|Q96GX9|MTNB_HUMAN	Q96GX9	APIP	Methylthioribulose-1-phosphate dehydratase OS=Homo sapiens OX=9606 GN=APIP PE=1 SV=1	19	10.3597	9.73381	10.4212	9.95079	10.4617	9.36792	10.1752	9.29965	10.2008	11.4979	9.24272	9.81512	10.9869	9.97969	9.46706	9.03979		1.0309	0.968617	1.03701	0.990208	1.04105	0.932207	1.01254	0.925413	1.01509	1.14416	0.919748	0.976708	1.09332	0.993084	0.942072	0.899555			0.00869827	0.998994	0.00429464		0.689908	0.686918	0.242457		1.65802
314	sp|Q8IW19|APLF_HUMAN	Q8IW19	APLF	Aprataxin and PNK-like factor OS=Homo sapiens OX=9606 GN=APLF PE=1 SV=1	2	12.2548	9.12569	10.0255	10.2965	9.41172	10.6404	10.5927	9.91871	9.16863	9.52879	11.4124	9.66725	12.1931	7.0149	9.46662	9.2823		1.19067	0.886641	0.974066	1.00039	0.914431	1.0338	1.02918	0.96369	0.890813	0.925806	1.10881	0.939258	1.18466	0.681559	0.919766	0.901857			0.365923	1	-0.0317193		0.159074	0.905492	0.0219412		0.490687
315	sp|Q06481|APLP2_HUMAN	Q06481	APLP2	Amyloid beta precursor like protein 2 OS=Homo sapiens OX=9606 GN=APLP2 PE=1 SV=2	3	10.1388	10.4714	10.1356	10.3292	9.87635	9.59967	10.137	10.619	10.2037	10.2943	9.80201	9.84559	9.92734	10.4711	9.07662	9.0723		1.00466	1.03761	1.00434	1.02352	0.978648	0.951231	1.00447	1.05224	1.01109	1.02007	0.971282	0.9756	0.9837	1.03758	0.899403	0.898974			0.0925768	1	-0.0106274		0.723753	0.760919	-0.0548566		0.778662
316	sp|Q9HDC9|APMAP_HUMAN	Q9HDC9	APMAP	Adipocyte plasma membrane-associated protein OS=Homo sapiens OX=9606 GN=APMAP PE=1 SV=2	1	9.4318	10.2548	11.0021	8.02528	9.86492	10.0314	10.1095	9.91118	9.68259	9.02169	12.3594	9.34618	9.55011	9.70452	9.28112	12.4233		0.965544	1.0498	1.1263	0.821556	1.00988	1.02692	1.03492	1.01462	0.991217	0.92356	1.26525	0.956778	0.977654	0.993461	0.950118	1.27178			0.321141	1	0.0587582		0.165119	0.860495	0.0313671		0.225429
317	sp|P02647|APOA1_HUMAN	P02647	APOA1	Apolipoprotein A-I OS=Homo sapiens OX=9606 GN=APOA1 PE=1 SV=1	1	10.868	10.8138	9.02368	10.9727	8.91489	10.9758	8.91955	10.62	10.175	8.76716	10.9468	10.3753	10.7046	9.17221	9.78889	8.96165		1.05911	1.05383	0.879375	1.06931	0.868772	1.06961	0.869226	1.03494	0.991573	0.854375	1.06679	1.01109	1.04318	0.893848	0.953946	0.87333			0.59007	1	0.181691		0.291345	0.720964	-0.171696		0.76063
318	sp|P04114|APOB_HUMAN	P04114	APOB	Apolipoprotein B-100 OS=Homo sapiens OX=9606 GN=APOB PE=1 SV=3	1	10.3945	9.70584	10.1872	9.56986	10.2852	9.61301	9.93641	9.78378	10.906	10.1797	9.12221	10.296	9.97948	10.4539	10.2519	9.33504		1.0437	0.974554	1.02289	0.960901	1.03272	0.965233	0.997706	0.982379	1.09506	1.02213	0.915952	1.03381	1.00203	1.04966	1.02938	0.937322			0.509123	1	0.0497118		0.15543	0.933614	0.0145561		0.305306
319	sp|Q9NRW3|ABC3C_HUMAN	Q9NRW3	APOBEC3C	DNA dC->dU-editing enzyme APOBEC-3C OS=Homo sapiens OX=9606 GN=APOBEC3C PE=1 SV=2	3	10.1254	11.3221	10.7751	10.4527	9.99813	11.2151	9.55357	9.81287	9.25193	8.70451	10.6327	9.62275	8.76033	9.71215	9.38948	10.671		0.950912	1.0633	1.01193	0.981651	0.938957	1.05325	0.897208	0.921559	0.86888	0.817469	0.998553	0.903704	0.822712	0.9121	0.881797	1.00215			0.0441775	0.99896	-0.00275663		0.0846666	0.971692	0.00579118		0.132212
320	sp|Q8IUX4|ABC3F_HUMAN	Q8IUX4	APOBEC3F	DNA dC->dU-editing enzyme APOBEC-3F OS=Homo sapiens OX=9606 GN=APOBEC3F PE=1 SV=3	6	10.3295	9.95039	9.55312	9.53068	10.0376	10.201	9.7472	9.87006	9.81923	8.8109	11.8935	9.83318	9.50119	10.1537	9.2209	11.5478		1.03984	1.00168	0.961686	0.959427	1.01045	1.02691	0.981223	0.993591	0.988474	0.886968	1.19729	0.989879	0.956458	1.02214	0.928243	1.16249			1.01787	1	-0.0688474		1.64377	0.723878	-0.107344		0.551357
321	sp|Q9HC16|ABC3G_HUMAN	Q9HC16	APOBEC3G	DNA dC->dU-editing enzyme APOBEC-3G OS=Homo sapiens OX=9606 GN=APOBEC3G PE=1 SV=1	2	9.6261	8.90064	8.8669	10.3798	11.0687	9.94256	9.92297	8.77738	10.5321	8.6982	11.6994	10.1935	8.83455	10.3383	11.2836	10.9353		0.982511	0.908465	0.905021	1.05943	1.12976	1.01481	1.01281	0.895885	1.07499	0.887802	1.19413	1.04043	0.90172	1.0552	1.15169	1.11613			0.107248	1	-0.0231944		0.199338	0.82462	-0.0408582		0.384312
322	sp|P05067|A4_HUMAN	P05067	APP	Amyloid-beta precursor protein OS=Homo sapiens OX=9606 GN=APP PE=1 SV=3	6	10.0173	10.2799	10.4609	10.0888	9.98427	9.80546	9.75634	9.91449	9.71115	10.2025	9.86703	9.79802	10.3961	10.3252	9.74067	9.65198		0.991218	1.01719	1.0351	0.998286	0.987945	0.970252	0.965392	0.98104	0.96092	1.00954	0.976344	0.969515	1.02869	1.02168	0.963841	0.955065			0.00892185	1	0.000958577		0.461447	0.778138	0.0447393		0.481412
323	sp|Q92624|APBP2_HUMAN	Q92624	APPBP2	Amyloid protein-binding protein 2 OS=Homo sapiens OX=9606 GN=APPBP2 PE=1 SV=2	4	9.37102	9.98885	9.93888	10.7872	9.64366	10.1971	9.51089	9.75857	10.5579	9.84778	10.1114	10.7984	9.14084	10.5167	10.0828	9.74792		0.938248	1.00011	0.995103	1.08004	0.965545	1.02096	0.952251	0.97705	1.05708	0.985982	1.01238	1.08116	0.915202	1.05296	1.00951	0.975983			0.922635	1	-0.0657466		0.775317	0.751601	-0.0562481		0.0848959
324	sp|Q9UKG1|DP13A_HUMAN	Q9UKG1	APPL1	DCC-interacting protein 13-alpha OS=Homo sapiens OX=9606 GN=APPL1 PE=1 SV=1	14	9.63037	9.78221	9.75646	10.2892	9.6898	9.91368	10.4175	10.4379	10.2149	9.78396	9.81831	10.3624	10.2136	9.96592	10.1943	9.52948		0.978337	0.993762	0.991146	1.04526	0.984374	1.00712	1.0583	1.06038	1.03772	0.993939	0.99743	1.05271	1.03759	1.01243	1.03562	0.968088			0.274711	1	-0.0174068		0.368128	0.770165	-0.0531893		0.238178
325	sp|Q8NEU8|DP13B_HUMAN	Q8NEU8	APPL2	DCC-interacting protein 13-beta OS=Homo sapiens OX=9606 GN=APPL2 PE=1 SV=3	9	9.37182	9.76068	9.48968	10.3187	9.45223	10.707	10.1832	10.073	9.98781	10.0271	10.8119	9.96409	9.98557	9.73157	9.77819	10.3576		0.951452	0.99093	0.963418	1.04758	0.959616	1.08701	1.03382	1.02263	1.01399	1.01798	1.09765	1.01158	1.01376	0.987975	0.992708	1.05153			0.0790444	1	-0.0229634		0.332627	0.719038	0.156054		0.395016
326	sp|P07741|APT_HUMAN	P07741	APRT	Adenine phosphoribosyltransferase OS=Homo sapiens OX=9606 GN=APRT PE=1 SV=2	22	9.85148	10.318	10.1997	9.71225	9.92816	9.89625	10.0184	10.6386	9.99693	10.0325	10.1308	10.0572	10.4197	9.31591	9.85155	9.63262		0.986697	1.03342	1.02157	0.972753	0.994378	0.991181	1.00342	1.06553	1.00127	1.00483	1.01467	1.0073	1.04361	0.933056	0.986705	0.964777			0.217951	1	-0.0189145		0.0616286	0.971575	0.00595041		0.282691
327	sp|Q7Z2E3|APTX_HUMAN	Q7Z2E3	APTX	Aprataxin OS=Homo sapiens OX=9606 GN=APTX PE=1 SV=2	10	9.88271	10.0153	9.66025	9.37836	10.0517	10.27	10.2095	10.1068	9.60555	8.41083	11.7108	9.9461	9.77829	9.31133	10.2613	11.4011		1.00064	1.01407	0.978115	0.949573	1.01775	1.03986	1.03372	1.02333	0.972577	0.851609	1.18574	1.00706	0.990066	0.942786	1.03897	1.15438			0.453976	1	-0.047713		0.0978438	0.938362	-0.0138485		0.284117
328	sp|Q7Z2E3-4|APTX_HUMAN	Q7Z2E3-4	APTX	Isoform of Q7Z2E3, Isoform 4 of Aprataxin OS=Homo sapiens OX=9606 GN=APTX	1	6.58804	8.2087	8.55002	11.7825	7.89601	7.67653	13.0602	14.3363	7.59355	8.40919	11.7955	10.5709	10.5965	8.12859	11.5702	13.2372		0.779622	0.971409	1.0118	1.39433	0.934406	0.908433	1.54553	1.69654	0.898612	0.995134	1.39587	1.25095	1.25398	0.961929	1.36921	1.56648			0.124677	1	0.0211026		0.139993	0.903495	-0.0227521		0.261031
329	sp|O60306|AQR_HUMAN	O60306	AQR	RNA helicase aquarius OS=Homo sapiens OX=9606 GN=AQR PE=1 SV=4	18	10.178	10.2377	9.9663	10.0829	9.76445	10.4155	9.72262	9.64456	9.60182	8.64704	11.5515	10.151	9.91447	9.25935	9.63794	11.2248		1.00697	1.01288	0.986033	0.997572	0.966062	1.03048	0.961923	0.9542	0.949971	0.855509	1.14287	1.00431	0.980905	0.916089	0.953545	1.11054			0.411878	1	0.121787		0.121027	0.837745	-0.0429197		0.833375
330	sp|P10398|ARAF_HUMAN	P10398	ARAF	Serine/threonine-protein kinase A-Raf OS=Homo sapiens OX=9606 GN=ARAF PE=1 SV=2	7	9.39281	10.5868	9.42134	9.67418	9.18544	10.5499	10.8237	9.51957	10.1696	8.80633	11.0119	9.92222	9.26353	9.70297	10.7867	11.1829		0.95828	1.0801	0.96119	0.986986	0.937123	1.07632	1.10427	0.971212	1.03753	0.898445	1.12346	1.01229	0.94509	0.989923	1.10049	1.14091			0.215952	1	0.0579619		0.0173462	0.977799	0.00445241		0.238978
331	sp|Q96P48|ARAP1_HUMAN	Q96P48	ARAP1	Arf-GAP with Rho-GAP domain, ANK repeat and PH domain-containing protein 1 OS=Homo sapiens OX=9606 GN=ARAP1 PE=1 SV=3	10	9.24322	10.1151	9.32483	10.4074	9.46875	10.2976	10.1696	10.1078	9.60778	9.61649	9.95467	10.8396	9.72486	10.2076	10.2032	10.7115		0.942273	1.03116	0.950592	1.06095	0.965263	1.04976	1.03671	1.03041	0.979436	0.980325	1.0148	1.10501	0.991372	1.04059	1.04013	1.09195			0.506119	1	-0.147714		0.76227	0.681719	-0.219524		0.293727
332	sp|Q8WZ64|ARAP2_HUMAN	Q8WZ64	ARAP2	Arf-GAP with Rho-GAP domain, ANK repeat and PH domain-containing protein 2 OS=Homo sapiens OX=9606 GN=ARAP2 PE=1 SV=3	1	14.8628	2.5619	14.2528	6.39732	20.3207	6.49855	8.57489	5.04214	6.35805	7.21616	15.9849	10.881	12.085	10.5119	8.05629	10.3955		1.37419	0.236869	1.31779	0.591486	1.87882	0.600845	0.79282	0.466188	0.587855	0.667194	1.47794	1.00604	1.11736	0.971917	0.744871	0.961148			0.20796	1	-0.0282546		0.71513	0.724445	-0.0748031		0.644527
333	sp|Q8WWN8|ARAP3_HUMAN	Q8WWN8	ARAP3	Arf-GAP with Rho-GAP domain, ANK repeat and PH domain-containing protein 3 OS=Homo sapiens OX=9606 GN=ARAP3 PE=1 SV=1	2	10.2629	9.19394	8.11537	9.97849	9.49806	11.2202	11.1172	10.7491	9.18909	6.27406	11.6472	12.1575	8.26213	8.39845	11.3259	12.6104		1.05678	0.946707	0.835645	1.02749	0.978022	1.15535	1.14474	1.10684	0.946208	0.646045	1.19932	1.25186	0.850757	0.864795	1.16624	1.2985			0.435725	1	-0.0244871		1.12454	0.785351	-0.0399865		0.278476
334	sp|Q8WUF8|ARB2A_HUMAN	Q8WUF8	ARB2A	Cotranscriptional regulator ARB2A OS=Homo sapiens OX=9606 GN=ARB2A PE=1 SV=1	9	9.55208	10.2069	9.49759	10.3577	9.53061	10.4341	10.6051	10.3641	9.83523	9.82088	9.95953	10.251	9.65017	10.0042	10.2509	9.67994		0.961958	1.02791	0.956471	1.04308	0.959796	1.05078	1.068	1.04373	0.990473	0.989028	1.00299	1.03235	0.971837	1.00749	1.03233	0.974835			0.154671	1	-0.01795		0.249387	0.885014	-0.0238837		0.0429376
335	sp|P48444|COPD_HUMAN	P48444	ARCN1	Coatomer subunit delta OS=Homo sapiens OX=9606 GN=ARCN1 PE=1 SV=1	29	9.81958	9.78255	9.7029	9.88046	9.40281	10.3045	9.92683	10.0388	10.5354	10.161	9.8846	10.371	10.0059	10.2172	10.1921	9.77435		1.00042	0.996647	0.988532	1.00662	0.957958	1.04982	1.01135	1.02276	1.07335	1.0352	1.00704	1.05659	1.0194	1.04093	1.03837	0.995811			0.581075	1	0.0612747		1.79745	0.718448	0.14596		1.04128
336	sp|P15514|AREG_HUMAN	P15514	AREG	Amphiregulin OS=Homo sapiens OX=9606 GN=AREG PE=1 SV=2	4	10.061	9.8698	10.4476	10.2296	10.2998	9.79812	9.74376	9.75346	10.284	10.032	10.321	9.8931	9.61733	9.82969	9.39869	10.421		0.994399	0.975502	1.03261	1.01106	1.018	0.968418	0.963045	0.964004	1.01644	0.991538	1.0201	0.977806	0.950549	0.971538	0.92894	1.02998			0.71636	1	0.203703		0.175264	0.780472	-0.0550001		1.25356
337	tr|A0A8V8TNZ5|A0A8V8TNZ5_HUMAN	A0A8V8TNZ5	ARF1	Isoform of P84077, ADP-ribosylation factor (Fragment) OS=Homo sapiens OX=9606 GN=ARF1 PE=1 SV=1	21	9.36447	9.64349	9.95547	10.2027	10.258	9.84153	9.86483	10.0907	10.7381	10.3716	9.28859	10.3403	10.1067	10.5051	9.94386	9.48449		0.94805	0.976297	1.00788	1.03291	1.03851	0.996347	0.998706	1.02158	1.08712	1.05001	0.940368	1.04685	1.02319	1.06352	1.00671	0.960201			0.0970225	1	-0.0180752		0.760706	0.717588	0.114221		1.0177
338	sp|P18085|ARF4_HUMAN	P18085	ARF4	ADP-ribosylation factor 4 OS=Homo sapiens OX=9606 GN=ARF4 PE=1 SV=3	30	9.41969	10.2692	9.25629	9.91559	9.88369	10.1174	9.97033	10.1905	9.56846	9.21469	11.6708	10.145	10.4905	9.18443	10.1443	10.5591		0.960182	1.04677	0.943527	1.01073	1.00748	1.03131	1.01631	1.03875	0.975347	0.939285	1.18965	1.03411	1.06933	0.936201	1.03405	1.07633			2.27591	1	-0.0649606		0.332746	0.879728	-0.0247807		0.563046
339	sp|P84085|ARF5_HUMAN	P84085	ARF5	ADP-ribosylation factor 5 OS=Homo sapiens OX=9606 GN=ARF5 PE=1 SV=2	15	9.09741	10.2617	9.21156	10.11	9.70812	10.3422	10.1626	10.2924	9.94531	9.65196	9.42753	10.4521	10.0842	10.7929	10.1581	10.302		0.929397	1.04834	0.941059	1.03285	0.991788	1.05657	1.03821	1.05148	1.01602	0.986051	0.963123	1.06779	1.0302	1.10261	1.03776	1.05246			0.269322	1	-0.0621154		1.87945	0.687944	0.173443		1.24349
340	sp|P62330|ARF6_HUMAN	P62330	ARF6	ADP-ribosylation factor 6 OS=Homo sapiens OX=9606 GN=ARF6 PE=1 SV=2	18	9.28353	9.94877	9.58095	9.76061	9.92652	9.79972	9.98928	9.99565	9.81577	9.5782	10.6387	10.2322	9.86239	10.4767	10.3972	10.7138		0.955422	1.02389	0.986031	1.00452	1.0216	1.00855	1.02805	1.02871	1.0102	0.985748	1.0949	1.05305	1.015	1.07821	1.07004	1.10262			0.520477	1	0.0282796		1.22264	0.724787	0.0701564		0.574012
341	sp|Q8N6T3|ARFG1_HUMAN	Q8N6T3	ARFGAP1	ADP-ribosylation factor GTPase-activating protein 1 OS=Homo sapiens OX=9606 GN=ARFGAP1 PE=1 SV=2	13	9.7824	10.1552	10.5512	9.23704	10.1929	9.66508	9.77116	9.79637	9.69914	9.98963	10.0331	10.1419	10.3942	10.8204	10.528	9.24235		0.985073	1.02262	1.06249	0.930157	1.02641	0.97326	0.983941	0.98648	0.976688	1.00594	1.01032	1.02127	1.04668	1.0896	1.06015	0.930691			0.0802527	1	0.0173708		0.231386	0.775622	-0.054598		0.27088
342	tr|E9PN48|E9PN48_HUMAN	E9PN48	ARFGAP2	Isoform of Q8N6H7, ADP-ribosylation factor GTPase-activating protein 2 OS=Homo sapiens OX=9606 GN=ARFGAP2 PE=1 SV=2	15	9.13117	10.081	9.32015	10.7059	9.45442	10.4016	10.1219	10.4304	10.3103	10.202	9.05946	10.254	10.2709	10.0498	10.3527	9.85438		0.927114	1.02356	0.946301	1.087	0.959934	1.0561	1.0277	1.05902	1.04684	1.03584	0.919833	1.04112	1.04283	1.02038	1.05114	1.00054			0.682218	1	-0.0450518		1.40594	0.748345	-0.0568599		0.125658
343	sp|Q9NP61|ARFG3_HUMAN	Q9NP61	ARFGAP3	ADP-ribosylation factor GTPase-activating protein 3 OS=Homo sapiens OX=9606 GN=ARFGAP3 PE=1 SV=1	8	9.27516	9.6189	9.55646	9.95028	9.38894	9.4542	10.3117	10.2525	10.4708	10.4182	9.58681	10.2705	10.1373	10.5851	11.214	9.5091		0.972172	1.0082	1.00166	1.04293	0.984097	0.990938	1.08081	1.07461	1.09749	1.09198	1.00484	1.0765	1.06254	1.10947	1.17539	0.996692			0.0412197	1	-0.00700354		0.527461	0.762153	0.0550978		0.69388
344	sp|Q9Y6D6|BIG1_HUMAN	Q9Y6D6	ARFGEF1	Brefeldin A-inhibited guanine nucleotide-exchange protein 1 OS=Homo sapiens OX=9606 GN=ARFGEF1 PE=1 SV=2	23	9.78058	10.0673	10.1452	10.2254	9.69009	10.251	9.95586	10.1348	9.71755	9.39387	10.702	10.1777	9.59699	9.97666	9.95844	10.2267		0.975465	1.00406	1.01183	1.01983	0.96644	1.02238	0.992946	1.01079	0.969179	0.936897	1.06736	1.01507	0.957154	0.995021	0.993204	1.01996			0.117288	1	-0.0286145		0.0720619	0.925703	-0.0194621		0.0540044
345	sp|Q9Y6D5|BIG2_HUMAN	Q9Y6D5	ARFGEF2	Brefeldin A-inhibited guanine nucleotide-exchange protein 2 OS=Homo sapiens OX=9606 GN=ARFGEF2 PE=1 SV=3	8	9.93256	9.98693	9.40865	10.1678	9.60679	10.6717	10.1465	10.0901	9.67153	8.9604	10.8896	10.4503	9.95877	9.10774	10.1498	10.8009		0.997006	1.00246	0.944417	1.02061	0.964305	1.07119	1.01848	1.01282	0.970805	0.899423	1.09307	1.04897	0.999637	0.914212	1.01881	1.08417			0.208508	1	-0.0218127		0.327701	0.80326	0.0418586		0.463948
346	sp|Q5TH69|BIG3_HUMAN	Q5TH69	ARFGEF3	Brefeldin A-inhibited guanine nucleotide-exchange protein 3 OS=Homo sapiens OX=9606 GN=ARFGEF3 PE=1 SV=3	4	10.5052	10.5017	9.24162	9.98916	9.18491	9.63807	10.7455	10.5784	9.97291	8.85132	10.6679	10.3216	9.64435	9.75428	10.0936	10.3095		1.06723	1.06687	0.938861	1.0148	0.933099	0.979136	1.09164	1.07466	1.01315	0.89921	1.08376	1.04858	0.979775	0.990942	1.02541	1.04734			0.277317	1	-0.0221693		0.993877	0.764667	0.0483522		1.22337
347	sp|P53367|ARFP1_HUMAN	P53367	ARFIP1	Arfaptin-1 OS=Homo sapiens OX=9606 GN=ARFIP1 PE=1 SV=2	16	9.08027	10.0386	9.54921	9.85641	9.18252	10.3222	11.6524	9.50442	10.8054	11.3339	9.20462	9.76043	9.97432	9.8122	10.1659	9.75721		0.938867	1.03795	0.987353	1.01912	0.949439	1.06727	1.20482	0.982722	1.11724	1.17189	0.951724	1.00919	1.03131	1.01455	1.05111	1.00886			0.52518	1	-0.042305		0.128182	0.94637	-0.0113652		0.520194
348	sp|P53367-2|ARFP1_HUMAN	P53367-2	ARFIP1	Isoform of P53367, Isoform A of Arfaptin-1 OS=Homo sapiens OX=9606 GN=ARFIP1	3	7.99025	10.6159	9.42114	10.0971	8.79026	10.5583	10.7423	9.92545	10.5958	12.3446	9.55523	9.34891	10.198	9.9449	11.2182	8.65356		0.834156	1.10827	0.983536	1.05411	0.917675	1.10226	1.12146	1.03618	1.10617	1.28874	0.997535	0.975996	1.06464	1.03822	1.17114	0.903403			0.0653484	1	0.00782474		0.306167	0.865719	-0.0271551		0.542449
349	sp|P53365|ARFP2_HUMAN	P53365	ARFIP2	Arfaptin-2 OS=Homo sapiens OX=9606 GN=ARFIP2 PE=1 SV=1	13	9.30102	9.75189	10.2228	10.2739	9.721	10.0533	10.0898	10.303	10.2487	10.342	9.09821	10.3569	10.0976	10.2904	10.3527	9.49678		0.940703	0.986304	1.03393	1.0391	0.983179	1.01679	1.02048	1.04204	1.03655	1.04599	0.92019	1.0475	1.02127	1.04077	1.04707	0.960502			0.0063798	1	-0.000401656		3.15608	0.722546	-0.123189		2.84203
350	sp|P78540|ARGI2_HUMAN	P78540	ARG2	Arginase-2, mitochondrial OS=Homo sapiens OX=9606 GN=ARG2 PE=1 SV=1	6	9.26768	11.1309	10.1972	11.2916	9.70239	9.77815	10.155	9.92514	9.22286	10.5849	9.05724	10.3157	9.53656	10.0239	10.2806	9.53018		0.90611	1.08828	0.99699	1.10399	0.948612	0.956019	0.992864	0.97039	0.901728	1.0349	0.885535	1.00858	0.932398	0.980045	1.00514	0.931775			0.103591	1	0.00944805		0.660103	0.800262	0.0386456		0.419265
351	sp|Q9NWB6|ARGL1_HUMAN	Q9NWB6	ARGLU1	Arginine and glutamate-rich protein 1 OS=Homo sapiens OX=9606 GN=ARGLU1 PE=1 SV=1	13	10.1801	10.0388	9.70071	9.98932	9.98445	9.82078	10.0167	9.9098	10.8012	9.437	10.5614	10.0094	9.67139	9.60253	10.0835	10.1929		1.02288	1.00869	0.974715	1.00371	1.00322	0.986779	1.00647	0.995724	1.08529	0.948217	1.06119	1.00573	0.971768	0.964849	1.01318	1.02417			0.438872	1	-0.0481879		0.671751	0.752036	-0.0576438		0.105222
352	sp|Q07960|RHG01_HUMAN	Q07960	ARHGAP1	Rho GTPase-activating protein 1 OS=Homo sapiens OX=9606 GN=ARHGAP1 PE=1 SV=1	20	9.68337	9.69884	10.2111	9.8576	9.3785	10.3469	9.73668	10.647	9.60925	10.5103	9.37138	10.3376	10.2584	10.9151	9.78598	9.65191		0.981815	0.983383	1.03533	0.99948	0.950903	1.04909	0.98722	1.07951	0.974299	1.06566	0.950182	1.04815	1.04012	1.1067	0.992218	0.978624			1.07783	1	-0.0495091		2.9181	0.699173	-0.0865371		0.850735
353	sp|A1A4S6|RHG10_HUMAN	A1A4S6	ARHGAP10	Rho GTPase-activating protein 10 OS=Homo sapiens OX=9606 GN=ARHGAP10 PE=1 SV=1	3	8.22144	9.99735	9.00096	10.2541	8.94404	10.5174	10.2686	10.1386	11.2923	10.1243	9.82326	10.5373	9.99293	9.84335	10.9748	10.0692		0.866399	1.05355	0.948547	1.08061	0.942548	1.10835	1.08214	1.06843	1.19002	1.06693	1.0352	1.11046	1.05308	1.03732	1.15656	1.06112			0.0738878	1	-0.0312893		2.05121	0.762105	0.226877		0.855409
354	sp|Q8IWW6-4|RHG12_HUMAN	Q8IWW6-4	ARHGAP12	Isoform of Q8IWW6, Isoform 4 of Rho GTPase-activating protein 12 OS=Homo sapiens OX=9606 GN=ARHGAP12	24	9.72529	9.90336	9.86302	9.87341	9.94429	9.92454	9.96425	10.0275	10.1124	10.1109	10.2493	10.0577	10.2081	9.76603	10.1286	10.1414		0.985107	1.00314	0.999058	1.00011	1.00729	1.00529	1.00931	1.01571	1.02432	1.02416	1.03819	1.01877	1.03402	0.989234	1.02596	1.02726			0.160277	1	0.0122796		0.736922	0.782943	-0.0417895		1.70802
355	sp|Q8IWW6-3|RHG12_HUMAN	Q8IWW6-3	ARHGAP12	Isoform of Q8IWW6, Isoform 3 of Rho GTPase-activating protein 12 OS=Homo sapiens OX=9606 GN=ARHGAP12	1	9.93292	11.3101	9.52671	12.2885	9.05679	8.62575	9.95835	10.9066	10.0587	10.505	11.1891	9.27294	8.54996	9.75576	10.5881	8.47459		0.981178	1.11721	0.941053	1.21387	0.894633	0.852055	0.98369	1.07736	0.993603	1.03769	1.10526	0.915984	0.844569	0.963678	1.0459	0.837123			0.934041	1	-0.130432		0.331451	0.813295	-0.0391593		0.604704
356	sp|Q68EM7|RHG17_HUMAN	Q68EM7	ARHGAP17	Rho GTPase-activating protein 17 OS=Homo sapiens OX=9606 GN=ARHGAP17 PE=1 SV=1	21	9.60271	9.9406	9.82919	10.0221	9.59342	9.97391	10.4119	10.4374	9.46156	9.57197	10.7478	10.3633	9.86851	9.81361	10.0746	10.2874		0.977177	1.01156	1.00022	1.01986	0.976231	1.01495	1.05952	1.06211	0.962814	0.974049	1.09371	1.05457	1.00422	0.998638	1.0252	1.04685			0.171637	1	-0.0321821		0.0633661	0.943243	-0.0142679		0.0784789
357	sp|Q8N392|RHG18_HUMAN	Q8N392	ARHGAP18	Rho GTPase-activating protein 18 OS=Homo sapiens OX=9606 GN=ARHGAP18 PE=1 SV=3	24	9.5198	9.93883	9.53794	10.3604	9.56166	9.84217	10.4946	10.2294	10.0814	10.0012	10.0269	10.1706	10.323	9.7566	10.3642	9.79118		0.972057	1.01484	0.973909	1.05789	0.976331	1.00497	1.07159	1.04452	1.0294	1.02121	1.02384	1.03851	1.05407	0.996236	1.05828	0.999767			0.0988244	1	-0.0109742		0.42171	0.84865	0.0299771		0.555909
358	sp|Q5T5U3|RHG21_HUMAN	Q5T5U3	ARHGAP21	Rho GTPase-activating protein 21 OS=Homo sapiens OX=9606 GN=ARHGAP21 PE=1 SV=2	4	10.394	9.92695	10.2994	10.2088	9.69736	8.83562	10.1158	9.56902	10.2589	10.1574	11.0747	10.6235	9.86971	8.67969	9.68664	10.6024		1.05056	1.00336	1.04101	1.03185	0.980155	0.893056	1.02245	0.967184	1.03691	1.02666	1.11937	1.07377	0.997576	0.877295	0.979072	1.07163			0.275786	1	-0.0356699		0.412071	0.774467	-0.0499174		0.0984124
359	sp|Q9UNA1|RHG26_HUMAN	Q9UNA1	ARHGAP26	Rho GTPase-activating protein 26 OS=Homo sapiens OX=9606 GN=ARHGAP26 PE=1 SV=1	11	9.56225	9.47142	11.9594	9.80509	9.4381	9.88791	10.413	9.44239	9.91186	9.7686	10.296	9.68832	10.1397	9.67358	9.88312	10.6592		0.95425	0.945185	1.19347	0.978483	0.94186	0.986748	1.03915	0.942289	0.989138	0.974842	1.02747	0.966831	1.01188	0.96536	0.986271	1.06372			0.216637	1	0.0260364		0.104707	0.929097	-0.0166799		0.446064
360	sp|Q6ZUM4|RHG27_HUMAN	Q6ZUM4	ARHGAP27	Rho GTPase-activating protein 27 OS=Homo sapiens OX=9606 GN=ARHGAP27 PE=1 SV=3	10	10.6896	10.9052	11.1012	8.89653	10.1581	9.19209	9.66371	10.3672	9.38191	8.96529	11.4255	9.70356	10.2287	9.20504	9.92902	10.1873		1.05243	1.07365	1.09295	0.87589	1.00009	0.90499	0.951421	1.02069	0.923678	0.882661	1.12488	0.955345	1.00705	0.906264	0.977542	1.00297			0.249818	1	0.0259266		0.509082	0.765872	-0.0509218		0.890419
361	sp|Q9P2N2|RHG28_HUMAN	Q9P2N2	ARHGAP28	Rho GTPase-activating protein 28 OS=Homo sapiens OX=9606 GN=ARHGAP28 PE=1 SV=3	2	9.68142	9.85955	10.1071	10.4774	9.60842	10.3546	10.2994	9.9557	10.4606	10.2945	9.4991	9.77849	10.3548	10.327	9.92032	9.02162		0.966717	0.984503	1.00922	1.0462	0.959427	1.03393	1.02842	0.994104	1.04452	1.02793	0.948511	0.976409	1.03396	1.03118	0.990571	0.900833			0.214591	1	-0.0305562		0.829787	0.71327	0.0864415		0.871154
362	sp|Q52LW3|RHG29_HUMAN	Q52LW3	ARHGAP29	Rho GTPase-activating protein 29 OS=Homo sapiens OX=9606 GN=ARHGAP29 PE=1 SV=2	21	9.61821	10.3065	10.3019	10.053	9.66487	9.91276	9.79077	9.88146	10.4102	10.4746	9.54188	10.1553	10.4759	9.9484	9.99111	9.47318		0.964115	1.03311	1.03265	1.0077	0.968792	0.99364	0.981411	0.990503	1.0435	1.04996	0.956464	1.01795	1.05009	0.997212	1.00149	0.949577			1.06386	1	0.100573		1.81553	0.686909	0.190861		0.672549
363	tr|A0A804HK06|A0A804HK06_HUMAN	A0A804HK06	ARHGAP32	Isoform of A7KAX9, Rho GTPase activating protein 32 OS=Homo sapiens OX=9606 GN=ARHGAP32 PE=1 SV=1	5	9.67388	9.87836	10.596	9.5842	9.91808	10.0081	9.83187	10.1851	10.0915	10.2086	10.184	10.0356	9.58274	9.82471	10.2153	10.1821		0.972924	0.99349	1.06566	0.963906	0.997485	1.00653	0.988814	1.02434	1.01493	1.0267	1.02423	1.0093	0.963758	0.988094	1.02738	1.02404			0.174835	1	-0.0211493		0.257795	0.883929	-0.0240904		0.0191764
364	sp|Q9NRY4|RHG35_HUMAN	Q9NRY4	ARHGAP35	Rho GTPase-activating protein 35 OS=Homo sapiens OX=9606 GN=ARHGAP35 PE=1 SV=3	9	9.73292	9.76241	9.86372	10.3096	9.47235	10.094	9.87075	10.148	10.4914	9.92853	9.93779	10.4413	9.73418	9.68158	10.0811	10.4504		0.985862	0.988849	0.999111	1.04427	0.959468	1.02244	0.999823	1.02791	1.06269	1.00568	1.00661	1.05761	0.98599	0.980661	1.02113	1.05854			0.357655	1	0.0570964		0.740644	0.707203	0.106753		0.253131
365	sp|Q9C0H5|RHG39_HUMAN	Q9C0H5	ARHGAP39	Rho GTPase-activating protein 39 OS=Homo sapiens OX=9606 GN=ARHGAP39 PE=1 SV=2	1	8.5407	11.3536	12.8056	9.37846	7.02509	11.1129	9.3252	12.4682	9.87238	9.2192	10.7168	8.7283	9.0905	9.95857	9.36148	11.043		0.851002	1.13128	1.27596	0.934476	0.699985	1.10729	0.929169	1.24234	0.983691	0.918607	1.06783	0.869694	0.905784	0.99228	0.932785	1.10034			0.544084	1	0.111501		0.831381	0.716355	0.108604		0.010873
366	sp|P98171|RHG04_HUMAN	P98171	ARHGAP4	Rho GTPase-activating protein 4 OS=Homo sapiens OX=9606 GN=ARHGAP4 PE=1 SV=2	13	9.63789	9.90679	9.84534	9.58512	9.49076	10.4489	10.2475	9.84982	9.51254	9.53578	11.1123	10.4655	9.77198	10.0163	10.1697	10.4037		0.981542	1.00893	1.00267	0.976168	0.966558	1.06413	1.04363	1.00313	0.968776	0.971143	1.1317	1.06583	0.995198	1.02008	1.0357	1.05954			1.16648	1	0.0646142		1.63896	0.750973	0.053208		0.147532
367	sp|A6NI28|RHG42_HUMAN	A6NI28	ARHGAP42	Rho GTPase-activating protein 42 OS=Homo sapiens OX=9606 GN=ARHGAP42 PE=1 SV=3	1	7.59561	10.668	7.69522	7.47851	10.2176	9.3597	12.6055	10.2254	9.73508	11.1569	9.75225	10.389	10.9072	8.56882	12.3502	11.2951		0.859642	1.20736	0.870917	0.84639	1.15639	1.0593	1.42664	1.15727	1.10178	1.2627	1.10372	1.17578	1.23443	0.969787	1.39774	1.27833			0.715611	1	0.0962762		0.22425	0.830311	0.0374934		0.424966
368	sp|Q92619|HMHA1_HUMAN	Q92619	ARHGAP45	Rho GTPase-activating protein 45 OS=Homo sapiens OX=9606 GN=ARHGAP45 PE=1 SV=2	2	9.70386	9.57388	10.6137	8.95548	9.77666	9.38719	10.4807	10.3943	8.24997	10.6945	11.0295	9.74105	10.4391	11.4632	9.18791	10.3091		1.00366	0.990218	1.09776	0.926257	1.01119	0.970909	1.08401	1.07508	0.853287	1.10612	1.14077	1.00751	1.0797	1.18562	0.950298	1.06626			0.238798	1	0.0587987		0.150773	0.905866	0.0221004		0.149676
369	sp|Q13017|RHG05_HUMAN	Q13017	ARHGAP5	Rho GTPase-activating protein 5 OS=Homo sapiens OX=9606 GN=ARHGAP5 PE=1 SV=2	7	10.0502	9.51238	9.99018	9.71023	9.51752	9.7587	9.81699	10.2387	10.5607	8.51104	10.7772	10.4351	9.7352	10.4157	10.4005	10.5697		1.0301	0.974975	1.02395	0.995254	0.975502	1.00022	1.0062	1.04942	1.08243	0.872342	1.10461	1.06955	0.997813	1.06756	1.066	1.08334			0.249489	1	-0.0553308		0.184142	0.844484	0.0354992		0.709226
370	sp|P85298|RHG08_HUMAN	P85298	ARHGAP8	Rho GTPase-activating protein 8 OS=Homo sapiens OX=9606 GN=ARHGAP8 PE=1 SV=1	3	11.167	9.19552	10.6648	9.48689	10.9685	9.80574	9.12405	8.67227	9.0378	8.84937	12.3977	10.3597	9.96507	9.66655	9.5078	11.1313		1.09323	0.90022	1.04406	0.928745	1.07379	0.959959	0.893224	0.848996	0.88478	0.866333	1.21371	1.01419	0.975557	0.946333	0.930792	1.08972			0.275541	1	-0.0328464		0.143391	0.935117	0.0142251		0.408826
371	sp|P52565|GDIR1_HUMAN	P52565	ARHGDIA	Rho GDP-dissociation inhibitor 1 OS=Homo sapiens OX=9606 GN=ARHGDIA PE=1 SV=3	21	10.0852	10.1661	10.0699	9.97063	9.87055	9.84244	10.435	10.1594	10.0753	10.377	9.41879	9.85047	9.87881	10.5926	9.73931	9.4685		1.00844	1.01653	1.00691	0.996984	0.986977	0.984166	1.04342	1.01586	1.00745	1.03762	0.941804	0.984969	0.987802	1.05918	0.973853	0.946775			0.393973	1	-0.0781622		0.0672138	0.924072	0.0206543		0.43624
372	sp|P52566|GDIR2_HUMAN	P52566	ARHGDIB	Rho GDP-dissociation inhibitor 2 OS=Homo sapiens OX=9606 GN=ARHGDIB PE=1 SV=3	4	9.17687	9.53228	9.42206	11.1324	8.91934	9.93979	10.2759	9.83398	10.4123	10.2133	10.0381	10.998	9.53932	11.0224	10.1765	9.36742		0.947326	0.984015	0.972638	1.1492	0.920742	1.02608	1.06078	1.01516	1.07486	1.05432	1.03624	1.13532	0.984743	1.13784	1.05052	0.966997			0.397421	1	-0.0273061		0.195577	0.953933	-0.00915157		0.23368
373	sp|Q92888|ARHG1_HUMAN	Q92888	ARHGEF1	Rho guanine nucleotide exchange factor 1 OS=Homo sapiens OX=9606 GN=ARHGEF1 PE=1 SV=2	30	9.66261	9.94216	9.63847	10.2046	9.42113	9.95973	9.91309	10.0962	9.93813	9.65141	10.0381	10.4528	9.83556	10.6219	10.0507	10.5733		0.9855	1.01401	0.983038	1.04078	0.960871	1.0158	1.01105	1.02972	1.0136	0.984357	1.0238	1.06609	1.00314	1.08334	1.02508	1.07838			0.67673	1	0.0554812		0.469043	0.826302	0.035065		0.275498
374	sp|O15013|ARHGA_HUMAN	O15013	ARHGEF10	Rho guanine nucleotide exchange factor 10 OS=Homo sapiens OX=9606 GN=ARHGEF10 PE=1 SV=4	16	10.1437	10.0335	9.65647	10.2496	9.82666	9.8212	10.037	10.3003	9.92085	9.76885	10.2659	10.0858	9.5562	9.92628	10.2091	10.1986		1.01894	1.00787	0.969994	1.02957	0.987089	0.986541	1.00822	1.03467	0.996551	0.981283	1.03122	1.01312	0.959922	0.997096	1.0255	1.02445			0.10796	1	0.0122084		0.133232	0.917981	-0.019818		0.22198
375	sp|Q9HCE6|ARGAL_HUMAN	Q9HCE6	ARHGEF10L	Rho guanine nucleotide exchange factor 10-like protein OS=Homo sapiens OX=9606 GN=ARHGEF10L PE=1 SV=4	1	8.07687	10.8993	10.6437	11.602	9.97375	10.8284	11.2629	9.71092	11.2849	9.65869	11.8912	7.32549	8.87009	8.63483	10.1691	9.16784		0.78133	1.05436	1.02964	1.12234	0.964827	1.0475	1.08954	0.939402	1.09166	0.93435	1.15032	0.708643	0.858063	0.835305	0.983722	0.886866			2.24618	1	-0.0788952		0.185332	0.860006	-0.0313064		0.304569
376	sp|O15085-2|ARHGB_HUMAN	O15085-2	ARHGEF11	Isoform of O15085, Isoform 2 of Rho guanine nucleotide exchange factor 11 OS=Homo sapiens OX=9606 GN=ARHGEF11	14	9.57738	10.194	10.1064	10.1762	9.19064	10.1296	9.56387	10.0104	9.9896	9.97116	10.742	10.2194	9.7951	9.74131	10.4796	10.1134		0.967833	1.03014	1.02129	1.02834	0.928751	1.02364	0.966468	1.01159	1.00949	1.00763	1.08552	1.03271	0.989834	0.984398	1.05901	1.022			0.358616	1	-0.0436629		0.651651	0.720367	-0.0795548		0.418354
377	sp|Q9NZN5|ARHGC_HUMAN	Q9NZN5	ARHGEF12	Rho guanine nucleotide exchange factor 12 OS=Homo sapiens OX=9606 GN=ARHGEF12 PE=1 SV=1	16	9.81917	9.40561	10.2385	10.2773	9.65134	10.0984	10.1802	9.87885	10.2263	9.48565	10.2491	10.4221	10.0295	9.42394	10.4128	10.2013		0.990329	0.948619	1.03262	1.03653	0.973403	1.01849	1.02674	0.996349	1.03139	0.956691	1.03369	1.05114	1.01154	0.950467	1.0502	1.02887			0.0806017	1	0.029656		0.322317	0.71858	0.0975362		0.247616
378	sp|Q9NZN5-2|ARHGC_HUMAN	Q9NZN5-2	ARHGEF12	Isoform of Q9NZN5, Isoform 2 of Rho guanine nucleotide exchange factor 12 OS=Homo sapiens OX=9606 GN=ARHGEF12	1	10.924	8.82003	9.97927	9.14787	8.69239	10.4993	10.8603	9.85187	11.5552	10.5631	9.17013	10.7218	10.6951	8.7096	9.92382	9.88623		1.12885	0.911429	1.03122	0.945307	0.898239	1.08496	1.12227	1.01806	1.19407	1.09155	0.947607	1.10795	1.10519	0.900018	1.02549	1.02161			0.677991	1	0.122518		1.68737	0.686886	0.196856		0.383873
379	sp|Q5VV41|ARHGG_HUMAN	Q5VV41	ARHGEF16	Rho guanine nucleotide exchange factor 16 OS=Homo sapiens OX=9606 GN=ARHGEF16 PE=1 SV=1	15	9.39659	10.3209	9.24565	9.74256	9.64311	10.6314	10.4025	9.82278	10.2267	9.50277	9.49452	10.4782	10.1407	10.3394	10.2905	10.3219		0.955907	1.04993	0.940552	0.991102	0.980985	1.08152	1.05824	0.999263	1.04035	0.966709	0.965869	1.06593	1.03161	1.05182	1.04684	1.05003			0.299033	1	0.136459		0.175033	0.739389	0.0960315		0.0735589
380	sp|Q96PE2|ARHGH_HUMAN	Q96PE2	ARHGEF17	Rho guanine nucleotide exchange factor 17 OS=Homo sapiens OX=9606 GN=ARHGEF17 PE=1 SV=1	1	9.23353	9.22839	6.85515	14.183	7.9994	11.6464	9.79508	7.04374	10.947	10.0353	8.60729	10.1942	11.7473	11.5388	10.3758	10.5695		0.936687	0.936165	0.695415	1.43878	0.811492	1.18146	0.993653	0.714545	1.1105	1.01803	0.873158	1.03415	1.1917	1.17054	1.05257	1.07221			0.030138	1	0.0121736		0.058995	0.919247	0.0238019		0.0322608
381	sp|Q6ZSZ5|ARHGI_HUMAN	Q6ZSZ5	ARHGEF18	Rho guanine nucleotide exchange factor 18 OS=Homo sapiens OX=9606 GN=ARHGEF18 PE=1 SV=4	9	10.0101	9.44273	10.1391	10.1565	9.8392	9.98464	9.78447	9.66425	10.3369	9.75764	9.82509	9.921	9.66732	10.3456	10.5106	10.615		1.0082	0.951054	1.02119	1.02294	0.990986	1.00563	0.985473	0.973365	1.04111	0.982771	0.989564	0.999225	0.973674	1.04199	1.05861	1.06912			0.20599	1	-0.024798		0.0308611	0.97618	-0.00408283		0.168927
382	sp|Q92974|ARHG2_HUMAN	Q92974	ARHGEF2	Rho guanine nucleotide exchange factor 2 OS=Homo sapiens OX=9606 GN=ARHGEF2 PE=1 SV=4	18	9.79324	9.61637	9.47704	9.64863	9.98825	10.2569	10.0774	9.48074	10.083	9.06985	11.9091	10.1958	9.35284	9.60286	10.0259	11.422		0.999643	0.981589	0.967367	0.984881	1.01955	1.04697	1.02865	0.967744	1.02922	0.925803	1.21562	1.04074	0.954689	0.98021	1.02339	1.1659			0.317073	1	0.0189872		0.506476	0.844857	0.0301072		0.239397
383	sp|A5YM69|ARG35_HUMAN	A5YM69	ARHGEF35	Rho guanine nucleotide exchange factor 35 OS=Homo sapiens OX=9606 GN=ARHGEF35 PE=1 SV=1	3	9.75723	9.65717	11.2736	10.2634	10.8378	9.86474	9.62689	8.85491	10.1215	11.5499	8.9865	10.3465	10.1838	9.67851	9.91734	9.08012		0.949548	0.939811	1.09712	0.998805	1.05471	0.960011	0.936864	0.861737	0.985001	1.12401	0.874543	1.00689	0.991065	0.941887	0.96513	0.883653			0.050068	1	-0.00507518		0.693376	0.776891	-0.0444292		0.670229
384	sp|Q12774|ARHG5_HUMAN	Q12774	ARHGEF5	Rho guanine nucleotide exchange factor 5 OS=Homo sapiens OX=9606 GN=ARHGEF5 PE=1 SV=3	8	10.1621	9.5795	10.1453	10.1173	11.0601	9.39813	9.98952	9.05983	10.158	10.6758	9.84184	9.89846	10.3488	9.91763	9.54266	10.1051		1.00844	0.950624	1.00677	1.00399	1.09755	0.932626	0.991312	0.899054	1.00803	1.05941	0.976657	0.982276	1.02697	0.984179	0.946968	1.00278			1.69494	1	0.0851281		1.23066	0.719938	0.0721263		0.135419
385	sp|Q14155-5|ARHG7_HUMAN	Q14155-5	ARHGEF7	Isoform of Q14155, Isoform 5 of Rho guanine nucleotide exchange factor 7 OS=Homo sapiens OX=9606 GN=ARHGEF7	37	9.61296	10.0114	9.43333	10.0863	9.82184	10.4031	10.0713	9.88981	10.1938	10.0012	10.1076	9.99159	9.81597	10.1487	10.151	10.26		0.971515	1.01178	0.953361	1.01935	0.992625	1.05137	1.01784	0.999495	1.03022	1.01076	1.0215	1.00978	0.992032	1.02566	1.02589	1.03691			0.104551	1	-0.00842513		0.417157	0.771223	-0.0517273		0.319567
386	sp|O14497|ARI1A_HUMAN	O14497	ARID1A	AT-rich interactive domain-containing protein 1A OS=Homo sapiens OX=9606 GN=ARID1A PE=1 SV=3	20	10.0941	9.65151	10.2534	10.4454	10.244	9.96466	9.96795	9.50399	10.2656	10.0853	10.1998	10.0013	10.249	9.22362	9.89112	9.95919		0.99854	0.954759	1.0143	1.03329	1.01337	0.985736	0.986062	0.940165	1.01551	0.997672	1.009	0.989363	1.01386	0.91243	0.978461	0.985195			0.347064	1	0.0293906		0.156985	0.946571	-0.0110697		0.519519
387	sp|Q8NFD5|ARI1B_HUMAN	Q8NFD5	ARID1B	AT-rich interactive domain-containing protein 1B OS=Homo sapiens OX=9606 GN=ARID1B PE=1 SV=3	13	9.80381	9.98504	10.1313	10.1359	9.87068	10.1297	9.85849	10.0596	10.0699	8.87601	10.4748	10.3013	9.84066	9.93055	10.275	10.2573		0.97946	0.997566	1.01218	1.01264	0.98614	1.01202	0.984923	1.00502	1.00604	0.886767	1.0465	1.02916	0.983142	0.992122	1.02654	1.02476			0.168139	1	-0.0567881		1.3042	0.675868	0.179952		0.931189
388	sp|Q68CP9|ARID2_HUMAN	Q68CP9	ARID2	AT-rich interactive domain-containing protein 2 OS=Homo sapiens OX=9606 GN=ARID2 PE=1 SV=2	13	10.1947	9.64186	9.7442	9.67777	9.73051	10.3417	9.99825	10.0681	10.0346	8.01106	12.2235	10.0385	9.54685	9.20503	9.79573	11.7476		1.03097	0.975062	0.985412	0.978694	0.984027	1.04584	1.0111	1.01817	1.01478	0.810143	1.23614	1.01517	0.965454	0.930886	0.990623	1.18801			0.473581	1	0.103948		0.494645	0.713996	0.0880622		0.0748635
389	sp|Q99856|ARI3A_HUMAN	Q99856	ARID3A	AT-rich interactive domain-containing protein 3A OS=Homo sapiens OX=9606 GN=ARID3A PE=1 SV=2	2	9.15299	9.90031	10.6907	11.4271	9.60566	9.00487	10.327	9.70858	9.2524	10.0041	10.4521	10.2807	9.97642	9.28756	10.3425	10.5869		0.918643	0.993648	1.07297	1.14689	0.964075	0.903776	1.03648	0.974404	0.92862	1.00406	1.04903	1.03183	1.00129	0.932149	1.03803	1.06256			0.442118	1	-0.0239571		0.203169	0.944134	-0.0114572		0.21148
390	sp|P29374|ARI4A_HUMAN	P29374	ARID4A	AT-rich interactive domain-containing protein 4A OS=Homo sapiens OX=9606 GN=ARID4A PE=1 SV=3	4	9.64415	9.95344	10.2451	10.5786	9.27272	10.3237	10.6929	9.15799	10.5594	9.83853	10.7194	10.3755	9.51646	9.22537	10.5049	9.39199		0.964131	0.995051	1.02421	1.05755	0.926999	1.03207	1.06898	0.91553	1.05563	0.983564	1.07162	1.03724	0.951366	0.922266	1.05018	0.938923			0.531022	1	0.054218		1.01839	0.712836	0.0832111		0.268207
391	sp|Q4LE39|ARI4B_HUMAN	Q4LE39	ARID4B	AT-rich interactive domain-containing protein 4B OS=Homo sapiens OX=9606 GN=ARID4B PE=1 SV=2	17	9.60618	9.86817	9.89923	10.2819	10.076	10.0686	10.2282	10.2655	10.1715	9.65778	10.2124	9.88521	9.80129	9.75291	10.0273	10.1979		0.96383	0.990117	0.993233	1.03163	1.01097	1.01023	1.02624	1.02998	1.02055	0.969007	1.02466	0.991827	0.983407	0.978553	1.00608	1.0232			0.506893	1	-0.0373066		1.6404	0.72124	-0.0716114		0.485254
392	sp|Q9Y4X5|ARI1_HUMAN	Q9Y4X5	ARIH1	E3 ubiquitin-protein ligase ARIH1 OS=Homo sapiens OX=9606 GN=ARIH1 PE=1 SV=2	31	10.1457	9.97542	9.87502	10.2346	9.75287	10.0247	10.0265	10.7053	9.96509	10.5564	8.76887	9.8724	10.1779	10.7159	10.0034	9.19977		1.01443	0.997403	0.987364	1.02332	0.975151	1.00233	1.00251	1.07038	0.99637	1.05549	0.876764	0.987102	1.01765	1.07144	1.00021	0.919849			0.930572	1	-0.124751		0.0173168	0.979579	0.00423353		0.848643
393	sp|O95376|ARI2_HUMAN	O95376	ARIH2	E3 ubiquitin-protein ligase ARIH2 OS=Homo sapiens OX=9606 GN=ARIH2 PE=1 SV=1	16	9.34514	10.208	9.9263	10.1894	9.26149	10.2575	9.97782	10.3369	10.2825	10.2733	9.35873	10.0878	9.92723	10.6834	10.0501	9.83446		0.947338	1.03481	1.00625	1.03292	0.938858	1.03983	1.01147	1.04788	1.04236	1.04142	0.948716	1.02262	1.00635	1.083	1.0188	0.996941			1.19628	1	0.219991		0.216872	0.778902	0.051558		1.0871
394	sp|Q96B23|ARK2N_HUMAN	Q96B23	ARK2N	Protein ARK2N OS=Homo sapiens OX=9606 GN=ARK2N PE=1 SV=3	18	10.1736	10.5072	9.80965	10.3572	9.9714	10.0266	9.67567	10.5301	10.3587	10.6447	8.95532	9.90747	10.0336	10.0262	9.37049	9.65222		1.00322	1.03612	0.967332	1.02132	0.983283	0.988726	0.95412	1.03837	1.02147	1.04968	0.883087	0.976979	0.989419	0.988684	0.924027	0.951809			0.0345668	1	0.00407421		0.13063	0.930433	-0.0157397		0.195345
395	sp|Q96B23-2|ARK2N_HUMAN	Q96B23-2	ARK2N	Isoform of Q96B23, Isoform 2 of Protein ARK2N OS=Homo sapiens OX=9606 GN=ARK2N	1	10.5069	9.9879	9.57362	9.5445	10.392	9.63835	10.4858	9.78194	10.2319	10.5202	9.47856	9.30009	9.5733	11.1186	10.3405	9.52587		1.05697	1.00476	0.963089	0.960159	1.04542	0.9696	1.05485	0.984046	1.02931	1.05831	0.953526	0.935573	0.963057	1.11852	1.04024	0.958286			0.439393	1	-0.0779182		0.948623	0.726933	-0.136274		0.584298
396	sp|P40616|ARL1_HUMAN	P40616	ARL1	ADP-ribosylation factor-like protein 1 OS=Homo sapiens OX=9606 GN=ARL1 PE=1 SV=1	9	9.31447	10.0126	9.14104	10.0001	9.81479	10.0349	10.0345	9.85113	9.51597	9.59023	11.3286	10.2574	9.76345	10.6056	9.9708	10.7645		0.958314	1.03014	0.94047	1.02885	1.00979	1.03243	1.03239	1.01353	0.979044	0.986685	1.16554	1.05532	1.00451	1.09115	1.02584	1.1075			0.964298	1	-0.0710743		0.717532	0.774904	-0.0462704		0.330897
397	sp|Q8N8R7|AL14E_HUMAN	Q8N8R7	ARL14EP	ARL14 effector protein OS=Homo sapiens OX=9606 GN=ARL14EP PE=1 SV=1	2	9.21836	10.4434	8.53921	10.3593	8.75054	10.4283	10.2521	10.5621	10.5249	8.81543	10.8034	9.96221	11.1544	9.12245	9.9627	11.1013		0.957932	1.08523	0.887358	1.07649	0.909318	1.08367	1.06536	1.09756	1.0937	0.916062	1.12264	1.03523	1.15911	0.947966	1.03528	1.1536			2.20449	1	-0.080651		2.11019	0.730244	-0.0628636		0.412919
398	sp|P0DKL9|A14EL_HUMAN	P0DKL9	ARL14EPL	ARL14 effector protein-like OS=Homo sapiens OX=9606 GN=ARL14EPL PE=1 SV=1	4	9.54672	10.3853	9.75278	10.5877	9.89501	9.67805	9.64947	10.0631	10.0584	11.7198	10.0371	10.8314	9.90885	8.63764	10.037	9.21173		0.957136	1.04121	0.977795	1.0615	0.992055	0.970303	0.967438	1.00891	1.00843	1.175	1.0063	1.08593	0.993443	0.865994	1.00629	0.92355			1.15355	1	-0.0906723		1.1445	0.720178	-0.0737678		0.151539
399	sp|P36404|ARL2_HUMAN	P36404	ARL2	ADP-ribosylation factor-like protein 2 OS=Homo sapiens OX=9606 GN=ARL2 PE=1 SV=4	14	9.63018	10.2733	9.62896	9.99611	9.74337	10.5517	10.0853	10.4315	10.1063	9.52959	9.57441	9.94157	9.6585	10.3649	10.2855	10.1988		0.965858	1.03036	0.965736	1.00256	0.977211	1.05828	1.0115	1.04623	1.01362	0.95577	0.960265	0.997089	0.968699	1.03955	1.03158	1.02289			0.153516	1	0.0371441		0.218702	0.787809	0.048521		0.0398211
400	sp|Q9Y2Y0|AR2BP_HUMAN	Q9Y2Y0	ARL2BP	ADP-ribosylation factor-like protein 2-binding protein OS=Homo sapiens OX=9606 GN=ARL2BP PE=1 SV=1	2	9.63631	9.57646	11.1566	10.8192	10.0499	9.76555	9.30058	10.3086	9.72796	10.3576	9.34774	10.2996	9.77172	10.0395	10.2345	9.608		0.94777	0.941884	1.0973	1.06411	0.988451	0.960482	0.914751	1.0139	0.956785	1.01871	0.919388	1.01301	0.961089	0.987428	1.00661	0.944986			0.33251	1	0.103965		0.34897	0.725828	-0.164508		0.577903
401	sp|P36405|ARL3_HUMAN	P36405	ARL3	ADP-ribosylation factor-like protein 3 OS=Homo sapiens OX=9606 GN=ARL3 PE=1 SV=2	20	10.1725	10.4076	10.1828	10.0556	10.222	9.78265	9.96477	10.4407	10.0151	10.6415	9.0496	9.68082	10.1769	10.2692	9.6077	9.33058		1.00348	1.02668	1.0045	0.991953	1.00836	0.965025	0.982991	1.02994	0.987957	1.04975	0.892712	0.954981	1.00391	1.01302	0.947767	0.92043			1.18387	1	-0.10752		0.309756	0.81431	-0.0395183		0.578065
402	sp|Q9Y689|ARL5A_HUMAN	Q9Y689	ARL5A	ADP-ribosylation factor-like protein 5A OS=Homo sapiens OX=9606 GN=ARL5A PE=1 SV=1	4	9.76566	9.69167	9.42962	10.2026	9.48161	10.3011	10.196	10.2185	10.1282	8.28411	11.4601	10.3107	9.7284	9.69347	9.63777	11.4705		0.995274	0.987732	0.961026	1.0398	0.966325	1.04984	1.03914	1.04143	1.03222	0.84428	1.16796	1.05082	0.991476	0.987916	0.98224	1.16902			0.380452	1	-0.175181		0.213502	0.775303	-0.0556728		0.256796
403	sp|Q66PJ3|AR6P4_HUMAN	Q66PJ3	ARL6IP4	ADP-ribosylation factor-like protein 6-interacting protein 4 OS=Homo sapiens OX=9606 GN=ARL6IP4 PE=1 SV=3	7	10.2209	10.4027	10.1554	9.78919	10.2348	9.66864	10.1387	10.1436	9.22719	9.67861	9.77008	9.94123	10.0224	9.99145	10.3154	10.2996		1.01412	1.03215	1.00762	0.971284	1.0155	0.959322	1.00596	1.00645	0.915522	0.960311	0.969387	0.986369	0.994424	0.991352	1.0235	1.02192			2.04628	1	0.323383		1.91115	0.83925	0.338593		0.054035
404	sp|Q66PJ3-2|AR6P4_HUMAN	Q66PJ3-2	ARL6IP4	Isoform of Q66PJ3, Isoform 2 of ADP-ribosylation factor-like protein 6-interacting protein 4 OS=Homo sapiens OX=9606 GN=ARL6IP4	1	8.87693	9.42346	10.865	10.456	8.47398	9.04323	10.8177	7.76121	11.9514	10.6601	8.80428	12.4421	7.48784	12.6493	10.4595	9.82788		0.932147	0.989536	1.14091	1.09796	0.889834	0.94961	1.13594	0.814987	1.25499	1.1194	0.924517	1.30651	0.786282	1.32828	1.09833	1.032			0.364347	1	-0.0394397		0.300515	0.802504	-0.0417593		0.0165305
405	sp|Q96BM9|ARL8A_HUMAN	Q96BM9	ARL8A	ADP-ribosylation factor-like protein 8A OS=Homo sapiens OX=9606 GN=ARL8A PE=1 SV=1	10	8.76058	10.0572	9.86905	9.99029	9.73602	9.61012	9.62226	10.7359	9.19014	10.2975	10.8665	10.6372	9.7507	10.962	9.94849	9.96608		0.905904	1.03998	1.02053	1.03306	1.00677	0.993752	0.995007	1.11017	0.950324	1.06483	1.12367	1.09996	1.00829	1.13355	1.02874	1.03056			1.65438	1	0.163914		1.72965	0.687505	0.180464		0.0878377
406	sp|Q9NVJ2|ARL8B_HUMAN	Q9NVJ2	ARL8B	ADP-ribosylation factor-like protein 8B OS=Homo sapiens OX=9606 GN=ARL8B PE=1 SV=1	1	9.89251	9.57436	9.91879	10.0546	10.2968	8.75656	10.288	11.2344	9.8376	9.8095	10.3391	8.71121	10.2456	8.69371	9.94122	12.4062		1.01473	0.982094	1.01742	1.03135	1.0562	0.898208	1.05529	1.15237	1.0091	1.00621	1.06053	0.893556	1.05094	0.891761	1.01972	1.27257			0.18461	1	0.0222239		0.0203419	0.978327	-0.00390907		0.178084
407	sp|Q9NVT9|ARMC1_HUMAN	Q9NVT9	ARMC1	Armadillo repeat-containing protein 1 OS=Homo sapiens OX=9606 GN=ARMC1 PE=1 SV=1	5	9.84592	10.7742	10.9443	8.94894	10.1009	9.76496	9.33084	9.90379	7.69658	8.95222	11.9544	10.0675	10.8807	12.1067	9.75696	8.97113		0.978409	1.07065	1.08756	0.889275	1.00374	0.970364	0.927225	0.98416	0.764825	0.8896	1.18793	1.00043	1.08124	1.20307	0.969569	0.89148			0.0385543	1	0.0161446		0.816119	0.690318	0.244976		0.795322
408	sp|Q6NXE6|ARMC6_HUMAN	Q6NXE6	ARMC6	Armadillo repeat-containing protein 6 OS=Homo sapiens OX=9606 GN=ARMC6 PE=1 SV=2	12	9.71025	10.181	10.1289	9.86672	9.56508	10.4187	10.2383	9.91537	9.63831	8.8918	11.1005	10.3629	9.52139	9.62786	10.2192	10.6138		0.973124	1.0203	1.01508	0.988805	0.958576	1.04412	1.02605	0.993681	0.965915	0.891103	1.11245	1.03853	0.954198	0.964867	1.02413	1.06367			0.0952361	1	-0.0117942		1.23282	0.703633	-0.0954977		1.29889
409	sp|Q8IUR7|ARMC8_HUMAN	Q8IUR7	ARMC8	Armadillo repeat-containing protein 8 OS=Homo sapiens OX=9606 GN=ARMC8 PE=1 SV=2	10	9.91559	9.99141	9.75131	9.93997	9.46398	9.52869	10.4162	10.3378	9.96268	9.84673	10.4776	10.311	9.96696	9.84718	10.0761	10.1668		1.0154	1.02317	0.998582	1.0179	0.969158	0.975784	1.06667	1.05864	1.02023	1.00835	1.07296	1.05589	1.02067	1.0084	1.03185	1.04114			0.454729	1	0.0406472		0.551042	0.729129	-0.0740974		0.92771
410	sp|Q7Z3E5|ARMC9_HUMAN	Q7Z3E5	ARMC9	LisH domain-containing protein ARMC9 OS=Homo sapiens OX=9606 GN=ARMC9 PE=1 SV=3	2	9.59163	9.82722	10.6859	10.2315	9.15765	11.0147	9.38584	10.3367	10.4665	8.35142	10.4687	9.93328	9.50303	10.2686	10.2032	10.5742		0.951101	0.974462	1.0596	1.01455	0.908068	1.09222	0.930694	1.02498	1.03785	0.828122	1.03807	0.984978	0.942315	1.01823	1.01174	1.04853			0.498722	1	-0.0756734		0.764894	0.731925	-0.0678685		0.0389885
411	sp|Q9UH62|ARMX3_HUMAN	Q9UH62	ARMCX3	Armadillo repeat-containing X-linked protein 3 OS=Homo sapiens OX=9606 GN=ARMCX3 PE=1 SV=1	10	10.1958	10.1579	10.0628	10.1752	9.63644	10.1468	9.94806	10.1732	9.62379	9.48951	10.7354	10.4079	9.87121	9.08196	10.063	10.2311		1.01325	1.00948	1.00003	1.0112	0.95766	1.00838	0.988629	1.011	0.956403	0.943059	1.06687	1.03433	0.980991	0.902556	1.00005	1.01675			0.722513	1	-0.199138		0.376397	0.722856	-0.146576		0.128751
412	sp|Q5T2E6|ARMD3_HUMAN	Q5T2E6	ARMH3	Armadillo-like helical domain-containing protein 3 OS=Homo sapiens OX=9606 GN=ARMH3 PE=1 SV=1	9	10.3486	10.0643	10.1313	9.50696	9.68854	9.37648	9.71866	9.83022	9.81633	10.8712	9.47928	10.6709	10.5873	10.4709	10.2521	9.18695		1.05033	1.02148	1.02828	0.964909	0.983339	0.951666	0.986396	0.997719	0.996309	1.10337	0.9621	1.08305	1.07456	1.06275	1.04054	0.93243			0.40488	1	-0.0308939		0.426354	0.827727	-0.034973		0.0364234
413	sp|Q9H993|ARMT1_HUMAN	Q9H993	ARMT1	Damage-control phosphatase ARMT1 OS=Homo sapiens OX=9606 GN=ARMT1 PE=1 SV=1	18	9.51988	10.7094	9.73699	10.6164	9.36972	10.2417	10.3123	10.3986	9.46917	9.24792	10.2865	10.072	10.0739	9.37884	9.85645	10.7103		0.94892	1.06749	0.970561	1.05822	0.933953	1.02087	1.02791	1.03651	0.943865	0.921811	1.02534	1.00395	1.00414	0.934862	0.982468	1.06758			0.0267436	0.998577	0.00277269		1.15378	0.761273	-0.0523226		0.826861
414	sp|P27540|ARNT_HUMAN	P27540	ARNT	Aryl hydrocarbon receptor nuclear translocator OS=Homo sapiens OX=9606 GN=ARNT PE=1 SV=1	8	9.92399	9.53308	10.0699	9.68242	9.72245	9.60253	9.85001	10.1157	10.2797	10.9788	9.01743	10.1687	10.2985	10.5656	11.1334	9.05769		1.01725	0.977177	1.0322	0.992486	0.996589	0.984296	1.00966	1.0369	1.05371	1.12537	0.924321	1.04234	1.05563	1.08302	1.14122	0.928449			0.0698096	1	0.0112702		0.0260961	0.972711	-0.00538026		0.0838721
415	sp|Q92747|ARC1A_HUMAN	Q92747	ARPC1A	Actin-related protein 2/3 complex subunit 1A OS=Homo sapiens OX=9606 GN=ARPC1A PE=1 SV=2	15	9.9373	9.8499	9.94708	10.1628	10.1523	10.1889	9.95518	10.476	10.1431	10.1955	9.30607	9.58276	10.1981	10.3837	10.0655	9.45589		0.9898	0.981094	0.990774	1.01226	1.01121	1.01486	0.991581	1.04346	1.0103	1.01551	0.926926	0.954487	1.01578	1.03427	1.00256	0.941849			0.599271	1	-0.0498584		0.831097	0.717083	-0.110084		0.435354
416	sp|O15143|ARC1B_HUMAN	O15143	ARPC1B	Actin-related protein 2/3 complex subunit 1B OS=Homo sapiens OX=9606 GN=ARPC1B PE=1 SV=3	26	9.962	9.68613	10.1334	9.75764	10.4662	9.69395	9.57922	10.3367	10.1274	9.97277	9.95567	9.76705	10.3387	10.8644	9.81542	9.54323		1.00122	0.973492	1.01844	0.980679	1.05189	0.974277	0.962746	1.03888	1.01784	1.0023	1.00058	0.981625	1.03908	1.09191	0.986486	0.95913			0.00117563	0.999932	-0.000114294		0.0117983	0.991898	0.00115612		0.0215234
417	sp|O15144|ARPC2_HUMAN	O15144	ARPC2	Actin-related protein 2/3 complex subunit 2 OS=Homo sapiens OX=9606 GN=ARPC2 PE=1 SV=1	32	9.87245	10.1399	10.0195	10.0512	9.88832	9.99793	10.1463	10.3955	9.89881	10.2006	9.9737	9.63171	10.0098	10.327	10.0432	9.40393		0.987749	1.01451	1.00246	1.00564	0.989337	1.0003	1.01515	1.04008	0.990387	1.02059	0.997879	0.963663	1.00149	1.03323	1.00483	0.940874			1.28807	1	0.0794967		0.960162	0.711844	0.0815848		0.0190094
418	sp|O15145|ARPC3_HUMAN	O15145	ARPC3	Actin-related protein 2/3 complex subunit 3 OS=Homo sapiens OX=9606 GN=ARPC3 PE=1 SV=3	12	10.0268	10.3906	10.3499	9.99054	9.66531	9.7548	10.2395	10.159	10.1893	10.1531	9.8052	10.0281	10.1039	9.93709	9.73118	9.47564		0.999717	1.03599	1.03193	0.996098	0.963671	0.972594	1.02092	1.01289	1.01591	1.01231	0.977619	0.999843	1.00741	0.990769	0.970239	0.94476			0.609052	1	-0.141817		0.066424	0.903438	-0.028978		0.36629
419	sp|P59998|ARPC4_HUMAN	P59998	ARPC4	Actin-related protein 2/3 complex subunit 4 OS=Homo sapiens OX=9606 GN=ARPC4 PE=1 SV=3	25	9.9958	9.9286	9.74976	10.2197	9.87473	9.98929	10.2095	10.4145	10.5285	10.335	9.0311	9.83667	9.9794	10.2596	9.84124	9.80662		1.00363	0.996882	0.978926	1.02611	0.991474	1.00298	1.02508	1.04567	1.05711	1.03768	0.906769	0.987652	1.00198	1.03012	0.988111	0.984635			0.370548	1	-0.0399612		1.20788	0.726772	-0.0686112		0.268552
420	sp|O15511|ARPC5_HUMAN	O15511	ARPC5	Actin-related protein 2/3 complex subunit 5 OS=Homo sapiens OX=9606 GN=ARPC5 PE=1 SV=3	21	10.0911	10.2027	9.8759	10.7701	9.67545	9.87387	10.4838	10.1542	10.2343	10.2036	9.71377	9.88254	10.3183	9.44685	10.1859	8.88754		1.00095	1.01202	0.979603	1.0683	0.959721	0.979403	1.03991	1.00721	1.01515	1.01211	0.963522	0.980263	1.02348	0.937046	1.01035	0.881566			0.66022	1	-0.160264		0.569942	0.708171	-0.112196		0.143957
421	sp|Q9BPX5|ARP5L_HUMAN	Q9BPX5	ARPC5L	Actin-related protein 2/3 complex subunit 5-like protein OS=Homo sapiens OX=9606 GN=ARPC5L PE=1 SV=1	23	9.87299	10.2009	10.1517	9.97184	10.2307	10.3581	10.529	9.8532	9.95582	10.5505	9.1918	9.80919	10.2647	9.90964	9.85828	9.29158		0.974529	1.00689	1.00204	0.984286	1.00984	1.02241	1.03929	0.972576	0.982705	1.04141	0.907292	0.968232	1.0132	0.978147	0.973078	0.91714			0.391396	1	-0.0379241		0.169037	0.89538	0.0234794		0.632206
422	sp|Q7Z6K5|ARPIN_HUMAN	Q7Z6K5	ARPIN	Arpin OS=Homo sapiens OX=9606 GN=ARPIN PE=1 SV=1	13	10.0781	10.3832	9.96013	10.121	10.2057	10.1128	10.085	9.99188	10.1262	11.0089	8.53507	10.2933	10.2533	9.82023	9.5798	9.44547		0.99355	1.02363	0.981923	0.99778	1.00614	0.996977	0.994237	0.985054	0.998291	1.08531	0.841433	1.01477	1.01082	0.968132	0.944428	0.931185			0.427963	1	-0.0506729		0.00255559	0.99701	-0.000283799		0.463889
423	sp|P56211|ARP19_HUMAN	P56211	ARPP19	cAMP-regulated phosphoprotein 19 OS=Homo sapiens OX=9606 GN=ARPP19 PE=1 SV=2	9	10.3372	10.0292	11.3699	10.4028	11.2423	9.38821	10.4977	8.34001	10.162	11.7511	8.6799	9.73225	10.5122	9.53596	9.56594	8.4533		0.988107	0.958667	1.08682	0.994381	1.07463	0.897398	1.00346	0.797203	0.971368	1.12326	0.829692	0.930284	1.00484	0.911522	0.914387	0.808033			0.0968271	1	0.0223486		1.35968	0.716229	-0.1506		1.27086
424	sp|P49407|ARRB1_HUMAN	P49407	ARRB1	Beta-arrestin-1 OS=Homo sapiens OX=9606 GN=ARRB1 PE=1 SV=2	9	9.34186	10.1785	9.57943	10.2938	9.75388	10.0416	10.16	10.304	9.91708	10.3102	9.46669	10.4027	10.3025	10.2518	10.2125	9.48334		0.946984	1.03179	0.971067	1.04349	0.98875	1.01792	1.02992	1.04451	1.00529	1.04515	0.959638	1.05452	1.04436	1.03922	1.03524	0.961326			0.318214	1	-0.119012		0.498188	0.725714	-0.147897		0.0636433
425	sp|P32121|ARRB2_HUMAN	P32121	ARRB2	Beta-arrestin-2 OS=Homo sapiens OX=9606 GN=ARRB2 PE=1 SV=2	16	9.49576	9.83848	9.20648	10.4609	9.21729	10.5332	10.0986	10.6131	10.3864	9.97327	10.2785	10.4228	9.84723	9.59947	10.1645	9.86398		0.969745	1.00474	0.940202	1.06831	0.941305	1.0757	1.0313	1.08385	1.0607	1.01851	1.04968	1.06442	1.00564	0.980336	1.03803	1.00735			0.0224254	1	-0.00709821		0.0344266	0.962038	0.00921774		0.0662035
426	sp|Q8N5I2|ARRD1_HUMAN	Q8N5I2	ARRDC1	Arrestin domain-containing protein 1 OS=Homo sapiens OX=9606 GN=ARRDC1 PE=1 SV=1	6	10.1076	9.76387	9.66186	10.6579	9.74168	9.4564	10.7045	9.87456	9.84794	9.11336	10.3281	10.5967	9.67797	9.44241	10.4857	10.5393		1.02116	0.986425	0.97612	1.07675	0.984184	0.955363	1.08146	0.997609	0.994919	0.920706	1.04343	1.07056	0.977748	0.953949	1.05935	1.06477			0.442423	1	0.057432		0.906954	0.727586	0.0708518		0.078836
427	sp|P15289|ARSA_HUMAN	P15289	ARSA	Arylsulfatase A OS=Homo sapiens OX=9606 GN=ARSA PE=1 SV=3	3	9.70983	11.6224	9.85152	10.4215	11.1626	8.90628	8.61372	9.66646	10.4452	11.108	9.63805	9.67263	9.67382	11.7183	9.63847	8.15134		0.944627	1.13069	0.958411	1.01386	1.08596	0.866454	0.837991	0.940408	1.01617	1.08065	0.937644	0.941008	0.941123	1.14002	0.937685	0.793008			0.146193	1	0.0312802		0.0880579	0.935233	-0.0153542		0.236479
428	sp|P15848|ARSB_HUMAN	P15848	ARSB	Arylsulfatase B OS=Homo sapiens OX=9606 GN=ARSB PE=1 SV=1	3	10.3075	9.81167	11.1526	9.30155	9.98319	9.15657	10.5395	10.8533	9.58316	10.1763	9.64636	8.90066	9.67713	11.0973	10.1076	9.70574		1.0357	0.985883	1.12062	0.934625	1.00312	0.920058	1.05901	1.09054	0.962921	1.02252	0.969272	0.894344	0.972363	1.11506	1.01561	0.975239			0.672201	1	0.150932		0.501385	0.71943	0.128238		0.12374
429	sp|Q6UWY0|ARSK_HUMAN	Q6UWY0	ARSK	Arylsulfatase K OS=Homo sapiens OX=9606 GN=ARSK PE=1 SV=1	1	10.5577	11.6063	12.7339	9.35924	9.4618	9.53414	9.15091	10.005	11.4142	7.74992	10.369	10.267	8.22358	10.1503	9.69386	9.72318		1.00147	1.10094	1.2079	0.887791	0.897519	0.904381	0.868029	0.949043	1.08272	0.735136	0.983578	0.973902	0.780065	0.96283	0.919532	0.922314			0.53406	1	-0.1678		0.323418	0.70294	-0.124917		0.0920122
430	sp|Q13510|ASAH1_HUMAN	Q13510	ASAH1	Acid ceramidase OS=Homo sapiens OX=9606 GN=ASAH1 PE=1 SV=5	20	10.1768	10.1134	10.2218	9.71855	10.5767	9.26278	10.0205	9.91091	9.54356	10.6066	10.4387	9.85513	10.2479	10.294	9.8696	9.14302		1.0165	1.01016	1.02099	0.970722	1.05643	0.925199	1.00088	0.989936	0.953243	1.05942	1.04266	0.984365	1.0236	1.0282	0.98581	0.913237			0.479604	1	0.0836107		0.0807773	0.926426	0.0186577		0.270315
431	sp|Q9ULH1|ASAP1_HUMAN	Q9ULH1	ASAP1	Arf-GAP with SH3 domain, ANK repeat and PH domain-containing protein 1 OS=Homo sapiens OX=9606 GN=ASAP1 PE=1 SV=4	14	9.46751	9.87735	10.1954	9.92983	9.27946	10.0057	10.9058	10.009	9.98953	10.2109	10.3581	10.1324	9.59521	9.68977	10.2101	10.144		0.966808	1.00866	1.04114	1.01402	0.947605	1.02176	1.11368	1.02211	1.02012	1.04272	1.05775	1.03471	0.979849	0.989506	1.04264	1.03589			0.0256838	1	-0.00361789		1.43424	0.721387	0.108984		1.24345
432	sp|O43150|ASAP2_HUMAN	O43150	ASAP2	Arf-GAP with SH3 domain, ANK repeat and PH domain-containing protein 2 OS=Homo sapiens OX=9606 GN=ASAP2 PE=1 SV=3	5	9.82074	9.8597	10.1266	9.6796	9.99967	10.1765	9.70562	10.4715	9.68833	9.9094	10.2548	9.99037	9.48369	10.4871	10.1815	10.165		0.987625	0.991542	1.01838	0.973431	1.00562	1.0234	0.976047	1.05307	0.974308	0.99654	1.03127	1.00468	0.953729	1.05464	1.0239	1.02224			0.773626	1	-0.0981714		0.0214379	0.974914	-0.00492783		0.678704
433	sp|Q8TDY4|ASAP3_HUMAN	Q8TDY4	ASAP3	Arf-GAP with SH3 domain, ANK repeat and PH domain-containing protein 3 OS=Homo sapiens OX=9606 GN=ASAP3 PE=1 SV=1	1	11.3783	10.6998	9.04363	12.8246	10.5364	11.3375	8.2209	9.48498	11.041	10.5229	9.76088	9.1683	6.40711	8.96832	10.5503	10.055		1.03722	0.97537	0.824394	1.16905	0.960472	1.03349	0.749396	0.864627	1.00647	0.959244	0.889777	0.835759	0.584056	0.817529	0.961741	0.916591			0.192017	1	-0.0154275		0.918063	0.750907	-0.0572817		0.467736
434	sp|Q8WWX0|ASB5_HUMAN	Q8WWX0	ASB5	Ankyrin repeat and SOCS box protein 5 OS=Homo sapiens OX=9606 GN=ASB5 PE=1 SV=1	4	9.65176	9.98501	8.56415	10.4747	9.42459	10.7711	10.283	11.127	9.68645	9.80347	9.53053	10.118	10.1131	9.09808	10.9328	10.4362		0.98368	1.01764	0.872834	1.06756	0.960527	1.09776	1.04802	1.13403	0.987216	0.999142	0.971325	1.0312	1.03069	0.927251	1.11424	1.06363			0.124782	1	0.0256422		0.0809721	0.937421	0.0151135		0.0494581
435	sp|Q9NWX5|ASB6_HUMAN	Q9NWX5	ASB6	Ankyrin repeat and SOCS box protein 6 OS=Homo sapiens OX=9606 GN=ASB6 PE=1 SV=1	4	9.6544	9.74882	10.6002	9.77872	8.93375	9.9248	10.4518	9.98949	10.2338	9.71745	9.99451	9.91396	10.415	10.6123	10.0504	9.98063		0.987819	0.99748	1.08459	1.00054	0.914083	1.01549	1.06941	1.0221	1.0471	0.99427	1.02262	1.01438	1.06564	1.08583	1.02834	1.0212			0.584491	1	-0.0564153		0.973098	0.711405	-0.10315		0.403379
436	sp|Q96DX5|ASB9_HUMAN	Q96DX5	ASB9	Ankyrin repeat and SOCS box protein 9 OS=Homo sapiens OX=9606 GN=ASB9 PE=1 SV=1	2	10.4075	8.23748	10.6043	11.3885	9.83986	8.52919	8.65621	8.81712	11.532	11.8592	11.5182	7.29516	10.6325	10.9865	10.9965	8.6997		1.05827	0.837611	1.07828	1.15802	1.00055	0.867274	0.880189	0.896551	1.1726	1.20588	1.1712	0.741793	1.08115	1.11714	1.11816	0.884612			0.218762	1	-0.0208823		0.188132	0.943987	-0.0118502		0.0915566
437	sp|Q8N9N2|ASCC1_HUMAN	Q8N9N2	ASCC1	Activating signal cointegrator 1 complex subunit 1 OS=Homo sapiens OX=9606 GN=ASCC1 PE=1 SV=1	7	10.0132	10.3545	9.20491	10.1284	9.53628	10.5896	9.79695	9.94804	9.75416	10.1092	10.2886	10.0154	9.88381	9.80229	9.86715	10.7076		1.00422	1.03844	0.923156	1.01577	0.956388	1.06202	0.98253	0.997684	0.978239	1.01384	1.03184	1.00444	0.991241	0.983067	0.989571	1.07386			0.257007	1	0.0201394		0.486596	0.838177	-0.032196		0.819394
438	sp|Q9H1I8|ASCC2_HUMAN	Q9H1I8	ASCC2	Activating signal cointegrator 1 complex subunit 2 OS=Homo sapiens OX=9606 GN=ASCC2 PE=1 SV=3	7	9.60209	9.81949	9.93568	10.3425	9.74963	10.0222	10.1637	9.51051	10.0493	9.17312	10.8003	10.476	9.17412	10.4079	10.2869	10.4866		0.96874	0.990674	1.0024	1.04344	0.983626	1.01113	1.0254	0.959501	1.01386	0.925462	1.08963	1.0569	0.925563	1.05004	1.03783	1.05797			0.0303958	1	0.00567665		0.48828	0.716547	-0.0964143		0.653934
439	sp|Q8N3C0|ASCC3_HUMAN	Q8N3C0	ASCC3	Activating signal cointegrator 1 complex subunit 3 OS=Homo sapiens OX=9606 GN=ASCC3 PE=1 SV=3	25	10.0108	9.88376	9.39701	9.89501	9.65708	10.115	9.90649	9.72029	9.8982	8.85712	11.4788	10.2525	9.43437	9.43997	10.3033	11.7502		1.01876	1.00583	0.956297	1.00698	0.982764	1.02937	1.00814	0.989196	1.0073	0.901355	1.16815	1.04335	0.960099	0.960669	1.04853	1.19577			0.276019	1	-0.0617414		0.461573	0.722739	-0.0804173		0.07508
440	sp|L0R819|ASURF_HUMAN	L0R819	ASDURF	ASNSD1 upstream open reading frame protein OS=Homo sapiens OX=9606 GN=ASDURF PE=1 SV=1	9	10.9988	10.0872	10.9974	9.45937	10.3984	9.27321	9.73461	9.15708	10.7816	11.2091	9.52446	9.76228	10.7861	8.81935	9.84964	9.16128		1.07806	0.988711	1.07793	0.927171	1.01921	0.908924	0.954149	0.897541	1.05677	1.09868	0.933551	0.956862	1.05721	0.864439	0.965424	0.897953			0.602286	1	0.075109		0.718567	0.71978	0.0764527		0.0073228
441	sp|Q9Y294|ASF1A_HUMAN	Q9Y294	ASF1A	Histone chaperone ASF1A OS=Homo sapiens OX=9606 GN=ASF1A PE=1 SV=1	10	9.72043	9.97244	9.20128	10.1417	8.73444	10.1497	10.4237	10.3603	10.4868	10.827	9.59145	10.2583	10.9432	9.53499	10.1024	9.55186		1.00695	1.03306	0.953172	1.05059	0.904811	1.05142	1.0798	1.07324	1.08634	1.12158	0.993589	1.06267	1.13362	0.98774	1.04652	0.989488			1.19236	1	0.117006		0.854759	0.708404	0.102923		0.0798639
442	sp|Q9NVP2|ASF1B_HUMAN	Q9NVP2	ASF1B	Histone chaperone ASF1B OS=Homo sapiens OX=9606 GN=ASF1B PE=1 SV=1	7	9.77093	10.0199	10.2979	10.4199	9.91025	10.3106	10.1919	9.58345	10.1815	10.1031	9.62416	10.2654	9.82085	9.754	10.2883	9.45778		0.965355	0.989957	1.01742	1.02947	0.979119	1.01868	1.00695	0.946833	1.00592	0.99817	0.950855	1.01421	0.970287	0.963683	1.01647	0.934416			0.631445	1	-0.0451055		0.549704	0.770957	-0.0489262		0.0408936
443	sp|Q9UBL3|ASH2L_HUMAN	Q9UBL3	ASH2L	Set1/Ash2 histone methyltransferase complex subunit ASH2 OS=Homo sapiens OX=9606 GN=ASH2L PE=1 SV=1	16	9.34501	10.5138	9.11631	10.128	9.42781	10.8572	9.56478	10.5679	9.6986	10.2578	9.56722	10.6624	9.46059	10.1699	10.1089	10.5538		0.944131	1.06221	0.921025	1.02323	0.952496	1.0969	0.966334	1.06768	0.979854	1.03635	0.96658	1.07723	0.955807	1.02747	1.02131	1.06625			0.128224	1	-0.0187054		1.29831	0.702104	0.094056		1.09716
444	sp|P04424|ARLY_HUMAN	P04424	ASL	Argininosuccinate lyase OS=Homo sapiens OX=9606 GN=ASL PE=1 SV=4	29	10.1584	10.2667	9.64549	10.3621	10.1427	10.3067	10.3198	10.4189	10.1688	9.90215	9.29569	9.80982	9.7195	10.3006	10.0122	9.17045		1.00112	1.01179	0.950574	1.0212	0.999576	1.01574	1.01703	1.02679	1.00215	0.975868	0.916101	0.966769	0.957868	1.01514	0.986709	0.903758			0.0794244	1	0.0397137		0.14543	0.765004	-0.0753663		0.273909
445	sp|O95671|ASML_HUMAN	O95671	ASMTL	Probable bifunctional dTTP/UTP pyrophosphatase/methyltransferase protein OS=Homo sapiens OX=9606 GN=ASMTL PE=1 SV=3	22	9.74434	10.2522	9.63028	10.4411	9.80716	10.167	10.1929	10.3876	10.0838	9.41082	9.82577	9.8918	9.92749	10.0355	10.2232	9.97902		0.973752	1.0245	0.962354	1.04338	0.980029	1.01599	1.01857	1.03803	1.00768	0.940423	0.981889	0.988487	0.992054	1.00285	1.0216	0.997203			0.269706	1	-0.0328078		0.838493	0.719963	-0.0780166		0.313821
446	sp|P08243|ASNS_HUMAN	P08243	ASNS	Asparagine synthetase [glutamine-hydrolyzing] OS=Homo sapiens OX=9606 GN=ASNS PE=1 SV=4	29	9.96077	10.1989	9.80162	10.2876	9.57613	10.0811	10.285	10.531	9.59098	9.7597	9.59573	9.99014	9.45959	10.5077	10.1967	10.1774		0.997638	1.02149	0.981698	1.03037	0.959113	1.00969	1.03011	1.05475	0.960602	0.977499	0.961077	1.00058	0.947442	1.05242	1.02127	1.01933			0.568699	1	-0.0836806		1.03107	0.702429	-0.177259		0.441659
447	sp|Q9NWL6|ASND1_HUMAN	Q9NWL6	ASNSD1	Asparagine synthetase domain-containing protein 1 OS=Homo sapiens OX=9606 GN=ASNSD1 PE=1 SV=2	2	9.67833	10.2791	11.4744	9.5476	10.4593	9.93286	8.81265	9.51716	7.93776	7.60785	14.5643	11.0069	10.8199	8.18068	9.34465	10.8366		0.946203	1.00494	1.1218	0.933422	1.02256	0.971087	0.861569	0.930446	0.776035	0.743782	1.42388	1.07609	1.05781	0.799785	0.91358	1.05944			0.00137632	1	-0.000162213		0.17495	0.91361	-0.0206717		0.141111
448	sp|Q12797|ASPH_HUMAN	Q12797	ASPH	Aspartyl/asparaginyl beta-hydroxylase OS=Homo sapiens OX=9606 GN=ASPH PE=1 SV=3	8	9.66368	10.2253	10.7537	8.91656	9.84715	9.74704	9.24338	9.85701	9.34418	8.61596	12.9558	9.89895	10.3197	9.19773	9.86566	11.5482		0.980199	1.03717	1.09076	0.904417	0.998808	0.988654	0.937567	0.999808	0.947791	0.873927	1.31413	1.00406	1.04674	0.932937	1.00069	1.17135			0.329685	1	0.0392235		0.746091	0.728696	0.0697033		0.228738
449	sp|Q9BZE9|ASPC1_HUMAN	Q9BZE9	ASPSCR1	Tether containing UBX domain for GLUT4 OS=Homo sapiens OX=9606 GN=ASPSCR1 PE=1 SV=1	15	9.76016	9.89598	9.62832	10.365	9.43405	10.4684	10.2571	10.0836	10.1831	10.0288	9.69303	10.1761	10.1246	9.73835	10.3529	9.81045		0.983359	0.997043	0.970076	1.0443	0.950502	1.05472	1.03343	1.01595	1.02597	1.01042	0.976595	1.02526	1.02007	0.981161	1.04308	0.988425			2.01313	1	-0.0808185		0.902772	0.780044	-0.0417936		0.68811
450	sp|Q7L266|ASGL1_HUMAN	Q7L266	ASRGL1	Isoaspartyl peptidase/L-asparaginase OS=Homo sapiens OX=9606 GN=ASRGL1 PE=1 SV=2	16	10.2752	9.84462	11.1106	9.89797	11.2408	9.86387	9.83804	9.68096	10.0432	10.394	8.86283	9.47042	9.76015	10.4472	9.70802	9.562		0.990653	0.949136	1.0712	0.95428	1.08374	0.950992	0.948502	0.933358	0.968284	1.0021	0.854481	0.91306	0.940993	1.00724	0.935967	0.921889			0.288865	1	-0.0167031		0.0161215	0.992109	0.00115031		0.335071
451	sp|P00966|ASSY_HUMAN	P00966	ASS1	Argininosuccinate synthase OS=Homo sapiens OX=9606 GN=ASS1 PE=1 SV=2	30	10.0429	9.86865	9.90093	9.72127	9.98682	10.2323	10.1195	10.0145	9.95789	9.3348	10.4739	10.0297	9.52334	10.2794	9.87532	10.6388		1.00844	0.990948	0.994189	0.976149	1.00281	1.02746	1.01614	1.0056	0.999909	0.937342	1.05172	1.00712	0.956274	1.03219	0.991618	1.06829			0.187288	1	0.0846416		0.538498	0.723365	0.130385		0.0908241
452	sp|O75129|ASTN2_HUMAN	O75129	ASTN2	Astrotactin-2 OS=Homo sapiens OX=9606 GN=ASTN2 PE=1 SV=2	1	10.5454	9.36207	8.28505	8.64853	10.313	9.72725	9.88269	10.9741	9.50094	6.15884	10.4134	10.76	10.4084	9.99959	11.5244	13.4962		1.11236	0.987536	0.87393	0.91227	1.08785	1.02606	1.04245	1.15758	1.00218	0.649651	1.09843	1.13499	1.09791	1.05478	1.21563	1.42362			0.142905	1	0.0643422		0.0305519	0.956692	0.0112627		0.12661
453	sp|Q8IXJ9|ASXL1_HUMAN	Q8IXJ9	ASXL1	Polycomb group protein ASXL1 OS=Homo sapiens OX=9606 GN=ASXL1 PE=1 SV=4	1	10.1987	10.6319	10.5682	11.0204	8.68061	8.74026	10.9688	9.80517	10.6826	9.94531	10.6273	9.80901	9.39788	9.62541	9.63375	9.66463		1.02259	1.06603	1.05965	1.10499	0.87038	0.876361	1.09981	0.983137	1.07112	0.997188	1.06557	0.983522	0.942298	0.965113	0.965949	0.969045			0.31818	1	0.0391495		0.142087	0.923531	0.0170259		0.182202
454	sp|Q5SQI0|ATAT_HUMAN	Q5SQI0	ATAT1	Alpha-tubulin N-acetyltransferase 1 OS=Homo sapiens OX=9606 GN=ATAT1 PE=1 SV=1	1	8.78065	8.58731	10.0968	8.79711	9.07456	8.60203	10.37	11.286	8.94317	7.36892	13.8386	11.4373	9.67884	9.67925	11.2384	12.2211		0.976741	0.955234	1.12314	0.978572	1.00944	0.956872	1.15354	1.25543	0.99482	0.819704	1.53938	1.27226	1.07665	1.0767	1.25013	1.35945			0.791837	1	0.0545441		0.486312	0.801693	0.03937		0.166874
455	sp|O95260|ATE1_HUMAN	O95260	ATE1	Arginyl-tRNA--protein transferase 1 OS=Homo sapiens OX=9606 GN=ATE1 PE=1 SV=2	23	9.67702	9.79678	9.6602	10.4907	9.83073	9.94434	10.2318	9.95793	10.0878	9.66718	10.2148	10.2336	10.3208	9.7473	10.0965	10.0424		0.97748	0.989578	0.975781	1.05967	0.993007	1.00448	1.03352	1.00585	1.01898	0.976487	1.0318	1.0337	1.04251	0.984579	1.01985	1.01439			0.222455	1	0.0362138		0.207457	0.786298	0.050046		0.0507467
456	sp|O95260-2|ATE1_HUMAN	O95260-2	ATE1	Isoform of O95260, Isoform ATE1-2 of Arginyl-tRNA--protein transferase 1 OS=Homo sapiens OX=9606 GN=ATE1	3	9.7611	10.3676	10.1188	10.5705	9.8081	10.7909	10.3675	10.0987	9.88347	9.44611	10.2555	10.2414	9.1477	9.63069	9.58279	9.9292		0.953591	1.01284	0.988534	1.03266	0.958182	1.05419	1.01284	0.986567	0.965545	0.922818	1.00189	1.00051	0.893666	0.94085	0.936171	0.970012			0.176153	1	0.0331729		0.336257	0.764222	-0.0553617		0.572954
457	sp|P15336|ATF2_HUMAN	P15336	ATF2	Cyclic AMP-dependent transcription factor ATF-2 OS=Homo sapiens OX=9606 GN=ATF2 PE=1 SV=4	2	10.1205	10.6253	9.63521	10.598	8.85769	10.0176	9.83749	10.2879	10.6843	11.2954	9.41286	9.39632	10.163	9.9368	9.61989	9.51179		1.01451	1.06512	0.965868	1.06238	0.887927	1.0042	0.986145	1.03129	1.07103	1.13229	0.943579	0.941921	1.01878	0.9961	0.964332	0.953496			0.320915	1	-0.0257205		0.282782	0.900795	-0.0212476		0.0410202
458	sp|Q6VMQ6|MCAF1_HUMAN	Q6VMQ6	ATF7IP	Activating transcription factor 7-interacting protein 1 OS=Homo sapiens OX=9606 GN=ATF7IP PE=1 SV=3	9	10.3582	9.85813	10.5376	9.61625	11.0084	10.1625	10.0089	9.52082	9.3381	9.89824	10.5965	10.2066	10.0886	9.61945	9.59091	9.59071		1.00988	0.961126	1.02737	0.937543	1.07328	0.990805	0.975827	0.92824	0.910425	0.965036	1.03311	0.995098	0.983599	0.937855	0.935073	0.935053			0.049836	1	0.0147586		0.0969477	0.899423	-0.0259919		0.139478
459	sp|Q9BSB4|ATGA1_HUMAN	Q9BSB4	ATG101	Autophagy-related protein 101 OS=Homo sapiens OX=9606 GN=ATG101 PE=1 SV=1	8	9.79645	10.2381	10.7048	9.78977	9.73282	9.23285	9.89745	10.0702	9.98043	10.7008	9.12164	9.7572	10.8743	10.4621	10.2348	9.40622		0.987964	1.0325	1.07957	0.98729	0.981547	0.931125	0.998149	1.01557	1.00652	1.07917	0.91991	0.984006	1.09667	1.0551	1.03217	0.948609			0.255815	1	0.0866111		0.269164	0.724067	0.0944527		0.0206577
460	sp|O94817|ATG12_HUMAN	O94817	ATG12	Ubiquitin-like protein ATG12 OS=Homo sapiens OX=9606 GN=ATG12 PE=1 SV=1	4	10.0618	9.56716	11.0195	9.07934	11.0133	9.44257	10.4074	10.3153	9.45042	10.0125	9.61381	9.73706	10.6625	10.8206	9.52897	9.26787		1.00311	0.953797	1.09858	0.905164	1.09797	0.941377	1.03756	1.02838	0.942159	0.998199	0.958448	0.970736	1.063	1.07876	0.94999	0.92396			0.651083	1	0.1164		0.489826	0.763835	0.054357		0.284288
461	sp|O75143|ATG13_HUMAN	O75143	ATG13	Autophagy-related protein 13 OS=Homo sapiens OX=9606 GN=ATG13 PE=1 SV=1	10	9.42915	9.92504	9.96986	10.4189	9.62258	9.71359	9.89741	10.0034	10.1882	10.7436	8.82296	10.3916	11.0668	9.899	10.0459	9.86209		0.957611	1.00797	1.01253	1.05813	0.977256	0.986499	1.00517	1.01593	1.03469	1.0911	0.896048	1.05536	1.12393	1.00533	1.02025	1.00158			0.314272	1	-0.0220638		0.129289	0.972784	-0.00507363		0.246046
462	sp|Q676U5|A16L1_HUMAN	Q676U5	ATG16L1	Autophagy-related protein 16-1 OS=Homo sapiens OX=9606 GN=ATG16L1 PE=1 SV=2	14	10.1318	9.8593	9.51439	10.4168	9.56739	10.2574	10.0887	10.3876	10.072	10.5383	9.36738	10.0538	10.4131	9.62756	10.3185	9.38596		1.01747	0.990104	0.955468	1.04609	0.96079	1.03008	1.01314	1.04316	1.01146	1.05829	0.940704	1.00964	1.04572	0.966832	1.03622	0.94257			0.0454791	0.999801	0.00571773		0.26305	0.923494	0.0164602		0.0872467
463	sp|Q9NT62|ATG3_HUMAN	Q9NT62	ATG3	Ubiquitin-like-conjugating enzyme ATG3 OS=Homo sapiens OX=9606 GN=ATG3 PE=1 SV=1	11	9.42985	10.2068	10.0454	10.0837	9.62886	9.79917	10.2718	10.4717	9.98154	10.376	9.1603	9.9769	10.1642	10.7342	10.4538	9.21578		0.955829	1.03458	1.01822	1.02211	0.976	0.993263	1.04117	1.06144	1.01175	1.05173	0.928506	1.01128	1.03026	1.08804	1.05962	0.934129			0.39153	1	0.0254717		0.449591	0.761842	0.0575429		0.220834
464	sp|Q8WYN0|ATG4A_HUMAN	Q8WYN0	ATG4A	Cysteine protease ATG4A OS=Homo sapiens OX=9606 GN=ATG4A PE=1 SV=1	1	7.72364	7.98615	11.0721	10.8124	7.84703	11.0747	8.47299	10.5287	10.9816	10.5385	10.6506	10.3157	10.6038	9.84701	9.78123	11.7638		0.819976	0.847845	1.17546	1.1479	0.833075	1.17574	0.89953	1.11777	1.16585	1.11882	1.13071	1.09517	1.12575	1.0454	1.03842	1.24889			0.843607	1	-0.0772428		0.206883	0.854139	-0.0321553		0.337022
465	sp|Q9Y4P1|ATG4B_HUMAN	Q9Y4P1	ATG4B	Cysteine protease ATG4B OS=Homo sapiens OX=9606 GN=ATG4B PE=1 SV=2	13	9.54564	10.7606	10.6624	10.4372	10.5136	10.0047	9.33713	10.4199	9.51133	8.90608	10.0236	10.1059	10.1393	9.98428	9.60821	10.0401		0.924903	1.04262	1.03311	1.01129	1.01869	0.969384	0.904699	1.00962	0.921578	0.862934	0.97121	0.979185	0.98242	0.967403	0.930965	0.972813			0.0108055	0.999183	0.00296228		0.282524	0.792478	0.0445783		0.182937
466	sp|Q96DT6|ATG4C_HUMAN	Q96DT6	ATG4C	Cysteine protease ATG4C OS=Homo sapiens OX=9606 GN=ATG4C PE=1 SV=1	4	9.49538	9.45574	11.1729	10.1916	8.36343	9.75081	10.6592	10.074	10.5251	10.4706	9.60648	10.5897	9.92407	9.2795	10.6327	9.80876		0.975054	0.970983	1.14731	1.04655	0.858817	1.00128	1.09457	1.03447	1.08079	1.07519	0.986463	1.08743	1.01907	0.952886	1.09184	1.00723			0.656046	1	-0.0792121		0.276826	0.857483	-0.0301371		0.317696
467	sp|Q9H1Y0|ATG5_HUMAN	Q9H1Y0	ATG5	Autophagy protein 5 OS=Homo sapiens OX=9606 GN=ATG5 PE=1 SV=2	12	9.36505	9.59527	11.2158	10.1878	10.2625	10.0145	10.5695	10.481	9.67952	9.26996	9.88492	9.7437	10.2222	9.7956	10.117	9.59569		0.926607	0.949386	1.10973	1.00801	1.0154	0.990869	1.04578	1.03702	0.957722	0.917198	0.978045	0.964072	1.01142	0.969207	1.001	0.949427			0.134697	1	-0.0444525		0.396076	0.723719	-0.143833		0.35252
468	sp|O95352|ATG7_HUMAN	O95352	ATG7	Ubiquitin-like modifier-activating enzyme ATG7 OS=Homo sapiens OX=9606 GN=ATG7 PE=1 SV=1	18	9.81724	10.325	10.1625	10.0826	9.72053	9.91101	9.89601	10.5819	9.86041	9.80947	10.0384	10.0139	9.77095	10.1564	9.85316	10.0004		0.981414	1.03218	1.01593	1.00794	0.971746	0.990787	0.989288	1.05786	0.985729	0.980637	1.00352	1.00107	0.976787	1.01532	0.985005	0.999728			0.0454252	1	-0.00950431		0.209266	0.778341	-0.0528926		0.169512
469	sp|Q7Z3C6|ATG9A_HUMAN	Q7Z3C6	ATG9A	Autophagy-related protein 9A OS=Homo sapiens OX=9606 GN=ATG9A PE=1 SV=3	2	10.9114	10.1224	10.2217	9.24479	9.92079	8.64961	8.93314	9.479	9.00426	6.30374	16.1756	10.2722	10.2557	8.04196	8.95927	13.5045		1.1083	1.02817	1.03825	0.939024	1.00769	0.878569	0.907368	0.962813	0.914592	0.640291	1.64301	1.04338	1.0417	0.816849	0.910023	1.3717			0.415129	1	-0.0509744		0.105786	0.929675	-0.0167464		0.187214
470	sp|P31939|PUR9_HUMAN	P31939	ATIC	Bifunctional purine biosynthesis protein ATIC OS=Homo sapiens OX=9606 GN=ATIC PE=1 SV=3	32	10.1595	10.051	10.1132	10.1167	9.64523	9.97785	10.2035	10.0487	10.0673	9.60443	10.2141	9.86715	9.5914	10.2899	9.76509	10.2849		1.01488	1.00404	1.01025	1.0106	0.963502	0.996729	1.01928	1.00381	1.00566	0.959427	1.02033	0.985672	0.958125	1.0279	0.975476	1.0274			0.773488	1	0.0775007		0.397036	0.774658	-0.0492101		1.86725
471	sp|Q8NHH9|ATLA2_HUMAN	Q8NHH9	ATL2	Atlastin-2 OS=Homo sapiens OX=9606 GN=ATL2 PE=1 SV=2	1	10.0001	9.30912	10.4182	9.24767	9.52147	10.3551	10.5376	10.2683	12.1375	9.17752	11.5018	9.78741	9.41323	8.16685	9.62251	10.5356		1.01953	0.949076	1.06215	0.942811	0.970725	1.05571	1.07432	1.04687	1.23743	0.935659	1.17262	0.997838	0.95969	0.832619	0.981026	1.07412			0.269745	1	0.0182648		0.987114	0.763334	-0.0490214		1.25256
472	sp|Q6DD88|ATLA3_HUMAN	Q6DD88	ATL3	Atlastin-3 OS=Homo sapiens OX=9606 GN=ATL3 PE=1 SV=1	3	10.5868	10.2763	9.99288	9.59807	9.97337	10.6386	9.34813	10.0997	9.878	8.34893	11.3181	10.0862	8.92804	10.1533	9.85907	10.9144		1.0402	1.00969	0.981842	0.943051	0.979926	1.04529	0.918493	0.992337	0.970555	0.820318	1.11205	0.991012	0.877217	0.997607	0.968695	1.07239			0.355219	1	-0.0351221		0.826054	0.726166	-0.0721458		1.02383
473	sp|Q13315|ATM_HUMAN	Q13315	ATM	Serine-protein kinase ATM OS=Homo sapiens OX=9606 GN=ATM PE=1 SV=4	9	10.1371	9.90824	9.86218	10.0485	10.2454	10.0479	9.92161	10.0186	10.3692	9.72141	10.1694	10.0299	9.19808	9.93713	10.4776	9.90767		1.00951	0.986723	0.982137	1.00069	1.02029	1.00064	0.988055	0.997718	1.03263	0.968118	1.01273	0.998838	0.916001	0.9896	1.04342	0.986666			0.454014	1	0.120754		0.817113	0.698785	0.230249		0.349752
474	sp|P54259|ATN1_HUMAN	P54259	ATN1	Atrophin-1 OS=Homo sapiens OX=9606 GN=ATN1 PE=1 SV=3	5	9.31524	10.4741	10.4416	9.91717	10.3047	9.68779	11.0866	9.52242	10.4428	10.2401	9.15611	9.61845	10.4773	10.6155	9.39436	9.30577		0.929347	1.04496	1.04172	0.989399	1.02806	0.966515	1.10606	0.950017	1.04184	1.02162	0.913471	0.959597	1.04529	1.05907	0.93724	0.928402			0.089634	1	-0.0229777		0.335877	0.760725	0.0605597		0.458265
475	sp|O00244|ATOX1_HUMAN	O00244	ATOX1	Copper transport protein ATOX1 OS=Homo sapiens OX=9606 GN=ATOX1 PE=1 SV=1	8	13.989	7.47203	13.0785	8.59733	15.3576	7.1847	9.32265	6.32364	10.3646	15.9031	7.90764	7.68881	13.1921	7.57414	9.69241	6.35176		1.27794	0.682594	1.19476	0.785393	1.40297	0.656345	0.851653	0.577684	0.94684	1.45279	0.722388	0.702397	1.20514	0.691921	0.885432	0.580253			0.591058	1	-0.0460351		0.111481	0.95372	-0.00976805		0.714208
476	sp|P16615|AT2A2_HUMAN	P16615	ATP2A2	Sarcoplasmic/endoplasmic reticulum calcium ATPase 2 OS=Homo sapiens OX=9606 GN=ATP2A2 PE=1 SV=1	1	9.07287	10.1819	9.18277	9.00056	8.5337	10.4066	10.3138	8.6925	9.7171	7.40482	14.7633	9.60225	9.67272	8.99991	9.64166	14.8135		0.965569	1.0836	0.977265	0.957873	0.908188	1.10751	1.09763	0.925088	1.03413	0.788048	1.57117	1.02191	1.02941	0.957804	1.0261	1.57651			0.452264	1	-0.0403893		1.40912	0.710813	-0.0776433		0.523348
477	sp|P20648|ATP4A_HUMAN	P20648	ATP4A	Potassium-transporting ATPase alpha chain 1 OS=Homo sapiens OX=9606 GN=ATP4A PE=1 SV=5	2	8.11483	9.08711	8.99033	11.0496	8.87123	10.3112	9.605	7.06024	9.13695	10.8522	12.7326	11.8911	8.20831	8.89341	11.052	14.1439		0.862908	0.966298	0.956006	1.17498	0.943341	1.09646	1.02137	0.750766	0.971597	1.154	1.35394	1.26446	0.872849	0.9457	1.17524	1.50402			0.576058	1	0.137544		0.319898	0.739599	0.0728236		0.258415
478	sp|P25705|ATPA_HUMAN	P25705	ATP5F1A	ATP synthase subunit alpha, mitochondrial OS=Homo sapiens OX=9606 GN=ATP5F1A PE=1 SV=1	26	9.78775	9.78679	10.2624	9.64035	9.81366	10.3445	9.73056	9.52442	9.91407	8.85281	11.34	9.94211	9.82464	9.66405	9.86912	11.7028		0.984758	0.984662	1.03251	0.969928	0.987365	1.04078	0.979004	0.958264	0.997468	0.890693	1.14093	1.00029	0.98847	0.972312	0.992945	1.17744			0.854574	1	0.0673581		0.00999536	0.99186	0.00116301		0.848716
479	sp|P06576|ATPB_HUMAN	P06576	ATP5F1B	ATP synthase subunit beta, mitochondrial OS=Homo sapiens OX=9606 GN=ATP5F1B PE=1 SV=3	26	9.76258	10.3089	9.93747	9.91188	9.87654	10.1106	10.2871	10.2198	9.96147	9.68124	10.1362	10.124	9.86066	9.78029	9.92682	10.1144		0.977757	1.03247	0.995273	0.99271	0.98917	1.01262	1.03029	1.02355	0.997677	0.969611	1.01518	1.01395	0.987581	0.979531	0.994207	1.01299			0.637479	1	0.0339591		0.599197	0.732587	-0.0706473		0.919487
480	sp|P30049|ATPD_HUMAN	P30049	ATP5F1D	ATP synthase subunit delta, mitochondrial OS=Homo sapiens OX=9606 GN=ATP5F1D PE=1 SV=2	2	11.3137	9.97193	12.5831	8.00309	10.8246	8.17995	8.3029	9.67616	9.10401	14.0189	8.69065	8.83438	10.7326	10.2994	10.8943	8.57041		1.11509	0.982837	1.2402	0.788787	1.06687	0.806218	0.818337	0.953686	0.897294	1.38171	0.856554	0.87072	1.05781	1.01511	1.07374	0.844702			0.252441	1	-0.0729847		0.734859	0.730373	-0.145216		0.22975
481	sp|Q9UII2|ATIF1_HUMAN	Q9UII2	ATP5IF1	ATPase inhibitor, mitochondrial OS=Homo sapiens OX=9606 GN=ATP5IF1 PE=1 SV=1	11	10.0966	10.9505	9.24356	9.95395	10.1881	10.7097	10.1406	10.4852	9.87088	11.3837	8.10102	9.5886	10.0105	10.5193	9.31134	9.44638		0.990798	1.07459	0.907085	0.976796	0.999774	1.05096	0.995113	1.02893	0.968645	1.1171	0.794966	0.940944	0.982345	1.03228	0.913736	0.926988			0.460821	1	-0.0335847		0.108619	0.937697	-0.0138576		0.188902
482	sp|O75947|ATP5H_HUMAN	O75947	ATP5PD	ATP synthase subunit d, mitochondrial OS=Homo sapiens OX=9606 GN=ATP5PD PE=1 SV=3	3	10.9706	8.98266	14.0192	9.48661	10.969	9.21246	10.4318	6.80437	8.78299	11.4572	9.28912	9.04143	11.1557	9.89392	11.129	8.3739		1.0343	0.846881	1.32173	0.894393	1.03415	0.868546	0.983507	0.641513	0.828056	1.08018	0.875773	0.852422	1.05176	0.932794	1.04924	0.789487			0.0672623	1	-0.00645588		0.591173	0.752269	0.0599372		0.702893
483	sp|Q93050|VPP1_HUMAN	Q93050	ATP6V0A1	V-type proton ATPase 116 kDa subunit a 1 OS=Homo sapiens OX=9606 GN=ATP6V0A1 PE=1 SV=3	2	9.65089	9.56794	9.61869	8.49547	8.30062	7.75082	8.71107	10.166	10.3419	8.31015	16.0604	9.64515	8.18885	8.92116	9.7836	16.4873		1.08469	1.07536	1.08107	0.954826	0.932926	0.871133	0.979057	1.14258	1.16235	0.933997	1.80507	1.08404	0.920364	1.00267	1.0996	1.85304			0.264654	1	0.0266568		0.963021	0.764514	0.0499702		0.220208
484	sp|P61421|VA0D1_HUMAN	P61421	ATP6V0D1	V-type proton ATPase subunit d 1 OS=Homo sapiens OX=9606 GN=ATP6V0D1 PE=1 SV=1	2	9.03341	9.09411	8.08677	9.88023	7.85421	9.57858	11.1523	9.40507	8.68635	9.75165	14.1643	11.1235	8.53898	9.51732	9.6748	14.4584		1.01258	1.01938	0.906465	1.1075	0.880397	1.07369	1.25009	1.05424	0.973673	1.09308	1.58771	1.24686	0.957154	1.06682	1.08447	1.62067			0.393707	1	0.0363278		1.16396	0.71148	0.0786655		0.385074
485	sp|P38606|VATA_HUMAN	P38606	ATP6V1A	V-type proton ATPase catalytic subunit A OS=Homo sapiens OX=9606 GN=ATP6V1A PE=1 SV=2	26	10.8255	10.4458	11.2515	9.13751	10.5538	9.286	9.45299	10.4237	8.87815	8.55195	12.666	9.51789	11.019	8.39007	9.65844	9.94182		1.05614	1.0191	1.0977	0.891464	1.02964	0.90595	0.922243	1.01695	0.866161	0.834336	1.23571	0.928574	1.07502	0.818543	0.942286	0.969933			0.346391	1	-0.0553903		0.118182	0.915088	-0.0215498		0.330385
486	sp|P21281|VATB2_HUMAN	P21281	ATP6V1B2	V-type proton ATPase subunit B, brain isoform OS=Homo sapiens OX=9606 GN=ATP6V1B2 PE=1 SV=3	42	10.0887	10.0429	9.84021	10.1978	9.94905	10.1303	9.94646	10.5996	9.93657	10.0736	9.31705	9.78547	10.0117	10.1278	10.0476	9.90518		1.0047	1.00014	0.979955	1.01557	0.990794	1.00884	0.990536	1.05558	0.989551	1.0032	0.927856	0.974504	0.997035	1.0086	1.00061	0.986426			0.0785672	1	0.00708139		0.237667	0.923406	0.0161925		0.141972
487	sp|P21283|VATC1_HUMAN	P21283	ATP6V1C1	V-type proton ATPase subunit C 1 OS=Homo sapiens OX=9606 GN=ATP6V1C1 PE=1 SV=4	16	9.77592	10.5956	9.79227	10.5553	9.02083	10.0873	9.96772	11.003	10.0487	9.90149	9.21551	10.2065	9.84047	10.1159	10.0117	9.86172		0.980414	1.06262	0.982054	1.05858	0.904688	1.01164	0.999649	1.10348	1.00777	0.993008	0.924212	1.0236	0.986888	1.01451	1.00406	0.989019			0.79	1	-0.125967		0.0311179	0.971805	-0.00662405		0.60391
488	sp|Q9Y5K8|VATD_HUMAN	Q9Y5K8	ATP6V1D	V-type proton ATPase subunit D OS=Homo sapiens OX=9606 GN=ATP6V1D PE=1 SV=1	14	10.3381	10.016	10.6403	10.4549	9.78836	9.47202	10.3924	10.2567	10.6601	10.0856	9.16564	10.3383	9.59448	9.80974	9.52528	9.4621		1.02173	0.989894	1.05159	1.03327	0.967392	0.936128	1.02709	1.01367	1.05355	0.996766	0.905848	1.02174	0.94823	0.969505	0.941392	0.935148			0.0416897	1	0.00775203		0.977088	0.714532	0.103787		0.685767
489	sp|P36543|VATE1_HUMAN	P36543	ATP6V1E1	V-type proton ATPase subunit E 1 OS=Homo sapiens OX=9606 GN=ATP6V1E1 PE=1 SV=1	13	9.54539	10.7471	10.7075	10.4617	9.78723	9.52098	10.02	9.90463	10.0362	8.95852	11.2314	10.281	10.5124	8.89145	10.0851	9.30927		0.942445	1.0611	1.05719	1.03291	0.966323	0.940036	0.989307	0.977915	0.990909	0.884502	1.10891	1.01507	1.03792	0.87788	0.995737	0.919133			0.612934	1	-0.0245307		0.133614	0.926197	0.0167209		0.399994
490	sp|Q16864|VATF_HUMAN	Q16864	ATP6V1F	V-type proton ATPase subunit F OS=Homo sapiens OX=9606 GN=ATP6V1F PE=1 SV=2	5	9.77292	9.75525	9.48649	9.81646	9.78902	10.5845	9.53779	9.64634	10.4911	10.2087	10.3258	10.0694	10.3648	10.1368	10.628	9.38664		0.990421	0.988631	0.961393	0.994834	0.992053	1.07267	0.966593	0.977593	1.0632	1.03459	1.04646	1.02046	1.0504	1.0273	1.07708	0.951274			0.470685	1	-0.0428637		1.15445	0.739723	-0.0593335		0.163961
491	sp|O75348|VATG1_HUMAN	O75348	ATP6V1G1	V-type proton ATPase subunit G 1 OS=Homo sapiens OX=9606 GN=ATP6V1G1 PE=1 SV=3	10	9.81562	10.3026	9.87497	10.4036	9.72886	9.93218	10.2772	9.76591	10.0158	10.8112	9.33329	10.7915	10.0855	9.59256	9.58237	9.68673		0.980618	1.02927	0.986547	1.03936	0.97195	0.992262	1.02673	0.975652	1.00062	1.08008	0.932431	1.07811	1.00758	0.958333	0.957315	0.967742			1.8537	1	-0.125222		1.73065	0.722445	-0.102687		0.277501
492	sp|O95670|VATG2_HUMAN	O95670	ATP6V1G2	V-type proton ATPase subunit G 2 OS=Homo sapiens OX=9606 GN=ATP6V1G2 PE=1 SV=1	1	7.66419	10.1342	11.4249	8.78236	8.51046	14.1003	9.07106	9.43682	10.0144	13.2367	11.5011	8.41452	10.2156	8.99053	9.8758	8.62699		0.758625	1.00311	1.13087	0.869305	0.842391	1.39569	0.897881	0.934086	0.991257	1.31021	1.13841	0.832895	1.01118	0.88991	0.977537	0.853926			0.196744	1	0.0355693		0.527062	0.732607	0.0679177		0.222433
493	sp|Q9UI12|VATH_HUMAN	Q9UI12	ATP6V1H	V-type proton ATPase subunit H OS=Homo sapiens OX=9606 GN=ATP6V1H PE=1 SV=1	17	10.1237	10.1074	9.55828	10.1449	9.72538	10.2134	9.98734	10.7469	10.1409	9.82502	9.68432	10.085	9.4763	10.8012	9.63185	9.74809		1.01452	1.01288	0.957854	1.01664	0.974599	1.0235	1.00085	1.07697	1.01624	0.984585	0.970485	1.01064	0.949638	1.08241	0.965226	0.976876			0.184751	1	0.0143155		0.804255	0.750879	0.0563261		0.607622
494	sp|Q5TC12|ATPF1_HUMAN	Q5TC12	ATPAF1	ATP synthase mitochondrial F1 complex assembly factor 1 OS=Homo sapiens OX=9606 GN=ATPAF1 PE=1 SV=1	7	10.3012	9.8086	10.1427	9.97273	9.9321	9.63824	10.091	9.53094	10.0389	10.8709	10.1189	10.3299	10.5767	9.62546	9.85055	9.17111		1.03364	0.984214	1.01774	1.00068	0.996605	0.967119	1.01255	0.956352	1.00733	1.09081	1.01535	1.03652	1.06128	0.965837	0.988423	0.920246			0.134858	1	0.0456783		0.331777	0.722422	-0.238049		0.413266
495	sp|Q8N5M1|ATPF2_HUMAN	Q8N5M1	ATPAF2	ATP synthase mitochondrial F1 complex assembly factor 2 OS=Homo sapiens OX=9606 GN=ATPAF2 PE=1 SV=1	10	9.41968	10.1756	9.11571	10.0263	9.70119	10.3432	10.3068	10.7685	10.1572	10.1752	9.19979	9.92745	10.4102	9.9922	10.5128	9.76812		0.961491	1.03865	0.930464	1.02341	0.990226	1.05576	1.05204	1.09917	1.03677	1.03861	0.939046	1.01332	1.0626	1.01993	1.07306	0.997058			0.582959	1	0.0569341		0.688942	0.730606	0.0694703		0.0880582
496	sp|Q13535|ATR_HUMAN	Q13535	ATR	Serine/threonine-protein kinase ATR OS=Homo sapiens OX=9606 GN=ATR PE=1 SV=3	12	9.92123	10.4687	9.9392	10.2239	9.55337	10.2484	9.80941	9.66669	9.74184	8.90224	11.1449	10.5285	9.37051	9.38345	10.0097	11.088		0.986291	1.04071	0.988078	1.01638	0.949722	1.01882	0.975175	0.960987	0.968459	0.884992	1.10794	1.04667	0.931543	0.93283	0.995085	1.10229			0.180533	1	0.031889		0.929482	0.725502	0.117654		0.953781
497	sp|Q8WXE1|ATRIP_HUMAN	Q8WXE1	ATRIP	ATR-interacting protein OS=Homo sapiens OX=9606 GN=ATRIP PE=1 SV=1	7	9.0803	9.66446	10.1341	10.5928	9.7926	10.3821	10.3924	10.1737	10.0416	9.81223	10.4624	10.1827	10.0318	9.17423	10.1358	9.94691		0.913414	0.972176	1.01942	1.06556	0.985066	1.04436	1.0454	1.0234	1.01011	0.987041	1.05244	1.0243	1.00912	0.922862	1.01959	1.00059			0.593045	1	-0.0825422		0.561678	0.740985	-0.063731		0.0949851
498	sp|O75882|ATRN_HUMAN	O75882	ATRN	Attractin OS=Homo sapiens OX=9606 GN=ATRN PE=1 SV=2	2	10.5159	9.27252	10.5202	9.21971	11.1175	8.81972	9.80284	10.2352	9.73055	10.5427	10.9527	9.57765	10.3776	10.1365	10.2192	8.95943		1.06104	0.935585	1.06147	0.930256	1.12175	0.889898	0.989094	1.03272	0.9818	1.06374	1.10511	0.966373	1.04709	1.02276	1.0311	0.903995			0.0251478	0.99998	0.00362677		0.417538	0.773398	0.0502391		0.7578
499	sp|P46100|ATRX_HUMAN	P46100	ATRX	Transcriptional regulator ATRX OS=Homo sapiens OX=9606 GN=ATRX PE=1 SV=6	10	9.31043	9.85718	9.78625	11.0491	9.59608	10.2176	9.9747	9.97207	9.65048	9.68463	9.87696	9.80828	10.3626	10.47	10.2916	10.092		0.933896	0.988738	0.981624	1.1083	0.962549	1.02489	1.00053	1.00026	0.968005	0.971431	0.990723	0.983834	1.03944	1.05021	1.03231	1.01229			0.578368	1	0.0556487		0.0442311	0.972267	0.00585341		0.570485
500	sp|Q9UBB4|ATX10_HUMAN	Q9UBB4	ATXN10	Ataxin-10 OS=Homo sapiens OX=9606 GN=ATXN10 PE=1 SV=1	26	9.77815	10.0741	9.99095	10.1991	9.72955	9.92991	10.2558	10.3856	9.96495	9.80423	10.1918	9.97668	9.71896	10.1675	10.1011	9.73149		0.982699	1.01245	1.00409	1.025	0.977815	0.997951	1.03071	1.04375	1.00147	0.98532	1.02428	1.00265	0.976751	1.02183	1.01516	0.97801			0.433198	1	0.0801727		0.623314	0.730087	0.0679923		0.0553672
501	sp|P0C7T5|ATX1L_HUMAN	P0C7T5	ATXN1L	Ataxin-1-like OS=Homo sapiens OX=9606 GN=ATXN1L PE=1 SV=1	4	9.5575	9.91735	9.93477	10.0987	10.2194	10.3186	9.73557	10.5993	9.5408	10.5693	10.0248	10.2092	9.99522	10.5789	9.47608	9.22464		0.955014	0.990972	0.992712	1.00909	1.02115	1.03106	0.972807	1.05911	0.953345	1.05611	1.0017	1.02014	0.998752	1.05707	0.946879	0.921754			0.122857	1	0.0310125		0.400363	0.725441	-0.0806756		0.554415
502	tr|A0A2R8Y7E6|A0A2R8Y7E6_HUMAN	A0A2R8Y7E6	ATXN2	Isoform of Q99700, Ataxin 2 OS=Homo sapiens OX=9606 GN=ATXN2 PE=1 SV=2	21	9.67488	10.1926	9.7242	10.3355	9.6039	10.3766	10.1681	10.262	10.3492	10.2817	9.19672	10.0788	9.93693	10.1854	10.0418	9.59163		0.968978	1.02083	0.973918	1.03515	0.961869	1.03926	1.01838	1.02778	1.03652	1.02976	0.921089	1.00943	0.995223	1.02011	1.00573	0.96064			1.12443	1	-0.0433072		1.35612	0.712861	-0.0829771		0.597688
503	tr|F8WB06|F8WB06_HUMAN	F8WB06	ATXN2	Isoform of Q99700, Ataxin 2 OS=Homo sapiens OX=9606 GN=ATXN2 PE=1 SV=3	2	10.9243	9.49346	11.0842	7.79911	11.6363	10.1597	10.5727	11.0429	11.088	10.0705	8.9503	9.81608	9.96115	9.6438	9.26404	8.49329		1.07281	0.932298	1.08852	0.765905	1.14274	0.997729	1.03829	1.08445	1.08889	0.988968	0.878956	0.96398	0.978226	0.947061	0.909767	0.834077			0.0683599	1	-0.0157602		0.352152	0.750767	0.0642897		0.499631
504	sp|Q8WWM7|ATX2L_HUMAN	Q8WWM7	ATXN2L	Ataxin-2-like protein OS=Homo sapiens OX=9606 GN=ATXN2L PE=1 SV=2	26	10.3793	10.4155	10.2313	10.0157	10.5883	9.83803	9.95051	9.74547	9.94109	10.4382	9.17651	9.74635	10.279	10.2225	9.97181	9.06024		1.01314	1.01667	0.998694	0.977649	1.03354	0.960303	0.971282	0.951268	0.970363	1.01889	0.895731	0.951354	1.00335	0.997828	0.973362	0.884382			0.398551	1	-0.0297644		0.241169	0.844131	0.0340915		0.52507
505	sp|P54252|ATX3_HUMAN	P54252	ATXN3	Ataxin-3 OS=Homo sapiens OX=9606 GN=ATXN3 PE=1 SV=5	14	10.1319	10.2245	9.74186	10.1035	9.85049	10.3246	10.2198	10.2344	9.60445	10.2405	9.15423	10.0932	10.339	10.2206	10.0776	9.43947		1.00686	1.01607	0.968107	1.00404	0.978903	1.02601	1.01561	1.01706	0.954452	1.01766	0.90971	1.00302	1.02745	1.01568	1.00147	0.938057			0.981419	1	0.0876614		0.89157	0.771299	-0.0467828		1.58253
506	sp|O15265|ATX7_HUMAN	O15265	ATXN7	Ataxin-7 OS=Homo sapiens OX=9606 GN=ATXN7 PE=1 SV=1	4	10.0865	10.1614	10.3258	10.8623	9.33563	9.30255	9.65254	9.70094	10.7461	9.99383	10.4495	9.965	9.82815	10.2069	9.6257	9.75704		1.0074	1.01489	1.0313	1.08489	0.932409	0.929105	0.964061	0.968895	1.07329	0.998147	1.04366	0.995268	0.9816	1.01943	0.96138	0.974497			0.45423	1	-0.0407667		0.705039	0.7675	-0.0490978		0.103237
507	sp|Q14CW9|AT7L3_HUMAN	Q14CW9	ATXN7L3	Ataxin-7-like protein 3 OS=Homo sapiens OX=9606 GN=ATXN7L3 PE=1 SV=1	1	10.0414	12.0848	8.91818	7.9029	10.252	7.43785	9.46053	11.3052	8.18347	9.98199	8.50257	11.6539	11.5768	9.65051	9.89418	13.1538		1.06376	1.28023	0.944771	0.837214	1.08607	0.787948	1.00223	1.19764	0.866938	1.05747	0.900742	1.23459	1.22642	1.02235	1.04817	1.39348			0.28916	1	0.0274552		0.210053	0.888553	0.0238476		0.0275972
508	sp|Q96GX2|A7L3B_HUMAN	Q96GX2	ATXN7L3B	Ataxin-7-like protein 3B OS=Homo sapiens OX=9606 GN=ATXN7L3B PE=1 SV=2	2	8.85274	11.0133	9.07892	11.2969	8.04917	11.5011	10.3808	11.4047	9.05267	11.2496	8.77465	9.1333	8.85221	11.5997	10.9159	8.84443		0.888352	1.10516	0.911048	1.13362	0.807715	1.15411	1.04168	1.14443	0.908414	1.12887	0.880515	0.916505	0.888299	1.164	1.09539	0.887518			0.469083	1	0.0661557		1.11249	0.726752	0.145977		0.549459
509	sp|Q13825|AUHM_HUMAN	Q13825	AUH	Methylglutaconyl-CoA hydratase, mitochondrial OS=Homo sapiens OX=9606 GN=AUH PE=1 SV=1	6	9.68479	10.3533	9.79655	10.4427	9.07691	11.14	10.378	10.3435	10.1857	9.40577	9.58591	9.58521	9.58337	9.55546	10.1528	10.7299		0.960566	1.02687	0.97165	1.03574	0.900274	1.1049	1.02932	1.0259	1.01025	0.932893	0.950759	0.95069	0.950507	0.947739	1.00699	1.06422			0.800896	1	-0.0437929		0.718686	0.81936	0.0354045		2.0695
510	sp|Q9Y679|AUP1_HUMAN	Q9Y679	AUP1	Lipid droplet-regulating VLDL assembly factor AUP1 OS=Homo sapiens OX=9606 GN=AUP1 PE=1 SV=2	1	9.91561	10.8751	9.07188	8.64713	7.98941	9.11926	9.25625	8.85739	8.31815	9.83687	12.8731	11.8282	11.0289	9.60997	10.2046	12.5682		1.06968	1.17319	0.978656	0.932835	0.861881	0.983767	0.998545	0.955517	0.897345	1.06118	1.38872	1.27601	1.18977	1.0367	1.10085	1.35583			0.397693	1	0.0249995		0.51443	0.870594	0.025061		0.000912981
511	sp|Q8WXX7|AUTS2_HUMAN	Q8WXX7	AUTS2	Autism susceptibility gene 2 protein OS=Homo sapiens OX=9606 GN=AUTS2 PE=1 SV=1	1	9.55064	10.322	10.2848	10.2191	9.08825	9.32708	10.0266	9.66398	10.6061	11.3557	9.46272	9.82021	10.3779	9.81501	10.2745	9.80541		0.974691	1.05341	1.04961	1.04291	0.927502	0.951875	1.02327	0.986257	1.0824	1.15891	0.965718	1.0022	1.05912	1.00167	1.04856	1.00069			0.424294	1	-0.0921239		0.224306	0.829746	-0.0379228		0.261287
512	sp|Q9NQS1|AVEN_HUMAN	Q9NQS1	AVEN	Cell death regulator Aven OS=Homo sapiens OX=9606 GN=AVEN PE=1 SV=1	11	9.98164	9.6793	10.1883	10.4238	9.89665	10.3297	10.6874	9.22895	9.87717	10.5751	9.19152	10.2664	10.345	10.1452	9.19857	9.98532		0.989926	0.959941	1.01042	1.03378	0.981496	1.02444	1.05992	0.915278	0.979565	1.04878	0.911565	1.01816	1.02596	1.00615	0.912265	0.990291			0.563023	1	-0.185527		0.22605	0.720849	-0.113052		0.136918
513	sp|Q8NBF6|AVL9_HUMAN	Q8NBF6	AVL9	Late secretory pathway protein AVL9 homolog OS=Homo sapiens OX=9606 GN=AVL9 PE=1 SV=1	20	9.37662	9.95045	9.62361	9.87937	9.49112	9.89344	10.2994	10.6566	9.70023	10.3973	9.20411	10.6768	10.1148	10.8993	10.4477	9.38918		0.96642	1.02556	0.991876	1.01824	0.97822	1.01969	1.06152	1.09834	0.999773	1.07162	0.948639	1.10043	1.0425	1.12336	1.07681	0.967714			0.0807349	1	0.0146363		0.343768	0.824817	0.036359		0.129416
514	sp|O14977|AZIN1_HUMAN	O14977	AZIN1	Antizyme inhibitor 1 OS=Homo sapiens OX=9606 GN=AZIN1 PE=1 SV=2	1	10.4107	10.0343	9.97481	10.6881	9.48899	9.97849	10.7991	10.295	10.0155	10.0956	10.0862	9.92154	8.73075	10.2563	8.69867	10.526		1.03118	0.993897	0.988006	1.05866	0.939886	0.988371	1.06965	1.01972	0.992032	0.999968	0.999041	0.98273	0.864782	1.01589	0.861604	1.0426			0.0484912	1	0.00615023		1.55635	0.726684	-0.114505		1.41089
515	sp|P61769|B2MG_HUMAN	P61769	B2M	Beta-2-microglobulin OS=Homo sapiens OX=9606 GN=B2M PE=1 SV=1	1	9.46542	9.64573	10.3992	9.26657	9.81292	9.20336	9.86077	10.1132	9.41275	8.50008	11.8536	9.71119	9.77205	13.1225	9.48879	10.3719		0.982685	1.00141	1.07963	0.962041	1.01876	0.955479	1.02373	1.04994	0.977218	0.882465	1.23062	1.0082	1.01452	1.36236	0.985112	1.0768			1.01711	1	0.0490211		0.0746896	0.972749	-0.00457417		1.47035
516	sp|Q6Y288|B3GLT_HUMAN	Q6Y288	B3GLCT	Beta-1,3-glucosyltransferase OS=Homo sapiens OX=9606 GN=B3GLCT PE=1 SV=2	3	9.76931	9.99961	9.81972	10.1531	9.34223	10.019	10.5532	10.914	9.50382	10.6678	9.34405	10.521	9.98716	10.1144	9.57488	9.71677		0.99176	1.01514	0.996877	1.03072	0.948404	1.0171	1.07134	1.10797	0.964808	1.08297	0.948588	1.06807	1.01388	1.02679	0.972022	0.986426			0.877439	1	0.0439404		1.14417	0.751402	0.0544553		0.228674
517	sp|Q67FW5|QTGAL_HUMAN	Q67FW5	B3GNTL1	Queuosine-tRNA galactosyltransferase OS=Homo sapiens OX=9606 GN=B3GNTL1 PE=1 SV=3	2	9.61174	8.99012	8.756	10.2503	10.6632	10.8759	8.92213	10.7229	11.0289	10.2219	7.6445	9.90211	10.2045	11.4132	11.1683	9.62422		0.975029	0.911971	0.888222	1.03981	1.08169	1.10327	0.905074	1.08775	1.11879	1.03693	0.77547	1.00449	1.03516	1.15777	1.13293	0.976296			0.478349	1	-0.152351		1.44533	0.754857	-0.400311		1.41989
518	sp|Q9NWV8|BABA1_HUMAN	Q9NWV8	BABAM1	BRISC and BRCA1-A complex member 1 OS=Homo sapiens OX=9606 GN=BABAM1 PE=1 SV=1	13	10.9056	10.2969	11.2372	9.2744	10.4165	9.05178	9.58969	9.99057	10.1631	10.0209	9.2651	9.85347	9.51567	10.8121	9.66531	9.94171		1.06948	1.00979	1.102	0.909517	1.02152	0.887685	0.940437	0.97975	0.996666	0.982726	0.908605	0.966305	0.933178	1.06032	0.947852	0.974958			2.02235	1	-0.123447		2.04117	0.726128	-0.130001		0.0941939
519	sp|Q9NXR7|BABA2_HUMAN	Q9NXR7	BABAM2	BRISC and BRCA1-A complex member 2 OS=Homo sapiens OX=9606 GN=BABAM2 PE=1 SV=2	11	9.94061	10.0162	8.98353	10.6609	9.97514	10.9505	10.0701	10.1331	10.1341	10.9629	9.3553	9.86515	10.0819	10.3242	9.81306	8.73341		0.985409	0.992898	0.890533	1.05681	0.988832	1.08552	0.998243	1.00449	1.00459	1.08675	0.927386	0.977928	0.999413	1.02343	0.972765	0.865739			0.238036	1	0.0340069		0.315285	0.775964	-0.0514235		0.802836
520	sp|O14867|BACH1_HUMAN	O14867	BACH1	Transcription regulator protein BACH1 OS=Homo sapiens OX=9606 GN=BACH1 PE=1 SV=2	7	9.66804	10.0034	10.0999	9.51531	10.0323	10.0507	9.57193	9.94389	10.1772	10.7098	9.25733	9.74965	10.5514	10.1477	11.4241	9.09729		0.977067	1.01096	1.02072	0.961633	1.01388	1.01574	0.967355	1.00495	1.02852	1.08235	0.935561	0.985316	1.06634	1.02555	1.15454	0.919387			0.557844	1	-0.160244		0.630693	0.717797	-0.186924		0.111
521	sp|Q92934|BAD_HUMAN	Q92934	BAD	Bcl2-associated agonist of cell death OS=Homo sapiens OX=9606 GN=BAD PE=1 SV=3	2	9.30979	10.824	11.1471	10.5931	10.8337	8.64939	9.49433	9.98013	10.435	12.1032	9.85704	11.5604	9.27163	8.39809	8.36841	9.17455		0.910385	1.05846	1.09006	1.03588	1.05941	0.845806	0.928432	0.975937	1.02042	1.18355	0.9639	1.13047	0.906654	0.821232	0.81833	0.897161			0.150981	1	-0.0518734		0.468163	0.714283	0.127413		0.892747
522	sp|Q99933|BAG1_HUMAN	Q99933	BAG1	BAG family molecular chaperone regulator 1 OS=Homo sapiens OX=9606 GN=BAG1 PE=1 SV=4	7	9.49464	9.8053	9.16889	10.4547	9.63884	10.0084	9.89516	9.63493	10.2963	10.9404	10.2029	10.727	10.9072	9.33549	9.60429	9.88566		0.972634	1.00446	0.939264	1.07098	0.987406	1.02526	1.01366	0.987005	1.05475	1.12074	1.04519	1.09888	1.11734	0.95633	0.983866	1.01269			0.045832	1	0.00526022		0.0851276	0.959315	-0.00817197		0.12234
523	sp|O95816|BAG2_HUMAN	O95816	BAG2	BAG family molecular chaperone regulator 2 OS=Homo sapiens OX=9606 GN=BAG2 PE=1 SV=1	19	10.1985	9.83181	9.60167	9.70284	10.1789	10.0191	10.5303	10.7097	10.0086	10.1303	9.2724	9.74864	10.5052	10.2516	10.1138	9.1966		1.02786	0.990896	0.967701	0.977897	1.02588	1.00977	1.0613	1.07937	1.00871	1.02098	0.934516	0.982513	1.05876	1.0332	1.01932	0.926876			0.300617	1	-0.0592756		0.00235558	0.996449	0.000482182		0.312149
524	sp|O95817|BAG3_HUMAN	O95817	BAG3	BAG family molecular chaperone regulator 3 OS=Homo sapiens OX=9606 GN=BAG3 PE=1 SV=3	20	10.5214	10.1665	10.9982	10.1795	10.2684	9.95234	9.77939	9.08482	10.4261	11.0022	8.9514	10.0694	10.0645	9.92166	9.68363	8.93056		1.01679	0.982487	1.06286	0.983743	0.992334	0.961791	0.945078	0.877954	1.00758	1.06325	0.865061	0.973107	0.972626	0.958827	0.935823	0.863047			0.201258	1	0.017007		0.945534	0.762179	0.0528861		0.393522
525	sp|O95429|BAG4_HUMAN	O95429	BAG4	BAG family molecular chaperone regulator 4 OS=Homo sapiens OX=9606 GN=BAG4 PE=1 SV=1	7	10.2014	10.4715	9.88569	10.3022	10.366	10.2964	9.97423	8.92442	10.253	11.8401	8.60715	9.85186	10.6208	9.99067	9.59848	8.81613		0.994887	1.02122	0.964096	1.00471	1.01093	1.00415	0.972731	0.870349	0.999921	1.1547	0.839408	0.960796	1.03579	0.974334	0.936086	0.859788			0.558906	1	0.315898		0.00765836	0.9824	-0.00485467		0.463166
526	sp|Q9UL15|BAG5_HUMAN	Q9UL15	BAG5	BAG family molecular chaperone regulator 5 OS=Homo sapiens OX=9606 GN=BAG5 PE=1 SV=1	10	9.77933	10.1081	10.2079	10.0151	9.61499	10.2005	10.4935	10.458	9.80875	9.9339	9.6967	10.0229	10.0396	10.1477	10.3282	9.14482		0.979142	1.01205	1.02205	1.00275	0.962688	1.02131	1.05065	1.04709	0.982088	0.994618	0.970868	1.00352	1.0052	1.01603	1.0341	0.915613			0.342032	1	-0.0696602		0.0909646	0.925449	-0.018124		0.253386
527	sp|P46379|BAG6_HUMAN	P46379	BAG6	Large proline-rich protein BAG6 OS=Homo sapiens OX=9606 GN=BAG6 PE=1 SV=2	14	9.97136	10.0473	9.89383	10.2129	9.6998	10.4908	9.98175	10.3408	9.93424	9.63476	9.92595	10.2519	9.80985	9.87018	10.1279	9.8066		0.991912	0.999467	0.9842	1.01594	0.964898	1.04359	0.992945	1.02867	0.98822	0.958429	0.987395	1.01982	0.975845	0.981847	1.00748	0.975522			0.525691	1	0.0244803		0.379682	0.858459	0.0286192		0.0427739
528	sp|Q9UQB8-6|BAIP2_HUMAN	Q9UQB8-6	BAIAP2	Isoform of Q9UQB8, Isoform 6 of BAR/IMD domain-containing adapter protein 2 OS=Homo sapiens OX=9606 GN=BAIAP2	17	9.69375	10.0499	9.75987	10.0765	10.1954	10.3144	10.036	10.0767	9.60232	10.3818	9.78329	10.252	10.2615	9.62203	9.97225	9.92223		0.967926	1.00349	0.974528	1.00614	1.01801	1.0299	1.0021	1.00617	0.958797	1.03663	0.976866	1.02367	1.02461	0.960765	0.995734	0.990739			0.962336	1	0.291398		0.271364	0.714551	0.107641		0.832672
529	sp|Q9UQB8-5|BAIP2_HUMAN	Q9UQB8-5	BAIAP2	Isoform of Q9UQB8, Isoform 5 of BAR/IMD domain-containing adapter protein 2 OS=Homo sapiens OX=9606 GN=BAIAP2	5	8.79671	10.9991	10.2817	9.92848	10.0162	10.1606	9.9714	9.58343	9.30102	11.3	9.38684	10.3408	9.52334	10.1101	10.7825	9.51778		0.876999	1.09657	1.02504	0.989831	0.99858	1.01297	0.994111	0.955432	0.927277	1.12656	0.935832	1.03094	0.949441	1.00794	1.07497	0.948887			0.0975179	1	-0.0258973		1.44957	0.693983	0.225003		1.22907
530	sp|Q9UHR4|BI2L1_HUMAN	Q9UHR4	BAIAP2L1	BAR/IMD domain-containing adapter protein 2-like 1 OS=Homo sapiens OX=9606 GN=BAIAP2L1 PE=1 SV=2	18	9.66318	10.0771	9.42979	10.3501	9.67563	9.79714	10.1946	10.5149	10.2058	10.1575	9.61549	10.2928	9.90722	10.1314	10.2684	9.71891		0.982814	1.02492	0.959076	1.05267	0.984081	0.996439	1.03686	1.06944	1.038	1.03309	0.977964	1.04685	1.00763	1.03044	1.04437	0.988483			0.127656	1	-0.047887		0.0516112	0.924298	-0.0228133		0.0627103
531	sp|O94812|BAIP3_HUMAN	O94812	BAIAP3	BAI1-associated protein 3 OS=Homo sapiens OX=9606 GN=BAIAP3 PE=1 SV=2	2	9.958	10.2787	10.4364	9.73495	9.78514	9.5749	11.1802	9.86583	9.95673	10.3638	9.11835	10.1354	9.93356	10.2331	9.70931	9.73567		0.999664	1.03185	1.04769	0.977272	0.982311	0.961205	1.12235	0.990411	0.999536	1.04041	0.915373	1.01747	0.997211	1.02728	0.974698	0.977344			0.00810246	1	-0.00126088		0.260823	0.85448	-0.0306878		0.265929
532	sp|O75531|BAF_HUMAN	O75531	BANF1	Barrier-to-autointegration factor OS=Homo sapiens OX=9606 GN=BANF1 PE=1 SV=1	6	11.655	8.4804	12.7678	11.246	10.4795	8.63585	9.80462	9.59006	9.41612	10.7726	10.5838	8.68608	10.3035	9.12943	9.2591	9.19002		1.10536	0.804279	1.2109	1.06657	0.993871	0.819022	0.929868	0.909519	0.893023	1.02168	1.00377	0.823786	0.977181	0.865833	0.878131	0.87158			0.327795	1	0.108015		0.0794726	0.901559	0.0271419		0.244533
533	sp|Q8NDB2|BANK1_HUMAN	Q8NDB2	BANK1	B-cell scaffold protein with ankyrin repeats OS=Homo sapiens OX=9606 GN=BANK1 PE=1 SV=3	1	9.91379	9.91305	10.9749	10.5853	9.88625	9.81885	10.827	10.3058	11.4725	10.1642	8.87671	9.7234	10.2751	8.98814	10.528	7.74692		0.973656	0.973583	1.07787	1.0396	0.970952	0.964331	1.06335	1.01216	1.12674	0.998247	0.871802	0.954958	1.00914	0.882746	1.03398	0.760843			0.107997	1	-0.0172938		1.27106	0.705561	-0.0896826		0.506564
534	sp|Q8N9N5|BANP_HUMAN	Q8N9N5	BANP	Protein BANP OS=Homo sapiens OX=9606 GN=BANP PE=1 SV=3	3	10.0083	9.12226	10.6172	9.21451	9.41377	10.0096	10.1586	9.40746	9.21174	9.90714	11.3601	10.0249	9.54477	10.7224	10.8021	10.4751		1.02851	0.937448	1.09107	0.946929	0.967406	1.02864	1.04395	0.966757	0.946644	1.01811	1.16742	1.03021	0.980868	1.10189	1.11008	1.07648			0.324507	1	0.0274581		0.00461531	0.996458	0.000537463		0.270589
535	sp|Q92560|BAP1_HUMAN	Q92560	BAP1	Ubiquitin carboxyl-terminal hydrolase BAP1 OS=Homo sapiens OX=9606 GN=BAP1 PE=1 SV=2	5	9.12539	9.56756	10.2803	9.80821	9.03616	10.1782	10.1154	9.87209	9.86424	9.21483	11.7625	10.3782	9.55462	9.95532	10.0923	11.1947		0.944074	0.989819	1.06356	1.01472	0.934843	1.05299	1.04649	1.02133	1.02051	0.953328	1.2169	1.07368	0.988481	1.02994	1.04411	1.15816			0.367602	1	-0.039628		0.109715	0.965729	-0.00655747		0.293453
536	sp|Q8IXM2-2|BAP18_HUMAN	Q8IXM2-2	BAP18	Isoform of Q8IXM2, Isoform 2 of Chromatin complexes subunit BAP18 OS=Homo sapiens OX=9606 GN=BAP18	2	9.43844	9.22297	11.8622	9.05499	11.0335	10.7073	9.93347	9.47837	8.79486	10.4094	9.17134	9.8851	10.8701	9.04218	11.6071	9.48871		0.923536	0.902452	1.1607	0.886015	1.07961	1.04769	0.971974	0.927443	0.860562	1.01854	0.897401	0.967241	1.06362	0.884763	1.13574	0.928454			0.361185	1	0.0727163		0.608006	0.719656	0.0790965		0.032283
537	sp|Q07812|BAX_HUMAN	Q07812	BAX	Apoptosis regulator BAX OS=Homo sapiens OX=9606 GN=BAX PE=1 SV=1	5	10.4247	9.1252	10.8606	9.09632	10.1481	9.18692	10.3419	9.18311	9.92295	9.70543	10.468	10.1826	10.0995	9.92968	10.9866	10.3383		1.06299	0.930481	1.10744	0.927537	1.03478	0.936775	1.05455	0.936386	1.01183	0.989646	1.06741	1.0383	1.02983	1.01251	1.12029	1.05418			0.396607	1	0.0754074		0.847555	0.722506	-0.120417		1.41353
538	sp|Q9NRL2|BAZ1A_HUMAN	Q9NRL2	BAZ1A	Bromodomain adjacent to zinc finger domain protein 1A OS=Homo sapiens OX=9606 GN=BAZ1A PE=1 SV=2	8	9.73138	9.46744	8.97451	9.8812	8.58497	10.2822	10.1685	9.74401	9.1654	8.70991	10.9407	10.3181	9.13422	9.68013	9.92848	15.2888		1.02576	0.997943	0.945984	1.04156	0.904923	1.08383	1.07184	1.0271	0.966105	0.918093	1.15324	1.08761	0.962819	1.02036	1.04654	1.61156			0.108731	0.999938	-0.0060418		1.54281	0.733098	-0.0610701		1.28445
539	sp|Q9UIG0|BAZ1B_HUMAN	Q9UIG0	BAZ1B	Tyrosine-protein kinase BAZ1B OS=Homo sapiens OX=9606 GN=BAZ1B PE=1 SV=2	4	9.39377	9.39551	9.91533	9.90398	9.03052	11.1237	10.1982	9.16585	10.2082	9.05911	11.8984	10.2415	10.0954	9.4654	10.0432	10.8619		0.959155	0.959333	1.01241	1.01125	0.922066	1.13579	1.04129	0.935884	1.04231	0.924984	1.21489	1.04572	1.0308	0.966469	1.02547	1.10906			0.154897	1	0.0133008		0.282851	0.890371	0.0228163		0.0979351
540	sp|Q9BUW7|BBLN_HUMAN	Q9BUW7	BBLN	Bublin coiled-coil protein OS=Homo sapiens OX=9606 GN=BBLN PE=1 SV=1	1	12.461	8.47889	11.9487	10.2744	12.9834	8.4511	10.732	8.63656	10.6946	13.1868	7.37319	9.16552	12.2595	7.88508	7.9509	7.51838		1.15741	0.787544	1.10983	0.954319	1.20593	0.784963	0.996816	0.80219	0.993349	1.22483	0.684844	0.851321	1.1387	0.73239	0.738503	0.698329			0.0955944	1	0.0165816		0.227748	0.828326	0.0378742		0.118229
541	sp|Q8NFJ9|BBS1_HUMAN	Q8NFJ9	BBS1	BBSome complex member BBS1 OS=Homo sapiens OX=9606 GN=BBS1 PE=1 SV=1	3	10.6002	9.90124	11.0014	10.4065	8.51706	9.04138	9.25442	9.11957	9.84462	8.99163	11.0356	10.8517	10.6535	10.2318	11.0918	9.4576		1.0695	0.998985	1.10999	1.04996	0.859328	0.912229	0.933725	0.920119	0.993272	0.90721	1.11344	1.09488	1.07488	1.03234	1.1191	0.954224			0.721163	1	0.103876		0.838683	0.713617	0.0846745		0.110002
542	sp|Q96RK4|BBS4_HUMAN	Q96RK4	BBS4	BBSome complex member BBS4 OS=Homo sapiens OX=9606 GN=BBS4 PE=1 SV=2	1	10.1255	7.40957	9.86617	8.77486	11.5767	9.39397	10.1019	10.2575	9.1679	8.62321	12.5339	9.42835	10.9893	11.5551	9.19058	11.0055		1.0631	0.777952	1.03588	0.921298	1.21547	0.986299	1.06062	1.07697	0.962564	0.905375	1.31597	0.989909	1.1538	1.2132	0.964945	1.1555			0.0341778	1	0.0178248		0.746143	0.773312	-0.35344		0.720218
543	sp|Q8IWZ6|BBS7_HUMAN	Q8IWZ6	BBS7	BBSome complex member BBS7 OS=Homo sapiens OX=9606 GN=BBS7 PE=1 SV=2	1	9.67066	10.0073	10.9781	10.6676	10.9254	7.88968	8.2716	11.1794	12.5157	9.24502	9.45744	7.89477	9.38404	10.1819	13.6351	8.09631		0.964835	0.99842	1.09528	1.0643	1.09002	0.787148	0.825251	1.11536	1.24868	0.922369	0.943562	0.787656	0.936239	1.01585	1.36036	0.807763			0.0351996	1	-0.0102889		0.0355313	0.958438	-0.00985212		0.00166558
544	sp|Q8WY36|BBX_HUMAN	Q8WY36	BBX	HMG box transcription factor BBX OS=Homo sapiens OX=9606 GN=BBX PE=1 SV=1	8	9.71075	10.0294	9.92961	9.91337	9.76634	10.2022	10.0504	9.65173	9.50703	8.83003	11.3507	10.2275	9.75584	9.65943	9.86576	11.5499		0.978385	1.01049	1.00044	0.9988	0.983987	1.0279	1.01261	0.972439	0.95786	0.889651	1.14361	1.03045	0.982929	0.973216	0.994004	1.16369			0.431351	1	-0.0281243		1.07653	0.748561	-0.0571264		0.671031
545	sp|P50895|BCAM_HUMAN	P50895	BCAM	Basal cell adhesion molecule OS=Homo sapiens OX=9606 GN=BCAM PE=1 SV=2	1	11.4344	10.2766	13.5704	9.77046	8.25363	11.1202	11.6075	6.86065	9.09723	11.71	9.707	7.69834	8.56581	10.4813	10.6859	9.16061		1.06489	0.957065	1.26382	0.909929	0.768665	1.03563	1.08101	0.638936	0.847231	1.09056	0.904019	0.716951	0.79774	0.976133	0.995184	0.853133			0.284027	1	-0.0354154		0.168985	0.9204	-0.0183606		0.127598
546	sp|P51572|BAP31_HUMAN	P51572	BCAP31	B-cell receptor-associated protein 31 OS=Homo sapiens OX=9606 GN=BCAP31 PE=1 SV=3	4	10.211	9.24529	11.5603	9.80136	10.3362	9.36563	9.90468	8.88356	10.4543	10.4119	11.0019	9.05102	9.47307	9.08158	10.0484	11.1698		1.01233	0.91659	1.1461	0.971719	1.02474	0.92852	0.981962	0.880727	1.03645	1.03225	1.09074	0.89733	0.939172	0.90036	0.99621	1.10739			0.0805712	1	0.00657401		0.115405	0.95496	-0.00865173		0.250224
547	sp|P56945|BCAR1_HUMAN	P56945	BCAR1	Breast cancer anti-estrogen resistance protein 1 OS=Homo sapiens OX=9606 GN=BCAR1 PE=1 SV=2	12	9.72525	9.97082	10.4007	10.0769	9.81815	10.1401	10.1281	9.79664	10.1724	10.5739	9.68455	10.2881	9.98576	9.48244	10.2052	9.55104		0.970391	0.994895	1.03779	1.00548	0.979661	1.01179	1.01059	0.977515	1.01501	1.05507	0.96633	1.02655	0.996385	0.946164	1.01828	0.953008			0.0656082	1	-0.00726141		1.07874	0.716756	-0.076596		1.55849
548	sp|O75815|BCAR3_HUMAN	O75815	BCAR3	Breast cancer anti-estrogen resistance protein 3 OS=Homo sapiens OX=9606 GN=BCAR3 PE=1 SV=1	4	9.88528	9.53419	9.91411	11.0029	9.14411	9.63372	9.81279	10.5264	10.1617	9.73337	10.3328	10.7623	9.9818	10.1678	9.47691	9.92965		1.00334	0.967703	1.00626	1.11678	0.928111	0.977805	0.995981	1.06842	1.03139	0.987919	1.04877	1.09236	1.01313	1.03202	0.961889	1.00784			0.663597	1	0.0308206		0.42539	0.907986	-0.0194177		1.26589
549	sp|O75934|SPF27_HUMAN	O75934	BCAS2	Pre-mRNA-splicing factor SPF27 OS=Homo sapiens OX=9606 GN=BCAS2 PE=1 SV=1	15	10.101	10.0232	11.3574	9.75801	9.67573	10.0399	10.1234	9.99374	9.85011	10.077	9.91018	9.49889	10.0316	10.3662	9.85785	9.33593		0.994271	0.98661	1.11795	0.960509	0.95241	0.988253	0.996472	0.983714	0.969575	0.991911	0.975488	0.935004	0.987436	1.02037	0.970337	0.918963			0.522808	1	-0.0267544		0.379269	0.819303	0.0377829		0.769204
550	sp|Q9H6U6-8|BCAS3_HUMAN	Q9H6U6-8	BCAS3	Isoform of Q9H6U6, Isoform 4 of BCAS3 microtubule associated cell migration factor OS=Homo sapiens OX=9606 GN=BCAS3	12	9.48276	10.1958	9.63871	10.3738	9.62839	10.366	9.83302	10.4861	9.69841	9.89781	9.69525	10.8327	9.51748	10.6849	10.4828	9.18608		0.953274	1.02496	0.968951	1.04284	0.967914	1.04206	0.988484	1.05414	0.974953	0.994998	0.974634	1.08898	0.956764	1.07412	1.05381	0.923449			0.147563	1	-0.0471707		0.257709	0.775761	0.0533071		0.439989
551	sp|Q8TDM0|BCAS4_HUMAN	Q8TDM0	BCAS4	Breast carcinoma-amplified sequence 4 OS=Homo sapiens OX=9606 GN=BCAS4 PE=1 SV=1	1	8.7884	8.94199	9.86009	10.1583	10.6644	10.9709	8.6102	10.6563	10.4569	10.1496	10.809	8.46097	10.969	11.0698	9.7454	9.68866		0.887955	0.903473	0.996236	1.02637	1.0775	1.10846	0.86995	1.07668	1.05654	1.02548	1.09211	0.854873	1.10828	1.11846	0.984648	0.978915			0.192761	1	0.0340616		0.146866	0.917798	-0.0197844		0.310468
552	sp|O15382|BCAT2_HUMAN	O15382	BCAT2	Branched-chain-amino-acid aminotransferase, mitochondrial OS=Homo sapiens OX=9606 GN=BCAT2 PE=1 SV=2	17	9.71342	10.2128	10.0069	10.5326	9.5233	9.93505	10.58	9.90156	9.73979	10.4614	9.64324	10.0783	9.9832	10.0831	10.2963	9.30897		0.972572	1.02257	1.00196	1.0546	0.953536	0.994764	1.05934	0.991409	0.975212	1.04747	0.965545	1.00911	0.999584	1.00959	1.03093	0.932076			0.0902116	1	-0.0289218		0.189654	0.775298	-0.0578263		0.084235
553	sp|Q9P287|BCCIP_HUMAN	Q9P287	BCCIP	BRCA2 and CDKN1A-interacting protein OS=Homo sapiens OX=9606 GN=BCCIP PE=1 SV=1	29	9.94507	10.1892	9.67391	9.9211	9.84946	10.098	10.1867	10.5691	9.99233	10.2767	9.24277	9.82259	9.85234	10.4651	10.0794	9.83622		0.999894	1.02444	0.972632	0.997485	0.990281	1.01527	1.02419	1.06263	1.00465	1.03324	0.929284	0.98758	0.990571	1.05218	1.0134	0.98895			0.00887803	1	-0.00104464		0.95356	0.762947	-0.0526391		0.593543
554	sp|Q9P287-2|BCCIP_HUMAN	Q9P287-2	BCCIP	Isoform of Q9P287, Isoform 2 of BRCA2 and CDKN1A-interacting protein OS=Homo sapiens OX=9606 GN=BCCIP	7	9.75522	10.2572	9.38158	9.88947	9.82554	10.2912	9.85248	10.3043	10.4603	10.472	9.74984	9.80184	10.0929	10.2801	10.0218	9.5643		0.985373	1.03607	0.947632	0.998934	0.992476	1.03951	0.995198	1.04084	1.0566	1.05777	0.984831	0.990083	1.01948	1.03839	1.0123	0.966088			0.118881	1	0.00783324		1.21579	0.720686	0.0729703		1.17975
555	sp|P12694|ODBA_HUMAN	P12694	BCKDHA	2-oxoisovalerate dehydrogenase subunit alpha, mitochondrial OS=Homo sapiens OX=9606 GN=BCKDHA PE=1 SV=2	5	8.88659	9.42977	9.61652	9.739	9.01596	10.2599	9.05607	11.1178	10.4814	10.1304	11.0459	10.6128	9.85955	10.3584	9.93748	10.4526		0.93629	0.993519	1.0132	1.0261	0.94992	1.08098	0.954146	1.17136	1.10432	1.06734	1.16379	1.11817	1.0388	1.09136	1.04701	1.10128			0.362158	1	0.0888159		0.433007	0.700674	0.107438		0.0707438
556	sp|P21953|ODBB_HUMAN	P21953	BCKDHB	2-oxoisovalerate dehydrogenase subunit beta, mitochondrial OS=Homo sapiens OX=9606 GN=BCKDHB PE=1 SV=2	5	10.0602	10.5292	9.87495	9.71465	9.18212	10.3672	10.1174	10.5004	9.04687	8.80066	11.8019	10.4067	9.6187	9.24623	10.4186	10.3141		1.0106	1.05771	0.991987	0.975883	0.922388	1.04144	1.01634	1.05482	0.908802	0.884069	1.18556	1.04541	0.966245	0.928828	1.0466	1.0361			1.28048	1	-0.231058		1.002	0.713804	-0.262214		0.0825768
557	sp|O14874|BCKD_HUMAN	O14874	BCKDK	Branched-chain alpha-ketoacid dehydrogenase kinase OS=Homo sapiens OX=9606 GN=BCKDK PE=1 SV=2	3	8.68418	9.21262	9.44361	10.1644	8.81884	9.96903	10.5595	11.3212	9.47824	8.54672	10.5163	10.7957	10.3607	11.5271	10.5525	10.0493		0.92561	0.981935	1.00655	1.08338	0.939963	1.06256	1.12549	1.20668	1.01025	0.910959	1.12089	1.15067	1.10431	1.22862	1.12475	1.07111			0.410681	1	-0.0341728		0.78245	0.701378	-0.0931242		0.430945
558	sp|O95999|BCL10_HUMAN	O95999	BCL10	B-cell lymphoma/leukemia 10 OS=Homo sapiens OX=9606 GN=BCL10 PE=1 SV=1	15	9.98813	10.4502	10.0709	10.2106	9.71448	9.43842	10.4619	9.85868	10.1652	10.6708	9.07875	9.72177	10.9256	10.2281	9.88093	9.13552		1.00094	1.04724	1.00923	1.02323	0.973514	0.945849	1.04842	0.987964	1.01869	1.06935	0.909805	0.974244	1.09488	1.02499	0.990194	0.915495			0.483369	1	0.036574		0.701176	0.764188	0.050438		0.139924
559	sp|Q07817|B2CL1_HUMAN	Q07817	BCL2L1	Bcl-2-like protein 1 OS=Homo sapiens OX=9606 GN=BCL2L1 PE=1 SV=1	8	10.6253	9.66288	10.5606	9.6058	9.88463	9.65008	9.99939	9.1698	10.5517	10.2071	9.86532	10.3056	9.86296	10.073	10.2718	9.70419		1.06272	0.966461	1.05625	0.960752	0.98864	0.965181	1.00012	0.917144	1.05536	1.02089	0.986708	1.03074	0.986472	1.00748	1.02736	0.970592			0.0877649	1	0.0368856		1.86134	0.4625	-0.454816		1.88974
560	sp|Q9BXK5|B2L13_HUMAN	Q9BXK5	BCL2L13	Bcl-2-like protein 13 OS=Homo sapiens OX=9606 GN=BCL2L13 PE=1 SV=1	5	9.8952	10.1192	11.0542	10.0176	9.04489	9.86815	10.577	10.359	9.90809	9.19064	10.9133	10.0959	10.2638	9.22755	9.20484	10.2606		0.989533	1.01193	1.10543	1.00177	0.9045	0.986827	1.05772	1.03592	0.990822	0.919076	1.09134	1.0096	1.02639	0.922767	0.920495	1.02607			0.0203848	1	-0.00627487		0.801427	0.672035	-0.213233		0.811581
561	sp|Q4VC05-2|BCL7A_HUMAN	Q4VC05-2	BCL7A	Isoform of Q4VC05, Isoform 2 of B-cell CLL/lymphoma 7 protein family member A OS=Homo sapiens OX=9606 GN=BCL7A	5	10.3358	9.78381	9.98164	9.89711	10.6003	9.893	10.2334	9.51589	10.7012	11.1398	9.79094	9.06497	10.3868	9.743	9.87303	9.0593		1.02518	0.970429	0.990051	0.981667	1.05141	0.981259	1.01502	0.943855	1.06142	1.10492	0.971136	0.899129	1.03024	0.966381	0.979278	0.898567			0.344823	1	-0.128749		0.228779	0.763724	0.0622596		0.561507
562	sp|Q9BQE9|BCL7B_HUMAN	Q9BQE9	BCL7B	B-cell CLL/lymphoma 7 protein family member B OS=Homo sapiens OX=9606 GN=BCL7B PE=1 SV=1	7	10.0507	9.91295	10.0084	9.76481	10.226	9.92457	10.2688	9.28554	10.5303	11.213	9.74655	9.58596	10.715	9.44539	9.51085	9.81123		1.00696	0.993159	1.00272	0.978317	1.02452	0.994324	1.02881	0.930301	1.05501	1.12341	0.976487	0.960399	1.07351	0.946316	0.952873	0.982968			0.335363	1	0.030563		0.437717	0.735322	-0.0699135		0.711126
563	sp|Q8WUZ0|BCL7C_HUMAN	Q8WUZ0	BCL7C	B-cell CLL/lymphoma 7 protein family member C OS=Homo sapiens OX=9606 GN=BCL7C PE=1 SV=3	4	10.306	10.393	10.347	10.2694	10.5914	10.8243	9.26416	10.9604	10.5074	9.61096	9.77546	9.66063	8.67956	9.38936	9.33541	10.0854		0.985734	0.994053	0.989651	0.982228	1.01303	1.03531	0.886082	1.04832	1.005	0.919252	0.934986	0.924002	0.830167	0.898057	0.892897	0.964633			0.200244	1	-0.0200362		0.00571592	0.99449	-0.000744285		0.148771
564	sp|O00512|BCL9_HUMAN	O00512	BCL9	B-cell CLL/lymphoma 9 protein OS=Homo sapiens OX=9606 GN=BCL9 PE=1 SV=4	4	10.1043	9.90507	10.4335	10.1584	10.1523	9.43246	10.075	9.23572	10.7659	11.3894	9.34291	9.86814	10.4962	9.98832	9.34498	9.30739		1.00731	0.987445	1.04012	1.0127	1.01209	0.94033	1.00438	0.920716	1.07326	1.13542	0.931402	0.983763	1.04638	0.995744	0.931609	0.927862			0.052825	1	0.0063871		0.244869	0.764207	0.0639		0.222744
565	sp|Q86UU0|BCL9L_HUMAN	Q86UU0	BCL9L	B-cell CLL/lymphoma 9-like protein OS=Homo sapiens OX=9606 GN=BCL9L PE=1 SV=1	15	10.2966	10.1596	10.3368	9.9408	10.3321	9.64528	9.83211	9.45772	10.1596	11.4339	9.14457	10.3316	10.2149	9.99475	9.72574	8.99392		1.0176	1.00406	1.02157	0.982435	1.02111	0.95323	0.971694	0.934694	1.00406	1.12999	0.903745	1.02106	1.00953	0.987767	0.961182	0.888857			1.93052	1	0.144595		0.302537	0.774757	0.0526946		0.627969
566	sp|Q9NYF8|BCLF1_HUMAN	Q9NYF8	BCLAF1	Bcl-2-associated transcription factor 1 OS=Homo sapiens OX=9606 GN=BCLAF1 PE=1 SV=2	37	10.1025	9.66844	9.9183	9.97816	9.9613	10.0338	10.0383	9.71565	10.2216	9.84183	10.6457	10.0124	9.81677	9.31693	10.0228	10.7056		1.01596	0.972314	0.997441	1.00346	1.00177	1.00906	1.0095	0.977061	1.02794	0.989751	1.07059	1.0069	0.987231	0.936964	1.00795	1.07662			0.0840054	1	-0.00835631		1.00462	0.705814	-0.0918654		0.875101
567	sp|P11274|BCR_HUMAN	P11274	BCR	Breakpoint cluster region protein OS=Homo sapiens OX=9606 GN=BCR PE=1 SV=2	11	9.91356	9.84328	9.57769	9.86338	9.93046	10.1393	10.0766	10.5689	10.2855	9.68967	10.0598	10.1511	9.79539	10.1631	9.80752	10.1347		1.00361	0.996491	0.969603	0.998525	1.00532	1.02646	1.02011	1.06995	1.04126	0.98094	1.01841	1.02766	0.991643	1.02887	0.992871	1.02599			0.587385	1	-0.0277304		0.308309	0.901028	0.0207879		1.13791
568	sp|Q9BUT1|DHRS6_HUMAN	Q9BUT1	BDH2	Dehydrogenase/reductase SDR family member 6 OS=Homo sapiens OX=9606 GN=BDH2 PE=1 SV=2	8	9.71981	11.0618	10.5877	9.6119	10.2758	9.70923	9.27319	9.9375	10.0335	10.1245	10.0268	9.92831	9.75926	10.1012	9.91578	9.93367		0.956577	1.08865	1.04199	0.945957	1.01129	0.955536	0.912622	0.978001	0.987453	0.996408	0.986792	0.977096	0.960459	0.994108	0.975863	0.977624			1.77045	1	0.136126		0.745244	0.710162	0.0837389		0.467739
569	sp|Q14457|BECN1_HUMAN	Q14457	BECN1	Beclin-1 OS=Homo sapiens OX=9606 GN=BECN1 PE=1 SV=2	5	9.34432	9.74281	9.65854	10.0595	9.70526	9.96682	10.0264	9.69536	10.2522	9.92634	10.1765	10.1694	10.3139	10.6273	10.3619	9.97341		0.958764	0.999651	0.991004	1.03215	0.995798	1.02264	1.02875	0.994782	1.05192	1.01848	1.04415	1.04342	1.05825	1.09041	1.06317	1.02331			1.90171	1	-0.23204		0.352491	0.725279	-0.0836737		0.782809
570	sp|Q96G01|BICD1_HUMAN	Q96G01	BICD1	Protein bicaudal D homolog 1 OS=Homo sapiens OX=9606 GN=BICD1 PE=1 SV=3	6	9.15128	10.3962	9.61192	10.066	9.61267	9.99556	9.36575	10.7517	9.97316	10.15	10.0233	10.6691	10.5957	9.6721	10.1095	9.856		0.93327	1.06023	0.980247	1.02655	0.980324	1.01937	0.955142	1.09649	1.01709	1.03513	1.0222	1.08806	1.08057	0.986385	1.03099	1.00514			0.0920063	1	-0.0151995		0.511379	0.757266	-0.0580597		0.309309
571	sp|Q8TD16|BICD2_HUMAN	Q8TD16	BICD2	Protein bicaudal D homolog 2 OS=Homo sapiens OX=9606 GN=BICD2 PE=1 SV=1	25	9.60034	10.1976	9.71582	10.392	9.56886	10.2786	10.3648	10.3536	10.2847	10.2793	9.25405	10.3074	10.1772	9.88038	10.0074	9.33796		0.963999	1.02397	0.975596	1.04349	0.960838	1.03211	1.04076	1.03964	1.03272	1.03217	0.929228	1.035	1.02192	0.992119	1.00487	0.937654			0.213023	1	0.0495787		0.154304	0.8576	-0.0328204		0.431741
572	sp|Q8TD16-2|BICD2_HUMAN	Q8TD16-2	BICD2	Isoform of Q8TD16, Isoform 2 of Protein bicaudal D homolog 2 OS=Homo sapiens OX=9606 GN=BICD2	2	9.92618	9.6268	11.8034	10.4424	9.72176	10.0885	9.82884	9.31141	10.3279	10.8952	9.8559	9.41589	9.26379	10.1972	10.7242	8.57045		0.966693	0.937536	1.14952	1.01697	0.946784	0.982505	0.957213	0.906821	1.00582	1.06107	0.959849	0.916996	0.902183	0.993088	1.04441	0.834661			0.12687	1	-0.0112143		0.10365	0.948932	-0.0107934		0.00316862
573	sp|Q9NZM4|BICRA_HUMAN	Q9NZM4	BICRA	BRD4-interacting chromatin-remodeling complex-associated protein OS=Homo sapiens OX=9606 GN=BICRA PE=1 SV=2	3	9.63302	10.9372	10.035	9.76629	9.43358	9.58274	10.3235	10.3575	10.2785	9.36095	9.8947	10.2165	9.94226	9.78392	10.8063	9.64792		0.973231	1.105	1.01384	0.986696	0.953082	0.968152	1.04299	1.04643	1.03845	0.945744	0.999669	1.03218	1.00447	0.988477	1.09177	0.974737			0.190588	1	0.0429122		0.330905	0.723923	-0.087682		0.716993
574	sp|P55957|BID_HUMAN	P55957	BID	BH3-interacting domain death agonist OS=Homo sapiens OX=9606 GN=BID PE=1 SV=1	9	11.4802	9.54213	11.2917	9.3775	11.0365	8.74041	10.3808	7.30632	11.1245	12.5155	9.4254	9.56876	11.1021	9.69982	9.934	7.47424		1.12059	0.931416	1.1022	0.915347	1.07729	0.853159	1.01328	0.713177	1.08587	1.22165	0.920022	0.934016	1.08369	0.946808	0.969667	0.729568			0.331775	1	-0.0776781		0.409632	0.751246	0.0630318		0.684075
575	sp|O00499|BIN1_HUMAN	O00499	BIN1	Myc box-dependent-interacting protein 1 OS=Homo sapiens OX=9606 GN=BIN1 PE=1 SV=1	27	9.40965	10.3009	9.95619	10.1492	9.57695	10.2062	10.3446	10.0527	9.9766	10.9568	8.92521	10.3586	10.0679	10.3502	10.0369	9.33142		0.947295	1.03702	1.00232	1.02174	0.964137	1.02749	1.04142	1.01203	1.00437	1.10305	0.898524	1.04283	1.01356	1.04198	1.01044	0.939419			0.310936	1	-0.0516886		0.139397	0.894804	-0.0250155		0.453776
576	sp|Q9NQY0|BIN3_HUMAN	Q9NQY0	BIN3	Bridging integrator 3 OS=Homo sapiens OX=9606 GN=BIN3 PE=1 SV=1	12	9.39173	10.4233	9.33428	10.0022	9.29184	10.2952	10.3611	10.0208	10.1234	9.84852	9.71268	10.5372	9.62588	9.95711	10.5321	10.5427		0.959342	1.06472	0.953474	1.0217	0.949139	1.05163	1.05836	1.0236	1.03408	1.006	0.992126	1.07635	0.98326	1.01709	1.07582	1.07691			1.06106	1	-0.0703563		0.597719	0.767526	-0.0494172		0.22203
577	sp|Q13490|BIRC2_HUMAN	Q13490	BIRC2	Baculoviral IAP repeat-containing protein 2 OS=Homo sapiens OX=9606 GN=BIRC2 PE=1 SV=2	10	10.0289	9.97749	10.5677	10.2851	10.2175	9.95399	10.0685	10.3464	9.53908	8.96736	9.95673	10.2905	10.0445	9.84282	10.2858	9.62753		0.985954	0.980899	1.03892	1.01114	1.0045	0.978589	0.989846	1.01717	0.937799	0.881593	0.978858	1.01168	0.98749	0.96766	1.01121	0.946495			0.0175197	0.998457	0.00370126		0.690742	0.764078	0.0515758		0.278042
578	sp|O15392|BIRC5_HUMAN	O15392	BIRC5	Baculoviral IAP repeat-containing protein 5 OS=Homo sapiens OX=9606 GN=BIRC5 PE=1 SV=3	1	11.0371	9.60433	11.1456	8.65654	8.9792	7.36889	8.18726	12.04	11.2391	11.8668	10.5925	9.38296	10.1085	10.9051	11.4986	7.38745		1.16607	1.01469	1.17753	0.914557	0.948645	0.778517	0.864977	1.27202	1.1874	1.25372	1.11909	0.991302	1.06795	1.15212	1.21481	0.780479			1.68517	1	0.0499868		0.36068	0.888345	-0.0226859		1.51079
579	sp|Q9NR09|BIRC6_HUMAN	Q9NR09	BIRC6	Baculoviral IAP repeat-containing protein 6 OS=Homo sapiens OX=9606 GN=BIRC6 PE=1 SV=3	26	10.1064	9.6889	9.94651	10.0693	9.60759	10.0516	10.1464	10.2066	10.0695	9.57859	10.3319	10.0152	9.78353	10.2036	10.1221	10.0722		1.01964	0.97752	1.00351	1.0159	0.969316	1.01411	1.02368	1.02975	1.01592	0.966391	1.04239	1.01044	0.987067	1.02945	1.02123	1.01619			0.109758	1	-0.00649066		0.252773	0.940743	0.0122656		0.399307
580	sp|P54132|BLM_HUMAN	P54132	BLM	RecQ-like DNA helicase BLM OS=Homo sapiens OX=9606 GN=BLM PE=1 SV=1	6	9.65319	10.0711	9.96046	10.3343	8.96809	9.94259	9.96489	11.1212	10.009	9.86826	10.2616	9.64784	9.49686	9.67418	10.2203	10.8061		0.98285	1.0254	1.01413	1.0522	0.913096	1.01232	1.01459	1.13231	1.01908	1.00475	1.04479	0.982306	0.966933	0.984988	1.04059	1.10024			0.24671	1	-0.0390259		0.791351	0.730628	-0.146516		0.499209
581	sp|Q13867|BLMH_HUMAN	Q13867	BLMH	Bleomycin hydrolase OS=Homo sapiens OX=9606 GN=BLMH PE=1 SV=1	28	11.3873	8.36743	10.9852	9.22956	11.7981	8.63763	9.7731	9.14842	9.375	11.5677	9.75752	9.16253	11.2792	9.97523	10.3851	9.17099		1.13109	0.83113	1.09115	0.916765	1.17189	0.857969	0.970754	0.908705	0.931212	1.14901	0.969207	0.910107	1.12036	0.990832	1.03155	0.910947			0.0655457	1	0.00832156		0.28151	0.858526	-0.0295949		0.781209
582	sp|P78537|BL1S1_HUMAN	P78537	BLOC1S1	Biogenesis of lysosome-related organelles complex 1 subunit 1 OS=Homo sapiens OX=9606 GN=BLOC1S1 PE=1 SV=2	3	9.21412	9.12239	9.80533	10.4028	10.615	9.2996	9.97672	10.4956	10.5795	10.6831	9.65101	9.51724	10.602	11.3223	10.1443	8.56884		0.945697	0.936282	1.00638	1.0677	1.08948	0.95447	1.02397	1.07722	1.08584	1.09647	0.990537	0.976807	1.08815	1.16207	1.04117	0.879468			0.177913	1	-0.0230008		0.133766	0.919174	-0.0185145		0.0500432
583	sp|Q6QNY1|BL1S2_HUMAN	Q6QNY1	BLOC1S2	Biogenesis of lysosome-related organelles complex 1 subunit 2 OS=Homo sapiens OX=9606 GN=BLOC1S2 PE=1 SV=1	8	11.6987	8.89227	12.1118	8.7039	12.398	8.58058	9.41091	7.31869	10.3908	13.4117	10.2577	8.7372	13.69	7.21383	10.6232	6.56069		1.12515	0.855228	1.16487	0.837112	1.19239	0.825251	0.90511	0.703887	0.999351	1.28989	0.986555	0.840314	1.31666	0.693802	1.0217	0.630986			0.372586	1	-0.0596908		0.737987	0.728294	-0.151343		0.432323
584	sp|Q6QNY0|BL1S3_HUMAN	Q6QNY0	BLOC1S3	Biogenesis of lysosome-related organelles complex 1 subunit 3 OS=Homo sapiens OX=9606 GN=BLOC1S3 PE=1 SV=1	12	9.89623	10.1494	10.4809	10.0731	9.70804	9.36863	10.1952	9.8897	10.541	11.1481	9.12912	10.1129	10.2383	10.3254	9.73019	9.01376		0.994992	1.02044	1.05378	1.01277	0.976071	0.941945	1.02505	0.994335	1.05982	1.12086	0.917865	1.01678	1.02939	1.03814	0.978298	0.906266			1.22297	1	0.0816352		1.32588	0.713712	0.0812353		0.00356433
585	sp|Q9NUP1|BL1S4_HUMAN	Q9NUP1	BLOC1S4	Biogenesis of lysosome-related organelles complex 1 subunit 4 OS=Homo sapiens OX=9606 GN=BLOC1S4 PE=1 SV=1	6	9.6623	9.29991	10.067	10.5971	9.90291	9.60341	10.4224	10.5773	10.2229	10.3945	9.25212	10.2704	10.0903	9.7791	10.2695	9.58882		0.980403	0.943632	1.02147	1.07526	1.00482	0.974427	1.05753	1.07325	1.03728	1.0547	0.938782	1.0421	1.02383	0.992254	1.04201	0.972947			0.458311	1	0.0379663		0.0497936	0.972947	-0.00449098		0.551609
586	sp|Q8TDH9|BL1S5_HUMAN	Q8TDH9	BLOC1S5	Biogenesis of lysosome-related organelles complex 1 subunit 5 OS=Homo sapiens OX=9606 GN=BLOC1S5 PE=1 SV=1	7	9.598	10.5172	10.0113	10.3819	9.95863	9.79934	10.4606	9.6467	10.2213	11.6228	8.94765	10.6186	10.3011	9.66706	9.62122	8.62661		0.955557	1.04707	0.996709	1.0336	0.991461	0.975603	1.04143	0.960406	1.01761	1.15714	0.890809	1.05717	1.02556	0.962433	0.95787	0.858848			0.0944534	1	-0.008761		0.418203	0.884961	-0.0229271		0.146694
587	sp|Q9UL45|BL1S6_HUMAN	Q9UL45	BLOC1S6	Biogenesis of lysosome-related organelles complex 1 subunit 6 OS=Homo sapiens OX=9606 GN=BLOC1S6 PE=1 SV=1	1	9.65171	10.318	10.2417	10.1154	9.43998	10.1245	10.8328	9.67053	10.8935	11.0125	9.80169	9.55233	10.0262	9.46321	9.49413	9.36182		0.966923	1.03367	1.02603	1.01338	0.945711	1.01429	1.08525	0.968809	1.09132	1.10325	0.981948	0.956967	1.00444	0.948039	0.951136	0.937881			0.458263	1	0.0582121		0.0257343	0.974822	-0.00463637		0.990752
588	sp|Q6BDS2|BLT3A_HUMAN	Q6BDS2	BLTP3A	Bridge-like lipid transfer protein family member 3A OS=Homo sapiens OX=9606 GN=BLTP3A PE=1 SV=1	9	9.53484	9.43976	10.0413	9.72308	10.0175	10.2783	10.1982	9.40421	9.94192	10.1553	10.1841	10.4508	10.5878	9.88802	10.801	9.35393		0.969074	0.959411	1.02055	0.988206	1.01813	1.04464	1.03649	0.955798	1.01045	1.03213	1.03506	1.06217	1.0761	1.00497	1.09776	0.950687			0.00445447	0.999822	0.000461746		0.840478	0.718912	-0.0779565		0.819315
589	sp|A0JNW5|BLT3B_HUMAN	A0JNW5	BLTP3B	Bridge-like lipid transfer protein family member 3B OS=Homo sapiens OX=9606 GN=BLTP3B PE=1 SV=2	9	9.51434	9.88495	9.07819	10.0677	9.66281	9.90825	10.2755	10.2149	9.86625	10.2968	10.7029	10.6632	10.9187	9.97497	10.1582	8.81248		0.982274	1.02054	0.937246	1.0394	0.997602	1.02294	1.06086	1.0546	1.01861	1.06305	1.10498	1.10088	1.12726	1.02983	1.04875	0.909814			0.0852876	1	0.0229804		0.324444	0.786439	0.0451789		0.0970378
590	sp|P53004|BIEA_HUMAN	P53004	BLVRA	Biliverdin reductase A OS=Homo sapiens OX=9606 GN=BLVRA PE=1 SV=2	19	9.629	10.4833	9.58168	10.4514	9.59093	10.1971	10.1562	10.8001	10.4376	10.1485	9.28752	9.69063	9.45416	10.0786	10.365	9.64835		0.963971	1.0495	0.959233	1.0463	0.96016	1.02084	1.01675	1.08121	1.04492	1.01598	0.929785	0.97014	0.946467	1.00899	1.03765	0.965908			2.22578	1	-0.0775951		2.69371	0.724817	-0.10305		0.479554
591	sp|P30043|BLVRB_HUMAN	P30043	BLVRB	Flavin reductase (NADPH) OS=Homo sapiens OX=9606 GN=BLVRB PE=1 SV=3	22	10.0525	10.6935	10.0746	10.6047	10.1714	10.2973	10.0906	10.4048	9.44233	9.75104	9.30284	9.64133	10.0701	10.0453	9.42446	9.93318		0.974484	1.03663	0.976629	1.02802	0.986018	0.998218	0.978179	1.00864	0.915339	0.945266	0.901817	0.93463	0.976196	0.973794	0.913606	0.962922			0.866891	1	0.0303685		0.0925332	0.972185	-0.00520458		0.728821
592	sp|O00327|BMAL1_HUMAN	O00327	BMAL1	Basic helix-loop-helix ARNT-like protein 1 OS=Homo sapiens OX=9606 GN=BMAL1 PE=1 SV=2	1	9.47157	10.5832	10.4065	10.1698	10.6064	8.99432	9.15717	9.54038	8.13842	9.94597	10.4869	10.4223	9.60804	11.1386	11.1031	10.2274		0.943513	1.05425	1.03664	1.01306	1.05656	0.895971	0.912194	0.950368	0.810711	0.990771	1.04466	1.03822	0.957107	1.10957	1.10604	1.01881			0.413568	1	0.0512172		0.410801	0.764144	0.0555212		0.0235585
593	sp|Q9NSY1|BMP2K_HUMAN	Q9NSY1	BMP2K	BMP-2-inducible protein kinase OS=Homo sapiens OX=9606 GN=BMP2K PE=1 SV=2	3	9.54601	9.02618	11.0338	10.0537	10.0879	10.4052	9.54728	10.5172	9.83699	9.96153	9.42802	10.4421	8.71078	10.5074	10.8456	10.0504		0.952177	0.900325	1.10058	1.00282	1.00622	1.03787	0.952303	1.04905	0.9812	0.993623	0.940407	1.04155	0.868865	1.04807	1.08181	1.00249			0.542952	1	0.053638		0.214039	0.845892	-0.0333864		0.732497
594	sp|Q14692|BMS1_HUMAN	Q14692	BMS1	Ribosome biogenesis protein BMS1 homolog OS=Homo sapiens OX=9606 GN=BMS1 PE=1 SV=1	12	9.8914	10.2838	9.64304	9.61805	10.5172	10.3943	9.65958	9.85313	9.3382	7.94057	12.3322	9.65018	9.73832	9.37133	10.11	11.6587		0.98344	1.02245	0.958747	0.956261	1.04566	1.03344	0.960391	0.979634	0.928438	0.789481	1.22611	0.959457	0.96822	0.931732	1.00517	1.15915			0.428139	1	-0.0205057		0.0324832	0.978796	0.00366525		0.265723
595	sp|Q12982|BNIP2_HUMAN	Q12982	BNIP2	BCL2/adenovirus E1B 19 kDa protein-interacting protein 2 OS=Homo sapiens OX=9606 GN=BNIP2 PE=1 SV=1	6	9.6003	9.50095	10.3437	9.69508	10.4973	9.62015	10.9885	10.5996	10.9785	10.0846	10.0848	9.30728	10.2819	9.64323	10.0284	8.74558		0.972058	0.961999	1.04733	0.981656	1.06289	0.974068	1.11261	1.07324	1.11161	1.02109	1.02112	0.94239	1.04108	0.976405	1.01541	0.885515			0.896658	1	0.0413436		0.258061	0.923357	-0.0163544		1.52924
596	sp|Q96IK1|BOD1_HUMAN	Q96IK1	BOD1	Biorientation of chromosomes in cell division protein 1 OS=Homo sapiens OX=9606 GN=BOD1 PE=1 SV=2	6	16.0248	6.61896	15.6663	7.31329	18.3152	5.57518	9.22535	5.15225	9.89198	18.1997	6.88048	6.62004	13.6863	6.60637	9.70416	4.51958		1.38316	0.571308	1.35222	0.631239	1.58086	0.481216	0.796276	0.444711	0.853816	1.57089	0.593881	0.571401	1.18132	0.570222	0.837604	0.390103			0.0755352	1	0.0121108		0.11062	0.934982	0.0147622		0.0189335
597	sp|Q8NFC6|BD1L1_HUMAN	Q8NFC6	BOD1L1	Biorientation of chromosomes in cell division protein 1-like 1 OS=Homo sapiens OX=9606 GN=BOD1L1 PE=1 SV=2	21	9.14334	9.82082	9.50365	10.5796	9.26865	9.69893	10.1186	10.3579	10.1718	10.8162	9.55353	9.98114	10.2382	10.1996	10.5436	10.0044		0.945618	1.01568	0.982882	1.09416	0.958578	1.00308	1.04648	1.07123	1.05199	1.11862	0.98804	1.03226	1.05885	1.05486	1.09043	1.03467			0.102589	1	0.0118872		0.0566433	0.96543	0.00759893		0.0290507
598	sp|Q9Y3E2|BOLA1_HUMAN	Q9Y3E2	BOLA1	BolA-like protein 1 OS=Homo sapiens OX=9606 GN=BOLA1 PE=1 SV=1	2	12.263	7.90606	12.2986	9.68891	13.5899	8.18978	8.66531	8.80019	10.7096	14.1449	8.18147	7.96674	12.6593	7.45743	10.1952	7.28358		1.1508	0.741932	1.15415	0.90924	1.27532	0.768557	0.813182	0.82584	1.00503	1.32741	0.767777	0.747626	1.18799	0.69983	0.956751	0.683516			0.684221	1	-0.0731078		0.14735	0.917462	-0.0196653		0.583549
599	sp|Q9H3K6|BOLA2_HUMAN	Q9H3K6	BOLA2B	BolA-like protein 2 OS=Homo sapiens OX=9606 GN=BOLA2B PE=1 SV=1	14	11.4874	9.22531	11.4874	9.53321	12.0906	8.92115	9.71912	7.97022	10.7795	12.6919	8.81106	9.25442	10.9433	9.40753	9.98917	7.68856		1.09848	0.88217	1.09849	0.911613	1.15616	0.853084	0.92939	0.762151	1.03079	1.21367	0.842557	0.884953	1.04645	0.899594	0.955213	0.735218			1.01103	1	-0.123601		0.0425287	0.965229	-0.00800011		0.820391
600	sp|Q53S33|BOLA3_HUMAN	Q53S33	BOLA3	BolA-like protein 3 OS=Homo sapiens OX=9606 GN=BOLA3 PE=1 SV=1	5	10.5168	9.80738	11.047	9.88803	10.0978	9.62413	9.73547	9.60536	11.4627	11.591	9.1866	9.82421	9.30057	9.75243	9.7306	8.82987		1.03476	0.964958	1.08693	0.972893	0.993532	0.946928	0.957883	0.945081	1.12783	1.14045	0.903879	0.966614	0.915093	0.959551	0.957404	0.868779			0.690652	1	0.0478443		0.141722	0.93744	-0.013741		1.08433
601	sp|Q14137|BOP1_HUMAN	Q14137	BOP1	Ribosome biogenesis protein BOP1 OS=Homo sapiens OX=9606 GN=BOP1 PE=1 SV=2	18	9.53173	10.01	9.42607	10.3928	9.69112	10.4533	10.3628	10.4438	10.3362	9.6948	9.73892	10.0747	9.81777	9.80642	10.1973	10.0221		0.9611	1.00933	0.950447	1.04793	0.977172	1.05403	1.0449	1.05307	1.04222	0.977542	0.981991	1.01584	0.989942	0.988798	1.02821	1.01055			0.129828	1	-0.0245557		0.467009	0.723909	0.0806541		0.5883
602	sp|Q969J3|BORC5_HUMAN	Q969J3	BORCS5	BLOC-1-related complex subunit 5 OS=Homo sapiens OX=9606 GN=BORCS5 PE=1 SV=1	3	9.35887	10.8424	11.7909	8.62975	9.334	8.66136	9.81845	10.7832	10.0789	10.9477	9.89978	10.9374	10.1114	8.94859	11.1986	8.65857		0.957963	1.10982	1.20691	0.883331	0.955417	0.886567	1.005	1.10376	1.03167	1.1206	1.01333	1.11954	1.03499	0.915967	1.14627	0.886281			1.60058	1	-0.155082		0.960551	0.710544	-0.161015		0.0247499
603	sp|Q96GS4|BORC6_HUMAN	Q96GS4	BORCS6	BLOC-1-related complex subunit 6 OS=Homo sapiens OX=9606 GN=BORCS6 PE=1 SV=2	3	9.61763	9.20575	11.5752	10.7993	8.80517	9.92739	9.3775	11.2988	9.88935	9.83955	10.2081	10.0985	9.23248	9.15307	10.5772	10.3949		0.962878	0.921642	1.15887	1.08119	0.881538	0.99389	0.938837	1.13119	0.990081	0.985095	1.02199	1.01102	0.924318	0.916368	1.05895	1.0407			0.00235345	0.999612	-0.000940817		0.0796805	0.931166	-0.0167441		0.0395104
604	sp|Q96B45|BORC7_HUMAN	Q96B45	BORCS7	BLOC-1-related complex subunit 7 OS=Homo sapiens OX=9606 GN=BORCS7 PE=1 SV=2	3	13.1599	8.82189	10.6318	9.4275	12.2397	7.68087	9.33601	9.30035	9.45778	13.8736	9.044	9.47315	10.7657	8.93559	9.58316	8.26898		1.27433	0.854259	1.02952	0.912903	1.18522	0.743769	0.904044	0.900591	0.915835	1.34344	0.875767	0.917324	1.04249	0.86527	0.927976	0.800719			0.282997	1	-0.0173247		1.52049	0.714745	-0.0817369		1.05016
605	sp|P07738|PMGE_HUMAN	P07738	BPGM	Bisphosphoglycerate mutase OS=Homo sapiens OX=9606 GN=BPGM PE=1 SV=2	6	10.5038	9.74387	10.3346	9.41163	9.7428	10.0627	9.70503	10.0303	10.6259	9.60737	10.5367	9.74025	9.82352	9.8956	9.80074	10.4352		1.05391	0.977656	1.03692	0.94432	0.977548	1.00965	0.973759	1.0064	1.06615	0.96396	1.05721	0.977293	0.985647	0.99288	0.983362	1.04702			0.0225723	1	-0.00368273		0.310614	0.800405	-0.0422028		0.264432
606	sp|Q86WA6|BPHL_HUMAN	Q86WA6	BPHL	Valacyclovir hydrolase OS=Homo sapiens OX=9606 GN=BPHL PE=1 SV=1	20	9.43216	10.2046	9.41409	10.4434	9.41662	10.2798	10.3681	10.671	10.3065	10.186	9.35803	9.91821	9.71444	10.2082	10.3095	9.76938		0.956113	1.03442	0.954282	1.05862	0.954538	1.04203	1.05099	1.08169	1.04474	1.03252	0.9486	1.00538	0.984728	1.03478	1.04505	0.990297			0.699673	1	-0.113423		0.0410955	0.943996	0.0158893		0.466698
607	sp|O95861|BPNT1_HUMAN	O95861	BPNT1	3'(2'),5'-bisphosphate nucleotidase 1 OS=Homo sapiens OX=9606 GN=BPNT1 PE=1 SV=1	27	9.87191	10.3783	10.2068	9.84825	9.92974	9.65024	10.2016	10.6044	9.78577	9.86208	9.80868	9.89834	10.1284	10.6052	9.85936	9.36088		0.989082	1.03982	1.02264	0.986712	0.994876	0.966873	1.02211	1.06247	0.980452	0.988097	0.982747	0.991731	1.01478	1.06255	0.987825	0.937881			0.303719	1	-0.144507		0.346941	0.70164	0.114271		0.606156
608	sp|Q12830-2|BPTF_HUMAN	Q12830-2	BPTF	Isoform of Q12830, Isoform 2 of Nucleosome-remodeling factor subunit BPTF OS=Homo sapiens OX=9606 GN=BPTF	20	9.87488	9.84358	9.56813	9.72191	9.81717	10.6403	9.67122	10.0673	9.99267	8.89129	11.0209	10.0559	9.36118	10.0404	10.1828	11.2503		0.996356	0.993199	0.965405	0.980922	0.990534	1.07358	0.975807	1.01577	1.00824	0.897114	1.11199	1.01462	0.944525	1.01306	1.02743	1.13513			0.145882	1	0.0194568		0.762236	0.72693	0.0707335		0.649753
609	tr|A0A2R8Y8E0|A0A2R8Y8E0_HUMAN	A0A2R8Y8E0	BRAF	Isoform of P15056, non-specific serine/threonine protein kinase OS=Homo sapiens OX=9606 GN=BRAF PE=1 SV=1	2	10.1665	10.5812	10.1368	9.12048	10.1834	10.9194	10.3301	10.4015	9.80616	9.20049	10.3884	10.1251	9.48339	9.66103	9.4356	10.0605		0.998218	1.03894	0.995303	0.895515	0.99988	1.07215	1.01428	1.02129	0.96284	0.903371	1.02001	0.994156	0.931148	0.94859	0.926455	0.98781			0.499904	1	-0.0445665		0.203122	0.856789	-0.0317964		0.0822619
610	sp|Q7Z569|BRAP_HUMAN	Q7Z569	BRAP	BRCA1-associated protein OS=Homo sapiens OX=9606 GN=BRAP PE=1 SV=2	15	9.63534	10.245	9.51514	10.4133	9.71475	9.94535	10.0161	10.5615	10.0285	10.0384	9.46639	10.3874	9.71822	10.1986	10.4008	9.71525		0.972139	1.03365	0.960012	1.05063	0.980152	1.00342	1.01056	1.06558	1.01181	1.0128	0.955094	1.04802	0.980501	1.02897	1.04936	0.980202			0.14616	1	-0.0123286		1.54858	0.730634	-0.0617939		0.803155
611	sp|Q6PJG6|BRAT1_HUMAN	Q6PJG6	BRAT1	BRCA1-associated ATM activator 1 OS=Homo sapiens OX=9606 GN=BRAT1 PE=1 SV=2	15	10.0041	10.3112	9.82894	10.3153	10.1669	9.97343	9.66168	10.3458	9.55136	9.3762	11.4474	9.88835	9.47822	9.27254	9.90188	10.4767		0.99051	1.02091	0.973163	1.02132	1.00663	0.987469	0.956603	1.02433	0.94568	0.928338	1.1334	0.979046	0.938438	0.918075	0.980385	1.0373			0.462719	1	-0.018073		3.40072	0.705052	-0.0814617		2.19428
612	sp|P38398|BRCA1_HUMAN	P38398	BRCA1	Breast cancer type 1 susceptibility protein OS=Homo sapiens OX=9606 GN=BRCA1 PE=1 SV=2	5	10.2228	9.80418	9.87005	10.3092	9.68212	10.2758	9.86652	10.1099	9.3236	10.5522	10.1867	9.77701	9.87182	9.63571	9.85982	10.6527		1.01949	0.977744	0.984313	1.02811	0.965572	1.02477	0.983961	1.00823	0.929817	1.05234	1.01589	0.975034	0.98449	0.960943	0.983293	1.06236			0.677469	1	0.0616926		0.17523	0.850894	-0.0341059		0.627142
613	sp|P46736|BRCC3_HUMAN	P46736	BRCC3	Lys-63-specific deubiquitinase BRCC36 OS=Homo sapiens OX=9606 GN=BRCC3 PE=1 SV=2	12	9.81493	10.0299	9.71797	10.1046	9.4899	9.95347	9.44565	10.5328	9.87915	10.5943	9.1477	10.4132	10.7069	10.0374	10.0662	10.0661		0.99626	1.01808	0.986417	1.02566	0.963267	1.01032	0.958775	1.06912	1.00278	1.07537	0.928533	1.05698	1.0868	1.01884	1.02176	1.02175			0.430384	1	-0.0701046		1.85448	0.799437	-0.235279		1.23862
614	sp|P25440|BRD2_HUMAN	P25440	BRD2	Bromodomain-containing protein 2 OS=Homo sapiens OX=9606 GN=BRD2 PE=1 SV=2	17	9.07104	10.0098	9.76589	10.1267	9.48328	10.2075	9.90965	9.9889	10.0599	9.83244	10.3092	10.5297	9.81921	10.2952	10.2917	10.2999		0.927759	1.02377	0.998826	1.03572	0.969921	1.044	1.01353	1.02163	1.02889	1.00563	1.0544	1.07695	1.00428	1.05296	1.05261	1.05345			0.424854	1	0.0289128		0.0806642	0.962181	0.00783477		0.241259
615	sp|Q15059|BRD3_HUMAN	Q15059	BRD3	Bromodomain-containing protein 3 OS=Homo sapiens OX=9606 GN=BRD3 PE=1 SV=1	10	9.437	10.3587	10.0239	9.93051	9.82598	9.95943	10.3402	9.77689	10.3345	10.3137	9.14956	10.2206	10.1089	10.0106	10.2345	9.97511		0.951064	1.04395	1.01021	1.0008	0.990265	1.00371	1.04209	0.985318	1.04152	1.03941	0.922095	1.03003	1.01878	1.00887	1.03144	1.00529			0.969074	1	-0.0547972		1.38875	0.715818	-0.101941		0.507262
616	sp|O60885|BRD4_HUMAN	O60885	BRD4	Bromodomain-containing protein 4 OS=Homo sapiens OX=9606 GN=BRD4 PE=1 SV=2	20	9.80268	10.0452	10.1092	10.5003	9.73886	10.1017	10.1709	9.93763	9.73477	9.8684	9.63069	10.2836	9.83265	10.0656	10.0696	10.1081		0.975422	0.999559	1.00593	1.04484	0.969072	1.00518	1.01206	0.988851	0.968664	0.981961	0.958308	1.02328	0.978405	1.00158	1.00198	1.00581			0.2119	1	-0.0318278		0.835809	0.706594	0.105667		1.03532
617	sp|Q9NPI1|BRD7_HUMAN	Q9NPI1	BRD7	Bromodomain-containing protein 7 OS=Homo sapiens OX=9606 GN=BRD7 PE=1 SV=1	5	10.1169	9.6998	10.0143	10.0596	9.58017	10.7634	9.60531	9.22053	9.83365	8.37266	12.0938	10.2347	8.80071	9.40269	10.0237	12.1781		1.00776	0.966209	0.997541	1.00204	0.954293	1.07216	0.956797	0.918468	0.979542	0.834011	1.20468	1.01949	0.876649	0.936613	0.99847	1.21308			0.349705	1	-0.0271105		1.80831	0.716563	-0.0964112		1.58032
618	sp|Q9H0E9|BRD8_HUMAN	Q9H0E9	BRD8	Bromodomain-containing protein 8 OS=Homo sapiens OX=9606 GN=BRD8 PE=1 SV=2	13	10.0849	9.69172	10.9563	10.1814	9.96928	9.89127	9.80251	10.0804	9.80443	10.1265	9.38464	9.96057	10.2867	10.257	10.2651	9.25721		0.995634	0.956814	1.08166	1.00516	0.984216	0.976514	0.967751	0.995183	0.967941	0.99974	0.926497	0.983356	1.01556	1.01262	1.01342	0.913917			0.14699	1	0.0956454		1.28777	0.713067	0.249986		0.252359
619	sp|Q9H8M2|BRD9_HUMAN	Q9H8M2	BRD9	Bromodomain-containing protein 9 OS=Homo sapiens OX=9606 GN=BRD9 PE=1 SV=2	3	10.1744	9.38556	10.4804	10.5878	9.41667	9.40303	9.62252	9.15525	11.3109	9.95111	10.998	10.0212	9.23403	9.56089	9.78661	10.9115		1.02689	0.947272	1.05777	1.06862	0.950412	0.949035	0.971189	0.924027	1.1416	1.00435	1.11001	1.01143	0.931979	0.964968	0.98775	1.10129			0.8727	1	0.0490169		1.14156	0.739426	0.0594064		0.247714
620	sp|Q92994|TF3B_HUMAN	Q92994	BRF1	Transcription factor IIIB 90 kDa subunit OS=Homo sapiens OX=9606 GN=BRF1 PE=1 SV=1	3	9.40923	9.93324	9.55291	9.46381	10.3798	9.96403	9.87757	9.77174	9.52861	10.2009	10.3322	10.4957	8.83521	10.3271	10.6126	11.3153		0.961712	1.01527	0.976396	0.96729	1.06092	1.01842	1.00958	0.998763	0.973913	1.04262	1.05605	1.07276	0.903041	1.05553	1.08471	1.15653			0.290358	1	0.0561488		0.0158834	0.979109	0.00408819		0.195317
621	sp|Q8TDN6|BRX1_HUMAN	Q8TDN6	BRIX1	Ribosome biogenesis protein BRX1 homolog OS=Homo sapiens OX=9606 GN=BRIX1 PE=1 SV=2	20	10.2887	10.1078	9.30126	9.84604	9.69311	10.4157	9.48627	10.0747	10.0143	8.50754	11.2665	10.1847	9.29819	9.84171	9.99175	11.6817		1.03486	1.01667	0.935542	0.990337	0.974955	1.04764	0.95415	1.01334	1.00726	0.855707	1.13321	1.0244	0.935233	0.989901	1.00499	1.17497			0.747549	1	-0.0274396		0.331139	0.920113	-0.0171056		0.225751
622	sp|Q8WUW1|BRK1_HUMAN	Q8WUW1	BRK1	Protein BRICK1 OS=Homo sapiens OX=9606 GN=BRK1 PE=1 SV=1	4	10.7018	10.4045	11.7046	9.15674	10.1409	9.80232	9.0257	10.1146	8.46012	8.5048	11.9565	10.4938	10.7894	9.0412	9.47101	10.232		1.03715	1.00833	1.13434	0.887412	0.982792	0.949977	0.874712	0.980239	0.8199	0.82423	1.15875	1.01699	1.04564	0.876215	0.917869	0.991624			0.779138	1	0.0379674		1.05695	0.824846	0.0333974		0.0741394
623	sp|Q9HCU9|BRMS1_HUMAN	Q9HCU9	BRMS1	Breast cancer metastasis-suppressor 1 OS=Homo sapiens OX=9606 GN=BRMS1 PE=1 SV=1	3	9.33312	9.75862	10.0537	9.7371	9.8725	9.81739	10.0671	9.50239	9.91099	9.92603	12.5582	8.61439	9.79961	10.9728	9.86528	10.2108		0.95606	0.999647	1.02987	0.997443	1.01131	1.00567	1.03125	0.9734	1.01526	1.0168	1.28642	0.882435	1.00385	1.12403	1.01057	1.04596			0.347687	1	0.0368213		0.59631	0.746746	-0.0620732		0.878116
624	sp|Q5PSV4|BRM1L_HUMAN	Q5PSV4	BRMS1L	Breast cancer metastasis-suppressor 1-like protein OS=Homo sapiens OX=9606 GN=BRMS1L PE=1 SV=2	2	10.5243	9.15381	13.2542	9.69452	9.48027	9.96046	9.32083	9.95049	9.80071	8.95724	10.5706	9.33729	9.00483	9.89238	10.3276	10.7706		1.01737	0.88489	1.28127	0.93716	0.916448	0.962867	0.901035	0.961903	0.947424	0.865888	1.02185	0.902626	0.870488	0.956287	0.998354	1.04118			0.0255283	0.998878	-0.00325862		0.122613	0.937458	0.0138449		0.22893
625	sp|Q5VW32|BROX_HUMAN	Q5VW32	BROX	BRO1 domain-containing protein BROX OS=Homo sapiens OX=9606 GN=BROX PE=1 SV=1	15	9.75505	10.3753	9.92006	9.93762	9.26365	9.73871	10.2521	10.689	9.96027	10.2313	9.89485	10.0683	10.1939	10.0782	9.87222	9.76941		0.9922	1.05529	1.00898	1.01077	0.942219	0.990538	1.04275	1.08719	1.01307	1.04064	1.00642	1.02406	1.03684	1.02507	1.00412	0.993661			0.781483	1	-0.0473791		0.542037	0.776271	-0.0444523		0.0357743
626	sp|Q8IWQ3|BRSK2_HUMAN	Q8IWQ3	BRSK2	Serine/threonine-protein kinase BRSK2 OS=Homo sapiens OX=9606 GN=BRSK2 PE=1 SV=3	2	9.72399	10.0264	9.72805	10.4395	8.42588	9.67499	9.12494	10.2895	9.7161	9.45981	10.9332	10.7921	10.4099	9.87344	11.9439	9.43835		1.0056	1.03688	1.00602	1.0796	0.871361	1.00054	0.943653	1.06408	1.00479	0.978284	1.13065	1.11606	1.07653	1.02106	1.23518	0.976065			0.26696	1	0.0428433		0.584374	0.766499	-0.0501148		0.754234
627	sp|Q9NW68|BSDC1_HUMAN	Q9NW68	BSDC1	BSD domain-containing protein 1 OS=Homo sapiens OX=9606 GN=BSDC1 PE=1 SV=1	6	10.0668	10.2055	10.2472	10.6694	9.94295	9.75395	9.8932	9.4055	10.438	11.4145	9.10835	10.1243	10.3392	9.83263	10.0942	8.4644		0.992033	1.0057	1.00981	1.05141	0.979831	0.961206	0.974928	0.926867	1.02862	1.12484	0.897585	0.997707	1.01888	0.968959	0.994735	0.834127			0.0824391	1	0.0318408		0.572712	0.714199	0.19314		0.569227
628	sp|P35613|BASI_HUMAN	P35613	BSG	Basigin OS=Homo sapiens OX=9606 GN=BSG PE=1 SV=2	6	8.78234	8.09519	9.13686	8.39178	9.12554	9.42456	8.66077	8.62809	9.50084	8.89944	18.0682	9.24922	9.81078	8.29681	8.91398	17.0156		0.995048	0.917193	1.03522	0.950797	1.03393	1.06781	0.981274	0.977572	1.07646	1.00832	2.04715	1.04795	1.11157	0.940038	1.00996	1.92788			0.796963	1	0.0412224		0.393055	0.839125	0.0332586		0.0699041
629	sp|O14981|BTAF1_HUMAN	O14981	BTAF1	TATA-binding protein-associated factor 172 OS=Homo sapiens OX=9606 GN=BTAF1 PE=1 SV=2	33	9.77635	10.1692	9.63876	9.9872	9.7152	10.2922	10.1241	10.0285	9.75736	9.30085	10.397	10.1685	9.7452	10.0114	10.4277	10.4603		0.984544	1.02411	0.970688	1.00578	0.978386	1.0365	1.01957	1.00994	0.982631	0.936658	1.04705	1.02404	0.981408	1.00822	1.05014	1.05342			0.666941	1	0.108737		0.972871	0.72318	0.117587		0.0421907
630	sp|Q9H0C5|BTBD1_HUMAN	Q9H0C5	BTBD1	BTB/POZ domain-containing protein 1 OS=Homo sapiens OX=9606 GN=BTBD1 PE=1 SV=1	1	9.4936	10.0561	10.5525	9.59119	8.87152	11.7464	10.5155	10.5764	11.7108	7.89632	11.7961	9.45029	8.61859	9.73025	9.6065	9.78799		0.944461	1.00042	1.0498	0.954169	0.882574	1.16858	1.04612	1.05219	1.16504	0.785557	1.17352	0.940152	0.857412	0.968004	0.955692	0.973748			0.417713	1	-0.0408217		0.146579	0.936507	0.0140169		0.811021
631	sp|Q9BX70|BTBD2_HUMAN	Q9BX70	BTBD2	BTB/POZ domain-containing protein 2 OS=Homo sapiens OX=9606 GN=BTBD2 PE=1 SV=1	2	10.2436	10.3911	8.72063	11.1612	9.7352	10.9559	10.5509	9.48588	11.3805	9.92006	8.53037	9.76832	10.2848	9.19475	9.84415	9.83282		1.00415	1.01861	0.854858	1.0941	0.954315	1.07397	1.03427	0.929874	1.1156	0.972436	0.836209	0.957561	1.00819	0.901335	0.964995	0.963884			2.20864	1	-0.203809		0.936778	0.677582	-0.20533		0.00460111
632	sp|Q5XKL5|BTBD8_HUMAN	Q5XKL5	BTBD8	BTB/POZ domain-containing protein 8 OS=Homo sapiens OX=9606 GN=BTBD8 PE=1 SV=3	6	9.59874	9.80386	10.0266	10.4735	9.50702	9.66299	10.2489	9.68245	10.1989	11.2414	9.98229	9.87919	10.2572	9.81254	9.90285	9.72159		0.974941	0.995776	1.0184	1.06379	0.965625	0.981467	1.04097	0.983444	1.0359	1.14179	1.0139	1.00343	1.04182	0.996656	1.00583	0.987419			0.105907	1	-0.0756875		0.0566872	0.857833	0.0575472		0.153021
633	sp|Q96Q07|BTBD9_HUMAN	Q96Q07	BTBD9	BTB/POZ domain-containing protein 9 OS=Homo sapiens OX=9606 GN=BTBD9 PE=1 SV=2	1	13.3414	9.64456	9.48202	9.8468	11.6938	10.7924	12.023	9.90308	8.41285	5.85215	11.8598	10.1008	8.7875	8.22636	12.5596	7.47398		1.2353	0.893001	0.877952	0.911726	1.08274	0.999283	1.11322	0.916938	0.778956	0.541857	1.09811	0.935242	0.813645	0.761688	1.1629	0.692025			0.206827	1	-0.0118451		0.493841	0.800771	0.0395952		0.704309
634	sp|P43251|BTD_HUMAN	P43251	BTD	Biotinidase OS=Homo sapiens OX=9606 GN=BTD PE=1 SV=2	4	9.35551	10.4726	11.0969	10.6407	10.4716	10.5289	10.4562	9.14419	9.59799	11.4588	9.5711	10.1807	9.67914	9.02383	8.86602	9.45574		0.897178	1.00431	1.06418	1.02042	1.00421	1.0097	1.00274	0.876913	0.920431	1.09888	0.917853	0.97631	0.928214	0.865371	0.850237	0.90679			0.320271	1	0.076594		0.413633	0.720985	-0.0881486		0.807338
635	sp|P20290|BTF3_HUMAN	P20290	BTF3	Transcription factor BTF3 OS=Homo sapiens OX=9606 GN=BTF3 PE=1 SV=1	26	10.2839	10.11	10.8466	10.2095	10.7742	9.39749	10.2189	10.152	9.68221	10.0738	9.50066	9.4639	10.2995	10.1818	9.58969	9.21582		1.00133	0.984389	1.05612	0.994082	1.04907	0.915018	0.994998	0.988481	0.94274	0.980867	0.925063	0.921483	1.00285	0.991385	0.933732	0.897328			0.0704138	1	0.0469322		0.477209	0.726848	0.171417		0.232773
636	sp|P20290-2|BTF3_HUMAN	P20290-2	BTF3	Isoform of P20290, Isoform 2 of Transcription factor BTF3 OS=Homo sapiens OX=9606 GN=BTF3	1	10.8609	8.6515	18.7899	7.15829	10.457	8.27882	8.60564	7.52588	9.83509	13.786	6.04746	11.3111	7.54807	14.7723	8.0998	8.27218		1.0151	0.808597	1.75616	0.669036	0.977342	0.773765	0.804311	0.703392	0.919218	1.28848	0.565215	1.05717	0.705466	1.38067	0.757033	0.773144			0.0600019	1	0.0153132		0.559063	0.706365	0.113233		0.568862
637	sp|Q96K17|BT3L4_HUMAN	Q96K17	BTF3L4	Transcription factor BTF3 homolog 4 OS=Homo sapiens OX=9606 GN=BTF3L4 PE=1 SV=1	21	9.76912	10.3871	10.2269	10.0102	10.0605	10.0459	10.3004	10.19	9.87031	10.4419	8.91607	9.90794	10.1064	10.472	9.89055	9.40476		0.968844	1.03013	1.01424	0.99275	0.997742	0.996291	1.02153	1.01058	0.978879	1.03557	0.884243	0.982611	1.00229	1.03855	0.980886	0.932709			0.244417	1	-0.0735316		0.26127	0.777067	-0.0497733		0.0755768
638	sp|P62324|BTG1_HUMAN	P62324	BTG1	Protein BTG1 OS=Homo sapiens OX=9606 GN=BTG1 PE=1 SV=1	1	13.1153	10.5728	8.85217	11.4517	9.99341	11.7602	8.9322	6.34675	6.60068	9.88964	10.5976	9.16931	10.7053	10.2184	8.51916	13.2754		1.19692	0.96488	0.807857	1.04509	0.912008	1.07325	0.815161	0.57921	0.602385	0.902538	0.967146	0.8368	0.976975	0.932544	0.777467	1.21153			0.138413	1	0.0138607		0.00424998	0.996566	-0.00045481		0.143372
639	sp|O60566|BUB1B_HUMAN	O60566	BUB1B	Mitotic checkpoint serine/threonine-protein kinase BUB1 beta OS=Homo sapiens OX=9606 GN=BUB1B PE=1 SV=3	15	9.62115	9.55123	10.0744	10.2798	9.50131	9.95709	9.94917	9.87186	10.3028	10.0612	10.0317	10.5372	9.94864	10.1171	10.3502	9.84513		0.978671	0.971559	1.02478	1.04567	0.966481	1.01284	1.01204	1.00417	1.04801	1.02344	1.02043	1.07185	1.01198	1.02912	1.05283	1.00145			0.656791	1	0.0419625		0.546017	0.771162	-0.0494306		1.32681
640	sp|O43684|BUB3_HUMAN	O43684	BUB3	Mitotic checkpoint protein BUB3 OS=Homo sapiens OX=9606 GN=BUB3 PE=1 SV=1	19	9.32707	9.87497	9.72359	10.2468	9.84868	9.82495	10.236	10.0605	10.6373	10.0227	9.38825	9.76233	10.3422	10.2167	10.3664	10.1214		0.950997	1.00686	0.991427	1.04477	1.00418	1.00176	1.04367	1.02578	1.08459	1.02193	0.957235	0.995377	1.0545	1.04171	1.05697	1.03199			0.189604	1	-0.0387246		0.184095	0.843742	-0.034928		0.0192057
641	sp|Q9BRD0|BUD13_HUMAN	Q9BRD0	BUD13	BUD13 homolog OS=Homo sapiens OX=9606 GN=BUD13 PE=1 SV=1	3	10.0187	9.11991	8.8461	10.051	9.51029	10.4837	8.95914	10.2733	10.4006	9.87379	11.4151	10.9805	9.45589	10.4307	9.00172	11.1795		1.03589	0.942956	0.914645	1.03922	0.98332	1.08397	0.926334	1.06221	1.07537	1.0209	1.18027	1.13533	0.977695	1.07849	0.930736	1.15591			0.770922	1	0.0770194		0.692659	0.776637	-0.0443969		1.25544
642	sp|O43709|BUD23_HUMAN	O43709	BUD23	18S rRNA (guanine-N(7))-methyltransferase OS=Homo sapiens OX=9606 GN=BUD23 PE=1 SV=2	7	10.1673	9.9229	10.5446	9.70166	10.8438	9.75039	9.52196	9.3454	9.52675	9.11645	10.9776	10.9769	10.3534	9.47835	9.7804	9.99219		1.0012	0.977133	1.03836	0.955347	1.06781	0.960146	0.937652	0.920265	0.938123	0.89772	1.08099	1.08092	1.01952	0.933357	0.963101	0.983956			0.313462	1	-0.0926347		0.270836	0.711921	0.108458		0.611018
643	sp|P41223|BUD31_HUMAN	P41223	BUD31	Protein BUD31 homolog OS=Homo sapiens OX=9606 GN=BUD31 PE=1 SV=2	12	10.0307	9.96176	10.5507	9.61799	10.5024	9.67675	9.98244	10.094	9.77269	9.5014	9.93233	9.89209	9.57615	10.3157	10.4964	10.0965		0.99741	0.990559	1.04912	0.956375	1.04431	0.962218	0.992615	1.00371	0.971758	0.944783	0.987632	0.983631	0.952215	1.02575	1.04372	1.00396			0.408375	1	0.0703044		0.822674	0.719635	0.0760646		0.0271335
644	sp|Q13895|BYST_HUMAN	Q13895	BYSL	Bystin OS=Homo sapiens OX=9606 GN=BYSL PE=1 SV=3	15	9.66662	9.90854	9.3579	9.95655	9.65679	10.6404	10.0062	9.74757	10.1838	9.1927	11.1373	10.4756	9.73077	9.12514	10.1211	11.0931		0.979944	1.00447	0.948648	1.00934	0.978947	1.07866	1.01437	0.98815	1.03237	0.9319	1.12903	1.06195	0.986447	0.925051	1.02601	1.12455			0.108055	1	-0.0164381		0.513091	0.811765	0.0374995		0.420028
645	sp|Q7L1Q6|5MP2_HUMAN	Q7L1Q6	BZW1	eIF5-mimic protein 2 OS=Homo sapiens OX=9606 GN=BZW1 PE=1 SV=1	26	9.68365	10.3134	9.57463	10.3461	9.63925	10.0531	10.2155	10.7011	9.77407	9.98723	9.71329	9.98059	9.8391	10.3176	10.0849	9.77656		0.974699	1.03809	0.963726	1.04138	0.97023	1.01188	1.02823	1.07711	0.9838	1.00526	0.977682	1.00459	0.990345	1.0385	1.01508	0.98405			0.479778	1	-0.0457885		0.234705	0.905597	-0.0207124		0.233156
646	sp|Q9Y6E2|5MP1_HUMAN	Q9Y6E2	BZW2	eIF5-mimic protein 1 OS=Homo sapiens OX=9606 GN=BZW2 PE=1 SV=1	35	9.93007	10.3468	10.5001	9.85052	9.94474	9.78232	10.0414	10.5481	9.53575	9.48587	10.2694	10.0142	10.2698	9.77005	10.05	9.66092		0.987174	1.0286	1.04384	0.979265	0.988631	0.972486	0.998239	1.04861	0.947973	0.943014	1.0209	0.995541	1.02095	0.971265	0.999094	0.960417			0.697873	1	0.0262854		0.825022	0.765068	0.0495009		0.367855
647	sp|Q9H0W9|CK054_HUMAN	Q9H0W9	C11orf54	Ester hydrolase C11orf54 OS=Homo sapiens OX=9606 GN=C11orf54 PE=1 SV=1	24	10.388	10.7575	9.86689	9.97784	9.6974	10.3394	10.5135	10.5702	9.95176	10.0171	9.17641	9.78841	9.79244	10.9607	9.80525	8.39727		1.02132	1.05764	0.970085	0.980993	0.953421	1.01654	1.03366	1.03923	0.978429	0.984856	0.902199	0.962369	0.962766	1.07762	0.964025	0.825596			0.162746	1	-0.0233219		0.19268	0.86915	-0.028012		0.0329523
648	sp|Q9H3H3|CK068_HUMAN	Q9H3H3	C11orf68	UPF0696 protein C11orf68 OS=Homo sapiens OX=9606 GN=C11orf68 PE=1 SV=3	8	9.1696	10.9416	9.74717	10.9056	9.28666	10.5922	10.3973	10.1617	10.0621	10.5455	8.72523	10.2382	9.87216	10.1691	9.91637	9.26967		0.90724	1.08256	0.964386	1.079	0.918822	1.04799	1.02871	1.0054	0.99554	1.04337	0.863274	1.01297	0.976752	1.00613	0.981126	0.917141			0.0587691	1	-0.00554779		0.348604	0.891046	-0.022211		0.262022
649	sp|E9PRG8|CK098_HUMAN	E9PRG8	C11orf98	Uncharacterized protein C11orf98 OS=Homo sapiens OX=9606 GN=C11orf98 PE=1 SV=2	14	10.1806	10.4313	9.69768	10.0221	9.95041	10.1218	10.4085	10.2062	9.77818	9.46665	10.3006	9.83752	9.58232	9.49241	9.99478	10.5289		1.01125	1.03616	0.963283	0.99551	0.988387	1.00541	1.03389	1.0138	0.97128	0.940335	1.02317	0.977174	0.951824	0.942894	0.992795	1.04585			0.0277464	1	0.00468449		0.0898832	0.937885	-0.0141155		0.120634
650	sp|Q99622|C10_HUMAN	Q99622	C12orf57	Protein C10 OS=Homo sapiens OX=9606 GN=C12orf57 PE=1 SV=1	4	9.26562	10.3734	8.99248	11.1597	9.07104	11.0173	10.51	8.4893	10.0054	10.7139	9.74689	9.64414	12.0533	8.94038	10.1732	9.84403		0.928426	1.03943	0.901057	1.11821	0.908928	1.10395	1.05311	0.850637	1.00255	1.07354	0.976649	0.966353	1.20775	0.895836	1.01936	0.986382			0.64767	1	0.0304092		0.0756737	0.973519	0.0049549		1.07991
651	sp|Q9NWQ9|CN119_HUMAN	Q9NWQ9	C14orf119	Uncharacterized protein C14orf119 OS=Homo sapiens OX=9606 GN=C14orf119 PE=1 SV=1	3	9.90558	11.817	8.7471	9.50992	8.6364	9.68483	10.3752	10.8583	10.4144	9.10026	9.28491	9.94726	11.031	10.3407	9.98315	10.364		1.01943	1.21614	0.900204	0.978709	0.888811	0.996709	1.06776	1.11748	1.07179	0.936548	0.955552	1.02372	1.13525	1.06421	1.02741	1.0666			0.0249478	0.998564	0.00341867		1.00235	0.71135	-0.0866083		2.1399
652	sp|Q6ZRI6|CO039_HUMAN	Q6ZRI6	C15orf39	Uncharacterized protein C15orf39 OS=Homo sapiens OX=9606 GN=C15orf39 PE=1 SV=3	1	9.89594	9.22218	9.18253	12.4077	11.7304	8.42918	9.33981	11.2338	12.4162	5.91561	11.2897	10.5703	11.5602	8.44646	9.12263	9.23746		0.975483	0.909068	0.905159	1.22307	1.15632	0.830898	0.920663	1.10736	1.22391	0.583126	1.11287	1.04195	1.13954	0.832602	0.899255	0.910574			0.792836	1	0.147194		2.45969	0.809889	0.261793		0.641808
653	sp|Q8WUR7|CO040_HUMAN	Q8WUR7	C15orf40	UPF0235 protein C15orf40 OS=Homo sapiens OX=9606 GN=C15orf40 PE=1 SV=2	2	9.67994	10.9106	11.5885	9.20772	9.38497	10.7438	11.275	9.42861	9.93682	10.9008	9.07309	9.28266	9.9836	9.95296	9.58821	9.06284		0.944147	1.06418	1.1303	0.898089	0.915377	1.04791	1.09973	0.919634	0.969203	1.06322	0.884957	0.905399	0.973765	0.970777	0.935201	0.883957			0.111954	1	0.00932387		0.823408	0.770703	-0.0473441		1.30259
654	sp|Q6PH81|CP087_HUMAN	Q6PH81	C16orf87	UPF0547 protein C16orf87 OS=Homo sapiens OX=9606 GN=C16orf87 PE=1 SV=1	2	10.8517	10.0538	7.96458	9.57976	10.0352	9.99589	12.3154	10.3622	10.8585	11.7789	9.68798	8.49432	9.51833	8.66092	10.235	9.60761		1.11336	1.0315	0.817147	0.98286	1.02958	1.02555	1.26353	1.06313	1.11406	1.20849	0.993963	0.871497	0.976558	0.88859	1.05008	0.985718			0.229524	1	-0.0209616		0.612114	0.767688	-0.0493358		0.303919
655	sp|Q9HAS0|NJMU_HUMAN	Q9HAS0	C17orf75	Protein Njmu-R1 OS=Homo sapiens OX=9606 GN=C17orf75 PE=1 SV=2	16	10.1428	10.046	10.3623	9.54083	10.3066	9.85032	9.62472	10.479	9.39117	9.48244	11.1545	10.1423	10.1691	9.1175	10.0514	10.1391		1.01009	1.00045	1.03195	0.950142	1.0264	0.980963	0.958497	1.04357	0.935238	0.944327	1.11084	1.01004	1.01271	0.907984	1.00099	1.00972			0.00666449	1	0.00251348		0.298473	0.773187	-0.0531065		0.191542
656	sp|Q32NC0|CR021_HUMAN	Q32NC0	C18orf21	UPF0711 protein C18orf21 OS=Homo sapiens OX=9606 GN=C18orf21 PE=1 SV=1	2	8.97135	8.34583	8.37204	10.6309	9.90475	10.0901	9.2903	9.52892	10.5949	9.32374	10.4864	10.4273	10.3532	9.64184	11.5383	12.5001		0.955839	0.889195	0.891987	1.13266	1.05529	1.07504	0.989821	1.01525	1.12882	0.993384	1.11726	1.11096	1.10306	1.02728	1.22933	1.3318			0.221609	1	0.0203708		0.62019	0.776989	0.0450065		0.252864
657	sp|Q9NSK7|CS012_HUMAN	Q9NSK7	C19orf12	Protein C19orf12 OS=Homo sapiens OX=9606 GN=C19orf12 PE=1 SV=4	2	10.8153	8.82526	11.3408	9.21868	11.3161	8.7916	9.54903	8.88409	9.30396	12.5929	9.40134	9.57027	10.9453	10.3067	11.2223	7.91642		1.07601	0.878023	1.1283	0.917164	1.12583	0.874674	0.95003	0.883876	0.925648	1.25287	0.935337	0.952144	1.08894	1.02541	1.1165	0.787603			1.92887	1	0.0875936		0.756545	0.732418	0.0672369		0.199517
658	sp|Q9UFG5|CS025_HUMAN	Q9UFG5	C19orf25	UPF0449 protein C19orf25 OS=Homo sapiens OX=9606 GN=C19orf25 PE=1 SV=2	1	12.607	8.56725	16.5756	8.59515	19.649	6.58663	6.79826	9.62446	9.28566	15.6925	10.4609	4.3069	13.611	6.86354	5.74102	5.03521		1.04218	0.708227	1.37025	0.710533	1.62432	0.544495	0.56199	0.795623	0.767615	1.29724	0.864771	0.356038	1.12518	0.567386	0.474591	0.416244			0.616453	1	0.0869913		0.811392	0.722986	0.118411		0.155229
659	sp|Q9UNZ5|L10K_HUMAN	Q9UNZ5	C19orf53	Leydig cell tumor 10 kDa protein homolog OS=Homo sapiens OX=9606 GN=C19orf53 PE=1 SV=1	3	10.1602	10.197	9.63885	9.94569	9.76328	9.09638	10.1795	10.2807	10.117	9.30155	10.537	10.7719	8.64017	9.58688	10.8309	10.953		1.03673	1.04048	0.983534	1.01484	0.99623	0.928181	1.0387	1.04903	1.03233	0.949116	1.07518	1.09915	0.88163	0.97823	1.10517	1.11763			0.339706	1	0.192178		0.21407	0.71128	0.132026		0.272159
660	sp|Q13901|C1D_HUMAN	Q13901	C1D	Nuclear nucleic acid-binding protein C1D OS=Homo sapiens OX=9606 GN=C1D PE=1 SV=1	3	10.2166	9.38977	9.61115	9.97446	9.81641	9.79104	10.8737	9.54049	9.83349	8.25118	11.9908	10.3406	9.52888	9.53125	9.93962	11.3705		1.04252	0.958148	0.980739	1.01781	1.00168	0.999095	1.10957	0.973528	1.00343	0.841965	1.22357	1.05517	0.972344	0.972585	1.01426	1.16026			0.294744	1	-0.0592412		1.5517	0.759948	0.243974		2.1785
661	sp|Q6ZSJ8|CA122_HUMAN	Q6ZSJ8	C1orf122	Uncharacterized protein C1orf122 OS=Homo sapiens OX=9606 GN=C1orf122 PE=1 SV=2	2	11.0169	8.65714	11.555	10.1208	12.7686	8.81284	9.75602	6.98044	10.9067	13.9926	7.48497	6.96447	11.6336	11.4264	9.91239	8.01123		1.05037	0.82539	1.10168	0.964937	1.21738	0.840235	0.93016	0.66553	1.03987	1.33408	0.713634	0.664008	1.10917	1.08942	0.945069	0.763809			0.221878	1	0.0709194		0.534275	0.727632	-0.160779		0.678865
662	sp|Q5SNV9|CA167_HUMAN	Q5SNV9	C1orf167	Uncharacterized protein C1orf167 OS=Homo sapiens OX=9606 GN=C1orf167 PE=2 SV=3	3	8.08165	8.92094	6.63015	12.4164	7.86077	11.6731	10.2954	9.88572	11.3973	9.44532	12.1284	10.961	10.5614	8.14989	10.5885	11.004		0.872387	0.962986	0.715703	1.34031	0.848544	1.26007	1.11136	1.06713	1.2303	1.01959	1.30922	1.1832	1.14007	0.879753	1.143	1.18784			0.161801	1	-0.0127411		0.77337	0.750948	-0.0578925		0.459726
663	sp|Q8IYL3|CA174_HUMAN	Q8IYL3	C1orf174	UPF0688 protein C1orf174 OS=Homo sapiens OX=9606 GN=C1orf174 PE=1 SV=2	4	9.42065	10.7895	9.47656	10.7743	9.07191	10.0516	10.8285	10.1172	9.81245	11.3854	9.09162	10.1849	9.5805	10.1737	10.3936	8.84742		0.948634	1.08648	0.954264	1.08494	0.913516	1.01217	1.0904	1.01878	0.988088	1.14648	0.915502	1.02559	0.964731	1.02447	1.04661	0.890911			0.1392	1	0.00835496		0.854429	0.827682	-0.0331065		1.12112
664	sp|Q9H425|CA198_HUMAN	Q9H425	C1orf198	Uncharacterized protein C1orf198 OS=Homo sapiens OX=9606 GN=C1orf198 PE=1 SV=1	14	9.9311	9.86753	10.043	10.3111	9.54436	9.9834	10.0666	9.63809	10.2973	11.2297	9.0316	10.8986	10.5124	10.0513	9.56797	9.026		0.998427	0.992036	1.00968	1.03663	0.959546	1.00368	1.01205	0.968969	1.03524	1.12898	0.907995	1.0957	1.05687	1.01051	0.961919	0.907432			0.915099	1	0.0706112		1.00413	0.716968	0.0842096		0.142632
665	sp|A1L170|CA226_HUMAN	A1L170	C1orf226	Uncharacterized protein C1orf226 OS=Homo sapiens OX=9606 GN=C1orf226 PE=1 SV=1	3	10.4524	9.31021	11.348	8.96595	11.0845	9.85206	10.6746	8.91471	9.88281	10.419	10.4954	10.3553	11.1203	9.12888	9.52067	8.47519		1.02789	0.91556	1.11596	0.881705	1.09005	0.968846	1.04973	0.876667	0.971869	1.0246	1.03211	1.01833	1.09357	0.897728	0.936257	0.833445			0.077692	1	-0.0034105		0.0113292	0.993931	-0.000839508		0.0346414
666	sp|Q9BV19|CA050_HUMAN	Q9BV19	C1orf50	Uncharacterized protein C1orf50 OS=Homo sapiens OX=9606 GN=C1orf50 PE=1 SV=2	6	10.82	10.1149	10.19	9.80427	10.8102	9.82303	10.1334	9.4869	10.3636	10.7447	8.87946	9.73809	9.95882	10.0957	9.9818	9.05509		1.05454	0.98582	0.993134	0.955544	1.05359	0.957372	0.987625	0.924613	1.01006	1.0472	0.865409	0.949093	0.970606	0.983944	0.972846	0.882527			0.00697783	0.999224	0.000679951		1.36841	0.729412	0.0653888		1.22979
667	sp|Q8N6N3|CA052_HUMAN	Q8N6N3	C1orf52	UPF0690 protein C1orf52 OS=Homo sapiens OX=9606 GN=C1orf52 PE=1 SV=1	11	10.3567	10.4701	10.7689	9.38077	10.7894	10.0283	9.77421	8.75232	10.6841	11.8965	8.46714	9.98834	10.3629	9.53119	9.82577	8.92333		1.0056	1.01661	1.04562	0.91084	1.04762	0.973713	0.94904	0.849819	1.03739	1.1551	0.822129	0.969832	1.0062	0.925444	0.954047	0.866423			0.326554	1	-0.0321667		0.0951923	0.947405	-0.0111667		0.375589
668	sp|Q07021|C1QBP_HUMAN	Q07021	C1QBP	Complement component 1 Q subcomponent-binding protein, mitochondrial OS=Homo sapiens OX=9606 GN=C1QBP PE=1 SV=1	17	10.2296	9.99542	10.1372	9.69253	10.3371	9.71433	10.3504	10.2038	10.0573	10.4212	9.24408	9.77325	10.0692	10.6449	9.85323	9.27642		1.02116	0.997776	1.01193	0.967541	1.03188	0.969717	1.03321	1.01858	1.00396	1.04028	0.922776	0.975598	1.00514	1.06261	0.983583	0.926003			0.0150883	1	0.00180456		0.834966	0.712728	-0.0831043		0.856363
669	sp|Q9NZP8|C1RL_HUMAN	Q9NZP8	C1RL	Complement C1r subcomponent-like protein OS=Homo sapiens OX=9606 GN=C1RL PE=1 SV=2	1	11.0792	11.1414	9.82169	10.3095	10.0753	11.2025	9.60741	10.1485	8.91812	10.3316	9.69854	11.7056	7.77506	10.8069	8.19176	9.18693		1.04472	1.05058	0.926144	0.972144	0.950062	1.05635	0.905938	0.956961	0.840941	0.974225	0.914531	1.10379	0.733155	1.01904	0.772448	0.866288			0.272946	1	0.0159827		0.482899	0.862737	-0.0264264		1.07971
670	sp|Q86YS7|C2CD5_HUMAN	Q86YS7	C2CD5	C2 domain-containing protein 5 OS=Homo sapiens OX=9606 GN=C2CD5 PE=1 SV=1	15	9.99279	9.95592	9.96897	10.0586	9.86865	9.77119	10.0514	10.0054	10.0924	10.0307	9.84059	10.5417	10.0937	10.2448	9.70473	9.77853		1.00571	1.002	1.00332	1.01233	0.99322	0.983411	1.01161	1.00699	1.01574	1.00953	0.990396	1.06096	1.01587	1.03108	0.976722	0.98415			0.0299036	1	0.00400916		0.659458	0.731696	0.0670657		0.809354
671	sp|Q9BVC5|ASHWN_HUMAN	Q9BVC5	C2orf49	Ashwin OS=Homo sapiens OX=9606 GN=C2orf49 PE=1 SV=1	5	9.81515	10.1168	10.3839	10.5407	10.4526	9.07642	9.62622	10.3495	10.2441	9.91903	9.9971	10.0715	9.78395	10.3137	9.13852	10.1707		0.975247	1.00522	1.03176	1.04733	1.03859	0.901845	0.956474	1.02834	1.01786	0.985569	0.993326	1.00072	0.972147	1.02479	0.908016	1.01058			0.188419	1	-0.0159443		0.72026	0.763413	-0.0540039		0.512642
672	sp|Q8N8R5|CB069_HUMAN	Q8N8R5	C2orf69	Mitochondrial protein C2orf69 OS=Homo sapiens OX=9606 GN=C2orf69 PE=1 SV=1	9	9.32855	10.0739	10.0913	10.4833	9.5602	10.3067	10.5495	10.6323	9.9265	9.87842	9.75892	10.3103	9.95883	9.75891	9.75062	9.63174		0.935288	1.01001	1.01176	1.05106	0.958513	1.03336	1.0577	1.06601	0.995239	0.990418	0.978437	1.03372	0.99848	0.978436	0.977605	0.965686			0.75892	1	-0.0313547		0.61824	0.825355	-0.0344964		0.0389315
673	sp|Q3KRA6|CB076_HUMAN	Q3KRA6	C2orf76	UPF0538 protein C2orf76 OS=Homo sapiens OX=9606 GN=C2orf76 PE=1 SV=3	3	10.1514	10.6597	11.4545	8.68028	10.5482	9.31776	9.82053	10.4837	9.36485	10.4092	10.5326	9.93725	9.91498	9.58115	9.60292	9.54101		1.00159	1.05174	1.13015	0.85644	1.04074	0.919337	0.968943	1.03437	0.923983	1.02702	1.0392	0.980459	0.978261	0.945324	0.947472	0.941364			0.165677	1	0.0250681		0.573986	0.723301	-0.20701		0.666562
674	sp|Q5JPI3|CC038_HUMAN	Q5JPI3	C3orf38	Uncharacterized protein C3orf38 OS=Homo sapiens OX=9606 GN=C3orf38 PE=1 SV=1	4	10.1416	9.97207	10.179	9.99002	10.3393	9.91234	9.69985	10.6206	8.98586	9.96268	10.4575	10.0029	9.77347	10.2214	9.98232	9.7592		1.00521	0.988405	1.00891	0.990184	1.0248	0.982485	0.961424	1.05269	0.890655	0.987474	1.03652	0.991456	0.96872	1.01312	0.989421	0.967306			1.61247	1	0.33484		0.601861	0.718599	0.192661		0.453992
675	sp|Q8N1A6|CD033_HUMAN	Q8N1A6	C4orf33	UPF0462 protein C4orf33 OS=Homo sapiens OX=9606 GN=C4orf33 PE=1 SV=2	3	9.79293	10.4503	8.75264	10.2558	9.10797	10.3001	10.7788	10.9533	10.2835	10.2112	9.82948	10.4479	9.29331	10.3512	10.8838	8.30781		1.00167	1.06891	0.895262	1.04901	0.931607	1.05354	1.10251	1.12036	1.05184	1.04445	1.00541	1.06866	0.950565	1.05877	1.11324	0.849763			0.0191227	1	-0.0105622		0.301122	0.69631	0.13528		0.424171
676	sp|Q49AR2|CE022_HUMAN	Q49AR2	C5orf22	UPF0489 protein C5orf22 OS=Homo sapiens OX=9606 GN=C5orf22 PE=1 SV=2	13	9.64014	10.9142	9.70833	10.2552	9.8184	10.6409	10.1392	10.5256	9.70436	10.143	9.42234	9.94305	9.78811	10.4452	9.28119	9.63078		0.948565	1.07393	0.955275	1.00909	0.966105	1.04704	0.99767	1.03569	0.954884	0.998042	0.927135	0.978371	0.963125	1.02778	0.913245	0.947644			0.0929121	1	0.00854877		0.317407	0.776683	0.0493939		0.238857
677	sp|Q5T0Z8|CF132_HUMAN	Q5T0Z8	C6orf132	Uncharacterized protein C6orf132 OS=Homo sapiens OX=9606 GN=C6orf132 PE=1 SV=4	8	10.1287	9.49916	9.53844	10.3319	10.0846	9.94794	10.3242	9.68225	10.1523	10.9411	9.97079	10.0679	10.3877	10.1537	9.78616	9.0033		1.02085	0.957405	0.961363	1.04134	1.01641	1.00264	1.04056	0.975858	1.02323	1.10273	1.00494	1.01473	1.04696	1.02337	0.986331	0.907428			0.0644212	1	0.00824562		0.591233	0.76417	0.0507303		0.412075
678	sp|Q9GZU0|CF062_HUMAN	Q9GZU0	C6orf62	Uncharacterized protein C6orf62 OS=Homo sapiens OX=9606 GN=C6orf62 PE=1 SV=1	3	9.21507	8.71444	9.19252	11.0608	9.74749	10.1234	9.8486	10.0161	10.264	10.6828	8.68761	10.4437	10.6602	10.3606	10.7123	10.2704		0.952401	0.90066	0.950071	1.14316	1.00743	1.04628	1.01788	1.03519	1.06081	1.10409	0.897887	1.07938	1.10175	1.0708	1.10715	1.06147			0.219185	1	0.0310871		1.76142	0.717965	0.129441		1.03378
679	sp|Q9BPX7|CG025_HUMAN	Q9BPX7	C7orf25	UPF0415 protein C7orf25 OS=Homo sapiens OX=9606 GN=C7orf25 PE=1 SV=1	2	9.56798	10.061	9.74615	10.4646	11.0503	9.30463	9.15801	10.5047	9.81271	10.3147	10.163	9.79527	8.25989	10.3237	10.7914	10.6821		0.953704	1.00285	0.971463	1.04308	1.10145	0.927454	0.912839	1.04707	0.978097	1.02813	1.01301	0.976359	0.823317	1.02903	1.07565	1.06475			0.789621	1	0.114626		0.291972	0.776636	0.0500642		0.645769
680	sp|Q9BRJ6|CHOLN_HUMAN	Q9BRJ6	C7orf50	Protein cholesin OS=Homo sapiens OX=9606 GN=C7orf50 PE=1 SV=1	2	10.0281	9.84576	8.65278	11.4813	9.0996	10.8734	9.17623	9.5422	11.1632	7.39116	11.1058	9.75826	9.58371	9.75393	11.261	11.2835		1.00313	0.984887	0.865552	1.1485	0.910248	1.08769	0.917913	0.954522	1.11667	0.73935	1.11093	0.976135	0.958674	0.975702	1.12646	1.12871			0.166264	1	0.0296021		0.404511	0.713202	0.0981104		0.295636
681	sp|Q9H7E9|CH033_HUMAN	Q9H7E9	C8orf33	UPF0488 protein C8orf33 OS=Homo sapiens OX=9606 GN=C8orf33 PE=1 SV=1	10	10.5672	10.0187	10.3222	8.95047	10.172	10.0081	10.3431	9.89889	9.69663	8.29518	11.4306	9.53882	8.93794	9.6724	10.075	12.0728		1.05604	1.00123	1.03156	0.894471	1.01654	1.00016	1.03364	0.989252	0.969039	0.828984	1.14232	0.953268	0.893219	0.966618	1.00685	1.20651			0.239388	1	0.0488352		0.994787	0.73017	0.137616		0.763601
682	sp|Q96K31|CH076_HUMAN	Q96K31	C8orf76	Uncharacterized protein C8orf76 OS=Homo sapiens OX=9606 GN=C8orf76 PE=1 SV=1	1	9.17389	9.14121	10.5757	9.37915	9.13112	9.6661	9.5106	10.632	10.9602	10.2208	11.3469	9.38163	9.40634	10.1748	10.9276	10.3719		0.964535	0.961099	1.11193	0.986116	0.960039	1.01629	0.999936	1.11784	1.15234	1.07461	1.193	0.986377	0.988975	1.06977	1.14892	1.0905			0.316256	1	0.0194561		0.807164	0.786443	0.0405608		0.29522
683	sp|Q6P1X6|CH082_HUMAN	Q6P1X6	C8orf82	UPF0598 protein C8orf82 OS=Homo sapiens OX=9606 GN=C8orf82 PE=1 SV=2	7	10.5013	10.3418	10.4104	10.3336	9.52764	10.0997	9.93246	10.3629	10.077	10.6377	9.04072	10.3273	9.46273	10.4194	9.60007	8.92539		1.02929	1.01366	1.02039	1.01286	0.933862	0.98993	0.973541	1.01573	0.987709	1.04266	0.886136	1.01224	0.9275	1.02127	0.940962	0.874832			0.800804	1	0.130961		0.513173	0.764404	0.0514249		0.456429
684	sp|Q8IXQ3|CI040_HUMAN	Q8IXQ3	C9orf40	Uncharacterized protein C9orf40 OS=Homo sapiens OX=9606 GN=C9orf40 PE=1 SV=1	1	15.7412	9.81048	15.6227	7.21335	15.0955	7.94752	8.76565	4.85128	7.97587	11.5903	8.87595	8.19939	11.3418	10.3398	8.85251	7.77667		1.32222	0.824055	1.31227	0.605903	1.26799	0.667571	0.736292	0.407495	0.669952	0.973559	0.745557	0.688727	0.952682	0.868515	0.743588	0.653221			0.160118	1	-0.0108444		0.330323	0.877042	-0.0249558		0.167329
685	sp|Q96LT7|CI072_HUMAN	Q96LT7	C9orf72	Guanine nucleotide exchange factor C9orf72 OS=Homo sapiens OX=9606 GN=C9orf72 PE=1 SV=2	2	9.08857	10.2356	10.0227	10.1361	10.1633	9.7701	10.0666	9.93562	10.7637	9.96536	9.37744	9.82349	9.70128	10.3822	10.961	9.60697		0.917784	1.03361	1.01211	1.02357	1.02632	0.986607	1.01655	1.00332	1.08694	1.00632	0.946956	0.991999	0.979657	1.04842	1.10687	0.970134			0.125409	1	-0.0390101		0.0426067	0.952278	-0.0120928		0.121986
686	sp|Q9NZ63|TLS1_HUMAN	Q9NZ63	C9orf78	Splicing factor C9orf78 OS=Homo sapiens OX=9606 GN=C9orf78 PE=1 SV=1	17	9.53884	10.2511	10.3308	10.005	10.1217	9.76814	10.3648	10.0267	9.87675	11.3446	9.19816	9.77912	10.0733	10.119	9.56007	9.64188		0.953636	1.02485	1.03281	1.00024	1.01191	0.97656	1.03621	1.00241	0.987418	1.13417	0.919577	0.977657	1.00707	1.01163	0.955758	0.963937			0.321956	1	0.0601067		0.0914041	0.931127	0.0163765		0.269433
687	sp|Q96MD7-1|CI085_HUMAN	Q96MD7-1	C9orf85	Isoform of Q96MD7, Isoform 2 of Uncharacterized protein C9orf85 OS=Homo sapiens OX=9606 GN=C9orf85	3	9.7229	10.9894	11.1069	10.0144	9.63419	9.89344	11.1027	10.5468	8.93817	9.64552	10.0332	9.61083	9.34218	10.7244	9.23084	9.46414		0.950721	1.07456	1.08605	0.979227	0.942046	0.967396	1.08564	1.03128	0.873989	0.943155	0.981061	0.939762	0.913494	1.04865	0.902606	0.925418			0.575802	1	0.0505914		0.456232	0.776708	-0.0477085		1.10687
688	sp|Q8N1Q1|CAH13_HUMAN	Q8N1Q1	CA13	Carbonic anhydrase 13 OS=Homo sapiens OX=9606 GN=CA13 PE=1 SV=1	10	10.0191	10.1492	10.9913	10.2596	10.1437	9.50458	10.0757	10.2981	9.07824	9.64071	10.1655	10.0498	10.0338	10.1946	9.96449	9.43172		0.984394	0.99718	1.07992	1.00803	0.996637	0.933844	0.989957	1.01181	0.891955	0.947219	0.998779	0.987409	0.985845	1.00164	0.979031	0.926685			0.646968	1	0.0682551		0.955371	0.712459	0.0832872		0.0903298
689	sp|P00918|CAH2_HUMAN	P00918	CA2	Carbonic anhydrase 2 OS=Homo sapiens OX=9606 GN=CA2 PE=1 SV=2	25	9.74432	10.3126	9.87165	9.8604	9.88764	9.82631	9.81843	10.2794	9.55981	9.90272	8.95624	9.72262	12.1776	10.5024	9.83359	9.74424		0.982572	1.03988	0.995411	0.994277	0.997023	0.990839	0.990045	1.03652	0.963967	0.998544	0.903106	0.980384	1.22794	1.05901	0.991573	0.982563			0.456284	1	-0.0395153		0.580307	0.764424	-0.0527714		0.146467
690	sp|P35219|CAH8_HUMAN	P35219	CA8	Carbonic anhydrase-related protein OS=Homo sapiens OX=9606 GN=CA8 PE=1 SV=3	3	9.29775	10.0887	12.1746	9.19955	10.7293	11.3354	10.2204	9.35994	8.68904	9.21198	10.2661	10.2755	8.23229	11.2883	10.0962	9.53509		0.887964	0.963501	1.16271	0.878585	1.02468	1.08256	0.976076	0.893903	0.82983	0.879773	0.980442	0.981345	0.786209	1.07807	0.964219	0.91063			0.167455	1	-0.01762		0.0814804	0.94573	-0.0122824		0.0361763
691	sp|Q9H8G2|CAAP1_HUMAN	Q9H8G2	CAAP1	Caspase activity and apoptosis inhibitor 1 OS=Homo sapiens OX=9606 GN=CAAP1 PE=1 SV=2	9	9.3153	10.2818	9.22143	10.7032	10.0405	9.98045	9.97748	10.1918	9.76926	10.4055	9.63572	10.2621	10.6308	9.93126	9.87944	9.77389		0.938684	1.03608	0.929226	1.07854	1.01176	1.00571	1.00541	1.02701	0.984429	1.04854	0.970972	1.0341	1.07124	1.00075	0.995531	0.984895			0.241276	1	0.034017		0.898186	0.704101	0.0998471		0.523812
692	sp|Q9Y376|CAB39_HUMAN	Q9Y376	CAB39	Calcium-binding protein 39 OS=Homo sapiens OX=9606 GN=CAB39 PE=1 SV=1	31	11.175	9.99161	11.7743	9.19206	10.7603	8.87059	9.68271	9.63364	9.01228	10.387	10.4275	9.6732	11.1804	9.52311	9.5575	9.15887		1.08559	0.970627	1.1438	0.892955	1.0453	0.861727	0.94062	0.935853	0.875491	1.00904	1.01297	0.939696	1.08611	0.925115	0.928456	0.889731			0.259364	1	-0.183604		0.388968	0.724321	0.158529		0.641501
693	sp|Q9H9S4|CB39L_HUMAN	Q9H9S4	CAB39L	Calcium-binding protein 39-like OS=Homo sapiens OX=9606 GN=CAB39L PE=1 SV=3	4	10.4476	10.0378	11.7794	9.40599	10.4485	9.38474	9.58988	10.4988	9.13895	9.0793	11.2774	10.4637	10.3565	8.94357	9.87423	9.27369		1.01921	0.979234	1.14913	0.917599	1.0193	0.915525	0.935537	1.02421	0.891547	0.885728	1.10016	1.02078	1.01033	0.872487	0.963277	0.904691			0.965839	1	-0.0757671		0.653993	0.739377	-0.062542		0.126715
694	sp|Q9Y6J0|CABIN_HUMAN	Q9Y6J0	CABIN1	Calcineurin-binding protein cabin-1 OS=Homo sapiens OX=9606 GN=CABIN1 PE=1 SV=1	2	9.62528	9.76664	9.3781	10.1486	9.43038	9.96712	9.85209	9.16877	10.3274	10.8092	9.94634	10.898	9.21973	10.1031	10.5676	10.7916		0.990321	1.00486	0.964889	1.04417	0.970268	1.02549	1.01366	0.943351	1.06256	1.11213	1.02335	1.12127	0.948595	1.03948	1.08728	1.11032			0.576476	1	0.0684882		0.461099	0.731075	-0.0740074		1.11588
695	sp|Q9UGQ2|FLOWR_HUMAN	Q9UGQ2	CACFD1	Calcium channel flower homolog OS=Homo sapiens OX=9606 GN=CACFD1 PE=1 SV=1	1	9.21433	10.5274	9.75428	9.24068	9.43595	10.2565	9.13319	9.06362	9.92427	8.15361	13.7705	10.6503	9.30436	9.08132	8.78575	13.7038		0.946204	1.08105	1.00165	0.94891	0.968962	1.05323	0.937872	0.930728	1.01911	0.837281	1.41407	1.09366	0.955449	0.932546	0.902194	1.40722			1.09482	1	-0.103132		0.399423	0.780187	-0.0449275		0.508222
696	sp|Q5VU97|CAHD1_HUMAN	Q5VU97	CACHD1	VWFA and cache domain-containing protein 1 OS=Homo sapiens OX=9606 GN=CACHD1 PE=1 SV=2	2	9.01984	8.97212	10.5001	10.1463	10.1288	9.17637	9.28993	11.3769	10.2847	10.8789	10.1605	10.1463	10.1817	10.1598	9.45339	10.1242		0.933995	0.929054	1.08728	1.05064	1.04883	0.950204	0.961963	1.17807	1.06498	1.12649	1.05211	1.05064	1.0543	1.05204	0.978888	1.04836			0.146997	1	0.0194437		0.659622	0.757299	-0.0567275		1.0858
697	sp|Q9NY47|CA2D2_HUMAN	Q9NY47	CACNA2D2	Voltage-dependent calcium channel subunit alpha-2/delta-2 OS=Homo sapiens OX=9606 GN=CACNA2D2 PE=1 SV=2	1	10.4797	10.0992	9.43312	10.1438	9.13841	10.2327	10.0097	10.1938	9.98007	9.46296	10.7772	10.4008	10.0225	9.82192	10.5162	9.28788		1.0563	1.01794	0.950808	1.02244	0.921103	1.03141	1.00893	1.02748	1.00594	0.953816	1.08629	1.04834	1.01022	0.989997	1.05998	0.936169			0.644594	1	0.0244071		1.84949	0.751379	0.0544141		0.7468
698	sp|P54284|CACB3_HUMAN	P54284	CACNB3	Voltage-dependent L-type calcium channel subunit beta-3 OS=Homo sapiens OX=9606 GN=CACNB3 PE=1 SV=1	3	10.3441	10.2855	11.7993	9.59866	9.83899	9.77275	10.6348	10.2735	9.49477	9.93037	9.54644	10.5072	9.63445	9.67917	9.70028	8.95973		1.0069	1.00119	1.14855	0.93434	0.957733	0.951286	1.0352	1.00003	0.924227	0.966628	0.929257	1.02278	0.937824	0.942177	0.944231	0.872146			0.30452	1	-0.0230081		0.26839	0.918764	-0.0172861		0.0765308
699	sp|Q8WUQ7|CATIN_HUMAN	Q8WUQ7	CACTIN	Splicing factor Cactin OS=Homo sapiens OX=9606 GN=CACTIN PE=1 SV=3	12	9.61996	9.97749	10.2199	10.1199	9.54171	10.1496	9.55544	9.87318	10.0856	9.13569	11.0801	10.489	9.64834	9.63314	9.93044	10.9405		0.967989	1.00396	1.02835	1.01829	0.960115	1.02129	0.961496	0.993468	1.01484	0.91926	1.11491	1.05543	0.970844	0.969314	0.99923	1.10087			0.181747	1	0.0497767		1.58331	0.758102	0.262489		1.14905
700	sp|Q86Y37|CACL1_HUMAN	Q86Y37	CACUL1	CDK2-associated and cullin domain-containing protein 1 OS=Homo sapiens OX=9606 GN=CACUL1 PE=1 SV=1	5	9.77323	10.52	10.6028	9.64916	9.21395	9.98786	10.4829	10.394	9.74833	9.99771	9.8859	9.92747	9.93749	10.3878	9.92691	9.5646		0.981462	1.05646	1.06477	0.969003	0.925297	1.00302	1.05272	1.0438	0.978962	1.00401	0.992777	0.996951	0.997958	1.04318	0.996895	0.96051			0.49521	1	-0.0268423		0.382511	0.9189	0.017041		1.17508
701	sp|Q9HB71|CYBP_HUMAN	Q9HB71	CACYBP	Calcyclin-binding protein OS=Homo sapiens OX=9606 GN=CACYBP PE=1 SV=2	26	9.89884	9.90437	10.0887	9.98479	9.92151	9.64042	10.1705	9.97326	10.0528	10.6223	9.60674	9.98265	10.4365	10.162	10.251	9.30363		0.999233	0.999791	1.0184	1.00791	1.00152	0.973147	1.02666	1.00674	1.01477	1.07226	0.969747	1.00769	1.05351	1.0258	1.03478	0.93915			0.181416	1	0.0299273		0.165572	0.836402	-0.0386904		0.391625
702	sp|P27708|PYR1_HUMAN	P27708	CAD	Multifunctional protein CAD OS=Homo sapiens OX=9606 GN=CAD PE=1 SV=3	30	10.4241	9.96159	9.86424	10.0117	9.77783	10.4449	9.92541	9.68368	10.0896	9.39853	10.257	10.3796	9.54532	9.91867	9.88131	10.4366		1.03407	0.988181	0.978524	0.993154	0.969953	1.03612	0.984592	0.960613	1.00088	0.932326	1.01749	1.02965	0.946887	0.983924	0.980218	1.0353			0.0428833	0.999729	0.00651525		0.427761	0.763257	0.0538979		0.571708
703	sp|P22676|CALB2_HUMAN	P22676	CALB2	Calretinin OS=Homo sapiens OX=9606 GN=CALB2 PE=1 SV=2	21	10.3106	9.96677	10.6996	9.81639	10.8676	9.74119	10.5084	9.09377	9.8991	10.8915	9.22841	9.78646	10.6043	9.54284	9.91969	9.12339		1.00752	0.973918	1.04552	0.959223	1.06194	0.951875	1.02685	0.888611	0.967305	1.06428	0.901768	0.956299	1.03621	0.932493	0.969317	0.891505			0.0655263	1	0.00502186		0.0112651	0.983654	-0.00353579		0.028125
704	sp|Q9P1Z2|CACO1_HUMAN	Q9P1Z2	CALCOCO1	Calcium-binding and coiled-coil domain-containing protein 1 OS=Homo sapiens OX=9606 GN=CALCOCO1 PE=1 SV=2	15	9.58352	10.1857	9.92068	10.6224	10.153	10.3969	10.635	9.79053	10.0359	10.7089	9.49151	9.85277	9.9699	9.63261	9.69502	9.32556		0.944775	1.00414	0.978013	1.04719	1.00092	1.02496	1.04843	0.965182	0.989372	1.05572	0.935703	0.971318	0.982865	0.949614	0.955766	0.919344			0.851591	1	0.035426		0.222702	0.933423	-0.0140905		1.15434
705	sp|Q13137|CACO2_HUMAN	Q13137	CALCOCO2	Calcium-binding and coiled-coil domain-containing protein 2 OS=Homo sapiens OX=9606 GN=CALCOCO2 PE=1 SV=1	21	9.95526	9.86941	9.88933	10.2506	10.2468	9.75667	9.87666	9.88895	10.1918	11.2064	9.36669	10.0473	10.5277	9.60979	10.1246	9.19217		0.996057	0.987467	0.98946	1.0256	1.02523	0.976187	0.988192	0.989422	1.01972	1.12123	0.937168	1.00527	1.05333	0.961491	1.013	0.919707			0.863711	1	0.0882936		1.56804	0.726947	0.135423		0.352575
706	sp|Q05682-2|CALD1_HUMAN	Q05682-2	CALD1	Isoform of Q05682, Isoform 2 of Caldesmon OS=Homo sapiens OX=9606 GN=CALD1	23	9.67185	10.5011	9.85069	10.3601	10.1154	9.87307	9.94951	9.76015	10.2446	10.6237	8.89422	10.3277	10.3262	10.2546	9.45178	9.79546		0.961223	1.04363	0.978997	1.02962	1.00531	0.981222	0.988818	0.969999	1.01814	1.05582	0.883939	1.02641	1.02625	1.01914	0.939353	0.973509			0.395171	1	0.0650482		0.146877	0.877001	0.02801		0.207555
707	sp|Q05682-5|CALD1_HUMAN	Q05682-5	CALD1	Isoform of Q05682, Isoform 5 of Caldesmon OS=Homo sapiens OX=9606 GN=CALD1	5	10.9838	10.824	12.4806	8.83926	11.4173	9.14197	9.44823	9.71194	9.17356	10.9307	9.39896	9.48005	9.69008	10.6911	9.02733	8.76119		1.0348	1.01974	1.17581	0.832755	1.07563	0.861273	0.890126	0.91497	0.864249	1.02979	0.885485	0.893124	0.912911	1.00722	0.850473	0.825399			1.47305	1	0.128053		0.857692	0.711542	0.0811323		0.403927
708	sp|P0DP23|CALM1_HUMAN	P0DP23	CALM1	Calmodulin-1 OS=Homo sapiens OX=9606 GN=CALM1 PE=1 SV=1	24	11.7758	9.58614	11.2106	9.03212	11.7448	8.82679	9.91635	8.05664	11.5184	13.7097	8.66146	8.25019	11.5984	9.02738	9.83953	7.24573		1.13637	0.925061	1.08182	0.871599	1.13337	0.851784	0.956926	0.777464	1.11152	1.32298	0.83583	0.796142	1.11924	0.871141	0.949513	0.699212			0.572953	1	-0.11827		0.115216	0.919251	0.0193131		0.62277
709	sp|P27797|CALR_HUMAN	P27797	CALR	Calreticulin OS=Homo sapiens OX=9606 GN=CALR PE=1 SV=1	27	10.1449	10.1159	9.48487	10.4999	10.0591	10.1229	9.84197	10.5048	10.1999	10.362	9.30198	9.75707	10.0138	10.1026	9.86994	9.61828		1.00731	1.00443	0.941775	1.04255	0.998796	1.00513	0.977232	1.04305	1.01277	1.02887	0.923615	0.968802	0.994288	1.00311	0.980009	0.955021			0.703116	1	0.0277984		1.12263	0.78184	0.0405865		0.266844
710	sp|O43852-4|CALU_HUMAN	O43852-4	CALU	Isoform of O43852, Isoform 4 of Calumenin OS=Homo sapiens OX=9606 GN=CALU	5	9.17446	10.8247	8.91152	10.9496	9.96814	10.6488	9.84474	10.704	9.41032	12.3238	8.39485	9.85402	9.53683	10.0534	9.72144	9.67941		0.910207	1.07393	0.884121	1.08632	0.98895	1.05648	0.976707	1.06195	0.933607	1.22266	0.832862	0.977627	0.946159	0.99741	0.964474	0.960304			0.0299831	1	0.00835673		0.227938	0.751091	0.0747413		0.208635
711	sp|O43852|CALU_HUMAN	O43852	CALU	Calumenin OS=Homo sapiens OX=9606 GN=CALU PE=1 SV=2	30	9.64192	10.728	9.53619	10.6571	9.43028	11.1899	9.19748	9.93754	10.5112	11.6523	7.93144	10.7633	9.69991	10.3478	9.32507	9.45072		0.945545	1.05205	0.935176	1.0451	0.92479	1.09734	0.90196	0.974534	1.03079	1.1427	0.777805	1.05551	0.951231	1.01477	0.914472	0.926794			0.945925	1	0.0708819		0.164275	0.95282	-0.00890935		1.08651
712	sp|Q14012|KCC1A_HUMAN	Q14012	CAMK1	Calcium/calmodulin-dependent protein kinase type 1 OS=Homo sapiens OX=9606 GN=CAMK1 PE=1 SV=1	5	9.92657	9.8164	9.96589	10.369	9.69165	9.36909	9.74016	11.0198	9.7497	10.0504	9.36515	10.6407	9.75646	10.6729	10.8606	9.00548		1.00712	0.995938	1.0111	1.05201	0.983281	0.950555	0.988203	1.11803	0.989171	1.01968	0.950156	1.07957	0.989857	1.08284	1.10188	0.913666			0.0446364	1	-0.00705964		0.0343791	0.971184	-0.00651971		0.00326502
713	sp|Q8IU85|KCC1D_HUMAN	Q8IU85	CAMK1D	Calcium/calmodulin-dependent protein kinase type 1D OS=Homo sapiens OX=9606 GN=CAMK1D PE=1 SV=1	12	9.83995	10.2197	9.69458	10.1911	9.88712	9.80105	9.91658	10.6964	9.76785	10.5631	10.1057	10.1255	9.7995	10.367	9.68877	9.33607		0.990042	1.02825	0.975415	1.02538	0.994788	0.986128	0.997752	1.07621	0.982787	1.0628	1.01678	1.01877	0.985972	1.04307	0.974831	0.939344			0.334224	1	-0.0392368		0.141645	0.936918	0.0142062		0.695651
714	sp|Q13557|KCC2D_HUMAN	Q13557	CAMK2D	Calcium/calmodulin-dependent protein kinase type II subunit delta OS=Homo sapiens OX=9606 GN=CAMK2D PE=1 SV=3	19	9.59868	9.70772	9.91665	10.1149	9.74174	9.99013	9.68527	10.6429	10.3078	9.57476	10.0247	10.0636	10.0099	10.0465	10.0842	10.4905		0.974984	0.98606	1.00728	1.02741	0.989515	1.01475	0.983779	1.08105	1.04702	0.972555	1.01825	1.02221	1.01675	1.02047	1.0243	1.06557			0.258784	1	-0.0245828		0.896795	0.747333	0.0587447		1.51293
715	sp|Q13557-5|KCC2D_HUMAN	Q13557-5	CAMK2D	Isoform of Q13557, Isoform Delta 8 of Calcium/calmodulin-dependent protein kinase type II subunit delta OS=Homo sapiens OX=9606 GN=CAMK2D	1	9.21082	10.3625	9.30983	10.7665	9.30245	10.3957	10.2643	10.7916	10.5594	10.0845	8.67969	9.69389	10.7014	10.2211	9.34478	10.3115		0.931205	1.04764	0.941215	1.08848	0.940468	1.05099	1.03771	1.09102	1.06754	1.01954	0.877508	0.980043	1.0819	1.03335	0.944748	1.04249			1.07297	1	0.0900454		0.0709954	0.949176	-0.0112329		1.06354
716	sp|Q13555|KCC2G_HUMAN	Q13555	CAMK2G	Calcium/calmodulin-dependent protein kinase type II subunit gamma OS=Homo sapiens OX=9606 GN=CAMK2G PE=1 SV=4	24	9.78311	9.7896	9.6903	10.2092	9.41107	10.2066	10.1785	10.3119	10.4127	9.60088	9.9064	10.2094	9.69493	10.0637	10.0891	10.4426		0.993378	0.994038	0.983954	1.03665	0.955602	1.03638	1.03353	1.04707	1.05731	0.974875	1.0059	1.03666	0.984425	1.02187	1.02445	1.06034			0.0824255	1	0.0275268		0.165127	0.85843	0.0322866		0.0148487
717	sp|Q13555-7|KCC2G_HUMAN	Q13555-7	CAMK2G	Isoform of Q13555, Isoform 7 of Calcium/calmodulin-dependent protein kinase type II subunit gamma OS=Homo sapiens OX=9606 GN=CAMK2G	1	8.77684	9.64023	8.83713	9.9743	8.39833	12.4087	10.7375	9.46066	9.35445	9.43681	9.511	12.2389	10.0142	10.6203	10.3177	10.273		0.907394	0.996655	0.913627	1.03119	0.868261	1.28287	1.1101	0.97809	0.96711	0.975625	0.983295	1.26532	1.03532	1.09798	1.06669	1.06207			0.584303	1	0.142213		0.306044	0.697868	0.132482		0.0187229
718	sp|Q16566|KCC4_HUMAN	Q16566	CAMK4	Calcium/calmodulin-dependent protein kinase type IV OS=Homo sapiens OX=9606 GN=CAMK4 PE=1 SV=1	2	9.83187	9.75525	8.36561	10.0277	9.61418	10.144	10.8172	9.02707	10.3508	9.38626	10.3482	10.7141	9.97761	11.1235	10.4442	10.0724		1.02169	1.01373	0.869325	1.04205	0.999072	1.05413	1.12409	0.938062	1.07562	0.975387	1.07535	1.11338	1.03684	1.15592	1.08532	1.04669			0.238162	1	-0.015694		0.417424	0.776419	-0.0472039		0.278864
719	sp|Q8N5S9|KKCC1_HUMAN	Q8N5S9	CAMKK1	Calcium/calmodulin-dependent protein kinase kinase 1 OS=Homo sapiens OX=9606 GN=CAMKK1 PE=1 SV=2	1	9.62202	7.9137	9.23811	8.21864	11.062	11.2244	8.98549	9.61197	9.43306	12.5577	10.694	10.7729	9.46931	9.88756	12.747	8.56214		1.00791	0.828965	0.967698	0.860907	1.15875	1.17577	0.941236	1.00686	0.988119	1.31543	1.1202	1.12847	0.991916	1.03573	1.33526	0.896889			0.248306	1	0.126127		0.00567588	0.986586	-0.00376642		0.214148
720	sp|Q96RR4-3|KKCC2_HUMAN	Q96RR4-3	CAMKK2	Isoform of Q96RR4, Isoform 3 of Calcium/calmodulin-dependent protein kinase kinase 2 OS=Homo sapiens OX=9606 GN=CAMKK2	7	9.16763	9.91626	10.036	10.5533	9.57093	10.2757	10.2006	10.0847	10.2727	9.88869	9.90701	10.3097	9.70629	9.80901	10.2177	10.0839		0.924161	0.999627	1.01169	1.06384	0.964816	1.03586	1.02829	1.0166	1.03555	0.996848	0.998695	1.03929	0.978461	0.988816	1.03002	1.01652			0.194579	1	0.0260211		1.13114	0.703912	0.0959627		0.621854
721	sp|Q7Z624|CMKMT_HUMAN	Q7Z624	CAMKMT	Calmodulin-lysine N-methyltransferase OS=Homo sapiens OX=9606 GN=CAMKMT PE=1 SV=2	1	11.8693	10.6014	9.07713	7.9095	8.31181	9.53193	10.8819	11.8857	8.79372	10.6164	9.24198	10.1234	9.66442	9.53401	9.2604	12.697		1.24283	1.11008	0.950467	0.828204	0.870329	0.998088	1.13945	1.24455	0.92079	1.11165	0.967728	1.06002	1.01196	0.998306	0.969657	1.3295			0.284921	1	0.0612362		0.0184993	0.979752	0.00415568		0.295412
722	sp|Q5T5Y3|CAMP1_HUMAN	Q5T5Y3	CAMSAP1	Calmodulin-regulated spectrin-associated protein 1 OS=Homo sapiens OX=9606 GN=CAMSAP1 PE=1 SV=2	15	9.36762	9.7824	9.56276	10.2331	9.39482	10.1123	10.1294	9.94501	10.6716	10.1917	10.4863	10.4226	9.9451	9.62298	10.0003	10.132		0.961554	1.00413	0.981584	1.05039	0.964345	1.038	1.03975	1.02082	1.0954	1.04614	1.07638	1.06984	1.02083	0.987765	1.0265	1.04001			0.406899	1	-0.103626		0.0684819	0.905976	0.028543		0.328527
723	sp|Q08AD1|CAMP2_HUMAN	Q08AD1	CAMSAP2	Calmodulin-regulated spectrin-associated protein 2 OS=Homo sapiens OX=9606 GN=CAMSAP2 PE=1 SV=3	13	9.66539	9.64947	9.96202	9.83072	10.0681	9.90409	9.80182	9.55682	10.2859	9.67059	10.7537	10.3697	10.164	9.81274	9.81542	10.6897		0.981594	0.979978	1.01172	0.998385	1.02249	1.00584	0.99545	0.970568	1.04461	0.982123	1.09212	1.05312	1.03223	0.996559	0.996831	1.08562			0.622069	1	0.063192		0.643445	0.751299	0.0578178		0.0391234
724	sp|Q9P1Y5|CAMP3_HUMAN	Q9P1Y5	CAMSAP3	Calmodulin-regulated spectrin-associated protein 3 OS=Homo sapiens OX=9606 GN=CAMSAP3 PE=1 SV=2	9	9.38382	9.57744	9.78769	9.83639	9.69155	9.82544	10.0215	10.1116	9.48037	9.27378	11.8285	10.6462	10.8913	9.12331	10.1895	10.3316		0.96903	0.989025	1.01074	1.01577	1.00081	1.01464	1.03489	1.04418	0.979001	0.957667	1.22148	1.09939	1.1247	0.942128	1.05223	1.06691			0.154097	1	0.00924671		0.90724	0.875149	0.0235926		0.244215
725	sp|Q86VP6|CAND1_HUMAN	Q86VP6	CAND1	Cullin-associated NEDD8-dissociated protein 1 OS=Homo sapiens OX=9606 GN=CAND1 PE=1 SV=2	37	10.7005	9.64312	9.6888	9.35942	10.1549	9.70444	10.1722	9.97562	10.0271	10.4528	9.25401	9.73148	10.6453	10.6101	10.336	9.5442		1.08358	0.976499	0.981124	0.947771	1.02832	0.982709	1.03007	1.01017	1.01538	1.05849	0.937096	0.985446	1.07799	1.07442	1.04666	0.966482			0.318908	1	-0.0309148		0.0180814	0.991122	0.0013242		0.343679
726	sp|P27824|CALX_HUMAN	P27824	CANX	Calnexin OS=Homo sapiens OX=9606 GN=CANX PE=1 SV=2	19	9.56171	9.46727	10.8116	9.58648	9.57235	9.93127	10.012	9.13674	10.0244	9.68624	12.1498	9.77997	9.74981	9.10883	9.78168	11.6398		0.973521	0.963906	1.10078	0.976043	0.974605	1.01115	1.01937	0.930254	1.02063	0.986201	1.23703	0.995743	0.992673	0.927412	0.995917	1.1851			0.0888626	1	0.0208074		0.539497	0.70373	0.0985626		0.49577
727	sp|Q01518|CAP1_HUMAN	Q01518	CAP1	Adenylyl cyclase-associated protein 1 OS=Homo sapiens OX=9606 GN=CAP1 PE=1 SV=5	36	10.0154	9.75011	10.0507	10.2348	9.8202	10.003	10.039	10.3334	10.0592	9.99162	9.24345	10.1091	9.92092	10.6554	10.1029	9.67102		1.00364	0.977062	1.00718	1.02563	0.984085	1.0024	1.00601	1.03551	1.00803	1.00126	0.926289	1.01304	0.994178	1.06778	1.01241	0.969136			0.256174	1	0.161994		0.0146025	0.971263	0.00939418		0.273452
728	sp|P40123|CAP2_HUMAN	P40123	CAP2	Adenylyl cyclase-associated protein 2 OS=Homo sapiens OX=9606 GN=CAP2 PE=1 SV=1	10	9.52074	9.87127	9.40123	10.29	9.85374	10.4439	9.9182	10.6273	10.1767	10.0306	9.91761	9.71563	9.8112	10.0636	10.1922	10.166		0.962	0.997419	0.949925	1.03973	0.995648	1.05528	1.00216	1.07382	1.02828	1.01352	1.0021	0.981692	0.99135	1.01685	1.02985	1.0272			0.159077	1	0.0413509		0.862972	0.695948	0.0983062		0.214452
729	sp|P40121|CAPG_HUMAN	P40121	CAPG	Macrophage-capping protein OS=Homo sapiens OX=9606 GN=CAPG PE=1 SV=2	23	9.39883	10.4201	9.78173	10.5377	9.4328	9.99649	10.287	10.3977	10.3049	10.121	9.22589	10.119	9.80506	10.4979	10.304	9.37002		0.946705	1.04957	0.985273	1.06142	0.950128	1.00691	1.03617	1.04732	1.03797	1.01945	0.929286	1.01924	0.987623	1.05741	1.03788	0.943804			0.7438	1	0.20386		1.42851	0.760968	0.26664		0.186257
730	sp|P07384|CAN1_HUMAN	P07384	CAPN1	Calpain-1 catalytic subunit OS=Homo sapiens OX=9606 GN=CAPN1 PE=1 SV=1	36	10.6377	9.52793	10.379	9.17137	10.5844	9.37918	9.86048	9.539	9.43981	10.9196	9.61558	9.80795	11.5988	10.139	10.4516	8.94867		1.06949	0.957909	1.04347	0.922062	1.06412	0.942954	0.991343	0.959022	0.94905	1.09782	0.966721	0.986061	1.16611	1.01934	1.05077	0.899672			0.657968	1	0.157017		0.13639	0.84594	0.0373755		0.419784
731	sp|O75808|CAN15_HUMAN	O75808	CAPN15	Calpain-15 OS=Homo sapiens OX=9606 GN=CAPN15 PE=1 SV=1	2	9.9024	8.97063	9.22892	6.57427	12.0535	12.1026	8.0813	10.1926	10.7386	9.78496	10.57	11.6558	8.61489	10.99	9.24289	11.2966		1.00989	0.914867	0.941209	0.670475	1.22928	1.23428	0.82417	1.03949	1.09517	0.997917	1.07798	1.18872	0.878587	1.12081	0.942634	1.15208			0.452642	1	-0.098717		0.206696	0.771974	-0.0603929		0.126131
732	sp|P17655|CAN2_HUMAN	P17655	CAPN2	Calpain-2 catalytic subunit OS=Homo sapiens OX=9606 GN=CAPN2 PE=1 SV=6	31	9.97388	9.92311	9.74931	10.3817	10.0418	10.2409	10.1339	10.5449	9.65432	10.2787	9.11292	9.91524	9.97515	11.0812	10.2379	8.7551		0.992251	0.9872	0.969909	1.03283	0.999003	1.01881	1.00817	1.04906	0.96046	1.02257	0.906598	0.986417	0.992377	1.10241	1.01852	0.871001			0.119992	1	-0.0184112		1.11953	0.714614	-0.0834764		0.459013
733	sp|Q9Y6W3|CAN7_HUMAN	Q9Y6W3	CAPN7	Calpain-7 OS=Homo sapiens OX=9606 GN=CAPN7 PE=1 SV=1	13	9.48281	10.4155	10.133	10.4993	9.74652	10.0796	10.4862	10.4864	9.58023	9.53257	10.4421	10.0478	9.41891	9.85136	9.97307	9.82472		0.942677	1.0354	1.00731	1.04372	0.968893	1.002	1.04242	1.04244	0.952362	0.947623	1.03804	0.998846	0.936325	0.979314	0.991414	0.976666			0.0635155	1	0.0142681		0.552973	0.718798	0.0803933		0.381244
734	sp|P04632|CPNS1_HUMAN	P04632	CAPNS1	Calpain small subunit 1 OS=Homo sapiens OX=9606 GN=CAPNS1 PE=1 SV=1	22	11.0431	9.4008	10.326	9.58399	10.6125	9.11325	10.1127	8.80981	10.5134	11.5721	9.66776	9.65759	11.2971	9.83226	10.3938	8.06377		1.10285	0.938835	1.03123	0.957129	1.05985	0.910117	1.00993	0.879814	1.04995	1.15568	0.965495	0.964479	1.12822	0.981923	1.03801	0.805309			0.213108	1	-0.0869795		0.355282	0.710609	-0.0979438		0.0287696
735	sp|Q14444|CAPR1_HUMAN	Q14444	CAPRIN1	Caprin-1 OS=Homo sapiens OX=9606 GN=CAPRIN1 PE=1 SV=2	21	9.41836	10.4411	9.81209	10.3959	9.80512	9.91062	10.2835	9.68137	10.3897	11.3047	8.8117	10.0479	10.3141	10.0846	10.014	9.2852		0.945252	1.0479	0.984768	1.04336	0.984068	0.994656	1.03208	0.971648	1.04274	1.13457	0.884366	1.00843	1.03515	1.01212	1.00503	0.931887			0.0488204	0.999796	-0.00340507		0.0875955	0.964246	-0.00729133		0.058054
736	sp|Q13938|CAYP1_HUMAN	Q13938	CAPS	Calcyphosin OS=Homo sapiens OX=9606 GN=CAPS PE=1 SV=2	4	9.67164	10.4534	9.64214	10.2163	10.7994	9.79753	10.0022	9.37418	9.85472	11.943	9.14052	10.186	10.7372	9.32403	10.057	8.80071		0.957898	1.03532	0.954976	1.01184	1.0696	0.970367	0.99064	0.928437	0.976031	1.18286	0.905295	1.00885	1.06344	0.923471	0.996062	0.87164			0.225208	1	0.0228298		0.270269	0.842135	0.033624		0.0773875
737	sp|P52907|CAZA1_HUMAN	P52907	CAPZA1	F-actin-capping protein subunit alpha-1 OS=Homo sapiens OX=9606 GN=CAPZA1 PE=1 SV=3	24	10.6164	9.98167	9.95023	10.6705	9.99205	10.2532	10.0424	9.53856	10.1181	11.3126	8.72935	10.2054	9.73126	10.1461	9.31013	9.40213		1.03635	0.974392	0.971322	1.04163	0.975404	1.0009	0.980315	0.931136	0.987707	1.10431	0.852143	0.996231	0.949947	0.990444	0.908837	0.917818			0.290699	1	-0.0435407		0.113898	0.917746	0.0203779		0.569769
738	sp|P47755|CAZA2_HUMAN	P47755	CAPZA2	F-actin-capping protein subunit alpha-2 OS=Homo sapiens OX=9606 GN=CAPZA2 PE=1 SV=3	16	9.89187	10.706	9.6574	10.3111	9.41421	9.57773	10.3053	10.5876	9.84966	10.4973	9.19734	10.1204	9.89086	10.5601	9.74007	9.693		0.996523	1.07854	0.972902	1.03875	0.948403	0.964876	1.03817	1.06661	0.99227	1.05751	0.926554	1.01954	0.996421	1.06385	0.98123	0.976488			0.035978	1	-0.00784713		0.0979675	0.857299	-0.0395393		0.0728841
739	sp|P47756|CAPZB_HUMAN	P47756	CAPZB	F-actin-capping protein subunit beta OS=Homo sapiens OX=9606 GN=CAPZB PE=1 SV=5	25	9.96464	10.3942	9.88418	9.99532	9.73988	10.0694	10.1902	10.6708	9.84831	10.1857	8.94099	9.69875	10.1914	10.6418	10.0413	9.54312		0.995674	1.03859	0.987634	0.998739	0.973215	1.00614	1.01821	1.06623	0.98405	1.01777	0.89339	0.969105	1.01833	1.06333	1.00334	0.953555			0.132848	1	0.0135457		0.0535122	0.971974	0.00601306		0.056327
740	sp|Q9Y2G2|CARD8_HUMAN	Q9Y2G2	CARD8	Caspase recruitment domain-containing protein 8 OS=Homo sapiens OX=9606 GN=CARD8 PE=1 SV=2	2	9.22786	8.97356	8.711	10.5337	10.7524	10.3471	9.58266	10.8568	10.4116	11.5268	9.85451	10.6699	10.0556	10.1889	10.7594	7.5481		0.945709	0.919648	0.89274	1.07954	1.10195	1.06041	0.98207	1.11266	1.06702	1.18132	1.00993	1.0935	1.03054	1.0442	1.10267	0.77356			0.57463	1	0.0907567		0.0772366	0.918494	-0.0232249		0.558174
741	sp|Q9Y2V2|CHSP1_HUMAN	Q9Y2V2	CARHSP1	Calcium-regulated heat-stable protein 1 OS=Homo sapiens OX=9606 GN=CARHSP1 PE=1 SV=2	18	10.3086	10.4427	10.6385	9.89886	10.6979	9.59305	9.87237	9.80936	9.92674	11.4003	8.55297	10.0679	10.4638	9.83955	9.46113	9.02614		1.00441	1.01749	1.03656	0.964493	1.04235	0.934696	0.961912	0.955773	0.96721	1.11079	0.833356	0.980967	1.01954	0.958714	0.921843	0.87946			1.25424	1	0.158801		0.914282	0.70228	0.183483		0.0928568
742	sp|Q86X55|CARM1_HUMAN	Q86X55	CARM1	Histone-arginine methyltransferase CARM1 OS=Homo sapiens OX=9606 GN=CARM1 PE=1 SV=3	24	9.77798	10.2105	9.88194	10.1718	9.65544	10.054	10.3107	10.6174	10.1322	9.58324	9.81453	10.337	9.62048	10.2223	10.0924	9.518		0.981862	1.02529	0.992301	1.02141	0.969557	1.00958	1.03536	1.06616	1.01743	0.962308	0.985532	1.038	0.966047	1.02648	1.01343	0.955756			0.606176	1	0.0767507		0.137956	0.901019	0.0232885		0.377089
743	sp|Q5VZK9|CARL1_HUMAN	Q5VZK9	CARMIL1	F-actin-uncapping protein LRRC16A OS=Homo sapiens OX=9606 GN=CARMIL1 PE=1 SV=1	21	9.9243	10.0195	9.6578	10.1559	9.73545	10.0664	10.2875	10.4118	10.2362	9.3036	9.93928	10.1785	9.79284	10.0103	10.4992	9.78143		0.999773	1.00936	0.972926	1.02311	0.980749	1.01409	1.03636	1.04888	1.0312	0.937244	1.00128	1.02539	0.98653	1.00844	1.05769	0.98538			0.26031	1	-0.052866		0.439948	0.769013	-0.0510468		0.0076725
744	sp|Q6F5E8-2|CARL2_HUMAN	Q6F5E8-2	CARMIL2	Isoform of Q6F5E8, Isoform 2 of Capping protein, Arp2/3 and myosin-I linker protein 2 OS=Homo sapiens OX=9606 GN=CARMIL2	9	10.1443	10.389	10.6033	9.94035	10.0195	9.94358	9.7619	10.3631	9.65026	10.3877	8.87567	9.99192	9.81017	10.9278	9.69858	9.49286		0.997143	1.0212	1.04226	0.977099	0.984882	0.977416	0.959558	1.01866	0.948584	1.02108	0.872444	0.982168	0.964303	1.07416	0.953334	0.933112			0.273615	1	0.0229201		0.239579	0.862875	-0.0287848		0.507578
745	sp|Q8N4J0|CARME_HUMAN	Q8N4J0	CARNMT1	Carnosine N-methyltransferase OS=Homo sapiens OX=9606 GN=CARNMT1 PE=1 SV=1	2	10.1423	10.6403	11.5984	9.5035	10.9307	10.1205	8.79906	12.1576	9.69916	9.73887	10.272	9.60625	10.3468	7.95804	9.02952	9.45697		0.966924	1.0144	1.10574	0.906019	1.04208	0.96484	0.838861	1.15905	0.924673	0.928458	0.979285	0.915814	0.986411	0.758682	0.860832	0.901583			0.142707	1	0.0129449		1.77131	0.719884	0.0707565		0.881668
746	sp|P49589-3|SYCC_HUMAN	P49589-3	CARS1	Isoform of P49589, Isoform 3 of Cysteine--tRNA ligase, cytoplasmic OS=Homo sapiens OX=9606 GN=CARS1	33	9.92404	10.3012	9.83216	10.2991	9.77712	10.3754	10.1442	10.3132	9.7627	9.72959	9.8306	9.94672	9.85689	10.1466	9.74506	10.0155		0.984056	1.02145	0.974946	1.02124	0.969488	1.02881	1.00589	1.02264	0.968058	0.964776	0.974791	0.986306	0.977399	1.00612	0.96631	0.99313			0.367574	1	-0.11343		0.0509218	0.953203	-0.0105518		0.355564
747	sp|Q9HA77|SYCM_HUMAN	Q9HA77	CARS2	Probable cysteine--tRNA ligase, mitochondrial OS=Homo sapiens OX=9606 GN=CARS2 PE=1 SV=1	13	9.23682	10.7102	9.26335	10.3083	9.50239	10.3268	9.9722	10.1396	10.4303	10.0681	9.94538	10.3099	9.7517	10.0246	10.4165	9.59382		0.933832	1.08279	0.936514	1.04216	0.96068	1.04403	1.00818	1.02511	1.05449	1.01787	1.00547	1.04232	0.985885	1.01348	1.05309	0.969924			1.01919	1	-0.0829973		1.49691	0.701254	-0.0859735		0.0221706
748	sp|O15234|CASC3_HUMAN	O15234	CASC3	Protein CASC3 OS=Homo sapiens OX=9606 GN=CASC3 PE=1 SV=2	4	9.07473	10.5953	9.22016	10.7019	9.43776	10.6236	10.224	10.5124	9.95226	10.4626	9.6037	10.1581	9.1115	10.2005	9.46478	10.6567		0.912746	1.06568	0.927373	1.0764	0.94926	1.06853	1.02834	1.05735	1.00101	1.05234	0.96595	1.02171	0.916444	1.02598	0.951978	1.07187			0.0823354	1	0.0185045		0.347026	0.763439	0.0561351		0.181577
749	tr|A0A2U3TZN6|A0A2U3TZN6_HUMAN	A0A2U3TZN6	CASK	Isoform of O14936, Calcium/calmodulin dependent serine protein kinase OS=Homo sapiens OX=9606 GN=CASK PE=1 SV=1	17	9.74318	9.95896	10.0577	10.5619	9.75397	10.0175	10.2397	10.3848	9.92568	9.6635	9.98369	10.0357	10.2406	9.79492	10.212	9.42627		0.972806	0.994351	1.00421	1.05456	0.973884	1.0002	1.02238	1.03687	0.991029	0.964851	0.99682	1.00201	1.02247	0.977972	1.01962	0.941165			0.0318505	1	0.00657329		0.0978924	0.962037	0.00782888		0.00614098
750	sp|Q8WXD9|CSKI1_HUMAN	Q8WXD9	CASKIN1	Caskin-1 OS=Homo sapiens OX=9606 GN=CASKIN1 PE=1 SV=1	2	7.32595	7.70534	17.3207	8.56662	13.1508	10.2889	12.0797	7.68995	7.93535	7.52351	10.0525	7.93316	13.8987	7.41357	8.41231	12.703		0.682984	0.718353	1.61478	0.798649	1.22603	0.959209	1.12616	0.716918	0.739796	0.701402	0.937174	0.739592	1.29575	0.691152	0.784263	1.18427			0.150408	1	-0.0217564		0.702483	0.724338	-0.0745716		0.335439
751	sp|Q8WXE0|CSKI2_HUMAN	Q8WXE0	CASKIN2	Caskin-2 OS=Homo sapiens OX=9606 GN=CASKIN2 PE=1 SV=2	3	10.9724	9.96114	10.2034	8.13096	11.8524	9.40318	9.60173	8.69053	11.4218	12.1352	8.17111	9.82347	11.1314	9.61922	9.97334	8.90869		1.08775	0.987497	1.01151	0.806062	1.17499	0.932184	0.951868	0.861535	1.1323	1.20302	0.810043	0.97385	1.10351	0.953601	0.988707	0.883163			0.597601	1	-0.143412		0.207065	0.770808	-0.0612216		0.889892
752	sp|Q92851|CASPA_HUMAN	Q92851	CASP10	Caspase-10 OS=Homo sapiens OX=9606 GN=CASP10 PE=1 SV=3	1	9.10933	10.1706	9.35112	11.0183	9.91597	10.5558	10.2666	9.82484	10.2389	11.4877	8.49745	10.519	9.38419	9.33331	10.1362	10.1906		0.909098	1.01501	0.933228	1.09961	0.989599	1.05345	1.02459	0.980505	1.02183	1.14646	0.848033	1.04978	0.936529	0.931451	1.01158	1.01701			0.458862	1	-0.0338953		1.27735	0.730268	-0.0628828		0.385681
753	sp|P42575|CASP2_HUMAN	P42575	CASP2	Caspase-2 OS=Homo sapiens OX=9606 GN=CASP2 PE=1 SV=2	8	9.41276	10.1642	11.4038	9.8927	9.87629	9.82696	9.51066	10.2602	9.59349	9.28088	9.91149	10.6941	9.5222	11.0028	10.3211	9.32627		0.932314	1.00674	1.12952	0.979852	0.978226	0.97334	0.942011	1.01626	0.950215	0.919252	0.981713	1.05923	0.943154	1.0898	1.02229	0.923748			0.675649	1	-0.0532162		0.505335	0.857783	-0.0275113		0.297693
754	sp|P42574|CASP3_HUMAN	P42574	CASP3	Caspase-3 OS=Homo sapiens OX=9606 GN=CASP3 PE=1 SV=2	10	10.5179	9.58164	10.754	9.90476	10.4039	9.73755	9.85607	9.41011	9.92892	10.6129	8.82172	9.82624	10.9738	10.1796	10.0459	9.44501		1.03625	0.944009	1.05952	0.975843	1.02502	0.959369	0.971046	0.927108	0.978224	1.04561	0.869139	0.968107	1.08117	1.00292	0.989752	0.930548			1.56371	1	0.0948284		0.793021	0.7195	0.0787892		0.145839
755	sp|P49662|CASP4_HUMAN	P49662	CASP4	Caspase-4 OS=Homo sapiens OX=9606 GN=CASP4 PE=1 SV=1	5	9.41949	10.5495	10.7527	10.7886	9.9925	10.3691	9.86468	9.82625	10.0937	10.2159	9.17903	10.1383	9.77841	10.0257	9.83321	9.17284		0.913449	1.02303	1.04274	1.04622	0.969016	1.00554	0.956621	0.952894	0.978826	0.990677	0.890131	0.983158	0.948255	0.972238	0.953569	0.889531			0.0448267	1	-0.0118638		0.00960907	0.990363	-0.00184186		0.0422894
756	sp|P55212|CASP6_HUMAN	P55212	CASP6	Caspase-6 OS=Homo sapiens OX=9606 GN=CASP6 PE=1 SV=2	23	9.72877	10.2012	9.54455	10.1305	9.94853	10.4012	10.0789	10.1339	9.87604	10.2683	9.2978	10.0608	10.1129	10.275	10.0408	9.9008		0.973612	1.02089	0.955176	1.01382	0.995604	1.0409	1.00865	1.01415	0.98835	1.0276	0.930482	1.00684	1.01206	1.02828	1.00484	0.990827			0.292349	1	0.061301		0.143772	0.874853	-0.0286658		0.624238
757	sp|P55210|CASP7_HUMAN	P55210	CASP7	Caspase-7 OS=Homo sapiens OX=9606 GN=CASP7 PE=1 SV=1	14	9.52378	10.427	10.0996	9.84767	9.61909	10.0225	9.9293	10.8663	9.9613	9.71822	9.3215	9.87773	10.1466	10.7796	10.5228	9.33698		0.959741	1.05076	1.01777	0.99238	0.969345	1.01	1.00061	1.09503	1.00383	0.979335	0.939357	0.99541	1.0225	1.08629	1.06041	0.940916			0.617082	1	0.0946404		1.00811	0.705069	0.101739		0.0325757
758	sp|Q14790|CASP8_HUMAN	Q14790	CASP8	Caspase-8 OS=Homo sapiens OX=9606 GN=CASP8 PE=1 SV=1	17	9.96978	10.0365	9.88802	10.5016	9.57136	10.1268	10.2045	10.4724	9.73091	9.48958	9.79549	10.1004	9.92279	10.196	10.197	9.79685		0.995417	1.00208	0.987254	1.04852	0.955637	1.01109	1.01885	1.0456	0.971567	0.947472	0.978016	1.00846	0.990726	1.018	1.0181	0.978151			0.0136828	1	-0.00171153		0.899382	0.766107	0.0489109		0.684593
759	sp|Q9UKL3|C8AP2_HUMAN	Q9UKL3	CASP8AP2	CASP8-associated protein 2 OS=Homo sapiens OX=9606 GN=CASP8AP2 PE=1 SV=1	1	8.14443	9.46781	10.51	10.8127	10.7316	9.8882	8.44903	9.23135	11.027	11.9056	7.62134	11.9331	11.2509	11.0985	8.61649	9.31204		0.820533	0.953861	1.05885	1.08936	1.08118	0.996214	0.85122	0.930037	1.11094	1.19946	0.767832	1.20223	1.1335	1.11815	0.868091	0.938166			0.207827	1	0.0176498		0.551851	0.786756	0.0420071		0.559762
760	sp|P55211|CASP9_HUMAN	P55211	CASP9	Caspase-9 OS=Homo sapiens OX=9606 GN=CASP9 PE=1 SV=3	1	8.29027	9.90927	10.5291	11.4496	8.56038	12.662	8.20036	10.9112	8.76069	9.73555	10.072	8.80243	10.0457	10.3098	10.8841	10.8775		0.810115	0.968321	1.02889	1.11885	0.83651	1.23732	0.801329	1.06623	0.856084	0.951346	0.984221	0.860162	0.981656	1.00746	1.06358	1.06294			0.276657	1	0.0428989		0.528102	0.761609	-0.0558755		0.961171
761	sp|P20810-6|ICAL_HUMAN	P20810-6	CAST	Isoform of P20810, Isoform 6 of Calpastatin OS=Homo sapiens OX=9606 GN=CAST	40	9.88511	10.4046	9.76599	10.4089	9.86941	10.2183	9.98246	9.98614	10.3233	10.7174	8.74704	9.98519	10.039	10.3112	9.60402	9.75204		0.979496	1.03097	0.967692	1.0314	0.977939	1.01251	0.989142	0.989506	1.02291	1.06197	0.866726	0.989412	0.99474	1.02172	0.951643	0.96631			0.333278	1	0.150485		0.468284	0.725943	0.190927		0.0965432
762	tr|D6RBR1|D6RBR1_HUMAN	D6RBR1	CAST	Isoform of P20810, Calpastatin (Fragment) OS=Homo sapiens OX=9606 GN=CAST PE=1 SV=1	1	8.63549	9.04111	9.84894	10.5557	11.042	11.3225	9.96026	10.7654	9.04847	11.7337	9.60716	9.09512	10.1462	10.8822	8.24715	10.0686		0.857181	0.897444	0.977632	1.04779	1.09605	1.1239	0.988681	1.0686	0.898175	1.16471	0.953632	0.902805	1.00714	1.08019	0.818633	0.999439			0.362535	1	-0.10173		1.00385	0.684315	-0.206162		0.392545
763	sp|A6NHX0|CAST2_HUMAN	A6NHX0	CASTOR2	Cytosolic arginine sensor for mTORC1 subunit 2 OS=Homo sapiens OX=9606 GN=CASTOR2 PE=1 SV=3	6	9.89432	10.2989	10.0567	10.2417	10.796	9.95068	9.8947	9.84124	9.28718	10.6134	9.85899	9.93329	9.49129	10.7794	9.87785	9.18446		0.969426	1.00906	0.985332	1.00346	1.05777	0.974947	0.969463	0.964225	0.909939	1.03988	0.965964	0.973244	0.929937	1.05614	0.967812	0.899875			0.520594	1	-0.0891945		0.218915	0.828279	-0.0387029		0.221136
764	sp|P04040|CATA_HUMAN	P04040	CAT	Catalase OS=Homo sapiens OX=9606 GN=CAT PE=1 SV=3	24	10.5644	9.66046	11.0588	9.86576	10.5739	9.5411	9.57656	9.71037	10.5295	10.7049	10.193	9.65528	10.5057	8.83889	9.56833	9.45295		1.03463	0.946108	1.08306	0.966215	1.03557	0.934419	0.937892	0.950996	1.03122	1.0484	0.998263	0.9456	1.02889	0.865647	0.937085	0.925785			0.162212	1	-0.113845		0.098852	0.795373	-0.0675711		0.0787038
765	sp|Q03135|CAV1_HUMAN	Q03135	CAV1	Caveolin-1 OS=Homo sapiens OX=9606 GN=CAV1 PE=1 SV=4	1	11.448	10.2497	10.4358	7.4977	7.82111	9.4458	7.82244	8.57122	10.0505	10.0203	16.1552	9.11318	7.21514	9.27615	10.3628	14.5149		1.20721	1.08085	1.10047	0.790643	0.824747	0.996073	0.824887	0.903848	1.05984	1.05665	1.70359	0.960998	0.760847	0.978183	1.09278	1.53062			0.0620224	1	0.0066385		0.773181	0.82847	0.0333461		0.267234
766	sp|Q6NZI2|CAVN1_HUMAN	Q6NZI2	CAVIN1	Caveolae-associated protein 1 OS=Homo sapiens OX=9606 GN=CAVIN1 PE=1 SV=1	4	9.34533	10.1825	9.36037	10.5574	8.89128	10.7489	9.52157	9.92279	10.6912	10.0685	11.5866	9.52831	9.22984	9.02069	8.98766	12.3571		0.948991	1.03401	0.950519	1.07208	0.902884	1.09152	0.966889	1.00763	1.08566	1.02242	1.17658	0.967573	0.937264	0.916026	0.912672	1.25483			0.185039	1	0.0232699		1.0379	0.720234	0.0751739		0.413633
767	sp|O95810|CAVN2_HUMAN	O95810	CAVIN2	Caveolae-associated protein 2 OS=Homo sapiens OX=9606 GN=CAVIN2 PE=1 SV=3	2	9.8738	9.69545	10.0548	10.5067	10.2682	9.71028	10.6256	10.115	9.60476	10.3211	10.7656	9.05715	9.69909	9.60699	10.4188	9.67671		0.985585	0.967783	1.00365	1.04876	1.02495	0.969263	1.06062	1.00966	0.95873	1.03023	1.0746	0.904068	0.968146	0.958953	1.03999	0.965912			0.738606	1	0.0783381		1.5918	0.72334	0.104464		0.22118
768	sp|Q969G5|CAVN3_HUMAN	Q969G5	CAVIN3	Caveolae-associated protein 3 OS=Homo sapiens OX=9606 GN=CAVIN3 PE=1 SV=3	2	8.94321	9.35917	9.12835	9.08074	10.9	11.0944	10.11	9.48563	9.43862	10.3199	12.8643	9.37695	9.79861	9.60902	8.60282	11.8883		0.91716	0.959819	0.936147	0.931265	1.11783	1.13777	1.03682	0.972788	0.967966	1.05835	1.31928	0.961642	1.00489	0.985443	0.882253	1.21919			0.244108	1	-0.0420553		0.115814	0.905738	0.0233773		0.778847
769	sp|Q8N350|CBARP_HUMAN	Q8N350	CBARP	Voltage-dependent calcium channel beta subunit-associated regulatory protein OS=Homo sapiens OX=9606 GN=CBARP PE=1 SV=3	1	7.53595	10.8402	11.3595	11.4434	9.02614	9.28289	7.66368	9.66911	8.97407	12.0078	8.67955	10.8092	10.1866	12.6408	9.13061	10.7504		0.76008	1.09335	1.14572	1.15419	0.910381	0.936277	0.772963	0.975232	0.905129	1.21112	0.875424	1.09022	1.02742	1.27496	0.920918	1.0843			0.648264	1	0.0963046		0.93693	0.725294	0.135524		0.177282
770	sp|Q13951|PEBB_HUMAN	Q13951	CBFB	Core-binding factor subunit beta OS=Homo sapiens OX=9606 GN=CBFB PE=1 SV=2	12	10.0763	10.6069	9.98271	10.0568	10.2556	10.0192	9.95623	10.7304	9.97241	10.3083	8.91872	10.0445	9.96099	9.76616	9.61853	9.72635		0.991155	1.04334	0.981947	0.989233	1.00879	0.985532	0.979342	1.05549	0.980933	1.01397	0.877288	0.988019	0.97981	0.960646	0.946124	0.95673			0.0903178	1	0.0210063		0.276906	0.733394	-0.0804838		0.428068
771	sp|Q13951-2|PEBB_HUMAN	Q13951-2	CBFB	Isoform of Q13951, Isoform 2 of Core-binding factor subunit beta OS=Homo sapiens OX=9606 GN=CBFB	2	9.89166	9.71432	9.75405	10.3445	9.71547	9.88833	9.44622	9.86127	10.749	11.567	8.16526	10.2398	9.57488	8.9758	10.8823	11.2301		1.0007	0.982761	0.98678	1.04652	0.982877	1.00036	0.955638	0.997627	1.08744	1.17019	0.826048	1.03592	0.968654	0.908048	1.10092	1.1361			0.297242	1	0.0512122		0.745955	0.711893	0.0851041		0.203537
772	sp|P22681|CBL_HUMAN	P22681	CBL	E3 ubiquitin-protein ligase CBL OS=Homo sapiens OX=9606 GN=CBL PE=1 SV=2	14	9.83143	10.4012	10.5973	10.0365	10.0711	9.95576	9.36812	10.5823	9.59038	10.4907	9.21192	10.2476	10.7166	9.977	10.1473	8.7748		0.968719	1.02486	1.04419	0.988926	0.992335	0.98097	0.923068	1.0427	0.944968	1.03368	0.907677	1.00972	1.05594	0.983062	0.999838	0.864607			0.210547	1	0.0234962		1.12121	0.714922	0.0837594		0.728703
773	sp|Q9ULV8|CBLC_HUMAN	Q9ULV8	CBLC	E3 ubiquitin-protein ligase CBL-C OS=Homo sapiens OX=9606 GN=CBLC PE=1 SV=3	3	10.9801	8.95798	10.2772	10.0156	8.29127	9.84656	10.8609	9.50434	10.1898	9.20301	10.639	11.4417	10.2769	8.03043	11.372	10.1131		1.1287	0.920833	1.05645	1.02955	0.852299	1.01217	1.11645	0.976996	1.04746	0.946021	1.09363	1.17615	1.05641	0.825487	1.16898	1.03958			0.393519	1	0.10822		1.39684	0.756	0.274071		0.709187
774	sp|Q75N03|HAKAI_HUMAN	Q75N03	CBLL1	E3 ubiquitin-protein ligase Hakai OS=Homo sapiens OX=9606 GN=CBLL1 PE=1 SV=1	4	10.2484	10.5018	10.0755	10.2861	10.3528	9.18857	10.9152	9.84252	9.63564	10.2608	10.8505	10.4821	10.0119	9.49073	8.44242	9.41506		1.01381	1.03887	0.996703	1.01753	1.02413	0.908961	1.07976	0.973651	0.953187	1.01502	1.07336	1.03692	0.990403	0.938851	0.835149	0.931366			0.0623146	1	-0.00784657		0.258232	0.870559	-0.0266567		0.147272
775	sp|O75828|CBR3_HUMAN	O75828	CBR3	Carbonyl reductase [NADPH] 3 OS=Homo sapiens OX=9606 GN=CBR3 PE=1 SV=3	4	10.4235	9.68406	10.6883	10.4794	9.72998	10.0621	9.12118	10.6645	10.6458	9.44032	9.85837	9.81604	10.8544	8.72823	9.94547	9.85833		1.02413	0.95148	1.05015	1.02962	0.955992	0.988624	0.896176	1.04781	1.04597	0.927532	0.968606	0.964447	1.06647	0.857568	0.977164	0.968602			0.011091	0.999173	0.00357737		0.283583	0.725177	0.0917647		0.305264
776	sp|Q8N4T8|CBR4_HUMAN	Q8N4T8	CBR4	3-oxoacyl-[acyl-carrier-protein] reductase OS=Homo sapiens OX=9606 GN=CBR4 PE=1 SV=3	15	10.1879	10.1907	10.6791	10.2857	10.0918	9.37184	9.76734	9.57618	9.9943	10.4967	9.56708	9.78036	10.2553	9.98184	9.84536	9.92843		1.00527	1.00554	1.05374	1.01492	0.995789	0.924744	0.963769	0.944907	0.986164	1.03573	0.944009	0.965054	1.01192	0.984935	0.971468	0.979664			0.821623	1	0.0924727		0.544815	0.731047	0.0695923		0.180268
777	sp|P83916|CBX1_HUMAN	P83916	CBX1	Chromobox protein homolog 1 OS=Homo sapiens OX=9606 GN=CBX1 PE=1 SV=1	19	10.3456	9.94958	10.3638	10.3237	10.3884	10.1024	9.40624	9.98132	9.65878	11.0225	9.09092	9.79108	10.444	9.87146	9.43124	9.82906		1.00976	0.97111	1.01154	1.00762	1.01394	0.986029	0.918077	0.974207	0.942726	1.07583	0.887302	0.955639	1.01936	0.963485	0.920518	0.959346			0.944668	1	0.140735		0.209911	0.775776	-0.0557965		0.921572
778	sp|Q13185|CBX3_HUMAN	Q13185	CBX3	Chromobox protein homolog 3 OS=Homo sapiens OX=9606 GN=CBX3 PE=1 SV=4	22	9.98866	10.1992	9.98179	9.97389	10.475	9.79687	10.2394	9.63514	10.3376	10.816	9.05338	9.56602	10.5747	10.1362	9.67894	9.54713		0.991998	1.01291	0.991315	0.99053	1.0403	0.97295	1.0169	0.956889	1.02665	1.07416	0.899112	0.950024	1.0502	1.00665	0.961239	0.948148			0.00565182	0.999844	0.000816978		0.761835	0.763778	0.0510076		0.549744
779	sp|O00257|CBX4_HUMAN	O00257	CBX4	E3 SUMO-protein ligase CBX4 OS=Homo sapiens OX=9606 GN=CBX4 PE=1 SV=3	2	10.6429	8.98342	9.41813	9.91333	10.5257	11.6064	8.82233	9.33054	8.2513	11.5818	11.6745	12.2034	8.34773	8.7122	9.58361	10.4028		1.0453	0.882315	0.92501	0.973647	1.03379	1.13994	0.866494	0.916408	0.810409	1.13751	1.14662	1.19857	0.81988	0.855677	0.941264	1.02172			0.491038	1	0.0338249		1.02464	0.739796	0.0603431		0.744592
780	sp|P45973|CBX5_HUMAN	P45973	CBX5	Chromobox protein homolog 5 OS=Homo sapiens OX=9606 GN=CBX5 PE=1 SV=1	16	10.1483	9.83479	10.4301	9.92708	10.7191	9.7276	9.96668	10.092	10.3802	9.96195	9.38707	9.85519	10.2014	10.0975	9.6455	9.6254		1.00169	0.970745	1.02951	0.979855	1.05803	0.960165	0.983763	0.996137	1.02458	0.983297	0.926553	0.972759	1.00693	0.996679	0.952062	0.950077			0.674205	1	-0.0469556		1.31803	0.710646	-0.0782055		0.375434
781	sp|O95503|CBX6_HUMAN	O95503	CBX6	Chromobox protein homolog 6 OS=Homo sapiens OX=9606 GN=CBX6 PE=1 SV=1	2	9.7895	9.96232	8.56027	9.78901	9.31866	11.2437	10.0452	9.55315	10.2036	9.26774	10.9478	9.97874	10.1842	9.89491	10.2658	10.9955		1.00125	1.01893	0.875531	1.0012	0.953098	1.14998	1.02741	0.977081	1.04361	0.94789	1.11972	1.02061	1.04162	1.01204	1.04997	1.1246			0.0279809	0.99993	-0.00360908		0.697581	0.71995	-0.0789336		0.633396
782	sp|Q9HC52|CBX8_HUMAN	Q9HC52	CBX8	Chromobox protein homolog 8 OS=Homo sapiens OX=9606 GN=CBX8 PE=1 SV=3	3	8.98243	9.45707	9.60857	11.1372	10.2077	11.2718	9.41433	10.331	9.60923	10.3483	10.4402	9.72912	9.7568	8.39378	10.1894	11.1231		0.888399	0.935343	0.950328	1.10152	1.00959	1.11483	0.931117	1.02177	0.950392	1.02349	1.03258	0.96225	0.964988	0.83018	1.00777	1.10012			0.291323	1	0.0376696		0.659292	0.724122	-0.123112		0.951036
783	sp|Q6P1N0|C2D1A_HUMAN	Q6P1N0	CC2D1A	Coiled-coil and C2 domain-containing protein 1A OS=Homo sapiens OX=9606 GN=CC2D1A PE=1 SV=1	24	8.9516	10.0069	10.101	10.2296	9.58113	10.2789	9.99564	9.84252	9.89283	9.85312	10.0526	10.6328	9.98917	10.252	10.2766	10.0636		0.908037	1.01508	1.02464	1.03767	0.971897	1.04268	1.01394	0.998411	1.00351	0.999486	1.01973	1.07858	1.01329	1.03995	1.04244	1.02083			0.621715	1	0.0421297		0.0515528	0.971905	-0.00599091		0.479873
784	sp|Q5T0F9|C2D1B_HUMAN	Q5T0F9	CC2D1B	Coiled-coil and C2 domain-containing protein 1B OS=Homo sapiens OX=9606 GN=CC2D1B PE=1 SV=1	12	9.27584	10.3533	9.22304	10.4075	9.43741	10.053	10.1883	10.0128	10.3791	10.0748	9.75146	10.4988	9.79776	9.91481	10.4365	10.1956		0.947318	1.05736	0.941925	1.0629	0.963819	1.02669	1.0405	1.02258	1.05999	1.02891	0.995892	1.07222	1.00062	1.01257	1.06586	1.04125			0.113961	1	0.0207117		0.544136	0.71286	-0.0908797		1.05056
785	sp|Q8IX12|CCAR1_HUMAN	Q8IX12	CCAR1	Cell division cycle and apoptosis regulator protein 1 OS=Homo sapiens OX=9606 GN=CCAR1 PE=1 SV=2	27	10.2836	9.52894	9.88076	10.7919	10.1189	9.84569	10.0851	9.68173	10.3683	10.8531	9.33751	9.99283	9.93735	9.91892	10.2382	9.1372		1.0207	0.945803	0.980723	1.07116	1.00436	0.977242	1.00101	0.960968	1.02911	1.07723	0.926802	0.991847	0.98634	0.984511	1.0162	0.90692			0.610517	1	-0.0270005		0.203418	0.923637	-0.0165667		0.116587
786	sp|Q8N163|CCAR2_HUMAN	Q8N163	CCAR2	Cell cycle and apoptosis regulator protein 2 OS=Homo sapiens OX=9606 GN=CCAR2 PE=1 SV=2	33	10.1851	9.7738	9.65911	9.74957	9.61366	10.1774	10.1213	10.0357	10.5424	9.48968	10.0745	9.98295	9.86855	9.82961	10.3367	10.56		1.033	0.99128	0.979648	0.988822	0.975038	1.03222	1.02653	1.01784	1.06923	0.962463	1.02177	1.01249	1.00089	0.99694	1.04837	1.07102			0.0251952	0.998462	0.00290538		0.476411	0.761608	0.057271		0.423418
787	sp|Q96A19|C102A_HUMAN	Q96A19	CCDC102A	Coiled-coil domain-containing protein 102A OS=Homo sapiens OX=9606 GN=CCDC102A PE=1 SV=2	5	10.1634	10.0553	10.0282	10.076	9.65305	9.97092	10.0119	9.80586	9.19206	10.7819	10.029	10.7884	10.142	10.0238	9.66605	9.61215		1.01724	1.00642	1.00371	1.00849	0.96616	0.997975	1.00207	0.981454	0.92002	1.07915	1.00379	1.07979	1.01509	1.00327	0.967462	0.962067			0.424029	1	-0.0629418		1.1456	0.714962	-0.152043		0.818428
788	sp|Q96NT0|CC115_HUMAN	Q96NT0	CCDC115	Coiled-coil domain-containing protein 115 OS=Homo sapiens OX=9606 GN=CCDC115 PE=1 SV=1	1	9.51835	11.1	8.80444	11.1213	9.43957	11.584	9.84685	8.1712	10.9775	12.6833	7.76376	10.4761	8.60446	9.57222	9.5057	10.8312		0.9276	1.08174	0.858026	1.08381	0.919922	1.1289	0.959613	0.796314	1.0698	1.23604	0.756608	1.02093	0.838538	0.932849	0.926367	1.05554			0.519275	1	0.0681964		0.658535	0.703544	-0.0971263		1.64652
789	sp|Q8IWD4|CC117_HUMAN	Q8IWD4	CCDC117	Coiled-coil domain-containing protein 117 OS=Homo sapiens OX=9606 GN=CCDC117 PE=1 SV=1	7	9.97841	9.74542	9.98066	9.90746	9.29219	9.85657	10.1738	9.97473	10.604	11.4792	10.3445	10.325	10.4849	9.1662	9.05363	9.63325		1.01889	0.995096	1.01912	1.01164	0.948816	1.00645	1.03884	1.01851	1.08277	1.17213	1.05627	1.05428	1.0706	0.935952	0.924458	0.983643			0.101826	1	0.0194312		1.08249	0.720325	-0.0718056		0.622841
790	sp|Q8WUD4|CCD12_HUMAN	Q8WUD4	CCDC12	Coiled-coil domain-containing protein 12 OS=Homo sapiens OX=9606 GN=CCDC12 PE=1 SV=1	12	9.61423	10.473	9.44495	10.2797	9.90062	10.2772	10.1839	9.80671	9.97631	11.0084	9.47441	9.99769	11.0801	9.07487	9.86005	9.54801		0.961589	1.04748	0.944658	1.02814	0.990232	1.0279	1.01856	0.98084	0.997803	1.10103	0.947605	0.999941	1.1082	0.907644	0.986175	0.954966			0.299363	1	-0.0503117		0.770857	0.722684	-0.162185		0.57275
791	sp|Q96CT7|CC124_HUMAN	Q96CT7	CCDC124	Coiled-coil domain-containing protein 124 OS=Homo sapiens OX=9606 GN=CCDC124 PE=1 SV=1	21	9.87058	10.3317	9.89268	9.721	10.6811	9.67251	10.167	10.007	10.0937	10.9515	8.73405	9.54388	9.96129	10.2512	10.2271	9.89364		0.984277	1.03026	0.98648	0.96936	1.0651	0.964526	1.01383	0.997876	1.00653	1.09207	0.870944	0.951699	0.993322	1.02224	1.01983	0.986576			0.230704	1	0.0126411		0.198272	0.944049	-0.0115704		0.728751
792	sp|Q9H6E4|CC134_HUMAN	Q9H6E4	CCDC134	Coiled-coil domain-containing protein 134 OS=Homo sapiens OX=9606 GN=CCDC134 PE=1 SV=1	8	10.1566	10.4094	10.1186	9.80495	9.88077	10.1146	9.62392	10.2376	9.6443	9.90654	9.65196	10.139	10.9153	10.3522	10.0973	8.9471		1.00752	1.03259	1.00375	0.972635	0.980155	1.00335	0.954676	1.01555	0.956698	0.982712	0.957459	1.00577	1.08278	1.02692	1.00164	0.887538			0.0157711	1	0.00586243		0.0475797	0.937838	-0.0169495		0.0635452
793	sp|Q6PK04|CC137_HUMAN	Q6PK04	CCDC137	Coiled-coil domain-containing protein 137 OS=Homo sapiens OX=9606 GN=CCDC137 PE=1 SV=1	5	9.86877	10.2911	10.0126	9.77793	9.30234	9.84499	10.0028	8.83803	10.5471	9.20107	10.3158	10.1887	10.1464	9.92632	9.92993	11.8062		1.00194	1.04483	1.01654	0.992721	0.944436	0.99953	1.01555	0.897296	1.07081	0.934154	1.04733	1.03443	1.03013	1.00779	1.00815	1.19864			0.124185	1	-0.0392567		0.153169	0.794989	-0.0533182		0.0303851
794	sp|Q6PII3|CC174_HUMAN	Q6PII3	CCDC174	Coiled-coil domain-containing protein 174 OS=Homo sapiens OX=9606 GN=CCDC174 PE=1 SV=3	9	9.62348	10.0377	9.50724	10.6563	9.99369	9.85751	10.5219	10.3276	9.82413	10.7922	9.45138	10.3427	9.97593	9.84814	10.0277	9.21248		0.967575	1.00922	0.955887	1.07141	1.0048	0.991105	1.0579	1.03837	0.987748	1.08508	0.950271	1.03989	1.00301	0.990163	1.00821	0.926251			0.32923	1	0.0631813		2.54358	0.764213	0.218896		0.924529
795	sp|Q7Z3E2|CC186_HUMAN	Q7Z3E2	CCDC186	Coiled-coil domain-containing protein 186 OS=Homo sapiens OX=9606 GN=CCDC186 PE=1 SV=2	12	9.61402	10.0295	10.0274	10.3282	9.45718	9.44657	10.0887	10.1474	10.1258	10.5249	9.98318	10.4571	10.5141	9.95827	9.90634	9.39112		0.979308	1.02163	1.02142	1.05205	0.963331	0.962251	1.02766	1.03364	1.03144	1.07209	1.01691	1.06519	1.07099	1.01437	1.00908	0.956603			0.150952	1	-0.0289174		0.150637	0.859637	0.032161		0.294974
796	sp|O60826|CCD22_HUMAN	O60826	CCDC22	Coiled-coil domain-containing protein 22 OS=Homo sapiens OX=9606 GN=CCDC22 PE=1 SV=1	19	10.0148	10.0252	9.87043	9.92354	9.63191	10.2096	9.7395	9.96313	10.0941	10.5139	9.71087	10.2569	9.94906	10.1754	9.60719	10.3145		1.00693	1.00797	0.992411	0.997751	0.96843	1.02651	0.979247	1.00173	1.0149	1.0571	0.976369	1.03127	1.00032	1.02308	0.965944	1.03706			0.0756786	1	-0.0213116		0.0559623	0.953773	-0.0105646		0.0377844
797	sp|Q86WR0|CCD25_HUMAN	Q86WR0	CCDC25	Coiled-coil domain-containing protein 25 OS=Homo sapiens OX=9606 GN=CCDC25 PE=1 SV=2	11	9.45778	10.2308	10.0459	10.3159	9.68951	10.2877	10.578	10.2207	10.1068	10.3641	9.08158	9.97196	10.3232	10.0208	9.96745	9.33775		0.945343	1.02261	1.00413	1.03112	0.968505	1.02829	1.05731	1.0216	1.01021	1.03594	0.90774	0.996737	1.03185	1.00162	0.996287	0.933345			0.026169	0.998831	-0.00326143		0.369406	0.806865	0.0399045		0.800697
798	sp|Q9BV29|CCD32_HUMAN	Q9BV29	CCDC32	Coiled-coil domain-containing protein 32 OS=Homo sapiens OX=9606 GN=CCDC32 PE=1 SV=2	1	16.1049	7.40626	12.0337	8.90673	16.6774	5.29941	9.22888	5.51653	12.0252	16.8073	8.2602	8.04903	14.0365	8.38861	8.16629	3.09305		1.45464	0.668954	1.08692	0.804481	1.50635	0.478658	0.833579	0.498268	1.08615	1.51808	0.746085	0.727011	1.26782	0.757683	0.737603	0.279373			0.405907	1	-0.0574962		1.80819	0.680576	-0.166337		1.0832
799	sp|Q96MW1|CCD43_HUMAN	Q96MW1	CCDC43	Coiled-coil domain-containing protein 43 OS=Homo sapiens OX=9606 GN=CCDC43 PE=1 SV=2	13	10.0659	10.2122	10.15	9.991	10.306	9.79826	10.2709	9.96924	10.0819	10.6667	9.19893	9.86875	10.1202	10.4198	9.53886	9.34138		0.997884	1.01239	1.00622	0.990462	1.02169	0.971355	1.01821	0.988305	0.999473	1.05745	0.91194	0.978343	1.00327	1.03297	0.945639	0.926062			1.88106	1	-0.103769		0.296664	0.863176	-0.0274529		1.11326
800	sp|Q96A33|CCD47_HUMAN	Q96A33	CCDC47	PAT complex subunit CCDC47 OS=Homo sapiens OX=9606 GN=CCDC47 PE=1 SV=1	1	8.7014	9.36212	13.093	9.82221	8.13649	9.03416	10.4278	9.21452	9.15509	7.74675	11.8435	9.55147	10.5795	10.1458	9.09711	14.0892		0.897833	0.966008	1.35097	1.01348	0.839543	0.932168	1.07596	0.950777	0.944645	0.799329	1.22204	0.985545	1.09162	1.04686	0.938663	1.45376			0.757683	1	-0.0805443		1.37275	0.727084	-0.132134		0.673238
801	sp|Q8IVM0|CCD50_HUMAN	Q8IVM0	CCDC50	Coiled-coil domain-containing protein 50 OS=Homo sapiens OX=9606 GN=CCDC50 PE=1 SV=1	9	9.33396	10.0134	9.3248	10.5918	9.50957	10.476	10.6159	10.309	10.1892	10.1193	9.44601	10.2672	10.0301	9.70647	9.79018	10.2771		0.945218	1.01403	0.944291	1.07259	0.963001	1.06087	1.07504	1.04395	1.03182	1.02474	0.956565	1.03973	1.01572	0.982941	0.991417	1.04072			0.251185	1	0.0213138		0.138191	0.923797	-0.0170537		0.470978
802	sp|Q2TAC2|CCD57_HUMAN	Q2TAC2	CCDC57	Coiled-coil domain-containing protein 57 OS=Homo sapiens OX=9606 GN=CCDC57 PE=1 SV=3	3	9.49191	9.86392	10.289	10.6183	10.0788	9.44156	9.91388	9.12852	9.92307	11.6346	9.53075	11.1796	10.252	9.69538	9.50943	9.44934		0.952629	0.989964	1.03263	1.06568	1.01153	0.947575	0.994978	0.916158	0.995901	1.16767	0.956527	1.122	1.02892	0.97305	0.954388	0.948356			0.411251	1	-0.0725179		0.270472	0.790154	0.0456174		0.661308
803	sp|Q9P031|TAP26_HUMAN	Q9P031	CCDC59	Thyroid transcription factor 1-associated protein 26 OS=Homo sapiens OX=9606 GN=CCDC59 PE=1 SV=2	4	10.0061	9.91522	9.52519	9.4775	9.75057	9.9486	10.4517	9.65642	10.4238	8.90142	12.073	10.7084	9.38055	9.28253	9.44561	11.0533		1.02411	1.01481	0.97489	0.970009	0.997958	1.01823	1.06972	0.988321	1.06686	0.911048	1.23566	1.09599	0.960087	0.950054	0.966745	1.13129			0.609173	1	-0.0422324		0.33071	0.891026	-0.0224608		0.319488
804	sp|Q16204|CCDC6_HUMAN	Q16204	CCDC6	Coiled-coil domain-containing protein 6 OS=Homo sapiens OX=9606 GN=CCDC6 PE=1 SV=2	20	9.54626	10.0733	9.92695	10.2692	10.3346	10.2449	10.1167	10.0436	10.0492	10.7241	9.34986	9.81167	10.4846	10.019	9.84698	9.15908		0.94838	1.00073	0.9862	1.0202	1.0267	1.01779	1.00506	0.997785	0.998349	1.06539	0.928868	0.974747	1.0416	0.995342	0.978255	0.909915			0.0141671	1	-0.00200036		0.213053	0.866767	-0.0278568		0.215259
805	sp|A2RUB6|CCD66_HUMAN	A2RUB6	CCDC66	Coiled-coil domain-containing protein 66 OS=Homo sapiens OX=9606 GN=CCDC66 PE=1 SV=4	1	9.25638	11.4822	12.5871	10.6045	10.0383	9.463	9.50964	10.9648	11.7456	9.67411	8.21213	9.30111	10.3094	8.5258	8.92377	9.4021		0.875563	1.08611	1.19061	1.00309	0.949522	0.895108	0.899519	1.03716	1.11102	0.915076	0.776787	0.879794	0.97517	0.806457	0.844102	0.889347			0.0695009	1	0.00780282		0.568252	0.776835	0.0441695		0.586179
806	sp|Q8IV32|CCD71_HUMAN	Q8IV32	CCDC71	Coiled-coil domain-containing protein 71 OS=Homo sapiens OX=9606 GN=CCDC71 PE=1 SV=3	1	8.57522	9.80557	11.3374	10.0624	11.3016	9.60792	8.44338	10.522	11.8229	8.70833	10.0278	10.6213	10.4478	9.41846	9.06317	10.2348		0.847772	0.969408	1.12085	0.994797	1.11731	0.949867	0.834737	1.04024	1.16884	0.860931	0.99138	1.05005	1.0329	0.931137	0.896012	1.01184			0.510696	1	-0.145068		0.0283327	0.950286	-0.0149989		0.348737
807	sp|Q8N4S0|CCD82_HUMAN	Q8N4S0	CCDC82	Coiled-coil domain-containing protein 82 OS=Homo sapiens OX=9606 GN=CCDC82 PE=1 SV=2	3	9.10589	10.2884	9.56247	11.8422	9.87295	10.5638	9.50638	10.7979	9.95722	9.55728	9.65718	10.6905	9.60854	9.51883	9.70835	9.76199		0.892213	1.00808	0.93695	1.16032	0.967371	1.03507	0.931454	1.058	0.975629	0.936441	0.94623	1.04748	0.941464	0.932674	0.951243	0.9565			0.521506	1	0.041204		0.119775	0.899336	0.0248604		0.0788939
808	sp|Q15834|CC85B_HUMAN	Q15834	CCDC85B	Coiled-coil domain-containing protein 85B OS=Homo sapiens OX=9606 GN=CCDC85B PE=1 SV=2	1	10.7494	10.3171	13.3042	9.8776	11.2121	7.52367	10.6209	9.64937	9.72944	10.695	8.66832	8.90737	7.45777	11.5904	10.3543	9.34304		1.02401	0.982829	1.26739	0.940962	1.06809	0.716722	1.01178	0.91922	0.926848	1.01883	0.825763	0.848536	0.710443	1.10413	0.986376	0.890039			0.391577	1	0.110102		1.20966	0.69264	0.21681		0.400392
809	sp|A6NKD9|CC85C_HUMAN	A6NKD9	CCDC85C	Coiled-coil domain-containing protein 85C OS=Homo sapiens OX=9606 GN=CCDC85C PE=1 SV=1	3	10.0447	9.92521	10.3598	9.98506	10.0467	9.32762	10.6427	9.98108	11.53	12.1836	9.18162	10.0462	10.3364	8.81142	9.10279	8.49508		1.00971	0.99769	1.04138	1.00371	1.0099	0.937619	1.06982	1.00331	1.159	1.22471	0.922943	1.00985	1.03902	0.885731	0.915019	0.853932			0.307965	1	0.0275957		0.758244	0.777249	0.0428404		0.145084
810	sp|Q9H6F5|CCD86_HUMAN	Q9H6F5	CCDC86	Coiled-coil domain-containing protein 86 OS=Homo sapiens OX=9606 GN=CCDC86 PE=1 SV=1	13	10.0208	9.88617	9.85281	10.1677	10.142	10.1621	9.5171	10.5427	9.69912	9.63476	10.6135	10.0329	9.26647	9.34269	10.3333	10.7859		0.998228	0.984816	0.981492	1.01286	1.0103	1.01231	0.948051	1.05022	0.966182	0.959771	1.05727	0.999428	0.923084	0.930676	1.02935	1.07445			1.20968	1	-0.0576226		1.0778	0.776369	-0.0436452		0.252659
811	sp|Q9P219|DAPLE_HUMAN	Q9P219	CCDC88C	Protein Daple OS=Homo sapiens OX=9606 GN=CCDC88C PE=1 SV=3	4	9.09609	9.96023	9.32417	10.9747	9.79945	10.6689	9.52937	10.0161	10.9667	9.84192	10.1356	9.97337	9.04892	9.94476	10.3453	10.3744		0.912292	0.998961	0.935167	1.10071	0.982835	1.07004	0.955747	1.00456	1.0999	0.987094	1.01655	1.00028	0.907561	0.997409	1.03758	1.0405			0.653335	1	-0.0379783		0.670314	0.859669	-0.0265469		0.166409
812	sp|Q9Y3X0|CCDC9_HUMAN	Q9Y3X0	CCDC9	Coiled-coil domain-containing protein 9 OS=Homo sapiens OX=9606 GN=CCDC9 PE=1 SV=1	8	9.36523	10.6455	9.63046	10.7211	9.11448	10.0079	9.81562	10.6068	10.8722	10.9618	8.58499	9.35508	10.1426	10.1639	10.3474	9.66492		0.944636	1.07377	0.971389	1.0814	0.919344	1.00946	0.990065	1.06986	1.09664	1.10568	0.865936	0.943612	1.02304	1.0252	1.0437	0.974865			0.0576888	1	-0.0147402		0.427999	0.726721	0.0781576		0.4651
813	sp|Q7Z6B0|CCD91_HUMAN	Q7Z6B0	CCDC91	Coiled-coil domain-containing protein 91 OS=Homo sapiens OX=9606 GN=CCDC91 PE=1 SV=2	14	10.0298	10.0275	9.66354	10.2407	9.83661	9.8291	10.4192	10.1427	10.0984	10.4299	9.76505	9.84636	10.6526	10.063	9.91961	9.03605		1.00925	1.00902	0.972396	1.03047	0.989812	0.989055	1.04844	1.02061	1.01615	1.04951	0.982611	0.990792	1.07192	1.01259	0.998163	0.909255			0.0453276	1	0.00954107		0.483034	0.705121	-0.117255		0.587587
814	sp|Q567U6|CCD93_HUMAN	Q567U6	CCDC93	Coiled-coil domain-containing protein 93 OS=Homo sapiens OX=9606 GN=CCDC93 PE=1 SV=2	20	9.93241	10.0263	9.76552	9.89938	9.67458	10.1926	9.96017	10.0732	10.0952	9.3848	10.6005	10.5785	9.75734	9.90709	9.9977	10.1549		1.00174	1.01121	0.984911	0.998413	0.97574	1.02798	1.00454	1.01594	1.01816	0.946514	1.06913	1.0669	0.984086	0.99919	1.00833	1.02418			0.341372	1	-0.0438935		0.462238	0.776071	0.0466477		0.857995
815	sp|Q96F63|CCD97_HUMAN	Q96F63	CCDC97	Coiled-coil domain-containing protein 97 OS=Homo sapiens OX=9606 GN=CCDC97 PE=1 SV=1	3	10.3824	10.6049	9.62232	10.9974	8.71077	10.4172	9.30535	10.3763	10.5684	10.3008	8.09471	10.3668	10.6806	9.85415	9.36367	10.3542		1.02567	1.04766	0.950588	1.08643	0.860536	1.02912	0.919275	1.02507	1.04405	1.01762	0.799676	1.02414	1.05514	0.973491	0.925036	1.0229			0.388202	1	0.044481		4.46099	0.724985	0.10069		0.507281
816	sp|Q6ZUT6|CCD9B_HUMAN	Q6ZUT6	CCDC9B	Coiled-coil domain-containing protein 9B OS=Homo sapiens OX=9606 GN=CCDC9B PE=1 SV=1	2	8.8525	10.1374	9.64128	11.1251	8.82402	11.2164	11.3686	10.8023	9.37378	9.34884	9	10.2804	9.84861	8.59399	11.0284	10.5584		0.88826	1.01718	0.967406	1.1163	0.885402	1.12545	1.14073	1.0839	0.940565	0.938062	0.903061	1.03154	0.98821	0.862321	1.10659	1.05943			0.281323	1	-0.0640648		0.853086	0.720683	0.122615		1.04403
817	sp|Q9BSQ5|CCM2_HUMAN	Q9BSQ5	CCM2	Cerebral cavernous malformations 2 protein OS=Homo sapiens OX=9606 GN=CCM2 PE=1 SV=1	3	10.2012	9.61	9.56117	10.9406	8.80191	10.6269	9.80488	10.1012	9.82144	10.3582	10.2	9.76341	10.1564	10.6584	9.52624	9.86803		1.02453	0.965154	0.960249	1.09878	0.883996	1.06728	0.984726	1.01449	0.98639	1.04029	1.02441	0.980561	1.02003	1.07044	0.956741	0.991069			0.497126	1	-0.0496124		0.49524	0.784866	-0.0428079		0.050781
818	sp|P20248|CCNA2_HUMAN	P20248	CCNA2	Cyclin-A2 OS=Homo sapiens OX=9606 GN=CCNA2 PE=1 SV=2	5	9.76434	9.71519	10.2655	10.3972	9.78693	9.77418	9.50771	10.6915	10.3862	11.179	8.86992	9.74757	10.1967	10.1325	9.98675	9.59881		0.981286	0.976347	1.03165	1.04488	0.983557	0.982275	0.955496	1.07446	1.04378	1.12346	0.891399	0.9796	1.02473	1.01828	1.00364	0.964651			0.34258	1	0.0282409		0.188231	0.918321	0.0187223		0.133534
819	sp|P14635|CCNB1_HUMAN	P14635	CCNB1	G2/mitotic-specific cyclin-B1 OS=Homo sapiens OX=9606 GN=CCNB1 PE=1 SV=1	2	9.9354	9.63895	10.5011	10.0806	9.57191	9.94475	9.4807	9.75829	10.8819	9.46408	10.657	9.85109	9.58541	9.57756	10.3319	10.7394		0.998989	0.969182	1.05587	1.01359	0.962441	0.999929	0.95327	0.981181	1.09415	0.951599	1.07155	0.990512	0.963798	0.963009	1.03886	1.07983			0.397088	1	0.0366952		0.458664	0.799592	0.0402613		0.0339822
820	sp|P24863|CCNC_HUMAN	P24863	CCNC	Cyclin-C OS=Homo sapiens OX=9606 GN=CCNC PE=1 SV=2	5	8.9305	9.97454	9.88183	9.6171	10.0828	10.6161	9.44671	9.97246	11.3034	9.6718	9.69608	10.3353	9.68165	9.73621	10.6976	10.3561		0.906606	1.01259	1.00318	0.976308	1.02359	1.07772	0.959011	1.01238	1.14749	0.981862	0.984326	1.04921	0.982862	0.988401	1.08599	1.05133			0.648197	1	-0.232999		0.0977713	0.841839	-0.0462102		1.33684
821	sp|P24385|CCND1_HUMAN	P24385	CCND1	G1/S-specific cyclin-D1 OS=Homo sapiens OX=9606 GN=CCND1 PE=1 SV=1	8	10.0493	9.72567	9.91098	9.83857	9.69821	10.1593	10.3796	10.0169	10.2524	9.72156	10.1493	10.056	10.1163	9.97477	10.1385	9.81271		1.01539	0.982688	1.00141	0.994097	0.979914	1.0265	1.04877	1.01211	1.03591	0.982274	1.02549	1.01606	1.02216	1.00786	1.0244	0.991483			0.183668	1	0.0241477		0.294117	0.895418	0.022441		0.0100662
822	sp|O95273|CCDB1_HUMAN	O95273	CCNDBP1	Cyclin-D1-binding protein 1 OS=Homo sapiens OX=9606 GN=CCNDBP1 PE=1 SV=2	2	9.53846	11.6466	9.59533	9.18572	9.9872	11.2608	10.2531	9.92074	9.8079	7.45233	8.50963	9.52631	11.8013	9.66866	10.8416	11.0043		0.934928	1.14156	0.940502	0.900353	0.978912	1.10375	1.00497	0.972397	0.961338	0.730452	0.834086	0.933737	1.15673	0.94769	1.06266	1.07861			0.22684	1	0.0212114		0.619848	0.750029	-0.0586923		1.25058
823	sp|P24864|CCNE1_HUMAN	P24864	CCNE1	G1/S-specific cyclin-E1 OS=Homo sapiens OX=9606 GN=CCNE1 PE=1 SV=2	10	9.94738	10.0827	9.9409	10.3541	10.0287	10.0042	9.75842	10.2012	9.73172	10.5261	9.47101	9.71572	10.4842	10.6782	9.81189	9.26346		0.988838	1.00228	0.988194	1.02927	0.996926	0.994486	0.970054	1.01406	0.967399	1.04637	0.941483	0.965808	1.0422	1.06149	0.975369	0.920851			0.416528	1	0.0338259		0.597403	0.764695	0.0531913		0.155398
824	sp|P51946|CCNH_HUMAN	P51946	CCNH	Cyclin-H OS=Homo sapiens OX=9606 GN=CCNH PE=1 SV=1	15	9.45297	10.3867	9.81627	10.4063	9.18071	9.7628	10.2055	10.3859	9.93433	9.76038	9.80705	10.4388	10.3519	9.91905	10.4844	9.70684		0.961225	1.05617	0.998167	1.05816	0.93354	0.99273	1.03775	1.05609	1.01017	0.992484	0.99723	1.06147	1.05263	1.00862	1.06611	0.98704			0.440988	1	0.220922		0.264315	0.752238	0.0711601		0.289798
825	sp|O75909|CCNK_HUMAN	O75909	CCNK	Cyclin-K OS=Homo sapiens OX=9606 GN=CCNK PE=1 SV=2	8	9.488	9.65009	10.3811	9.94134	9.89966	9.89025	9.79593	9.98871	9.96355	10.2366	10.6445	10.67	10.0541	9.61615	9.69942	10.0806		0.960803	0.977216	1.05125	1.00671	1.00249	1.00154	0.991985	1.01151	1.00896	1.03661	1.07792	1.0805	1.01813	0.97378	0.982212	1.02081			0.258782	1	0.0124664		1.88954	0.761046	-0.0501416		1.9599
826	sp|Q9UK58|CCNL1_HUMAN	Q9UK58	CCNL1	Cyclin-L1 OS=Homo sapiens OX=9606 GN=CCNL1 PE=1 SV=1	4	9.87957	9.2921	10.611	9.48233	10.3875	9.7639	10.1215	9.95022	9.90571	7.85017	11.219	11.0348	8.27869	10.5823	10.4333	11.208		0.997662	0.938337	1.07152	0.957547	1.04895	0.985981	1.02209	1.0048	1.0003	0.792728	1.13292	1.11432	0.836002	1.06862	1.05358	1.13181			0.328814	1	-0.0619744		0.725014	0.718501	-0.113581		0.349962
827	sp|Q96S94|CCNL2_HUMAN	Q96S94	CCNL2	Cyclin-L2 OS=Homo sapiens OX=9606 GN=CCNL2 PE=1 SV=1	5	8.8259	10.613	8.74836	9.36372	9.96627	10.3549	10.1115	9.62082	9.85026	9.91963	11.3543	9.46316	9.65474	10.0183	10.4322	11.7028		0.91504	1.10032	0.907001	0.9708	1.03327	1.07357	1.04833	0.997455	1.02124	1.02843	1.17717	0.981109	1.00097	1.03867	1.08158	1.21331			0.00323262	0.999621	0.000515028		0.031448	0.98273	0.00291568		0.017682
828	sp|Q8N1B3|CCNQ_HUMAN	Q8N1B3	CCNQ	Cyclin-Q OS=Homo sapiens OX=9606 GN=CCNQ PE=1 SV=2	1	9.5762	9.99968	8.61656	9.55231	10.7904	9.94464	11.3275	12.0432	8.59895	8.18816	8.07065	10.4841	10.4801	10.8884	10.4887	10.9504		0.982513	1.02596	0.884055	0.980063	1.10709	1.02032	1.1622	1.23563	0.882248	0.840102	0.828044	1.07566	1.07525	1.11715	1.07613	1.1235			0.329408	1	-0.0329266		0.590514	0.761811	-0.0550438		0.195531
829	sp|O60563|CCNT1_HUMAN	O60563	CCNT1	Cyclin-T1 OS=Homo sapiens OX=9606 GN=CCNT1 PE=1 SV=1	17	9.41205	9.82511	9.46329	9.84738	10.0713	10.1799	9.95229	9.89459	10.3878	9.80602	10.8993	10.3809	10.1423	9.42403	9.90085	10.4129		0.96043	1.00258	0.965658	1.00485	1.0277	1.03878	1.01556	1.00967	1.05999	1.00063	1.1122	1.05929	1.03495	0.961651	1.01031	1.06256			0.0246099	0.998369	0.00230944		0.698156	0.806733	-0.0373291		0.528478
830	sp|O60583|CCNT2_HUMAN	O60583	CCNT2	Cyclin-T2 OS=Homo sapiens OX=9606 GN=CCNT2 PE=1 SV=2	8	9.13825	9.61265	9.10867	9.74815	9.69348	9.86093	9.7037	9.72057	10.2561	9.54973	10.768	10.3979	9.89202	10.8857	10.2236	11.4407		0.959192	1.00899	0.956088	1.02321	1.01747	1.03505	1.01855	1.02032	1.07652	1.00238	1.13026	1.09141	1.03831	1.14261	1.07311	1.20086			0.333935	1	-0.0368072		0.0989244	0.949087	-0.0107109		0.269444
831	sp|O43303|CP110_HUMAN	O43303	CCP110	Centriolar coiled-coil protein of 110 kDa OS=Homo sapiens OX=9606 GN=CCP110 PE=1 SV=3	2	10.7186	10.5567	10.7041	9.40924	9.95815	9.45275	10.852	9.65322	7.79293	8.40304	9.3587	10.127	10.8165	10.2328	11.2506	10.7135		1.05777	1.04179	1.05633	0.92855	0.982719	0.932844	1.07093	0.952627	0.769045	0.829253	0.923562	0.999386	1.06742	1.00982	1.11027	1.05726			0.422087	1	0.0316673		1.97133	0.72752	0.0660266		0.449807
832	sp|O14618|CCS_HUMAN	O14618	CCS	Copper chaperone for superoxide dismutase OS=Homo sapiens OX=9606 GN=CCS PE=1 SV=1	22	9.94816	10.2246	9.69804	10.4399	9.77999	10.1702	10.2462	9.87854	10.3529	11.0347	8.77391	9.7569	10.5457	10.0308	10.1646	8.95469		0.990507	1.01804	0.965604	1.03947	0.973763	1.01262	1.02019	0.983575	1.03081	1.09869	0.873591	0.971464	1.05	0.998738	1.01206	0.89159			0.502249	1	0.134293		0.320445	0.747741	0.069127		0.218194
833	sp|Q9H7U1|CCSE2_HUMAN	Q9H7U1	CCSER2	Serine-rich coiled-coil domain-containing protein 2 OS=Homo sapiens OX=9606 GN=CCSER2 PE=1 SV=2	1	9.15878	9.02286	10.0509	9.27108	9.26857	7.32071	8.61215	9.93901	9.29828	13.565	9.41051	10.7234	12.0445	12.0105	10.6674	9.63643		1.01589	1.00082	1.11485	1.02835	1.02807	0.812015	0.955262	1.10244	1.03137	1.50463	1.04382	1.18944	1.33597	1.33221	1.18323	1.06887			0.464152	1	-0.071591		0.465579	0.751903	-0.0601121		0.0704437
834	sp|P78371|TCPB_HUMAN	P78371	CCT2	T-complex protein 1 subunit beta OS=Homo sapiens OX=9606 GN=CCT2 PE=1 SV=4	34	10.1205	10.2643	10.6278	10.1739	9.99196	9.79254	9.94744	10.1712	9.87274	9.64984	9.86962	9.8927	9.73723	10.4661	9.75356	9.66856		0.995933	1.01008	1.04586	1.00119	0.983282	0.963658	0.978901	1.00092	0.97155	0.949615	0.971243	0.973514	0.958215	1.02994	0.959821	0.951457			0.445348	1	-0.0411848		1.08861	0.698184	-0.0927846		0.725264
835	sp|P49368|TCPG_HUMAN	P49368	CCT3	T-complex protein 1 subunit gamma OS=Homo sapiens OX=9606 GN=CCT3 PE=1 SV=4	33	10.3279	9.50788	9.77113	10.0216	9.85339	10.3773	9.70178	10.2033	10.3387	10.6516	9.39632	10.0361	10.3605	9.57283	9.80799	10.0717		1.03522	0.953025	0.979412	1.00452	0.987658	1.04017	0.97246	1.02273	1.0363	1.06766	0.941842	1.00597	1.03849	0.959535	0.983106	1.00954			0.0932382	1	0.00618698		0.795716	0.778975	0.0426494		0.592724
836	sp|P50991|TCPD_HUMAN	P50991	CCT4	T-complex protein 1 subunit delta OS=Homo sapiens OX=9606 GN=CCT4 PE=1 SV=4	40	10.1365	10.0709	10.0119	10.0205	9.83816	10.0586	10.0409	10.077	10.1265	9.64073	9.7584	10.0075	9.88217	10.1894	10.1678	9.97304		1.01135	1.0048	0.998919	0.999771	0.98158	1.00358	1.00181	1.00541	1.01035	0.961882	0.973622	0.998476	0.985971	1.01662	1.01446	0.995038			0.367041	1	0.0312314		0.122697	0.937633	0.0137759		0.230529
837	sp|P48643|TCPE_HUMAN	P48643	CCT5	T-complex protein 1 subunit epsilon OS=Homo sapiens OX=9606 GN=CCT5 PE=1 SV=1	36	9.90604	9.93818	9.87397	10.3153	9.91765	10.4175	10.1825	10.5526	10.0967	9.77924	9.56017	9.86282	10.0776	9.79203	9.98166	9.74596		0.984555	0.987749	0.981367	1.02523	0.985708	1.03539	1.01204	1.04882	1.0035	0.971953	0.950179	0.980259	1.00161	0.973224	0.992071	0.968644			1.16343	1	0.0777575		1.29467	0.724857	0.0697498		0.0947853
838	sp|P40227|TCPZ_HUMAN	P40227	CCT6A	T-complex protein 1 subunit zeta OS=Homo sapiens OX=9606 GN=CCT6A PE=1 SV=3	35	10.3373	9.71313	10.1558	9.67982	10.0947	9.97704	9.84516	9.96402	10.2944	9.52723	9.71558	10.0362	9.83865	10.6025	10.014	10.2044		1.03446	0.971995	1.0163	0.968662	1.01018	0.998406	0.985208	0.997102	1.03017	0.953392	0.972241	1.00432	0.984557	1.061	1.0021	1.02115			0.298415	1	0.0402147		0.0905114	0.952889	0.0100351		0.22235
839	sp|Q92526|TCPW_HUMAN	Q92526	CCT6B	T-complex protein 1 subunit zeta-2 OS=Homo sapiens OX=9606 GN=CCT6B PE=1 SV=5	4	9.5651	9.43683	10.8119	10.4591	9.75306	10.2089	9.67337	10.3665	10.3807	10.007	9.73171	9.61247	9.94469	9.93204	10.2487	9.86786		0.952779	0.940002	1.07697	1.04183	0.971502	1.01691	0.963564	1.03261	1.03402	0.996796	0.969376	0.957498	0.99059	0.98933	1.02088	0.982937			0.287461	1	-0.0344055		0.469822	0.776421	0.0475847		1.59963
840	sp|Q99832|TCPH_HUMAN	Q99832	CCT7	T-complex protein 1 subunit eta OS=Homo sapiens OX=9606 GN=CCT7 PE=1 SV=2	31	10.4075	10.4756	10.6284	9.63692	10.2816	9.64476	9.65928	10.2418	9.61288	8.95247	10.4611	9.82996	10.5964	9.89764	10.0112	9.66252		1.02244	1.02912	1.04414	0.946733	1.01007	0.947504	0.94893	1.00616	0.944371	0.879493	1.0277	0.965698	1.041	0.972347	0.983503	0.949249			0.289792	1	-0.0493756		0.296557	0.740933	0.073356		0.580716
841	sp|P50990|TCPQ_HUMAN	P50990	CCT8	T-complex protein 1 subunit theta OS=Homo sapiens OX=9606 GN=CCT8 PE=1 SV=4	37	10.0971	10.0387	9.99178	10.1908	9.80421	10.2893	10.1315	10.2264	10.2639	9.88927	9.36746	9.8455	9.85087	10.1116	10.2079	9.6938		1.00283	0.997025	0.992366	1.01213	0.973737	1.02191	1.00625	1.01566	1.01939	0.982184	0.93036	0.977837	0.978371	1.00427	1.01383	0.962771			0.437214	1	0.0232409		0.430876	0.84229	-0.0318726		0.997695
842	sp|P86790|CCZ1B_HUMAN	P86790	CCZ1B	Vacuolar fusion protein CCZ1 homolog B OS=Homo sapiens OX=9606 GN=CCZ1B PE=1 SV=1	12	9.61973	10.0275	9.5246	10.3802	9.78985	10.2231	9.889	10.1844	10.2634	9.9219	9.59961	10.0223	10.0355	10.6216	9.78416	10.1131		0.968998	1.01007	0.959416	1.0456	0.986135	1.02978	0.996122	1.02588	1.03384	0.999436	0.966972	1.00955	1.01088	1.06992	0.985561	1.0187			0.190629	1	0.0958979		1.32413	0.716	-0.467405		1.78546
843	sp|Q6YHK3|CD109_HUMAN	Q6YHK3	CD109	CD109 antigen OS=Homo sapiens OX=9606 GN=CD109 PE=1 SV=2	11	9.91335	9.6918	10.3858	9.85808	9.8362	9.46503	9.5134	9.76923	9.79818	10.3	10.7563	10.2267	10.1112	10.1142	9.61627	10.6443		1.00558	0.983103	1.0535	0.99997	0.997751	0.960101	0.965007	0.990958	0.993894	1.0448	1.09108	1.03737	1.02564	1.02595	0.975442	1.07972			1.37018	1	0.0888779		1.32015	0.729548	0.118952		0.242004
844	sp|P48509|CD151_HUMAN	P48509	CD151	CD151 antigen OS=Homo sapiens OX=9606 GN=CD151 PE=1 SV=3	2	10.5159	8.78184	7.7255	7.43584	8.65339	10.5024	9.08983	8.00093	8.99243	7.7619	22.0654	8.46521	7.27586	7.94978	8.81949	17.9643		1.17683	0.982769	0.864554	0.832139	0.968394	1.17531	1.01724	0.895377	1.00633	0.868627	2.46932	0.947334	0.814236	0.889653	0.986982	2.01037			0.29352	1	-0.0373766		0.386545	0.763236	-0.0555347		0.0955381
845	sp|Q9Y5K6|CD2AP_HUMAN	Q9Y5K6	CD2AP	CD2-associated protein OS=Homo sapiens OX=9606 GN=CD2AP PE=1 SV=1	31	10.0427	10.0587	10.0447	10.5238	9.90091	10.1023	9.93064	9.87778	9.93583	10.6891	8.89798	10.1689	10.1231	10.2498	9.93351	9.52018		0.993131	0.994709	0.993326	1.0407	0.979105	0.999024	0.982045	0.976818	0.982559	1.05705	0.879925	1.00561	1.00108	1.0136	0.982329	0.941454			0.901091	1	0.0542475		1.5424	0.721817	0.0690993		0.181893
846	sp|O95400|CD2B2_HUMAN	O95400	CD2BP2	CD2 antigen cytoplasmic tail-binding protein 2 OS=Homo sapiens OX=9606 GN=CD2BP2 PE=1 SV=1	20	9.9719	9.86495	10.23	10.248	9.96044	9.86606	10.097	9.85878	10.3621	10.7371	9.58263	9.9329	10.2084	9.8569	9.8255	9.39738		0.994846	0.984176	1.02059	1.02239	0.993703	0.984287	1.00732	0.983561	1.03377	1.07118	0.956011	0.990955	1.01844	0.983373	0.98024	0.937529			0.75297	1	0.082067		1.40578	0.72164	0.115688		0.310373
847	sp|P25942|TNR5_HUMAN	P25942	CD40	Tumor necrosis factor receptor superfamily member 5 OS=Homo sapiens OX=9606 GN=CD40 PE=1 SV=1	1	10.003	9.52091	11.0392	10.4299	9.5332	10.1086	9.70805	8.63064	10.5556	11.181	10.6371	9.80933	9.64557	9.40444	9.23563	10.5579		0.989825	0.942123	1.09236	1.03207	0.94334	1.00028	0.960641	0.854028	1.04451	1.10639	1.05257	0.970663	0.954459	0.930598	0.913893	1.04474			0.551778	1	-0.0562635		0.294913	0.783678	0.0465366		0.946957
848	sp|P16070|CD44_HUMAN	P16070	CD44	CD44 antigen OS=Homo sapiens OX=9606 GN=CD44 PE=1 SV=3	17	10.0027	10.2328	10.1373	9.68473	9.922	10.1121	9.43134	9.78595	9.98911	10.5423	10.3533	9.69784	10.1699	9.59072	9.11963	11.2284		0.998743	1.02172	1.01218	0.966998	0.990688	1.00967	0.941697	0.977104	0.99739	1.05263	1.03375	0.968307	1.01544	0.957611	0.910574	1.12113			0.039189	1	0.00537499		0.628141	0.758349	-0.0561341		0.766584
849	sp|P08174|DAF_HUMAN	P08174	CD55	Complement decay-accelerating factor OS=Homo sapiens OX=9606 GN=CD55 PE=1 SV=4	4	9.95186	9.29882	10.7362	9.89424	10.0068	9.68563	9.26132	9.9635	9.33122	10.2794	13.3651	9.17255	8.27169	9.84931	9.05582	11.8766		1.00231	0.936538	1.0813	0.996507	1.00785	0.975496	0.932762	1.00348	0.939801	1.0353	1.34607	0.923821	0.83309	0.991981	0.912064	1.19616			0.0989196	1	0.0309937		0.377304	0.711439	0.0968917		0.21422
850	sp|P13987|CD59_HUMAN	P13987	CD59	CD59 glycoprotein OS=Homo sapiens OX=9606 GN=CD59 PE=1 SV=1	4	10.8357	8.51402	9.72066	7.8178	8.97968	7.58905	10.0741	8.57353	8.51284	7.86482	18.6909	8.26638	8.52738	9.4585	8.33163	18.243		1.2162	0.955613	1.09105	0.87747	1.00788	0.851795	1.13072	0.962293	0.95548	0.882747	2.09786	0.927818	0.957112	1.06162	0.935141	2.0476			1.21527	1	-0.0759428		1.18591	0.698557	-0.0926177		0.171154
851	sp|P08962|CD63_HUMAN	P08962	CD63	CD63 antigen OS=Homo sapiens OX=9606 GN=CD63 PE=1 SV=2	5	10.1024	8.63951	9.20592	9.81273	9.94475	9.47809	9.98888	9.15739	8.96495	9.15915	15.4314	9.09849	10.2373	8.76287	9.39163	12.6245		1.06	0.906505	0.965937	1.02961	1.04346	0.994494	1.04809	0.960845	0.940653	0.961029	1.61915	0.954664	1.07415	0.91945	0.985422	1.32464			0.358707	1	-0.0271287		0.309422	0.878276	-0.0251143		0.0509025
852	sp|P60033|CD81_HUMAN	P60033	CD81	CD81 antigen OS=Homo sapiens OX=9606 GN=CD81 PE=1 SV=1	2	9.21425	9.04423	10.8459	9.42773	8.98037	10.4958	8.25679	9.28701	9.92879	8.4866	16.4366	9.42106	8.4102	7.2324	9.32199	15.2103		0.953063	0.935477	1.12183	0.975144	0.928872	1.08562	0.85403	0.960589	1.02697	0.8778	1.7001	0.974454	0.869897	0.748073	0.964207	1.57325			0.252782	1	0.0138036		2.51522	0.731248	0.0618614		1.22563
853	sp|P21926|CD9_HUMAN	P21926	CD9	CD9 antigen OS=Homo sapiens OX=9606 GN=CD9 PE=1 SV=4	3	10.642	8.71758	10.512	7.72289	11.2086	8.5321	8.57267	7.61477	8.4333	8.88311	17.7257	9.31603	10.5227	8.0949	8.91536	14.5862		1.11366	0.912275	1.10006	0.808183	1.17296	0.892865	0.897111	0.796869	0.882527	0.929598	1.85496	0.974902	1.10118	0.847114	0.932972	1.52641			0.177388	1	0.0247448		0.713614	0.721007	0.0778783		0.58723
854	sp|P32320|CDD_HUMAN	P32320	CDA	Cytidine deaminase OS=Homo sapiens OX=9606 GN=CDA PE=1 SV=2	3	12.476	8.47658	13.6323	9.20989	12.7199	7.72653	9.35192	7.05735	9.90341	13.1758	8.92937	9.44832	10.8058	9.08423	10.3725	7.63002		1.16524	0.791695	1.27323	0.860185	1.18801	0.721642	0.87345	0.659142	0.924958	1.2306	0.833985	0.882454	1.00924	0.848449	0.968772	0.712628			1.17539	1	-0.121138		0.298402	0.824966	0.0375974		1.62311
855	sp|Q8IWY9|CDAN1_HUMAN	Q8IWY9	CDAN1	Codanin-1 OS=Homo sapiens OX=9606 GN=CDAN1 PE=1 SV=4	4	9.2887	11.4053	9.07066	10.3413	9.83044	11.4106	9.58411	9.88728	10.3743	8.39593	10.8362	10.1555	8.6016	10.1213	9.35259	11.3443		0.908476	1.11549	0.88715	1.01142	0.96146	1.11601	0.937369	0.96702	1.01465	0.821159	1.05983	0.99325	0.841274	0.989906	0.914725	1.10952			0.410834	1	-0.0365502		0.217763	0.923507	-0.016765		0.264482
856	sp|O75794|CD123_HUMAN	O75794	CDC123	Translation initiation factor eIF2 assembly protein OS=Homo sapiens OX=9606 GN=CDC123 PE=1 SV=1	13	9.80915	9.79025	10.2315	9.86669	9.94539	10.2043	9.86517	10.3597	9.46795	9.60944	10.5114	9.99759	10.0259	9.63669	10.1755	10.5035		0.983419	0.981524	1.02576	0.989187	0.997078	1.02303	0.989035	1.03861	0.949212	0.963397	1.05382	1.00231	1.00515	0.966128	1.02014	1.05303			0.0784456	1	-0.0316766		0.324325	0.699435	0.131036		0.542311
857	sp|Q13042|CDC16_HUMAN	Q13042	CDC16	Cell division cycle protein 16 homolog OS=Homo sapiens OX=9606 GN=CDC16 PE=1 SV=2	16	10.0299	10.0297	10.2773	9.78145	9.75194	10.0552	9.83706	9.99619	9.74787	9.30808	10.4929	10.4753	9.86829	9.83508	10.2572	10.2565		1.00424	1.00422	1.02901	0.979359	0.976405	1.00677	0.984927	1.00086	0.975997	0.931963	1.0506	1.04883	0.988054	0.984729	1.02699	1.02692			0.163015	1	-0.0346568		0.0554913	0.941375	-0.015449		0.0666325
858	sp|Q9UJX2|CDC23_HUMAN	Q9UJX2	CDC23	Cell division cycle protein 23 homolog OS=Homo sapiens OX=9606 GN=CDC23 PE=1 SV=3	16	9.57114	9.81125	9.96713	10.3019	9.40981	9.80535	10.1162	10.0873	10.0349	9.10324	10.9578	10.4831	9.76807	9.54005	10.5407	10.502		0.975542	1.00002	1.0159	1.05003	0.959098	0.999414	1.0311	1.02815	1.02281	0.927851	1.11688	1.06849	0.995613	0.972373	1.07437	1.07042			0.985104	1	0.067936		0.501693	0.763665	0.0533924		0.129489
859	sp|Q8NHZ8|CDC26_HUMAN	Q8NHZ8	CDC26	Anaphase-promoting complex subunit CDC26 OS=Homo sapiens OX=9606 GN=CDC26 PE=1 SV=1	4	15.6944	7.22313	14.61	7.96375	16.3779	5.71432	9.55505	5.17625	10.8795	16.4731	8.08097	7.16574	13.1903	6.99263	10.0082	4.8948		1.39333	0.641263	1.29706	0.707015	1.45402	0.507312	0.848289	0.459543	0.965875	1.46246	0.717421	0.636167	1.17102	0.620799	0.888516	0.434555			0.0305045	0.998772	0.00283564		0.20516	0.92985	-0.0150258		0.267138
860	sp|P30260|CDC27_HUMAN	P30260	CDC27	Cell division cycle protein 27 homolog OS=Homo sapiens OX=9606 GN=CDC27 PE=1 SV=2	19	9.81594	9.65005	9.75974	10.0176	9.89548	9.88719	10.3214	10.2145	9.71779	9.16293	10.9081	10.3291	9.75071	9.70499	10.3897	10.4746		0.997792	0.980928	0.992078	1.01829	1.00588	1.00503	1.04918	1.03831	0.987814	0.931413	1.10881	1.04995	0.99116	0.986513	1.05612	1.06475			0.00387262	0.999308	-0.000777367		0.0453872	0.962279	0.00851249		0.0855413
861	sp|P49427|UB2R1_HUMAN	P49427	CDC34	Ubiquitin-conjugating enzyme E2 R1 OS=Homo sapiens OX=9606 GN=CDC34 PE=1 SV=2	2	10.1968	9.15738	10.798	10.421	9.66707	10.3486	9.84576	11.0411	9.77061	8.81661	9.98479	9.73111	10.5571	9.55425	9.26533	10.8445		1.00977	0.906838	1.06931	1.03197	0.957313	1.0248	0.975008	1.09339	0.967566	0.873093	0.988775	0.963654	1.04545	0.94614	0.917529	1.07391			0.401775	1	-0.0198635		0.112556	0.944511	0.0122831		0.36665
862	sp|Q16543|CDC37_HUMAN	Q16543	CDC37	Hsp90 co-chaperone Cdc37 OS=Homo sapiens OX=9606 GN=CDC37 PE=1 SV=1	24	10.3897	9.68923	10.3963	10.2123	9.80402	10.0449	9.46994	8.98441	11.0005	11.3056	8.81673	10.2586	10.3234	9.91882	10.0365	9.34899		1.02976	0.960336	1.03042	1.01218	0.971713	0.995593	0.938601	0.890479	1.0903	1.12054	0.87386	1.01677	1.02319	0.983091	0.994752	0.926613			0.593284	1	0.0452167		0.35306	0.862686	-0.0272425		1.10735
863	sp|Q7L3B6|CD37L_HUMAN	Q7L3B6	CDC37L1	Hsp90 co-chaperone Cdc37-like 1 OS=Homo sapiens OX=9606 GN=CDC37L1 PE=1 SV=1	13	9.79255	9.52575	10.163	9.61369	10.2317	10.3911	10.0881	10.0299	10.671	10.9427	9.86292	10.1954	10.3052	9.71609	9.69991	8.77109		0.983884	0.957078	1.0211	0.965913	1.028	1.04402	1.01358	1.00773	1.07214	1.09944	0.990954	1.02436	1.03539	0.976201	0.974575	0.881254			0.712543	1	-0.0424623		0.493985	0.836669	-0.0326406		0.1064
864	sp|O60508|PRP17_HUMAN	O60508	CDC40	Pre-mRNA-processing factor 17 OS=Homo sapiens OX=9606 GN=CDC40 PE=1 SV=1	12	9.56789	9.4291	9.69123	9.9759	9.5688	10.2214	10.109	10.1207	10.0584	9.8548	10.7937	10.4868	9.63637	9.57508	10.2407	10.6701		0.982089	0.967843	0.994749	1.02397	0.982183	1.04917	1.03763	1.03884	1.03243	1.01154	1.10791	1.0764	0.989118	0.982827	1.05115	1.09523			0.743126	1	-0.0780618		0.0493868	0.965263	0.00758356		1.58968
865	sp|P60953|CDC42_HUMAN	P60953	CDC42	Cell division control protein 42 homolog OS=Homo sapiens OX=9606 GN=CDC42 PE=1 SV=2	12	10.1129	10.368	9.58505	9.939	10.2928	10.3136	9.92785	10.1687	9.88552	10.0721	9.59822	9.68541	9.68484	10.5109	9.85711	9.9982		1.00109	1.02634	0.948838	0.983876	1.0189	1.02096	0.982772	1.00661	0.978582	0.997049	0.950142	0.958773	0.958716	1.04049	0.97577	0.989736			0.11041	1	-0.0577422		0.50306	0.725253	0.173296		0.68911
866	sp|Q5VT25|MRCKA_HUMAN	Q5VT25	CDC42BPA	Serine/threonine-protein kinase MRCK alpha OS=Homo sapiens OX=9606 GN=CDC42BPA PE=1 SV=1	18	10.227	10.1218	9.33445	10.0347	9.88366	10.7216	9.71873	9.99374	9.88731	8.78792	10.864	10.2731	9.45874	9.66756	10.0223	11.0033		1.01722	1.00675	0.928444	0.998093	0.983071	1.06642	0.966666	0.99402	0.983433	0.874083	1.08058	1.02181	0.940806	0.961577	0.996864	1.09444			0.146003	1	0.0201415		0.278505	0.858205	0.0292961		0.0673898
867	sp|Q9Y5S2|MRCKB_HUMAN	Q9Y5S2	CDC42BPB	Serine/threonine-protein kinase MRCK beta OS=Homo sapiens OX=9606 GN=CDC42BPB PE=1 SV=2	23	9.88741	9.77804	9.25684	9.88412	9.85314	10.3326	10.003	9.98822	9.80999	9.02843	11.0811	10.067	9.61415	10.2021	9.91446	11.2994		1.00563	0.99451	0.941499	1.0053	1.00215	1.05091	1.01739	1.01589	0.997759	0.918268	1.12704	1.0239	0.97784	1.03764	1.00838	1.14924			0.698491	1	-0.0258324		2.21848	0.729521	-0.129754		1.7432
868	sp|Q6DT37|MRCKG_HUMAN	Q6DT37	CDC42BPG	Serine/threonine-protein kinase MRCK gamma OS=Homo sapiens OX=9606 GN=CDC42BPG PE=1 SV=2	11	10.0702	9.71378	9.77807	9.48182	9.72212	10.4883	9.94137	9.55662	9.50099	8.37186	11.7134	10.6931	9.08478	9.10006	10.8582	11.9254		1.01969	0.983603	0.990112	0.960114	0.984447	1.06203	1.00665	0.967689	0.962056	0.847722	1.18608	1.08277	0.919911	0.921458	1.09948	1.20755			0.232452	1	-0.0313631		0.105096	0.930429	0.0163817		0.308107
869	sp|Q00587|BORG5_HUMAN	Q00587	CDC42EP1	Cdc42 effector protein 1 OS=Homo sapiens OX=9606 GN=CDC42EP1 PE=1 SV=1	1	11.8804	9.34468	11.5588	10.2047	13.5056	8.19807	8.12632	8.47287	9.98141	12.4757	9.13039	10.5104	11.7683	7.1524	8.67159	9.01851		1.10187	0.86669	1.07205	0.946453	1.2526	0.760345	0.753691	0.785832	0.925745	1.15708	0.846816	0.974808	1.09147	0.663363	0.804263	0.836439			0.0243425	1	0.0145048		0.0335122	0.946766	0.0166305		0.0032571
870	sp|Q9UKI2|BORG2_HUMAN	Q9UKI2	CDC42EP3	Cdc42 effector protein 3 OS=Homo sapiens OX=9606 GN=CDC42EP3 PE=1 SV=1	2	9.08419	9.6371	8.61143	10.4906	11.1252	9.85631	10.9988	9.62583	10.4901	10.3504	8.42632	9.68695	11.3866	11.8681	10.1555	8.20637		0.926881	0.983296	0.878645	1.07038	1.13513	1.00566	1.12224	0.982146	1.07033	1.05607	0.859757	0.988382	1.1618	1.21093	1.03619	0.837315			0.0719402	1	-0.0133938		0.273593	0.731155	-0.084945		0.228367
871	sp|Q9H3Q1|BORG4_HUMAN	Q9H3Q1	CDC42EP4	Cdc42 effector protein 4 OS=Homo sapiens OX=9606 GN=CDC42EP4 PE=1 SV=1	9	8.43087	10.4797	10.1522	10.0478	9.23307	9.98265	9.5762	9.95734	10.2889	11.0687	8.97152	10.5123	10.6521	11.0874	10.3406	9.2186		0.86728	1.07804	1.04435	1.03362	0.949802	1.02691	0.985099	1.02431	1.05841	1.13863	0.922896	1.0814	1.09578	1.14056	1.06373	0.948313			0.597139	1	0.0675542		1.38123	0.704618	0.0845317		0.122727
872	sp|Q99459|CDC5L_HUMAN	Q99459	CDC5L	Cell division cycle 5-like protein OS=Homo sapiens OX=9606 GN=CDC5L PE=1 SV=2	23	9.75694	9.72939	9.15825	9.90877	9.47145	10.5472	9.54924	9.90749	10.0866	9.04484	10.949	10.5312	9.58004	10.0283	9.86794	11.8833		0.999482	0.996659	0.938153	1.01504	0.970236	1.08043	0.978205	1.0149	1.03325	0.926535	1.12159	1.07879	0.981361	1.02728	1.01085	1.2173			1.06384	1	0.0508119		0.12712	0.928542	0.0164754		0.306686
873	sp|Q6P1J9|CDC73_HUMAN	Q6P1J9	CDC73	Parafibromin OS=Homo sapiens OX=9606 GN=CDC73 PE=1 SV=1	21	9.82888	9.90174	9.62151	9.86015	9.93076	10.3023	10.0771	9.97999	10.1877	9.16657	10.8075	9.98648	9.81188	9.64061	10.3089	10.5879		0.992059	0.999413	0.971128	0.995216	1.00234	1.03984	1.01712	1.00731	1.02827	0.92521	1.09084	1.00797	0.990343	0.973056	1.04051	1.06866			0.228872	1	0.0254391		0.416406	0.825317	0.0358083		0.102132
874	sp|Q9H5V8|CDCP1_HUMAN	Q9H5V8	CDCP1	CUB domain-containing protein 1 OS=Homo sapiens OX=9606 GN=CDCP1 PE=1 SV=3	2	9.17645	9.28817	10.3363	10.2374	9.19913	10.1836	10.1137	9.86848	9.89586	9.13835	11.8284	10.1634	9.84557	9.58183	9.65022	11.4931		0.942447	0.95392	1.06157	1.05141	0.944775	1.04588	1.03871	1.01352	1.01633	0.938533	1.21481	1.04381	1.01117	0.98408	0.991104	1.18037			0.21887	1	-0.0204153		0.990766	0.731069	0.0662378		1.57658
875	sp|P12830|CADH1_HUMAN	P12830	CDH1	Cadherin-1 OS=Homo sapiens OX=9606 GN=CDH1 PE=1 SV=3	19	9.84706	9.91511	10.3128	9.86638	10.0157	10.1077	10.2367	9.95304	10.286	10.2401	9.87311	9.94486	10.2526	9.79646	9.83787	9.51455		0.983645	0.990442	1.03017	0.985575	1.00049	1.00968	1.02257	0.994231	1.02749	1.0229	0.986247	0.993414	1.02416	0.97859	0.982726	0.95043			0.308698	1	0.0843235		0.12034	0.870419	-0.0310351		0.591321
876	sp|P22223|CADH3_HUMAN	P22223	CDH3	Cadherin-3 OS=Homo sapiens OX=9606 GN=CDH3 PE=1 SV=2	3	9.49562	10.0687	8.9961	10.0995	9.96384	9.40251	10.763	10.3237	10.7618	10.4853	9.40201	11.2012	10.0441	9.69237	9.28798	10.0122		0.981859	1.04112	0.930209	1.0443	1.03027	0.972232	1.11291	1.06748	1.11278	1.08419	0.972181	1.15822	1.03858	1.0022	0.960389	1.03527			0.663711	1	-0.0616536		0.0505583	0.97313	-0.0050801		0.648934
877	sp|P06493|CDK1_HUMAN	P06493	CDK1	Cyclin-dependent kinase 1 OS=Homo sapiens OX=9606 GN=CDK1 PE=1 SV=3	20	9.89618	9.95736	9.72617	9.55378	9.95017	10.1208	10.2171	9.88793	9.83638	9.17575	11.0405	9.74297	9.95555	10.0569	10.1103	10.7721		1.00292	1.00912	0.985687	0.968216	1.00839	1.02568	1.03544	1.00208	0.996856	0.929905	1.11889	0.987389	1.00893	1.0192	1.02462	1.09168			0.0811791	1	-0.0158065		0.726681	0.705633	0.0963989		1.08355
878	sp|P21127|CD11B_HUMAN	P21127	CDK11B	Cyclin-dependent kinase 11B OS=Homo sapiens OX=9606 GN=CDK11B PE=1 SV=4	19	9.91357	9.87862	9.86164	10.0884	10.0753	10.0439	10.0056	9.62392	9.9942	9.27748	10.7811	10.2809	9.88588	9.28924	10.3519	10.6484		0.99365	0.990148	0.988446	1.01118	1.00986	1.00672	1.00288	0.964619	1.00173	0.929895	1.0806	1.03046	0.990875	0.931074	1.03759	1.0673			0.250208	1	0.0969798		0.0962549	0.870151	-0.0333914		0.448059
879	sp|Q9NYV4|CDK12_HUMAN	Q9NYV4	CDK12	Cyclin-dependent kinase 12 OS=Homo sapiens OX=9606 GN=CDK12 PE=1 SV=2	18	9.96193	9.91488	8.96972	9.87341	9.35393	10.705	10.1801	10.228	10.2113	9.49703	10.3864	9.93467	9.7899	10.1503	10.366	10.4774		1.01689	1.01209	0.915608	1.00785	0.954826	1.09274	1.03916	1.04405	1.04235	0.969434	1.06021	1.01411	0.99933	1.03612	1.05813	1.06951			0.481532	1	-0.04282		0.134337	0.931716	-0.0150296		0.282232
880	sp|Q14004-2|CDK13_HUMAN	Q14004-2	CDK13	Isoform of Q14004, Isoform 2 of Cyclin-dependent kinase 13 OS=Homo sapiens OX=9606 GN=CDK13	3	9.98473	9.53556	9.14539	10.5727	9.80431	10.1309	9.88186	10.3263	9.7181	8.47495	10.2712	10.4674	9.83256	10.142	10.5508	11.1614		1.01242	0.966874	0.927311	1.07204	0.994124	1.02723	1.00199	1.04705	0.985382	0.859331	1.04146	1.06136	0.996988	1.02836	1.06981	1.13173			0.0839372	1	0.0262901		0.389427	0.726803	0.079631		0.21429
881	sp|Q00536|CDK16_HUMAN	Q00536	CDK16	Cyclin-dependent kinase 16 OS=Homo sapiens OX=9606 GN=CDK16 PE=1 SV=1	9	9.15207	9.66064	9.88299	9.8986	9.53446	9.94751	9.99261	10.1952	9.92477	9.40514	10.5404	11.0022	9.9686	10.4619	10.419	10.0138		0.945522	0.998064	1.02104	1.02265	0.985028	1.0277	1.03236	1.05329	1.02535	0.971668	1.08896	1.13667	1.02988	1.08085	1.07641	1.03455			0.440774	1	-0.205785		0.0504105	0.927141	-0.0214625		0.430819
882	sp|Q07002|CDK18_HUMAN	Q07002	CDK18	Cyclin-dependent kinase 18 OS=Homo sapiens OX=9606 GN=CDK18 PE=1 SV=4	1	8.43716	9.20082	10.2443	7.99889	11.6528	11.6134	8.73844	6.96762	9.73308	8.7403	9.93847	12.1674	10.1769	11.5069	10.3166	12.5669		0.855878	0.933345	1.0392	0.811419	1.18208	1.17808	0.88644	0.706806	0.987338	0.886629	1.00817	1.23428	1.03236	1.16727	1.04653	1.2748			0.135974	1	-0.0168996		0.195453	0.88017	-0.0259694		0.0666607
883	sp|Q9BWU1|CDK19_HUMAN	Q9BWU1	CDK19	Cyclin-dependent kinase 19 OS=Homo sapiens OX=9606 GN=CDK19 PE=1 SV=1	7	9.90858	9.54107	9.55075	10.3215	9.36794	10.8108	9.60733	9.67607	10.6418	9.93135	9.52282	10.057	10.2934	10.4289	9.98626	10.3544		0.999175	0.962116	0.963092	1.04081	0.944657	1.09015	0.968797	0.975729	1.07312	1.00147	0.960275	1.01414	1.03798	1.05165	1.00701	1.04413			0.266774	1	0.0287025		0.157193	0.946783	-0.0104137		0.40291
884	sp|P24941|CDK2_HUMAN	P24941	CDK2	Cyclin-dependent kinase 2 OS=Homo sapiens OX=9606 GN=CDK2 PE=1 SV=2	21	10.0227	10.2924	10.0698	9.89903	9.83002	9.98712	10.3984	10.1718	10.0693	10.1119	9.42951	10.0354	9.88476	10.1663	9.95918	9.67258		1.00058	1.02751	1.00529	0.988241	0.98135	0.997035	1.03809	1.01547	1.00524	1.00949	0.941367	1.00185	0.986816	1.01492	0.994245	0.965633			0.198389	1	0.0489351		0.591201	0.702609	0.0978293		0.255887
885	sp|O75956|CDKA2_HUMAN	O75956	CDK2AP2	Cyclin-dependent kinase 2-associated protein 2 OS=Homo sapiens OX=9606 GN=CDK2AP2 PE=1 SV=1	3	13.0282	8.17618	13.0611	8.71751	12.3829	7.80314	10.8352	7.816	10.0763	13.2147	8.25537	8.83934	11.6619	8.75533	10.7499	6.62691		1.23746	0.7766	1.24059	0.828018	1.17617	0.741168	1.02917	0.742389	0.957078	1.25518	0.784122	0.839589	1.10768	0.831609	1.02106	0.629445			0.02712	0.99999	0.0066427		1.16535	0.715095	0.159558		1.04366
886	sp|P11802|CDK4_HUMAN	P11802	CDK4	Cyclin-dependent kinase 4 OS=Homo sapiens OX=9606 GN=CDK4 PE=1 SV=2	10	9.94671	10.2221	11.3272	9.67701	10.1095	9.81276	10.0254	9.66667	9.89333	9.48063	10.1518	10.0053	9.60934	10.165	9.8064	10.1009		0.976839	1.00389	1.11241	0.950353	0.992823	0.963685	0.984571	0.949338	0.971598	0.931068	0.996978	0.982598	0.943707	0.998273	0.96306	0.991981			0.328798	1	-0.0376777		0.273061	0.895916	-0.0221676		0.111428
[truncated: 5,647 more rows]
[truncated: 2 more columns]
