# Supplementary material for: Comprehensive Chemoproteomics Unveils Selective HMG-CoA Synthase 1 Inhibitors for Targeting Mevalonate Metabolism in Cancer
Source: J Am Chem Soc. 2026 May 13;148(20):20705–19. doi: 10.1021/jacs.6c02556 (PMC13220267; doi:10.1021/jacs.6c02556)
Supplement: Supplementary file 9 [file ja6c02556_si_009.xlsx]

## Sheet: Table S7
Sun and Yi et al. 2026
TABLE S7. PISA assay using CNP7 and CNP9 on HEK293T (RELATED TO Figure 4 and Figure S3).
HEK293T cell lysates were treated with DMSO, CNP7, or CNP9, followed by heat gradient application.

## Sheet: TMT signal
						TMT scaled value (to 160)																	Ratio to DMSO																	Welch's t-test (CNP7/DMSO)				Welch's t-test (CNP9/DMSO)				Welch's t-test (CNP9/CNP7)
Rank	Protein Id	UniProtID	Gene Symbol	Description	Number of peptides	DMSO_01_scaled	DMSO_02_scaled	DMSO_03_scaled	DMSO_04_scaled	DMSO_05_scaled	DMSO_06_scaled	CNP7_01_scaled	CNP7_02_scaled	CNP7_03_scaled	CNP7_04_scaled	CNP7_05_scaled	CNP9_01_scaled	CNP9_02_scaled	CNP9_03_scaled	CNP9_04_scaled	CNP9_05_scaled		DMSO_01_ratio	DMSO_02_ratio	DMSO_03_ratio	DMSO_04_ratio	DMSO_05_ratio	DMSO_06_ratio	CNP7_01_ratio	CNP7_02_ratio	CNP7_03_ratio	CNP7_04_ratio	CNP7_05_ratio	CNP9_01_ratio	CNP9_02_ratio	CNP9_03_ratio	CNP9_04_ratio	CNP9_05_ratio		Significant CNP7/DMSO	Log10(p-value)	q-value	Log2(ratio to DMSO)	Significant CNP9/DMSO	Log10(p-value)	q-value	Log2(ratio to DMSO)	Significant CNP9/CNP7	Log10(p-value)
1	tr|A0A1W2PRB8|A0A1W2PRB8_HUMAN	A0A1W2PRB8	A0A1W2PRB8	readthrough, Cofactor required for Sp1 transcriptional activation subunit 6 OS=Homo sapiens OX=9606 PE=3 SV=1	4	10.0879	9.11712	9.61829	10.8773	10.1939	10.0125	10.6721	10.4424	9.84329	10.3463	10.3086	9.59725	9.71166	9.86946	9.93858	9.36337		1.01036	0.913127	0.963322	1.08941	1.02097	1.00281	1.06887	1.04586	0.985857	1.03624	1.03246	0.961215	0.972673	0.988478	0.9954	0.93779			0.611433	1	0.0467092		0.607486	0.776772	-0.0447992		2.19054
2	tr|A0A6Q8PHG4|A0A6Q8PHG4_HUMAN	A0A6Q8PHG4	A0A6Q8PHG4	readthrough, Tripartite motif-containing protein 2 OS=Homo sapiens OX=9606 PE=3 SV=1	5	9.73429	9.6541	8.8074	10.8905	9.94918	10.5444	9.73257	10.3722	9.99842	11.183	9.24604	9.98603	10.7305	9.93686	9.23724	9.9973		0.980293	0.972218	0.886951	1.09673	1.00193	1.06188	0.98012	1.04454	1.00689	1.12619	0.931124	1.00564	1.08061	1.00069	0.930238	1.00678			0.1374	1	0.0228384		0.0270509	0.976503	0.0042959		0.119707
3	sp|Q86V21|AACS_HUMAN	Q86V21	AACS	Acetoacetyl-CoA synthetase OS=Homo sapiens OX=9606 GN=AACS PE=1 SV=1	9	9.75725	9.6901	10.1241	10.4883	10.4192	10.3884	10.1068	9.83862	9.60388	9.4697	10.1439	10.2142	10.3426	9.48988	10.09	9.83309		0.961821	0.955201	0.997985	1.03389	1.02707	1.02404	0.996274	0.969842	0.946702	0.933476	0.999937	1.00687	1.01952	0.935465	0.994621	0.969297			1.0247	1	-0.0478039		0.437503	0.866533	-0.0258185		0.342322
4	sp|Q6PD74|AAGAB_HUMAN	Q6PD74	AAGAB	Alpha- and gamma-adaptin-binding protein p34 OS=Homo sapiens OX=9606 GN=AAGAB PE=1 SV=1	4	9.0213	9.55119	11.1054	10.1234	9.93126	9.62636	11.11	8.89217	9.85603	11.5155	10.1576	10.6865	9.63145	9.73216	8.74716	10.3125		0.911873	0.965434	1.12253	1.02328	1.00385	0.973033	1.123	0.898821	0.996248	1.16399	1.02673	1.08019	0.973547	0.983727	0.884163	1.04239			0.290768	1	0.0530744		0.0895661	0.936389	-0.0150793		0.363879
5	tr|A0A096LP25|A0A096LP25_HUMAN	A0A096LP25	AAK1	Isoform of Q2M2I8, AP2 associated kinase 1 OS=Homo sapiens OX=9606 GN=AAK1 PE=1 SV=2	3	9.04581	9.75812	10.0915	10.1924	9.46746	11.0585	10.2079	9.31575	10.0429	11.0691	10.2301	9.22427	10.2544	9.86922	10.1493	10.0235		0.910443	0.982135	1.01569	1.02584	0.952881	1.11301	1.0274	0.937612	1.0108	1.11408	1.02964	0.928405	1.03209	0.993317	1.0215	1.00885			0.237691	1	0.0318594		0.0518423	0.965979	-0.00698453		0.344163
6	sp|Q2M2I8|AAK1_HUMAN	Q2M2I8	AAK1	AP2-associated protein kinase 1 OS=Homo sapiens OX=9606 GN=AAK1 PE=1 SV=3	2	10.0504	10.6049	10.402	9.49748	9.12114	10.3486	9.51438	10.2882	11.1859	9.24661	9.99017	10.8743	10.0069	8.71557	10.0221	10.1314		1.00463	1.06005	1.03977	0.94936	0.911741	1.03444	0.951049	1.0284	1.11813	0.924283	0.998608	1.08698	1.00028	0.871201	1.0018	1.01273			0.0103603	1	0.00182898		0.0807001	0.941528	-0.0136982		0.0818154
7	sp|Q9H7C9|AAMDC_HUMAN	Q9H7C9	AAMDC	Mth938 domain-containing protein OS=Homo sapiens OX=9606 GN=AAMDC PE=1 SV=1	3	10.3767	10.8695	9.03031	8.65906	9.27414	10.2423	9.27674	10.1001	9.19961	11.1532	9.82734	9.78225	10.2939	10.6632	10.1747	11.0769		1.06515	1.11574	0.926946	0.888837	0.951974	1.05136	0.952241	1.03676	0.944324	1.14485	1.00876	1.00413	1.05665	1.09456	1.04442	1.13702			0.115442	1	0.0232492		0.714355	0.704207	0.0933237		0.551302
8	sp|Q13685|AAMP_HUMAN	Q13685	AAMP	Angio-associated migratory cell protein OS=Homo sapiens OX=9606 GN=AAMP PE=1 SV=2	6	10.6874	11.8024	9.82915	9.66446	9.845	10.0208	10.5455	9.67101	10.045	10.0673	9.55728	9.65986	10.4031	9.64486	9.37332	9.18351		1.03678	1.14496	0.953527	0.93755	0.955064	0.972121	1.02302	0.938185	0.97447	0.976626	0.927152	0.937104	1.00921	0.935649	0.909307	0.890893			0.375674	1	-0.0473125		0.879406	0.700459	-0.0967777		0.599642
9	sp|Q9Y312|AAR2_HUMAN	Q9Y312	AAR2	Protein AAR2 homolog OS=Homo sapiens OX=9606 GN=AAR2 PE=1 SV=2	3	9.60456	11.2041	10.9968	8.48199	7.78739	10.2342	10.58	10.3274	10.5071	9.93648	10.4147	10.0671	9.58642	9.6099	10.3739	10.288		0.988309	1.1529	1.13157	0.872796	0.801322	1.0531	1.08868	1.06269	1.08118	1.02246	1.07167	1.0359	0.986442	0.988858	1.06748	1.05863			0.518229	1	0.100463		0.20415	0.801552	0.0464265		1.00826
10	sp|P49588|SYAC_HUMAN	P49588	AARS1	Alanine--tRNA ligase, cytoplasmic OS=Homo sapiens OX=9606 GN=AARS1 PE=1 SV=2	16	10.0375	10.0219	9.56306	10.1205	9.86659	9.82808	10.1764	9.99958	9.93783	10.3944	9.6729	10.0476	9.90335	10.2568	10.2314	9.94207		1.01324	1.01167	0.965355	1.02163	0.995995	0.992108	1.02727	1.00942	1.00319	1.04928	0.976443	1.01426	0.999706	1.03539	1.03282	1.00361			0.283551	1	0.0157132		0.540163	0.899996	0.0203593		0.078227
11	sp|Q5JTZ9|SYAM_HUMAN	Q5JTZ9	AARS2	Alanine--tRNA ligase, mitochondrial OS=Homo sapiens OX=9606 GN=AARS2 PE=1 SV=1	9	9.82236	10.2825	10.035	9.96324	9.81994	10.7884	9.96581	10.3735	9.81546	9.29476	9.29651	10.3686	9.63551	10.1047	9.92049	10.5134		0.970727	1.0162	0.991742	0.98465	0.970488	1.0662	0.984904	1.02519	0.970045	0.918585	0.918758	1.02471	0.952261	0.998631	0.980426	1.03902			0.760675	1	-0.057078		0.0655327	0.971765	-0.0056289		0.660037
12	sp|Q9BTE6|AASD1_HUMAN	Q9BTE6	AARSD1	Alanyl-tRNA editing protein Aarsd1 OS=Homo sapiens OX=9606 GN=AARSD1 PE=1 SV=2	5	9.7982	8.83589	10.1445	10.7252	9.64497	9.57743	10.3025	10.1508	9.49998	9.87873	10.0452	10.6439	9.95433	10.0208	9.87516	10.9024		1.00107	0.902754	1.03645	1.09579	0.985417	0.978517	1.05259	1.0371	0.970603	1.0093	1.02631	1.08748	1.01702	1.02381	1.00894	1.11389			0.284825	1	0.0264207		0.80013	0.73154	0.0677519		0.569006
13	sp|Q4L235|ACSF4_HUMAN	Q4L235	AASDH	Beta-alanine-activating enzyme OS=Homo sapiens OX=9606 GN=AASDH PE=1 SV=3	2	10.7244	10.5161	7.98896	10.9027	8.85918	11.4194	8.31216	12.1951	10.3368	12.9106	8.31562	7.98927	8.44738	9.31251	9.67439	12.0956		1.06515	1.04446	0.793466	1.08286	0.879897	1.13417	0.825567	1.21122	1.02665	1.28228	0.82591	0.793496	0.838997	0.924922	0.960863	1.20134			0.074317	1	0.032545		0.289949	0.725647	-0.0914466		0.311406
14	sp|Q9NRN7|ADPPT_HUMAN	Q9NRN7	AASDHPPT	L-aminoadipate-semialdehyde dehydrogenase-phosphopantetheinyl transferase OS=Homo sapiens OX=9606 GN=AASDHPPT PE=1 SV=2	10	9.7429	9.81202	10.7814	10.1825	10.4468	8.99785	9.88102	9.93501	10.2751	9.99255	9.82822	10.0383	9.61256	9.84645	10.2974	10.3299		0.974882	0.981799	1.0788	1.01887	1.04532	0.900332	0.988703	0.994105	1.02814	0.999863	0.98342	1.00444	0.961841	0.985244	1.03036	1.03362			0.0210072	0.998923	-0.0023767		0.0167469	0.987719	0.00203579		0.0687155
15	sp|Q9UDR5|AASS_HUMAN	Q9UDR5	AASS	Alpha-aminoadipic semialdehyde synthase, mitochondrial OS=Homo sapiens OX=9606 GN=AASS PE=1 SV=1	14	9.70694	9.6044	10.3598	10.3077	9.73989	9.67715	10.309	10.2245	10.235	10.0384	10.1081	10.4141	9.94364	10.04	9.73332	9.55803		0.980568	0.970209	1.04652	1.04125	0.983896	0.977558	1.04139	1.03285	1.03391	1.01405	1.02109	1.05201	1.00448	1.01421	0.983232	0.965526			1.14936	1	0.0384744		0.0188225	0.991286	0.00140013		0.869064
16	sp|P80404|GABT_HUMAN	P80404	ABAT	4-aminobutyrate aminotransferase, mitochondrial OS=Homo sapiens OX=9606 GN=ABAT PE=1 SV=3	2	9.57779	14.2694	10.7616	10.0056	8.45736	10.1677	11.2123	10.3877	8.44725	10.2234	9.80906	8.26709	10.2399	9.54975	8.04356	10.5806		0.908719	1.35384	1.02103	0.949304	0.802415	0.964685	1.06379	0.985561	0.801456	0.969977	0.930661	0.784363	0.971539	0.906058	0.763154	1.00387			0.203637	1	-0.0634178		0.624675	0.731033	-0.16879		0.456462
17	sp|P61221|ABCE1_HUMAN	P61221	ABCE1	ATP-binding cassette sub-family E member 1 OS=Homo sapiens OX=9606 GN=ABCE1 PE=1 SV=1	21	10.0744	9.37862	9.92965	10.2979	10.0788	10.2292	10.1541	9.81112	9.54859	10.0892	9.97474	10.0805	9.88697	9.8259	10.0105	10.6299		1.00764	0.938041	0.993155	1.02998	1.00807	1.02311	1.0156	0.9813	0.955041	1.00911	0.997664	1.00824	0.988886	0.982778	1.00124	1.06319			0.269722	1	-0.0145662		0.124132	0.955522	0.00855477		0.400583
18	tr|Q5STZ8|Q5STZ8_HUMAN	Q5STZ8	ABCF1	Isoform of Q8NE71, ATP binding cassette subfamily F member 1 OS=Homo sapiens OX=9606 GN=ABCF1 PE=1 SV=10	6	9.40444	9.08527	9.50204	10.4437	8.51317	11.0799	9.92765	10.5464	9.96569	9.33764	11.4273	10.876	10.1767	9.60152	10.3484	9.76411		0.972394	0.939393	0.982485	1.07985	0.880239	1.14563	1.02649	1.09047	1.03043	0.965487	1.18155	1.12455	1.05224	0.992771	1.07	1.00958			0.546797	1	0.0817805		0.540971	0.732429	0.0699777		0.0756164
19	sp|Q9UG63|ABCF2_HUMAN	Q9UG63	ABCF2	ATP-binding cassette sub-family F member 2 OS=Homo sapiens OX=9606 GN=ABCF2 PE=1 SV=2	13	9.67251	9.83823	10.6448	9.67387	9.41865	9.6325	9.4893	10.5342	10.2176	8.74828	9.74699	10.7743	9.92296	10.1698	10.9259	10.5902		0.98564	1.00253	1.08472	0.985778	0.959772	0.981563	0.966971	1.07345	1.04118	0.89146	0.99323	1.09791	1.01116	1.03631	1.11336	1.07915			0.102513	1	-0.0145245		1.5313	0.700059	0.090233		1.03563
20	sp|Q9NUQ8|ABCF3_HUMAN	Q9NUQ8	ABCF3	ATP-binding cassette sub-family F member 3 OS=Homo sapiens OX=9606 GN=ABCF3 PE=1 SV=2	3	9.32821	10.0034	9.64649	9.72503	9.34968	10.8104	9.93314	10.1767	9.28588	10.3247	10.7963	10.6114	9.58659	9.85524	10.6926	9.87442		0.950836	1.01966	0.983279	0.991285	0.953025	1.10191	1.0125	1.03732	0.946522	1.05241	1.10048	1.08163	0.977174	1.00456	1.08991	1.00651			0.370104	1	0.0395699		0.431636	0.793568	0.0415517		0.0146901
21	sp|Q9NUJ1|ABHDA_HUMAN	Q9NUJ1	ABHD10	Palmitoyl-protein thioesterase ABHD10, mitochondrial OS=Homo sapiens OX=9606 GN=ABHD10 PE=1 SV=1	9	10.3504	10.5547	10.0996	9.56779	10.5788	9.61594	10.3121	9.57667	10.235	10.1034	9.85211	9.22522	10.3908	10.067	10.2572	9.21322		1.02197	1.04215	0.997204	0.944699	1.04452	0.949453	1.01819	0.945575	1.01058	0.997579	0.972771	0.910873	1.02596	0.993985	1.01277	0.909689			0.202172	1	-0.0183013		0.447798	0.77638	-0.0480203		0.283548
22	sp|Q8NFV4|ABHDB_HUMAN	Q8NFV4	ABHD11	sn-1-specific diacylglycerol lipase ABHD11 OS=Homo sapiens OX=9606 GN=ABHD11 PE=1 SV=2	5	10.1102	8.96431	9.75409	10.066	9.68543	10.9708	10.4501	10.0342	9.98466	9.94501	9.88354	10.7782	9.64106	9.98579	9.73685	10.0098		1.01864	0.903194	0.982767	1.01419	0.97585	1.10535	1.0529	1.01099	1.006	1.002	0.995811	1.08595	0.971379	1.00611	0.98103	1.00854			0.189997	1	0.0188182		0.103358	0.944115	0.0124361		0.0752014
23	sp|Q96IU4|ABHEB_HUMAN	Q96IU4	ABHD14B	Putative protein-lysine deacylase ABHD14B OS=Homo sapiens OX=9606 GN=ABHD14B PE=1 SV=1	2	9.6432	9.58693	10.5618	9.53853	9.93658	10.6502	10.2777	9.3694	10.8784	11.235	10.6756	10.291	9.28435	9.78916	8.95165	9.33041		0.965651	0.960016	1.05764	0.95517	0.995029	1.06649	1.02919	0.938233	1.08935	1.12505	1.06903	1.03052	0.929716	0.980267	0.8964	0.934329			0.603133	1	0.0664198		0.869027	0.723593	-0.0720589		1.38239
24	sp|Q5VST6|AB17B_HUMAN	Q5VST6	ABHD17B	Alpha/beta hydrolase domain-containing protein 17B OS=Homo sapiens OX=9606 GN=ABHD17B PE=1 SV=1	1	9.23998	6.79104	11.2608	15.4904	9.04391	8.634	8.12023	11.0153	9.66448	9.9151	11.4063	10.2348	7.38433	9.57087	14.0294	8.19913		0.916966	0.673936	1.11751	1.53725	0.897509	0.85683	0.805844	1.09314	0.959094	0.983965	1.13195	1.01569	0.732814	0.949804	1.39227	0.813674			0.0554422	1	0.0283088		0.0303134	0.94397	-0.0195813		0.0977783
25	sp|Q8IZP0|ABI1_HUMAN	Q8IZP0	ABI1	Abl interactor 1 OS=Homo sapiens OX=9606 GN=ABI1 PE=1 SV=4	2	11.6401	9.35993	11.7011	10.6244	9.87344	10.5807	9.43892	8.99213	9.62576	9.05384	9.79548	10.7933	10.0004	10.2093	8.15313	10.1581		1.09503	0.880526	1.10077	0.999478	0.928833	0.995368	0.887956	0.845925	0.905533	0.85173	0.9215	1.01537	0.940776	0.96043	0.766997	0.955615			1.87811	1	-0.179346		0.661138	0.718972	-0.114118		0.383679
26	sp|Q9NYB9|ABI2_HUMAN	Q9NYB9	ABI2	Abl interactor 2 OS=Homo sapiens OX=9606 GN=ABI2 PE=1 SV=1	4	10.5079	10.1168	9.75926	10.3272	10.1238	9.94026	9.73385	9.8361	9.86974	10.4781	9.37678	9.96262	10.1617	10.1316	9.83694	9.83734		1.03739	0.998778	0.963478	1.01955	0.999468	0.981346	0.960969	0.971064	0.974384	1.03444	0.925717	0.983554	1.00321	1.00024	0.971147	0.971186			0.647325	1	-0.0424579		0.581467	0.87117	-0.0245463		0.251067
27	sp|Q9NX38|ABITM_HUMAN	Q9NX38	ABITRAM	Protein Abitram OS=Homo sapiens OX=9606 GN=ABITRAM PE=1 SV=1	1	9.85203	9.81568	9.79096	11.3721	9.58545	11.5348	8.85245	9.52417	8.94338	9.83142	9.35148	11.7964	9.62024	10.1241	10.0062	9.99905		0.954175	0.950655	0.948261	1.1014	0.928357	1.11715	0.857365	0.922422	0.866171	0.952179	0.905696	1.14249	0.931726	0.980527	0.969106	0.968414			1.6143	1	-0.150569		0.0309096	0.972985	-0.00600974		1.38279
28	sp|P42684|ABL2_HUMAN	P42684	ABL2	Tyrosine-protein kinase ABL2 OS=Homo sapiens OX=9606 GN=ABL2 PE=1 SV=1	1	11.7364	14.2197	8.42587	10.1051	8.57133	7.82031	10.6985	9.49053	9.56618	8.64103	8.89875	7.61581	11.0223	10.7334	11.4508	11.004		1.1567	1.40145	0.830425	0.995924	0.844761	0.770743	1.05441	0.935354	0.94281	0.851631	0.877031	0.750588	1.08632	1.05784	1.12855	1.08451			0.201643	1	-0.0754309		0.0919118	0.84616	0.0440352		0.432954
29	sp|O14639|ABLM1_HUMAN	O14639	ABLIM1	Actin-binding LIM protein 1 OS=Homo sapiens OX=9606 GN=ABLIM1 PE=1 SV=3	2	10.3953	12.4112	10.2208	9.30427	9.04589	14.5248	10.2121	8.5631	8.9473	9.07926	9.61648	9.56155	9.77575	10.0339	9.25457	9.05371		0.946428	1.12996	0.930541	0.847098	0.823573	1.3224	0.929752	0.779619	0.814598	0.826612	0.875523	0.870521	0.890023	0.913528	0.842573	0.824286			1.02098	1	-0.227693		0.836996	0.707958	-0.188642		0.32501
30	sp|Q12979|ABR_HUMAN	Q12979	ABR	Active breakpoint cluster region-related protein OS=Homo sapiens OX=9606 GN=ABR PE=1 SV=2	4	9.52725	9.87126	9.32581	9.65902	9.41584	10.3657	9.84456	10.3703	10.7257	10.2252	9.08335	10.2406	9.68631	10.6091	10.5308	10.5192		0.982784	1.01827	0.962004	0.996376	0.971291	1.06928	1.01552	1.06975	1.10641	1.05478	0.936993	1.05637	0.999192	1.09438	1.0863	1.08511			0.442765	1	0.0476669		1.45884	0.702374	0.0856875		0.332512
31	sp|Q6UWZ7|ABRX1_HUMAN	Q6UWZ7	ABRAXAS1	BRCA1-A complex subunit Abraxas 1 OS=Homo sapiens OX=9606 GN=ABRAXAS1 PE=1 SV=2	2	11.5832	10.7515	8.36395	11.5939	9.89706	9.22168	9.68391	10.2705	10.0819	9.42712	10.2459	10.0013	9.32124	9.70008	9.65576	10.201		1.1317	1.05044	0.817174	1.13274	0.966962	0.900976	0.946137	1.00345	0.985019	0.921049	1.00105	0.977145	0.910704	0.947717	0.943387	0.996663			0.166896	1	-0.0355441		0.314638	0.762606	-0.0610748		0.344307
32	sp|Q15018|ABRX2_HUMAN	Q15018	ABRAXAS2	BRISC complex subunit Abraxas 2 OS=Homo sapiens OX=9606 GN=ABRAXAS2 PE=1 SV=2	8	10.7482	10.6525	9.51956	9.36278	9.47639	9.98033	10.1465	10.3334	10.8326	9.36906	9.56635	10.5368	9.69655	10.3162	9.34065	10.1222		1.0795	1.06989	0.956104	0.940358	0.951769	1.00238	1.01907	1.03784	1.08798	0.940989	0.960804	1.05827	0.97388	1.03612	0.938135	1.01663			0.0703584	1	0.0107432		0.0222803	0.982013	0.00324523		0.0539285
33	sp|Q9ULW3|ABT1_HUMAN	Q9ULW3	ABT1	Activator of basal transcription 1 OS=Homo sapiens OX=9606 GN=ABT1 PE=1 SV=1	1	10.582	8.55765	9.44617	9.9799	10.4388	12.119	10.6088	9.85136	9.61045	6.38762	10.7214	9.22917	10.9792	10.6744	11.6363	9.1778		1.03875	0.840035	0.927254	0.979646	1.02469	1.18963	1.04138	0.967028	0.94338	0.627021	1.05243	0.905952	1.07774	1.04782	1.14224	0.90091			0.365877	1	-0.129395		0.0705017	0.92671	0.0188199		0.42759
34	sp|P09110|THIK_HUMAN	P09110	ACAA1	3-ketoacyl-CoA thiolase, peroxisomal OS=Homo sapiens OX=9606 GN=ACAA1 PE=1 SV=2	6	10.285	10.2866	10.5912	10.9211	10.6109	9.59525	9.94721	10.175	9.65136	9.76168	10.3979	9.70829	9.43757	10.0213	9.68436	8.92529		0.990686	0.99084	1.02018	1.05196	1.02208	0.924249	0.958151	0.980089	0.929653	0.940279	1.00156	0.935137	0.90906	0.965288	0.932832	0.859715			1.00897	1	-0.058261		2.00894	0.732042	-0.123849		1.04863
35	sp|P42765|THIM_HUMAN	P42765	ACAA2	3-ketoacyl-CoA thiolase, mitochondrial OS=Homo sapiens OX=9606 GN=ACAA2 PE=1 SV=2	9	10.7445	10.4479	9.54146	10.2147	10.2672	10.8417	10.5518	10.5252	9.25519	9.69967	9.59754	9.17696	9.42369	10.158	9.66859	9.88594		1.03883	1.01016	0.922513	0.9876	0.992681	1.04822	1.0202	1.01762	0.894835	0.937809	0.927934	0.887271	0.911126	0.982124	0.934804	0.955818			0.645093	1	-0.0630371		1.49777	0.717708	-0.102102		0.363841
36	sp|Q13085|ACACA_HUMAN	Q13085	ACACA	Acetyl-CoA carboxylase 1 OS=Homo sapiens OX=9606 GN=ACACA PE=1 SV=2	9	10.032	10.4224	10.1605	10.6195	9.3373	10.3677	8.96924	10.2609	9.96606	9.83803	10.2356	9.97929	9.93572	9.80564	9.49679	10.5734		0.987731	1.02618	1.00039	1.04558	0.919336	1.02079	0.883098	1.01027	0.981243	0.968638	1.00778	0.982546	0.978256	0.965449	0.93504	1.04104			0.505653	1	-0.0470491		0.399918	0.840105	-0.03241		0.128231
37	sp|Q9UKU7|ACAD8_HUMAN	Q9UKU7	ACAD8	Isobutyryl-CoA dehydrogenase, mitochondrial OS=Homo sapiens OX=9606 GN=ACAD8 PE=1 SV=1	2	10.9529	14.2616	11.4086	11.2559	7.38426	10.3803	10.3777	9.7414	7.26751	12.3923	11.2325	9.64742	8.55763	9.11016	8.02854	8.00119		1.00113	1.30355	1.04278	1.02882	0.674941	0.948785	0.948552	0.89039	0.664269	1.13269	1.02668	0.8818	0.78219	0.832693	0.73383	0.73133			0.224649	1	-0.0998933		1.25193	0.736372	-0.317616		0.750883
38	sp|Q9H845|ACAD9_HUMAN	Q9H845	ACAD9	Complex I assembly factor ACAD9, mitochondrial OS=Homo sapiens OX=9606 GN=ACAD9 PE=1 SV=1	5	10.1237	9.51765	10.0683	10.2575	9.58112	9.62181	9.99059	9.66752	9.8548	9.90131	8.96211	9.97109	11.0423	10.0567	10.0485	11.335		1.02657	0.965113	1.02095	1.04014	0.971549	0.975675	1.01307	0.980311	0.999301	1.00402	0.90878	1.01109	1.11971	1.01977	1.01895	1.1494			0.400416	1	-0.0309149		0.959505	0.713241	0.0834071		1.26344
39	sp|P28330|ACADL_HUMAN	P28330	ACADL	Long-chain specific acyl-CoA dehydrogenase, mitochondrial OS=Homo sapiens OX=9606 GN=ACADL PE=1 SV=2	1	11.7155	10.725	8.5722	11.3151	10.3255	8.09022	10.6515	8.85237	9.83984	11.217	9.99799	8.87036	9.58186	10.9208	9.95329	9.37157		1.15721	1.05937	0.846728	1.11766	1.01992	0.79912	1.05211	0.874401	0.97194	1.10797	0.987562	0.876179	0.946458	1.07871	0.983147	0.925686			0.0133512	0.999825	0.00422596		0.190225	0.788437	-0.0501688		0.298046
40	sp|P11310|ACADM_HUMAN	P11310	ACADM	Medium-chain specific acyl-CoA dehydrogenase, mitochondrial OS=Homo sapiens OX=9606 GN=ACADM PE=1 SV=1	13	10.2546	10.0387	10.3494	10.1828	10.2271	10.0693	9.94553	9.68173	10.3036	9.85582	9.48282	9.63268	10.2836	9.73733	9.84391	10.111		1.00663	0.985442	1.01595	0.99959	1.00394	0.988446	0.976298	0.950403	1.01145	0.967493	0.930877	0.945588	1.00949	0.955861	0.966323	0.992547			1.15472	1	-0.0513624		1.08668	0.777138	-0.0426944		0.11601
41	sp|P16219|ACADS_HUMAN	P16219	ACADS	Short-chain specific acyl-CoA dehydrogenase, mitochondrial OS=Homo sapiens OX=9606 GN=ACADS PE=1 SV=1	1	8.18051	11.0714	10.1466	9.42004	7.91587	6.18961	13.1677	10.1181	5.88973	8.28078	13.3337	12.7128	8.98476	5.71614	15.01	13.8623		0.927425	1.25517	1.15032	1.06795	0.897423	0.701717	1.49283	1.14709	0.66772	0.938793	1.51164	1.44125	1.0186	0.64804	1.70168	1.57157			0.264308	1	0.161929		0.458766	0.685064	0.290347		0.146314
42	sp|P45954|ACDSB_HUMAN	P45954	ACADSB	Short/branched chain specific acyl-CoA dehydrogenase, mitochondrial OS=Homo sapiens OX=9606 GN=ACADSB PE=1 SV=1	2	10.0196	9.61856	9.89052	9.88595	10.2989	10.7447	10.7056	9.0431	10.0112	10.4295	10.0651	10.4462	10.1783	9.78959	9.79815	9.07505		0.994367	0.954565	0.981555	0.981101	1.02209	1.06632	1.06244	0.897455	0.993536	1.03505	0.998877	1.0367	1.01011	0.971538	0.972388	0.900626			0.0604904	1	-0.00801294		0.417815	0.820999	-0.0366855		0.21908
43	sp|P49748|ACADV_HUMAN	P49748	ACADVL	Very long-chain specific acyl-CoA dehydrogenase, mitochondrial OS=Homo sapiens OX=9606 GN=ACADVL PE=1 SV=1	16	9.44902	9.92085	10.6075	10.1602	9.86625	9.41309	10.2802	9.26239	9.8365	10.1751	10.2569	10.4157	9.9736	10.0168	10.2388	10.127		0.954176	1.00182	1.07116	1.02599	0.996309	0.950547	1.03811	0.93533	0.993304	1.0275	1.03576	1.05179	1.00715	1.01152	1.03393	1.02264			0.0552635	0.999572	0.00583		0.578958	0.8328	0.0329581		0.395494
44	sp|Q15057|ACAP2_HUMAN	Q15057	ACAP2	Arf-GAP with coiled-coil, ANK repeat and PH domain-containing protein 2 OS=Homo sapiens OX=9606 GN=ACAP2 PE=1 SV=3	6	9.82691	10.8522	8.74359	10.6154	11.0392	8.34573	9.83467	9.94976	9.63581	9.53187	10.296	9.676	10.205	9.85872	11.2448	10.3444		0.992232	1.09576	0.882848	1.07184	1.11464	0.842676	0.993016	1.00464	0.972937	0.962441	1.03959	0.976994	1.0304	0.995444	1.1354	1.04448			0.014283	0.998236	-0.00314548		0.276568	0.774148	0.0537455		0.640262
45	sp|P24752|THIL_HUMAN	P24752	ACAT1	Acetyl-CoA acetyltransferase, mitochondrial OS=Homo sapiens OX=9606 GN=ACAT1 PE=1 SV=1	12	10.8658	11.5943	11.0162	10.7128	10.9238	11.0227	8.98924	9.34485	8.76372	9.08956	9.06486	9.72452	9.97093	9.48883	9.3479	10.08		0.985772	1.05186	0.999421	0.971891	0.991041	1.00001	0.815529	0.847791	0.795068	0.82463	0.822389	0.882235	0.90459	0.860852	0.848067	0.914486			5.8817	1	-0.287191		3.88212	0.682047	-0.185505		2.30403
46	sp|Q9BWD1|THIC_HUMAN	Q9BWD1	ACAT2	Acetyl-CoA acetyltransferase, cytosolic OS=Homo sapiens OX=9606 GN=ACAT2 PE=1 SV=2	9	10.1442	9.67801	10.4732	10.2499	10.0824	9.50158	10.5543	9.72289	9.77205	10.0861	10.3461	9.89976	10.444	9.98025	9.81445	9.25083		1.01224	0.96572	1.04507	1.02278	1.00607	0.948114	1.05316	0.970197	0.975103	1.00644	1.03238	0.987847	1.04216	0.995878	0.979334	0.923093			0.0976242	1	0.00786271		0.320149	0.874253	-0.0254073		0.419906
47	sp|Q9H3P7|GCP60_HUMAN	Q9H3P7	ACBD3	Golgi resident protein GCP60 OS=Homo sapiens OX=9606 GN=ACBD3 PE=1 SV=4	5	8.78066	10.739	10.2495	9.83594	9.33388	10.571	9.59061	10.7285	9.36195	9.79009	9.99303	10.312	10.572	9.6677	10.0342	10.44		0.885297	1.08275	1.03339	0.991693	0.941074	1.0658	0.966959	1.08168	0.943904	0.987071	1.00753	1.0397	1.0659	0.974731	1.01169	1.05259			0.0284633	1	-0.00464522		0.335053	0.811896	0.0396855		0.515699
48	sp|Q9BR61|ACBD6_HUMAN	Q9BR61	ACBD6	Acyl-CoA-binding domain-containing protein 6 OS=Homo sapiens OX=9606 GN=ACBD6 PE=1 SV=1	3	9.36955	9.71224	12.5035	9.19583	9.75507	10.2247	10.3017	9.5124	9.2716	9.96084	8.95606	9.17997	9.41077	11.0477	10.7205	10.8775		0.925222	0.959062	1.23469	0.908068	0.963292	1.00966	1.01727	0.939329	0.91555	0.983611	0.884391	0.906502	0.929293	1.09094	1.05863	1.07413			0.454876	1	-0.073804		0.068049	0.935095	0.016333		0.632318
49	sp|Q8N6N7|ACBD7_HUMAN	Q8N6N7	ACBD7	Acyl-CoA-binding domain-containing protein 7 OS=Homo sapiens OX=9606 GN=ACBD7 PE=1 SV=1	1	10.7707	11.9106	9.49256	7.88949	11.321	8.13654	7.69143	10.9401	10.099	10.4346	9.758	10.7439	10.4331	9.76859	10.5666	10.0437		1.08574	1.20064	0.956896	0.795299	1.14122	0.820203	0.775333	1.10282	1.01803	1.05186	0.983653	1.08304	1.0517	0.984722	1.06516	1.01246			0.0389014	1	-0.0153068		0.2559	0.75907	0.0684347		0.391606
50	sp|Q9UKV3|ACINU_HUMAN	Q9UKV3	ACIN1	Apoptotic chromatin condensation inducer in the nucleus OS=Homo sapiens OX=9606 GN=ACIN1 PE=1 SV=2	7	9.51565	10.2078	9.681	9.97023	9.49585	10.1797	9.25856	9.99969	10.1664	10.4189	10.1185	9.69505	10.1128	10.1477	10.1466	10.8856		0.966869	1.0372	0.98367	1.01306	0.964857	1.03435	0.940747	1.01605	1.03299	1.05865	1.02812	0.985098	1.02754	1.03109	1.03098	1.10606			0.211744	1	0.0184993		0.655242	0.775734	0.0465856		0.29496
51	sp|P53396|ACLY_HUMAN	P53396	ACLY	ATP-citrate synthase OS=Homo sapiens OX=9606 GN=ACLY PE=1 SV=3	16	10.3145	9.65673	9.23849	9.66199	9.72026	9.56308	9.87227	9.45369	10.7261	10.22	9.5052	10.4133	10.7977	10.6376	10.1194	10.0996		1.06417	0.996309	0.953158	0.996851	1.00286	0.986646	1.01855	0.97536	1.10664	1.05442	0.980674	1.07436	1.11403	1.09751	1.04405	1.04201			0.363473	1	0.0348469		2.01085	0.719682	0.099495		0.812525
52	sp|P21399|ACOHC_HUMAN	P21399	ACO1	Cytoplasmic aconitate hydratase OS=Homo sapiens OX=9606 GN=ACO1 PE=1 SV=3	13	10.083	10.2392	9.46836	9.93217	9.84975	10.7961	10.4038	10.2591	10.2658	10.175	9.70766	9.58114	9.9472	10.2059	9.40788	9.67799		1.00214	1.01767	0.941056	0.987154	0.978961	1.07302	1.03403	1.01965	1.02031	1.01128	0.964839	0.952265	0.988647	1.01436	0.935044	0.961891			0.14191	1	0.0122134		0.668819	0.774429	-0.0470114		1.12978
53	sp|Q99798|ACON_HUMAN	Q99798	ACO2	Aconitate hydratase, mitochondrial OS=Homo sapiens OX=9606 GN=ACO2 PE=1 SV=2	18	9.94623	9.85946	10.2768	9.66415	10.6005	9.07855	10.5975	10.1184	9.55658	10.0314	9.8039	9.83649	10.1187	9.96452	10.1252	10.4215		1.00423	0.995474	1.03761	0.975754	1.0703	0.916628	1.06999	1.02161	0.964893	1.01284	0.989864	0.993155	1.02165	1.00608	1.02231	1.05222			0.138611	1	0.0148901		0.284136	0.880991	0.0244097		0.120588
54	sp|Q86TX2|ACOT1_HUMAN	Q86TX2	ACOT1	Acyl-coenzyme A thioesterase 1 OS=Homo sapiens OX=9606 GN=ACOT1 PE=1 SV=1	12	10.0303	9.36845	10.6164	10.2117	10.1509	9.99852	10.6222	9.92095	9.97543	10.0146	9.46889	9.2969	10.4391	9.95343	10.2167	9.71564		0.996779	0.931008	1.05503	1.0148	1.00876	0.993622	1.0556	0.985913	0.991327	0.995218	0.940989	0.923897	1.0374	0.989141	1.0153	0.96551			0.13262	1	-0.0118597		0.281017	0.881739	-0.0244338		0.11545
55	sp|Q9NPJ3|ACO13_HUMAN	Q9NPJ3	ACOT13	Acyl-coenzyme A thioesterase 13 OS=Homo sapiens OX=9606 GN=ACOT13 PE=1 SV=1	4	10.9326	9.95201	10.0068	10.1839	10.1925	9.83615	10.2613	9.65017	9.81124	10.5641	9.49012	9.90519	9.7885	9.60859	9.33938	10.4775		1.07351	0.977221	0.982603	0.999989	1.00084	0.965845	1.00759	0.947583	0.963399	1.03732	0.931867	0.972624	0.961166	0.9435	0.917065	1.02883			0.434344	1	-0.035962		0.806009	0.752392	-0.0564236		0.202363
56	sp|O00154|BACH_HUMAN	O00154	ACOT7	Cytosolic acyl coenzyme A thioester hydrolase OS=Homo sapiens OX=9606 GN=ACOT7 PE=1 SV=3	12	9.60782	10.4444	10.1591	10.1752	10.5338	9.77106	9.90272	9.98429	10.4112	9.07649	9.86982	10.8458	9.8752	10.1557	9.82811	9.35936		0.949838	1.03254	1.00434	1.00593	1.04138	0.965976	0.978993	0.987056	1.02926	0.89731	0.975739	1.07223	0.976272	1.004	0.971616	0.925275			0.494656	1	-0.0420541		0.195561	0.914557	-0.019871		0.190918
57	sp|O14734|ACOT8_HUMAN	O14734	ACOT8	Acyl-coenzyme A thioesterase 8 OS=Homo sapiens OX=9606 GN=ACOT8 PE=1 SV=1	1	10.7781	10.9686	10.5375	11.1352	8.53591	7.31257	12.6355	11.0874	9.23724	10.9835	9.27404	9.28677	8.20485	10.5688	10.4283	9.02571		1.09112	1.11041	1.06676	1.12728	0.864135	0.740291	1.27916	1.12244	0.935135	1.11192	0.938861	0.940149	0.830621	1.06994	1.05571	0.913721			0.369906	1	0.111417		0.15704	0.802089	-0.0496093		0.732978
58	sp|Q9Y305|ACOT9_HUMAN	Q9Y305	ACOT9	Acyl-coenzyme A thioesterase 9, mitochondrial OS=Homo sapiens OX=9606 GN=ACOT9 PE=1 SV=2	2	9.10644	9.82552	10.5114	10.6713	8.04414	9.94698	11.9214	11.0559	9.44345	10.3452	11.1319	11.2762	8.61344	9.48918	9.20181	9.41569		0.940331	1.01458	1.08541	1.10192	0.830638	1.02712	1.23101	1.14163	0.975131	1.06825	1.14948	1.16438	0.889424	0.979852	0.950179	0.972264			1.02633	1	0.153695		0.0687635	0.934764	-0.016467		1.1028
59	sp|Q15067|ACOX1_HUMAN	Q15067	ACOX1	Peroxisomal acyl-coenzyme A oxidase 1 OS=Homo sapiens OX=9606 GN=ACOX1 PE=1 SV=3	2	9.39955	9.87437	10.4039	10.0698	8.61357	10.7662	10.9191	8.94448	9.53016	10.8015	10.0993	10.2342	10.7878	9.97474	10.0516	9.52971		0.953828	1.00201	1.05574	1.02184	0.87407	1.09251	1.10802	0.907649	0.967082	1.0961	1.02484	1.03852	1.0947	1.0122	1.02	0.967036			0.143517	1	0.0263451		0.28681	0.830066	0.0360022		0.0554
60	sp|P24666|PPAC_HUMAN	P24666	ACP1	Low molecular weight phosphotyrosine protein phosphatase OS=Homo sapiens OX=9606 GN=ACP1 PE=1 SV=3	6	9.91978	10.3923	9.66084	9.8194	11.4133	9.53619	9.88088	10.4721	9.95722	10.5889	9.32078	9.55694	10.2191	9.35978	10.2118	9.69078		0.979865	1.02654	0.954287	0.969949	1.12739	0.941974	0.976023	1.03442	0.983563	1.04596	0.920696	0.944023	1.00943	0.924549	1.00871	0.957244			0.0894814	1	-0.0130987		0.449873	0.775562	-0.0482154		0.360231
61	sp|Q9NPH0|PPA6_HUMAN	Q9NPH0	ACP6	Lysophosphatidic acid phosphatase type 6 OS=Homo sapiens OX=9606 GN=ACP6 PE=1 SV=3	6	9.39191	10.2165	9.90532	10.1033	9.81183	10.3333	9.73689	10.5054	9.44358	9.80973	9.78076	10.527	10.2499	10.118	10.7694	9.2972		0.942929	1.02572	0.994474	1.01435	0.985088	1.03744	0.977565	1.05472	0.948117	0.984877	0.981969	1.05689	1.02907	1.01583	1.08123	0.933421			0.232542	1	-0.0184136		0.287255	0.862769	0.0278364		0.495808
62	sp|Q96CM8|ACSF2_HUMAN	Q96CM8	ACSF2	Medium-chain acyl-CoA ligase ACSF2, mitochondrial OS=Homo sapiens OX=9606 GN=ACSF2 PE=1 SV=2	1	8.8009	10.7957	10.3525	10.8303	11.19	9.84197	7.44055	11.8151	9.25	8.89341	11.5504	9.03067	9.68624	10.2003	10.1774	10.1448		0.854301	1.04793	1.00491	1.05129	1.08621	0.955357	0.722252	1.14689	0.897895	0.86328	1.12119	0.876604	0.940241	0.990138	0.987913	0.984748			0.287314	1	-0.0932561		0.494487	0.739381	-0.0663706		0.0738557
63	sp|Q4G176|ACSF3_HUMAN	Q4G176	ACSF3	Malonate--CoA ligase ACSF3, mitochondrial OS=Homo sapiens OX=9606 GN=ACSF3 PE=1 SV=3	5	10.9813	9.60701	9.38053	10.0931	10.3246	9.67734	10.6283	9.49798	10.4583	10.5225	10.2803	9.31018	10.4097	10.3695	9.84814	8.61112		1.09696	0.959678	0.937054	1.00824	1.03136	0.966704	1.0617	0.948786	1.04472	1.05113	1.02693	0.930027	1.03986	1.03585	0.983765	0.860195			0.343524	1	0.0358813		0.345437	0.776707	-0.0499327		0.702285
64	sp|P33121|ACSL1_HUMAN	P33121	ACSL1	Long-chain-fatty-acid--CoA ligase 1 OS=Homo sapiens OX=9606 GN=ACSL1 PE=1 SV=1	2	8.79281	11.1799	10.3568	10.1918	11.1865	9.76268	10.7939	10.3776	8.5508	8.8509	10.4608	9.57308	9.8856	11.0533	9.73906	9.24443		0.858246	1.09125	1.0109	0.9948	1.09189	0.952913	1.05357	1.01293	0.834624	0.863916	1.02105	0.934407	0.964911	1.07889	0.950608	0.902327			0.335176	1	-0.0676514		0.315942	0.774445	-0.0516656		0.0703921
65	sp|O95573|ACSL3_HUMAN	O95573	ACSL3	Fatty acid CoA ligase Acsl3 OS=Homo sapiens OX=9606 GN=ACSL3 PE=1 SV=3	1	11.1176	5.6874	8.73325	11.1968	9.401	11.8255	8.0179	9.3847	11.1388	12.3299	11.2173	9.27311	13.4391	9.14645	9.92986	8.16132		1.15086	0.588742	0.90404	1.15906	0.973163	1.22414	0.829989	0.971476	1.15305	1.27635	1.16118	0.959924	1.39118	0.946812	1.02791	0.844834			0.287479	1	0.129848		0.120354	0.787276	0.0629685		0.158858
66	sp|Q9NUB1|ACS2L_HUMAN	Q9NUB1	ACSS1	Acetyl-coenzyme A synthetase 2-like, mitochondrial OS=Homo sapiens OX=9606 GN=ACSS1 PE=1 SV=2	5	10.1227	10.1111	11.3299	10.2172	10.4747	9.89012	9.93034	9.23829	9.66798	9.19565	9.4866	9.3796	10.1481	11.1104	11.0709	8.62639		0.977318	0.976202	1.09387	0.98644	1.0113	0.954863	0.958746	0.891932	0.933416	0.887815	0.915905	0.905574	0.97977	1.07268	1.06886	0.832854			2.2952	1	-0.126222		0.273412	0.776866	-0.0506969		0.447699
67	sp|Q9NR19|ACSA_HUMAN	Q9NR19	ACSS2	Acetyl-coenzyme A synthetase, cytoplasmic OS=Homo sapiens OX=9606 GN=ACSS2 PE=1 SV=1	4	10.0599	8.64778	10.1269	11.0578	9.9392	8.69727	10.7928	10.6722	9.56525	9.39252	9.88421	9.56255	9.80139	10.6265	10.6726	10.5012		1.03127	0.886515	1.03815	1.13358	1.0189	0.891588	1.10641	1.09404	0.980568	0.962861	1.01327	0.980291	1.00477	1.08936	1.09408	1.07651			0.281529	1	0.0449065		0.50615	0.73441	0.0687578		0.175518
68	sp|Q9H6R3|ACSS3_HUMAN	Q9H6R3	ACSS3	Acyl-CoA synthetase short-chain family member 3, mitochondrial OS=Homo sapiens OX=9606 GN=ACSS3 PE=1 SV=1	1	8.87125	7.98016	9.9388	10.2019	9.68303	14.404	10.6886	9.1417	9.91242	11.5464	9.41965	8.51652	9.73956	10.6987	10.0956	9.1618		0.871452	0.783916	0.97632	1.00216	0.951194	1.41495	1.04997	0.898019	0.973729	1.13424	0.925322	0.836605	0.956748	1.05096	0.991721	0.899992			0.0313673	1	0.011814		0.188979	0.773971	-0.0615425		0.381939
69	sp|P62736|ACTA_HUMAN	P62736	ACTA2	Actin, aortic smooth muscle OS=Homo sapiens OX=9606 GN=ACTA2 PE=1 SV=1	21	9.92104	9.4016	9.87049	9.89993	9.94961	11.0488	10.4468	9.91529	9.89042	9.93468	9.8039	10.131	9.909	9.71093	9.84331	10.3232		0.990594	0.938729	0.985546	0.988486	0.993446	1.1032	1.04309	0.99002	0.987536	0.991956	0.978898	1.01156	0.989392	0.969614	0.982833	1.03075			0.0417074	1	-0.00402409		0.0825029	0.963048	-0.00748287		0.0542093
70	sp|P60709|ACTB_HUMAN	P60709	ACTB	Actin, cytoplasmic 1 OS=Homo sapiens OX=9606 GN=ACTB PE=1 SV=1	12	9.43012	8.90318	9.32813	9.7419	10.7566	10.4947	10.064	10.0411	10.688	10.4557	10.0336	10.4191	10.4616	9.72769	9.55429	9.90038		0.964642	0.91074	0.954209	0.996536	1.10033	1.07354	1.02948	1.02714	1.09332	1.06955	1.02638	1.0658	1.07015	0.995082	0.977344	1.01275			0.756319	1	0.0690306		0.2823	0.844611	0.0324746		0.543935
71	sp|O96019|ACL6A_HUMAN	O96019	ACTL6A	Actin-like protein 6A OS=Homo sapiens OX=9606 GN=ACTL6A PE=1 SV=1	5	9.98495	9.81171	9.76097	10.9027	9.77316	10.9138	10.0738	10.3321	9.60916	10.2573	10.1872	9.57316	9.3038	10.0653	9.88089	9.57002		0.979761	0.962762	0.957783	1.06981	0.95898	1.0709	0.988479	1.01382	0.942887	1.00648	0.999611	0.939355	0.912924	0.987648	0.96955	0.939046			0.178753	1	-0.0157378		1.20982	0.712423	-0.0774932		1.25394
72	sp|Q5BKX5|ACTMP_HUMAN	Q5BKX5	ACTMAP	Actin maturation protease OS=Homo sapiens OX=9606 GN=ACTMAP PE=1 SV=2	1	15.0305	14.3598	12.0786	12.9234	10.1319	11.6723	11.6122	5.32352	5.1396	9.58532	7.93892	9.1327	8.06272	7.83593	10.7132	8.45929		1.18356	1.13075	0.951111	1.01764	0.797825	0.919119	0.914388	0.419194	0.404712	0.754784	0.62514	0.719143	0.634889	0.61703	0.843601	0.666116			1.54196	0.146	-0.744972		2.78869	0.152	-0.523754		0.389241
73	tr|A0A804HIY0|A0A804HIY0_HUMAN	A0A804HIY0	ACTN1	Isoform of P12814, Alpha-actinin-1 OS=Homo sapiens OX=9606 GN=ACTN1 PE=1 SV=1	2	9.9979	8.60708	12.233	11.1889	8.74851	7.30226	11.9443	9.23431	8.70047	10.5972	10.8101	8.6334	8.78048	11.2356	11.8074	10.1792		1.03288	0.889198	1.26379	1.15592	0.903809	0.754397	1.23396	0.953997	0.898846	1.0948	1.11679	0.891918	0.907112	1.16075	1.21983	1.05161			0.288742	1	0.0927894		0.198948	0.761481	0.0708569		0.0637173
74	tr|A0A804HL31|A0A804HL31_HUMAN	A0A804HL31	ACTN1	Isoform of P12814, Alpha-actinin-1 OS=Homo sapiens OX=9606 GN=ACTN1 PE=1 SV=1	13	10.1604	10.688	9.97692	9.08005	9.93781	9.208	10.2187	10.0531	9.31674	9.46179	9.77831	10.225	9.68079	9.84639	11.1345	11.2335		1.03236	1.08598	1.01372	0.922594	1.00975	0.935595	1.03829	1.02146	0.946644	0.961381	0.993542	1.03893	0.983634	1.00046	1.13134	1.1414			0.0993735	1	-0.0127318		0.642552	0.719293	0.0781497		0.906805
75	sp|O43707|ACTN4_HUMAN	O43707	ACTN4	Alpha-actinin-4 OS=Homo sapiens OX=9606 GN=ACTN4 PE=1 SV=2	14	10.7688	10.4218	10.3109	9.83949	10.4028	10.4846	10.3989	9.70173	9.26448	10.2916	9.6176	9.27721	9.85016	10.0919	9.61137	9.66673		1.03831	1.00486	0.994168	0.948715	1.00302	1.01092	1.00265	0.935432	0.893273	0.992307	0.927319	0.8945	0.949743	0.973051	0.926719	0.932057			1.10138	1	-0.0774657		2.04999	0.726206	-0.100956		0.250214
76	sp|Q9NZ32|ARP10_HUMAN	Q9NZ32	ACTR10	Actin-related protein 10 OS=Homo sapiens OX=9606 GN=ACTR10 PE=1 SV=1	4	10.3234	11.4276	9.43546	9.95401	9.78377	9.74021	10.202	10.3302	10.0754	10.1405	9.86717	9.8913	9.56219	9.99421	9.68307	9.58951		1.02104	1.13024	0.933211	0.984499	0.96766	0.963352	1.00902	1.02171	0.996503	1.00294	0.975909	0.978296	0.945745	0.988474	0.957701	0.948447			0.0108932	1	0.00147884		0.559461	0.762921	-0.0549859		1.94538
77	sp|P61163|ACTZ_HUMAN	P61163	ACTR1A	Alpha-centractin OS=Homo sapiens OX=9606 GN=ACTR1A PE=1 SV=1	9	9.45965	11.2925	9.9936	9.89277	9.50168	10.2945	9.80656	10.7474	9.52672	9.63299	9.65927	10.0458	9.29422	10.3991	9.84555	10.6077		0.93916	1.12113	0.992171	0.982161	0.943333	1.02205	0.973602	1.06701	0.945819	0.95637	0.958979	0.997357	0.922737	1.03243	0.977473	1.05314			0.242407	1	-0.0303595		0.0543541	0.962213	-0.00807617		0.190907
78	sp|P61160|ARP2_HUMAN	P61160	ACTR2	Actin-related protein 2 OS=Homo sapiens OX=9606 GN=ACTR2 PE=1 SV=1	17	9.42597	14.0128	9.7681	9.3784	9.18531	10.7684	10.2694	10.0431	9.93224	9.78189	9.65707	9.6629	9.55699	10.0505	9.50862	8.99825		0.904329	1.34439	0.937152	0.899765	0.88124	1.03312	0.985249	0.963538	0.9529	0.938476	0.9265	0.927059	0.916899	0.964242	0.912258	0.863293			0.222892	1	-0.0556111		0.514665	0.705689	-0.114003		1.01469
79	sp|P61158|ARP3_HUMAN	P61158	ACTR3	Actin-related protein 3 OS=Homo sapiens OX=9606 GN=ACTR3 PE=1 SV=3	23	9.23666	17.9786	8.90951	9.28214	8.72287	10.7283	10.3441	9.60134	9.55256	9.80612	9.72648	9.67626	9.06744	9.7269	8.55512	9.08568		0.854481	1.66319	0.824216	0.858689	0.80695	0.992473	0.956926	0.888218	0.883705	0.907162	0.899795	0.895148	0.838827	0.899833	0.791432	0.840514			0.217659	1	-0.0920897		0.485763	0.721463	-0.18304		1.23471
80	sp|Q9P1U1|ARP3B_HUMAN	Q9P1U1	ACTR3B	Actin-related protein 3B OS=Homo sapiens OX=9606 GN=ACTR3B PE=1 SV=1	10	9.23396	10.7403	10.6392	9.56162	9.6392	9.82168	10.0018	10.6715	9.5352	9.34348	9.89816	10.0623	9.27562	10.2487	10.3788	10.9483		0.929032	1.08059	1.07041	0.961998	0.969803	0.988163	1.00629	1.07366	0.95934	0.940051	0.995857	1.01237	0.933223	1.03113	1.04422	1.10152			0.0681845	1	-0.00936788		0.233158	0.85709	0.0308007		0.340227
81	sp|Q9H9F9|ARP5_HUMAN	Q9H9F9	ACTR5	Actin-related protein 5 OS=Homo sapiens OX=9606 GN=ACTR5 PE=1 SV=2	1	9.51648	10.2202	7.34616	11.1528	9.84523	12.6286	9.3603	8.26684	11.0099	12.2786	10.5867	8.92938	8.72593	11.0297	9.1826	9.92046		0.940526	1.01008	0.726031	1.10225	0.973017	1.2481	0.925091	0.817023	1.08813	1.21352	1.04629	0.882503	0.862395	1.09008	0.907529	0.980452			0.0717046	1	0.0287586		0.240058	0.749734	-0.0726781		0.381974
82	sp|Q9GZN1|ARP6_HUMAN	Q9GZN1	ACTR6	Actin-related protein 6 OS=Homo sapiens OX=9606 GN=ACTR6 PE=1 SV=1	2	8.08984	10.7545	10.9614	9.88059	10.2156	10.6011	11.6725	9.48481	10.096	9.64289	10.7569	8.66317	10.4104	8.90252	10.0201	9.84755		0.802257	1.06651	1.08703	0.979843	1.01307	1.0513	1.15755	0.940594	1.00121	0.956271	1.06675	0.859114	1.03238	0.88285	0.993676	0.976566			0.15975	1	0.0348835		0.413967	0.731514	-0.0763549		0.747692
83	sp|Q03154|ACY1_HUMAN	Q03154	ACY1	Aminoacylase-1 OS=Homo sapiens OX=9606 GN=ACY1 PE=1 SV=1	8	10.2989	10.1837	10.1297	10.0795	9.80784	10.5892	9.80021	9.93182	10.0858	10.5314	10.5087	9.54651	9.53914	9.67937	9.46718	9.82088		1.01153	1.00022	0.994914	0.989987	0.963302	1.04005	0.962552	0.975479	0.990605	1.03437	1.03214	0.937635	0.936911	0.950684	0.929843	0.964582			0.0639215	1	-0.00456145		2.86658	0.701618	-0.0872708		1.93655
84	sp|P07311|ACYP1_HUMAN	P07311	ACYP1	Acylphosphatase-1 OS=Homo sapiens OX=9606 GN=ACYP1 PE=1 SV=2	12	10.582	10.1324	9.9018	9.91208	10.3473	10.444	9.86301	10.0661	9.6666	10.3762	9.37734	9.82915	10.0072	10.1047	9.57885	9.81134		1.03543	0.99144	0.968871	0.969877	1.01247	1.02192	0.965076	0.984944	0.945858	1.01529	0.917554	0.961763	0.979182	0.988725	0.937271	0.96002			0.871319	1	-0.0536081		1.34116	0.751573	-0.0548807		0.0145897
85	sp|P14621|ACYP2_HUMAN	P14621	ACYP2	Acylphosphatase-2 OS=Homo sapiens OX=9606 GN=ACYP2 PE=1 SV=2	4	9.07121	11.478	9.90553	11.1077	10.2726	9.20808	10.2256	10.823	10.4811	9.45561	10.022	9.77947	9.26048	9.78598	8.52658	10.5971		0.89162	1.12818	0.973626	1.09179	1.00971	0.905072	1.00508	1.0638	1.0302	0.929403	0.985075	0.961235	0.910223	0.961875	0.838087	1.0416			0.0262506	1	0.00505801		0.538673	0.712404	-0.0877043		0.750029
86	sp|P00813|ADA_HUMAN	P00813	ADA	Adenosine deaminase OS=Homo sapiens OX=9606 GN=ADA PE=1 SV=3	9	10.1905	9.70794	11.1742	9.31381	10.4386	11.1638	10.3288	9.56819	10.124	9.93914	10.0021	9.18502	9.48217	9.6783	9.96136	9.74193		0.986358	0.939646	1.08156	0.901497	1.01037	1.08056	0.999739	0.926119	0.97992	0.962024	0.968119	0.889031	0.917792	0.936776	0.964175	0.942935			0.478862	1	-0.0482787		1.22745	0.72146	-0.106062		1.12666
87	sp|Q6DHV7|ADAL_HUMAN	Q6DHV7	ADAL	Adenosine deaminase-like protein OS=Homo sapiens OX=9606 GN=ADAL PE=1 SV=2	3	10.5857	9.54031	9.82261	10.6229	10.4025	10.5424	9.90664	9.70088	9.23994	10.708	10.0641	10.783	9.6181	9.71829	8.93596	9.80874		1.03247	0.930514	0.958048	1.03611	1.01461	1.02825	0.966244	0.946175	0.901218	1.0444	0.981606	1.05172	0.938101	0.947873	0.871569	0.956695			0.565461	1	-0.050406		0.767522	0.723159	-0.0748345		0.176775
88	sp|P55265|DSRAD_HUMAN	P55265	ADAR	Double-stranded RNA-specific adenosine deaminase OS=Homo sapiens OX=9606 GN=ADAR PE=1 SV=4	6	10.3068	10.2366	9.35617	10.3684	9.11523	11.0408	9.86097	9.92591	9.78308	9.39612	10.004	10.6004	10.0626	9.52047	10.3932	10.0292		1.02344	1.01648	0.929051	1.02957	0.905126	1.09634	0.979177	0.985626	0.971443	0.933019	0.993381	1.0526	0.999197	0.945366	1.03202	0.995884			0.397093	1	-0.0404149		0.0357779	0.972921	0.00500844		0.792099
89	sp|Q9BUB4|ADAT1_HUMAN	Q9BUB4	ADAT1	tRNA-specific adenosine deaminase 1 OS=Homo sapiens OX=9606 GN=ADAT1 PE=1 SV=1	1	9.11337	8.84704	11.1435	10.3322	10.3378	10.4082	9.56635	9.69965	10.3844	9.91683	10.3075	9.35069	10.2124	10.5484	10.3284	9.50328		0.90858	0.882027	1.11098	1.0301	1.03065	1.03767	0.95374	0.96703	1.0353	0.988682	1.02764	0.93224	1.01815	1.05165	1.02971	0.947453			0.04635	1	-0.0070224		0.0428336	0.96582	-0.00728643		0.00208196
90	sp|Q96EY9|ADAT3_HUMAN	Q96EY9	ADAT3	Probable inactive tRNA-specific adenosine deaminase-like protein 3 OS=Homo sapiens OX=9606 GN=ADAT3 PE=1 SV=1	1	12.9274	12.4851	12.9408	7.43158	10.6221	9.48392	8.76125	8.39265	14.1776	9.01776	10.9919	5.4938	11.7844	7.96183	7.95666	9.57117		1.17716	1.13689	1.17838	0.676717	0.967246	0.863601	0.797795	0.764231	1.29101	0.821153	1.00092	0.500263	1.07308	0.725001	0.72453	0.871546			0.211964	1	-0.100953		0.880017	0.751905	-0.381591		0.583961
91	sp|P35611|ADDA_HUMAN	P35611	ADD1	Alpha-adducin OS=Homo sapiens OX=9606 GN=ADD1 PE=1 SV=2	16	10.3056	10.08	10.0166	10.0013	10.0511	9.97294	10.2685	9.82339	10.2256	10.0571	9.82641	9.60342	10.0648	9.87673	9.97376	9.85278		1.02327	1.00087	0.994573	0.993052	0.997999	0.990238	1.01958	0.975389	1.01532	0.998598	0.975689	0.953548	0.999361	0.980686	0.990319	0.978307			0.166004	1	-0.00755274		1.09343	0.826472	-0.0328726		0.638726
92	sp|P35612|ADDB_HUMAN	P35612	ADD2	Beta-adducin OS=Homo sapiens OX=9606 GN=ADD2 PE=1 SV=3	10	10.3408	9.9618	10.1927	10.2923	9.7426	9.95548	10.3993	9.3018	9.72913	10.1379	10.5065	9.91761	9.90526	9.9606	9.51112	10.145		1.02577	0.98818	1.01109	1.02097	0.966436	0.987553	1.03158	0.92271	0.9651	1.00565	1.04221	0.983796	0.982572	0.988061	0.943474	1.00635			0.149868	1	-0.0135383		0.825943	0.832612	-0.0321825		0.207888
93	sp|Q9UEY8|ADDG_HUMAN	Q9UEY8	ADD3	Gamma-adducin OS=Homo sapiens OX=9606 GN=ADD3 PE=1 SV=1	11	10.2372	9.29597	10.2795	10.3786	10.0724	8.76732	9.92486	9.64086	10.1619	10.1002	10.2575	10.3184	10.0976	9.54549	10.5524	10.3698		1.04052	0.944856	1.04482	1.0549	1.02378	0.891124	1.00878	0.979912	1.03287	1.0266	1.04259	1.04878	1.02634	0.970217	1.07256	1.054			0.248716	1	0.0254417		0.467337	0.777129	0.04638		0.312459
94	sp|Q9UEY8-2|ADDG_HUMAN	Q9UEY8-2	ADD3	Isoform of Q9UEY8, Isoform 1 of Gamma-adducin OS=Homo sapiens OX=9606 GN=ADD3	1	11.0688	10.5039	9.29716	9.63191	9.60488	9.84265	9.85484	8.60029	11.0102	9.56768	9.62295	10.3044	11.2571	9.71059	10.4047	9.71795		1.10782	1.05127	0.930502	0.964006	0.9613	0.985097	0.986318	0.860756	1.10195	0.957577	0.963109	1.03131	1.12667	0.97188	1.04135	0.972617			0.250609	1	-0.0429173		0.274703	0.827088	0.0370618		0.547524
95	sp|O95490|AGRL2_HUMAN	O95490	ADGRL2	Adhesion G protein-coupled receptor L2 OS=Homo sapiens OX=9606 GN=ADGRL2 PE=1 SV=2	3	9.06975	9.20831	10.3759	10.0983	10.3419	9.8075	10.0256	10.8936	9.02804	11.1677	10.2394	9.93411	9.97488	10.1766	9.56538	10.0929		0.923887	0.938001	1.05694	1.02866	1.05348	0.999038	1.02126	1.10968	0.919639	1.13759	1.04304	1.01193	1.01609	1.03664	0.974374	1.02811			0.437772	1	0.0603748		0.187371	0.924083	0.0166545		0.325559
96	sp|P11766|ADHX_HUMAN	P11766	ADH5	Alcohol dehydrogenase class-3 OS=Homo sapiens OX=9606 GN=ADH5 PE=1 SV=4	17	10.353	9.7075	9.99363	10.6325	10.6729	9.70961	10.4673	9.72092	10.1352	10.1623	10.1673	9.38443	10.1235	9.80872	9.83294	9.12819		1.01718	0.953754	0.981866	1.04463	1.04861	0.953962	1.02841	0.955072	0.995778	0.998435	0.998926	0.922012	0.994625	0.963698	0.966079	0.896837			0.113501	1	-0.00897793		1.24813	0.713767	-0.0802021		1.2012
97	sp|Q9BV57|MTND_HUMAN	Q9BV57	ADI1	Acireductone dioxygenase OS=Homo sapiens OX=9606 GN=ADI1 PE=1 SV=1	6	10.0973	9.89638	11.1388	10.2058	10.6543	10.699	11.0202	8.80965	9.31481	10.3145	10.3729	10.2008	9.39686	9.36987	9.04719	9.46176		0.966376	0.947152	1.06606	0.976762	1.01969	1.02397	1.05471	0.843143	0.891491	0.987172	0.992756	0.976283	0.899344	0.896761	0.865878	0.905556			0.547334	1	-0.0745807		2.45382	0.719015	-0.142273		0.477887
98	sp|Q9GZN8|ADSSP_HUMAN	Q9GZN8	ADISSP	Adipose-secreted signaling protein OS=Homo sapiens OX=9606 GN=ADISSP PE=1 SV=3	4	10.4076	10.2086	9.66743	11.368	9.92136	11.5101	9.15185	9.07031	10.7638	11.3283	9.81213	9.56006	9.21952	10.6731	9.63549	7.70243		0.989893	0.970968	0.919496	1.08124	0.943648	1.09475	0.870457	0.862702	1.02377	1.07747	0.933259	0.909283	0.876894	1.01515	0.916458	0.7326			0.443412	1	-0.0740865		1.06664	0.707264	-0.177142		0.478541
99	sp|P55263|ADK_HUMAN	P55263	ADK	Adenosine kinase OS=Homo sapiens OX=9606 GN=ADK PE=1 SV=2	7	8.85333	9.82899	10.1155	9.75419	11.1487	9.62652	10.4415	10.1129	10.0383	10.62	10.4182	9.63595	9.98952	11.1139	9.73404	8.56835		0.895372	0.994045	1.02302	0.98648	1.12752	0.973568	1.05599	1.02276	1.01521	1.07404	1.05364	0.974522	1.01028	1.124	0.984442	0.866551			0.644494	1	0.0627231		0.0856652	0.929173	-0.0175146		0.586052
100	sp|Q9H2P0|ADNP_HUMAN	Q9H2P0	ADNP	Activity-dependent neuroprotector homeobox protein OS=Homo sapiens OX=9606 GN=ADNP PE=1 SV=1	3	9.84903	9.29249	10.0632	10.229	9.63184	9.94148	9.84164	9.59234	10.3398	10.2267	10.3223	10.661	9.97057	10.1147	10.0562	9.86778		1.00148	0.944886	1.02325	1.04011	0.979393	1.01088	1.00073	0.975376	1.05138	1.03988	1.0496	1.08404	1.01384	1.02849	1.02255	1.00338			0.55405	1	0.030494		0.882984	0.792273	0.0391731		0.119301
101	sp|Q96SZ5|AEDO_HUMAN	Q96SZ5	ADO	2-aminoethanethiol dioxygenase OS=Homo sapiens OX=9606 GN=ADO PE=1 SV=2	3	10.7017	12.2481	9.82767	9.86988	8.26302	11.4539	10.913	9.05845	10.2726	9.72748	10.3339	9.99685	8.78593	9.45989	8.81093	10.2766		1.0296	1.17838	0.945508	0.949569	0.794975	1.10197	1.04993	0.871503	0.988313	0.935869	0.994209	0.961785	0.845284	0.910125	0.847689	0.988703			0.171465	1	-0.0414873		0.683112	0.724256	-0.1309		0.693722
102	sp|Q9NX46|ADPRS_HUMAN	Q9NX46	ADPRS	ADP-ribosylhydrolase ARH3 OS=Homo sapiens OX=9606 GN=ADPRS PE=1 SV=1	4	10.1665	9.42721	10.7507	10.4278	10.5401	11.3859	9.9403	10.5593	8.6051	9.93585	9.26705	8.54226	9.62984	11.1127	9.76097	9.94832		0.972896	0.902151	1.0288	0.997903	1.00866	1.08959	0.951252	1.01049	0.823478	0.950826	0.886824	0.817464	0.921542	1.06345	0.934091	0.952019			1.02287	1	-0.117239		0.68342	0.703262	-0.0997862		0.0787141
103	sp|Q16186|ADRM1_HUMAN	Q16186	ADRM1	Proteasomal ubiquitin receptor ADRM1 OS=Homo sapiens OX=9606 GN=ADRM1 PE=1 SV=2	4	9.68085	10.2432	10.7369	10.2381	10.188	8.73009	10.0521	9.27061	10.6067	9.90388	9.67046	10.4467	10.4234	9.56898	10.155	10.0851		0.971046	1.02745	1.07697	1.02694	1.02192	0.875679	1.00828	0.929896	1.06392	0.993416	0.970004	1.04786	1.04552	0.959825	1.0186	1.0116			0.0767459	1	-0.0112928		0.180716	0.903161	0.0219026		0.374372
104	tr|A0A096LPA2|A0A096LPA2_HUMAN	A0A096LPA2	ADSL	Isoform of P30566, Adenylosuccinate lyase (Fragment) OS=Homo sapiens OX=9606 GN=ADSL PE=1 SV=6	2	9.92154	8.53074	9.77358	7.97808	9.36234	11.0416	11.5958	10.4561	10.1746	9.84691	13.2999	9.34964	9.24312	9.9589	11.0064	8.46078		1.05161	0.904193	1.03592	0.845616	0.992336	1.17032	1.22907	1.10827	1.07843	1.0437	1.40968	0.990991	0.9797	1.05557	1.16659	0.896777			1.24834	1	0.227434		0.0954801	0.907937	0.0237955		1.11115
105	sp|P30566|PUR8_HUMAN	P30566	ADSL	Adenylosuccinate lyase OS=Homo sapiens OX=9606 GN=ADSL PE=1 SV=2	18	10.3607	10.4642	9.89004	9.48356	9.85724	10.4643	10.0003	10.1081	9.43147	9.74494	9.65136	9.60361	10.3488	10.2907	9.73627	10.5644		1.02717	1.03743	0.980505	0.940207	0.977254	1.03744	0.99144	1.00212	0.935042	0.96612	0.956842	0.952108	1.02599	1.02023	0.965261	1.04736			0.706712	1	-0.0458741		0.00991479	0.992152	-0.00114499		0.640932
106	sp|Q8N142|PURA1_HUMAN	Q8N142	ADSS1	Adenylosuccinate synthetase isozyme 1 OS=Homo sapiens OX=9606 GN=ADSS1 PE=1 SV=1	9	10.2164	9.82148	9.73993	10.4725	10.3939	4.36601	11.1807	11.1491	10.3254	10.6557	10.9754	10.2325	9.98679	10.8331	9.68523	9.96591		1.11431	1.07124	1.06234	1.14224	1.13367	0.476203	1.21949	1.21604	1.1262	1.16223	1.19709	1.11606	1.08927	1.18157	1.05637	1.08699			0.693007	1	0.299481		0.424848	0.730594	0.199236		1.64922
107	sp|P30520|PURA2_HUMAN	P30520	ADSS2	Adenylosuccinate synthetase isozyme 2 OS=Homo sapiens OX=9606 GN=ADSS2 PE=1 SV=3	9	9.89753	9.477	10.191	9.46197	9.75321	10.1581	10.0431	10.6452	9.6349	10.3361	10.0836	9.66796	10.1557	9.93356	10.2668	10.2941		1.00757	0.964763	1.03745	0.963234	0.992882	1.0341	1.0224	1.08369	0.980838	1.05222	1.02652	0.984204	1.03386	1.01124	1.04517	1.04794			0.744056	1	0.0439474		0.582284	0.841504	0.030846		0.169581
108	sp|Q6ZN18|AEBP2_HUMAN	Q6ZN18	AEBP2	Zinc finger protein AEBP2 OS=Homo sapiens OX=9606 GN=AEBP2 PE=1 SV=2	1	10.5244	7.02903	9.40655	11.0378	10.0487	11.467	10.7215	11.4031	8.78848	5.31149	9.33171	10.9637	11.1331	8.83352	10.8951	13.1048		1.06104	0.708649	0.948343	1.11281	1.01308	1.15607	1.08091	1.14963	0.886032	0.53549	0.940799	1.10533	1.12241	0.890572	1.09842	1.3212			0.297202	1	-0.155361		0.52667	0.738825	0.14956		0.682462
109	tr|H0Y8U8|H0Y8U8_HUMAN	H0Y8U8	AFDN	Isoform of P55196, Afadin, adherens junction formation factor OS=Homo sapiens OX=9606 GN=AFDN PE=1 SV=3	10	10.5564	9.981	9.54338	9.85753	9.79155	10.3663	10.3284	10.0822	9.58289	9.96355	9.90657	10.1673	9.88671	10.0852	9.77551	10.1255		1.05395	0.996503	0.95281	0.984175	0.977588	1.03497	1.03119	1.00661	0.956755	0.99476	0.989071	1.0151	0.987088	1.0069	0.975986	1.01093			0.110027	1	-0.00875396		0.064666	0.972841	-0.00475352		0.0690326
110	sp|Q9UHB7|AFF4_HUMAN	Q9UHB7	AFF4	AF4/FMR2 family member 4 OS=Homo sapiens OX=9606 GN=AFF4 PE=1 SV=1	3	10.6518	10.0464	9.74828	10.5239	8.81028	8.66709	10.0721	9.48694	10.2435	10.2562	10.6939	10.0854	9.95026	10.5576	9.79902	10.4073		1.09347	1.03132	1.00072	1.08034	0.904427	0.889727	1.03396	0.97389	1.05156	1.05286	1.0978	1.03533	1.02145	1.0838	1.00593	1.06837			0.467862	1	0.0599618		0.493482	0.752033	0.0604563		0.00483543
111	sp|Q8WV93|AFG1L_HUMAN	Q8WV93	AFG1L	AFG1-like ATPase OS=Homo sapiens OX=9606 GN=AFG1L PE=1 SV=2	1	7.76383	8.97239	11.5777	7.36365	7.95777	10.9098	13.7768	10.9834	7.46798	9.22557	10.3022	10.9186	11.5988	11.6862	11.6791	7.81614		0.854027	0.986969	1.27355	0.810007	0.87536	1.20008	1.51546	1.20818	0.821482	1.01482	1.13325	1.20105	1.27588	1.28549	1.28471	0.859781			0.443025	1	0.176963		0.801302	0.690911	0.241801		0.134817
112	sp|Q8NB90|AFG2A_HUMAN	Q8NB90	AFG2A	ATPase family gene 2 protein homolog A OS=Homo sapiens OX=9606 GN=AFG2A PE=1 SV=3	5	9.90938	9.12188	10.5427	10.2079	10.5556	10.1862	9.63113	10.6461	9.80136	9.70592	10.3318	10.9611	9.25499	9.63506	9.40994	10.099		0.982365	0.904296	1.04515	1.01196	1.04643	1.00981	0.954781	1.0554	0.971657	0.962196	1.02424	1.08663	0.917492	0.955171	0.932853	1.00116			0.108858	1	-0.0114912		0.302555	0.828034	-0.0363827		0.195086
113	sp|Q9BVQ7|AFG2B_HUMAN	Q9BVQ7	AFG2B	ATPase family gene 2 protein homolog B OS=Homo sapiens OX=9606 GN=AFG2B PE=1 SV=2	2	8.7803	9.32948	10.326	11.9006	10.2485	11.8174	9.9222	10.3358	9.20425	8.57473	9.98268	11.0936	10.6348	9.4223	9.0375	9.38982		0.844228	0.897032	0.992849	1.14425	0.985394	1.13625	0.954022	0.993793	0.884991	0.824463	0.959838	1.06665	1.02254	0.905956	0.868958	0.902834			0.666926	1	-0.112084		0.339767	0.74601	-0.0687637		0.242038
114	sp|Q6ULP2|AFTIN_HUMAN	Q6ULP2	AFTPH	Aftiphilin OS=Homo sapiens OX=9606 GN=AFTPH PE=1 SV=3	6	9.83398	9.85151	9.8819	10.2908	9.555	9.83449	10.2919	10.206	10.0398	10.7162	10.2556	9.61087	9.6751	9.86836	9.62781	10.4607		0.995885	0.99766	1.00074	1.04215	0.967633	0.995937	1.04226	1.03356	1.01673	1.08523	1.03858	0.973291	0.979795	0.999367	0.975006	1.05935			1.703	1	0.0581926		0.116407	0.956575	-0.00849673		1.2584
115	sp|Q9UPQ3|AGAP1_HUMAN	Q9UPQ3	AGAP1	Arf-GAP with GTPase, ANK repeat and PH domain-containing protein 1 OS=Homo sapiens OX=9606 GN=AGAP1 PE=1 SV=4	1	9.78115	10.7128	6.10735	8.36835	10.218	12.6373	10.3363	8.07838	12.2424	9.0444	10.0185	10.4894	9.59634	13.1441	9.57081	9.6544		1.01491	1.11157	0.633708	0.868313	1.06024	1.31126	1.07251	0.838224	1.27029	0.93846	1.03954	1.08839	0.995731	1.36385	0.993082	1.00176			0.135162	1	0.0636697		0.359782	0.71556	0.142381		0.242523
116	sp|Q96P47|AGAP3_HUMAN	Q96P47	AGAP3	Arf-GAP with GTPase, ANK repeat and PH domain-containing protein 3 OS=Homo sapiens OX=9606 GN=AGAP3 PE=1 SV=2	3	8.57046	9.07399	11.3632	11.3642	11.1041	9.99293	9.69938	9.56007	10.657	9.43935	10.2404	11.3144	8.46311	9.69263	9.18222	10.2825		0.836566	0.885715	1.10916	1.10927	1.08388	0.975413	0.94676	0.933161	1.04024	0.921378	0.999569	1.1044	0.826087	0.946101	0.896279	1.00368			0.224456	1	-0.0421782		0.298037	0.753057	-0.0684212		0.127115
117	sp|P52594|AGFG1_HUMAN	P52594	AGFG1	Arf-GAP domain and FG repeat-containing protein 1 OS=Homo sapiens OX=9606 GN=AGFG1 PE=1 SV=2	5	10.2045	9.96724	9.90575	10.1283	9.66783	9.63996	10.6292	10.1775	10.8167	10.282	9.54898	10.2727	9.79224	9.88044	9.28858	9.79805		1.02879	1.00487	0.998671	1.02111	0.974684	0.971875	1.07161	1.02606	1.09051	1.03661	0.962703	1.03567	0.987228	0.996119	0.93645	0.987814			0.662411	1	0.0491894		0.344263	0.899335	-0.0211586		0.939406
118	sp|P35573|GDE_HUMAN	P35573	AGL	Glycogen debranching enzyme OS=Homo sapiens OX=9606 GN=AGL PE=1 SV=3	16	10.4668	10.2389	9.65912	9.92044	10.0067	10.3387	10.078	10.1869	10.1853	10.1534	9.45394	10.0258	9.70525	9.75025	9.76399	10.0665		1.03579	1.01324	0.955864	0.981724	0.990263	1.02312	0.997315	1.00809	1.00793	1.00478	0.935559	0.992152	0.960429	0.964882	0.966242	0.996173			0.221846	1	-0.0164121		0.877658	0.794328	-0.0390115		0.406586
119	sp|Q9UKV8|AGO2_HUMAN	Q9UKV8	AGO2	Protein argonaute-2 OS=Homo sapiens OX=9606 GN=AGO2 PE=1 SV=3	8	10.105	9.81808	10.4617	9.73953	9.78764	9.27185	10.3168	9.81933	9.65736	10.8492	10.4228	10.7111	9.7448	9.79193	9.71522	9.78764		1.02444	0.995347	1.0606	0.987384	0.992261	0.939971	1.04591	0.995474	0.979053	1.09988	1.05665	1.08588	0.987918	0.992696	0.984919	0.992262			0.590365	1	0.0469537		0.0871967	0.95859	0.00821325		0.453498
120	sp|Q9UPW5|CBPC1_HUMAN	Q9UPW5	AGTPBP1	Cytosolic carboxypeptidase 1 OS=Homo sapiens OX=9606 GN=AGTPBP1 PE=1 SV=3	1	10.5308	10.3542	10.3247	10.0241	9.32534	10.7873	10.1351	10.4809	9.46295	10.0466	11.2789	9.19526	8.43677	9.63558	9.25929	10.7222		1.02997	1.01269	1.00981	0.980408	0.912068	1.05506	0.991267	1.02509	0.925526	0.982614	1.10314	0.899345	0.825161	0.942411	0.905607	1.04869			0.0285358	1	0.00414647		0.963918	0.724407	-0.120831		0.938269
121	sp|Q6RW13|ATRAP_HUMAN	Q6RW13	AGTRAP	Type-1 angiotensin II receptor-associated protein OS=Homo sapiens OX=9606 GN=AGTRAP PE=1 SV=1	1	8.47593	10.1027	13.4907	9.98114	9.51018	6.43585	9.86916	11.0159	8.66082	8.33397	9.03337	9.00199	8.46702	11.0103	12.9486	13.6625		0.876875	1.04517	1.39567	1.0326	0.983872	0.665819	1.02101	1.13964	0.896003	0.862188	0.934544	0.931298	0.875953	1.13906	1.3396	1.41345			0.0403574	1	-0.0184056		0.449834	0.727217	0.193542		0.651716
122	sp|Q8WYP5|ELYS_HUMAN	Q8WYP5	AHCTF1	Protein ELYS OS=Homo sapiens OX=9606 GN=AHCTF1 PE=1 SV=3	1	8.90619	9.67192	11.2769	9.42934	7.46641	9.96315	11.2196	10.8595	9.32213	10.1646	9.40201	10.2923	12.9527	7.56493	10.5215	10.9868		0.942222	1.02323	1.19303	0.997569	0.789902	1.05404	1.18696	1.14887	0.986227	1.07535	0.994678	1.08887	1.37032	0.800325	1.11311	1.16234			0.568324	1	0.112982		0.395809	0.715869	0.132228		0.0491296
123	sp|P23526|SAHH_HUMAN	P23526	AHCY	Adenosylhomocysteinase OS=Homo sapiens OX=9606 GN=AHCY PE=1 SV=4	17	10.0692	10.3866	9.87485	9.96405	10.6248	9.66974	10.2246	10.1582	9.97205	10.2455	9.50193	9.29194	9.85767	10.284	10.0539	9.82094		0.997126	1.02856	0.977882	0.986716	1.05215	0.957571	1.01252	1.00594	0.987508	1.01459	0.940953	0.920158	0.976181	1.0184	0.995617	0.972544			0.171252	1	-0.0139185		0.515306	0.80593	-0.0385745		0.310461
124	sp|O43865|SAHH2_HUMAN	O43865	AHCYL1	S-adenosylhomocysteine hydrolase-like protein 1 OS=Homo sapiens OX=9606 GN=AHCYL1 PE=1 SV=2	9	9.92623	9.8409	10.4238	10.1619	9.95352	10.7433	9.61188	10.1665	10.0218	9.63373	9.39859	10.4473	9.26986	10.3165	10.888	9.1961		0.975556	0.96717	1.02446	0.998719	0.978238	1.05586	0.944661	0.999174	0.984949	0.946809	0.923699	1.02676	0.911048	1.01391	1.07008	0.903799			1.25641	1	-0.0619419		0.221617	0.866311	-0.0285051		0.25865
125	sp|Q96HN2|SAHH3_HUMAN	Q96HN2	AHCYL2	Adenosylhomocysteinase 3 OS=Homo sapiens OX=9606 GN=AHCYL2 PE=1 SV=1	17	10.1452	9.83595	10.2394	10.4321	10.2353	10.2503	9.94066	9.55942	10.1071	9.96812	9.63778	10.1377	10.1009	9.88541	9.92789	9.59665		0.995629	0.965281	1.00487	1.02379	1.00448	1.00595	0.975557	0.938143	0.991892	0.978252	0.945833	0.994894	0.991281	0.970135	0.974304	0.941796			1.57742	1	-0.0530247		1.55955	0.777333	-0.0416258		0.224701
126	sp|Q09666|AHNK_HUMAN	Q09666	AHNAK	Neuroblast differentiation-associated protein AHNAK OS=Homo sapiens OX=9606 GN=AHNAK PE=1 SV=2	21	10.0403	9.50693	9.90647	10.5021	9.93051	10.0326	9.81832	9.76046	9.75077	9.98066	9.9783	10.2983	9.75325	9.83626	10.1529	10.7518		1.00539	0.951979	0.991987	1.05164	0.994394	1.00461	0.98316	0.977367	0.976396	0.999416	0.99918	1.03123	0.976644	0.984956	1.01666	1.07664			0.6067	1	-0.0211152		0.287874	0.907689	0.0200801		0.750404
127	sp|Q8IVF2|AHNK2_HUMAN	Q8IVF2	AHNAK2	Protein AHNAK2 OS=Homo sapiens OX=9606 GN=AHNAK2 PE=1 SV=2	1	10.5834	9.29956	6.35029	10.2694	9.6264	8.27861	10.2417	12.6481	10.5297	9.03898	10.6711	10.6864	10.1662	10.1424	11.6561	9.81164		1.16712	1.02554	0.700301	1.1325	1.06158	0.912952	1.12944	1.39481	1.16119	0.996805	1.17679	1.17848	1.12111	1.11849	1.28542	1.08201			0.92532	1	0.237425		0.957683	0.685166	0.223632		0.0551582
128	sp|O95433|AHSA1_HUMAN	O95433	AHSA1	Activator of 90 kDa heat shock protein ATPase homolog 1 OS=Homo sapiens OX=9606 GN=AHSA1 PE=1 SV=1	6	9.30186	9.64469	9.61078	10.45	10.0959	8.97867	10.4968	10.741	9.52955	10.4623	9.96338	10.813	9.87468	10.3985	10.1151	9.52365		0.960904	0.996319	0.992816	1.07951	1.04293	0.927518	1.08434	1.10958	0.984425	1.08078	1.02924	1.117	1.02008	1.07419	1.04492	0.983815			0.949324	1	0.0784402		0.753272	0.73525	0.0637946		0.1282
129	sp|Q96BJ3|AIDA_HUMAN	Q96BJ3	AIDA	Axin interactor, dorsalization-associated protein OS=Homo sapiens OX=9606 GN=AIDA PE=1 SV=1	3	9.03338	8.77147	10.7542	9.57006	11.0255	9.7571	10.2076	10.9782	9.42633	10.0314	9.03132	10.5266	9.61915	9.72472	11.6107	9.93225		0.920024	0.89335	1.09529	0.974684	1.12292	0.993734	1.03962	1.11809	0.960045	1.02167	0.919814	1.07211	0.979684	0.990436	1.18252	1.01157			0.0812183	1	0.015872		0.404049	0.751436	0.0638763		0.29209
130	sp|Q9BQI0|AIF1L_HUMAN	Q9BQI0	AIF1L	Allograft inflammatory factor 1-like OS=Homo sapiens OX=9606 GN=AIF1L PE=1 SV=1	4	9.56993	9.35219	10.7905	10.6976	9.79684	10.5454	10.3177	9.44112	9.72337	9.80121	10.0776	10.7434	9.64403	10.4054	8.98347	10.1102		0.945139	0.923635	1.06569	1.05651	0.967549	1.04148	1.01899	0.932417	0.960293	0.967981	0.995275	1.06103	0.952457	1.02765	0.88722	0.998498			0.449545	1	-0.0378228		0.187889	0.880184	-0.0260262		0.086185
131	sp|O95831|AIFM1_HUMAN	O95831	AIFM1	Apoptosis-inducing factor 1, mitochondrial OS=Homo sapiens OX=9606 GN=AIFM1 PE=1 SV=1	7	10.1596	10.0828	10.1683	10.0531	10.0587	9.89499	10.225	10.2145	8.6679	9.9252	9.75091	9.90188	9.9235	10.09	9.91688	10.9668		1.00894	1.00131	1.00981	0.998362	0.998915	0.982661	1.01544	1.01439	0.860801	0.985662	0.968354	0.983346	0.985493	1.00202	0.984836	1.0891			0.504566	1	-0.0510189		0.0884877	0.96352	0.00751109		0.516563
132	sp|Q12904|AIMP1_HUMAN	Q12904	AIMP1	Aminoacyl tRNA synthase complex-interacting multifunctional protein 1 OS=Homo sapiens OX=9606 GN=AIMP1 PE=1 SV=2	12	9.60853	9.35049	9.82661	10.0654	9.85164	9.70733	9.81812	10.4509	10.4543	9.47299	10.4396	10.5278	10.484	9.80055	10.1439	9.99798		0.987009	0.960503	1.00941	1.03394	1.01198	0.997158	1.00854	1.07354	1.07389	0.973087	1.07237	1.08144	1.07694	1.00673	1.042	1.02701			0.843276	1	0.0532388		1.62336	0.731282	0.0615669		0.0891806
133	sp|Q13155|AIMP2_HUMAN	Q13155	AIMP2	Aminoacyl tRNA synthase complex-interacting multifunctional protein 2 OS=Homo sapiens OX=9606 GN=AIMP2 PE=1 SV=2	3	10.5387	12.2674	9.17817	10.5432	8.65375	8.34885	8.57403	10.1281	10.9746	9.62323	10.6744	10.3429	10.2924	10.1981	9.06235	10.5998		1.06219	1.23642	0.925061	1.06265	0.872206	0.841476	0.864171	1.02081	1.10612	0.969919	1.07586	1.04246	1.03737	1.02786	0.913388	1.06835			0.0499129	1	0.0152445		0.124529	0.86501	0.032122		0.0828153
134	sp|O00170|AIP_HUMAN	O00170	AIP	AH receptor-interacting protein OS=Homo sapiens OX=9606 GN=AIP PE=1 SV=3	9	10.6582	9.81931	10.0763	10.2707	9.94754	9.81582	10.1722	9.82945	9.77389	9.96641	10.1603	10.471	9.8966	10.0061	9.53697	9.59921		1.05548	0.972404	0.997852	1.01711	0.985102	0.972058	1.00735	0.973408	0.967905	0.986971	1.00617	1.03694	0.980058	0.990903	0.944444	0.950607			0.404936	1	-0.0194026		0.530847	0.833223	-0.0327687		0.209331
135	sp|P00568|KAD1_HUMAN	P00568	AK1	Adenylate kinase isoenzyme 1 OS=Homo sapiens OX=9606 GN=AK1 PE=1 SV=3	9	10.1785	9.79691	10.5529	9.30264	10.2853	10.333	10.3429	10.1564	9.8636	10.2749	10.0576	9.66222	9.61394	10.0271	9.85882	9.69333		1.01029	0.972411	1.04744	0.923352	1.02089	1.02562	1.0266	1.00809	0.979031	1.01986	0.998289	0.959043	0.95425	0.995258	0.978556	0.962131			0.0882918	1	0.00728228		0.795419	0.771476	-0.0473882		1.84153
136	sp|P54819|KAD2_HUMAN	P54819	AK2	Adenylate kinase 2, mitochondrial OS=Homo sapiens OX=9606 GN=AK2 PE=1 SV=2	26	10.2526	9.95071	10.2138	9.84335	10.2972	10.6653	10.1437	9.8165	9.81726	10.0751	10.0384	9.77318	10.0042	9.84084	9.44624	9.82171		1.00478	0.975194	1.00098	0.964673	1.00915	1.04523	0.994105	0.962042	0.962116	0.987384	0.983786	0.957796	0.980438	0.964427	0.925755	0.962552			0.953671	1	-0.0348399		1.81722	0.726322	-0.0656719		0.94125
137	sp|Q9UIJ7|KAD3_HUMAN	Q9UIJ7	AK3	GTP:AMP phosphotransferase AK3, mitochondrial OS=Homo sapiens OX=9606 GN=AK3 PE=1 SV=4	9	9.7951	10.0706	10.3237	10.2448	10.381	10.7436	10.3656	9.16982	9.69122	9.90413	10.0038	10.2905	10.1056	9.92616	9.57438	9.40997		0.954706	0.981562	1.00623	0.998536	1.01182	1.04715	1.01031	0.893761	0.944581	0.965333	0.975047	1.00299	0.984966	0.96748	0.933193	0.917168			1.02932	1	-0.065718		1.2114	0.733004	-0.061657		0.0384858
138	sp|P27144|KAD4_HUMAN	P27144	AK4	Adenylate kinase 4, mitochondrial OS=Homo sapiens OX=9606 GN=AK4 PE=1 SV=1	5	9.84314	9.25418	10.1729	10.2287	10.0288	10.1544	9.90501	10.2262	10.3956	9.29173	10.1975	10.1566	10.3517	9.43856	10.1767	10.1784		0.989556	0.930347	1.02271	1.02832	1.00822	1.02085	0.995777	1.02807	1.0451	0.934122	1.02518	1.02107	1.04068	0.948883	1.02309	1.02326			0.0520804	1	0.00492008		0.165648	0.94359	0.0121544		0.0724154
139	sp|Q9Y3D8|KAD6_HUMAN	Q9Y3D8	AK6	Adenylate kinase isoenzyme 6 OS=Homo sapiens OX=9606 GN=AK6 PE=1 SV=1	4	8.93287	10.2069	9.85452	11.1431	9.96396	10.32	9.42787	10.9093	10.1865	10.3654	10.4301	9.36586	9.76697	10.0838	9.6268	9.41616		0.887059	1.01357	0.978581	1.10654	0.989448	1.02481	0.936213	1.08333	1.01155	1.02931	1.03574	0.930056	0.969887	1.00134	0.955967	0.935051			0.196454	1	0.026028		0.677907	0.740458	-0.0629148		1.19917
140	sp|Q92667|AKAP1_HUMAN	Q92667	AKAP1	A-kinase anchor protein 1, mitochondrial OS=Homo sapiens OX=9606 GN=AKAP1 PE=1 SV=1	2	9.64154	10.7387	11.9143	9.47323	8.19123	9.45138	11.2905	9.45024	10.7846	9.07721	8.94425	10.7879	9.97998	9.46135	10.6593	10.1543		0.973722	1.08453	1.20325	0.956725	0.827253	0.954518	1.14026	0.954403	1.08916	0.916729	0.903302	1.0895	1.0079	0.955525	1.0765	1.02551			0.00508004	1	0.00152533		0.239273	0.786559	0.0479596		0.247767
141	sp|Q9UKA4|AKA11_HUMAN	Q9UKA4	AKAP11	A-kinase anchor protein 11 OS=Homo sapiens OX=9606 GN=AKAP11 PE=1 SV=1	3	9.82259	11.3153	10.3027	10.2136	8.5303	10.5178	9.34425	9.54719	10.3272	10.6919	9.21802	9.48493	10.7717	10.1773	9.96831	9.76679		0.970894	1.11844	1.01835	1.00954	0.84316	1.03961	0.923613	0.943672	1.02077	1.05682	0.911136	0.937519	1.0647	1.00596	0.985297	0.965378			0.247859	1	-0.0423439		0.0685138	0.946	-0.0123291		0.227626
142	sp|Q02952|AKA12_HUMAN	Q02952	AKAP12	A-kinase anchor protein 12 OS=Homo sapiens OX=9606 GN=AKAP12 PE=1 SV=4	7	10.4726	10.3632	10.091	10.2073	10.2776	10.3558	10.074	9.48017	9.36052	9.74735	10.0534	9.77513	9.78417	9.83428	9.76535	10.3582		1.01729	1.00667	0.980227	0.991523	0.998352	1.00594	0.97857	0.920888	0.909266	0.946842	0.976567	0.94954	0.950419	0.955286	0.94859	1.00617			1.921	1	-0.0829026		1.65231	0.733796	-0.0604492		0.363709
143	sp|Q12802|AKP13_HUMAN	Q12802	AKAP13	A-kinase anchor protein 13 OS=Homo sapiens OX=9606 GN=AKAP13 PE=1 SV=2	7	9.80038	9.56417	9.67458	9.39381	9.94491	10.071	10.2217	10.2504	9.95577	9.77365	10.8131	10.6321	10.1073	9.90982	9.97465	9.91269		1.00605	0.9818	0.993133	0.964311	1.02088	1.03383	1.04929	1.05225	1.022	1.0033	1.11001	1.09143	1.03755	1.01728	1.02394	1.01758			1.22609	1	0.0633912		1.16236	0.764027	0.0487822		0.201518
144	sp|O43823|AKAP8_HUMAN	O43823	AKAP8	A-kinase anchor protein 8 OS=Homo sapiens OX=9606 GN=AKAP8 PE=1 SV=1	5	9.5335	9.94169	9.86167	9.78306	9.42455	10.1881	9.88912	10.0417	10.9872	9.46144	10.0942	10.3578	10.4386	9.83192	10.0801	10.0854		0.973923	1.01562	1.00745	0.999417	0.962792	1.0408	1.01025	1.02584	1.12243	0.966561	1.0312	1.05813	1.06638	1.00441	1.02976	1.03031			0.466601	1	0.0402399		1.30016	0.765902	0.0493914		0.0872492
145	tr|A0A7P0TAE3|A0A7P0TAE3_HUMAN	A0A7P0TAE3	AKAP8L	Isoform of Q9ULX6, A-kinase anchoring protein 8 like OS=Homo sapiens OX=9606 GN=AKAP8L PE=1 SV=1	4	10.0776	9.19285	9.76418	10.0031	10.9145	9.78854	9.54387	10.2353	9.3317	9.62964	9.75746	10.3398	10.4457	11.3562	10.0018	9.61772		1.01214	0.923274	0.980655	1.00465	1.09618	0.983101	0.958528	1.02798	0.937219	0.967143	0.97998	1.03847	1.0491	1.14054	1.00452	0.965945			0.471687	1	-0.0394768		0.461904	0.766852	0.0515761		1.03217
146	sp|Q99996|AKAP9_HUMAN	Q99996	AKAP9	A-kinase anchor protein 9 OS=Homo sapiens OX=9606 GN=AKAP9 PE=1 SV=4	10	9.6583	10.116	10.4258	10.1501	9.66748	10.2774	9.71189	9.92504	9.69963	9.55689	9.95335	10.1382	10.0463	10.0971	9.89344	10.6832		0.961105	1.00665	1.03748	1.01004	0.962018	1.02271	0.966438	0.987648	0.965217	0.951013	0.990466	1.00886	0.999715	1.00477	0.984503	1.06309			1.20961	1	-0.0432257		0.207215	0.937132	0.0133036		1.37991
147	sp|Q53H80|AKIR2_HUMAN	Q53H80	AKIRIN2	Akirin-2 OS=Homo sapiens OX=9606 GN=AKIRIN2 PE=1 SV=2	1	8.12254	8.54298	13.8272	10.6553	8.31338	10.4523	10.0072	9.01438	8.29331	9.87598	10.5302	9.46813	11.2731	10.1781	12.3256	9.12023		0.813425	0.855529	1.38471	1.06706	0.832536	1.04673	1.00216	0.902737	0.830526	0.989021	1.05454	0.948177	1.12893	1.01928	1.23434	0.913337			0.135235	1	-0.0468832		0.236384	0.740319	0.0818388		0.620604
148	sp|P14550|AK1A1_HUMAN	P14550	AKR1A1	Aldo-keto reductase family 1 member A1 OS=Homo sapiens OX=9606 GN=AKR1A1 PE=1 SV=3	14	10.0729	9.44926	10.6904	9.97981	10.813	10.0199	10.2527	9.98753	9.94767	10.1317	9.69408	10.1602	10.0893	9.43382	9.72646	9.55135		0.990363	0.929052	1.05108	0.981215	1.06313	0.985155	1.00804	0.981975	0.978056	0.996154	0.953122	0.998948	0.991985	0.927533	0.956306	0.939089			0.363998	1	-0.0257502		0.926536	0.748614	-0.0581626		0.649039
149	sp|P15121|ALDR_HUMAN	P15121	AKR1B1	Aldo-keto reductase family 1 member B1 OS=Homo sapiens OX=9606 GN=AKR1B1 PE=1 SV=3	14	10.4411	9.8252	9.84111	10.0336	10.442	10.4001	10.3741	10.0269	9.77461	10.3516	9.66455	9.67929	9.7975	9.9732	9.33138	10.0438		1.02728	0.966681	0.968247	0.987185	1.02736	1.02324	1.02068	0.986527	0.961704	1.01848	0.950875	0.952326	0.963956	0.981244	0.918096	0.988191			0.319481	1	-0.0209304		1.32589	0.731591	-0.0620003		0.695731
150	sp|O43488|ARK72_HUMAN	O43488	AKR7A2	Aflatoxin B1 aldehyde reductase member 2 OS=Homo sapiens OX=9606 GN=AKR7A2 PE=1 SV=3	5	10.7986	10.5554	9.71147	10.1577	10.1033	9.83962	10.121	9.85678	9.7055	10.2942	10.955	9.76932	9.80009	9.36256	8.65088	10.3186		1.05927	1.03542	0.952633	0.996407	0.991067	0.965204	0.992802	0.966888	0.952048	1.0098	1.07462	0.958309	0.961326	0.918408	0.848597	1.01219			0.0379681	1	-0.00433328		0.994956	0.699324	-0.0953952		0.919298
151	sp|P31749|AKT1_HUMAN	P31749	AKT1	RAC-alpha serine/threonine-protein kinase OS=Homo sapiens OX=9606 GN=AKT1 PE=1 SV=2	5	10.2922	9.63257	10.5073	10.5206	9.25743	9.97691	10.7938	10.5413	9.62892	10.1	9.44768	9.99081	10.2415	9.54471	9.59061	9.9337		1.02602	0.960265	1.04746	1.04879	0.922868	0.994592	1.07603	1.05085	0.959901	1.00687	0.941834	0.995978	1.02097	0.951507	0.956083	0.990284			0.053299	1	0.00697817		0.377585	0.858474	-0.0280071		0.360282
152	sp|Q96B36|AKTS1_HUMAN	Q96B36	AKT1S1	Proline-rich AKT1 substrate 1 OS=Homo sapiens OX=9606 GN=AKT1S1 PE=1 SV=1	6	10.582	9.38575	10.895	10.5792	10.0131	11.5132	9.11086	10.3721	9.7372	10.3058	10.172	9.59496	9.37073	9.93459	8.88241	9.55109		1.00832	0.894333	1.03814	1.00806	0.954106	1.09705	0.868139	0.98832	0.927821	0.982002	0.969255	0.914267	0.892902	0.94663	0.846371	0.910087			0.816134	1	-0.0800257		1.97141	0.714844	-0.151015		0.836722
153	sp|P31751|AKT2_HUMAN	P31751	AKT2	RAC-beta serine/threonine-protein kinase OS=Homo sapiens OX=9606 GN=AKT2 PE=1 SV=2	7	9.47037	10.2308	10.5365	10.2797	10.1068	9.51076	10.336	10.1267	9.84675	10.7803	10.0152	9.47007	9.34598	9.90584	10.2842	9.75392		0.944911	1.02078	1.05129	1.02566	1.00841	0.948941	1.03128	1.01039	0.982464	1.07561	0.999273	0.944881	0.9325	0.98836	1.02611	0.973202			0.327496	1	0.0258095		0.59085	0.778953	-0.0434434		1.1098
154	sp|Q9Y243|AKT3_HUMAN	Q9Y243	AKT3	RAC-gamma serine/threonine-protein kinase OS=Homo sapiens OX=9606 GN=AKT3 PE=1 SV=1	4	10.4437	9.68193	10.5197	10.1177	11.0722	10.2403	12.2444	9.2606	10.5628	10.5339	9.48262	8.8974	9.52953	8.77052	9.2183	9.42438		1.00945	0.93582	1.0168	0.977944	1.0702	0.989793	1.1835	0.895097	1.02097	1.01817	0.916556	0.859991	0.92109	0.847727	0.891008	0.910927			0.00411488	1	0.000949503		3.20786	0.696026	-0.178208		1.17868
155	sp|P13716|HEM2_HUMAN	P13716	ALAD	Delta-aminolevulinic acid dehydratase OS=Homo sapiens OX=9606 GN=ALAD PE=1 SV=1	3	9.72083	9.58244	10.5626	10.3417	10.9827	10.1631	10.1556	9.30213	10.3834	9.71069	9.88372	9.78581	9.8716	10.1131	9.47304	9.96758		0.95064	0.937106	1.03296	1.01136	1.07404	0.993896	0.993155	0.909693	1.01543	0.949648	0.966569	0.956994	0.965384	0.988998	0.926407	0.974771			0.648307	1	-0.0509402		0.953107	0.748764	-0.0581812		0.0814877
156	sp|Q13740|CD166_HUMAN	Q13740	ALCAM	CD166 antigen OS=Homo sapiens OX=9606 GN=ALCAM PE=1 SV=2	3	9.62726	9.37005	9.70623	9.30097	9.96984	11.3776	10.3897	10.0877	9.80931	10.8322	10.1042	10.4849	9.52891	9.61771	10.8061	8.98737		0.973238	0.947237	0.981222	0.940253	1.00787	1.15018	1.05031	1.01979	0.991642	1.09505	1.02146	1.05994	0.963297	0.972273	1.0924	0.908551			0.467449	1	0.0501953		0.0281451	0.972523	-0.00516515		0.472182
157	sp|Q8IZ83|A16A1_HUMAN	Q8IZ83	ALDH16A1	Aldehyde dehydrogenase family 16 member A1 OS=Homo sapiens OX=9606 GN=ALDH16A1 PE=1 SV=2	6	11.0987	12.0691	9.54745	10.0777	10.176	10.7565	9.55705	10.056	9.19028	9.37459	10.1655	9.47299	9.39386	10.2033	9.07255	9.7883		1.04499	1.13635	0.89893	0.948853	0.958113	1.01277	0.899833	0.946814	0.865301	0.882654	0.957124	0.891919	0.884468	0.96068	0.854216	0.921606			1.25595	1	-0.135388		1.38955	0.716936	-0.149142		0.12916
158	sp|P54886|P5CS_HUMAN	P54886	ALDH18A1	Delta-1-pyrroline-5-carboxylate synthase OS=Homo sapiens OX=9606 GN=ALDH18A1 PE=1 SV=2	8	9.72251	9.98527	10.0355	10.3659	9.52815	9.87359	9.5936	9.6774	9.90016	9.81842	10.3221	11.1403	10.2886	9.92652	9.72927	10.0927		0.980241	1.00673	1.0118	1.04511	0.960645	0.995473	0.967244	0.975692	0.998152	0.989911	1.04069	1.12319	1.03731	1.00081	0.980922	1.01756			0.192628	1	-0.0110855		0.518786	0.80007	0.0400033		0.683785
159	sp|O94788|AL1A2_HUMAN	O94788	ALDH1A2	Retinal dehydrogenase 2 OS=Homo sapiens OX=9606 GN=ALDH1A2 PE=1 SV=3	14	10.4141	10.1998	9.97799	10.289	9.59541	9.43441	10.597	9.88717	10.2187	10.6621	10.1125	9.79737	9.71184	10.3739	9.51897	9.20976		1.04296	1.0215	0.999287	1.03043	0.960972	0.944848	1.06128	0.990191	1.02339	1.0678	1.01276	0.981198	0.972632	1.03894	0.953316	0.922349			0.633103	1	0.0415978		0.544026	0.782383	-0.0429182		1.3294
160	sp|P30837|AL1B1_HUMAN	P30837	ALDH1B1	Aldehyde dehydrogenase X, mitochondrial OS=Homo sapiens OX=9606 GN=ALDH1B1 PE=1 SV=4	14	10.3235	10.6904	10.45	10.6323	10.4503	10.5835	9.65739	9.61926	9.62136	10.0824	9.88509	9.45502	9.49116	9.75514	9.49757	9.80563		0.981162	1.01604	0.993185	1.01051	0.99322	1.00588	0.917857	0.914233	0.914433	0.958247	0.939498	0.898624	0.902058	0.927147	0.902667	0.931946			3.7285	1	-0.109552		4.48098	0.716844	-0.136477		0.741852
161	sp|Q3SY69|AL1L2_HUMAN	Q3SY69	ALDH1L2	Mitochondrial 10-formyltetrahydrofolate dehydrogenase OS=Homo sapiens OX=9606 GN=ALDH1L2 PE=1 SV=2	8	9.49389	9.82444	10.1153	10.3269	9.81314	10.696	9.72591	10.329	10.0372	9.63703	10.057	10.504	10.0914	9.76155	9.82324	9.76403		0.945141	0.978048	1.00701	1.02807	0.976923	1.06481	0.968239	1.02828	0.999227	0.959391	1.0012	1.0457	1.00463	0.971787	0.977928	0.972034			0.213269	1	-0.0149501		0.160797	0.944001	-0.0118611		0.0426703
162	sp|P05091|ALDH2_HUMAN	P05091	ALDH2	Aldehyde dehydrogenase, mitochondrial OS=Homo sapiens OX=9606 GN=ALDH2 PE=1 SV=2	11	10.3487	10.6796	10.8041	10.3296	10.3188	9.49097	10.0522	9.81714	10.234	10.0504	9.92711	9.5052	9.6008	9.59154	9.61713	9.63265		1.00194	1.03398	1.04603	1.0001	0.999047	0.918899	0.97324	0.950479	0.990841	0.973066	0.961126	0.920277	0.929534	0.928636	0.931114	0.932617			0.759855	1	-0.0461606		1.97323	0.727044	-0.110209		2.7316
163	sp|P30038|AL4A1_HUMAN	P30038	ALDH4A1	Delta-1-pyrroline-5-carboxylate dehydrogenase, mitochondrial OS=Homo sapiens OX=9606 GN=ALDH4A1 PE=1 SV=3	3	8.92549	9.80537	10.1178	9.8683	10.3708	9.51426	9.90942	10.5231	10.7582	9.01188	10.2253	10.9102	9.42841	11.3461	9.93333	9.35213		0.913841	1.00393	1.03592	1.01037	1.06182	0.974122	1.01458	1.07742	1.10148	0.922685	1.04692	1.11704	0.965332	1.16167	1.01703	0.957523			0.34071	1	0.0423049		0.376753	0.764561	0.0546947		0.0623234
164	sp|P51649|SSDH_HUMAN	P51649	ALDH5A1	Succinate-semialdehyde dehydrogenase, mitochondrial OS=Homo sapiens OX=9606 GN=ALDH5A1 PE=1 SV=2	10	9.78388	10.2599	9.70124	10.4378	10.107	10.3099	10.5669	10.3324	9.8483	9.92748	10.4241	9.8987	9.98721	9.73236	9.42319	9.25963		0.968705	1.01583	0.960523	1.03345	1.0007	1.02079	1.04624	1.02302	0.975083	0.982923	1.03209	0.980074	0.988837	0.963605	0.932994	0.916799			0.215101	1	0.0140706		1.48515	0.724673	-0.0685817		1.74259
165	sp|Q02252|MMSA_HUMAN	Q02252	ALDH6A1	Methylmalonate-semialdehyde/malonate-semialdehyde dehydrogenase [acylating], mitochondrial OS=Homo sapiens OX=9606 GN=ALDH6A1 PE=1 SV=2	12	10.1241	10.6719	10.6716	10.8392	10.6087	11.1118	9.17784	9.29384	9.74509	8.66407	9.74824	9.91502	9.87801	9.76106	10.4009	9.3886		0.948729	1.00007	1.00004	1.01574	0.994143	1.04129	0.860056	0.870926	0.913213	0.81191	0.913508	0.929137	0.925669	0.914709	0.974672	0.879806			2.94223	1	-0.198159		2.43413	0.72456	-0.117294		1.14502
166	sp|P49419-2|AL7A1_HUMAN	P49419-2	ALDH7A1	Isoform of P49419, Isoform 2 of Alpha-aminoadipic semialdehyde dehydrogenase OS=Homo sapiens OX=9606 GN=ALDH7A1	20	9.84028	9.468	10.8308	9.88968	9.93962	9.69641	10.1377	9.71412	10.0827	10.3399	10.266	9.9306	9.95728	9.94937	10.0715	9.88602		0.989557	0.95212	1.08916	0.994524	0.999547	0.975089	1.01946	0.97687	1.01393	1.0398	1.03237	0.998639	1.00132	1.00053	1.01281	0.994157			0.324625	1	0.0216111		0.0119507	0.993373	-0.000883896		0.650951
167	sp|P49189|AL9A1_HUMAN	P49189	ALDH9A1	4-trimethylaminobutyraldehyde dehydrogenase OS=Homo sapiens OX=9606 GN=ALDH9A1 PE=1 SV=3	23	9.92831	9.34104	9.13946	9.84043	10.2806	10.0572	10.4992	10.0175	10.0004	10.3376	10.0501	10.2678	10.1377	10.4846	9.96296	9.65492		1.01677	0.956631	0.935987	1.00777	1.05286	1.02998	1.07524	1.02591	1.02415	1.05869	1.02925	1.05154	1.03821	1.07375	1.02032	0.988776			1.02134	1	0.0582699		0.680289	0.775595	0.0453321		0.209906
168	sp|P04075|ALDOA_HUMAN	P04075	ALDOA	Fructose-bisphosphate aldolase A OS=Homo sapiens OX=9606 GN=ALDOA PE=1 SV=2	36	10.2862	11.6383	9.72194	10.0374	10.1418	10.5148	10.1856	10.0455	10.1455	10.1018	9.77924	9.07591	9.37941	10.1264	9.41355	9.40674		0.990003	1.12014	0.935696	0.966056	0.976101	1.012	0.980325	0.966833	0.976464	0.972255	0.941211	0.873518	0.902729	0.974619	0.906014	0.905359			0.527646	1	-0.0484961		1.62006	0.730043	-0.135048		1.49859
169	sp|P09972|ALDOC_HUMAN	P09972	ALDOC	Fructose-bisphosphate aldolase C OS=Homo sapiens OX=9606 GN=ALDOC PE=1 SV=2	10	10.0757	10.0354	10.9264	10.0007	10.2399	9.36868	10.0916	9.5377	10.2069	10.3959	9.72558	9.70034	10.05	9.71782	9.87575	10.0517		0.996823	0.992841	1.08099	0.989403	1.01307	0.926877	0.998393	0.943599	1.00981	1.0285	0.962186	0.959689	0.994285	0.961419	0.977043	0.994453			0.20423	1	-0.0188726		0.537885	0.821074	-0.0360055		0.26516
170	sp|Q9NP73|ALG13_HUMAN	Q9NP73	ALG13	UDP-N-acetylglucosamine transferase subunit ALG13 OS=Homo sapiens OX=9606 GN=ALG13 PE=1 SV=2	1	11.6544	9.35759	12.3043	11.9591	8.88471	10.1995	10.6569	10.121	9.05351	9.36471	8.68145	8.66764	8.89153	11.2669	9.85423	9.08258		1.08649	0.872374	1.14708	1.1149	0.828288	0.95086	0.993506	0.943541	0.844025	0.873037	0.80934	0.808052	0.828925	1.05037	0.918673	0.846735			0.891149	1	-0.159565		0.840677	0.715044	-0.167067		0.0292709
171	sp|Q6NS38|ALKB2_HUMAN	Q6NS38	ALKBH2	DNA oxidative demethylase ALKBH2 OS=Homo sapiens OX=9606 GN=ALKBH2 PE=1 SV=1	3	9.18774	9.62658	10.1198	10.361	10.3651	9.38561	9.51178	10.2665	9.92423	9.24808	11.7178	9.84419	9.51329	10.4873	10.4657	9.97546		0.933622	0.978216	1.02833	1.05284	1.05326	0.953729	0.96655	1.04324	1.00846	0.939753	1.19072	1.00033	0.966703	1.06568	1.06348	1.01367			0.2216	1	0.0359658		0.294604	0.862547	0.0276928		0.0446589
172	sp|Q96Q83|ALKB3_HUMAN	Q96Q83	ALKBH3	Alpha-ketoglutarate-dependent dioxygenase alkB homolog 3 OS=Homo sapiens OX=9606 GN=ALKBH3 PE=1 SV=1	2	9.42292	10.2995	9.87454	9.3973	9.67351	11.5804	10.3538	8.66451	9.71064	10.4819	9.19406	10.6055	9.28045	10.4555	9.43531	11.5701		0.938411	1.02571	0.983387	0.935859	0.963366	1.15327	1.03112	0.862882	0.967065	1.04387	0.915618	1.05618	0.924223	1.04125	0.939645	1.15224			0.345383	1	-0.055511		0.138363	0.881885	0.0271702		0.488437
173	sp|Q9NXW9|ALKB4_HUMAN	Q9NXW9	ALKBH4	Alpha-ketoglutarate-dependent dioxygenase alkB homolog 4 OS=Homo sapiens OX=9606 GN=ALKBH4 PE=1 SV=1	1	11.1432	11.1183	10.5862	10.3904	7.75122	10.4821	11.88	11.5107	8.68489	8.33521	8.60581	12.306	10.0188	7.00046	10.2013	9.98553		1.08765	1.08522	1.03328	1.01417	0.756569	1.02312	1.15956	1.12352	0.847701	0.81357	0.839982	1.20114	0.977899	0.68329	0.995713	0.974652			0.215352	1	-0.0736654		0.16746	0.77176	-0.0659271		0.0153812
174	sp|Q6P6C2|ALKB5_HUMAN	Q6P6C2	ALKBH5	RNA demethylase ALKBH5 OS=Homo sapiens OX=9606 GN=ALKBH5 PE=1 SV=2	2	10.4161	11.2334	9.47403	9.23536	8.49627	11.4901	10.0558	10.9883	10.3558	9.25226	8.902	10.3988	8.17134	10.2892	9.88647	11.3546		1.03565	1.11692	0.941981	0.91825	0.844764	1.14244	0.999827	1.09254	1.02966	0.919931	0.885105	1.03393	0.812457	1.02304	0.982989	1.12896			0.0799822	1	-0.019889		0.0312591	0.962332	-0.00955391		0.0373607
175	sp|Q96BT7|ALKB8_HUMAN	Q96BT7	ALKBH8	Alkylated DNA repair protein alkB homolog 8 OS=Homo sapiens OX=9606 GN=ALKBH8 PE=1 SV=2	5	9.71464	9.42933	10.5085	9.96907	9.0984	10.6529	9.85033	10.6005	9.54057	10.0882	9.85483	10.25	9.99154	9.45638	9.89403	11.1008		0.981725	0.952893	1.06195	1.00744	0.919451	1.07654	0.995438	1.07124	0.964135	1.01948	0.995893	1.03583	1.00971	0.955627	0.999854	1.12181			0.104892	1	0.0117137		0.255467	0.853846	0.0309454		0.163402
176	sp|Q8TCU4|ALMS1_HUMAN	Q8TCU4	ALMS1	Centrosome-associated protein ALMS1 OS=Homo sapiens OX=9606 GN=ALMS1 PE=1 SV=4	3	9.77002	10.8174	9.81076	10.8856	9.38347	11.235	9.43118	9.72011	9.75966	10.5784	9.12587	10.4486	10.4519	9.23228	9.13623	10.2136		0.946978	1.0485	0.950927	1.05511	0.909512	1.08897	0.914136	0.942141	0.945974	1.02533	0.884543	1.01275	1.01307	0.894857	0.885548	0.989969			0.80446	1	-0.0870103		0.495211	0.746685	-0.0636955		0.162375
177	sp|Q86V81|THOC4_HUMAN	Q86V81	ALYREF	THO complex subunit 4 OS=Homo sapiens OX=9606 GN=ALYREF PE=1 SV=3	2	9.72331	9.88087	10.9328	9.45518	10.1939	10.2868	9.93148	10.1119	11.6059	9.0712	9.65486	9.91784	10.0776	9.87584	9.80131	9.47925		0.964729	0.980361	1.08473	0.938125	1.01142	1.02064	0.985382	1.00329	1.15151	0.900027	0.957937	0.98403	0.99988	0.979863	0.972468	0.940513			0.0354001	1	-0.00674898		0.571094	0.801703	-0.0390241		0.207766
178	sp|Q9C0C7|AMRA1_HUMAN	Q9C0C7	AMBRA1	Activating molecule in BECN1-regulated autophagy protein 1 OS=Homo sapiens OX=9606 GN=AMBRA1 PE=1 SV=2	1	8.67711	13.2005	10.3895	8.37153	9.51115	9.9737	11.6424	10.1648	6.62387	9.74514	11.3467	7.99164	9.58556	9.73149	10.9738	12.0712		0.865928	1.31734	1.03682	0.835434	0.949161	0.995321	1.16185	1.01439	0.661026	0.972512	1.13234	0.797522	0.956587	0.97115	1.09512	1.20464			0.0620659	1	-0.0305891		0.0136601	0.974887	0.00567394		0.0736104
179	sp|Q6DCA0|AMERL_HUMAN	Q6DCA0	AMMECR1L	AMMECR1-like protein OS=Homo sapiens OX=9606 GN=AMMECR1L PE=1 SV=1	1	8.89848	10.2128	9.3414	12.0865	9.75938	11.014	10.7683	9.56997	9.39305	8.50358	9.79509	10.8602	9.92709	9.6921	9.83706	10.3409		0.870798	0.999416	0.914142	1.18278	0.955045	1.07782	1.05378	0.936509	0.919196	0.832153	0.958539	1.06278	0.971457	0.948461	0.962647	1.01195			0.493918	1	-0.0886154		0.0513981	0.953415	-0.0102308		0.605427
180	sp|Q8IY45|AMN1_HUMAN	Q8IY45	AMN1	Protein AMN1 homolog OS=Homo sapiens OX=9606 GN=AMN1 PE=1 SV=4	1	9.45241	7.43514	10.1213	11.8634	9.69052	10.2267	11.7038	9.55888	11.3871	10.8942	9.30375	8.99948	10.4179	9.63286	9.98647	9.32611		0.964703	0.758823	1.03297	1.21077	0.989005	1.04373	1.19448	0.975569	1.16215	1.11185	0.949532	0.918478	1.06324	0.98312	1.01921	0.951814			0.488304	1	0.113806		0.0419696	0.953006	-0.0112216		0.80307
181	sp|Q4VCS5|AMOT_HUMAN	Q4VCS5	AMOT	Angiomotin OS=Homo sapiens OX=9606 GN=AMOT PE=1 SV=1	11	10.0933	9.96626	9.92352	9.62209	9.91054	10.3389	9.91893	9.90112	9.71315	10.5287	9.95644	9.80369	10.2182	9.74428	10.2268	10.1341		1.01178	0.999047	0.994764	0.964547	0.993462	1.0364	0.994303	0.992518	0.973676	1.05543	0.998064	0.982752	1.0243	0.976796	1.02517	1.01587			0.0121435	1	0.000904149		0.0460509	0.982067	0.00289862		0.0272845
182	sp|Q8IY63|AMOL1_HUMAN	Q8IY63	AMOTL1	Angiomotin-like protein 1 OS=Homo sapiens OX=9606 GN=AMOTL1 PE=1 SV=1	1	11.2105	10.2713	6.36885	7.41832	12.1129	9.49329	8.72061	8.72185	9.45182	12.2838	10.6514	11.4433	11.1074	9.36425	9.50377	11.8767		1.18264	1.08356	0.671876	0.78259	1.27784	1.00149	0.919974	0.920104	0.997112	1.29587	1.12366	1.2072	1.17177	0.987875	1.00259	1.25292			0.209899	1	0.0921973		0.552411	0.713543	0.193695		0.38164
183	sp|Q01433|AMPD2_HUMAN	Q01433	AMPD2	AMP deaminase 2 OS=Homo sapiens OX=9606 GN=AMPD2 PE=1 SV=3	9	9.88782	9.77864	9.49183	10.2171	9.70555	10.7147	10.2733	9.34089	10.5819	10.2134	9.85921	9.42363	10.1578	10.6747	9.65287	10.0267		0.992161	0.981206	0.952427	1.02521	0.973871	1.07513	1.03084	0.937281	1.06181	1.02483	0.98929	0.945584	1.01925	1.07112	0.968585	1.00609			0.088183	1	0.00955965		0.0118079	0.991267	-0.00142674		0.0888848
184	sp|P49418|AMPH_HUMAN	P49418	AMPH	Amphiphysin OS=Homo sapiens OX=9606 GN=AMPH PE=1 SV=1	3	9.52525	9.63624	10.2409	10.5051	10.2116	11.0804	9.01494	9.54674	9.04083	9.18359	9.03552	11.4916	9.91671	10.5899	11.1432	9.83755		0.933857	0.944739	1.00402	1.02992	1.00114	1.08632	0.883826	0.935964	0.886364	0.900361	0.885843	1.12664	0.972235	1.03824	1.09248	0.964475			2.68545	1	-0.155833		0.430249	0.774496	0.0497917		2.20462
185	sp|Q86W34|AMZ2_HUMAN	Q86W34	AMZ2	Archaemetzincin-2 OS=Homo sapiens OX=9606 GN=AMZ2 PE=1 SV=2	3	10.8696	9.8044	10.2802	9.56496	9.49865	10.1779	10.5141	9.63694	10.5898	9.68277	9.47081	9.73746	9.85557	10.1992	10.6623	9.45525		1.08342	0.977253	1.02468	0.953386	0.946777	1.01448	1.04799	0.960561	1.05554	0.965129	0.944002	0.97058	0.982353	1.01661	1.06276	0.942451			0.084752	1	-0.0107059		0.0973842	0.947052	-0.0112502		0.00398661
186	sp|Q9H1A4|APC1_HUMAN	Q9H1A4	ANAPC1	Anaphase-promoting complex subunit 1 OS=Homo sapiens OX=9606 GN=ANAPC1 PE=1 SV=1	7	9.13993	9.58284	9.99684	9.39946	9.32969	9.82355	10.0737	10.2729	9.95831	10.2865	10.0902	10.6589	10.323	10.2206	10.4084	10.4352		0.957524	1.00392	1.0473	0.984712	0.977403	1.02914	1.05535	1.07621	1.04326	1.07764	1.05708	1.11665	1.08147	1.07074	1.09041	1.09322			2.33617	1	0.0842998		3.19233	0.720756	0.121236		1.75597
187	sp|Q9UJX6|ANC2_HUMAN	Q9UJX6	ANAPC2	Anaphase-promoting complex subunit 2 OS=Homo sapiens OX=9606 GN=ANAPC2 PE=1 SV=1	8	9.81571	9.72014	9.8772	10.2894	9.72202	9.55706	9.2587	10.3485	10.7053	9.82429	9.77772	10.9035	10.3308	9.9985	10.2951	9.57618		0.998521	0.988799	1.00478	1.0467	0.98899	0.972209	0.941858	1.05272	1.08901	0.999394	0.994656	1.10917	1.05092	1.01712	1.04729	0.974154			0.178573	1	0.0178803		0.791445	0.764019	0.0509957		0.303619
188	sp|Q9UJX5|APC4_HUMAN	Q9UJX5	ANAPC4	Anaphase-promoting complex subunit 4 OS=Homo sapiens OX=9606 GN=ANAPC4 PE=1 SV=2	7	10.3247	9.32231	9.28216	10.0066	10.0433	9.39989	9.65052	10.4291	10.0231	10.2606	10.5963	10.5261	9.43326	10.0492	10.5919	10.061		1.06114	0.958117	0.95399	1.02844	1.03222	0.96609	0.99185	1.07187	1.03014	1.05455	1.08905	1.08184	0.96952	1.03283	1.0886	1.03404			0.986028	1	0.0645194		0.681712	0.763049	0.0542213		0.103727
189	sp|Q9UJX4|APC5_HUMAN	Q9UJX4	ANAPC5	Anaphase-promoting complex subunit 5 OS=Homo sapiens OX=9606 GN=ANAPC5 PE=1 SV=2	6	8.62699	9.309	10.3308	10.6385	9.94179	8.88235	11.0824	10.0737	9.30547	9.19782	10.4426	10.8115	9.72987	11.0458	10.383	10.1983		0.89663	0.967513	1.07371	1.1057	1.03328	0.92317	1.15183	1.04699	0.967147	0.955958	1.08534	1.12368	1.01126	1.14802	1.07913	1.05995			0.361454	1	0.0563715		1.12143	0.726693	0.115459		0.45053
190	sp|Q9UJX3|APC7_HUMAN	Q9UJX3	ANAPC7	Anaphase-promoting complex subunit 7 OS=Homo sapiens OX=9606 GN=ANAPC7 PE=1 SV=5	9	9.92433	9.52607	10.0661	10.0647	9.81011	9.51133	9.77794	9.95183	10.4516	10.1727	10.3731	10.1361	10.0017	9.91371	9.9207	10.3981		1.01092	0.970354	1.02537	1.02522	0.999288	0.968853	0.996011	1.01372	1.06463	1.03622	1.05663	1.03249	1.0188	1.00984	1.01055	1.05918			1.12155	1	0.0444782		0.997525	0.825497	0.0331512		0.209238
191	sp|Q5VTE6|ANGE2_HUMAN	Q5VTE6	ANGEL2	Protein angel homolog 2 OS=Homo sapiens OX=9606 GN=ANGEL2 PE=1 SV=1	2	10.0722	9.60803	10.2438	10.3737	9.69592	9.75812	10.3043	10.7254	10.0074	9.87956	10.1403	9.99435	10.0701	9.45829	9.8218	9.84672		1.0114	0.964794	1.02864	1.04168	0.973619	0.979865	1.03471	1.077	1.0049	0.99206	1.01824	1.00359	1.01119	0.949757	0.986259	0.988762			0.635669	1	0.0332499		0.47927	0.891891	-0.0215662		1.19118
192	tr|H0Y933|H0Y933_HUMAN	H0Y933	ANK2	Isoform of Q01484, Ankyrin 2 OS=Homo sapiens OX=9606 GN=ANK2 PE=1 SV=2	5	9.9762	9.66223	10.2514	10.4988	10.1294	9.79649	9.05303	10.5296	9.10194	11.2299	10.46	10.4813	10.0812	10.135	9.3853	9.22818		0.992417	0.961184	1.0198	1.0444	1.00766	0.97454	0.900582	1.04747	0.905447	1.11714	1.04054	1.04266	1.00287	1.00821	0.933636	0.918005			0.0235636	1	-0.00443207		0.387613	0.840265	-0.0329897		0.155972
193	sp|Q12955|ANK3_HUMAN	Q12955	ANK3	Ankyrin-3 OS=Homo sapiens OX=9606 GN=ANK3 PE=1 SV=3	5	9.68356	11.0972	10.224	10.1988	10.5185	9.8956	10.3963	10.173	9.19569	9.09251	10.784	9.48183	9.6703	9.30595	10.2942	9.98855		0.942933	1.08059	0.995556	0.993106	1.02424	0.963581	1.01233	0.990594	0.895427	0.885379	1.05009	0.923289	0.941641	0.906164	1.00239	0.972631			0.41996	1	-0.0536203		1.07181	0.712262	-0.0790256		0.180992
194	sp|Q9P2R3|ANFY1_HUMAN	Q9P2R3	ANKFY1	Rabankyrin-5 OS=Homo sapiens OX=9606 GN=ANKFY1 PE=1 SV=2	9	9.84126	10.2133	9.56106	10.0594	9.87519	10.4437	10.0847	10.2272	10.2722	9.89175	10.048	9.87663	10.0606	9.86747	9.87184	9.80566		0.984225	1.02143	0.956202	1.00605	0.987619	1.04448	1.00857	1.02283	1.02732	0.989275	1.0049	0.987763	1.00617	0.986847	0.987284	0.980665			0.232505	1	0.012702		0.390375	0.915687	-0.0186356		1.46186
195	sp|Q8IWZ3-6|ANKH1_HUMAN	Q8IWZ3-6	ANKHD1	Isoform of Q8IWZ3, Isoform 6 of Ankyrin repeat and KH domain-containing protein 1 OS=Homo sapiens OX=9606 GN=ANKHD1	6	8.95603	10.0521	10.5973	10.1564	9.91064	10.5373	8.88969	10.3547	10.4373	9.9225	10.1346	10.326	10.237	9.75097	10.0622	9.67525		0.892482	1.00171	1.05604	1.0121	0.987611	1.05006	0.885871	1.03186	1.04009	0.988792	1.00993	1.029	1.02013	0.971699	1.00272	0.964154			0.109185	1	-0.0157108		0.0573121	0.971634	-0.00613101		0.0760168
196	sp|Q86XL3|ANKL2_HUMAN	Q86XL3	ANKLE2	Ankyrin repeat and LEM domain-containing protein 2 OS=Homo sapiens OX=9606 GN=ANKLE2 PE=1 SV=4	1	10.4943	10.4451	11.6235	9.40429	8.96241	9.71405	9.74735	10.4868	8.77616	7.67132	8.14739	9.79736	9.47775	10.5847	11.8698	12.7978		1.03829	1.03342	1.15001	0.930448	0.886729	0.961095	0.964389	1.03755	0.868301	0.75899	0.806092	0.969337	0.937716	1.04723	1.17438	1.2662			0.950976	1	-0.180033		0.465408	0.708429	0.101202		1.36385
197	sp|Q8IV38|ANKY2_HUMAN	Q8IV38	ANKMY2	Ankyrin repeat and MYND domain-containing protein 2 OS=Homo sapiens OX=9606 GN=ANKMY2 PE=1 SV=1	3	10.3157	8.84194	8.74171	10.0049	10.6737	10.7023	7.99626	9.09381	10.9794	10.4727	10.4524	9.48447	11.3277	10.3609	10.2672	10.2849		1.04409	0.89493	0.884785	1.01264	1.08033	1.08322	0.809335	0.920423	1.11128	1.05999	1.05793	0.959963	1.14653	1.04867	1.03919	1.04098			0.0704122	1	-0.0194586		0.437819	0.747516	0.0646993		0.392454
198	sp|Q6UB99|ANR11_HUMAN	Q6UB99	ANKRD11	Ankyrin repeat domain-containing protein 11 OS=Homo sapiens OX=9606 GN=ANKRD11 PE=1 SV=3	1	9.8769	9.77619	10.8943	9.09496	8.73546	8.47863	9.69337	10.2301	10.9787	9.30536	10.7151	10.7893	12.9213	9.24159	11.0372	8.23139		1.0423	1.03167	1.14966	0.959782	0.921844	0.894742	1.02293	1.07958	1.15858	0.981986	1.13076	1.13859	1.36357	0.975256	1.16474	0.868651			0.759723	1	0.10358		0.448564	0.708619	0.123971		0.0601139
199	sp|Q8IZ07|AN13A_HUMAN	Q8IZ07	ANKRD13A	Ankyrin repeat domain-containing protein 13A OS=Homo sapiens OX=9606 GN=ANKRD13A PE=1 SV=3	3	10.2891	10.347	8.62428	10.6683	10.7653	10.959	10.4805	10.7768	8.90553	9.67843	8.87359	9.32726	10.5148	10.1618	10.0451	9.58313		1.00132	1.00696	0.839305	1.03822	1.04767	1.06652	1.01995	1.04878	0.866675	0.941893	0.863567	0.907717	1.02329	0.988934	0.977578	0.932619			0.46905	1	-0.0799312		0.362334	0.773603	-0.0510282		0.16737
200	sp|O75179|ANR17_HUMAN	O75179	ANKRD17	Ankyrin repeat domain-containing protein 17 OS=Homo sapiens OX=9606 GN=ANKRD17 PE=1 SV=3	12	10.427	10.2099	9.92181	10.006	9.36796	9.55709	10.8731	10.4522	10.0598	9.80225	9.77454	9.55282	10.1861	10.0753	9.49094	10.2433		1.05164	1.02975	1.00069	1.00918	0.944831	0.963907	1.09663	1.05418	1.01461	0.988633	0.985838	0.963476	1.02735	1.01618	0.957235	1.03312			0.423936	1	0.0366499		0.0481827	0.972725	-0.00485217		0.494377
201	sp|O15084|ANR28_HUMAN	O15084	ANKRD28	Serine/threonine-protein phosphatase 6 regulatory ankyrin repeat subunit A OS=Homo sapiens OX=9606 GN=ANKRD28 PE=1 SV=5	9	9.36966	9.71647	9.52529	10.6059	9.88301	8.93022	10.6879	10.4611	9.71604	10.0269	10.2514	10.4953	10.41	10.0869	9.98045	9.85347		0.968765	1.00462	0.984857	1.09658	1.02184	0.92333	1.10506	1.08161	1.00458	1.03672	1.05994	1.08515	1.07633	1.04292	1.03192	1.01879			1.06018	1	0.0790634		0.984227	0.728792	0.069083		0.131825
202	sp|Q9ULJ7|ANR50_HUMAN	Q9ULJ7	ANKRD50	Ankyrin repeat domain-containing protein 50 OS=Homo sapiens OX=9606 GN=ANKRD50 PE=1 SV=4	3	9.6662	9.81779	10.2651	9.07936	9.66096	10.2493	9.34219	11.3596	9.95211	9.47126	10.3594	11.0339	10.2605	10.1493	10.2695	9.06365		0.987377	1.00286	1.04855	0.927433	0.986841	1.04694	0.954281	1.16035	1.01658	0.967464	1.05819	1.12708	1.04809	1.03672	1.049	0.925828			0.284614	1	0.039242		0.40158	0.776814	0.0469939		0.040578
203	sp|Q8NB46|ANR52_HUMAN	Q8NB46	ANKRD52	Serine/threonine-protein phosphatase 6 regulatory ankyrin repeat subunit C OS=Homo sapiens OX=9606 GN=ANKRD52 PE=1 SV=3	2	9.87406	9.50054	10.1429	10.838	10.3278	8.72027	10.2554	9.99874	9.86539	10.2418	10.8057	9.92058	9.69476	9.83347	9.8838	10.0968		0.997319	0.959592	1.02447	1.09468	1.04315	0.880782	1.03583	1.00991	0.996443	1.03446	1.09142	1.00202	0.979209	0.993219	0.998302	1.01981			0.449154	1	0.0474304		0.0246348	0.982172	-0.00319652		1.11464
204	sp|Q92625|ANS1A_HUMAN	Q92625	ANKS1A	Ankyrin repeat and SAM domain-containing protein 1A OS=Homo sapiens OX=9606 GN=ANKS1A PE=1 SV=4	7	9.68348	8.86994	11.0479	9.86318	10.1329	10.6515	10.2196	9.72645	9.94635	8.59993	10.5928	10.7144	9.54601	10.0564	10.0761	10.2731		0.964348	0.88333	1.10022	0.982244	1.0091	1.06075	1.01774	0.968627	0.990526	0.85644	1.05491	1.06701	0.950658	1.00148	1.00345	1.02307			0.220999	1	-0.0355484		0.0849383	0.947036	0.0113698		0.358091
205	sp|Q9H8Y5|ANKZ1_HUMAN	Q9H8Y5	ANKZF1	tRNA endonuclease ANKZF1 OS=Homo sapiens OX=9606 GN=ANKZF1 PE=1 SV=1	3	9.50164	9.20451	10.2148	10.5144	9.53883	9.71959	9.09941	9.7498	10.8579	9.44204	11.1378	9.99474	10.6019	9.90059	10.4223	10.0999		0.97131	0.940936	1.04421	1.07484	0.975112	0.993591	0.930192	0.996678	1.10995	0.965217	1.13856	1.02172	1.08378	1.01209	1.06543	1.03246			0.221566	1	0.0340499		1.0064	0.749355	0.0575885		0.150195
206	sp|Q9NQW6|ANLN_HUMAN	Q9NQW6	ANLN	Anillin OS=Homo sapiens OX=9606 GN=ANLN PE=1 SV=2	7	10.1126	9.81498	10.1958	9.72091	9.36739	9.82489	11.4214	9.80079	9.72424	9.77781	9.8339	10.2117	10.1427	10.1434	9.80486	10.1027		1.02776	0.997516	1.03622	0.987956	0.952027	0.998523	1.16078	0.996074	0.988294	0.993739	0.999439	1.03783	1.03082	1.0309	0.996488	1.02676			0.291922	1	0.0341363		0.778228	0.839037	0.0311195		0.0219421
207	sp|P39687|AN32A_HUMAN	P39687	ANP32A	Acidic leucine-rich nuclear phosphoprotein 32 family member A OS=Homo sapiens OX=9606 GN=ANP32A PE=1 SV=1	9	10.2195	9.37827	9.85205	10.2281	10.1373	11.0235	10.7089	9.55626	9.86066	9.7831	9.65448	9.21492	9.68552	10.3373	9.8935	10.4667		1.00786	0.9249	0.971624	1.00871	0.999754	1.08716	1.05613	0.942453	0.972473	0.964824	0.95214	0.908789	0.955201	1.01948	0.975712	1.03224			0.377201	1	-0.0351134		0.342768	0.827887	-0.0357882		0.00494422
208	sp|Q92688|AN32B_HUMAN	Q92688	ANP32B	Acidic leucine-rich nuclear phosphoprotein 32 family member B OS=Homo sapiens OX=9606 GN=ANP32B PE=1 SV=1	14	9.96308	10.463	9.8717	9.58264	9.96833	10.051	10.5935	9.64095	10.2212	10.3414	9.5403	9.79477	10.3108	10.1001	9.71451	9.84274		0.997976	1.04805	0.988824	0.959868	0.998503	1.00678	1.06112	0.96571	1.02383	1.03588	0.955627	0.981117	1.03281	1.0117	0.973078	0.985923			0.0835884	1	0.00848409		0.120361	0.955355	-0.00859173		0.193654
209	sp|Q9BTT0|AN32E_HUMAN	Q9BTT0	ANP32E	Acidic leucine-rich nuclear phosphoprotein 32 family member E OS=Homo sapiens OX=9606 GN=ANP32E PE=1 SV=1	10	9.41564	9.293	10.0044	10.3902	10.7452	9.49696	10.8641	9.97009	9.95743	10.9706	9.69809	9.77584	9.89872	9.74416	9.87691	9.89865		0.951949	0.93955	1.01148	1.05048	1.08637	0.960171	1.09839	1.00801	1.00673	1.10916	0.980506	0.988367	1.00079	0.985164	0.998585	1.00078			0.524109	1	0.0547029		0.108831	0.954189	-0.00982917		0.80201
210	sp|P04083|ANXA1_HUMAN	P04083	ANXA1	Annexin A1 OS=Homo sapiens OX=9606 GN=ANXA1 PE=1 SV=2	10	10.6311	9.78033	9.71509	10.2851	9.73579	9.63516	10.2084	9.56292	9.69301	10.2265	9.78086	10.7852	10.279	9.62831	10.2818	9.77143		1.06698	0.981589	0.975042	1.03225	0.977119	0.967019	1.02455	0.959769	0.972826	1.02637	0.981642	1.08244	1.03163	0.966332	1.03192	0.980696			0.157838	1	-0.0126078		0.25418	0.896906	0.0220722		0.469396
211	sp|P50995|ANX11_HUMAN	P50995	ANXA11	Annexin A11 OS=Homo sapiens OX=9606 GN=ANXA11 PE=1 SV=1	11	9.9183	9.98831	10.3104	10.3791	10.3198	9.71315	10.3711	9.8469	9.98021	10.6734	9.9503	9.98779	9.66188	9.56362	10.1215	9.21418		0.981538	0.988467	1.02034	1.02714	1.02127	0.961236	1.02635	0.974473	0.987665	1.05627	0.984705	0.988415	0.956163	0.946438	1.00164	0.911856			0.0712792	1	0.00531729		1.26541	0.733518	-0.0621854		1.17309
212	sp|P07355|ANXA2_HUMAN	P07355	ANXA2	Annexin A2 OS=Homo sapiens OX=9606 GN=ANXA2 PE=1 SV=2	20	10.5353	9.82915	9.39582	9.9631	10.2896	10.1836	10.2429	10.1991	10.0225	10.5286	10.0879	9.58761	9.85114	9.80285	9.58102	9.89974		1.05009	0.979705	0.936514	0.993057	1.0256	1.01503	1.02095	1.01658	0.998978	1.04942	1.0055	0.955631	0.981897	0.977084	0.954973	0.986741			0.37068	1	0.0239651		0.833023	0.774982	-0.0455284		2.39904
213	sp|P12429|ANXA3_HUMAN	P12429	ANXA3	Annexin A3 OS=Homo sapiens OX=9606 GN=ANXA3 PE=1 SV=3	6	9.14409	9.34812	9.5212	9.19453	10.5758	9.04537	11.7885	9.76261	9.86551	9.93673	10.44	10.7708	10.0283	10.0428	10.0701	10.4656		0.96543	0.986972	1.00525	0.970756	1.11659	0.955007	1.24463	1.03073	1.0416	1.04912	1.10225	1.13718	1.05878	1.06032	1.0632	1.10496			1.10208	1	0.12468		1.65963	0.72985	0.114709		0.0654736
214	sp|P09525|ANXA4_HUMAN	P09525	ANXA4	Annexin A4 OS=Homo sapiens OX=9606 GN=ANXA4 PE=1 SV=4	7	10.2767	9.91087	10.3884	10.1843	10.763	10.0399	9.82182	9.1488	9.9367	10.2591	9.96234	9.73189	9.93404	9.77044	9.95284	9.9189		1.00158	0.965923	1.01247	0.992567	1.04897	0.978495	0.957244	0.891651	0.968441	0.999864	0.970939	0.948479	0.968181	0.952237	0.970013	0.966705			1.09398	1	-0.065921		1.89762	0.732141	-0.0610517		0.0595982
215	sp|P08758|ANXA5_HUMAN	P08758	ANXA5	Annexin A5 OS=Homo sapiens OX=9606 GN=ANXA5 PE=1 SV=2	15	10.0847	9.96366	10.0959	9.94068	10.1612	8.97929	9.88572	10.1335	10.2278	10.1662	9.98505	10.1123	10.1512	9.9041	10.3298	9.87888		1.02165	1.0094	1.0228	1.00707	1.02941	0.909672	1.0015	1.0266	1.03616	1.02992	1.01156	1.02445	1.02839	1.00336	1.04649	1.00081			0.413664	1	0.0284344		0.371701	0.866454	0.0263552		0.0499846
216	sp|P08133|ANXA6_HUMAN	P08133	ANXA6	Annexin A6 OS=Homo sapiens OX=9606 GN=ANXA6 PE=1 SV=3	17	9.93957	10.056	10.6339	9.85577	9.91303	10.4565	9.69877	10.4023	10.2456	10.1964	9.85451	9.59028	9.8056	9.91225	9.93243	9.50711		0.979996	0.991478	1.04845	0.971734	0.977379	1.03096	0.956254	1.02562	1.01017	1.00532	0.971609	0.945557	0.966787	0.977302	0.979292	0.937358			0.178209	1	-0.0117899		1.63155	0.733255	-0.0609093		1.12117
217	sp|P20073|ANXA7_HUMAN	P20073	ANXA7	Annexin A7 OS=Homo sapiens OX=9606 GN=ANXA7 PE=1 SV=3	8	9.96356	9.14901	10.9149	11.1951	10.9457	9.01559	10.4569	9.5354	10.2305	10.5736	10.1625	9.40514	9.88821	9.88594	9.40257	9.27534		0.977077	0.897198	1.07037	1.09785	1.07339	0.884114	1.02545	0.935089	1.00325	1.0369	0.996587	0.922315	0.969687	0.969465	0.922063	0.909586			0.00458484	0.999513	0.000815345		0.787651	0.706687	-0.0907585		1.57978
218	sp|Q10567|AP1B1_HUMAN	Q10567	AP1B1	AP-1 complex subunit beta-1 OS=Homo sapiens OX=9606 GN=AP1B1 PE=1 SV=3	15	9.73671	10.5931	9.8942	9.91231	9.58113	9.92077	10.2148	10.2515	10.3415	9.99188	9.94882	9.82628	9.8524	10.576	9.6323	9.72636		0.979577	1.06573	0.995422	0.997245	0.963926	0.998095	1.02767	1.03137	1.04043	1.00525	1.00092	0.988589	0.991217	1.06402	0.969074	0.978537			0.500201	1	0.0277857		0.0734498	0.96529	-0.00685117		0.589168
219	sp|Q10567-3|AP1B1_HUMAN	Q10567-3	AP1B1	Isoform of Q10567, Isoform C of AP-1 complex subunit beta-1 OS=Homo sapiens OX=9606 GN=AP1B1	1	7.55516	12.4858	9.27351	10.4762	5.95011	15.8835	7.2156	11.6746	6.25225	8.81485	9.13655	12.5045	9.48321	12.7894	13.4683	7.03664		0.735603	1.21567	0.90291	1.02001	0.579328	1.54648	0.702543	1.13669	0.608747	0.858253	0.889575	1.21749	0.923327	1.24523	1.31133	0.685118			0.372606	1	-0.215815		0.200277	0.712678	0.134947		0.764561
220	sp|O43747|AP1G1_HUMAN	O43747	AP1G1	AP-1 complex subunit gamma-1 OS=Homo sapiens OX=9606 GN=AP1G1 PE=1 SV=5	11	9.24914	11.9689	9.61941	9.92192	9.79612	10.3008	10.1992	10.0579	10.0844	10.3222	9.99288	9.69425	9.99996	10.2164	9.32162	9.25494		0.9119	1.18005	0.948405	0.978231	0.965828	1.01558	1.00557	0.991633	0.99425	1.0177	0.985227	0.955784	0.985926	1.00727	0.919046	0.912472			0.00230241	0.999677	0.000394908		0.477538	0.742322	-0.0650855		1.09807
221	sp|O75843|AP1G2_HUMAN	O75843	AP1G2	AP-1 complex subunit gamma-like 2 OS=Homo sapiens OX=9606 GN=AP1G2 PE=1 SV=1	1	8.55131	11.9415	12.1403	11.0446	10.7094	9.38433	10.9411	12.3419	9.86502	7.05245	9.56285	10.9695	8.93282	10.5507	7.69653	8.31558		0.804557	1.12353	1.14223	1.03914	1.00761	0.882933	1.0294	1.1612	0.928158	0.663536	0.899728	1.03207	0.840452	0.992674	0.724134	0.782378			0.296352	1	-0.110601		0.818455	0.694588	-0.200208		0.217723
222	sp|Q9BXS5|AP1M1_HUMAN	Q9BXS5	AP1M1	AP-1 complex subunit mu-1 OS=Homo sapiens OX=9606 GN=AP1M1 PE=1 SV=3	16	10.0068	10.1085	9.80986	9.65473	9.9567	9.69168	10.3542	10.6019	9.58653	10.2355	9.92624	9.86941	10.2586	9.93088	10.0621	9.94638		1.01371	1.02403	0.993768	0.978053	1.00864	0.981796	1.04891	1.07401	0.971144	1.03689	1.00556	0.999801	1.03923	1.00603	1.01932	1.0076			0.557252	1	0.0352593		0.393961	0.921002	0.0164016		0.280656
223	sp|P61966|AP1S1_HUMAN	P61966	AP1S1	AP-1 complex subunit sigma-1A OS=Homo sapiens OX=9606 GN=AP1S1 PE=1 SV=1	5	9.61342	9.84467	9.80614	10.3129	9.80418	8.40997	9.73083	10.9323	9.31183	10.9413	10.3187	10.2725	10.0883	9.56457	10.299	10.7494		0.998083	1.02209	1.01809	1.07071	1.01789	0.873139	1.01027	1.13501	0.966771	1.13595	1.0713	1.06651	1.04738	0.993011	1.06926	1.11602			0.704886	1	0.0862922		0.840551	0.716122	0.0794493		0.0450382
224	sp|P56377|AP1S2_HUMAN	P56377	AP1S2	AP-1 complex subunit sigma-2 OS=Homo sapiens OX=9606 GN=AP1S2 PE=1 SV=1	5	9.46173	9.66074	9.83687	9.93107	10.9208	9.72186	9.22912	10.4459	9.02713	10.0927	9.49728	10.8646	10.7537	9.55325	10.549	10.4543		0.953595	0.973651	0.991403	1.0009	1.10064	0.979812	0.930151	1.05278	0.909794	1.01718	0.957177	1.09498	1.0838	0.962818	1.06318	1.05363			0.379692	1	-0.0424143		0.826823	0.730396	0.0684852		1.21101
225	sp|O95782|AP2A1_HUMAN	O95782	AP2A1	AP-2 complex subunit alpha-1 OS=Homo sapiens OX=9606 GN=AP2A1 PE=1 SV=3	8	9.69964	9.94745	9.6602	10.1018	9.46728	9.29544	9.82621	10.2429	9.57254	10.1292	10.4403	10.5577	9.95718	11.0092	10.4884	9.60449		1.00045	1.02601	0.996378	1.04193	0.976481	0.958757	1.0135	1.05648	0.987338	1.04475	1.07684	1.08895	1.02701	1.13552	1.0818	0.990633			0.884189	1	0.0476786		1.15666	0.711023	0.0851982		0.415487
226	sp|O94973|AP2A2_HUMAN	O94973	AP2A2	AP-2 complex subunit alpha-2 OS=Homo sapiens OX=9606 GN=AP2A2 PE=1 SV=2	6	9.57465	14.4897	9.72578	9.93099	9.5195	9.96529	10.0492	9.69412	10.036	9.4597	10.1264	9.58213	9.37698	9.68784	9.32005	9.46169		0.908901	1.37547	0.923248	0.942728	0.903666	0.945984	0.953949	0.920243	0.952695	0.897989	0.961281	0.909611	0.890137	0.919647	0.884733	0.898179			0.332026	1	-0.07953		0.648542	0.727807	-0.138291		1.5411
227	sp|P63010|AP2B1_HUMAN	P63010	AP2B1	AP-2 complex subunit beta OS=Homo sapiens OX=9606 GN=AP2B1 PE=1 SV=1	3	10.1384	9.83258	9.60773	9.83596	8.77553	10.5341	9.0429	11.3665	9.38666	10.7388	10.0518	10.2616	10.0796	9.70997	10.5952	10.0428		1.03587	1.00462	0.981644	1.00496	0.896617	1.07629	0.923935	1.16135	0.959058	1.09721	1.02701	1.04845	1.02985	0.992091	1.08253	1.0261			0.243721	1	0.0420477		0.559136	0.774895	0.0481212		0.0325359
228	sp|Q96CW1|AP2M1_HUMAN	Q96CW1	AP2M1	AP-2 complex subunit mu OS=Homo sapiens OX=9606 GN=AP2M1 PE=1 SV=2	4	9.13145	9.39089	9.38327	10.7596	10.0724	10.3802	9.51711	9.94302	9.45596	9.66545	9.80202	10.142	11.0392	10.0886	10.6013	10.6274		0.92677	0.953102	0.952329	1.09202	1.02227	1.05351	0.965912	1.00914	0.959706	0.980967	0.994828	1.02934	1.1204	1.02392	1.07594	1.0786			0.290647	1	-0.0266316		1.13282	0.705654	0.0892152		2.23502
229	sp|P53680|AP2S1_HUMAN	P53680	AP2S1	AP-2 complex subunit sigma OS=Homo sapiens OX=9606 GN=AP2S1 PE=1 SV=2	6	9.53792	10.6151	11.0592	10.7719	8.87794	9.28565	9.86145	9.49484	10.2693	9.954	10.5616	10.0807	10.0426	10.7369	9.7148	9.13615		0.951449	1.0589	1.10321	1.07455	0.885613	0.926284	0.983723	0.947151	1.02441	0.992955	1.05357	1.00559	1.00179	1.07106	0.969094	0.911371			0.00908851	1	0.0015674		0.0743638	0.943844	-0.0132698		0.122144
230	sp|O00203|AP3B1_HUMAN	O00203	AP3B1	AP-3 complex subunit beta-1 OS=Homo sapiens OX=9606 GN=AP3B1 PE=1 SV=3	14	9.68818	10.0639	10.2521	9.6028	9.84216	9.07123	9.9763	9.92284	10.482	9.99806	10.2426	10.4102	10.1034	9.8769	10.3934	10.0739		0.993313	1.03183	1.05113	0.98456	1.0091	0.930059	1.02285	1.01737	1.0747	1.02509	1.05016	1.06734	1.03588	1.01266	1.06562	1.03286			0.884973	1	0.0517067		1.02194	0.750688	0.0570738		0.102989
231	sp|Q13367|AP3B2_HUMAN	Q13367	AP3B2	AP-3 complex subunit beta-2 OS=Homo sapiens OX=9606 GN=AP3B2 PE=1 SV=2	2	10.1413	9.28551	10.2062	10.5463	9.49163	8.32736	10.0737	11.7137	8.67211	9.45797	9.78212	10.8636	10.1785	9.88966	10.6641	10.7063		1.04913	0.960599	1.05584	1.09103	0.981922	0.861477	1.04214	1.21179	0.897142	0.97844	1.01197	1.12385	1.05297	1.0231	1.10322	1.10759			0.154794	1	0.0345976		1.10778	0.724957	0.113073		0.464285
232	sp|O14617|AP3D1_HUMAN	O14617	AP3D1	AP-3 complex subunit delta-1 OS=Homo sapiens OX=9606 GN=AP3D1 PE=1 SV=1	11	9.59727	9.14803	9.87475	9.76298	10.311	9.4555	9.74723	10.1828	10.222	10.7427	9.78857	9.71481	10.5416	10.0925	10.4323	10.386		0.990268	0.943914	1.0189	1.00737	1.06391	0.97564	1.00574	1.05069	1.05473	1.10845	1.01001	1.0024	1.0877	1.04137	1.07643	1.07165			0.968145	1	0.0619461		1.35181	0.717861	0.074572		0.139239
233	sp|Q9Y2T2|AP3M1_HUMAN	Q9Y2T2	AP3M1	AP-3 complex subunit mu-1 OS=Homo sapiens OX=9606 GN=AP3M1 PE=1 SV=1	6	10.4128	9.91819	10.1116	10.458	10.4218	8.82254	10.8309	10.3912	9.87537	10.1391	10.3387	9.70191	9.77524	9.84602	9.97524	8.98153		1.03877	0.989429	1.00872	1.04328	1.03967	0.880129	1.08048	1.03661	0.985158	1.01147	1.03138	0.967853	0.975169	0.98223	0.995121	0.895989			0.403045	1	0.0401545		0.585694	0.759197	-0.0567625		1.64126
234	sp|Q92572|AP3S1_HUMAN	Q92572	AP3S1	AP-3 complex subunit sigma-1 OS=Homo sapiens OX=9606 GN=AP3S1 PE=1 SV=1	4	9.99412	9.54383	10.0482	10.0421	10.6023	10.7306	9.50342	8.81813	9.09148	10.2885	9.97471	9.92003	10.6343	9.63251	10.5437	10.6321		0.983655	0.939336	0.988976	0.988377	1.04352	1.05614	0.935358	0.86791	0.894815	1.01263	0.981745	0.976363	1.04666	0.948064	1.03775	1.04645			1.07726	1	-0.095736		0.112938	0.946561	0.0114847		1.15894
235	sp|Q9UPM8|AP4E1_HUMAN	Q9UPM8	AP4E1	AP-4 complex subunit epsilon-1 OS=Homo sapiens OX=9606 GN=AP4E1 PE=1 SV=2	1	9.83989	8.64243	12.7373	9.62663	7.61954	7.43741	9.44092	7.54881	10.5687	11.0762	11.5292	13.2494	10.1672	9.48385	9.53857	11.494		1.0561	0.927578	1.36707	1.03321	0.817793	0.798245	1.01328	0.810202	1.13432	1.18879	1.23741	1.42203	1.09123	1.01789	1.02376	1.23364			0.303464	1	0.112343		0.773003	0.688836	0.219431		0.32569
236	sp|O00189|AP4M1_HUMAN	O00189	AP4M1	AP-4 complex subunit mu-1 OS=Homo sapiens OX=9606 GN=AP4M1 PE=1 SV=2	1	8.04428	11.2507	12.6531	11.8982	12.0338	7.2276	6.56194	12.2856	10.6343	8.22693	11.1654	7.88155	12.8574	10.0429	6.91357	10.3228		0.764814	1.06967	1.203	1.13123	1.14412	0.687169	0.62388	1.16806	1.01107	0.78218	1.06156	0.749343	1.22242	0.954831	0.657312	0.981444			0.211001	1	-0.112682		0.274381	0.703901	-0.137384		0.0378733
237	sp|Q9Y587|AP4S1_HUMAN	Q9Y587	AP4S1	AP-4 complex subunit sigma-1 OS=Homo sapiens OX=9606 GN=AP4S1 PE=1 SV=1	1	9.58186	10.8019	9.93587	10.4483	10.0351	9.85081	10.6067	9.1803	8.08896	9.64253	10.3022	10.2009	10.365	10.5561	10.5348	9.86869		0.947858	1.06854	0.982877	1.03357	0.992691	0.974463	1.04924	0.908135	0.800177	0.953859	1.01912	1.00909	1.02533	1.04423	1.04213	0.976232			0.547989	1	-0.0882174		0.315702	0.881117	0.0241303		0.74544
238	sp|O43299|AP5Z1_HUMAN	O43299	AP5Z1	AP-5 complex subunit zeta-1 OS=Homo sapiens OX=9606 GN=AP5Z1 PE=1 SV=2	1	10.4083	8.96371	6.26909	7.15687	5.45421	13.7879	8.73716	7.57976	9.36906	8.03518	5.66219	17.6253	18.5845	7.22751	11.8412	13.298		1.20003	1.03348	0.722799	0.825157	0.628847	1.58969	1.00736	0.873914	1.08021	0.926422	0.652826	2.03212	2.14272	0.833301	1.36524	1.5332			0.144534	1	-0.0899508		1.14304	0.4205	0.653303		1.4573
239	sp|O14727|APAF_HUMAN	O14727	APAF1	Apoptotic protease-activating factor 1 OS=Homo sapiens OX=9606 GN=APAF1 PE=1 SV=2	1	10.2474	11.1804	10.2986	7.82294	9.09055	7.65791	9.37245	10.6726	8.408	9.64243	9.81403	11.1538	10.0833	9.72847	11.2351	13.5921		1.09212	1.19156	1.09759	0.833739	0.968835	0.81615	0.998879	1.13744	0.896091	1.02765	1.04594	1.18873	1.07463	1.03682	1.19739	1.44859			0.129568	1	0.0375452		1.09569	0.719037	0.250172		1.13841
240	sp|Q99767|APBA2_HUMAN	Q99767	APBA2	Amyloid-beta A4 precursor protein-binding family A member 2 OS=Homo sapiens OX=9606 GN=APBA2 PE=1 SV=3	3	9.94669	9.68232	9.52034	10.8977	9.68644	6.78151	9.67215	10.7664	9.71498	10.6121	10.9738	9.76409	10.2067	9.52307	11.0912	11.1605		1.05601	1.02794	1.01074	1.15697	1.02838	0.719969	1.02686	1.14303	1.03141	1.12665	1.16505	1.03662	1.08361	1.01103	1.17752	1.18487			0.685756	1	0.145621		0.652017	0.731254	0.143435		0.0123122
241	sp|O00213|APBB1_HUMAN	O00213	APBB1	Amyloid beta precursor protein binding family B member 1 OS=Homo sapiens OX=9606 GN=APBB1 PE=1 SV=2	1	9.79298	8.33068	9.26096	7.54738	8.23114	10.0885	9.5996	11.4021	9.56653	9.4636	7.72837	9.157	9.40917	9.95676	14.178	16.2872		1.1034	0.938638	1.04346	0.850382	0.927423	1.1367	1.08161	1.28471	1.07788	1.06629	0.870775	1.03174	1.06015	1.12185	1.59747	1.83512			0.398257	1	0.0998489		1.01949	0.929	0.37271		0.683931
242	sp|P25054|APC_HUMAN	P25054	APC	Adenomatous polyposis coli protein OS=Homo sapiens OX=9606 GN=APC PE=1 SV=2	3	10.2423	9.68421	9.66766	10.6705	8.92358	10.1741	8.44158	9.98876	9.49477	9.80937	10.246	10.5961	11.1709	10.6725	10.0904	10.1274		1.03523	0.978823	0.977151	1.07851	0.901944	1.02834	0.853226	1.00961	0.959677	0.991474	1.0356	1.071	1.12909	1.07871	1.01988	1.02361			0.351931	1	-0.047918		1.09368	0.704342	0.0871114		1.31742
243	sp|O95996|APCL_HUMAN	O95996	APC2	Adenomatous polyposis coli protein 2 OS=Homo sapiens OX=9606 GN=APC2 PE=1 SV=1	1	9.58563	11.2452	9.27256	9.55551	8.89329	9.82432	10.5069	9.67917	9.75648	9.35008	10.1652	9.20788	11.0664	10.9884	10.0051	10.898		0.985222	1.15579	0.953044	0.982126	0.914063	1.00975	1.07991	0.994836	1.00278	0.961012	1.04479	0.946396	1.13741	1.1294	1.02834	1.12011			0.158919	1	0.0236719		0.657242	0.702453	0.096808		0.565042
244	sp|P13798|ACPH_HUMAN	P13798	APEH	Acylamino-acid-releasing enzyme OS=Homo sapiens OX=9606 GN=APEH PE=1 SV=4	7	10.2944	11.6497	10.0176	10.0693	9.55115	10.6511	10.1845	10.2583	9.787	9.84403	9.87305	9.12199	9.41787	9.8825	9.43488	9.96257		0.992499	1.12317	0.96581	0.970794	0.92084	1.02689	0.9819	0.989021	0.943579	0.949077	0.951875	0.879464	0.90799	0.952786	0.909631	0.960506			0.56267	1	-0.0546271		1.34683	0.735793	-0.119286		1.16739
245	sp|P27695|APEX1_HUMAN	P27695	APEX1	DNA repair nuclease/redox regulator APEX1 OS=Homo sapiens OX=9606 GN=APEX1 PE=1 SV=2	4	10.8628	8.6712	10.1391	10.1787	9.83132	9.86602	10.3911	10.0508	9.72964	9.78882	10.3178	10.7461	9.82912	9.66824	9.69521	10.2339		1.0945	0.873685	1.02159	1.02558	0.990576	0.994072	1.04698	1.01269	0.98033	0.986293	1.0396	1.08274	0.990354	0.974144	0.976861	1.03114			0.160738	1	0.0187069		0.10295	0.938526	0.0136445		0.0542654
246	sp|Q9BZZ5|API5_HUMAN	Q9BZZ5	API5	Apoptosis inhibitor 5 OS=Homo sapiens OX=9606 GN=API5 PE=1 SV=3	15	9.79747	9.7379	9.94376	9.54205	10.0441	9.54305	10.1159	9.95705	10.4158	9.98926	10.0737	10.1656	10.1331	10.2206	10.0931	10.2276		1.00301	0.996913	1.01799	0.976864	1.02826	0.976965	1.03561	1.01935	1.06632	1.02265	1.03129	1.04069	1.03737	1.04633	1.03327	1.04705			1.48293	1	0.0468431		1.93778	0.749745	0.0538523		0.217203
247	sp|Q96GX9|MTNB_HUMAN	Q96GX9	APIP	Methylthioribulose-1-phosphate dehydratase OS=Homo sapiens OX=9606 GN=APIP PE=1 SV=1	7	10.5693	10.3551	10.4172	10.2722	9.82054	10.2821	9.96195	9.59916	9.96128	10.3768	10.0801	10.0563	9.84603	9.5428	9.7694	9.08983		1.02754	1.00671	1.01275	0.998653	0.954742	0.999611	0.96849	0.933219	0.968425	1.00882	0.979978	0.977661	0.95722	0.92774	0.949771	0.883703			1.01541	1	-0.0442978		1.95912	0.71388	-0.095237		0.903606
248	sp|P04114|APOB_HUMAN	P04114	APOB	Apolipoprotein B-100 OS=Homo sapiens OX=9606 GN=APOB PE=1 SV=3	2	9.9686	9.58542	11.6375	10.6028	10.2567	9.85074	9.36276	9.82953	8.49548	9.05955	9.11512	10.4922	11.0978	9.82403	9.87651	10.9452		0.966233	0.929093	1.128	1.02771	0.994157	0.954809	0.907511	0.952754	0.823448	0.878121	0.883508	1.01698	1.07569	0.952221	0.957307	1.06089			2.08506	1	-0.171243		0.106939	0.934634	0.0149033		2.23588
249	sp|P05067|A4_HUMAN	P05067	APP	Amyloid-beta precursor protein OS=Homo sapiens OX=9606 GN=APP PE=1 SV=3	3	10.1709	9.32591	11.3396	10.0599	10.4793	9.28863	10.2695	9.93549	9.85479	11.4399	10.6499	8.56444	9.76561	9.97621	9.79604	9.08382		1.00595	0.922379	1.12155	0.994979	1.03646	0.918691	1.01571	0.982669	0.974688	1.13147	1.05333	0.847066	0.965867	0.986697	0.968877	0.898435			0.325795	1	0.0431711		0.907799	0.710695	-0.102676		1.4348
250	sp|Q9UKG1|DP13A_HUMAN	Q9UKG1	APPL1	DCC-interacting protein 13-alpha OS=Homo sapiens OX=9606 GN=APPL1 PE=1 SV=1	13	10.1911	10.2164	9.89849	10.2757	10.1456	9.74	10.198	10.4536	10.1273	10.0691	9.84295	9.42063	9.40812	10.4184	9.60818	9.98629		1.01123	1.01375	0.982197	1.01963	1.00672	0.96647	1.01192	1.03728	1.0049	0.999124	0.976686	0.934781	0.933539	1.03378	0.953391	0.990909			0.100117	0.999857	0.00567242		0.737048	0.76459	-0.0501447		0.835043
251	sp|Q8NEU8|DP13B_HUMAN	Q8NEU8	APPL2	DCC-interacting protein 13-beta OS=Homo sapiens OX=9606 GN=APPL2 PE=1 SV=3	2	8.75561	9.3031	11.0038	8.82821	11.3708	9.1648	9.84642	10.6514	7.43254	11.4552	11.0763	9.59077	11.0973	10.9546	10.5153	8.95377		0.899144	0.955367	1.13002	0.906599	1.16771	0.941165	1.01116	1.09383	0.763272	1.17638	1.13746	0.984909	1.13962	1.12497	1.07986	0.919493			0.11527	1	0.0402715		0.333985	0.746063	0.0689896		0.0818184
252	sp|P07741|APT_HUMAN	P07741	APRT	Adenine phosphoribosyltransferase OS=Homo sapiens OX=9606 GN=APRT PE=1 SV=2	10	10.7282	10.2051	10.1653	9.50518	9.34594	10.6031	9.95583	10.3571	9.51863	9.10378	9.61756	9.91747	9.51973	9.5963	10.2695	11.5912		1.06303	1.0112	1.00725	0.94184	0.926062	1.05063	0.986493	1.02625	0.943173	0.902066	0.952976	0.982693	0.943282	0.950868	1.01758	1.14854			0.61171	1	-0.0579967		0.0343673	0.971848	0.00617229		0.484109
253	sp|Q7Z2E3|APTX_HUMAN	Q7Z2E3	APTX	Aprataxin OS=Homo sapiens OX=9606 GN=APTX PE=1 SV=2	2	7.9245	9.08809	11.1063	10.1605	9.48281	10.72	9.79135	8.53187	10.8227	9.95067	9.88622	11.5162	9.01384	10.4017	11.952	9.6512		0.813015	0.932395	1.13946	1.04242	0.972891	1.09982	1.00455	0.875329	1.11036	1.02089	1.01428	1.1815	0.924777	1.06716	1.22622	0.990168			0.0362142	1	0.00917939		0.47824	0.703657	0.104978		0.472864
254	sp|O60306|AQR_HUMAN	O60306	AQR	RNA helicase aquarius OS=Homo sapiens OX=9606 GN=AQR PE=1 SV=4	11	9.49632	9.65438	10.2607	9.72016	9.41665	9.45834	9.9637	10.1832	9.88945	9.54279	10.1767	10.9373	10.0194	9.69139	11.0211	10.5685		0.982267	0.998617	1.06133	1.00542	0.974027	0.978339	1.03061	1.05332	1.02293	0.987074	1.05264	1.13132	1.03637	1.00245	1.13999	1.09317			0.864566	1	0.0389703		1.47269	0.725114	0.106449		0.881218
255	sp|P10398|ARAF_HUMAN	P10398	ARAF	Serine/threonine-protein kinase A-Raf OS=Homo sapiens OX=9606 GN=ARAF PE=1 SV=2	2	10.487	9.04677	10.2872	11.0235	10.3769	10.8576	9.7796	9.76481	9.75252	9.24669	9.94052	8.66767	10.2636	9.85095	10.5699	10.0848		1.01358	0.874381	0.994269	1.06543	1.00294	1.0494	0.94521	0.943781	0.942593	0.893704	0.960763	0.837741	0.991988	0.952106	1.02159	0.974708			1.24958	1	-0.0940367		0.520838	0.73057	-0.070204		0.169187
256	sp|Q96P48|ARAP1_HUMAN	Q96P48	ARAP1	Arf-GAP with Rho-GAP domain, ANK repeat and PH domain-containing protein 1 OS=Homo sapiens OX=9606 GN=ARAP1 PE=1 SV=3	6	9.75048	9.22988	9.91944	10.5191	9.73019	9.90506	10.6909	9.65696	10.254	10.2653	9.49244	10.3474	9.97422	10.2306	10.2278	9.80619		0.990665	0.93777	1.00783	1.06876	0.988603	1.00637	1.08621	0.981163	1.04182	1.04297	0.964447	1.05131	1.0134	1.03945	1.03916	0.996325			0.337065	1	0.0300322		0.760779	0.811898	0.0362461		0.0625927
257	sp|Q8WUF8|ARB2A_HUMAN	Q8WUF8	ARB2A	Cotranscriptional regulator ARB2A OS=Homo sapiens OX=9606 GN=ARB2A PE=1 SV=1	1	10.6695	11.0251	9.48831	10.2115	11.086	10.8632	9.83837	9.77978	9.05867	8.88464	8.94381	11.009	9.74759	9.09121	9.52809	10.7752		1.01063	1.04431	0.898746	0.967245	1.05008	1.02898	0.931904	0.926355	0.85805	0.841566	0.847171	1.04279	0.923305	0.861132	0.902514	1.02064			2.27987	1	-0.185058		0.601447	0.719253	-0.0799721		0.88402
258	sp|P48444|COPD_HUMAN	P48444	ARCN1	Coatomer subunit delta OS=Homo sapiens OX=9606 GN=ARCN1 PE=1 SV=1	14	9.8968	9.44371	9.50442	10.0064	10.2142	9.92238	10.3531	9.7029	9.91811	10.4963	10.2841	9.77666	9.95378	9.71477	10.0089	10.8035		1.00666	0.960574	0.966749	1.01781	1.03895	1.00926	1.05307	0.986938	1.00883	1.06764	1.04605	0.99444	1.01246	0.988145	1.01806	1.09889			0.827981	1	0.0431728		0.356435	0.862914	0.0271678		0.17913
259	tr|A0A8V8TQC0|A0A8V8TQC0_HUMAN	A0A8V8TQC0	ARF1	Isoform of P84077, ADP-ribosylation factor (Fragment) OS=Homo sapiens OX=9606 GN=ARF1 PE=1 SV=1	14	9.62621	9.40344	10.3501	10.3697	10.6746	9.58793	10.3004	9.20252	9.71974	10.5898	10.3174	9.87847	10.557	10.0008	9.8956	9.52619		0.962428	0.940156	1.0348	1.03677	1.06724	0.958601	1.02984	0.920067	0.971779	1.05877	1.03154	0.987649	1.05549	0.999882	0.989362	0.952428			0.0025715	0.999477	0.000352419		0.0764711	0.962394	-0.00781858		0.0673088
260	sp|P18085|ARF4_HUMAN	P18085	ARF4	ADP-ribosylation factor 4 OS=Homo sapiens OX=9606 GN=ARF4 PE=1 SV=3	9	10.8642	8.8002	8.8334	10.3363	9.16386	8.58835	11.4492	11.1225	11.0331	10.003	9.31072	9.78857	11.1738	9.86561	10.0946	9.57266		1.15196	0.933109	0.93663	1.09598	0.97167	0.910646	1.21399	1.17935	1.16987	1.06064	0.987241	1.03791	1.18479	1.04608	1.07036	1.01502			1.1509	1	0.164929		0.720106	0.702484	0.0980448		0.438173
261	sp|P84085|ARF5_HUMAN	P84085	ARF5	ADP-ribosylation factor 5 OS=Homo sapiens OX=9606 GN=ARF5 PE=1 SV=2	8	9.31606	10.1293	9.75681	10.4234	10.4815	10.0853	10.4787	9.46007	10.2133	10.9136	9.5084	9.68284	9.99878	9.9503	9.65859	9.94302		0.928629	1.00969	0.972563	1.03901	1.0448	1.0053	1.04452	0.942984	1.01807	1.08788	0.947801	0.96519	0.996683	0.991851	0.962773	0.991124			0.0576771	1	0.00786746		0.48484	0.845802	-0.0301857		0.380493
262	sp|P62330|ARF6_HUMAN	P62330	ARF6	ADP-ribosylation factor 6 OS=Homo sapiens OX=9606 GN=ARF6 PE=1 SV=2	6	9.83104	9.59761	10.5594	10.5163	10.1552	9.03591	10.2815	9.99109	10.3647	10.2806	9.63709	10.2681	10.491	9.91367	10.1089	8.96775		0.988118	0.964657	1.06133	1.05699	1.0207	0.908201	1.0334	1.0042	1.04176	1.03331	0.968625	1.03204	1.05445	0.996424	1.01605	0.901349			0.228341	1	0.0219374		0.0285842	0.976241	-0.00418251		0.243836
263	sp|Q8N6T3|ARFG1_HUMAN	Q8N6T3	ARFGAP1	ADP-ribosylation factor GTPase-activating protein 1 OS=Homo sapiens OX=9606 GN=ARFGAP1 PE=1 SV=2	3	9.95696	10.106	10.5198	10.0438	11.0246	9.66652	10.2786	9.1855	10.0037	10.0137	10.3674	9.38863	10.4326	10.5468	9.4506	9.01482		0.974299	0.988885	1.02937	0.982797	1.07877	0.945879	1.00577	0.898811	0.978872	0.979852	1.01446	0.918688	1.02084	1.03201	0.924751	0.88211			0.424953	1	-0.0386308		0.644953	0.730285	-0.0711723		0.242878
264	sp|Q8N6H7|ARFG2_HUMAN	Q8N6H7	ARFGAP2	ADP-ribosylation factor GTPase-activating protein 2 OS=Homo sapiens OX=9606 GN=ARFGAP2 PE=1 SV=1	3	9.60576	10.2662	10.6291	10.324	10.8246	9.21948	9.60195	12.1644	9.4972	8.65187	8.99668	10.8765	9.62258	9.47894	9.33336	10.9072		0.946858	1.01196	1.04773	1.01766	1.06701	0.908781	0.946482	1.19907	0.936157	0.852831	0.88682	1.07212	0.948516	0.934357	0.920007	1.07515			0.281717	1	-0.0637856		0.123747	0.917896	-0.0199311		0.172641
265	sp|Q9NP61|ARFG3_HUMAN	Q9NP61	ARFGAP3	ADP-ribosylation factor GTPase-activating protein 3 OS=Homo sapiens OX=9606 GN=ARFGAP3 PE=1 SV=1	4	9.76665	9.85396	10.2298	10.0581	9.69049	9.94369	10.0696	9.5509	9.32918	10.196	10.2192	10.1801	10.5097	10.2044	10.0269	10.1712		0.984166	0.992964	1.03084	1.01354	0.976491	1.00201	1.01469	0.962425	0.940083	1.02743	1.02977	1.02583	1.05905	1.02828	1.01039	1.02493			0.150828	1	-0.0110867		1.49173	0.793343	0.0379982		0.846253
266	sp|Q9Y6D6|BIG1_HUMAN	Q9Y6D6	ARFGEF1	Brefeldin A-inhibited guanine nucleotide-exchange protein 1 OS=Homo sapiens OX=9606 GN=ARFGEF1 PE=1 SV=2	11	9.30397	9.93436	9.85713	10.5668	10.5532	10.208	9.99663	9.89199	10.0148	10.1351	9.73421	10.5901	9.59956	9.48412	9.93887	10.191		0.923876	0.986472	0.978804	1.04927	1.04793	1.01365	0.992656	0.982265	0.994464	1.0064	0.966598	1.05159	0.953227	0.941764	0.986921	1.01196			0.25915	1	-0.0183944		0.209171	0.913218	-0.0198911		0.0171211
267	sp|Q9Y6D5|BIG2_HUMAN	Q9Y6D5	ARFGEF2	Brefeldin A-inhibited guanine nucleotide-exchange protein 2 OS=Homo sapiens OX=9606 GN=ARFGEF2 PE=1 SV=3	1	9.68343	10.6382	11.883	8.55386	8.99221	8.13617	8.81841	11.1003	10.111	6.90691	8.62888	10.8052	9.26897	11.4332	12.1912	12.849		1.00369	1.10265	1.23168	0.886611	0.932046	0.843317	0.914031	1.15056	1.048	0.715905	0.894387	1.11996	0.960733	1.18506	1.26363	1.33181			0.263501	1	-0.091158		1.07017	0.69434	0.228374		1.2325
268	sp|P53367|ARFP1_HUMAN	P53367	ARFIP1	Arfaptin-1 OS=Homo sapiens OX=9606 GN=ARFIP1 PE=1 SV=2	7	9.43783	8.65025	9.0189	7.73687	7.70085	17.7384	8.25801	7.6985	7.20778	8.78986	10.3358	15.3489	13.8867	7.60064	8.61414	11.9765		0.939351	0.860962	0.897654	0.770053	0.766468	1.76551	0.821923	0.766234	0.717393	0.874858	1.02873	1.52768	1.38215	0.756494	0.857369	1.19203			0.434353	1	-0.195475		0.332735	0.718176	0.204225		0.942904
269	sp|P53367-2|ARFP1_HUMAN	P53367-2	ARFIP1	Isoform of P53367, Isoform A of Arfaptin-1 OS=Homo sapiens OX=9606 GN=ARFIP1	1	9.93373	9.98668	7.97879	10.275	9.55209	11.6829	8.89374	8.89253	12.1768	11.3711	8.31507	9.07516	11.9659	9.6771	10.8001	9.42332		1.00325	1.0086	0.805814	1.03772	0.964708	1.17991	0.898218	0.898096	1.22979	1.14842	0.839776	0.916542	1.2085	0.977334	1.09075	0.951703			0.0171099	1	-0.00665004		0.142173	0.842271	0.0384066		0.128381
270	sp|P53365|ARFP2_HUMAN	P53365	ARFIP2	Arfaptin-2 OS=Homo sapiens OX=9606 GN=ARFIP2 PE=1 SV=1	11	9.96545	9.54526	10.0182	10.3378	10.4014	10.1517	9.77225	10.2823	10.1725	9.36709	10.0396	9.48967	10.8047	10.2205	10.1839	9.24781		0.989623	0.947896	0.994857	1.02659	1.03292	1.00811	0.970438	1.02108	1.01018	0.930203	0.996987	0.942375	1.07297	1.01495	1.01132	0.918357			0.369031	1	-0.0238139		0.152267	0.923658	-0.0175628		0.0462201
271	sp|P78540|ARGI2_HUMAN	P78540	ARG2	Arginase-2, mitochondrial OS=Homo sapiens OX=9606 GN=ARG2 PE=1 SV=1	8	10.0843	9.93477	10.3518	10.9105	10.2963	10.2079	9.99434	9.81389	10.2292	10.0403	9.82169	9.38046	9.85287	9.61724	10.1523	9.31215		0.97929	0.964764	1.00527	1.05952	0.999871	0.991286	0.97055	0.953026	0.993353	0.975012	0.953784	0.910936	0.956812	0.933929	0.985885	0.904303			1.43324	1	-0.0476846		1.97184	0.71931	-0.0961626		0.937191
272	sp|Q9NWB6|ARGL1_HUMAN	Q9NWB6	ARGLU1	Arginine and glutamate-rich protein 1 OS=Homo sapiens OX=9606 GN=ARGLU1 PE=1 SV=1	3	9.33167	10.1705	10.2858	10.0394	10.1575	10.0543	9.57946	10.6914	9.93953	8.78446	10.9783	9.55239	9.67532	10.4824	9.80926	10.4683		0.932558	1.01639	1.02791	1.00329	1.01508	1.00478	0.957321	1.06845	0.993304	0.877873	1.09711	0.954615	0.966901	1.04756	0.980286	1.04614			0.0488608	1	-0.00845865		0.0583387	0.971356	-0.00599637		0.012944
273	sp|Q07960|RHG01_HUMAN	Q07960	ARHGAP1	Rho GTPase-activating protein 1 OS=Homo sapiens OX=9606 GN=ARHGAP1 PE=1 SV=1	9	9.61393	9.70405	9.74246	9.91152	9.91381	10.4649	9.97051	9.74497	10.413	10.1521	9.85875	9.60108	10.3158	10.3327	9.9668	10.2937		0.971911	0.981022	0.984905	1.002	1.00223	1.05794	1.00796	0.985159	1.05269	1.02631	0.996661	0.970612	1.04286	1.04457	1.00758	1.04063			0.300173	1	0.0169505		0.417341	0.866112	0.0260301		0.119491
274	sp|Q8IWW6|RHG12_HUMAN	Q8IWW6	ARHGAP12	Rho GTPase-activating protein 12 OS=Homo sapiens OX=9606 GN=ARHGAP12 PE=1 SV=1	1	10.1378	9.60573	10.9687	9.30007	9.36599	10.4313	11.0518	10.5683	11.2829	10.104	9.43019	10.5021	9.49801	9.60443	8.51836	9.63029		1.01701	0.96363	1.10036	0.932967	0.939579	1.04645	1.1087	1.06019	1.13188	1.01362	0.94602	1.05355	0.952824	0.963499	0.854547	0.966093			0.54988	1	0.0699563		0.522344	0.738497	-0.0666071		1.12012
275	sp|Q68EM7|RHG17_HUMAN	Q68EM7	ARHGAP17	Rho GTPase-activating protein 17 OS=Homo sapiens OX=9606 GN=ARHGAP17 PE=1 SV=1	7	11.1219	8.79199	9.43419	9.87763	9.85104	9.37123	9.85324	10.5526	10.7656	9.17278	10.0372	10.4444	10.45	10.2515	9.81605	10.2087		1.14172	0.902545	0.96847	1.01399	1.01126	0.962007	1.01149	1.08328	1.10514	0.941635	1.03037	1.07217	1.07275	1.05237	1.00767	1.04797			0.338889	1	0.0473481		0.709744	0.730323	0.0703066		0.207504
276	sp|Q8N392|RHG18_HUMAN	Q8N392	ARHGAP18	Rho GTPase-activating protein 18 OS=Homo sapiens OX=9606 GN=ARHGAP18 PE=1 SV=3	2	10.5201	10.0455	8.34525	9.39945	8.50481	9.57275	11.3333	9.66194	8.66521	10.8404	10.7509	10.0071	11.5629	11.9335	9.59328	9.26357		1.1194	1.0689	0.887983	1.00016	0.904962	1.0186	1.20593	1.02809	0.92203	1.15349	1.14396	1.06481	1.23036	1.2698	1.02078	0.985699			0.669944	1	0.120647		0.832626	0.719718	0.149315		0.105162
277	sp|Q5T5U3|RHG21_HUMAN	Q5T5U3	ARHGAP21	Rho GTPase-activating protein 21 OS=Homo sapiens OX=9606 GN=ARHGAP21 PE=1 SV=2	2	9.33564	9.71272	10.3904	10.3516	9.46709	10.6772	9.70534	10.0428	9.8297	9.40194	10.3864	10.2132	9.90774	9.68601	9.73808	11.1542		0.934583	0.972332	1.04018	1.03629	0.947742	1.06888	0.971593	1.00538	0.984042	0.94122	1.03977	1.02243	0.991855	0.969658	0.97487	1.11663			0.200763	1	-0.0186987		0.138021	0.923901	0.0172127		0.354769
278	sp|Q9NRY4|RHG35_HUMAN	Q9NRY4	ARHGAP35	Rho GTPase-activating protein 35 OS=Homo sapiens OX=9606 GN=ARHGAP35 PE=1 SV=3	8	9.74187	10.0021	10.0433	10.2008	9.60394	10.483	9.80911	9.87256	9.97423	10.2981	9.86875	9.76616	9.83217	10.3968	9.75847	10.3487		0.972971	0.998959	1.00308	1.0188	0.959195	1.047	0.979686	0.986024	0.996177	1.02852	0.985643	0.975397	0.981989	1.03838	0.974629	1.03358			0.174878	1	-0.00947519		0.0392294	0.980959	-0.00314041		0.0891668
279	sp|Q17R89|RHG44_HUMAN	Q17R89	ARHGAP44	Rho GTPase-activating protein 44 OS=Homo sapiens OX=9606 GN=ARHGAP44 PE=1 SV=1	1	8.70109	6.55485	9.91527	8.76986	10.9673	13.5947	11.4622	9.3816	12.5588	9.52254	9.35836	10.9918	12.9238	6.50219	7.6265	11.1692		0.892373	0.672257	1.0169	0.899425	1.12479	1.39426	1.17555	0.962165	1.28802	0.97662	0.959782	1.1273	1.32544	0.666857	0.782164	1.1455			0.315542	1	0.123106		0.00128118	0.996369	-0.000891379		0.244236
280	sp|Q13017|RHG05_HUMAN	Q13017	ARHGAP5	Rho GTPase-activating protein 5 OS=Homo sapiens OX=9606 GN=ARHGAP5 PE=1 SV=2	5	10.4808	10.7874	8.83681	9.78199	9.63218	9.93887	10.6515	9.61075	8.62674	10.757	9.90364	9.73238	11.4284	9.58573	9.56196	10.6839		1.05763	1.08857	0.891736	0.987115	0.971998	1.00295	1.07486	0.969835	0.870538	1.0855	0.999391	0.982109	1.15326	0.967311	0.964912	1.07812			0.0212831	1	-0.00452765		0.21512	0.836905	0.0363691		0.212813
281	sp|P52565|GDIR1_HUMAN	P52565	ARHGDIA	Rho GDP-dissociation inhibitor 1 OS=Homo sapiens OX=9606 GN=ARHGDIA PE=1 SV=3	8	10.9445	9.02847	10.6624	9.89049	10.1354	8.68168	10.3516	9.96775	9.82251	10.3031	9.82775	9.6644	9.66007	10.045	11.1997	9.81529		1.10657	0.912844	1.07804	1	1.02476	0.877782	1.04663	1.00781	0.993127	1.04172	0.993658	0.977142	0.976704	1.01562	1.13237	0.992398			0.177701	1	0.0254078		0.147149	0.888186	0.0253507		0.000431084
282	sp|Q92888|ARHG1_HUMAN	Q92888	ARHGEF1	Rho guanine nucleotide exchange factor 1 OS=Homo sapiens OX=9606 GN=ARHGEF1 PE=1 SV=2	6	9.82203	9.26261	10.2991	9.55371	10.4581	11.1537	10.2479	10.0096	9.23244	9.96078	10.6562	10.584	10.1432	9.76338	9.54925	9.30402		0.973295	0.91786	1.02057	0.946706	1.03632	1.10525	1.01549	0.991884	0.91487	0.987043	1.05596	1.0488	1.00512	0.967483	0.946264	0.921963			0.0864109	1	-0.0118154		0.308281	0.832309	-0.0352344		0.208139
283	sp|O15013|ARHGA_HUMAN	O15013	ARHGEF10	Rho guanine nucleotide exchange factor 10 OS=Homo sapiens OX=9606 GN=ARHGEF10 PE=1 SV=4	2	9.58852	10.0153	10.9903	10.0385	10.7127	7.64124	9.63519	11.0544	10.7559	8.87674	10.5508	8.20514	9.72887	9.56125	10.5435	12.1017		0.975327	1.01874	1.11792	1.0211	1.08967	0.777254	0.980074	1.12444	1.09407	0.902926	1.0732	0.834612	0.989604	0.972553	1.07247	1.23097			0.217927	1	0.0516326		0.0664586	0.919472	0.0223116		0.0981993
284	sp|O15085|ARHGB_HUMAN	O15085	ARHGEF11	Rho guanine nucleotide exchange factor 11 OS=Homo sapiens OX=9606 GN=ARHGEF11 PE=1 SV=1	5	9.84558	10.8355	9.4608	10.1239	9.75679	10.0561	9.6837	11.3469	9.59107	10.6144	8.42394	9.95855	10.4143	10.6923	9.36822	9.82797		0.983267	1.08213	0.94484	1.01106	0.974401	1.0043	0.967101	1.1332	0.957851	1.06005	0.84129	0.99455	1.04006	1.06783	0.935595	0.981509			0.0940192	1	-0.020681		0.00814809	0.992965	0.00109218		0.0977323
285	sp|Q9NZN5|ARHGC_HUMAN	Q9NZN5	ARHGEF12	Rho guanine nucleotide exchange factor 12 OS=Homo sapiens OX=9606 GN=ARHGEF12 PE=1 SV=1	5	10.5379	9.68373	9.64819	10.1028	10.2506	10.7055	10.0367	9.55523	9.6779	8.9488	10.365	10.8499	9.76759	9.46011	10.1854	10.2247		1.03773	0.953613	0.950113	0.994882	1.00943	1.05423	0.988369	0.940959	0.953039	0.881241	1.0207	1.06845	0.961871	0.931591	1.00302	1.00689			0.802376	1	-0.0672078		0.120786	0.941833	-0.0128961		0.550054
286	sp|Q5VV41|ARHGG_HUMAN	Q5VV41	ARHGEF16	Rho guanine nucleotide exchange factor 16 OS=Homo sapiens OX=9606 GN=ARHGEF16 PE=1 SV=1	1	11.2607	9.3113	9.82997	11.7355	11.3186	6.45237	10.6308	10.921	9.42214	11.5078	10.8554	8.78887	8.32129	10.0857	10.5074	9.05126		1.12779	0.932553	0.984499	1.17535	1.13359	0.646223	1.0647	1.09377	0.943655	1.15254	1.0872	0.880231	0.833401	1.01011	1.05234	0.906509			0.36203	1	0.116995		0.210662	0.749983	-0.0767616		1.36972
287	sp|Q6ZSZ5|ARHGI_HUMAN	Q6ZSZ5	ARHGEF18	Rho guanine nucleotide exchange factor 18 OS=Homo sapiens OX=9606 GN=ARHGEF18 PE=1 SV=4	4	9.96667	10.1124	10.6749	10.0676	9.97392	9.9303	10.6862	9.82611	9.78226	9.94711	9.51696	9.98543	10.1091	9.37245	9.94222	10.1064		0.984755	0.999157	1.05473	0.994724	0.985471	0.981162	1.05585	0.970868	0.966535	0.982822	0.940322	0.986609	0.998828	0.926044	0.982339	0.998557			0.373884	1	-0.0279017		0.731765	0.81551	-0.0357945		0.0825017
288	sp|Q92974|ARHG2_HUMAN	Q92974	ARHGEF2	Rho guanine nucleotide exchange factor 2 OS=Homo sapiens OX=9606 GN=ARHGEF2 PE=1 SV=4	6	9.64699	8.90724	10.2896	10.6003	9.69724	8.94696	9.54204	10.2223	10.3893	9.35964	10.0531	10.9585	10.7895	9.78671	10.308	10.5025		0.996447	0.920037	1.06283	1.09491	1.00164	0.92414	0.985606	1.05587	1.07312	0.966767	1.03839	1.13192	1.11446	1.01088	1.06472	1.08481			0.29351	1	0.033078		1.35117	0.726891	0.110462		1.07019
289	sp|Q96DR7|ARHGQ_HUMAN	Q96DR7	ARHGEF26	Rho guanine nucleotide exchange factor 26 OS=Homo sapiens OX=9606 GN=ARHGEF26 PE=1 SV=4	2	10.0224	9.36472	9.69584	9.60845	9.7629	10.5723	10.8753	10.6581	10.0945	9.95619	9.03533	9.93615	9.52642	9.20931	11.1058	10.5763		1.01877	0.951914	0.985572	0.976689	0.992389	1.07467	1.10547	1.08338	1.02609	1.01204	0.918432	1.01	0.96835	0.936117	1.12889	1.07507			0.284132	1	0.0365142		0.197257	0.874956	0.027189		0.0481991
290	sp|Q15052|ARHG6_HUMAN	Q15052	ARHGEF6	Rho guanine nucleotide exchange factor 6 OS=Homo sapiens OX=9606 GN=ARHGEF6 PE=1 SV=2	4	10.1514	9.425	10.1275	9.86189	9.83928	9.4369	9.86753	10.697	10.1393	10.0715	9.1633	9.92324	11.044	9.92199	10.0183	10.3119		1.03512	0.96105	1.03268	1.0056	1.00329	0.962263	1.00617	1.09075	1.03388	1.02697	0.934364	1.01185	1.12614	1.01173	1.02155	1.05148			0.214464	1	0.0222603		0.851086	0.751363	0.0580299		0.322405
291	sp|Q14155-5|ARHG7_HUMAN	Q14155-5	ARHGEF7	Isoform of Q14155, Isoform 5 of Rho guanine nucleotide exchange factor 7 OS=Homo sapiens OX=9606 GN=ARHGEF7	3	10.956	11.3747	9.53358	9.71644	10.0542	12.4271	8.44438	9.56214	10.4991	9.01992	8.39008	9.84481	10.6624	10.9208	9.43994	9.15436		1.02613	1.06535	0.892907	0.910034	0.941666	1.16391	0.790894	0.895582	0.983333	0.844799	0.785808	0.922057	0.998636	1.02284	0.884138	0.85739			1.46724	1	-0.219063		0.574819	0.71022	-0.095071		0.808178
292	sp|O14497|ARI1A_HUMAN	O14497	ARID1A	AT-rich interactive domain-containing protein 1A OS=Homo sapiens OX=9606 GN=ARID1A PE=1 SV=3	7	10.0222	10.0025	9.81757	10.1528	10.1559	10.1987	10.048	9.89783	9.81244	9.75929	10.8869	9.37509	10.63	10.0671	8.96019	10.2136		0.996412	0.994453	0.976069	1.0094	1.0097	1.01396	0.998981	0.984049	0.975559	0.970275	1.08238	0.932077	1.05684	1.00087	0.890828	1.01544			0.00850322	0.999251	-0.000744887		0.331852	0.826515	-0.0371947		0.286328
293	sp|Q8NFD5|ARI1B_HUMAN	Q8NFD5	ARID1B	AT-rich interactive domain-containing protein 1B OS=Homo sapiens OX=9606 GN=ARID1B PE=1 SV=3	5	8.93082	9.89725	10.6132	10.2498	10.5335	10.0885	10.3247	9.65811	9.96604	9.24891	10.5322	10.0327	9.60159	9.88174	10.057	10.3838		0.888446	0.984588	1.05581	1.01966	1.04788	1.00361	1.02711	0.960798	0.991431	0.92009	1.04775	0.998066	0.955175	0.983045	1.00048	1.03299			0.139919	1	-0.0174767		0.104313	0.946599	-0.0111838		0.0593796
294	sp|Q68CP9|ARID2_HUMAN	Q68CP9	ARID2	AT-rich interactive domain-containing protein 2 OS=Homo sapiens OX=9606 GN=ARID2 PE=1 SV=2	4	9.91688	9.34657	10.292	10.299	9.75203	10.1466	9.73367	9.88369	10.2033	9.157	10.7868	10.1516	10.3495	10.3261	9.80403	9.85106		0.995785	0.938518	1.03345	1.03416	0.979232	1.01885	0.977389	0.992452	1.02455	0.919483	1.08313	1.01936	1.03923	1.03688	0.984453	0.989176			0.0420411	1	-0.00505243		0.280066	0.924079	0.015976		0.199946
295	sp|Q99856|ARI3A_HUMAN	Q99856	ARID3A	AT-rich interactive domain-containing protein 3A OS=Homo sapiens OX=9606 GN=ARID3A PE=1 SV=2	1	9.38515	8.80418	8.10637	11.9636	8.7434	11.0635	10.4518	10.1377	10.8475	11.1243	14.72	10.7582	8.86569	7.81514	7.77966	9.43372		0.969771	0.909739	0.837635	1.2362	0.903459	1.1432	1.07999	1.04754	1.12088	1.14948	1.52103	1.11165	0.916095	0.807542	0.803875	0.97479			1.01761	1	0.240784		0.438431	0.701898	-0.117094		1.61913
296	sp|Q8IVW6|ARI3B_HUMAN	Q8IVW6	ARID3B	AT-rich interactive domain-containing protein 3B OS=Homo sapiens OX=9606 GN=ARID3B PE=1 SV=2	2	10.1201	8.54053	10.5716	9.07467	10.8487	8.74104	9.5615	10.6391	10.8302	9.9737	8.98474	10.0092	9.90207	10.6642	10.7697	10.769		1.04877	0.885081	1.09556	0.940435	1.12428	0.905861	0.990886	1.10256	1.12236	1.0336	0.931116	1.03729	1.02618	1.10516	1.1161	1.11602			0.276145	1	0.0511847		0.878055	0.721679	0.112279		0.480475
297	sp|P29374|ARI4A_HUMAN	P29374	ARID4A	AT-rich interactive domain-containing protein 4A OS=Homo sapiens OX=9606 GN=ARID4A PE=1 SV=3	2	9.74637	10.6756	10.3219	9.9404	10.292	7.77493	8.56339	11.9236	10.6359	10.6015	9.0866	10.8413	8.6826	10.2843	10.4945	10.1351		0.995354	1.09026	1.05413	1.01517	1.05107	0.794019	0.874541	1.2177	1.0862	1.08268	0.927975	1.10718	0.886716	1.05029	1.07175	1.03506			0.16964	1	0.0479663		0.189747	0.821097	0.0420239		0.0198161
298	sp|Q4LE39|ARI4B_HUMAN	Q4LE39	ARID4B	AT-rich interactive domain-containing protein 4B OS=Homo sapiens OX=9606 GN=ARID4B PE=1 SV=2	10	9.68653	9.76591	9.96381	10.0009	10.6392	10.0445	9.60168	10.6944	9.44586	9.93303	9.94073	10.0992	9.75253	10.1533	10.067	10.2115		0.967028	0.974953	0.99471	0.99841	1.06214	1.00276	0.958557	1.06765	0.943001	0.991637	0.992405	1.00823	0.973616	1.01362	1.00501	1.01944			0.187247	1	-0.0171474		0.0295995	0.987725	0.00192318		0.231724
299	sp|Q9Y4X5|ARI1_HUMAN	Q9Y4X5	ARIH1	E3 ubiquitin-protein ligase ARIH1 OS=Homo sapiens OX=9606 GN=ARIH1 PE=1 SV=2	12	10.0048	9.79665	10.0932	10.0038	10.5988	9.62726	10.6217	9.41249	9.71258	10.2146	9.98775	10.2771	10.0274	9.76459	10.2883	9.56892		0.998411	0.977635	1.00723	0.998304	1.05769	0.960731	1.05997	0.939299	0.969245	1.01935	0.996705	1.02558	1.00066	0.974435	1.02669	0.954909			0.0808655	1	-0.00798266		0.130767	0.953408	-0.00934838		0.0130392
300	sp|O95376|ARI2_HUMAN	O95376	ARIH2	E3 ubiquitin-protein ligase ARIH2 OS=Homo sapiens OX=9606 GN=ARIH2 PE=1 SV=1	3	9.53594	9.94752	10.241	10.6297	8.9064	11.0603	11.0764	9.15055	9.66926	10.4903	9.58944	10.1061	9.81399	9.75165	10.1939	9.83745		0.948521	0.98946	1.01865	1.05731	0.885902	1.10015	1.10175	0.910187	0.961782	1.04345	0.953843	1.00523	0.976178	0.969978	1.01397	0.978512			0.0603193	1	-0.0111342		0.145457	0.92386	-0.0172058		0.040584
301	sp|Q96B23-2|ARK2N_HUMAN	Q96B23-2	ARK2N	Isoform of Q96B23, Isoform 2 of Protein ARK2N OS=Homo sapiens OX=9606 GN=ARK2N	7	9.86346	10.0535	10.4672	10.2332	10.1984	10.0213	10.3577	9.84522	9.9452	10.6339	9.62658	9.92629	10.0972	9.73681	9.47785	9.51619		0.972776	0.991517	1.03232	1.00924	1.00581	0.988338	1.02152	0.970977	0.980837	1.04876	0.949413	0.978971	0.995831	0.960285	0.934745	0.938526			0.156793	1	-0.0118523		1.73733	0.733761	-0.0608415		0.774222
302	sp|P40616|ARL1_HUMAN	P40616	ARL1	ADP-ribosylation factor-like protein 1 OS=Homo sapiens OX=9606 GN=ARL1 PE=1 SV=1	3	9.77754	9.37145	10.8006	10.8378	10.2029	8.60751	9.70563	9.56243	9.95128	9.80827	10.1071	10.885	10.7885	11.5797	10.5292	7.48519		0.984354	0.943471	1.08735	1.09109	1.02717	0.866561	0.977114	0.962698	1.00184	0.987447	1.01753	1.09585	1.08613	1.16578	1.06003	0.753572			0.0983535	1	-0.0139966		0.0893008	0.885921	0.0300846		0.146629
303	sp|Q8N8R7|AL14E_HUMAN	Q8N8R7	ARL14EP	ARL14 effector protein OS=Homo sapiens OX=9606 GN=ARL14EP PE=1 SV=1	1	9.23618	9.82685	10.3963	8.16463	10.7013	7.83934	12.9598	7.60679	12.5879	8.33767	11.0092	13.0796	7.82778	6.75735	11.2959	12.3734		0.986692	1.04979	1.11062	0.872219	1.14321	0.837469	1.38448	0.812626	1.34475	0.890705	1.17611	1.39728	0.836234	0.721881	1.20673	1.32184			0.343721	1	0.139603		0.172336	0.748991	0.0909808		0.071862
304	sp|P36404|ARL2_HUMAN	P36404	ARL2	ADP-ribosylation factor-like protein 2 OS=Homo sapiens OX=9606 GN=ARL2 PE=1 SV=4	10	10.0084	9.61802	10.1163	10.4036	10.0764	9.96501	10.4837	10.1422	10.4659	10.5309	9.55254	9.7484	9.80739	10.0866	9.35821	9.63628		0.997721	0.958801	1.00848	1.03711	1.0045	0.993391	1.0451	1.01105	1.04333	1.04981	0.952273	0.971798	0.977679	1.00551	0.932901	0.96062			0.365549	1	0.0255151		1.23917	0.764095	-0.048713		1.21252
305	sp|Q9Y2Y0|AR2BP_HUMAN	Q9Y2Y0	ARL2BP	ADP-ribosylation factor-like protein 2-binding protein OS=Homo sapiens OX=9606 GN=ARL2BP PE=1 SV=1	4	10.4654	9.37623	10.1586	10.2158	10.1525	9.85543	10.039	10.9337	10.4934	10.0337	10.3606	9.45617	9.79931	10.0362	9.26606	9.35789		1.04265	0.934136	1.01208	1.01778	1.01148	0.981878	1.00017	1.08931	1.04544	0.999637	1.03221	0.9421	0.976287	0.999888	0.92316	0.932309			0.742572	1	0.0445375		1.34078	0.720551	-0.0708776		2.14571
306	sp|P36405|ARL3_HUMAN	P36405	ARL3	ADP-ribosylation factor-like protein 3 OS=Homo sapiens OX=9606 GN=ARL3 PE=1 SV=2	11	10.1619	10.0305	10.1988	10.2571	10.3209	9.95364	10.0658	9.49611	10.3523	10.6921	9.98089	9.92801	9.73748	9.55885	10.0114	9.25421		1.00079	0.987857	1.00444	1.01018	1.01645	0.980287	0.991331	0.935227	1.01955	1.05301	0.98297	0.977763	0.958998	0.941406	0.985977	0.911403			0.110892	1	-0.00911239		1.79038	0.719307	-0.0710076		0.930507
307	sp|Q9Y689|ARL5A_HUMAN	Q9Y689	ARL5A	ADP-ribosylation factor-like protein 5A OS=Homo sapiens OX=9606 GN=ARL5A PE=1 SV=1	3	9.55754	9.2185	9.97444	10.2704	10.0934	9.15988	9.92661	10.3288	9.60853	10.2244	10.0392	10.3092	9.44041	10.2997	10.9675	10.5815		0.984061	0.949152	1.02698	1.05746	1.03923	0.943116	1.02206	1.06347	0.98931	1.05273	1.03366	1.06145	0.972	1.06047	1.12923	1.08949			0.692343	1	0.0438086		1.00042	0.715215	0.0828728		0.434017
308	sp|Q66PJ3|AR6P4_HUMAN	Q66PJ3	ARL6IP4	ADP-ribosylation factor-like protein 6-interacting protein 4 OS=Homo sapiens OX=9606 GN=ARL6IP4 PE=1 SV=3	3	9.53877	9.79114	9.82791	9.63393	10.5106	8.73889	11.1059	10.121	11.4878	10.9272	9.98591	9.0915	10.5645	9.85942	9.33709	9.47844		0.986069	1.01216	1.01596	0.995906	1.08653	0.903381	1.14807	1.04626	1.18755	1.12959	1.03229	0.939832	1.0921	1.01922	0.96522	0.979832			1.58719	1	0.146019		0.0343516	0.97291	-0.00524536		1.57212
309	sp|Q96BM9|ARL8A_HUMAN	Q96BM9	ARL8A	ADP-ribosylation factor-like protein 8A OS=Homo sapiens OX=9606 GN=ARL8A PE=1 SV=1	4	9.93785	9.81039	10.2703	10.7642	9.85032	9.48674	9.20108	9.59278	10.5096	10.2119	10.1846	10.5909	10.491	9.5593	10.4414	9.09769		0.991806	0.979085	1.02498	1.07427	0.98307	0.946785	0.918275	0.957368	1.04887	1.01916	1.01643	1.05698	1.04701	0.954026	1.04206	0.907957			0.136797	1	-0.0149962		0.0243473	0.980385	-0.00343925		0.0767819
310	sp|Q9NVT9|ARMC1_HUMAN	Q9NVT9	ARMC1	Armadillo repeat-containing protein 1 OS=Homo sapiens OX=9606 GN=ARMC1 PE=1 SV=1	4	9.65766	9.93512	9.73041	10.3105	9.49993	9.25473	10.3878	9.97631	9.93973	9.47978	9.95579	10.2367	10.3879	10.077	10.822	10.3487		0.992422	1.02093	0.999899	1.05951	0.976214	0.951018	1.06745	1.02517	1.02141	0.974144	1.02306	1.05193	1.06746	1.03552	1.11207	1.06343			0.440923	1	0.0290468		1.94289	0.698958	0.0884566		1.22174
311	sp|Q6NXE6|ARMC6_HUMAN	Q6NXE6	ARMC6	Armadillo repeat-containing protein 6 OS=Homo sapiens OX=9606 GN=ARMC6 PE=1 SV=2	7	10.1743	9.39339	9.71404	10.0542	10.3295	9.55309	10.3104	9.74315	10.5793	9.20962	9.93932	9.94383	10.5875	10.2682	10.0949	10.1053		1.03085	0.951735	0.984224	1.01869	1.04658	0.967917	1.04465	0.987173	1.07189	0.933115	1.00705	1.00751	1.07273	1.04037	1.02281	1.02386			0.0790091	1	0.00888925		0.84155	0.777002	0.0437117		0.397902
312	sp|Q8IUR7|ARMC8_HUMAN	Q8IUR7	ARMC8	Armadillo repeat-containing protein 8 OS=Homo sapiens OX=9606 GN=ARMC8 PE=1 SV=2	6	9.51596	9.67748	9.35285	10.4804	9.45652	9.20262	9.58242	10.5568	9.83203	10.0388	10.5005	10.1852	9.56853	10.3395	10.6152	11.0951		0.989771	1.00657	0.972806	1.09008	0.983589	0.95718	0.996684	1.09803	1.02265	1.04415	1.09218	1.05939	0.995239	1.07543	1.1041	1.15402			1.01033	1	0.0687582		1.30018	0.720716	0.103164		0.33512
313	sp|Q8IUR7-6|ARMC8_HUMAN	Q8IUR7-6	ARMC8	Isoform of Q8IUR7, Isoform 6 of Armadillo repeat-containing protein 8 OS=Homo sapiens OX=9606 GN=ARMC8	1	9.60726	7.18988	12.9144	12.9774	7.38574	7.60158	10.5214	8.69622	9.05663	9.47238	9.12458	11.7722	9.59324	11.4746	10.2682	12.3442		0.999433	0.747956	1.34348	1.35002	0.768331	0.790784	1.09453	0.904658	0.942151	0.985402	0.94922	1.22465	0.997975	1.19369	1.06819	1.28416			0.00884638	0.99935	0.00436727		0.690056	0.696487	0.2425		1.65822
314	sp|Q7Z3E5|ARMC9_HUMAN	Q7Z3E5	ARMC9	LisH domain-containing protein ARMC9 OS=Homo sapiens OX=9606 GN=ARMC9 PE=1 SV=3	2	10.0466	9.97119	9.76746	10.881	10.0898	9.26576	9.63775	9.28869	10.1303	10.1147	9.83064	10.7662	10.2064	10.7524	10.1776	9.07349		1.00429	0.996756	0.976391	1.08771	1.00861	0.926239	0.963425	0.928531	1.01266	1.0111	0.982707	1.07623	1.02027	1.07485	1.01739	0.907019			0.364797	1	-0.0316466		0.159347	0.904871	0.0219844		0.490194
315	sp|Q9UH62|ARMX3_HUMAN	Q9UH62	ARMCX3	Armadillo repeat-containing X-linked protein 3 OS=Homo sapiens OX=9606 GN=ARMCX3 PE=1 SV=1	4	9.62327	9.28109	10.7581	9.99912	10.1504	10.9929	10.2445	10.3581	10.3366	9.47627	9.92913	9.68448	9.57961	9.78064	9.69709	10.1087		0.949588	0.915823	1.06157	0.986675	1.00161	1.08474	1.01089	1.0221	1.01998	0.935083	0.97977	0.955628	0.94528	0.965117	0.956872	0.997491			0.0919067	1	-0.0105546		0.723365	0.761713	-0.0548134		0.779585
316	sp|Q5T2E6|ARMD3_HUMAN	Q5T2E6	ARMH3	Armadillo-like helical domain-containing protein 3 OS=Homo sapiens OX=9606 GN=ARMH3 PE=1 SV=1	4	9.59985	11.1346	9.96943	10.7142	9.38182	8.0889	10.077	9.68088	9.73293	11.2873	10.2564	9.37764	10.1931	10.5003	10.009	9.99675		0.9781	1.13447	1.01575	1.09163	0.955885	0.824154	1.02671	0.986356	0.991659	1.15003	1.04499	0.955459	1.03855	1.06984	1.01978	1.01854			0.321587	1	0.0588308		0.16535	0.859982	0.0314103		0.225675
317	sp|Q9H993|ARMT1_HUMAN	Q9H993	ARMT1	Damage-control phosphatase ARMT1 OS=Homo sapiens OX=9606 GN=ARMT1 PE=1 SV=1	4	9.94385	10.4818	10.4082	11.8647	10.4614	6.29172	11.0625	11.7158	11.2772	9.22014	12.2575	8.08479	5.11217	11.8671	10.2878	9.66333		1.00356	1.05785	1.05042	1.19741	1.05579	0.634976	1.11645	1.18239	1.13812	0.930519	1.23706	0.815937	0.515932	1.19766	1.03827	0.975247			0.590283	1	0.181763		0.291238	0.722434	-0.171653		0.760663
318	sp|P27540|ARNT_HUMAN	P27540	ARNT	Aryl hydrocarbon receptor nuclear translocator OS=Homo sapiens OX=9606 GN=ARNT PE=1 SV=1	2	9.94733	9.66804	10.1698	10.3716	9.58762	9.31101	10.1788	10.2257	10.8228	10.5805	9.27247	9.55488	10.1369	10.6283	9.66431	9.8799		1.01064	0.982268	1.03325	1.05375	0.974097	0.945994	1.03416	1.03892	1.09959	1.07498	0.942078	0.970771	1.0299	1.07983	0.981889	1.00379			0.510219	1	0.0497846		0.155908	0.933548	0.0145993		0.305714
319	sp|Q92747|ARC1A_HUMAN	Q92747	ARPC1A	Actin-related protein 2/3 complex subunit 1A OS=Homo sapiens OX=9606 GN=ARPC1A PE=1 SV=2	8	9.73789	10.3565	9.97518	9.81067	9.97584	10.0062	10.0491	9.83748	9.71314	10.3295	9.96575	9.90064	10.332	10.3214	9.67178	10.017		0.97603	1.03803	0.999813	0.983325	0.999879	1.00292	1.00722	0.986012	0.973549	1.03532	0.998868	0.992342	1.03557	1.03451	0.969404	1.00401			0.0429703	0.998578	-0.00268402		0.0854	0.971289	0.00583432		0.131737
320	sp|O15143|ARC1B_HUMAN	O15143	ARPC1B	Actin-related protein 2/3 complex subunit 1B OS=Homo sapiens OX=9606 GN=ARPC1B PE=1 SV=3	10	10.63	10.8951	10.0539	10.0129	9.78496	10.8442	10.1434	10.3211	9.54845	9.84657	9.65543	9.77805	9.84698	9.52124	9.0769	10.0409		1.02506	1.05062	0.969502	0.965544	0.943568	1.04571	0.978135	0.995264	0.920761	0.949509	0.931078	0.942901	0.949549	0.918138	0.875289	0.968248			1.01684	1	-0.0687746		1.64456	0.726512	-0.107301		0.552409
321	sp|O15144|ARPC2_HUMAN	O15144	ARPC2	Actin-related protein 2/3 complex subunit 2 OS=Homo sapiens OX=9606 GN=ARPC2 PE=1 SV=1	24	9.90098	13.0361	9.66799	9.35122	9.4758	9.56951	10.1731	9.87875	10.0166	9.80226	9.90473	9.50247	9.88758	9.84185	9.81049	10.1805		0.973842	1.2822	0.950925	0.919768	0.932022	0.941239	1.00061	0.971655	0.985216	0.964132	0.974211	0.934645	0.972524	0.968026	0.964941	1.00134			0.106889	1	-0.0231217		0.199119	0.825105	-0.0408149		0.385254
322	sp|O15145|ARPC3_HUMAN	O15145	ARPC3	Actin-related protein 2/3 complex subunit 3 OS=Homo sapiens OX=9606 GN=ARPC3 PE=1 SV=3	5	9.935	10.2524	9.81985	9.45031	10.4265	9.41893	10.2033	9.64644	9.60518	10.3713	9.71811	10.4318	9.45177	9.89076	10.8223	10.5561		1.00518	1.03729	0.993526	0.956139	1.05491	0.952963	1.03232	0.975982	0.971808	1.04932	0.983234	1.05545	0.956287	1.0007	1.09495	1.06802			0.00960566	1	0.00103135		0.46194	0.779148	0.0447824		0.480947
323	sp|P59998|ARPC4_HUMAN	P59998	ARPC4	Actin-related protein 2/3 complex subunit 4 OS=Homo sapiens OX=9606 GN=ARPC4 PE=1 SV=3	10	10.44	10.3903	9.79059	10.0661	9.95954	10.8442	9.36085	10.2247	9.68653	10.3271	9.47268	9.62504	9.97607	10.5396	9.43399	9.8628		1.01869	1.01384	0.955324	0.982209	0.971809	1.05813	0.913392	0.997679	0.945171	1.00767	0.924304	0.93917	0.973423	1.02841	0.920529	0.96237			0.92183	1	-0.0656739		0.774809	0.752207	-0.0562049		0.0846369
324	sp|O15511|ARPC5_HUMAN	O15511	ARPC5	Actin-related protein 2/3 complex subunit 5 OS=Homo sapiens OX=9606 GN=ARPC5 PE=1 SV=3	10	9.79948	10.2973	9.92471	9.87697	10.7082	10.1682	9.82914	10.3038	9.75549	10.1928	10.0489	9.26846	9.57116	9.24316	9.58424	11.428		0.967452	1.0166	0.979816	0.975103	1.05717	1.00386	0.970381	1.01724	0.96311	1.00628	0.992079	0.915028	0.944912	0.91253	0.946203	1.12822			0.273347	1	-0.0173341		0.367923	0.770952	-0.0531461		0.238505
325	sp|Q9BPX5|ARP5L_HUMAN	Q9BPX5	ARPC5L	Actin-related protein 2/3 complex subunit 5-like protein OS=Homo sapiens OX=9606 GN=ARPC5L PE=1 SV=1	4	8.74346	10.6311	11.7404	9.39345	8.33973	8.80891	9.09064	10.7887	8.63377	8.35647	10.4119	11.1289	7.60607	8.74486	11.7333	15.8484		0.909876	1.10631	1.22175	0.977517	0.867863	0.916687	0.946006	1.12271	0.898461	0.869605	1.0835	1.15811	0.791516	0.910022	1.22101	1.64924			0.0787735	1	-0.0228907		0.332768	0.720404	0.156097		0.394964
326	sp|Q7Z6K5-2|ARPIN_HUMAN	Q7Z6K5-2	ARPIN	Isoform of Q7Z6K5, Isoform C15orf38-AP3S2 of Arpin OS=Homo sapiens OX=9606 GN=ARPIN	7	10.2291	9.72935	10.2707	9.49668	9.80427	10.5428	10.1241	10.0649	9.19216	9.94567	10.1869	9.56812	9.83154	10.3493	10.2144	10.4501		1.02167	0.971755	1.02582	0.948516	0.979238	1.053	1.01118	1.00527	0.918102	0.993361	1.01746	0.955653	0.981962	1.03367	1.0202	1.04374			0.216946	1	-0.0188418		0.0621161	0.971181	0.00599352		0.282155
327	sp|P56211|ARP19_HUMAN	P56211	ARPP19	cAMP-regulated phosphoprotein 19 OS=Homo sapiens OX=9606 GN=ARPP19 PE=1 SV=2	7	10.1556	10.6923	10.6935	9.21702	10.1405	9.80701	10.0448	10.4695	9.64238	9.13439	9.73952	10.4392	9.58318	9.27241	10.2508	10.7179		1.00375	1.05679	1.05691	0.910984	1.00226	0.969297	0.992796	1.03477	0.953026	0.902818	0.962627	1.03178	0.947175	0.916459	1.01316	1.05933			0.453158	1	-0.0476403		0.0975464	0.938565	-0.0138052		0.283883
328	sp|P49407|ARRB1_HUMAN	P49407	ARRB1	Beta-arrestin-1 OS=Homo sapiens OX=9606 GN=ARRB1 PE=1 SV=2	2	9.54059	8.92987	10.1893	9.81674	10.7771	10.6567	10.1348	9.9426	9.11571	10.1857	11.4127	9.36525	9.54406	9.09304	10.6882	10.6077		0.955488	0.894324	1.02045	0.983145	1.07932	1.06727	1.015	0.995749	0.912936	1.0201	1.14298	0.937928	0.955836	0.910666	1.07042	1.06236			0.125123	1	0.0211754		0.13969	0.90371	-0.0227089		0.261173
329	sp|P32121|ARRB2_HUMAN	P32121	ARRB2	Beta-arrestin-2 OS=Homo sapiens OX=9606 GN=ARRB2 PE=1 SV=2	2	8.74203	8.89812	8.33308	11.3438	8.51419	13.424	9.10867	10.3417	12.4385	10.7841	10.5513	9.30619	10.4574	10.042	7.85184	9.8631		0.88519	0.900996	0.843782	1.14864	0.86212	1.35927	0.922316	1.04717	1.25948	1.09196	1.06839	0.942316	1.05888	1.01682	0.795053	0.998707			0.412227	1	0.12186		0.120908	0.837354	-0.0428764		0.833844
330	sp|Q8N5I2|ARRD1_HUMAN	Q8N5I2	ARRDC1	Arrestin domain-containing protein 1 OS=Homo sapiens OX=9606 GN=ARRDC1 PE=1 SV=1	2	8.93946	10.0547	11.427	8.72559	11.3057	8.73481	9.52764	11.7661	11.5371	9.03674	9.5461	10.9805	9.36186	9.54123	10.2859	9.22957		0.906222	1.01928	1.15839	0.884542	1.14609	0.885476	0.965848	1.19276	1.16955	0.916083	0.96772	1.11313	0.949042	0.967225	1.04272	0.935632			0.216288	1	0.0580346		0.0175166	0.977395	0.00449552		0.23915
331	sp|P15289|ARSA_HUMAN	P15289	ARSA	Arylsulfatase A OS=Homo sapiens OX=9606 GN=ARSA PE=1 SV=3	2	7.88863	11.6992	10.85	10.2299	9.80053	14.768	9.82472	9.08172	9.78302	8.64753	11.1392	7.65007	9.11577	8.791	10.2687	10.462		0.725544	1.07602	0.99791	0.940877	0.901387	1.35826	0.903612	0.835276	0.899777	0.795342	1.02451	0.703602	0.838407	0.808538	0.944447	0.962224			0.505853	1	-0.147641		0.762144	0.688502	-0.219481		0.293831
332	sp|P15848|ARSB_HUMAN	P15848	ARSB	Arylsulfatase B OS=Homo sapiens OX=9606 GN=ARSB PE=1 SV=1	3	10.1755	10.3153	9.11899	9.64328	10.762	11.2987	10.1628	9.37942	9.851	10.5133	10.2176	9.70429	9.34803	9.77715	9.52911	10.2036		0.995743	1.00943	0.892361	0.943666	1.05314	1.10566	0.994508	0.917846	0.963994	1.0288	0.999867	0.949637	0.914774	0.956766	0.932494	0.998494			0.207349	1	-0.028182		0.714813	0.723858	-0.0747599		0.645228
333	sp|Q9HBK9|AS3MT_HUMAN	Q9HBK9	AS3MT	Arsenite methyltransferase OS=Homo sapiens OX=9606 GN=AS3MT PE=1 SV=3	9	10.0027	9.77472	9.81032	10.3971	10.4261	10.3369	10.216	9.49975	10.0902	10.1972	9.87157	10.1033	10.0659	9.81765	9.72158	9.6689		0.987954	0.965439	0.968955	1.02691	1.02978	1.02097	1.00903	0.93828	0.996603	1.00717	0.975005	0.997895	0.9942	0.969679	0.96019	0.954987			0.434063	1	-0.0244144		1.12266	0.786338	-0.0399432		0.279176
334	sp|Q13510|ASAH1_HUMAN	Q13510	ASAH1	Acid ceramidase OS=Homo sapiens OX=9606 GN=ASAH1 PE=1 SV=5	6	9.48206	10.4553	9.69287	10.4079	10.0781	10.3145	9.2851	10.0663	9.49824	10.7031	10.3216	10.3373	9.87096	10.4471	9.80283	9.23681		0.941449	1.03807	0.96238	1.03337	1.00063	1.0241	0.921893	0.999462	0.943055	1.06269	1.0248	1.02636	0.980061	1.03726	0.973298	0.917099			0.153966	1	-0.0178773		0.248781	0.884872	-0.0238406		0.0431531
335	sp|Q9ULH1|ASAP1_HUMAN	Q9ULH1	ASAP1	Arf-GAP with SH3 domain, ANK repeat and PH domain-containing protein 1 OS=Homo sapiens OX=9606 GN=ASAP1 PE=1 SV=4	3	9.44284	9.228	8.94618	9.05313	9.96339	10.6231	9.83336	10.1286	10.6586	9.92125	9.30346	10.1777	10.8362	10.6566	11.184	10.0436		0.989528	0.967014	0.937482	0.948689	1.04408	1.11321	1.03045	1.06139	1.11693	1.03966	0.974921	1.06653	1.13554	1.11672	1.17198	1.05248			0.582194	1	0.0613474		1.79764	0.721657	0.146003		1.04066
336	sp|O43150|ASAP2_HUMAN	O43150	ASAP2	Arf-GAP with SH3 domain, ANK repeat and PH domain-containing protein 2 OS=Homo sapiens OX=9606 GN=ASAP2 PE=1 SV=3	1	10.4449	10.1828	11.4177	9.88517	6.68778	9.48142	11.503	9.60999	9.32194	13.178	12.0079	10.0306	9.8928	9.44464	8.01983	8.89153		1.07865	1.05158	1.17911	1.02085	0.690651	0.979153	1.18792	0.99243	0.962683	1.3609	1.24007	1.03587	1.02164	0.975354	0.828213	0.918235			0.716686	1	0.203776		0.175132	0.781349	-0.0549569		1.25367
337	sp|Q9NWX5|ASB6_HUMAN	Q9NWX5	ASB6	Ankyrin repeat and SOCS box protein 6 OS=Homo sapiens OX=9606 GN=ASB6 PE=1 SV=1	1	10.2461	9.9101	8.52634	9.08724	9.97234	10.9135	10.1959	10.1165	8.64794	9.79301	9.54659	10.2012	9.57318	12.0071	10.4957	10.7673		1.04809	1.01372	0.872177	0.929552	1.02009	1.11636	1.04296	1.03484	0.884615	1.00175	0.97654	1.0435	0.97926	1.22824	1.07362	1.10141			0.0965927	1	-0.0180026		0.76107	0.718872	0.114264		1.01723
338	sp|Q8N9N2-2|ASCC1_HUMAN	Q8N9N2-2	ASCC1	Isoform of Q8N9N2, Isoform 2 of Activating signal cointegrator 1 complex subunit 1 OS=Homo sapiens OX=9606 GN=ASCC1	6	10.0512	10.0856	10.218	10.2459	10.0092	10.4441	9.88083	9.89924	9.53075	9.889	9.54226	10.6148	9.80139	9.708	9.5644	10.5152		0.987765	0.991147	1.00416	1.0069	0.983637	1.02638	0.971025	0.972834	0.936622	0.971828	0.937753	1.04316	0.963218	0.95404	0.939928	1.03337			2.27339	1	-0.0648879		0.332504	0.88009	-0.0247375		0.563207
339	sp|Q9H1I8|ASCC2_HUMAN	Q9H1I8	ASCC2	Activating signal cointegrator 1 complex subunit 2 OS=Homo sapiens OX=9606 GN=ASCC2 PE=1 SV=3	3	8.94243	9.54724	9.97191	10.0856	9.36485	10.3044	10.2598	10.1052	8.53097	7.58241	10.3867	11.2467	12.1749	10.7343	10.1329	10.6297		0.921641	0.983974	1.02774	1.03946	0.965177	1.06201	1.05741	1.04148	0.879233	0.781472	1.07049	1.15913	1.25479	1.10631	1.04433	1.09554			0.268911	1	-0.0620427		1.88054	0.694	0.173486		1.24312
340	sp|Q8N3C0|ASCC3_HUMAN	Q8N3C0	ASCC3	Activating signal cointegrator 1 complex subunit 3 OS=Homo sapiens OX=9606 GN=ASCC3 PE=1 SV=3	10	9.60888	9.41593	9.78659	10.0458	9.64643	10.1115	9.6737	10.4386	10.0911	9.60138	10.12	10.9365	10.2174	10.0026	10.5568	9.74678		0.98359	0.963839	1.00178	1.02832	0.987434	1.03504	0.990225	1.06853	1.03295	0.982823	1.03591	1.11949	1.04588	1.02389	1.08062	0.997706			0.522198	1	0.0283523		1.22286	0.724758	0.0701996		0.573318
341	sp|L0R819|ASURF_HUMAN	L0R819	ASDURF	ASNSD1 upstream open reading frame protein OS=Homo sapiens OX=9606 GN=ASDURF PE=1 SV=1	2	10.2577	10.5871	10.3282	10.201	9.89	8.94714	8.72039	9.46047	10.9193	10.7333	11.214	11.1408	10.771	9.26036	7.89952	9.66972		1.02218	1.055	1.02919	1.01652	0.985532	0.891577	0.868982	0.94273	1.0881	1.06957	1.11747	1.11017	1.07333	0.92279	0.787182	0.963582			0.0806168	1	0.0174434		0.231238	0.776254	-0.0545548		0.271083
342	sp|Q9NVP2|ASF1B_HUMAN	Q9NVP2	ASF1B	Histone chaperone ASF1B OS=Homo sapiens OX=9606 GN=ASF1B PE=1 SV=1	6	10.3285	9.97627	10.0352	10.3714	10.1925	10.3113	9.46741	9.81748	10.3895	10.3735	9.5335	10.0805	9.5999	9.42881	10.1489	9.94521		1.01235	0.977823	0.983596	1.01656	0.999017	1.01066	0.927946	0.962259	1.01833	1.01676	0.934424	0.988038	0.940933	0.924164	0.994743	0.974778			0.681415	1	-0.0449791		1.40476	0.748833	-0.0568167		0.126071
343	sp|Q9UBL3|ASH2L_HUMAN	Q9UBL3	ASH2L	Set1/Ash2 histone methyltransferase complex subunit ASH2 OS=Homo sapiens OX=9606 GN=ASH2L PE=1 SV=1	5	9.0956	9.51975	10.9378	9.78389	9.16048	10.8456	10.467	10.03	9.77919	8.89232	10.083	10.6085	10.2823	10.3079	9.8212	10.3854		0.919628	0.962513	1.10589	0.989219	0.926188	1.09657	1.05828	1.0141	0.988744	0.899075	1.01946	1.0726	1.03961	1.0422	0.992991	1.05004			0.040776	1	-0.00693083		0.528265	0.762731	0.055141		0.693419
344	sp|P04424|ARLY_HUMAN	P04424	ASL	Argininosuccinate lyase OS=Homo sapiens OX=9606 GN=ASL PE=1 SV=4	2	11.3146	8.83165	11.3037	10.313	7.96294	11.0714	10.1125	9.13153	9.57918	10.4714	10.1006	9.76249	10.5165	10.2332	8.79216	10.5032		1.11662	0.871583	1.11554	1.01778	0.785852	1.09262	0.997986	0.901178	0.945356	1.03341	0.99681	0.963446	1.03785	1.0099	0.867686	1.03655			0.116964	1	-0.0285417		0.0719048	0.925761	-0.0194188		0.053839
345	sp|O95671|ASML_HUMAN	O95671	ASMTL	Probable bifunctional dTTP/UTP pyrophosphatase/methyltransferase protein OS=Homo sapiens OX=9606 GN=ASMTL PE=1 SV=3	4	10.1072	10.0737	9.94619	9.48405	9.82954	10.1332	10.6122	10.1793	9.36037	9.60057	9.30101	10.1712	11.1974	9.20387	9.88692	10.9133		1.01795	1.01458	1.00173	0.955189	0.989985	1.02057	1.06881	1.02521	0.942732	0.966924	0.936753	1.0244	1.12775	0.92697	0.995764	1.09914			0.207707	1	-0.02174		0.328269	0.802631	0.0419019		0.463816
346	sp|P08243|ASNS_HUMAN	P08243	ASNS	Asparagine synthetase [glutamine-hydrolyzing] OS=Homo sapiens OX=9606 GN=ASNS PE=1 SV=4	10	10.1627	9.84257	9.40174	9.88251	9.91198	10.353	10.0867	9.61717	9.42252	10.3373	9.51977	9.94467	10.2793	10.3488	10.2997	10.5896		1.02387	0.991619	0.947206	0.995643	0.998612	1.04305	1.01621	0.96891	0.949299	1.04146	0.959098	1.00191	1.03562	1.04262	1.03767	1.06688			0.276238	1	-0.0220966		0.995199	0.765862	0.0483954		1.2228
347	sp|Q9NWL6|ASND1_HUMAN	Q9NWL6	ASNSD1	Asparagine synthetase domain-containing protein 1 OS=Homo sapiens OX=9606 GN=ASNSD1 PE=1 SV=2	2	10.4163	9.7307	10.9914	9.69594	9.5569	10.2408	10.0126	9.21984	10.1065	9.84843	9.94764	10.4299	9.89083	9.75547	10.0386	10.1182		1.03077	0.962928	1.08768	0.959487	0.945728	1.01341	0.990829	0.912374	1.00012	0.974577	0.984395	1.03212	0.978774	0.965378	0.993392	1.00127			0.524199	1	-0.0422322		0.127708	0.946334	-0.011322		0.519752
348	sp|Q9BZE9|ASPC1_HUMAN	Q9BZE9	ASPSCR1	Tether containing UBX domain for GLUT4 OS=Homo sapiens OX=9606 GN=ASPSCR1 PE=1 SV=1	6	9.19409	9.82371	10.1253	11.0418	10.3272	9.68477	9.50929	10.6026	9.94584	10.0946	10.3416	10.0299	9.65418	9.66226	10.2165	9.74628		0.916401	0.979158	1.00922	1.10057	1.02934	0.965309	0.947818	1.05679	0.99133	1.00616	1.03077	0.999711	0.96226	0.963065	1.01831	0.97144			0.0659834	1	0.00789738		0.305425	0.865021	-0.027112		0.542879
349	sp|Q7L266|ASGL1_HUMAN	Q7L266	ASRGL1	Isoaspartyl peptidase/L-asparaginase OS=Homo sapiens OX=9606 GN=ASRGL1 PE=1 SV=2	11	10.0892	9.86731	10.3427	10.5035	10.347	10.3308	9.88828	10.1655	10.1734	10.7113	10.3949	9.67078	9.47089	9.59741	9.01444	9.43254		0.984622	0.96297	1.00936	1.02506	1.00978	1.0082	0.965017	0.992075	0.992841	1.04534	1.01446	0.943791	0.924282	0.93663	0.879737	0.92054			0.00521926	0.999303	-0.000328999		3.1598	0.72489	-0.123146		2.84446
350	sp|P00966|ASSY_HUMAN	P00966	ASS1	Argininosuccinate synthase OS=Homo sapiens OX=9606 GN=ASS1 PE=1 SV=2	5	9.54966	9.16079	10.1427	10.1745	9.92733	10.3374	9.93285	9.39411	10.3245	9.8169	10.3591	10.5372	10.3196	9.6893	10.2365	10.0975		0.966362	0.927011	1.02638	1.0296	1.00458	1.04607	1.00514	0.950621	1.04477	0.993405	1.04827	1.06629	1.04428	0.980492	1.03587	1.0218			0.104466	1	0.00952094		0.661175	0.799681	0.0386889		0.418782
351	tr|A0A8I5KZ24|A0A8I5KZ24_HUMAN	A0A8I5KZ24	ATE1	Isoform of O95260, Arginyl-tRNA--protein transferase 1 OS=Homo sapiens OX=9606 GN=ATE1 PE=1 SV=1	3	10.8553	9.25349	10.9628	10.7973	9.84021	9.64022	10.0753	9.37989	10.2393	10.3534	9.43485	9.77715	9.77017	9.64576	10.0863	9.88859		1.06166	0.904997	1.07217	1.05598	0.962379	0.942819	0.985373	0.917359	1.00141	1.01257	0.922735	0.956212	0.955528	0.943362	0.986445	0.96711			0.438045	1	-0.0481152		0.670928	0.753003	-0.0576006		0.105608
352	sp|P18846|ATF1_HUMAN	P18846	ATF1	Cyclic AMP-dependent transcription factor ATF-1 OS=Homo sapiens OX=9606 GN=ATF1 PE=1 SV=2	7	10.7175	10.0746	10.2057	10.2731	9.98104	10.4291	10.0848	9.53502	9.94097	10.3539	9.86009	9.87555	9.67998	9.5148	9.70825	9.76557		1.04254	0.980005	0.992751	0.999313	0.970901	1.01449	0.980997	0.927515	0.967003	1.00717	0.959136	0.96064	0.941615	0.925548	0.944366	0.949942			1.0761	1	-0.0494364		2.91676	0.700393	-0.0864939		0.85177
353	sp|P15336|ATF2_HUMAN	P15336	ATF2	Cyclic AMP-dependent transcription factor ATF-2 OS=Homo sapiens OX=9606 GN=ATF2 PE=1 SV=4	1	9.67183	9.49306	9.29285	8.0999	10.6694	9.83241	8.40414	11.5397	10.4976	10.1538	6.70856	11.2216	11.3752	10.8007	11.2079	11.0314		1.01703	0.998229	0.977176	0.851733	1.12192	1.03391	0.883725	1.21344	1.10386	1.06771	0.705429	1.17999	1.19614	1.13574	1.17855	1.15999			0.0737136	1	-0.0312167		2.05176	0.763949	0.22692		0.855417
354	sp|Q6VMQ6|MCAF1_HUMAN	Q6VMQ6	ATF7IP	Activating transcription factor 7-interacting protein 1 OS=Homo sapiens OX=9606 GN=ATF7IP PE=1 SV=3	8	9.28526	10.053	9.97562	10.6683	10.341	9.98712	10.1315	10.4698	9.81673	10.1742	10.1669	9.58921	9.75265	9.95379	9.79723	9.83769		0.923749	1.00013	0.99243	1.06134	1.02878	0.993573	1.00794	1.0416	0.976622	1.01219	1.01146	0.953988	0.970247	0.990258	0.974682	0.978707			0.161301	1	0.0123523		0.735717	0.783789	-0.0417464		1.70805
355	sp|Q9BSB4|ATGA1_HUMAN	Q9BSB4	ATG101	Autophagy-related protein 101 OS=Homo sapiens OX=9606 GN=ATG101 PE=1 SV=1	2	9.87154	9.89797	10.1946	10.6225	9.83401	11.6615	8.26111	9.91164	10.5055	9.84625	8.91933	10.8141	10.5702	9.85484	9.3829	9.85206		0.954047	0.956601	0.985268	1.02663	0.950419	1.12704	0.798405	0.957923	1.01532	0.951603	0.862019	1.04514	1.02157	0.952433	0.906822	0.952164			0.933745	1	-0.130359		0.331174	0.81372	-0.0391161		0.604723
356	sp|O75143|ATG13_HUMAN	O75143	ATG13	Autophagy-related protein 13 OS=Homo sapiens OX=9606 GN=ATG13 PE=1 SV=1	4	11.506	9.14083	9.49136	10.4359	10.4575	9.46992	11.0234	9.23101	9.58127	10.4401	9.11311	10.7791	9.72325	8.53572	10.1318	10.9397		1.14106	0.906506	0.941269	1.03494	1.03708	0.939142	1.0932	0.915449	0.950185	1.03536	0.903757	1.06898	0.964265	0.846497	1.00478	1.0849			0.171168	1	-0.0321095		0.0631673	0.943101	-0.0142247		0.078354
357	sp|Q676U5|A16L1_HUMAN	Q676U5	ATG16L1	Autophagy-related protein 16-1 OS=Homo sapiens OX=9606 GN=ATG16L1 PE=1 SV=2	7	10.1897	10.5326	9.95947	9.88098	9.80369	9.29465	10.0114	9.799	9.85362	10.5158	9.26848	10.3323	10.1687	10.4147	10.2247	9.7501		1.02476	1.05924	1.0016	0.993711	0.985937	0.934744	1.00683	0.985465	0.990959	1.05756	0.932113	1.03909	1.02265	1.04739	1.02827	0.980548			0.0981252	1	-0.0109014		0.422256	0.848307	0.0300203		0.555469
358	sp|Q2TAZ0|ATG2A_HUMAN	Q2TAZ0	ATG2A	Autophagy-related protein 2 homolog A OS=Homo sapiens OX=9606 GN=ATG2A PE=1 SV=3	4	10.0342	9.91523	10.4961	9.37445	9.81656	11.4071	10.3014	10.5271	9.82167	9.96402	9.0833	9.31085	9.7815	9.30118	10.5897	10.2757		0.986264	0.974571	1.03167	0.921419	0.964874	1.1212	1.01253	1.03471	0.965376	0.979368	0.892801	0.915167	0.961428	0.914216	1.04087	1.01			0.275222	1	-0.0355973		0.411687	0.773967	-0.0498742		0.0986323
359	sp|Q96BY7|ATG2B_HUMAN	Q96BY7	ATG2B	Autophagy-related protein 2 homolog B OS=Homo sapiens OX=9606 GN=ATG2B PE=1 SV=5	5	10.1163	8.72039	10.5131	10.1046	9.39913	10.9986	10.3687	10.0493	9.71702	10.315	10.3126	9.8629	9.75172	9.21175	9.68922	10.8698		1.01413	0.874194	1.0539	1.01295	0.942236	1.10258	1.03943	1.00741	0.974103	1.03405	1.03381	0.988728	0.977582	0.923452	0.971316	1.08966			0.217344	1	0.0261092		0.104451	0.929467	-0.0166367		0.446697
360	sp|Q9NT62|ATG3_HUMAN	Q9NT62	ATG3	Ubiquitin-like-conjugating enzyme ATG3 OS=Homo sapiens OX=9606 GN=ATG3 PE=1 SV=1	8	10.2291	9.18912	9.6469	10.9646	10.0561	10.1511	9.67905	10.3934	10.484	10.7505	9.87072	9.70165	9.15982	10.5764	9.61067	9.53695		1.01888	0.915299	0.960897	1.09214	1.00165	1.01112	0.964099	1.03525	1.04428	1.07083	0.983191	0.966351	0.91238	1.05348	0.957288	0.949945			0.250662	1	0.0259993		0.508337	0.766764	-0.0508785		0.890925
361	sp|Q9Y4P1|ATG4B_HUMAN	Q9Y4P1	ATG4B	Cysteine protease ATG4B OS=Homo sapiens OX=9606 GN=ATG4B PE=1 SV=2	4	9.73185	9.67817	10.3812	10.2965	9.62926	9.37063	8.87883	10.4941	10.4966	8.99518	9.53679	10.5154	9.53068	10.4545	10.3401	11.6703		0.988214	0.982763	1.05415	1.04555	0.977796	0.951533	0.901594	1.06561	1.06586	0.913409	0.968406	1.06778	0.967785	1.0616	1.04998	1.18505			0.214039	1	-0.0304837		0.830602	0.714101	0.0864845		0.871194
362	sp|Q96DT6|ATG4C_HUMAN	Q96DT6	ATG4C	Cysteine protease ATG4C OS=Homo sapiens OX=9606 GN=ATG4C PE=1 SV=1	2	8.97082	9.91918	9.55478	9.37435	9.35146	8.92526	10.5735	9.84961	9.07254	10.0019	10.7874	11.17	9.66783	10.9925	11.7396	10.0493		0.959517	1.06095	1.02198	1.00268	1.00023	0.954644	1.13093	1.05351	0.970397	1.0698	1.15382	1.19474	1.03407	1.17575	1.25567	1.07487			1.06428	1	0.100646		1.81507	0.692838	0.190904		0.671879
363	sp|Q9H1Y0|ATG5_HUMAN	Q9H1Y0	ATG5	Autophagy protein 5 OS=Homo sapiens OX=9606 GN=ATG5 PE=1 SV=2	4	10.1432	9.94993	9.60335	10.7593	9.83205	10.1813	9.25291	10.1019	9.84951	10.9772	9.63009	9.79257	10.1511	10.5313	9.2527	9.99171		1.00645	0.987274	0.952885	1.06758	0.975578	1.01023	0.918113	1.00236	0.97731	1.0892	0.955539	0.97166	1.00723	1.04496	0.918092	0.991421			0.174182	1	-0.0210767		0.257309	0.884659	-0.0240472		0.0193787
364	sp|O95352|ATG7_HUMAN	O95352	ATG7	Ubiquitin-like modifier-activating enzyme ATG7 OS=Homo sapiens OX=9606 GN=ATG7 PE=1 SV=1	12	9.71671	9.94304	10.4363	9.40126	9.75572	8.48882	9.61521	11.0389	10.6322	8.84598	10.0831	10.2856	9.50589	9.68727	10.5969	11.9671		1.00967	1.03319	1.08444	0.976893	1.01373	0.88208	0.999124	1.14706	1.1048	0.919193	1.04775	1.06879	0.987765	1.00661	1.10114	1.24351			0.358215	1	0.0571692		0.741181	0.709372	0.106796		0.253005
365	sp|Q7Z3C6|ATG9A_HUMAN	Q7Z3C6	ATG9A	Autophagy-related protein 9A OS=Homo sapiens OX=9606 GN=ATG9A PE=1 SV=3	2	9.43619	9.64875	9.7516	10.845	9.27995	8.10012	9.81534	10.9605	10.0119	8.68603	12.1416	10.8653	10.7351	9.49194	10.6414	9.58943		0.99221	1.01456	1.02538	1.14035	0.975783	0.851724	1.03208	1.15249	1.05275	0.913331	1.27668	1.14248	1.12879	0.998072	1.11893	1.00832			0.54441	1	0.111574		0.83154	0.717915	0.108647		0.0109832
366	sp|P31939|PUR9_HUMAN	P31939	ATIC	Bifunctional purine biosynthesis protein ATIC OS=Homo sapiens OX=9606 GN=ATIC PE=1 SV=3	14	9.78162	9.26461	10.0315	9.63271	9.75891	9.90859	10.0568	9.70845	10.7949	10.0233	10.4167	10.2705	9.78487	10.0061	10.2254	10.3352		1.00534	0.952204	1.03102	0.990037	1.00301	1.01839	1.03362	0.997821	1.10948	1.03018	1.07061	1.05558	1.00568	1.02841	1.05095	1.06224			1.16829	1	0.0646869		1.64149	0.751008	0.0532512		0.148011
367	sp|Q13315|ATM_HUMAN	Q13315	ATM	Serine-protein kinase ATM OS=Homo sapiens OX=9606 GN=ATM PE=1 SV=4	8	10.1003	10.3083	10.7232	9.56996	8.95486	8.56165	10.8315	11.2355	10.467	9.50143	9.87057	9.40314	10.7127	10.4774	9.19428	10.0883		1.04094	1.06238	1.10514	0.986284	0.922892	0.882367	1.1163	1.15793	1.07873	0.979221	1.01727	0.969092	1.10406	1.07981	0.947567	1.0397			0.716315	1	0.0963489		0.224582	0.83027	0.0375366		0.425298
368	sp|P54259|ATN1_HUMAN	P54259	ATN1	Atrophin-1 OS=Homo sapiens OX=9606 GN=ATN1 PE=1 SV=3	1	10.4037	9.55099	9.24213	8.91593	9.61837	11.0713	8.40142	10.9444	9.32024	11.5958	11.1209	9.45621	9.89759	9.88717	10.7042	9.86975		1.06156	0.97455	0.943036	0.909751	0.981426	1.12968	0.857253	1.11673	0.951005	1.18319	1.13474	0.964879	1.00992	1.00885	1.09222	1.00708			0.239157	1	0.0588713		0.151093	0.905216	0.0221436		0.149799
369	sp|O00244|ATOX1_HUMAN	O00244	ATOX1	Copper transport protein ATOX1 OS=Homo sapiens OX=9606 GN=ATOX1 PE=1 SV=1	6	11.1717	10.8577	8.86222	9.00321	11.2639	9.13031	8.48421	10.3232	9.41815	10.62	9.48466	10.0149	10.7489	10.2249	10.4568	9.93534		1.11181	1.08056	0.881975	0.896007	1.12099	0.908655	0.844355	1.02737	0.937302	1.05691	0.943921	0.996694	1.06974	1.01759	1.04067	0.988773			0.249106	1	-0.055258		0.184371	0.844783	0.0355424		0.709032
370	sp|P05023|AT1A1_HUMAN	P05023	ATP1A1	Sodium/potassium-transporting ATPase subunit alpha-1 OS=Homo sapiens OX=9606 GN=ATP1A1 PE=1 SV=1	4	9.29317	9.77413	10.2908	10.6439	9.81944	10.3122	8.75511	10.1348	10.385	9.95993	9.8862	9.49165	10.5566	10.0318	10.2303	10.435		0.92725	0.975239	1.02679	1.06203	0.97976	1.02893	0.873564	1.01122	1.03619	0.993778	0.986422	0.947055	1.05331	1.00095	1.02076	1.04118			0.274903	1	-0.0327737		0.14388	0.93488	0.0142683		0.40862
371	sp|P16615|AT2A2_HUMAN	P16615	ATP2A2	Sarcoplasmic/endoplasmic reticulum calcium ATPase 2 OS=Homo sapiens OX=9606 GN=ATP2A2 PE=1 SV=1	1	9.45958	8.87793	11.4055	11.1583	11.0687	8.70371	8.34394	10.2543	10.2373	9.24946	9.747	11.2526	9.95808	9.75248	12.0365	8.49464		0.935454	0.877934	1.12789	1.10344	1.09458	0.860706	0.825129	1.01404	1.01236	0.914675	0.963877	1.11276	0.984749	0.964418	1.19028	0.840031			0.393502	1	-0.0780895		0.0673448	0.923778	0.0206975		0.435981
372	sp|P25705|ATPA_HUMAN	P25705	ATP5F1A	ATP synthase subunit alpha, mitochondrial OS=Homo sapiens OX=9606 GN=ATP5F1A PE=1 SV=1	15	10.0102	9.89554	10.344	10.3129	9.69992	10.1058	9.32131	10.0237	10.3365	9.59038	10.2198	10.3732	9.9079	9.79528	10.2402	9.82347		0.994907	0.983516	1.02809	1.025	0.964073	1.00441	0.926443	0.996254	1.02734	0.953187	1.01574	1.03099	0.984745	0.973551	1.01777	0.976353			0.396278	1	-0.0272334		0.19443	0.953343	-0.00910842		0.23325
373	sp|P06576|ATPB_HUMAN	P06576	ATP5F1B	ATP synthase subunit beta, mitochondrial OS=Homo sapiens OX=9606 GN=ATP5F1B PE=1 SV=3	7	9.95506	9.98724	10.2985	10.2149	9.19086	9.11162	10.7702	10.3107	9.60632	9.99141	10.2888	10.4038	10.0359	10.0483	10.0927	9.69377		1.01655	1.01983	1.05161	1.04308	0.93851	0.930419	1.09979	1.05286	0.980934	1.02026	1.05063	1.06236	1.0248	1.02606	1.0306	0.989864			0.677579	1	0.0555538		0.469621	0.826075	0.0351082		0.275752
374	sp|P36542|ATPG_HUMAN	P36542	ATP5F1C	ATP synthase subunit gamma, mitochondrial OS=Homo sapiens OX=9606 GN=ATP5F1C PE=1 SV=1	3	9.81085	10.5741	10.3111	10.2172	9.69702	9.36205	10.1434	10.8441	9.44577	10.0866	9.99286	9.99044	8.87074	10.2324	10.8634	9.55796		0.981538	1.0579	1.03158	1.0222	0.970149	0.936638	1.01481	1.08491	0.945013	1.00913	0.999748	0.999505	0.887483	1.02371	1.08684	0.956238			0.108654	1	0.0122812		0.132851	0.917275	-0.0197748		0.222116
375	sp|P30049|ATPD_HUMAN	P30049	ATP5F1D	ATP synthase subunit delta, mitochondrial OS=Homo sapiens OX=9606 GN=ATP5F1D PE=1 SV=2	3	10.695	9.78096	10.4028	10.3663	9.97397	10.0607	9.48438	9.67355	10.0027	9.58611	9.68884	9.34713	11.1454	8.79419	10.5102	10.4877		1.04717	0.957669	1.01855	1.01498	0.976567	0.985063	0.92863	0.947152	0.97938	0.938591	0.948649	0.915191	1.09126	0.861053	1.02907	1.02687			2.24403	1	-0.0788226		0.18504	0.86019	-0.0312632		0.304366
376	sp|Q9UII2|ATIF1_HUMAN	Q9UII2	ATP5IF1	ATPase inhibitor, mitochondrial OS=Homo sapiens OX=9606 GN=ATP5IF1 PE=1 SV=1	9	10.4162	10.3865	9.7523	9.01533	11.3934	10.624	10.121	10.2228	9.96322	9.85473	9.61524	8.9217	10.003	10.0709	9.95033	9.68944		1.01476	1.01187	0.950089	0.878292	1.10997	1.03502	0.986013	0.995924	0.970637	0.960069	0.936737	0.86917	0.97451	0.981127	0.969382	0.943966			0.357947	1	-0.0435902		0.651137	0.721308	-0.0795115		0.418585
377	sp|P56385|ATP5I_HUMAN	P56385	ATP5ME	ATP synthase subunit e, mitochondrial OS=Homo sapiens OX=9606 GN=ATP5ME PE=1 SV=2	1	10.2774	11.1046	7.19309	8.8367	9.44257	11.6304	11.7787	8.45023	9.40033	10.5894	9.35188	8.72417	9.96298	10.5002	12.0346	10.7229		1.05436	1.13924	0.737945	0.906565	0.968721	1.19317	1.20839	0.866917	0.964388	1.08637	0.959418	0.89502	1.02211	1.07722	1.23464	1.10007			0.0808161	1	0.0297287		0.322469	0.719413	0.0975794		0.247443
378	sp|O75947|ATP5H_HUMAN	O75947	ATP5PD	ATP synthase subunit d, mitochondrial OS=Homo sapiens OX=9606 GN=ATP5PD PE=1 SV=3	1	8.68532	9.75543	8.75187	8.35544	9.87536	10.3694	8.86775	10.8582	9.17317	11.5493	10.3661	11.1935	9.64844	10.413	10.5243	11.6134		0.934026	1.04911	0.941182	0.89855	1.062	1.11513	0.953645	1.1677	0.986489	1.24202	1.11478	1.20376	1.0376	1.11982	1.13179	1.24892			0.678562	1	0.122591		1.6884	0.692725	0.196899		0.383747
379	sp|P18859|ATP5J_HUMAN	P18859	ATP5PF	ATP synthase-coupling factor 6, mitochondrial OS=Homo sapiens OX=9606 GN=ATP5PF PE=1 SV=1	1	10.7833	11.1737	8.8394	8.44165	11.855	6.02305	7.56021	11.0945	12.7681	10.1044	10.3568	13.9502	10.7001	7.93977	10.6719	7.73814		1.13278	1.17379	0.928573	0.886789	1.24536	0.632717	0.794194	1.16547	1.34128	1.06146	1.08797	1.46545	1.12404	0.834068	1.12108	0.812886			0.299227	1	0.136532		0.175114	0.739457	0.0960748		0.0736183
380	sp|Q93050|VPP1_HUMAN	Q93050	ATP6V0A1	V-type proton ATPase 116 kDa subunit a 1 OS=Homo sapiens OX=9606 GN=ATP6V0A1 PE=1 SV=3	1	8.82467	9.19666	11.8706	8.00209	8.84428	13.0108	10.2511	11.9068	10.28	8.70301	8.73473	10.8299	11.371	9.2174	8.08285	10.874		0.886172	0.923528	1.19205	0.803568	0.888142	1.30654	1.02941	1.19568	1.03232	0.873955	0.87714	1.08754	1.14188	0.92561	0.811679	1.09197			0.0303277	1	0.0122462		0.0591231	0.920044	0.0238451		0.0321835
381	sp|P61421|VA0D1_HUMAN	P61421	ATP6V0D1	V-type proton ATPase subunit d 1 OS=Homo sapiens OX=9606 GN=ATP6V0D1 PE=1 SV=1	3	10.4642	10.0068	9.82379	10.9535	9.29669	9.74179	9.35452	9.53878	9.57681	10.4973	10.5126	10.8353	9.68773	9.58998	9.76326	10.3569		1.04145	0.995919	0.977705	1.09014	0.925247	0.969544	0.931001	0.94934	0.953125	1.04474	1.04626	1.07837	0.964165	0.954436	0.971681	1.03077			0.20525	1	-0.0247253		0.0305318	0.976723	-0.0040396		0.168707
382	sp|P38606|VATA_HUMAN	P38606	ATP6V1A	V-type proton ATPase catalytic subunit A OS=Homo sapiens OX=9606 GN=ATP6V1A PE=1 SV=2	13	9.83028	9.74124	10.5516	9.999	9.87845	9.28668	9.88096	10.1262	10.0617	9.80793	10.259	10.3576	9.83077	9.8437	10.207	10.3379		0.994846	0.985835	1.06785	1.01192	0.999721	0.939832	0.999974	1.02479	1.01826	0.992583	1.03823	1.04821	0.994895	0.996204	1.03297	1.04622			0.318428	1	0.0190599		0.507428	0.845005	0.0301503		0.238782
383	sp|P21281|VATB2_HUMAN	P21281	ATP6V1B2	V-type proton ATPase subunit B, brain isoform OS=Homo sapiens OX=9606 GN=ATP6V1B2 PE=1 SV=3	17	10.232	10.3235	9.52435	10.2751	9.57418	10.6335	10.2918	9.61654	10.2072	10.4625	9.8019	9.85082	9.62588	10.2094	9.5948	9.77656		1.0137	1.02276	0.943587	1.01796	0.948524	1.05348	1.01962	0.95272	1.01123	1.03653	0.971084	0.97593	0.953646	1.01145	0.950566	0.968573			0.0493278	1	-0.00500252		0.692723	0.776784	-0.044386		0.671082
384	sp|P21283|VATC1_HUMAN	P21283	ATP6V1C1	V-type proton ATPase subunit C 1 OS=Homo sapiens OX=9606 GN=ATP6V1C1 PE=1 SV=4	9	9.73176	9.28947	9.99913	9.93998	9.47125	9.43517	10.7114	9.80065	10.5205	9.94008	10.2965	9.86983	9.9914	9.77221	10.8109	10.4198		1.00905	0.963193	1.03677	1.03064	0.982041	0.978299	1.11063	1.01619	1.09083	1.03065	1.06761	1.02337	1.03597	1.01325	1.12095	1.08039			1.69618	1	0.0852008		1.23084	0.720067	0.0721695		0.135715
385	sp|Q9Y5K8|VATD_HUMAN	Q9Y5K8	ATP6V1D	V-type proton ATPase subunit D OS=Homo sapiens OX=9606 GN=ATP6V1D PE=1 SV=1	4	10.3212	9.99681	10.4393	9.75955	10.1745	9.94501	9.98664	9.43441	10.2583	10.4285	10.2504	10.084	9.27458	10.648	8.76694	10.2319		1.02129	0.989191	1.03297	0.965713	1.00677	0.984064	0.988184	0.93354	1.01506	1.03191	1.01428	0.997814	0.917725	1.05363	0.867494	1.01246			0.10358	1	-0.00835247		0.416945	0.771618	-0.0516841		0.319966
386	sp|P36543|VATE1_HUMAN	P36543	ATP6V1E1	V-type proton ATPase subunit E 1 OS=Homo sapiens OX=9606 GN=ATP6V1E1 PE=1 SV=1	6	9.48255	10.1528	10.0519	10.3215	9.52331	10.1278	10.5757	10.5798	9.96711	9.43266	10.3101	9.81907	10.2073	10.1554	9.75998	9.53308		0.953661	1.02107	1.01092	1.03803	0.957761	1.01855	1.0636	1.06402	1.00239	0.948644	1.03689	0.987505	1.02655	1.02133	0.981563	0.958743			0.348033	1	0.0294633		0.156267	0.946158	-0.0110265		0.519715
387	sp|Q16864|VATF_HUMAN	Q16864	ATP6V1F	V-type proton ATPase subunit F OS=Homo sapiens OX=9606 GN=ATP6V1F PE=1 SV=2	1	10.1571	10.7079	9.4101	8.83047	8.45002	10.4969	7.13525	9.7105	8.80657	9.58891	11.7974	11.9713	10.4018	11.948	10.5899	9.99788		1.04978	1.10671	0.972579	0.912672	0.87335	1.0849	0.737462	1.00363	0.910201	0.991059	1.21932	1.2373	1.07507	1.23488	1.09452	1.03333			0.167898	1	-0.0567154		1.30473	0.684543	0.179995		0.931015
388	sp|O75348|VATG1_HUMAN	O75348	ATP6V1G1	V-type proton ATPase subunit G 1 OS=Homo sapiens OX=9606 GN=ATP6V1G1 PE=1 SV=3	2	10.7875	9.67906	9.07067	9.2875	10.9316	7.80554	10.0159	11.8961	10.3762	8.81488	10.4658	10.5181	9.671	9.59731	10.3474	10.7356		1.12444	1.0089	0.945487	0.968089	1.13947	0.813616	1.04402	1.23999	1.08157	0.918825	1.09091	1.09636	1.00806	1.00038	1.07857	1.11903			0.473934	1	0.104021		0.494885	0.715283	0.0881055		0.0750168
389	sp|Q9UI12|VATH_HUMAN	Q9UI12	ATP6V1H	V-type proton ATPase subunit H OS=Homo sapiens OX=9606 GN=ATP6V1H PE=1 SV=1	5	9.89215	9.89459	10.0769	10.1237	9.72905	10.6553	9.93254	10.2034	10.0287	9.91434	9.49791	10.0393	10.0683	9.86841	9.72872	10.3468		0.983126	0.983368	1.00149	1.00614	0.966916	1.05897	0.98714	1.01406	0.996699	0.98533	0.943944	0.997746	1.00063	0.980766	0.966883	1.02831			0.440887	1	-0.0238844		0.202624	0.944829	-0.011414		0.21123
390	sp|Q5TC12|ATPF1_HUMAN	Q5TC12	ATPAF1	ATP synthase mitochondrial F1 complex assembly factor 1 OS=Homo sapiens OX=9606 GN=ATPAF1 PE=1 SV=1	10	10.1578	9.79473	10.0014	9.41419	9.98963	8.776	9.88525	9.53382	9.78911	10.1794	11.0188	11.0594	10.1299	9.68234	10.2714	10.3169		1.04839	1.01092	1.03225	0.971641	1.03103	0.905774	1.02026	0.983989	1.01034	1.05062	1.13725	1.14144	1.04551	0.999317	1.06012	1.06481			0.531727	1	0.0542908		1.01915	0.713771	0.0832544		0.267875
391	sp|Q8N5M1|ATPF2_HUMAN	Q8N5M1	ATPAF2	ATP synthase mitochondrial F1 complex assembly factor 2 OS=Homo sapiens OX=9606 GN=ATPAF2 PE=1 SV=1	4	10.097	10.5442	10.1753	9.97172	10.6023	9.92778	10.3099	9.87832	9.85257	10.456	9.41853	9.79165	9.73652	10.1286	9.65834	9.45135		0.987994	1.03175	0.995651	0.975736	1.03743	0.971435	1.00883	0.966596	0.964077	1.02312	0.921605	0.958116	0.952721	0.991088	0.945072	0.924817			0.505765	1	-0.0372339		1.63855	0.7214	-0.0715682		0.485769
392	sp|Q13535|ATR_HUMAN	Q13535	ATR	Serine/threonine-protein kinase ATR OS=Homo sapiens OX=9606 GN=ATR PE=1 SV=3	4	11.344	11.4028	10.167	9.59249	9.51092	9.43337	10.2594	9.38578	9.33749	9.57743	8.44303	10.9778	11.3494	10.1632	10.2926	8.76332		1.10762	1.11336	0.992698	0.936606	0.928642	0.92107	1.00172	0.916423	0.911708	0.935136	0.824374	1.07187	1.10815	0.992326	1.00497	0.855647			0.929974	1	-0.124678		0.0174948	0.979001	0.00427668		0.848266
393	sp|P46100|ATRX_HUMAN	P46100	ATRX	Transcriptional regulator ATRX OS=Homo sapiens OX=9606 GN=ATRX PE=1 SV=6	1	9.84042	9.91909	8.51095	10.9576	9.78908	7.49074	11.216	11.9956	11.748	10.417	9.39219	10.1397	10.731	8.57654	9.80383	9.47222		1.04485	1.05321	0.903692	1.16348	1.0394	0.795366	1.19092	1.27369	1.24741	1.10607	0.997262	1.07663	1.13942	0.910656	1.04097	1.00576			1.19669	1	0.220064		0.217053	0.779218	0.0516012		1.08754
394	sp|Q9UBB4|ATX10_HUMAN	Q9UBB4	ATXN10	Ataxin-10 OS=Homo sapiens OX=9606 GN=ATXN10 PE=1 SV=1	6	10.289	9.07022	9.53019	10.2765	10.5434	10.3715	10.1794	9.603	9.75521	10.5787	10.1543	9.70996	10.5564	10.3383	9.49584	9.54801		1.02752	0.905801	0.951736	1.02627	1.05292	1.03576	1.01657	0.959008	0.974208	1.05645	1.01406	0.969688	1.05422	1.03244	0.948305	0.953516			0.0351977	1	0.00414693		0.130204	0.930416	-0.0156965		0.195656
395	sp|P0C7T5|ATX1L_HUMAN	P0C7T5	ATXN1L	Ataxin-1-like OS=Homo sapiens OX=9606 GN=ATXN1L PE=1 SV=1	3	12.1146	10.7758	9.53523	11.1521	10.5298	8.76401	9.23187	9.69424	10.9576	9.70026	9.96718	9.54419	9.08415	9.75514	9.28021	9.9136		1.15613	1.02836	0.909972	1.06427	1.00489	0.836373	0.881022	0.925148	1.04571	0.925722	0.951195	0.910827	0.866925	0.930959	0.885635	0.946082			0.438845	1	-0.0778455		0.948095	0.72675	-0.136231		0.584961
396	sp|Q99700|ATX2_HUMAN	Q99700	ATXN2	Ataxin-2 OS=Homo sapiens OX=9606 GN=ATXN2 PE=1 SV=2	8	10.0968	10.6121	9.91487	10.3428	9.58308	10.9026	10.0148	9.59085	9.58554	10.3474	9.3012	9.78599	9.82662	9.73162	10.106	10.2578		0.985821	1.03613	0.968057	1.00984	0.935662	1.0645	0.977817	0.93642	0.935902	1.01029	0.90814	0.955474	0.95944	0.950165	0.986715	1.00154			0.963429	1	-0.0710016		0.717061	0.77566	-0.0462272		0.330518
397	sp|Q8WWM7|ATX2L_HUMAN	Q8WWM7	ATXN2L	Ataxin-2-like protein OS=Homo sapiens OX=9606 GN=ATXN2L PE=1 SV=2	12	10.1341	9.85663	10.2906	10.253	10.5353	10.7172	9.62337	9.51098	10.1668	9.67066	9.81464	9.70777	9.87852	9.94336	9.88013	10.017		0.984102	0.957158	0.999303	0.995646	1.02306	1.04073	0.934506	0.923593	0.987275	0.939099	0.953081	0.942702	0.959283	0.965581	0.95944	0.972727			2.20353	1	-0.0805783		2.10913	0.731296	-0.0628204		0.412366
398	sp|P54252|ATX3_HUMAN	P54252	ATXN3	Ataxin-3 OS=Homo sapiens OX=9606 GN=ATXN3 PE=1 SV=5	7	9.62643	10.3119	10.0988	10.6327	10.9386	10.4439	10.2503	9.52667	10.3227	9.34407	9.23237	9.91763	10.4505	9.90393	9.45658	9.54298		0.930805	0.997088	0.976478	1.0281	1.05768	1.00985	0.991126	0.921159	0.998133	0.903503	0.892702	0.958962	1.01048	0.957638	0.914382	0.922736			1.1526	1	-0.0905996		1.1437	0.720744	-0.0737246		0.151277
399	sp|O15265|ATX7_HUMAN	O15265	ATXN7	Ataxin-7 OS=Homo sapiens OX=9606 GN=ATXN7 PE=1 SV=1	1	10.3931	8.60303	9.01609	10.6419	10.9695	9.14846	11.7514	9.09794	9.10213	9.60349	10.8548	9.39316	9.68687	9.54389	10.0642	12.1299		1.06103	0.878277	0.920445	1.08643	1.11987	0.933959	1.19969	0.928801	0.929229	0.980412	1.10816	0.95894	0.988925	0.974328	1.02745	1.23833			0.15381	1	0.0372168		0.218938	0.787118	0.0485642		0.0397134
400	sp|Q14CW9|AT7L3_HUMAN	Q14CW9	ATXN7L3	Ataxin-7-like protein 3 OS=Homo sapiens OX=9606 GN=ATXN7L3 PE=1 SV=1	1	10.919	8.79448	8.42734	10.1141	11.2377	10.4303	9.67257	8.24344	11.2659	12.4107	12.5536	6.0169	13.0768	9.12729	7.75963	9.95032		1.09331	0.88058	0.843819	1.01271	1.12521	1.04437	0.968502	0.825405	1.12804	1.24267	1.25698	0.602465	1.30936	0.913904	0.776962	0.996313			0.332776	1	0.104037		0.348865	0.727293	-0.164464		0.577993
401	sp|Q96GX2|A7L3B_HUMAN	Q96GX2	ATXN7L3B	Ataxin-7-like protein 3B OS=Homo sapiens OX=9606 GN=ATXN7L3B PE=1 SV=2	3	11.4365	10.0233	9.80779	10.5579	9.90822	10.0796	10.2883	8.74658	9.65675	9.61777	9.59777	9.13097	10.0396	9.96027	10.8902	10.2583		1.1101	0.972926	0.952006	1.02482	0.961754	0.978394	0.998651	0.848998	0.937345	0.933561	0.931619	0.886309	0.97451	0.966806	1.05707	0.995739			1.18263	1	-0.107448		0.309212	0.81465	-0.0394751		0.577519
402	sp|Q13825|AUHM_HUMAN	Q13825	AUH	Methylglutaconyl-CoA hydratase, mitochondrial OS=Homo sapiens OX=9606 GN=AUH PE=1 SV=1	2	8.48935	10.2315	11.0987	8.92597	11.0764	12.8454	11.8161	6.24451	7.7795	11.9202	9.5251	9.43683	11.063	10.7155	9.10243	9.72952		0.812802	0.979604	1.06263	0.854605	1.06049	1.22987	1.13132	0.597873	0.744838	1.14128	0.911968	0.903517	1.05921	1.02594	0.8715	0.93154			0.380257	1	-0.175109		0.213343	0.776017	-0.0556295		0.256713
403	sp|O14965|AURKA_HUMAN	O14965	AURKA	Aurora kinase A OS=Homo sapiens OX=9606 GN=AURKA PE=1 SV=3	1	8.18371	7.66912	10.5419	9.3562	8.51995	7.4022	12.046	10.6614	11.2129	9.24171	10.6345	12.2219	10.3697	12.0982	9.10638	10.7343		0.950248	0.890498	1.22407	1.08639	0.989291	0.859504	1.39872	1.23795	1.30198	1.0731	1.23482	1.41914	1.20408	1.40477	1.05738	1.2464			2.0466	1	0.323456		1.91166	0.798222	0.338636		0.0539309
404	sp|Q9NQS1|AVEN_HUMAN	Q9NQS1	AVEN	Cell death regulator Aven OS=Homo sapiens OX=9606 GN=AVEN PE=1 SV=1	2	10.8923	9.81004	11.0603	10.0732	10.0776	9.08837	9.7862	9.49517	10.3835	9.72767	10.0922	10.537	9.06667	10.5655	9.83718	9.50695		1.07135	0.964893	1.08787	0.990778	0.991205	0.893911	0.962548	0.933923	1.0213	0.956791	0.99265	1.0364	0.891777	1.0392	0.967562	0.935081			0.363494	1	-0.039367		0.300086	0.802736	-0.0417161		0.0167434
405	sp|P61769|B2MG_HUMAN	P61769	B2M	Beta-2-microglobulin OS=Homo sapiens OX=9606 GN=B2M PE=1 SV=1	1	9.77356	9.29542	9.29334	8.69863	8.8229	9.56561	10.331	9.82735	10.9379	9.47386	11.3783	10.5247	11.1047	11.4487	9.42536	10.0986		1.05756	1.00583	1.0056	0.941249	0.954697	1.03506	1.11788	1.06338	1.18356	1.02513	1.23121	1.13885	1.2016	1.23883	1.01989	1.09274			1.65499	1	0.163987		1.7304	0.693725	0.180507		0.08767
406	sp|Q6Y288|B3GLT_HUMAN	Q6Y288	B3GLCT	Beta-1,3-glucosyltransferase OS=Homo sapiens OX=9606 GN=B3GLCT PE=1 SV=2	3	10.069	10.2872	9.60397	9.63357	10.9746	9.10926	10.2142	9.91392	10.5772	10.2136	9.62632	8.9432	9.70465	11.085	10.0449	9.99934		1.01234	1.03428	0.965585	0.968561	1.10339	0.915847	1.02694	0.996747	1.06343	1.02687	0.967832	0.899151	0.975708	1.11449	1.00992	1.00534			0.185302	1	0.0222966		0.0201069	0.979023	-0.00386581		0.17829
407	sp|O43505|B4GA1_HUMAN	O43505	B4GAT1	Beta-1,4-glucuronyltransferase 1 OS=Homo sapiens OX=9606 GN=B4GAT1 PE=1 SV=1	1	11.4921	9.60244	8.34554	11.2377	8.84375	7.03909	11.6966	10.3342	8.7983	8.44529	8.24805	14.2055	9.01319	11.9739	10.0715	10.6528		1.21909	1.01864	0.885302	1.19211	0.938153	0.746713	1.24078	1.09626	0.933331	0.895883	0.87496	1.50693	0.956127	1.2702	1.0684	1.13006			0.0387312	1	0.0162173		0.816283	0.696553	0.245019		0.795224
408	sp|Q9NWV8|BABA1_HUMAN	Q9NWV8	BABAM1	BRISC and BRCA1-A complex member 1 OS=Homo sapiens OX=9606 GN=BABAM1 PE=1 SV=1	3	10.397	10.3717	9.69602	10.2922	9.37652	11.1925	10.8883	9.71226	10.0819	10.0335	10.0349	9.5404	9.92671	9.86965	9.09428	9.49212		1.01722	1.01475	0.948637	1.00697	0.917378	1.09505	1.06529	0.950226	0.98639	0.981655	0.981788	0.933412	0.971207	0.965625	0.889764	0.928688			0.0946055	1	-0.0117215		1.23265	0.706141	-0.0954544		1.29948
409	sp|Q9NXR7|BABA2_HUMAN	Q9NXR7	BABAM2	BRISC and BRCA1-A complex member 2 OS=Homo sapiens OX=9606 GN=BABAM2 PE=1 SV=2	7	10.0516	9.33185	10.0619	10.3719	10.8082	9.65755	10.374	9.61728	10.9102	10.4991	10.3636	9.83425	10.3975	10.1197	9.24063	8.36082		1.00044	0.928805	1.00147	1.03232	1.07574	0.961222	1.03253	0.957214	1.08589	1.04499	1.03149	0.978809	1.03487	1.00722	0.919726	0.832157			0.455666	1	0.0407199		0.550461	0.730552	-0.0740543		0.927804
410	sp|O14867|BACH1_HUMAN	O14867	BACH1	Transcription regulator protein BACH1 OS=Homo sapiens OX=9606 GN=BACH1 PE=1 SV=2	3	9.95924	10.1579	10.9135	9.64285	9.96517	11.1032	8.5786	9.3581	9.69678	10.3548	11.0539	9.69177	10.3111	9.86814	9.12753	10.2175		0.967827	0.987129	1.06056	0.937081	0.968403	1.079	0.833658	0.909409	0.942322	1.00627	1.0742	0.941835	1.00202	0.958975	0.887003	0.992922			0.498182	1	-0.0756008		0.764962	0.732818	-0.0678252		0.0388412
411	sp|Q9BYV9|BACH2_HUMAN	Q9BYV9	BACH2	Transcription regulator protein BACH2 OS=Homo sapiens OX=9606 GN=BACH2 PE=1 SV=1	1	12.6709	10.1915	9.79808	7.68558	12.2641	11.9261	7.86926	9.20422	8.51137	10.4445	10.5552	12.8177	10.9428	8.34284	7.79679	8.97901		1.17803	0.947513	0.910937	0.714536	1.1402	1.10879	0.731613	0.855726	0.79131	0.971037	0.981332	1.19167	1.01736	0.775642	0.724875	0.834787			0.722202	1	-0.199066		0.376312	0.723464	-0.146533		0.128685
412	sp|Q99933|BAG1_HUMAN	Q99933	BAG1	BAG family molecular chaperone regulator 1 OS=Homo sapiens OX=9606 GN=BAG1 PE=1 SV=4	8	10.5963	10.1136	10.0734	9.87152	10.4343	9.66437	9.82953	9.74094	9.62063	10.6338	9.84088	10.0271	9.94234	10.5996	9.53465	9.47701		1.04649	0.99882	0.994844	0.974909	1.03049	0.954451	0.970761	0.962012	0.95013	1.0502	0.971883	0.990269	0.981903	1.04681	0.941639	0.935947			0.403664	1	-0.0308212		0.425591	0.827992	-0.0349298		0.0366949
413	sp|O95816|BAG2_HUMAN	O95816	BAG2	BAG family molecular chaperone regulator 2 OS=Homo sapiens OX=9606 GN=BAG2 PE=1 SV=1	5	9.88284	9.45128	10.3908	10.4427	10.4401	9.94141	10.2678	9.58372	9.90444	10.8298	10.0821	9.58081	9.80485	10.1058	9.63074	9.66078		0.979321	0.936555	1.02966	1.0348	1.03454	0.985124	1.01746	0.949679	0.98146	1.07316	0.999063	0.949392	0.971592	1.00142	0.954339	0.957315			0.0274604	0.998624	0.00284537		1.1518	0.761776	-0.0522794		0.82732
414	sp|O95817|BAG3_HUMAN	O95817	BAG3	BAG family molecular chaperone regulator 3 OS=Homo sapiens OX=9606 GN=BAG3 PE=1 SV=3	3	9.67407	10.6855	10.0387	9.28785	10.7116	9.39704	10.4031	9.08939	10.2949	10.7407	9.79846	10.2926	10.1274	8.80994	9.43045	11.2182		0.970728	1.07221	1.00731	0.931973	1.07484	0.942929	1.04388	0.912059	1.03302	1.07776	0.983209	1.0328	1.01622	0.884018	0.946282	1.12567			0.0702965	1	0.0113429		0.0258905	0.972779	-0.00533709		0.0840668
415	sp|O95429|BAG4_HUMAN	O95429	BAG4	BAG family molecular chaperone regulator 4 OS=Homo sapiens OX=9606 GN=BAG4 PE=1 SV=1	3	10.1251	11.3845	10.5963	10.0039	9.78756	10.0728	9.99379	9.50978	9.93809	10.2107	10.2942	9.09846	9.23153	9.12762	9.43547	11.1903		0.980321	1.10226	1.02594	0.968582	0.94764	0.975259	0.967608	0.920746	0.962215	0.988607	0.996692	0.880922	0.893805	0.883744	0.913551	1.08346			0.598309	1	-0.0497857		0.831051	0.716926	-0.110041		0.435773
416	sp|Q9UL15|BAG5_HUMAN	Q9UL15	BAG5	BAG family molecular chaperone regulator 5 OS=Homo sapiens OX=9606 GN=BAG5 PE=1 SV=1	8	10.2687	9.67765	10.7679	10.0172	9.95551	9.23935	10.3103	10.0179	9.72421	9.94125	9.99741	9.80488	9.95991	9.99221	10.4018	9.92381		1.02813	0.968955	1.07811	1.00296	0.996775	0.925071	1.0323	1.00302	0.973616	0.995347	1.00097	0.981694	0.997216	1.00045	1.04146	0.993602			0.000427144	0.999933	-4.15765e-05		0.0122373	0.991387	0.00119922		0.0209763
417	sp|P46379|BAG6_HUMAN	P46379	BAG6	Large proline-rich protein BAG6 OS=Homo sapiens OX=9606 GN=BAG6 PE=1 SV=2	6	9.42183	9.95658	9.83121	10.2184	9.59344	8.82236	9.99975	10.0256	10.1903	10.1363	10.6454	9.71932	9.87405	9.97023	10.73	10.8652		0.977304	1.03277	1.01977	1.05993	0.995104	0.915122	1.03725	1.03993	1.05701	1.05142	1.10422	1.00816	1.02421	1.03419	1.113	1.12702			1.28891	1	0.0795694		0.960588	0.712639	0.0816281		0.0187326
418	sp|Q9UQB8|BAIP2_HUMAN	Q9UQB8	BAIAP2	BAR/IMD domain-containing adapter protein 2 OS=Homo sapiens OX=9606 GN=BAIAP2 PE=1 SV=1	1	7.74465	8.97259	10.4534	11.4415	12.0912	11.5507	9.63253	10.3611	8.36597	9.42845	8.89006	7.59264	11.2305	9.9892	9.79403	12.4615		0.746423	0.864771	1.00749	1.10272	1.16534	1.11325	0.928375	0.998593	0.806306	0.908706	0.856816	0.731772	1.08238	0.962751	0.94394	1.20102			0.608639	1	-0.141744		0.0663205	0.903735	-0.0289348		0.366196
419	sp|Q9UHR4|BI2L1_HUMAN	Q9UHR4	BAIAP2L1	BAR/IMD domain-containing adapter protein 2-like 1 OS=Homo sapiens OX=9606 GN=BAIAP2L1 PE=1 SV=2	4	10.3395	10.1016	9.74235	9.906	10.9253	10.2955	9.05289	9.94076	10.5853	10.4093	9.851	9.88527	10.2004	9.41763	9.59938	9.74768		1.01186	0.988572	0.953414	0.969429	1.06918	1.00755	0.885941	0.972831	1.03591	1.01868	0.964046	0.9674	0.998243	0.921635	0.939422	0.953935			0.369848	1	-0.0398884		1.20711	0.727322	-0.0685681		0.269027
420	sp|O75531|BAF_HUMAN	O75531	BANF1	Barrier-to-autointegration factor OS=Homo sapiens OX=9606 GN=BANF1 PE=1 SV=1	1	10.9277	9.90684	10.267	12.158	10.9102	9.16175	7.71702	10.5001	9.30352	11.523	8.57544	10.1985	10.1586	7.94771	10.8413	9.90318		1.03529	0.938568	0.972694	1.15184	1.03363	0.867979	0.731106	0.994772	0.88141	1.09169	0.812432	0.966199	0.96242	0.752961	1.0271	0.938221			0.659895	1	-0.160191		0.569584	0.709197	-0.112152		0.143869
421	sp|Q8N9N5|BANP_HUMAN	Q8N9N5	BANP	Protein BANP OS=Homo sapiens OX=9606 GN=BANP PE=1 SV=3	2	10.9655	9.78707	9.2733	9.75388	9.84031	10.4835	10.0478	10.0468	9.26414	9.90375	9.57709	9.30628	9.9408	10.8236	10.454	10.532		1.09466	0.97702	0.925731	0.973707	0.982334	1.04654	1.00305	1.00295	0.924816	0.988668	0.956058	0.929024	0.992366	1.0805	1.0436	1.05139			0.390448	1	-0.0378514		0.169366	0.895426	0.0235227		0.631626
422	sp|Q92560|BAP1_HUMAN	Q92560	BAP1	Ubiquitin carboxyl-terminal hydrolase BAP1 OS=Homo sapiens OX=9606 GN=BAP1 PE=1 SV=2	2	9.66061	9.95301	10.0635	9.67404	10.0655	11.1463	9.01556	9.88193	10.6516	9.20183	10.1124	10.2297	10.378	10.1566	9.54179	10.2676		0.957081	0.986049	0.996999	0.958412	0.997195	1.10426	0.893175	0.979008	1.05526	0.91163	1.00184	1.01346	1.02815	1.00622	0.945309	1.01721			0.427355	1	-0.0506003		0.0021674	0.997702	-0.000240612		0.463761
423	sp|Q8IXM2|BAP18_HUMAN	Q8IXM2	BAP18	Chromatin complexes subunit BAP18 OS=Homo sapiens OX=9606 GN=BAP18 PE=1 SV=1	4	10.2554	9.38044	10.0697	12.0246	10.7027	9.14573	9.92287	9.04918	11.2909	11.5913	10.3639	9.17183	9.7593	9.38366	9.0021	8.88646		0.999254	0.913998	0.981156	1.17164	1.04283	0.891128	0.96685	0.881721	1.10014	1.12942	1.00982	0.893671	0.950913	0.914311	0.877134	0.865866			0.0971653	1	0.0224213		1.35872	0.718565	-0.150557		1.27128
424	sp|P80723|BASP1_HUMAN	P80723	BASP1	Brain acid soluble protein 1 OS=Homo sapiens OX=9606 GN=BASP1 PE=1 SV=2	1	13.5036	10.6994	11.1576	10.1346	8.2672	9.56722	13.6355	9.27067	8.83804	8.33811	8.891	7.96662	11.7979	8.38701	9.86088	9.68466		1.27937	1.01369	1.0571	0.960174	0.783254	0.906421	1.29186	0.878325	0.837337	0.789973	0.842355	0.754777	1.11776	0.794605	0.934243	0.917547			0.317964	1	-0.118939		0.498001	0.726088	-0.147854		0.0637084
425	sp|Q07812|BAX_HUMAN	Q07812	BAX	Apoptosis regulator BAX OS=Homo sapiens OX=9606 GN=BAX PE=1 SV=1	4	11.2058	7.74946	9.96736	10.4764	9.31346	11.3275	11.2451	9.637	8.25154	10.2467	10.3696	10.0577	9.27786	9.64611	9.94507	11.2835		1.11983	0.774431	0.996074	1.04694	0.930727	1.13199	1.12376	0.963059	0.824606	1.02399	1.03627	1.0051	0.92717	0.96397	0.993846	1.1276			0.0221878	0.999906	-0.00702557		0.0345975	0.962467	0.00926098		0.0660731
426	sp|Q9NRL2|BAZ1A_HUMAN	Q9NRL2	BAZ1A	Bromodomain adjacent to zinc finger domain protein 1A OS=Homo sapiens OX=9606 GN=BAZ1A PE=1 SV=2	4	10.021	9.52712	10.3958	9.53137	9.17626	9.55302	9.7974	10.3551	9.75812	9.25451	11.5137	11.1546	10.2005	9.7552	10.211	9.79538		1.03301	0.982101	1.07165	0.982539	0.945933	0.984771	1.00996	1.06745	1.00591	0.953999	1.18688	1.14987	1.05152	1.00561	1.0526	1.00975			0.443001	1	0.0575048		0.907802	0.727615	0.0708949		0.0786344
427	sp|Q9UIG0|BAZ1B_HUMAN	Q9UIG0	BAZ1B	Tyrosine-protein kinase BAZ1B OS=Homo sapiens OX=9606 GN=BAZ1B PE=1 SV=2	1	8.57531	9.39293	10.2915	10.4302	10.7248	10.2682	8.88143	9.7696	11.2233	9.73551	11.4028	9.49934	10.5098	8.94839	9.90226	10.4447		0.862087	0.944283	1.03462	1.04856	1.07818	1.03227	0.892861	0.98215	1.12829	0.978723	1.14633	0.954981	1.05656	0.899593	0.995486	1.05002			0.14658	1	0.0313529		0.0877996	0.935183	-0.015311		0.236685
428	sp|Q9BXC9|BBS2_HUMAN	Q9BXC9	BBS2	BBSome complex member BBS2 OS=Homo sapiens OX=9606 GN=BBS2 PE=1 SV=2	1	8.01559	8.88905	12.1589	11.1517	7.83036	8.7086	9.68944	10.9842	10.0089	10.6912	10.5724	9.04908	11.4704	10.1052	9.82683	10.8481		0.8474	0.939741	1.28543	1.17895	0.827817	0.920664	1.02436	1.16124	1.05813	1.13026	1.1177	0.95666	1.21264	1.06832	1.03888	1.14685			0.672604	1	0.151004		0.501617	0.720923	0.128281		0.123932
429	sp|Q8IWZ6|BBS7_HUMAN	Q8IWZ6	BBS7	BBSome complex member BBS7 OS=Homo sapiens OX=9606 GN=BBS7 PE=1 SV=2	1	9.7983	11.3559	9.04877	13.5522	11.3853	8.52252	9.05039	11.8508	9.09966	7.38884	9.89698	9.45605	13.4754	8.2338	8.11757	9.76758		0.923454	1.07026	0.852814	1.27724	1.07302	0.803216	0.852966	1.11689	0.85761	0.696371	0.932755	0.891198	1.27001	0.776006	0.765051	0.920559			0.533709	1	-0.167727		0.323292	0.704526	-0.124874		0.0919486
430	sp|Q3SYG4|PTHB1_HUMAN	Q3SYG4	BBS9	Protein PTHB1 OS=Homo sapiens OX=9606 GN=BBS9 PE=1 SV=1	2	10.8236	9.46929	8.91505	9.55696	9.61209	10.0846	9.94376	11.071	11.3523	8.71022	10.7941	11.1463	8.99831	10.7137	8.54807	10.2607		1.11084	0.971847	0.914964	0.980845	0.986503	1.035	1.02054	1.13623	1.1651	0.893943	1.10781	1.14396	0.92351	1.09956	0.877301	1.05307			0.480119	1	0.0836834		0.0809996	0.926018	0.0187009		0.270515
431	sp|P51572|BAP31_HUMAN	P51572	BCAP31	B-cell receptor-associated protein 31 OS=Homo sapiens OX=9606 GN=BCAP31 PE=1 SV=3	4	8.86038	9.68873	10.3785	9.6917	9.80705	10.0824	9.19945	10.1674	9.59909	9.21586	10.5713	10.8774	10.4079	10.0882	11.3461	10.0185		0.90862	0.993566	1.0643	0.993871	1.0057	1.03394	0.943392	1.04265	0.984374	0.945075	1.08407	1.11547	1.06731	1.03453	1.16352	1.02739			0.0251531	0.999375	-0.00354516		1.43436	0.722753	0.109027		1.24246
432	sp|P56945|BCAR1_HUMAN	P56945	BCAR1	Breast cancer anti-estrogen resistance protein 1 OS=Homo sapiens OX=9606 GN=BCAR1 PE=1 SV=2	2	11.3218	9.72336	9.66743	11.1621	8.8561	10.5592	9.46701	9.40276	8.91939	10.3649	9.5374	10.6221	8.79295	10.9394	9.95899	10.7051		1.10835	0.951873	0.946397	1.09271	0.866972	1.03369	0.926777	0.920487	0.873167	1.01468	0.933668	1.03986	0.860789	1.07092	0.974939	1.04798			0.772856	1	-0.0980986		0.0212465	0.974815	-0.00488459		0.678513
433	sp|O75934|SPF27_HUMAN	O75934	BCAS2	Pre-mRNA-splicing factor SPF27 OS=Homo sapiens OX=9606 GN=BCAS2 PE=1 SV=1	13	10.0966	9.93478	9.93319	10.1876	10.3006	10.3711	9.43719	10.3481	9.86851	10.6287	10.004	9.5993	9.90331	10.4367	9.30367	9.64666		0.995986	0.980022	0.979865	1.00496	1.01611	1.02306	0.930937	1.02079	0.973485	1.04848	0.986848	0.946928	0.976917	1.02954	0.917766	0.9516			0.191035	1	-0.0153547		0.917381	0.750325	-0.0572384		0.46826
434	sp|Q9H6U6|BCAS3_HUMAN	Q9H6U6	BCAS3	BCAS3 microtubule associated cell migration factor OS=Homo sapiens OX=9606 GN=BCAS3 PE=1 SV=3	2	9.58904	10.64	9.67059	10.5989	8.50373	10.3824	9.49683	9.909	10.3567	11.5762	9.15858	11.0358	9.8167	10.0412	10.2343	8.99003		0.968841	1.07502	0.97708	1.07087	0.859185	1.049	0.959524	1.00117	1.0464	1.16961	0.925349	1.11502	0.991842	1.01453	1.03404	0.908319			0.125206	1	0.0257149		0.0812166	0.937234	0.0151567		0.0496063
435	sp|P54687|BCAT1_HUMAN	P54687	BCAT1	Branched-chain-amino-acid aminotransferase, cytosolic OS=Homo sapiens OX=9606 GN=BCAT1 PE=1 SV=3	5	10.1551	11.5197	10.0997	10.2044	10.2685	9.74532	10.0152	9.91518	9.39063	10.5978	9.83244	9.61342	9.11869	10.2502	8.94813	10.3257		0.982865	1.11494	0.977504	0.987638	0.993846	0.943208	0.969328	0.959648	0.908879	1.02572	0.95164	0.930442	0.882559	0.992068	0.866051	0.999384			0.583528	1	-0.0563426		0.972984	0.712257	-0.103107		0.403858
436	sp|O15382|BCAT2_HUMAN	O15382	BCAT2	Branched-chain-amino-acid aminotransferase, mitochondrial OS=Homo sapiens OX=9606 GN=BCAT2 PE=1 SV=2	7	9.98789	9.44056	10.3317	9.81656	10.3601	10.3947	9.96478	10.7364	9.71744	9.86922	9.38797	9.81223	9.85964	10.2876	9.9067	10.1265		0.9933	0.938868	1.02749	0.976261	1.03032	1.03376	0.991002	1.06774	0.966404	0.981498	0.933638	0.97583	0.980546	1.0231	0.985225	1.00709			0.217921	1	-0.0208096		0.187377	0.943419	-0.011807		0.0912488
437	sp|Q9P287|BCCIP_HUMAN	Q9P287	BCCIP	BRCA2 and CDKN1A-interacting protein OS=Homo sapiens OX=9606 GN=BCCIP PE=1 SV=1	9	9.88544	9.63956	10.5981	9.56729	10.1044	10.2647	10.6184	9.9402	10.0893	9.68118	10.5282	9.76793	10.0444	9.62301	9.4094	10.2384		0.987564	0.963001	1.05876	0.95578	1.00944	1.02545	1.06079	0.993035	1.00793	0.967158	1.05178	0.975825	1.00345	0.961347	0.940007	1.02282			0.258064	1	0.0202119		0.486385	0.838422	-0.0321529		0.820239
438	sp|Q9P287-2|BCCIP_HUMAN	Q9P287-2	BCCIP	Isoform of Q9P287, Isoform 2 of BRCA2 and CDKN1A-interacting protein OS=Homo sapiens OX=9606 GN=BCCIP	3	10.056	10.1261	10.8058	11.2785	10.5142	8.35697	10.5765	9.73814	10.0411	10.2119	10.4879	9.12673	8.3063	11.1132	9.78552	9.47517		0.98689	0.99377	1.06047	1.10687	1.03185	0.820147	1.03797	0.955694	0.985428	1.00219	1.02927	0.895691	0.815174	1.09064	0.960344	0.929887			0.030789	1	0.0057493		0.487886	0.717114	-0.0963712		0.654007
439	sp|Q7Z5W3|BN3D2_HUMAN	Q7Z5W3	BCDIN3D	RNA 5'-monophosphate methyltransferase OS=Homo sapiens OX=9606 GN=BCDIN3D PE=1 SV=1	1	10.4483	9.63625	9.27206	9.34709	11.5827	11.4888	9.49304	11.4325	10.5493	8.56012	9.4277	10.5774	9.75219	9.71971	8.48278	10.23		1.0148	0.935935	0.900562	0.907849	1.12499	1.11587	0.922025	1.1104	1.02462	0.831414	0.915679	1.02735	0.947196	0.94404	0.823902	0.993606			0.275652	1	-0.0616686		0.46143	0.723995	-0.080374		0.0752285
440	sp|P12694|ODBA_HUMAN	P12694	BCKDHA	2-oxoisovalerate dehydrogenase subunit alpha, mitochondrial OS=Homo sapiens OX=9606 GN=BCKDHA PE=1 SV=2	1	9.6419	8.94402	10.1817	9.50766	10.5755	9.09195	10.5578	9.90391	10.0064	9.22459	11.3086	10.0541	10.4203	9.93043	11.1778	9.4733		0.998424	0.926158	1.05432	0.984523	1.0951	0.941476	1.09327	1.02555	1.03617	0.955211	1.17102	1.0411	1.07902	1.0283	1.15747	0.980966			0.602784	1	0.0751817		0.718556	0.71992	0.076496		0.00715725
441	sp|P21953|ODBB_HUMAN	P21953	BCKDHB	2-oxoisovalerate dehydrogenase subunit beta, mitochondrial OS=Homo sapiens OX=9606 GN=BCKDHB PE=1 SV=2	4	9.14794	9.80844	8.71357	9.99859	10.2065	9.1847	9.55696	11.3703	10.2598	10.1236	10.3648	10.7889	10.838	8.92628	10.2677	10.4439		0.961932	1.03139	0.916257	1.05138	1.07325	0.965798	1.00494	1.19562	1.07885	1.06452	1.08989	1.13448	1.13965	0.938624	1.07968	1.0982			1.1932	1	0.117079		0.85531	0.709746	0.102967		0.080062
442	sp|O95999|BCL10_HUMAN	O95999	BCL10	B-cell lymphoma/leukemia 10 OS=Homo sapiens OX=9606 GN=BCL10 PE=1 SV=1	8	10.5124	10.0191	9.86223	9.45989	10.8142	10.4814	9.97881	9.62661	9.7169	10.1865	9.94313	10.0529	10.5628	9.7373	9.71109	9.33475		1.03148	0.983081	0.967688	0.92821	1.0611	1.02844	0.979127	0.944569	0.953428	0.999504	0.975626	0.9864	1.03643	0.95543	0.952858	0.915932			0.630218	1	-0.0450328		0.549066	0.771478	-0.048883		0.0412136
443	sp|Q9BXK5|B2L13_HUMAN	Q9BXK5	BCL2L13	Bcl-2-like protein 13 OS=Homo sapiens OX=9606 GN=BCL2L13 PE=1 SV=1	3	10.2697	10.1022	9.54029	9.21393	9.52229	10.2308	8.66183	9.64046	10.0048	9.7017	10.5873	10.1649	10.4587	9.97868	10.8012	11.1212		1.04652	1.02945	0.97219	0.938932	0.970355	1.04255	0.882672	0.982397	1.01952	0.988638	1.07889	1.03584	1.06578	1.01686	1.10068	1.13329			0.127689	1	-0.0186327		1.29954	0.704228	0.0940993		1.09692
444	sp|Q4VC05-2|BCL7A_HUMAN	Q4VC05-2	BCL7A	Isoform of Q4VC05, Isoform 2 of B-cell CLL/lymphoma 7 protein family member A OS=Homo sapiens OX=9606 GN=BCL7A	1	9.56136	9.94808	6.485	10.9001	13.8128	9.98262	8.62121	10.7969	8.39114	12.4049	11.2359	10.6878	9.8967	7.60901	7.48897	12.1774		0.945266	0.983498	0.641127	1.07762	1.36558	0.986913	0.85232	1.06742	0.829574	1.22639	1.11082	1.05663	0.978419	0.752251	0.740383	1.2039			0.0795763	1	0.0397864		0.145349	0.764569	-0.075323		0.27404
445	sp|Q9BQE9|BCL7B_HUMAN	Q9BQE9	BCL7B	B-cell CLL/lymphoma 7 protein family member B OS=Homo sapiens OX=9606 GN=BCL7B PE=1 SV=1	1	10.6018	10.3568	10.2472	10.0853	9.64392	10.3591	10.0902	8.95933	9.80134	10.451	10.8119	9.26989	10.693	9.82923	9.08901	9.71112		1.03779	1.01382	1.00308	0.987235	0.944033	1.01404	0.987722	0.877019	0.959443	1.02303	1.05837	0.90742	1.04673	0.962173	0.889714	0.950612			0.268972	1	-0.0327351		0.838198	0.719989	-0.0779733		0.314067
446	sp|Q8WUZ0|BCL7C_HUMAN	Q8WUZ0	BCL7C	B-cell CLL/lymphoma 7 protein family member C OS=Homo sapiens OX=9606 GN=BCL7C PE=1 SV=3	2	9.2759	10.4816	11.345	10.3484	11.4054	10.3817	9.27197	9.37504	10.4628	9.43252	11.3285	7.65241	10.4127	9.2559	9.60295	9.96708		0.880093	0.994493	1.07641	0.981854	1.08214	0.985015	0.87972	0.889499	0.99271	0.894953	1.07485	0.726058	0.987949	0.878196	0.911124	0.945672			0.568055	1	-0.0836079		1.03072	0.709319	-0.177216		0.441797
447	sp|O00512|BCL9_HUMAN	O00512	BCL9	B-cell CLL/lymphoma 9 protein OS=Homo sapiens OX=9606 GN=BCL9 PE=1 SV=4	4	10.0212	9.90196	10.407	10.1514	9.50495	10.1504	9.52943	10.745	10.1075	10.3863	9.48416	9.04513	10.0523	9.73941	9.98022	10.7935		0.999841	0.987939	1.03833	1.01283	0.948329	1.01273	0.950771	1.07205	1.00845	1.03627	0.946255	0.902451	1.00294	0.971721	0.995748	1.07689			0.00075869	0.999808	-8.9443e-05		0.174578	0.913362	-0.0206284		0.141381
448	sp|Q9NYF8|BCLF1_HUMAN	Q9NYF8	BCLAF1	Bcl-2-associated transcription factor 1 OS=Homo sapiens OX=9606 GN=BCLAF1 PE=1 SV=2	9	10.3388	9.72746	9.72735	9.27743	10.2291	9.17957	9.01006	10.2546	10.5757	9.94548	10.4255	9.95627	9.68683	10.3591	10.1391	11.1677		1.06076	0.998034	0.998022	0.95186	1.0495	0.94182	0.924428	1.05211	1.08507	1.0204	1.06965	1.02151	0.993865	1.06283	1.04027	1.1458			0.330457	1	0.0392962		0.746859	0.729787	0.0697465		0.228563
449	sp|Q6W2J9|BCOR_HUMAN	Q6W2J9	BCOR	BCL-6 corepressor OS=Homo sapiens OX=9606 GN=BCOR PE=1 SV=1	3	10.4416	10.3273	10.1674	10.4375	9.98119	10.1363	9.67074	9.22138	9.88161	9.8363	9.95332	10.5029	9.99344	10.047	9.57579	9.82633		1.01884	1.00769	0.992082	1.01843	0.973914	0.989047	0.943622	0.899776	0.964198	0.959776	0.971195	1.02482	0.97511	0.980339	0.934357	0.958803			2.01127	1	-0.0807458		0.902423	0.780839	-0.0417503		0.687865
450	sp|Q9BUT1|DHRS6_HUMAN	Q9BUT1	BDH2	Dehydrogenase/reductase SDR family member 6 OS=Homo sapiens OX=9606 GN=BDH2 PE=1 SV=2	8	9.7404	10.4724	9.99049	10.1582	9.97867	9.76765	9.56245	10.0879	10.0107	10.1592	9.79307	10.274	9.87818	10.3865	9.95487	9.78525		0.972291	1.04536	0.997256	1.014	0.996076	0.975012	0.954529	1.00698	0.999269	1.0141	0.97755	1.02556	0.986045	1.03678	0.9937	0.976769			0.287507	1	-0.0166305		0.0167336	0.991757	0.00119346		0.334492
451	sp|A6H8Y1|BDP1_HUMAN	A6H8Y1	BDP1	Transcription factor TFIIIB component B'' homolog OS=Homo sapiens OX=9606 GN=BDP1 PE=1 SV=3	1	7.92008	10.7544	10.7777	9.7797	8.77665	8.77652	9.25493	11.624	9.0996	13.9212	7.31134	8.70468	12.4124	11.1599	9.76306	9.96385		0.836849	1.13633	1.13879	1.03334	0.927355	0.927341	0.977891	1.22821	0.961479	1.47094	0.772528	0.919751	1.31152	1.17917	1.03158	1.0528			0.187487	1	0.0847143		0.538715	0.724953	0.130428		0.0907647
452	sp|Q14457|BECN1_HUMAN	Q14457	BECN1	Beclin-1 OS=Homo sapiens OX=9606 GN=BECN1 PE=1 SV=2	1	11.0257	11.3499	7.63674	11.2096	9.5147	8.18884	9.33992	7.45913	12.8719	10.1454	11.9401	11.3525	8.21182	9.64315	10.387	9.72354		1.12268	1.15569	0.777599	1.1414	0.96882	0.833816	0.951024	0.759515	1.31067	1.03304	1.21579	1.15595	0.836156	0.981899	1.05765	0.990085			0.143083	1	0.064415		0.0306707	0.955254	0.011306		0.12669
453	sp|Q96G01|BICD1_HUMAN	Q96G01	BICD1	Protein bicaudal D homolog 1 OS=Homo sapiens OX=9606 GN=BICD1 PE=1 SV=3	5	10.0694	9.22088	9.90475	9.96437	10.8636	9.17153	9.94846	10.0882	9.32906	10.9885	10.427	10.5773	9.95468	10.0735	10.1131	9.30565		1.02064	0.934635	1.00395	1.01	1.10114	0.929634	1.00838	1.02255	0.945601	1.1138	1.05689	1.07212	1.00901	1.02106	1.02507	0.943228			0.318785	1	0.0392222		0.142416	0.924007	0.0170691		0.182417
454	sp|Q8TD16|BICD2_HUMAN	Q8TD16	BICD2	Protein bicaudal D homolog 2 OS=Homo sapiens OX=9606 GN=BICD2 PE=1 SV=1	5	9.97582	9.6104	9.3835	9.49761	10.5345	9.69257	10.3856	10.1832	9.89874	9.72201	10.7043	9.67191	10.2007	9.87603	10.7406	9.92254		1.01977	0.982418	0.959223	0.970888	1.07688	0.990817	1.06166	1.04097	1.01189	0.993827	1.09424	0.988705	1.04276	1.00957	1.09795	1.01433			0.792694	1	0.0546168		0.486586	0.801803	0.0394132		0.167069
455	sp|Q9NZM4|BICRA_HUMAN	Q9NZM4	BICRA	BRD4-interacting chromatin-remodeling complex-associated protein OS=Homo sapiens OX=9606 GN=BICRA PE=1 SV=2	1	9.84123	10.2162	10.7037	10.2297	9.07174	8.66149	11.0643	9.6321	10.5509	9.31128	9.69603	11.4391	9.65058	11.224	10.4237	8.28409		1.00551	1.04382	1.09362	1.0452	0.926885	0.884968	1.13047	0.984139	1.07801	0.951359	0.990671	1.16876	0.986027	1.14679	1.06502	0.846409			0.222968	1	0.0362865		0.207618	0.786514	0.0500892		0.0506229
456	sp|P55957|BID_HUMAN	P55957	BID	BH3-interacting domain death agonist OS=Homo sapiens OX=9606 GN=BID PE=1 SV=1	4	9.99029	9.59941	8.73293	11.4205	10.1851	10.2713	10.4985	9.26364	10.2385	11.5901	9.82708	9.15271	10.3424	10.5953	9.40401	8.8881		0.995717	0.956759	0.870398	1.13827	1.01514	1.02373	1.04637	0.923293	1.02046	1.15517	0.97945	0.912236	1.03081	1.05602	0.937284	0.885863			0.176585	1	0.0332456		0.33583	0.764105	-0.0553186		0.573132
457	sp|O00499-2|BIN1_HUMAN	O00499-2	BIN1	Isoform of O00499, Isoform IIB of Myc box-dependent-interacting protein 1 OS=Homo sapiens OX=9606 GN=BIN1	13	10.3122	10.2376	9.61182	9.96801	10.097	10.2746	10.0736	9.42441	9.51393	10.1387	10.5063	9.51682	9.71151	10.4229	10.0059	10.1847		1.02268	1.01527	0.953219	0.988543	1.00133	1.01895	0.999017	0.934634	0.943512	1.00547	1.04193	0.943798	0.963105	1.03366	0.9923	1.01003			0.319691	1	-0.0256478		0.282053	0.900621	-0.0212043		0.0407221
458	sp|Q9NQY0|BIN3_HUMAN	Q9NQY0	BIN3	Bridging integrator 3 OS=Homo sapiens OX=9606 GN=BIN3 PE=1 SV=1	1	11.3245	10.5212	10.0964	9.84045	8.18247	10.0339	9.96174	11.8667	10.0438	10.4796	8.34647	11.3649	9.74016	8.30912	10.5755	9.31307		1.13247	1.05214	1.00966	0.984062	0.818261	1.00341	0.996191	1.18669	1.0044	1.04797	0.834662	1.13651	0.974033	0.830927	1.05757	0.931323			0.0501015	1	0.0148314		0.0967746	0.899301	-0.0259486		0.139602
459	sp|Q13490|BIRC2_HUMAN	Q13490	BIRC2	Baculoviral IAP repeat-containing protein 2 OS=Homo sapiens OX=9606 GN=BIRC2 PE=1 SV=2	1	9.00951	12.6673	9.21521	8.86471	10.6274	7.39717	8.81413	10.7046	9.78517	9.18072	12.4229	8.80686	11.0584	9.54565	12.6769	9.22345		0.935545	1.31537	0.956905	0.920509	1.10355	0.76812	0.915257	1.11156	1.01609	0.953324	1.28999	0.914502	1.1483	0.991218	1.31636	0.95776			0.256054	1	0.0866837		0.269264	0.72425	0.0944958		0.0205738
460	sp|O15392|BIRC5_HUMAN	O15392	BIRC5	Baculoviral IAP repeat-containing protein 5 OS=Homo sapiens OX=9606 GN=BIRC5 PE=1 SV=3	2	9.54089	8.98474	10.0167	9.33887	9.49197	10.2114	10.6868	10.3531	8.46219	11.4491	11.4377	9.38969	11.1984	9.93012	9.68477	9.82371		0.994109	0.936161	1.04369	0.97306	0.989013	1.06397	1.1135	1.07874	0.881715	1.19293	1.19174	0.978356	1.16681	1.03467	1.0091	1.02358			0.651441	1	0.116472		0.490349	0.764498	0.0544002		0.284399
461	sp|Q9NR09|BIRC6_HUMAN	Q9NR09	BIRC6	Baculoviral IAP repeat-containing protein 6 OS=Homo sapiens OX=9606 GN=BIRC6 PE=1 SV=3	14	9.78986	10.0347	10.1689	10.4712	9.75944	10.0304	10.111	9.60911	10.52	9.76892	9.56185	10.0287	10.227	9.93562	9.96453	10.0188		0.974851	0.99923	1.01259	1.0427	0.971821	0.998808	1.00683	0.956853	1.04756	0.972766	0.952146	0.998632	1.01838	0.989366	0.992245	0.997648			0.31318	1	-0.0219911		0.128099	0.972777	-0.00503047		0.245692
462	sp|P54132|BLM_HUMAN	P54132	BLM	RecQ-like DNA helicase BLM OS=Homo sapiens OX=9606 GN=BLM PE=1 SV=1	3	9.68859	10.3473	9.78921	10.0814	9.68718	9.99744	10.4688	10.3966	9.59632	9.10931	10.4538	9.95513	10.5127	10.1164	10.1216	9.67816		0.975507	1.04183	0.985637	1.01506	0.975365	1.0066	1.05407	1.0468	0.966216	0.917181	1.05255	1.00234	1.05849	1.01858	1.0191	0.974456			0.0460719	0.999579	0.00579043		0.263745	0.922563	0.0165034		0.0869433
463	sp|Q13867|BLMH_HUMAN	Q13867	BLMH	Bleomycin hydrolase OS=Homo sapiens OX=9606 GN=BLMH PE=1 SV=1	7	10.079	9.98374	9.57462	10.0435	9.3794	9.72103	10.4564	9.63207	9.77634	9.81454	10.2889	9.73924	9.44217	9.8028	10.8016	11.4646		1.0288	1.01907	0.977314	1.02517	0.957387	0.992258	1.06732	0.983178	0.997904	1.0018	1.05023	0.994118	0.963794	1.0006	1.10256	1.17023			0.392675	1	0.0255444		0.450042	0.761547	0.0575861		0.220599
464	sp|P78537|BL1S1_HUMAN	P78537	BLOC1S1	Biogenesis of lysosome-related organelles complex 1 subunit 1 OS=Homo sapiens OX=9606 GN=BLOC1S1 PE=1 SV=2	2	10.4655	10.3435	9.50139	9.93921	11.2642	9.81269	9.15604	9.46716	10.3284	9.65373	9.90397	9.11858	10.4537	10.9866	10.1057	9.4996		1.02391	1.01197	0.929587	0.972422	1.10206	0.960043	0.895799	0.926238	1.0105	0.944491	0.968974	0.892134	1.02276	1.07489	0.988711	0.929412			0.842578	1	-0.0771701		0.206478	0.85391	-0.0321122		0.336665
465	sp|Q6QNY1|BL1S2_HUMAN	Q6QNY1	BLOC1S2	Biogenesis of lysosome-related organelles complex 1 subunit 2 OS=Homo sapiens OX=9606 GN=BLOC1S2 PE=1 SV=1	5	10.1799	10.1492	10.447	9.43472	10.5571	8.48298	8.05504	10.7763	9.81446	10.768	10.3061	10.0296	9.97932	9.48596	10.157	11.3774		1.03086	1.02775	1.05791	0.955399	1.06906	0.859022	0.815688	1.09125	0.993854	1.09041	1.04364	1.01564	1.01055	0.960588	1.02854	1.15212			0.0110741	0.998942	0.00303493		0.282895	0.792021	0.0446215		0.182826
466	sp|Q6QNY0|BL1S3_HUMAN	Q6QNY0	BLOC1S3	Biogenesis of lysosome-related organelles complex 1 subunit 3 OS=Homo sapiens OX=9606 GN=BLOC1S3 PE=1 SV=1	5	10.265	9.44448	10.2376	10.3897	10.1942	10.7435	10.4693	8.45191	9.87428	9.58846	10.1435	10.6214	10.5147	10.3298	9.32562	9.40664		1.00515	0.924806	1.00247	1.01736	0.998215	1.052	1.02516	0.827613	0.966891	0.938904	0.993251	1.04005	1.0296	1.0115	0.913166	0.9211			0.655226	1	-0.0791394		0.2764	0.857221	-0.0300938		0.317453
467	sp|Q9NUP1|BL1S4_HUMAN	Q9NUP1	BLOC1S4	Biogenesis of lysosome-related organelles complex 1 subunit 4 OS=Homo sapiens OX=9606 GN=BLOC1S4 PE=1 SV=1	1	9.25046	12.5239	8.82352	12.7224	7.90304	11.4908	9.66951	10.5885	9.94578	10.5935	9.22363	8.90304	9.30181	7.73541	8.89808	12.4267		0.885012	1.19819	0.844166	1.21718	0.756102	1.09935	0.925104	1.01302	0.951536	1.01351	0.882445	0.851775	0.889925	0.740065	0.8513	1.18889			0.13446	1	-0.0443797		0.395989	0.726102	-0.14379		0.35274
468	sp|Q8TDH9|BL1S5_HUMAN	Q8TDH9	BLOC1S5	Biogenesis of lysosome-related organelles complex 1 subunit 5 OS=Homo sapiens OX=9606 GN=BLOC1S5 PE=1 SV=1	3	9.40612	8.76522	11.3982	9.84275	10.303	10.9706	9.43316	9.6492	11.2987	10.4053	9.48147	8.79839	8.6668	11.9458	9.49045	10.1448		0.929981	0.866614	1.12694	0.97315	1.01866	1.08466	0.932654	0.954014	1.1171	1.02877	0.93743	0.869895	0.856884	1.18108	0.938318	1.00301			0.0450727	1	-0.00943168		0.209065	0.779021	-0.0528494		0.169653
469	sp|Q6BDS2|BLT3A_HUMAN	Q6BDS2	BLTP3A	Bridge-like lipid transfer protein family member 3A OS=Homo sapiens OX=9606 GN=BLTP3A PE=1 SV=1	4	9.45202	10.1271	10.0639	10.0679	10.5596	10.4363	9.10248	9.79081	9.3908	9.59063	11.152	10.7289	9.24465	9.04643	10.5307	10.7158		0.934197	1.00092	0.994672	0.995066	1.04367	1.03148	0.899649	0.967681	0.928146	0.947896	1.10221	1.06039	0.913701	0.894109	1.04081	1.0591			0.414334	1	-0.0509018		0.105509	0.929637	-0.0167032		0.187028
470	sp|A0JNW5|BLT3B_HUMAN	A0JNW5	BLTP3B	Bridge-like lipid transfer protein family member 3B OS=Homo sapiens OX=9606 GN=BLTP3B PE=1 SV=2	5	10.9924	10.207	9.32009	10.4658	9.03048	9.54846	10.5854	10.2221	10.9709	10.51	10.0947	10.2236	8.86033	9.60653	9.72035	9.64198		1.10728	1.02817	0.938829	1.05423	0.909656	0.961832	1.06628	1.02969	1.10512	1.05869	1.01686	1.02984	0.892517	0.967683	0.979148	0.971253			0.774388	1	0.0775734		0.396587	0.775484	-0.0491669		1.86805
471	sp|P53004|BIEA_HUMAN	P53004	BLVRA	Biliverdin reductase A OS=Homo sapiens OX=9606 GN=BLVRA PE=1 SV=2	10	10.064	10.1771	9.88953	9.91977	10.4603	9.77914	10.6086	9.94181	10.3072	10.3579	9.7814	9.34647	10.1097	9.79669	9.63348	9.82693		1.00156	1.01282	0.984198	0.987207	1.041	0.973212	1.05576	0.989401	1.02576	1.03081	0.973437	0.930153	1.0061	0.974958	0.958717	0.977968			0.27104	1	0.0183377		0.985879	0.76427	-0.0489781		1.2535
472	sp|P30043|BLVRB_HUMAN	P30043	BLVRB	Flavin reductase (NADPH) OS=Homo sapiens OX=9606 GN=BLVRB PE=1 SV=3	7	11.1621	10.3347	10.3903	9.11744	10.1322	10.2244	10.0826	9.77103	9.82912	10.1265	10.1173	9.68903	9.47143	9.76474	10.1268	9.66053		1.09145	1.01055	1.01598	0.891521	0.990743	0.999761	0.985894	0.95543	0.96111	0.990185	0.989291	0.947412	0.926135	0.954816	0.990213	0.944625			0.354398	1	-0.0350495		0.825506	0.72757	-0.0721027		1.02292
473	sp|Q14692|BMS1_HUMAN	Q14692	BMS1	Ribosome biogenesis protein BMS1 homolog OS=Homo sapiens OX=9606 GN=BMS1 PE=1 SV=1	1	8.8903	8.67735	10.5999	8.42271	11.4774	7.39904	10.9907	10.7456	10.7949	8.38489	9.18741	10.8545	8.34814	10.1017	13.0973	12.0281		0.961689	0.938654	1.14662	0.911109	1.24155	0.800376	1.18889	1.16238	1.16772	0.907018	0.993829	1.17417	0.903043	1.09273	1.41677	1.30112			0.454334	1	0.120827		0.817237	0.704612	0.230292		0.349623
474	sp|Q96IK1|BOD1_HUMAN	Q96IK1	BOD1	Biorientation of chromosomes in cell division protein 1 OS=Homo sapiens OX=9606 GN=BOD1 PE=1 SV=2	5	10.5823	10.4839	9.92436	9.83929	10.5687	8.04497	8.14331	9.97513	10.2482	10.8142	9.67883	11.1144	11.0769	10.2331	9.8431	9.4294		1.06813	1.0582	1.00173	0.993142	1.06676	0.81203	0.821956	1.00685	1.03441	1.09155	0.976946	1.12185	1.11807	1.03289	0.993527	0.951769			0.089329	1	-0.0229051		0.336121	0.762618	0.0606029		0.458149
475	sp|Q8NFC6|BD1L1_HUMAN	Q8NFC6	BOD1L1	Biorientation of chromosomes in cell division protein 1-like 1 OS=Homo sapiens OX=9606 GN=BOD1L1 PE=1 SV=2	8	9.73026	10.0126	10.0405	9.562	10.2322	11.0813	9.76062	9.46359	9.52182	9.94287	10.3452	9.98858	10.0186	10.0299	9.94673	10.323		0.962456	0.990387	0.993146	0.945812	1.0121	1.09609	0.965459	0.936078	0.941838	0.983485	1.02328	0.988007	0.990978	0.992098	0.983867	1.02109			0.589976	1	-0.0459624		0.111017	0.953916	-0.00972488		0.713263
476	sp|Q9H3K6|BOLA2_HUMAN	Q9H3K6	BOLA2B	BolA-like protein 2 OS=Homo sapiens OX=9606 GN=BOLA2B PE=1 SV=1	9	10.885	9.72209	10.1341	9.79725	10.7216	10.198	10.1736	9.87919	9.57478	10.6809	9.59401	9.56623	9.95973	9.75083	9.76846	9.59419		1.06268	0.949143	0.989371	0.956481	1.04672	0.995604	0.993226	0.96448	0.934762	1.04275	0.936639	0.933927	0.972343	0.951949	0.95367	0.936657			0.451238	1	-0.0403166		1.40793	0.712403	-0.0776		0.523812
477	sp|Q53S33|BOLA3_HUMAN	Q53S33	BOLA3	BolA-like protein 3 OS=Homo sapiens OX=9606 GN=BOLA3 PE=1 SV=1	1	10.6761	9.54007	10.1718	10.7946	8.12111	7.96481	8.93225	11.5038	9.45584	10.3851	12.3147	8.86206	9.84052	9.97579	11.4278	10.0337		1.11854	0.999511	1.06569	1.13094	0.850847	0.834471	0.935829	1.20525	0.990685	1.08804	1.29021	0.928476	1.03099	1.04516	1.19729	1.05123			0.576378	1	0.137617		0.320046	0.739924	0.0728667		0.258498
478	sp|Q14137|BOP1_HUMAN	Q14137	BOP1	Ribosome biogenesis protein BOP1 OS=Homo sapiens OX=9606 GN=BOP1 PE=1 SV=2	6	9.93825	9.88949	9.70954	9.55663	9.25078	10.6708	9.49187	10.5395	10.6078	10.4714	10.5213	9.55002	10.0458	9.49697	9.76762	10.4924		1.0104	1.00545	0.987151	0.971605	0.94051	1.08488	0.965021	1.07153	1.07847	1.06461	1.06968	0.970934	1.02134	0.965541	0.993057	1.06674			0.856226	1	0.0674307		0.0103775	0.991375	0.00120621		0.849726
479	sp|Q969J3|BORC5_HUMAN	Q969J3	BORCS5	BLOC-1-related complex subunit 5 OS=Homo sapiens OX=9606 GN=BORCS5 PE=1 SV=1	3	9.99477	10.0797	9.837	10.4576	9.88635	10.0549	9.74076	10.3504	10.6207	10.5729	10.2921	9.93706	10.1474	10.0493	8.34176	9.63718		0.994334	1.00279	0.978637	1.04038	0.983547	1.00032	0.969063	1.02971	1.0566	1.05185	1.02391	0.988593	1.00952	0.999758	0.829883	0.958758			0.639535	1	0.0340318		0.599064	0.733388	-0.0706041		0.92028
480	sp|Q96GS4|BORC6_HUMAN	Q96GS4	BORCS6	BLOC-1-related complex subunit 6 OS=Homo sapiens OX=9606 GN=BORCS6 PE=1 SV=2	2	12.7141	10.1042	10.5257	9.86533	9.61832	9.79615	9.62483	9.5147	12.9029	8.49136	9.4615	8.99685	10.5735	7.79252	9.8746	10.1436		1.21814	0.968085	1.00847	0.9452	0.921534	0.938573	0.922158	0.911607	1.23623	0.81356	0.906509	0.861991	1.01305	0.746604	0.946089	0.971861			0.252168	1	-0.0729121		0.734629	0.731492	-0.145173		0.229886
481	sp|Q86WA6|BPHL_HUMAN	Q86WA6	BPHL	Valacyclovir hydrolase OS=Homo sapiens OX=9606 GN=BPHL PE=1 SV=1	5	10.6084	10.0835	10.465	9.66131	10.2948	9.41427	9.71014	10.2136	9.66287	10.0222	9.7392	9.19298	10.3796	9.83575	10.6375	10.0789		1.0516	0.999567	1.03738	0.957715	1.02051	0.933225	0.962554	1.01246	0.957869	0.993489	0.965435	0.911289	1.02892	0.975006	1.05448	0.999105			0.459567	1	-0.0335121		0.108204	0.937691	-0.0138144		0.188496
482	sp|O95861|BPNT1_HUMAN	O95861	BPNT1	3'(2'),5'-bisphosphate nucleotidase 1 OS=Homo sapiens OX=9606 GN=BPNT1 PE=1 SV=1	11	9.51432	9.7093	10.6153	9.36975	9.74103	10.2484	10.1612	10.1893	9.43808	9.75759	9.64311	9.89199	9.95494	10.0718	11.4994	10.1946		0.964321	0.984083	1.07591	0.949668	0.987299	1.03872	1.02988	1.03274	0.956594	0.988977	0.977374	1.0026	1.00898	1.02082	1.16551	1.03327			0.0664713	1	-0.00638324		0.591441	0.752398	0.0599804		0.701991
483	tr|J3QQK4|J3QQK4_HUMAN	J3QQK4	BPTF	Isoform of Q12830, Bromodomain PHD finger transcription factor OS=Homo sapiens OX=9606 GN=BPTF PE=1 SV=2	7	10.1613	9.64111	9.54812	10.2078	9.83788	9.49822	9.52735	10.877	10.0308	10.2214	9.48496	10.363	10.2085	9.97428	10.6611	9.75719		1.0352	0.982209	0.972735	1.03995	1.00226	0.967652	0.97062	1.10812	1.02191	1.04132	0.9663	1.05575	1.04002	1.01615	1.08612	0.994035			0.265547	1	0.0267295		0.962643	0.765218	0.0500135		0.21988
484	sp|Q7Z569|BRAP_HUMAN	Q7Z569	BRAP	BRCA1-associated protein OS=Homo sapiens OX=9606 GN=BRAP PE=1 SV=2	3	10.0647	9.58582	9.49237	9.89231	9.83072	9.51418	10.169	10.3633	9.10942	9.82089	10.5882	10.7688	9.89718	10.8282	9.69268	10.3823		1.0344	0.98518	0.975576	1.01668	1.01035	0.977817	1.04512	1.06508	0.936218	1.00934	1.0882	1.10676	1.01718	1.11286	0.996163	1.06704			0.394402	1	0.0364005		1.1653	0.712138	0.0787087		0.384719
485	sp|Q6PJG6|BRAT1_HUMAN	Q6PJG6	BRAT1	BRCA1-associated ATM activator 1 OS=Homo sapiens OX=9606 GN=BRAT1 PE=1 SV=2	3	10.4941	11.0489	8.3965	10.7699	10.4688	9.83883	9.3623	10.2254	9.40588	9.45328	10.4457	10.5992	9.30185	9.9257	10.0115	10.2523		1.03192	1.08648	0.825656	1.05904	1.02943	0.967485	0.920627	1.0055	0.924912	0.929574	1.02716	1.04226	0.914682	0.976028	0.984462	1.00814			0.345772	1	-0.0553175		0.117914	0.915229	-0.0215066		0.330036
486	sp|P38398|BRCA1_HUMAN	P38398	BRCA1	Breast cancer type 1 susceptibility protein OS=Homo sapiens OX=9606 GN=BRCA1 PE=1 SV=2	5	9.3279	10.1014	9.56325	10.3102	9.90629	10.4109	9.48544	10.0647	9.95268	10.3845	10.1278	10.4109	9.97796	10.1316	9.8808	9.9637		0.938736	1.01658	0.962421	1.03759	0.996945	1.04773	0.954591	1.01289	1.00161	1.04507	1.01924	1.04773	1.00416	1.01962	0.994379	1.00272			0.0794571	1	0.00715415		0.238494	0.923786	0.0162356		0.141537
487	sp|P51587|BRCA2_HUMAN	P51587	BRCA2	Breast cancer type 2 susceptibility protein OS=Homo sapiens OX=9606 GN=BRCA2 PE=1 SV=4	2	9.97172	10.3637	9.24972	10.8383	10.3473	10.715	8.02054	8.76336	10.0607	10.4249	9.94259	11.1159	11.6079	9.69818	9.80018	9.08004		0.973076	1.01133	0.902621	1.05764	1.00973	1.04561	0.782673	0.85516	0.981761	1.0173	0.970234	1.08473	1.13274	0.946383	0.956337	0.886063			0.78955	1	-0.125894		0.030907	0.97232	-0.00658082		0.603772
488	sp|P46736|BRCC3_HUMAN	P46736	BRCC3	Lys-63-specific deubiquitinase BRCC36 OS=Homo sapiens OX=9606 GN=BRCC3 PE=1 SV=2	6	10.6398	9.87783	9.98242	9.677	8.92971	9.30814	9.68699	10.7699	8.8315	10.5131	9.30196	10.4129	9.44128	10.5356	10.7204	11.3716		1.09285	1.01459	1.02533	0.993959	0.917203	0.956072	0.994985	1.10621	0.907115	1.07984	0.955437	1.06954	0.969748	1.08215	1.10113	1.16802			0.0420982	1	0.00782467		0.977744	0.717516	0.10383		0.685556
489	sp|P25440|BRD2_HUMAN	P25440	BRD2	Bromodomain-containing protein 2 OS=Homo sapiens OX=9606 GN=BRD2 PE=1 SV=2	8	10.4746	10.0652	9.88732	10.0014	9.63789	9.91397	9.82494	9.89021	9.7668	9.71968	10.0291	9.28001	10.4786	10.3269	10.9695	9.73392		1.0478	1.00685	0.989055	1.00047	0.964104	0.991721	0.982815	0.989343	0.976998	0.972285	1.00323	0.928303	1.0482	1.03302	1.09731	0.973709			0.610598	1	-0.0244579		0.13391	0.925575	0.0167641		0.399329
490	sp|Q15059|BRD3_HUMAN	Q15059	BRD3	Bromodomain-containing protein 3 OS=Homo sapiens OX=9606 GN=BRD3 PE=1 SV=1	3	10.0022	10.3608	10.0973	10.9704	10.0332	9.7732	9.8061	9.96682	9.8571	10.7441	9.28649	9.99489	9.98728	9.73132	9.40225	9.98647		0.98001	1.01515	0.989332	1.07488	0.983055	0.957575	0.960799	0.976547	0.965796	1.05271	0.909888	0.979296	0.978551	0.953472	0.92123	0.978471			0.469783	1	-0.0427911		1.15376	0.740268	-0.0592904		0.164409
491	sp|O60885|BRD4_HUMAN	O60885	BRD4	Bromodomain-containing protein 4 OS=Homo sapiens OX=9606 GN=BRD4 PE=1 SV=2	8	10.2985	11.0737	10.1687	10.5503	9.78936	11.0255	9.05116	10.1176	9.85497	9.34701	9.7847	10.1867	9.87854	9.47439	9.49693	9.90198		0.98227	1.05622	0.969891	1.0063	0.933712	1.05161	0.863303	0.965022	0.939971	0.891521	0.933269	0.971608	0.942218	0.90367	0.90582	0.944454			1.85315	1	-0.125149		1.73098	0.725061	-0.102644		0.277269
492	sp|Q9NPI1|BRD7_HUMAN	Q9NPI1	BRD7	Bromodomain-containing protein 7 OS=Homo sapiens OX=9606 GN=BRD7 PE=1 SV=1	2	9.2142	8.78685	11.0175	10.4779	8.84969	10.2977	9.38702	10.8151	9.09549	10.0423	10.7835	10.9287	10.0094	9.77682	10.6731	9.8448		0.942729	0.899006	1.12723	1.07202	0.905435	1.05358	0.960411	1.10652	0.930583	1.02746	1.10329	1.11814	1.02409	1.00029	1.09199	1.00725			0.197201	1	0.035642		0.527476	0.732959	0.0679609		0.222138
493	sp|Q9H0E9-2|BRD8_HUMAN	Q9H0E9-2	BRD8	Isoform of Q9H0E9, Isoform 2 of Bromodomain-containing protein 8 OS=Homo sapiens OX=9606 GN=BRD8	5	10.0249	10.177	9.60807	9.28451	9.93721	9.95255	10.0291	9.59519	10.3502	9.71234	10.055	10.1147	9.89658	10.4862	9.90653	10.87		1.01976	1.03522	0.977353	0.94444	1.01083	1.01239	1.02018	0.976043	1.05285	0.98796	1.02281	1.02889	1.0067	1.06668	1.00771	1.10572			0.185892	1	0.0143883		0.80567	0.751723	0.0563693		0.607557
494	sp|Q92994|TF3B_HUMAN	Q92994	BRF1	Transcription factor IIIB 90 kDa subunit OS=Homo sapiens OX=9606 GN=BRF1 PE=1 SV=1	1	9.59068	8.55089	8.58513	13.5552	10.4063	10.7369	9.36049	8.81458	11.1587	11.7546	11.5394	10.0314	9.25042	13.1086	4.06462	9.492		0.936817	0.83525	0.838595	1.32407	1.01649	1.04878	0.914332	0.861008	1.08998	1.14819	1.12717	0.97987	0.903581	1.28045	0.397032	0.927178			0.13509	1	0.0457509		0.331731	0.724638	-0.238006		0.413355
495	sp|Q8TDN6|BRX1_HUMAN	Q8TDN6	BRIX1	Ribosome biogenesis protein BRX1 homolog OS=Homo sapiens OX=9606 GN=BRIX1 PE=1 SV=2	7	9.60381	9.30458	9.62972	10.7075	9.01948	10.0118	9.53126	10.4648	10.1445	9.60884	10.861	10.7156	10.6835	10.3586	10.1492	9.20576		0.988778	0.95797	0.991446	1.10241	0.928616	1.03078	0.981308	1.07742	1.04444	0.989296	1.11821	1.10324	1.09994	1.06649	1.04493	0.947795			0.583812	1	0.0570067		0.689242	0.730525	0.0695134		0.0878073
496	sp|Q8WUW1|BRK1_HUMAN	Q8WUW1	BRK1	Protein BRICK1 OS=Homo sapiens OX=9606 GN=BRK1 PE=1 SV=1	4	11.0527	9.05807	9.09803	9.12803	10.8046	8.92687	9.43276	9.32391	10.3824	10.5804	9.71824	10.813	11.0765	10.4519	10.3919	9.76061		1.14204	0.93594	0.940068	0.943168	1.1164	0.922383	0.974655	0.963408	1.07278	1.09323	1.00415	1.11727	1.1445	1.07996	1.07376	1.00853			0.180998	1	0.0319616		0.929672	0.72711	0.117697		0.953512
497	sp|Q0VDD7|BRME1_HUMAN	Q0VDD7	BRME1	Break repair meiotic recombinase recruitment factor 1 OS=Homo sapiens OX=9606 GN=BRME1 PE=1 SV=2	2	10.5756	9.39405	10.9835	10.4134	9.76044	10.6456	10.3675	9.1995	10.9448	8.777	9.51461	10.0019	9.45881	9.53418	9.37672	11.0523		1.02722	0.912447	1.06683	1.01146	0.948034	1.03401	1.007	0.89355	1.06307	0.852513	0.924157	0.971486	0.918738	0.926058	0.910764	1.07351			0.592463	1	-0.0824696		0.56158	0.741216	-0.0636879		0.0948527
498	sp|Q5PSV4|BRM1L_HUMAN	Q5PSV4	BRMS1L	Breast cancer metastasis-suppressor 1-like protein OS=Homo sapiens OX=9606 GN=BRMS1L PE=1 SV=2	5	8.95177	9.59526	10.6297	10.3724	8.94074	10.8062	9.75443	10.206	9.85132	9.63988	10.0506	10.6288	10.1911	9.7952	9.83899	10.7476		0.905803	0.970917	1.07559	1.04955	0.904687	1.09345	0.987022	1.03272	0.996826	0.975431	1.01699	1.07549	1.0312	0.991148	0.995579	1.08752			0.0256704	1	0.00369936		0.418211	0.773908	0.0502822		0.758183
499	sp|Q5VW32|BROX_HUMAN	Q5VW32	BROX	BRO1 domain-containing protein BROX OS=Homo sapiens OX=9606 GN=BROX PE=1 SV=1	7	10.368	8.72651	10.0827	10.3068	10.1437	9.50965	10.7207	9.54419	10.254	10.5899	10.1669	10.293	10.449	9.69471	9.88211	9.26809		1.05192	0.88538	1.02298	1.04571	1.02917	0.964837	1.08771	0.968341	1.04036	1.07444	1.03152	1.04432	1.06014	0.983613	1.00263	0.940328			0.579139	1	0.0557215		0.0445562	0.971746	0.00589657		0.570776
500	sp|P55201|BRPF1_HUMAN	P55201	BRPF1	Peregrin OS=Homo sapiens OX=9606 GN=BRPF1 PE=1 SV=2	1	8.60884	8.80498	10.0774	10.4232	9.85339	10.2223	11.6059	10.217	9.46707	11.0789	8.92489	9.80907	10.5634	9.6052	10.0395	10.6989		0.890721	0.911014	1.04266	1.07845	1.01949	1.05766	1.20081	1.05711	0.979518	1.14629	0.923421	1.0149	1.09295	0.993809	1.03874	1.10697			0.43368	1	0.0802455		0.62393	0.731283	0.0680356		0.0555136
501	sp|Q8IWQ3-4|BRSK2_HUMAN	Q8IWQ3-4	BRSK2	Isoform of Q8IWQ3, Isoform 4 of Serine/threonine-protein kinase BRSK2 OS=Homo sapiens OX=9606 GN=BRSK2	1	8.42901	9.42615	11.4809	10.2449	9.81917	11.1542	9.76162	11.767	9.69532	11.2972	9.11791	10.0769	11.0583	8.74694	8.77157	9.153		0.835185	0.933986	1.13758	1.01511	0.972928	1.10521	0.967226	1.16592	0.960656	1.11938	0.903444	0.998462	1.09571	0.866687	0.869127	0.906921			0.123195	1	0.0310852		0.400186	0.726594	-0.0806325		0.554709
502	sp|Q9NW68|BSDC1_HUMAN	Q9NW68	BSDC1	BSD domain-containing protein 1 OS=Homo sapiens OX=9606 GN=BSDC1 PE=1 SV=1	8	10.1453	10.2266	10.0435	9.95223	10.6432	10.5359	9.9959	9.83545	10.1893	10.0564	9.78934	9.29061	9.70401	10.2391	9.36437	9.98882		0.989037	0.996956	0.979112	0.970211	1.03757	1.02711	0.974467	0.958827	0.993317	0.980363	0.954331	0.905711	0.946013	0.998173	0.912902	0.973778			1.12283	1	-0.0432345		1.35574	0.714484	-0.0829339		0.598489
503	sp|P35613|BASI_HUMAN	P35613	BSG	Basigin OS=Homo sapiens OX=9606 GN=BSG PE=1 SV=2	2	8.39027	9.38929	9.41511	11.5841	10.0592	10.5108	8.82333	9.65781	9.17423	10.8942	10.3697	10.3702	11.6141	9.73909	9.49408	10.5145		0.848233	0.94923	0.951841	1.17112	1.01696	1.06262	0.892014	0.976377	0.927488	1.10137	1.04834	1.04839	1.17416	0.984594	0.959824	1.06298			0.0680196	1	-0.0156875		0.352489	0.751004	0.0643328		0.499509
504	sp|O14981|BTAF1_HUMAN	O14981	BTAF1	TATA-binding protein-associated factor 172 OS=Homo sapiens OX=9606 GN=BTAF1 PE=1 SV=2	4	10.1588	9.84077	10.5993	9.60723	10.179	9.42536	9.26618	9.65686	10.0224	10.0193	9.9454	10.6571	9.37727	9.49834	10.4065	11.3401		1.0191	0.987196	1.06329	0.963768	1.02112	0.945523	0.929555	0.968747	1.00542	1.00511	0.997692	1.06909	0.940699	0.952844	1.04395	1.13761			0.397433	1	-0.0296917		0.241602	0.843267	0.0341346		0.525001
505	sp|P43251|BTD_HUMAN	P43251	BTD	Biotinidase OS=Homo sapiens OX=9606 GN=BTD PE=1 SV=2	4	9.32626	9.61729	10.1783	10.3885	10.1214	9.69353	10.8335	9.56204	10.7013	11.2856	10.3064	9.66491	9.93737	9.73145	9.38779	9.26444		0.943233	0.972667	1.0294	1.05067	1.02365	0.980377	1.09567	0.967079	1.0823	1.14139	1.04236	0.977483	1.00504	0.984212	0.949456	0.93698			0.982432	1	0.0877342		0.890144	0.771855	-0.0467395		1.58304
506	sp|P20290|BTF3_HUMAN	P20290	BTF3	Transcription factor BTF3 OS=Homo sapiens OX=9606 GN=BTF3 PE=1 SV=1	6	10.6468	9.97696	10.0135	9.73635	10.9937	9.73202	10.1536	10.2042	9.36362	9.5728	10.2895	10.0151	9.61202	9.66194	10.0526	9.97535		1.04552	0.979745	0.983333	0.956117	1.07959	0.955692	0.997091	1.00206	0.919515	0.940057	1.01043	0.983486	0.943908	0.94881	0.987174	0.979586			0.452984	1	-0.0406939		0.704086	0.768347	-0.0490546		0.103574
507	sp|Q96K17|BT3L4_HUMAN	Q96K17	BTF3L4	Transcription factor BTF3 homolog 4 OS=Homo sapiens OX=9606 GN=BTF3L4 PE=1 SV=1	6	10.278	9.93058	9.9923	9.39906	10.34	9.29279	9.73138	10.6263	10.0076	9.58601	10.4607	10.1823	9.51988	9.50163	10.8212	10.3303		1.04111	1.00592	1.01217	0.952081	1.0474	0.941317	0.985743	1.07639	1.01372	0.971019	1.05962	1.03142	0.964319	0.96247	1.09613	1.04641			0.290025	1	0.0275279		0.210449	0.888107	0.0238908		0.0278243
508	sp|Q9Y297|FBW1A_HUMAN	Q9Y297	BTRC	F-box/WD repeat-containing protein 1A OS=Homo sapiens OX=9606 GN=BTRC PE=1 SV=1	2	8.34307	10.4043	10.3171	9.18629	9.6009	9.32366	9.40387	10.4296	9.22829	10.0066	10.874	11.3138	9.62705	9.60871	11.0187	11.3141		0.875524	1.09184	1.08268	0.964011	1.00752	0.978427	0.986844	1.09448	0.968419	1.05009	1.14112	1.18727	1.01027	1.00834	1.15631	1.1873			0.469722	1	0.0662284		1.11316	0.727922	0.14602		0.549227
509	sp|O60566|BUB1B_HUMAN	O60566	BUB1B	Mitotic checkpoint serine/threonine-protein kinase BUB1 beta OS=Homo sapiens OX=9606 GN=BUB1B PE=1 SV=3	11	10.0323	9.78541	10.1412	10.1113	9.36952	10.5768	10.1218	9.62001	9.52835	9.85057	9.47994	10.4582	9.96216	10.2608	10.4119	10.2898		1.00296	0.978273	1.01384	1.01085	0.936695	1.05739	1.01191	0.961736	0.952573	0.984786	0.947734	1.04553	0.995943	1.0258	1.0409	1.0287			0.799488	1	-0.0437201		0.720145	0.819179	0.0354477		2.06837
510	sp|O43684|BUB3_HUMAN	O43684	BUB3	Mitotic checkpoint protein BUB3 OS=Homo sapiens OX=9606 GN=BUB3 PE=1 SV=1	9	10.0619	9.69912	9.40078	10.2926	9.63916	10.1726	10.495	10.2745	9.75868	9.9319	9.88824	10.2478	10.151	9.77744	10.1915	10.0179		1.01865	0.981922	0.951719	1.04201	0.975852	1.02985	1.06249	1.04017	0.987952	1.00549	1.00107	1.03747	1.02767	0.989851	1.03177	1.01419			0.398968	1	0.0250722		0.515409	0.870798	0.0251042		0.000475531
511	sp|Q9BRD0|BUD13_HUMAN	Q9BRD0	BUD13	BUD13 homolog OS=Homo sapiens OX=9606 GN=BUD13 PE=1 SV=1	3	8.69922	10.1645	10.8226	10.9275	9.42503	11.6027	8.13335	11.0805	9.22724	9.35808	10.5515	10.2714	10.0774	10.4145	10.1215	9.12277		0.846755	0.989383	1.05344	1.06365	0.917403	1.12937	0.791675	1.07854	0.89815	0.910886	1.02705	0.999788	0.9809	1.01372	0.985198	0.887981			0.423909	1	-0.0920512		0.224003	0.830175	-0.0378797		0.261091
512	sp|O43709|BUD23_HUMAN	O43709	BUD23	18S rRNA (guanine-N(7))-methyltransferase OS=Homo sapiens OX=9606 GN=BUD23 PE=1 SV=2	1	7.70584	8.7956	11.3617	10.9303	11.7563	13.0951	8.24046	10.0792	10.995	9.96836	7.24194	10.7804	8.07436	8.52983	7.86448	14.5811		0.726453	0.829189	1.0711	1.03044	1.10831	1.23451	0.776854	0.9502	1.03653	0.939748	0.68272	1.0163	0.761195	0.804133	0.741408	1.3746			0.562822	1	-0.185455		0.225987	0.722197	-0.113009		0.136884
513	sp|P41223|BUD31_HUMAN	P41223	BUD31	Protein BUD31 homolog OS=Homo sapiens OX=9606 GN=BUD31 PE=1 SV=2	2	10.214	10.6625	9.99956	9.70249	9.4913	9.14602	10.7232	9.40015	11.1528	9.2614	9.5006	11.0282	10.1271	9.68025	9.91933	9.99112		1.03492	1.08037	1.0132	0.983097	0.961699	0.926714	1.08652	0.952463	1.13005	0.938404	0.962641	1.11742	1.02612	0.980844	1.00507	1.01234			0.0811747	1	0.0147089		0.344358	0.825232	0.0364022		0.129248
514	sp|Q13895|BYST_HUMAN	Q13895	BYSL	Bystin OS=Homo sapiens OX=9606 GN=BYSL PE=1 SV=3	5	10.0928	9.27505	10.254	10.5039	10.344	10.8176	9.62306	10.3563	11.0795	9.83362	10.5118	8.76821	9.65237	9.69875	9.27612	9.91292		0.98808	0.908022	1.00386	1.02833	1.01267	1.05903	0.942093	1.01387	1.08468	0.962707	1.0291	0.858403	0.944962	0.949503	0.908128	0.97047			0.0491015	1	0.0062229		1.55586	0.727094	-0.114462		1.41169
515	sp|Q7L1Q6|5MP2_HUMAN	Q7L1Q6	BZW1	eIF5-mimic protein 2 OS=Homo sapiens OX=9606 GN=BZW1 PE=1 SV=1	18	9.77927	9.42213	10.1422	10.0634	10.3757	9.55488	10.5894	9.93386	10.1086	10.4621	10.1541	9.70747	9.96705	9.83458	9.88319	10.022		0.988844	0.952731	1.02555	1.01757	1.04915	0.966154	1.07077	1.00448	1.02214	1.05789	1.02674	0.981584	1.00783	0.994436	0.999352	1.01339			1.01839	1	0.0490938		0.0738963	0.972492	-0.00453098		1.47096
516	sp|Q9Y6E2|5MP1_HUMAN	Q9Y6E2	BZW2	eIF5-mimic protein 1 OS=Homo sapiens OX=9606 GN=BZW2 PE=1 SV=1	19	10.0438	9.50802	9.68802	9.74222	10.329	9.3361	10.3977	10.1936	9.95597	9.99277	9.92817	10.3112	10.0141	10.3738	9.90531	10.2804		1.02755	0.972735	0.99115	0.996696	1.05673	0.955147	1.06375	1.04287	1.01856	1.02233	1.01572	1.0549	1.02451	1.06131	1.01338	1.05175			0.87864	1	0.0440131		1.14497	0.751445	0.0544984		0.228087
517	sp|Q9H0W9|CK054_HUMAN	Q9H0W9	C11orf54	Ester hydrolase C11orf54 OS=Homo sapiens OX=9606 GN=C11orf54 PE=1 SV=1	6	9.72706	13.6345	9.2414	10.4154	9.04586	15.7633	10.1471	10.4215	10.2263	10.423	8.7095	8.62297	8.75686	8.57261	6.786	9.50672		0.860454	1.2061	0.817492	0.921342	0.800194	1.39441	0.89761	0.92188	0.904616	0.922018	0.77044	0.762786	0.77463	0.758331	0.600288	0.840962			0.478139	1	-0.152278		1.4454	0.671529	-0.400268		1.42071
518	sp|Q9H3H3|CK068_HUMAN	Q9H3H3	C11orf68	UPF0696 protein C11orf68 OS=Homo sapiens OX=9606 GN=C11orf68 PE=1 SV=3	3	9.6099	10.3233	10.5402	10.9759	11.3018	10.5154	9.51144	9.53922	9.89578	9.67151	9.82507	10.1779	9.30768	9.37334	9.90924	9.52239		0.911374	0.979026	0.999597	1.04092	1.07183	0.997251	0.902036	0.90467	0.938485	0.917217	0.93178	0.965238	0.882712	0.888939	0.939762	0.903074			2.02075	1	-0.123374		2.03998	0.72844	-0.129958		0.0946515
519	sp|E9PRG8|CK098_HUMAN	E9PRG8	C11orf98	Uncharacterized protein C11orf98 OS=Homo sapiens OX=9606 GN=C11orf98 PE=1 SV=2	4	9.50839	9.68381	11.2411	9.58315	8.99175	11.1933	9.7147	10.7453	10.5197	10.2046	10.1308	10.1263	9.90041	10.5164	9.07026	8.86991		0.947656	0.965139	1.12035	0.955107	0.896165	1.11559	0.968218	1.07094	1.04845	1.01704	1.00969	1.00924	0.986727	1.04812	0.90399	0.884022			0.238731	1	0.0340795		0.31502	0.776406	-0.0513803		0.803186
520	sp|Q99622|C10_HUMAN	Q99622	C12orf57	Protein C10 OS=Homo sapiens OX=9606 GN=C12orf57 PE=1 SV=1	1	11.1408	14.4522	8.28537	8.62811	10.951	11.548	9.2898	10.4315	8.53756	9.37415	10.2227	10.2025	9.00112	9.70634	7.84678	10.382		1.0283	1.33393	0.764739	0.796374	1.01077	1.06588	0.857448	0.962826	0.788017	0.865234	0.943558	0.941692	0.830803	0.895895	0.724258	0.958262			0.55755	1	-0.160172		0.630621	0.721839	-0.18688		0.111164
521	sp|Q6ZRI6|CO039_HUMAN	Q6ZRI6	C15orf39	Uncharacterized protein C15orf39 OS=Homo sapiens OX=9606 GN=C15orf39 PE=1 SV=3	1	8.41684	9.32689	12.5856	10.9391	10.3142	7.59054	9.46385	10.7492	8.47265	8.0986	10.5221	12.1395	10.3579	9.14404	10.4785	11.4005		0.853445	0.945722	1.27615	1.10919	1.04583	0.76966	0.959609	1.08994	0.859104	0.821176	1.06692	1.23091	1.05027	0.927181	1.06249	1.15598			0.150725	1	-0.0518008		0.468378	0.717541	0.127456		0.892579
522	sp|Q8WUR7|CO040_HUMAN	Q8WUR7	C15orf40	UPF0235 protein C15orf40 OS=Homo sapiens OX=9606 GN=C15orf40 PE=1 SV=2	3	10.0556	9.57368	9.82954	9.58132	10.5516	10.346	10.4998	9.36519	10.4325	10.2319	9.71995	9.7873	9.94658	9.41596	10.2456	10.4174		1.00661	0.958362	0.983975	0.959128	1.05626	1.03567	1.05108	0.937492	1.04433	1.02426	0.973004	0.979747	0.995691	0.942574	1.02562	1.04282			0.0465027	1	0.00533289		0.084655	0.959902	-0.00812872		0.122665
523	sp|Q6PH81|CP087_HUMAN	Q6PH81	C16orf87	UPF0547 protein C16orf87 OS=Homo sapiens OX=9606 GN=C16orf87 PE=1 SV=1	2	10.4767	10.4658	9.08632	9.66042	9.52616	11.4364	8.8293	11.3844	10.0763	9.35522	9.03355	9.91731	9.51779	11.3772	9.65353	10.2035		1.03641	1.03533	0.898867	0.955659	0.942378	1.13135	0.873441	1.12621	0.996801	0.925468	0.893647	0.981073	0.94155	1.12549	0.954978	1.00939			0.300239	1	-0.0592028		0.0025675	0.996578	0.000525371		0.312011
524	sp|Q9HAS0|NJMU_HUMAN	Q9HAS0	C17orf75	Protein Njmu-R1 OS=Homo sapiens OX=9606 GN=C17orf75 PE=1 SV=2	7	9.78688	10.017	9.70348	9.91049	9.68183	9.87028	10.0826	9.47304	9.63123	10.7309	9.95349	10.4569	10.407	10.6459	9.63156	10.0174		0.995782	1.0192	0.987296	1.00836	0.985094	1.00427	1.02587	0.96385	0.979945	1.09183	1.01273	1.06395	1.05888	1.08319	0.979979	1.01923			0.202243	1	0.0170798		0.946941	0.762092	0.0529293		0.393199
525	sp|Q9H6X5|CS044_HUMAN	Q9H6X5	C19orf44	Uncharacterized protein C19orf44 OS=Homo sapiens OX=9606 GN=C19orf44 PE=1 SV=1	1	10.358	9.29912	9.78338	8.43853	7.81248	8.37552	16.1179	17.0731	10.1207	8.85853	7.10154	8.02196	14.2527	6.22051	10.1195	8.04657		1.14946	1.03196	1.08569	0.936452	0.866977	0.929459	1.78866	1.89466	1.12313	0.983061	0.788082	0.890224	1.58167	0.690311	1.12299	0.892955			0.559062	1	0.31597		0.0075896	0.982132	-0.00481154		0.463215
526	sp|Q9UNZ5|L10K_HUMAN	Q9UNZ5	C19orf53	Leydig cell tumor 10 kDa protein homolog OS=Homo sapiens OX=9606 GN=C19orf53 PE=1 SV=1	6	9.37057	10.467	9.74601	11.0978	8.94316	11.4363	8.95197	9.55905	11.5943	9.5449	8.97097	10.7096	10.5807	9.54083	10.4857	9.00103		0.920776	1.02851	0.957667	1.0905	0.878778	1.12376	0.879643	0.939296	1.13929	0.937906	0.88151	1.05235	1.03968	0.937506	1.03036	0.884464			0.34169	1	-0.0695875		0.0907223	0.925807	-0.0180808		0.253239
527	sp|Q13901|C1D_HUMAN	Q13901	C1D	Nuclear nucleic acid-binding protein C1D OS=Homo sapiens OX=9606 GN=C1D PE=1 SV=1	4	9.78006	9.74855	10.3199	9.87133	9.95037	9.53564	9.7309	10.1758	10.1834	9.81908	10.378	10.0267	10.3902	9.72052	10.7519	9.61774		0.991124	0.98793	1.04584	1.00037	1.00838	0.966354	0.986142	1.03123	1.03199	0.995078	1.05172	1.01612	1.05295	0.98509	1.08961	0.974674			0.527585	1	0.0245531		0.379994	0.858117	0.0286624		0.0424224
528	sp|Q6ZSJ8|CA122_HUMAN	Q6ZSJ8	C1orf122	Uncharacterized protein C1orf122 OS=Homo sapiens OX=9606 GN=C1orf122 PE=1 SV=2	2	9.3093	10.4858	12.7081	6.31118	8.31245	8.24011	10.9939	11.888	9.25101	12.5239	10.8992	11.7788	10.0594	8.25296	10.1491	8.83681		1.00883	1.13632	1.37715	0.68393	0.900804	0.892965	1.19138	1.28828	1.00251	1.35719	1.18113	1.27644	1.09012	0.894358	1.09984	0.957628			0.962702	1	0.29147		0.271513	0.714865	0.107684		0.832807
529	sp|Q5SNV9|CA167_HUMAN	Q5SNV9	C1orf167	Uncharacterized protein C1orf167 OS=Homo sapiens OX=9606 GN=C1orf167 PE=2 SV=3	5	9.35402	10.5382	10.1166	8.76185	9.21195	9.06709	9.15538	11.036	8.23597	8.19075	10.4237	11.2841	9.78673	10.1109	11.7781	12.9487		0.983775	1.10832	1.06398	0.921496	0.968833	0.953598	0.962883	1.16067	0.866188	0.861432	1.09627	1.18676	1.02928	1.06338	1.23872	1.36183			0.0972121	1	-0.0258247		1.45015	0.699385	0.225046		1.22885
530	sp|Q8IYL3|CA174_HUMAN	Q8IYL3	C1orf174	UPF0688 protein C1orf174 OS=Homo sapiens OX=9606 GN=C1orf174 PE=1 SV=2	1	11.5068	11.6049	12.1266	7.91922	8.26328	9.56528	9.2243	10.6379	10.556	7.76068	10.768	12.0248	7.74734	11.1457	10.1376	9.01145		1.13207	1.14173	1.19305	0.779117	0.812967	0.941062	0.907515	1.04659	1.03853	0.763519	1.05939	1.18304	0.762207	1.09655	0.997368	0.886574			0.127448	1	-0.0478143		0.0515098	0.923658	-0.0227701		0.0626289
531	sp|Q9H425|CA198_HUMAN	Q9H425	C1orf198	Uncharacterized protein C1orf198 OS=Homo sapiens OX=9606 GN=C1orf198 PE=1 SV=1	2	10.5313	10.8102	9.28463	10.377	9.39506	9.94367	10.7599	9.947	9.67817	10.4719	9.46523	10.094	9.58102	10.5308	9.38761	9.74255		1.04717	1.0749	0.923202	1.03182	0.934182	0.988732	1.06989	0.989063	0.962333	1.04126	0.941159	1.00368	0.952673	1.04711	0.933441	0.968734			0.00763115	1	-0.00118818		0.260411	0.855046	-0.0306446		0.266275
532	sp|A1L170|CA226_HUMAN	A1L170	C1orf226	Uncharacterized protein C1orf226 OS=Homo sapiens OX=9606 GN=C1orf226 PE=1 SV=1	1	7.17347	9.8915	10.224	9.40373	9.82505	11.6755	7.9125	11.6493	11.1399	9.81811	11.8806	12.08	9.85574	8.87513	9.93527	8.66019		0.739619	1.01986	1.05414	0.969569	1.01301	1.2038	0.815817	1.20109	1.14857	1.01229	1.22495	1.24551	1.01617	0.915067	1.02437	0.892906			0.328091	1	0.108088		0.0796143	0.901246	0.0271852		0.244643
533	sp|Q8N6N3|CA052_HUMAN	Q8N6N3	C1orf52	UPF0690 protein C1orf52 OS=Homo sapiens OX=9606 GN=C1orf52 PE=1 SV=1	2	9.85673	10.269	10.1216	10.1734	10.4065	10.3897	11.1012	8.73677	10.1641	10.2517	10.4024	9.71268	9.4528	9.53236	9.02708	10.402		0.966079	1.00648	0.992035	0.997119	1.01996	1.01832	1.08806	0.856309	0.996203	1.00479	1.01956	0.951961	0.92649	0.934288	0.884764	1.01953			0.107488	1	-0.0172211		1.27177	0.708404	-0.0896394		0.506889
534	sp|Q07021|C1QBP_HUMAN	Q07021	C1QBP	Complement component 1 Q subcomponent-binding protein, mitochondrial OS=Homo sapiens OX=9606 GN=C1QBP PE=1 SV=1	11	10.0214	9.95189	10.6782	9.71469	9.61922	9.5498	10.21	9.85828	9.70879	10.006	10.8935	9.61341	9.39923	9.986	10.2413	10.5484		1.00996	1.00296	1.07615	0.979054	0.969433	0.962437	1.02898	0.993525	0.978459	1.00841	1.09785	0.968847	0.947262	1.0064	1.03213	1.06308			0.325428	1	0.0275308		0.00498861	0.996371	0.000580629		0.270856
535	sp|Q86YS7-3|C2CD5_HUMAN	Q86YS7-3	C2CD5	Isoform of Q86YS7, Isoform 3 of C2 domain-containing protein 5 OS=Homo sapiens OX=9606 GN=C2CD5	5	10.3779	10.2236	10.0255	10.1521	9.74466	9.94559	9.40255	9.64874	9.15688	10.0758	10.9296	10.1085	10.2871	10.1888	10.1194	9.6132		1.02973	1.01443	0.994772	1.00733	0.966901	0.986838	0.932955	0.957383	0.908579	0.999758	1.08447	1.00301	1.02072	1.01097	1.00408	0.953857			0.366684	1	-0.0395554		0.108825	0.965736	-0.00651431		0.293005
536	sp|Q9BVC5|ASHWN_HUMAN	Q9BVC5	C2orf49	Ashwin OS=Homo sapiens OX=9606 GN=C2orf49 PE=1 SV=1	2	9.44351	9.484	10.0372	10.2555	7.98477	10.826	9.02437	11.6285	10.4753	9.30525	10.5192	10.0699	10.1899	10.2483	10.4835	10.0247		0.976392	0.980578	1.03778	1.06035	0.825568	1.11933	0.933056	1.20231	1.08308	0.962097	1.08761	1.04116	1.05357	1.05961	1.08392	1.03648			0.361675	1	0.0727891		0.608487	0.720125	0.0791398		0.032128
537	sp|Q3KRA6|CB076_HUMAN	Q3KRA6	C2orf76	UPF0538 protein C2orf76 OS=Homo sapiens OX=9606 GN=C2orf76 PE=1 SV=3	1	10.7676	9.69743	8.68462	9.71857	10.0417	11.534	11.1287	9.07237	11.3965	10.2134	11.3589	8.58166	10.3194	9.4997	9.05963	8.92595		1.06885	0.962622	0.862084	0.96472	0.996792	1.14493	1.1047	0.900575	1.13128	1.01384	1.12755	0.851864	1.02436	0.942993	0.89931	0.88604			0.397074	1	0.0754802		0.847143	0.725183	-0.120374		1.41363
538	sp|Q49AR2|CE022_HUMAN	Q49AR2	C5orf22	UPF0489 protein C5orf22 OS=Homo sapiens OX=9606 GN=C5orf22 PE=1 SV=2	9	9.86042	9.93687	10.3848	10.3571	10.374	9.85826	9.84588	10.1585	10.3901	9.84286	10.2968	10.2512	9.72617	9.59358	9.44745	9.67593		0.973524	0.981072	1.0253	1.02256	1.02423	0.973311	0.972089	1.00295	1.02582	0.97179	1.01661	1.01211	0.96027	0.947179	0.932752	0.955309			0.107276	0.999753	-0.00596903		1.5429	0.734034	-0.0610268		1.28665
539	sp|Q9BPX7|CG025_HUMAN	Q9BPX7	C7orf25	UPF0415 protein C7orf25 OS=Homo sapiens OX=9606 GN=C7orf25 PE=1 SV=1	1	10.0449	9.57786	10.2995	10.3176	9.25204	9.95164	9.77112	10.4266	9.6423	10.4378	9.81223	9.60951	10.213	10.522	9.81529	10.3067		1.01389	0.966754	1.03959	1.04142	0.933866	1.00448	0.98626	1.05243	0.973258	1.05355	0.99041	0.969948	1.03086	1.06205	0.990719	1.04032			0.15588	1	0.0133734		0.283541	0.889853	0.0228595		0.0976232
540	sp|Q9BRJ6|CHOLN_HUMAN	Q9BRJ6	C7orf50	Protein cholesin OS=Homo sapiens OX=9606 GN=C7orf50 PE=1 SV=1	5	9.61511	8.85072	9.49891	11.3982	9.87464	9.98598	9.66149	9.2673	10.9337	9.54475	10.574	11.1702	9.60012	10.5581	9.13755	10.3292		0.974116	0.896675	0.962344	1.15477	1.00041	1.01169	0.978815	0.938879	1.10771	0.966987	1.07126	1.13166	0.972597	1.06966	0.925734	1.04646			0.0960417	1	0.0166543		0.228091	0.828305	0.0379174		0.118085
541	sp|Q9H7E9|CH033_HUMAN	Q9H7E9	C8orf33	UPF0488 protein C8orf33 OS=Homo sapiens OX=9606 GN=C8orf33 PE=1 SV=1	4	9.77887	9.17964	10.0589	10.7447	8.62006	9.1167	9.81616	10.5414	11.2229	9.01799	11.0318	9.85371	10.1843	9.64639	10.3921	10.7945		1.02042	0.957895	1.04964	1.12121	0.899503	0.951327	1.02432	1.09999	1.17111	0.941027	1.15116	1.02823	1.06273	1.0066	1.08442	1.12641			0.72176	1	0.103949		0.839203	0.715011	0.0847176		0.110195
542	sp|Q6P1X6|CH082_HUMAN	Q6P1X6	C8orf82	UPF0598 protein C8orf82 OS=Homo sapiens OX=9606 GN=C8orf82 PE=1 SV=2	1	8.59569	10.4608	10.6896	9.08812	10.5145	14.1058	11.1426	11.2347	12.1919	12.3645	7.06759	10.2609	4.73162	10.5525	8.37882	8.62045		0.812773	0.989134	1.01076	0.859335	0.994211	1.33379	1.0536	1.06231	1.15281	1.16913	0.668283	0.970228	0.447402	0.997797	0.792266	0.815114			0.0343263	1	0.0178973		0.746049	0.775212	-0.353396		0.720317
543	sp|Q8IXQ3|CI040_HUMAN	Q8IXQ3	C9orf40	Uncharacterized protein C9orf40 OS=Homo sapiens OX=9606 GN=C9orf40 PE=1 SV=1	2	11.2943	9.65912	9.72698	7.9539	10.5316	11.1118	8.8846	8.8462	10.6099	10.8118	10.704	9.97144	10.0875	9.63824	8.8439	11.3248		1.12423	0.961464	0.968218	0.791727	1.04831	1.10606	0.884368	0.880546	1.0561	1.0762	1.06547	0.992551	1.00411	0.959385	0.880317	1.12726			0.0349456	1	-0.0102163		0.0353802	0.958528	-0.00980897		0.00155354
544	sp|Q9NZ63|TLS1_HUMAN	Q9NZ63	C9orf78	Splicing factor C9orf78 OS=Homo sapiens OX=9606 GN=C9orf78 PE=1 SV=1	9	10.4008	9.88719	10.1116	9.55015	10.6321	10.4504	10.3768	9.85964	9.79704	10.08	9.84683	9.63011	9.82463	9.9806	9.58225	9.98988		1.02249	0.971999	0.994056	0.938864	1.04523	1.02737	1.02014	0.96929	0.963135	0.990956	0.968031	0.946725	0.965848	0.981181	0.94202	0.982093			0.429994	1	-0.0280516		1.07598	0.749881	-0.0570833		0.672091
545	sp|Q8N1Q1|CAH13_HUMAN	Q8N1Q1	CA13	Carbonic anhydrase 13 OS=Homo sapiens OX=9606 GN=CA13 PE=1 SV=1	1	10.2459	10.1428	10.795	9.46016	10.4302	9.5281	10.0552	9.86019	9.74685	10.7313	9.00916	9.69298	9.83269	10.2282	10.6487	9.59254		1.01441	1.0042	1.06877	0.936616	1.03266	0.943343	0.995533	0.976222	0.965	1.06247	0.891964	0.959667	0.973498	1.01265	1.05428	0.949722			0.283393	1	-0.0353428		0.168432	0.91978	-0.0183175		0.127325
546	sp|P00918|CAH2_HUMAN	P00918	CA2	Carbonic anhydrase 2 OS=Homo sapiens OX=9606 GN=CA2 PE=1 SV=2	19	10.3004	9.87582	9.5649	9.97103	10.5075	9.72114	10.1635	10.0664	10.203	10.2534	9.58549	9.8216	10.2978	10.0486	9.9776	9.64174		1.03106	0.988557	0.957435	0.998088	1.05179	0.973074	1.01736	1.00763	1.02131	1.02635	0.959495	0.98313	1.0308	1.00585	0.998745	0.965126			0.0815325	1	0.00664663		0.114677	0.955544	-0.00860867		0.250789
547	sp|P35219|CAH8_HUMAN	P35219	CA8	Carbonic anhydrase-related protein OS=Homo sapiens OX=9606 GN=CA8 PE=1 SV=3	9	10.587	9.77483	9.58472	9.61011	10.6862	10.7828	10.0213	9.70901	10.2443	10.5552	10.1271	9.48718	9.49279	9.50984	9.93552	9.89206		1.04091	0.961055	0.942364	0.94486	1.05066	1.06015	0.985289	0.954583	1.00722	1.03778	0.995687	0.932773	0.933325	0.935001	0.976854	0.972581			0.0649177	1	-0.00718874		1.07803	0.717231	-0.0765528		1.5595
548	sp|Q9H8G2|CAAP1_HUMAN	Q9H8G2	CAAP1	Caspase activity and apoptosis inhibitor 1 OS=Homo sapiens OX=9606 GN=CAAP1 PE=1 SV=2	7	9.74741	10.2412	10.2491	9.86309	9.90677	9.74401	10.5588	10.0437	10.1679	10.3147	9.89048	9.9426	9.48523	9.99795	9.94306	9.90417		0.978794	1.02838	1.02917	0.99041	0.994796	0.978452	1.06027	1.00854	1.02101	1.03576	0.99316	0.998394	0.952467	1.00395	0.998441	0.994535			0.665802	1	0.0308933		0.42425	0.907956	-0.0193745		1.26677
549	sp|Q9Y376|CAB39_HUMAN	Q9Y376	CAB39	Calcium-binding protein 39 OS=Homo sapiens OX=9606 GN=CAB39 PE=1 SV=1	9	10.1499	10.0186	10.0711	9.44851	10.2781	9.77087	9.87153	9.76766	9.82838	9.48749	10.0016	10.0667	9.60741	10.0395	10.3521	11.2406		1.01946	1.00627	1.01155	0.949008	1.03233	0.981386	0.991496	0.981064	0.987162	0.952923	1.00456	1.0111	0.964967	1.00836	1.03976	1.129			0.520985	1	-0.0266817		0.379946	0.819178	0.037826		0.769097
550	sp|Q8TDN4|CABL1_HUMAN	Q8TDN4	CABLES1	CDK5 and ABL1 enzyme substrate 1 OS=Homo sapiens OX=9606 GN=CABLES1 PE=1 SV=2	1	11.0335	11.0508	9.10434	8.02675	9.94446	10.7188	8.0071	10.5585	10.7995	10.7063	8.40899	9.8703	10.3262	10.9843	10.6408	9.8194		1.10558	1.10732	0.91228	0.804302	0.996462	1.07405	0.802333	1.05799	1.08214	1.0728	0.842604	0.989031	1.03472	1.10065	1.06624	0.983931			0.147336	1	-0.0470981		0.257957	0.777205	0.0533503		0.439901
551	sp|Q08289|CACB2_HUMAN	Q08289	CACNB2	Voltage-dependent L-type calcium channel subunit beta-2 OS=Homo sapiens OX=9606 GN=CACNB2 PE=1 SV=3	1	9.69258	10.5778	9.63705	9.28258	10.1658	10.2951	9.52002	10.6731	8.90907	10.8769	11.1609	9.57422	10.7636	9.67657	10.0943	9.10039		0.97493	1.06397	0.969345	0.93369	1.02253	1.03554	0.957573	1.07355	0.896121	1.09406	1.12262	0.963025	1.08266	0.97332	1.01534	0.915365			0.193218	1	0.0341341		0.146476	0.917352	-0.0197413		0.31058
552	sp|Q8WUQ7|CATIN_HUMAN	Q8WUQ7	CACTIN	Splicing factor Cactin OS=Homo sapiens OX=9606 GN=CACTIN PE=1 SV=3	1	10.0412	10.525	10.4473	10.9933	7.70398	11.326	10.5494	10.6255	11.4287	8.2217	9.10375	11.2908	8.81017	10.4108	10.5328	7.98955		0.987068	1.03462	1.02699	1.08065	0.757311	1.11336	1.03702	1.0445	1.12346	0.808204	0.894911	1.1099	0.866052	1.02339	1.03538	0.785383			0.089974	1	-0.028849		0.189474	0.775992	-0.057783		0.0843204
553	sp|Q9HB71|CYBP_HUMAN	Q9HB71	CACYBP	Calcyclin-binding protein OS=Homo sapiens OX=9606 GN=CACYBP PE=1 SV=2	14	10.6231	9.86536	9.96426	9.79528	10.1001	10.2314	10.7461	9.51595	9.58044	10.239	10.5115	9.81155	10.1824	9.77291	9.84351	9.21715		1.05215	0.9771	0.986895	0.970158	1.00035	1.01335	1.06434	0.942493	0.94888	1.0141	1.0411	0.97177	1.0085	0.967943	0.974935	0.912898			0.00825161	1	-0.000971936		0.951923	0.763829	-0.0525959		0.593553
554	sp|P27708|PYR1_HUMAN	P27708	CAD	Multifunctional protein CAD OS=Homo sapiens OX=9606 GN=CAD PE=1 SV=3	16	9.66061	9.56123	10.1147	10.5183	9.46186	9.5444	9.60332	10.0525	9.9658	9.73169	10.039	10.4714	9.70661	10.1906	10.7278	10.6502		0.984752	0.974622	1.03104	1.07218	0.964493	0.972906	0.978913	1.0247	1.01586	0.991998	1.02333	1.0674	0.989442	1.03877	1.09353	1.08562			0.120075	1	0.00790588		1.21641	0.720824	0.0730134		1.17909
555	sp|Q9BY67|CADM1_HUMAN	Q9BY67	CADM1	Cell adhesion molecule 1 OS=Homo sapiens OX=9606 GN=CADM1 PE=1 SV=2	2	8.82637	11.8684	10.9795	8.435	8.94291	8.49568	10.1737	9.18863	9.9277	9.6265	11.9329	9.6002	9.65208	9.23942	11.8574	11.2536		0.920246	1.23741	1.14474	0.879442	0.932397	0.885768	1.06072	0.958016	1.03507	1.00367	1.24413	1.00093	1.00634	0.963311	1.23626	1.17332			0.362519	1	0.0888885		0.433235	0.702479	0.107481		0.0706121
556	sp|Q9P1Z2|CACO1_HUMAN	Q9P1Z2	CALCOCO1	Calcium-binding and coiled-coil domain-containing protein 1 OS=Homo sapiens OX=9606 GN=CALCOCO1 PE=1 SV=2	1	9.64969	9.48618	10.6122	12.029	13.2605	11.3287	9.1328	10.4216	10.09	7.83659	9.63458	7.49438	8.06115	11.6096	10.3132	9.03968		0.872401	0.857619	0.959423	1.08751	1.19885	1.0242	0.825671	0.942189	0.912207	0.708484	0.871035	0.677546	0.728786	1.04959	0.93239	0.817253			1.27989	1	-0.230985		1.00159	0.713257	-0.262171		0.0826495
557	sp|Q13137|CACO2_HUMAN	Q13137	CALCOCO2	Calcium-binding and coiled-coil domain-containing protein 2 OS=Homo sapiens OX=9606 GN=CALCOCO2 PE=1 SV=1	6	10.2116	10.6146	10.108	10.8144	9.8492	9.91263	10.0775	10.491	9.33141	9.86699	10.4109	10.9127	8.64332	9.26803	9.73922	9.7485		0.996087	1.03539	0.985983	1.05488	0.960734	0.966923	0.983002	1.02334	0.910227	0.96247	1.01552	1.06448	0.843108	0.904045	0.950007	0.950912			0.409395	1	-0.0341		0.782137	0.703622	-0.093081		0.431223
558	sp|Q05682|CALD1_HUMAN	Q05682	CALD1	Caldesmon OS=Homo sapiens OX=9606 GN=CALD1 PE=1 SV=3	10	9.4717	9.64511	10.5401	9.51996	9.52005	10.0846	10.4865	9.92682	9.43069	10.173	10.325	10.1	9.58204	10.0154	10.6287	10.5504		0.966804	0.984504	1.07586	0.97173	0.971739	1.02936	1.07039	1.01326	0.962617	1.03839	1.0539	1.03093	0.978066	1.0223	1.0849	1.07691			0.484503	1	0.0366467		0.702072	0.764076	0.0504811		0.139528
559	sp|Q05682-3|CALD1_HUMAN	Q05682-3	CALD1	Isoform of Q05682, Isoform 3 of Caldesmon OS=Homo sapiens OX=9606 GN=CALD1	1	12.5595	12.6702	11.1759	9.34456	8.07947	11.073	11.4996	9.12731	11.3651	14.1027	9.49873	7.18252	9.04448	9.56168	6.93071	6.78449		1.16108	1.17131	1.03317	0.863869	0.746916	1.02366	1.0631	0.843785	1.05066	1.30374	0.878122	0.663997	0.836128	0.883941	0.640717	0.6272			0.0879613	1	0.0369582		1.86117	0.460444	-0.454772		1.88989
560	sp|Q05682-4|CALD1_HUMAN	Q05682-4	CALD1	Isoform of Q05682, Isoform 4 of Caldesmon OS=Homo sapiens OX=9606 GN=CALD1	1	11.2246	9.29452	8.38382	11.1643	10.3625	12.2667	10.3932	8.98489	11.6238	11.2066	9.73206	8.47804	10.1179	11.1605	8.30993	7.29663		1.07418	0.889478	0.802324	1.06842	0.991687	1.17391	0.994622	0.859847	1.11239	1.07246	0.93135	0.811342	0.968275	1.06805	0.795253	0.698282			0.0201445	1	-0.0062022		0.801121	0.67884	-0.21319		0.811655
561	sp|P0DP23|CALM1_HUMAN	P0DP23	CALM1	Calmodulin-1 OS=Homo sapiens OX=9606 GN=CALM1 PE=1 SV=1	13	9.94219	11.3357	11.1152	8.19398	10.9581	8.98529	6.3419	10.8903	9.13024	9.93438	10.4156	10.117	10.1422	8.97905	11.1641	12.3548		0.985506	1.12364	1.10178	0.812217	1.08621	0.890654	0.628632	1.07949	0.905023	0.984732	1.03243	1.00283	1.00533	0.890036	1.10662	1.22465			0.344607	1	-0.128677		0.228995	0.763774	0.0623028		0.561441
562	sp|P27797|CALR_HUMAN	P27797	CALR	Calreticulin OS=Homo sapiens OX=9606 GN=CALR PE=1 SV=1	11	10.3307	10.1593	10.0864	10.8982	9.65449	9.23833	10.2862	10.8359	10.103	10.2822	9.93556	9.29935	9.01331	10.8789	10.3688	8.62931		1.02678	1.00975	1.0025	1.08319	0.959574	0.918211	1.02236	1.077	1.00416	1.02196	0.987509	0.924275	0.895846	1.08127	1.03057	0.857679			0.336252	1	0.0306357		0.437149	0.736635	-0.0698703		0.71101
563	sp|O43852|CALU_HUMAN	O43852	CALU	Calumenin OS=Homo sapiens OX=9606 GN=CALU PE=1 SV=2	18	10.1678	10.2393	10.1259	9.43234	10.2612	9.91758	10.036	10.4819	9.10877	10.0268	9.90894	10.2622	9.60622	9.44273	10.0276	10.9548		1.01434	1.02148	1.01016	0.940975	1.02366	0.989382	1.00119	1.04568	0.908695	1.00028	0.98852	1.02376	0.958321	0.942011	1.00036	1.09285			0.199376	1	-0.0199635		0.00538523	0.994956	-0.000701118		0.14855
564	sp|O43852-4|CALU_HUMAN	O43852-4	CALU	Isoform of O43852, Isoform 4 of Calumenin OS=Homo sapiens OX=9606 GN=CALU	4	9.35244	10.2648	10.7962	9.37093	9.38645	9.67735	9.97483	10.069	9.66483	9.31248	10.2951	10.3267	9.22833	8.76548	10.4818	13.0333		0.953549	1.04657	1.10075	0.955435	0.957018	0.986676	1.01701	1.0266	0.9854	0.949475	1.04966	1.05288	0.940896	0.893705	1.0687	1.32884			0.0534628	0.999853	0.00645974		0.245123	0.764958	0.0639432		0.222655
565	sp|Q14012|KCC1A_HUMAN	Q14012	CAMK1	Calcium/calmodulin-dependent protein kinase type 1 OS=Homo sapiens OX=9606 GN=CAMK1 PE=1 SV=1	4	9.18784	9.21156	9.29526	10.182	8.90652	10.553	10.9859	10.6707	9.86526	10.5311	10.8096	9.93554	9.01434	10.5741	9.02921	11.2481		0.961472	0.963954	0.972712	1.0655	0.932032	1.10433	1.14963	1.11664	1.03236	1.10204	1.13118	1.03971	0.943315	1.10654	0.944871	1.17707			1.93153	1	0.144668		0.302951	0.77464	0.0527378		0.628422
566	sp|Q8IU85|KCC1D_HUMAN	Q8IU85	CAMK1D	Calcium/calmodulin-dependent protein kinase type 1D OS=Homo sapiens OX=9606 GN=CAMK1D PE=1 SV=1	5	10.5626	9.97275	10.1364	9.55193	10.3613	10.5942	10.417	9.81801	9.69932	10.0903	10.7744	8.84271	9.70694	10.4784	9.5412	9.45258		1.0359	0.978053	0.994104	0.936782	1.01616	1.039	1.02162	0.962878	0.951237	0.989581	1.05667	0.867228	0.951985	1.02764	0.93573	0.927039			0.0831932	1	-0.00828356		1.00379	0.706287	-0.0918223		0.875041
567	sp|Q13557|KCC2D_HUMAN	Q13557	CAMK2D	Calcium/calmodulin-dependent protein kinase type II subunit delta OS=Homo sapiens OX=9606 GN=CAMK2D PE=1 SV=3	7	9.62523	10.1297	10.309	9.54351	10.1075	10.2826	9.91583	9.73009	9.85499	9.64944	9.9786	10.5105	10.2631	10.4397	9.81764	9.84266		0.962562	1.01302	1.03095	0.95439	1.01079	1.0283	0.991624	0.973049	0.98554	0.964983	0.9979	1.05109	1.02635	1.04401	0.981804	0.984306			0.585882	1	-0.0276576		0.309264	0.901673	0.020831		1.13738
568	sp|Q13555|KCC2G_HUMAN	Q13555	CAMK2G	Calcium/calmodulin-dependent protein kinase type II subunit gamma OS=Homo sapiens OX=9606 GN=CAMK2G PE=1 SV=4	5	8.84507	9.46845	10.188	10.2454	9.57748	8.76824	10.2931	10.0539	11.2152	10.287	10.4847	10.9326	9.06271	9.97744	10.2616	10.3389		0.929549	0.995062	1.07068	1.07672	1.00652	0.921475	1.08173	1.05659	1.17864	1.08109	1.10187	1.14893	0.952421	1.04855	1.07842	1.08654			1.77144	1	0.136199		0.745736	0.710916	0.083782		0.468181
569	sp|Q8N5S9|KKCC1_HUMAN	Q8N5S9	CAMKK1	Calcium/calmodulin-dependent protein kinase kinase 1 OS=Homo sapiens OX=9606 GN=CAMKK1 PE=1 SV=2	2	12.0711	8.89373	10.7309	11.2784	11.07	9.96939	8.70944	9.10776	8.305	9.51713	9.73757	10.1299	8.71334	9.79741	12.4162	9.55275		1.13143	0.833612	1.00581	1.05713	1.03759	0.934433	0.816338	0.853673	0.77843	0.892043	0.912704	0.949474	0.816703	0.918313	1.16377	0.895381			1.90056	1	-0.231968		0.352152	0.72616	-0.0836305		0.782345
570	sp|Q96RR4-3|KKCC2_HUMAN	Q96RR4-3	CAMKK2	Isoform of Q96RR4, Isoform 3 of Calcium/calmodulin-dependent protein kinase kinase 2 OS=Homo sapiens OX=9606 GN=CAMKK2	3	9.36288	9.86778	9.59961	11.0357	10.972	10.0315	9.04684	10.2587	10.4822	10.8362	9.67521	9.27512	9.28989	10.0385	9.68875	10.5392		0.922915	0.972683	0.94625	1.08781	1.08153	0.988818	0.891762	1.01122	1.03324	1.06814	0.953702	0.914264	0.91572	0.989508	0.955036	1.03886			0.0915366	1	-0.0151268		0.510878	0.758115	-0.0580165		0.309686
571	sp|Q7Z624|CMKMT_HUMAN	Q7Z624	CAMKMT	Calmodulin-lysine N-methyltransferase OS=Homo sapiens OX=9606 GN=CAMKMT PE=1 SV=2	2	8.73681	10.5767	10.1367	11.0056	10.7139	8.55246	10.2163	8.8745	11.5531	11.183	9.76818	9.37601	8.76421	10.2302	10.7686	9.54375		0.877746	1.06259	1.01838	1.10568	1.07637	0.859226	1.02638	0.891579	1.16069	1.12351	0.981363	0.941963	0.880499	1.02778	1.08187	0.958816			0.213393	1	0.0496515		0.154025	0.858368	-0.0327772		0.431907
572	sp|Q5T5Y3|CAMP1_HUMAN	Q5T5Y3	CAMSAP1	Calmodulin-regulated spectrin-associated protein 1 OS=Homo sapiens OX=9606 GN=CAMSAP1 PE=1 SV=2	2	9.58409	9.91908	10.2173	10.1299	10.4472	9.87066	9.61572	9.77183	9.85668	9.82328	10.8131	9.47134	9.82662	9.56851	10.5282	10.5565		0.955728	0.989133	1.01887	1.01016	1.0418	0.984305	0.958883	0.97445	0.982911	0.97958	1.07828	0.944484	0.979913	0.954175	1.04987	1.0527			0.125907	1	-0.0111416		0.10318	0.949194	-0.0107502		0.00294588
573	sp|Q08AD1|CAMP2_HUMAN	Q08AD1	CAMSAP2	Calmodulin-regulated spectrin-associated protein 2 OS=Homo sapiens OX=9606 GN=CAMSAP2 PE=1 SV=3	2	12.0119	10.9813	10.7929	9.20264	9.22458	8.39063	9.43976	10.6344	10.4026	10.5904	10.7256	10.1617	10.8181	8.78082	9.96003	7.8827		1.18922	1.08718	1.06853	0.911094	0.913266	0.830702	0.934569	1.05284	1.02989	1.04849	1.06187	1.00605	1.07103	0.869332	0.986078	0.780415			0.190963	1	0.0429849		0.330667	0.724379	-0.0876388		0.717041
574	sp|Q9P1Y5|CAMP3_HUMAN	Q9P1Y5	CAMSAP3	Calmodulin-regulated spectrin-associated protein 3 OS=Homo sapiens OX=9606 GN=CAMSAP3 PE=1 SV=2	3	9.77295	9.05013	10.9185	10.4482	8.90881	10.903	7.72842	9.18458	11.089	9.39433	10.2658	10.5531	10.3886	9.3173	10.5203	11.5569		0.977269	0.904989	1.09182	1.04479	0.890857	1.09027	0.772822	0.918434	1.10887	0.939408	1.02656	1.05528	1.03883	0.931706	1.052	1.15566			0.331451	1	-0.0776054		0.410125	0.752139	0.063075		0.684038
575	sp|Q86VP6|CAND1_HUMAN	Q86VP6	CAND1	Cullin-associated NEDD8-dissociated protein 1 OS=Homo sapiens OX=9606 GN=CAND1 PE=1 SV=2	26	9.75401	12.5435	9.84944	9.4698	9.84768	9.61132	10.0231	9.30079	9.54451	10.0597	10.0634	9.92396	9.72343	9.94373	10.1204	10.2212		0.958222	1.23225	0.967597	0.930301	0.967424	0.944204	0.98466	0.913698	0.93764	0.988249	0.988615	0.974917	0.955217	0.976859	0.994219	1.00412			0.310435	1	-0.0516159		0.139144	0.895042	-0.0249723		0.45298
576	sp|O75155|CAND2_HUMAN	O75155	CAND2	Cullin-associated NEDD8-dissociated protein 2 OS=Homo sapiens OX=9606 GN=CAND2 PE=1 SV=3	9	10.6693	10.6747	10.304	10.0825	10.1753	9.55845	9.55226	9.24014	9.93149	10.1186	10.0353	10.7156	9.93074	9.57181	9.99033	9.44933		1.04151	1.04204	1.00585	0.984232	0.993292	0.933072	0.932469	0.902	0.969489	0.987756	0.979624	1.04603	0.969415	0.934377	0.975232	0.922421			1.05964	1	-0.0702836		0.596976	0.768093	-0.0493741		0.221661
577	sp|P27824|CALX_HUMAN	P27824	CANX	Calnexin OS=Homo sapiens OX=9606 GN=CANX PE=1 SV=2	5	9.74862	9.10105	9.52991	10.0821	10.3398	10.333	8.54513	10.953	9.34882	10.0443	10.7729	9.6845	10.7683	10.21	10.3234	10.2152		0.989131	0.923427	0.96694	1.02296	1.04911	1.04842	0.867021	1.11133	0.948566	1.01913	1.09306	0.982626	1.0926	1.03595	1.04745	1.03647			0.0178697	0.998601	0.00377394		0.691218	0.764448	0.0516189		0.277822
578	sp|Q01518|CAP1_HUMAN	Q01518	CAP1	Adenylyl cyclase-associated protein 1 OS=Homo sapiens OX=9606 GN=CAP1 PE=1 SV=5	13	9.83752	9.98041	9.76078	10.3748	9.94741	9.6386	10.2687	10.1932	10.1249	10.4091	10.4666	9.59506	10.0339	10.2557	9.45931	9.65416		0.991361	1.00576	0.983628	1.0455	1.00244	0.971316	1.03481	1.02721	1.02032	1.04896	1.05475	0.966927	1.01115	1.0335	0.953248	0.972883			1.68603	1	0.0500594		0.359744	0.888175	-0.0226427		1.51148
579	sp|P40123|CAP2_HUMAN	P40123	CAP2	Adenylyl cyclase-associated protein 2 OS=Homo sapiens OX=9606 GN=CAP2 PE=1 SV=1	7	10.0909	10.0037	9.87911	9.61136	10.1267	10.1143	9.92889	10.3222	9.79899	9.64383	10.0455	10.4867	9.86355	10.0699	9.98377	10.0304		1.01203	1.00328	0.990782	0.963929	1.01561	1.01437	0.995774	1.03522	0.982747	0.967186	1.00747	1.05172	0.989221	1.00992	1.00128	1.00596			0.108405	1	-0.00641796		0.25403	0.939756	0.0123088		0.398578
580	sp|P40121|CAPG_HUMAN	P40121	CAPG	Macrophage-capping protein OS=Homo sapiens OX=9606 GN=CAPG PE=1 SV=2	1	11.2635	9.96598	10.8438	9.95232	9.60304	10.5675	10.2393	10.8249	10.5483	10.2343	8.76131	10.3732	7.47191	9.60426	9.86125	9.88514		1.08658	0.961408	1.04609	0.960091	0.926396	1.01944	0.987773	1.04427	1.01758	0.987297	0.845196	1.00069	0.720808	0.926513	0.951306	0.95361			0.246245	1	-0.0389532		0.791107	0.731619	-0.146473		0.499429
581	sp|P07384|CAN1_HUMAN	P07384	CAPN1	Calpain-1 catalytic subunit OS=Homo sapiens OX=9606 GN=CAPN1 PE=1 SV=1	13	10.3778	11.0175	10.3258	9.61718	9.63553	9.2586	10.5239	10.2581	9.82092	10.0782	9.83812	9.90026	9.92809	9.61529	9.63237	10.1723		1.03378	1.0975	1.0286	0.958006	0.959834	0.922286	1.04833	1.02185	0.978301	1.00393	0.980014	0.986205	0.988977	0.957817	0.959519	1.0133			0.0661583	1	0.00839428		0.281117	0.857482	-0.0295517		0.782494
582	sp|P17655|CAN2_HUMAN	P17655	CAPN2	Calpain-2 catalytic subunit OS=Homo sapiens OX=9606 GN=CAPN2 PE=1 SV=6	16	9.24068	11.3902	9.58314	10.5696	9.71738	10.017	10.0147	9.93037	9.66993	10.3726	9.64679	10.397	9.99745	10.1121	9.34668	9.99441		0.916159	1.12927	0.950112	1.04791	0.963421	0.993126	0.992903	0.984538	0.958717	1.02838	0.956423	1.0308	0.991189	1.00256	0.926669	0.990887			0.177287	1	-0.022928		0.133456	0.919428	-0.0184712		0.0497359
583	sp|Q9Y6W3|CAN7_HUMAN	Q9Y6W3	CAPN7	Calpain-7 OS=Homo sapiens OX=9606 GN=CAPN7 PE=1 SV=1	2	9.73986	8.72423	11.2458	11.6691	10.3651	10.9327	9.1005	10.1519	10.0506	10.8513	9.90977	7.6999	10.9502	9.77389	9.72127	9.1139		0.932388	0.835162	1.07655	1.11707	0.992241	1.04658	0.871182	0.971827	0.962134	1.03878	0.948653	0.737104	1.04825	0.935645	0.930608	0.872465			0.372047	1	-0.0596182		0.737593	0.729173	-0.1513		0.432438
584	sp|P04632|CPNS1_HUMAN	P04632	CAPNS1	Calpain small subunit 1 OS=Homo sapiens OX=9606 GN=CAPNS1 PE=1 SV=1	3	9.19079	9.73866	9.50931	9.86431	10.2357	9.2656	9.69187	10.9093	10.0663	10.3333	10.0836	10.4389	10.6824	10.2291	10.1696	9.59109		0.953989	1.01086	0.987051	1.0239	1.06245	0.961755	1.006	1.13237	1.04487	1.07258	1.04667	1.08354	1.10882	1.06177	1.05559	0.99554			1.22433	1	0.0817078		1.32595	0.715269	0.0812785		0.00382781
585	sp|Q14444|CAPR1_HUMAN	Q14444	CAPRIN1	Caprin-1 OS=Homo sapiens OX=9606 GN=CAPRIN1 PE=1 SV=2	10	9.82008	9.58753	10.2573	9.69436	10.5674	9.54219	9.95093	9.58927	10.3341	10.8447	10.2725	10.2247	9.82232	10.2661	9.75739	9.46918		0.990779	0.967317	1.03489	0.978095	1.06618	0.962742	1.00398	0.967491	1.04264	1.09415	1.03643	1.0316	0.991006	1.03578	0.984454	0.955376			0.459418	1	0.038039		0.0492721	0.97313	-0.00444781		0.552093
586	sp|P52907|CAZA1_HUMAN	P52907	CAPZA1	F-actin-capping protein subunit alpha-1 OS=Homo sapiens OX=9606 GN=CAPZA1 PE=1 SV=3	8	9.74127	10.1605	10.2849	9.94589	10.2444	9.92108	10.7047	9.70379	9.70127	10.3239	9.64912	10.4088	10.1064	9.50461	9.83485	9.76467		0.969313	1.01103	1.02341	0.989674	1.01938	0.987205	1.06518	0.965584	0.965333	1.02729	0.960143	1.03574	1.00564	0.945764	0.978625	0.971641			0.0935946	1	-0.00868826		0.417469	0.884692	-0.0228839		0.14705
587	sp|P47755|CAZA2_HUMAN	P47755	CAPZA2	F-actin-capping protein subunit alpha-2 OS=Homo sapiens OX=9606 GN=CAPZA2 PE=1 SV=3	7	10.3897	9.83297	10.6521	9.85019	10.332	8.25473	10.4177	10.0642	10.5229	10.3731	10.0249	9.98792	9.76659	10.1601	9.16051	10.2105		1.05102	0.994709	1.07757	0.996451	1.04519	0.835053	1.05386	1.0181	1.0645	1.04935	1.01412	1.01038	0.987994	1.0278	0.926683	1.0329			0.45888	1	0.0582849		0.0254894	0.975173	-0.00459322		0.992428
588	sp|P47756|CAPZB_HUMAN	P47756	CAPZB	F-actin-capping protein subunit beta OS=Homo sapiens OX=9606 GN=CAPZB PE=1 SV=5	13	10.4295	10.24	9.80408	9.79514	10.6132	9.99737	10.54	9.78192	10.2683	10.5443	9.72802	8.94252	10.2663	10.2013	9.64369	9.20451		1.02789	1.00921	0.966248	0.965368	1.04599	0.985298	1.03877	0.964064	1.012	1.0392	0.958753	0.881336	1.0118	1.0054	0.950441	0.907158			0.00515934	0.999824	0.000534338		0.839524	0.72051	-0.0779133		0.819419
589	sp|Q9Y2G2|CARD8_HUMAN	Q9Y2G2	CARD8	Caspase recruitment domain-containing protein 8 OS=Homo sapiens OX=9606 GN=CARD8 PE=1 SV=2	2	8.55947	10.4638	11.2843	9.85702	9.69332	9.19048	11.3586	10.1376	8.10713	10.1008	10.5058	10.3756	10.4543	10.1866	9.8727	9.85265		0.869741	1.06324	1.14662	1.00159	0.984954	0.933859	1.15417	1.03009	0.823778	1.02635	1.06751	1.05428	1.06228	1.03507	1.00318	1.00114			0.0855684	1	0.0230531		0.324851	0.786616	0.0452221		0.096877
590	sp|Q9Y2V2|CHSP1_HUMAN	Q9Y2V2	CARHSP1	Calcium-regulated heat-stable protein 1 OS=Homo sapiens OX=9606 GN=CARHSP1 PE=1 SV=2	3	10.3949	10.491	10.3059	10.1738	10.2363	10.6588	9.5452	9.79474	9.69445	10.1736	10.0692	9.84553	9.9519	9.63504	9.24803	9.78165		1.00174	1.01101	0.993171	0.980438	0.986463	1.02718	0.919861	0.943909	0.934244	0.980416	0.970358	0.948804	0.959054	0.928519	0.891223	0.942647			2.22405	1	-0.0775224		2.69661	0.726385	-0.103006		0.480776
591	sp|Q86X55|CARM1_HUMAN	Q86X55	CARM1	Histone-arginine methyltransferase CARM1 OS=Homo sapiens OX=9606 GN=CARM1 PE=1 SV=3	13	10.0117	9.82542	10.1064	9.97909	9.92368	9.72243	10.1439	10.0326	10.1343	10.5584	9.93973	9.89123	10.2288	9.92078	9.49002	10.0915		1.00842	0.989655	1.01795	1.00513	0.999552	0.979282	1.02174	1.01052	1.02077	1.06348	1.00117	0.996284	1.03028	0.99926	0.955873	1.01646			0.869856	1	0.0304412		0.0918098	0.972758	-0.00516145		0.730591
592	sp|Q5VZK9|CARL1_HUMAN	Q5VZK9	CARMIL1	F-actin-uncapping protein LRRC16A OS=Homo sapiens OX=9606 GN=CARMIL1 PE=1 SV=1	4	9.24215	9.7362	9.55872	11.0217	9.81918	9.14646	10.2485	10.6803	9.15836	9.83636	10.7025	10.4217	10.0457	10.6822	10.7426	8.95733		0.947518	0.998169	0.979973	1.12996	1.00668	0.937707	1.05069	1.09496	0.938927	1.00844	1.09724	1.06845	1.0299	1.09515	1.10134	0.918318			0.414096	1	0.0512898		0.410921	0.764273	0.0555644		0.0233803
593	sp|Q8N4J0|CARME_HUMAN	Q8N4J0	CARNMT1	Carnosine N-methyltransferase OS=Homo sapiens OX=9606 GN=CARNMT1 PE=1 SV=1	2	9.49008	9.87493	10.5082	10.6455	10.1539	8.9554	10.6856	9.718	10.8517	10.2906	10.0835	10.4307	9.39402	8.8915	10.7483	9.27821		0.95493	0.993655	1.05737	1.07119	1.02172	0.901128	1.07522	0.977864	1.09194	1.03548	1.01464	1.04957	0.945264	0.894698	1.08154	0.93361			0.543801	1	0.0537108		0.213642	0.845858	-0.0333432		0.732619
594	sp|P49589-3|SYCC_HUMAN	P49589-3	CARS1	Isoform of P49589, Isoform 3 of Cysteine--tRNA ligase, cytoplasmic OS=Homo sapiens OX=9606 GN=CARS1	11	9.64952	10.0118	10.1114	10.5013	9.62226	10.2175	9.79158	10.1124	9.83178	10.0625	9.67564	10.9428	9.34854	10.0969	10.0073	10.0168		0.963127	0.999282	1.00923	1.04814	0.960406	1.01981	0.977306	1.00933	0.981318	1.00435	0.965733	1.09221	0.933086	1.00778	0.99884	0.999785			0.426501	1	-0.0204329		0.0328869	0.978931	0.0037085		0.265425
595	sp|Q9HA77|SYCM_HUMAN	Q9HA77	CARS2	Probable cysteine--tRNA ligase, mitochondrial OS=Homo sapiens OX=9606 GN=CARS2 PE=1 SV=1	5	10.3273	9.71135	9.77855	9.82683	9.54452	10.3962	10.231	10.0656	10.4298	10.4388	10.0202	9.89564	9.4815	9.80329	9.85547	10.1941		1.03993	0.977903	0.984671	0.989532	0.961104	1.04686	1.03023	1.01357	1.05025	1.05115	1.009	0.996462	0.954758	0.987162	0.992417	1.02651			0.899326	1	0.0414162		0.257438	0.924054	-0.0163113		1.53183
596	sp|O15234|CASC3_HUMAN	O15234	CASC3	Protein CASC3 OS=Homo sapiens OX=9606 GN=CASC3 PE=1 SV=2	3	10.2483	10.5516	10	9.06494	10.496	9.21825	10.9141	9.94398	9.49176	9.4032	10.409	10.6212	10.0039	9.80224	10.3278	9.50386		1.03207	1.06261	1.00707	0.912899	1.05701	0.928338	1.09912	1.00142	0.955883	0.946964	1.04825	1.06963	1.00746	0.98715	1.04007	0.957101			0.0760059	1	0.0121835		0.11096	0.934597	0.0148055		0.0187101
597	sp|O14936|CSKP_HUMAN	O14936	CASK	Peripheral plasma membrane protein CASK OS=Homo sapiens OX=9606 GN=CASK PE=1 SV=3	5	10.4178	9.56008	10.1687	9.77873	10.394	9.31992	9.59006	10.6894	10.4786	9.85994	9.6037	9.70413	9.32258	9.83266	10.7987	10.481		1.04808	0.96179	1.02302	0.983788	1.04569	0.93763	0.964806	1.0754	1.0542	0.991958	0.966179	0.976283	0.937897	0.989214	1.0864	1.05444			0.103292	1	0.0119599		0.0569658	0.964521	0.0076421		0.0292584
598	sp|P42575|CASP2_HUMAN	P42575	CASP2	Caspase-2 OS=Homo sapiens OX=9606 GN=CASP2 PE=1 SV=2	3	9.00813	9.96823	10.4284	10.7186	9.83188	11.2099	9.55733	10.0491	10.1941	8.94517	9.74118	9.6534	9.72988	10.5053	9.89645	10.5629		0.883653	0.977834	1.02297	1.05144	0.964459	1.09964	0.937526	0.985771	0.999991	0.877476	0.955561	0.946951	0.954453	1.03052	0.970793	1.03617			0.683505	1	-0.0730351		0.147021	0.917907	-0.0196221		0.583281
599	sp|P42574|CASP3_HUMAN	P42574	CASP3	Caspase-3 OS=Homo sapiens OX=9606 GN=CASP3 PE=1 SV=2	4	10.0721	10.9989	9.1094	10.6269	10.5712	10.1825	8.4423	10.3163	9.77077	9.7185	8.97253	11.2944	9.55159	9.64152	9.69203	11.0391		0.981675	1.072	0.887841	1.03574	1.03031	0.992429	0.822822	1.00547	0.952301	0.947207	0.874501	1.1008	0.930939	0.939704	0.944627	1.07591			1.01049	1	-0.123528		0.0423015	0.965122	-0.0079569		0.820558
600	sp|P55212|CASP6_HUMAN	P55212	CASP6	Caspase-6 OS=Homo sapiens OX=9606 GN=CASP6 PE=1 SV=2	10	9.8809	9.93303	10.0792	10.1844	10.3536	9.04063	10.3505	10.0718	10.672	9.85008	10.3644	10.1623	9.22594	10.0239	9.9874	9.82005		0.996868	1.00213	1.01687	1.02748	1.04456	0.912095	1.04425	1.01613	1.07668	0.993759	1.04565	1.02526	0.93079	1.0113	1.00761	0.990729			0.691699	1	0.047917		0.141161	0.93703	-0.0136977		1.08483
601	sp|P55210|CASP7_HUMAN	P55210	CASP7	Caspase-7 OS=Homo sapiens OX=9606 GN=CASP7 PE=1 SV=1	2	9.85553	8.72741	9.14322	10.287	10.5672	10.5427	10.8456	9.08392	9.10695	10.4154	9.10681	8.80813	11.1484	10.4963	10.6518	11.2136		1.00017	0.885686	0.927883	1.04396	1.07239	1.06991	1.10065	0.921866	0.924203	1.05698	0.924188	0.893877	1.13137	1.0652	1.08098	1.13799			0.129384	1	-0.0244831		0.467272	0.724655	0.0806973		0.588055
602	sp|Q14790|CASP8_HUMAN	Q14790	CASP8	Caspase-8 OS=Homo sapiens OX=9606 GN=CASP8 PE=1 SV=1	1	10.0915	11.2695	11.6497	10.1337	9.59629	11.2993	10.0712	10.1093	9.23215	9.51785	9.0232	9.03802	9.24577	9.6465	8.55366	11.5224		0.945489	1.05585	1.09148	0.949437	0.899091	1.05865	0.94359	0.947151	0.864974	0.891741	0.845397	0.846786	0.86625	0.903795	0.801405	1.07955			1.60022	1	-0.15501		0.960678	0.712725	-0.160972		0.0248846
603	sp|Q9UKL3|C8AP2_HUMAN	Q9UKL3	CASP8AP2	CASP8-associated protein 2 OS=Homo sapiens OX=9606 GN=CASP8AP2 PE=1 SV=1	1	9.92563	10.905	8.77769	9.99734	10.2834	9.98886	10.6304	10.3182	7.18275	10.4019	12.0399	9.83573	9.45167	8.67732	10.419	11.1653		0.994588	1.09272	0.87956	1.00177	1.03044	1.00092	1.06521	1.03392	0.71974	1.04231	1.20645	0.98558	0.947094	0.869502	1.04402	1.11881			0.00217103	0.999327	-0.000868188		0.0794692	0.930832	-0.016701		0.0395838
604	sp|P20810-6|ICAL_HUMAN	P20810-6	CAST	Isoform of P20810, Isoform 6 of Calpastatin OS=Homo sapiens OX=9606 GN=CAST	11	10.3777	10.126	9.97962	9.97469	10.1655	10.5544	10.5105	10.2196	10.0447	10.0556	9.65593	9.41677	9.63383	9.77401	9.28258	10.2285		1.01779	0.993104	0.978747	0.978263	0.996981	1.03512	1.03082	1.00228	0.985131	0.986202	0.947001	0.923546	0.944834	0.958582	0.910385	1.00315			0.281684	1	-0.0172521		1.52117	0.716302	-0.0816938		1.05163
605	sp|A6NHX0|CAST2_HUMAN	A6NHX0	CASTOR2	Cytosolic arginine sensor for mTORC1 subunit 2 OS=Homo sapiens OX=9606 GN=CASTOR2 PE=1 SV=3	4	10.1449	10.214	10.7583	10.1983	10.2713	8.90786	10.3453	9.40982	10.3923	10.817	9.42088	10.4218	9.96621	10.1698	9.86641	8.69585		1.0062	1.01305	1.06703	1.01149	1.01874	0.883502	1.02607	0.933287	1.03073	1.07285	0.934384	1.03366	0.988471	1.00866	0.978573	0.862474			0.0221175	0.999286	-0.00361014		0.310103	0.800668	-0.0421596		0.264637
606	sp|P04040|CATA_HUMAN	P04040	CAT	Catalase OS=Homo sapiens OX=9606 GN=CAT PE=1 SV=3	4	10.7914	9.67707	11.0679	8.26592	9.93031	11.3295	8.51108	9.52339	10.0996	9.67311	9.14694	9.12621	8.41455	9.87985	11.4451	13.118		1.06037	0.950874	1.08754	0.812214	0.975757	1.11325	0.836303	0.935774	0.992391	0.950485	0.898783	0.896747	0.826818	0.9708	1.1246	1.28898			0.699335	1	-0.11335		0.0412152	0.944313	0.0159324		0.466608
607	sp|O43439|MTG8R_HUMAN	O43439	CBFA2T2	Protein CBFA2T2 OS=Homo sapiens OX=9606 GN=CBFA2T2 PE=1 SV=1	1	9.99794	7.65815	12.8455	10.2423	8.76053	10.4249	11.8273	10.9039	9.38643	7.77759	6.06751	9.61272	10.3801	11.9264	13.295	8.89372		1.00097	0.766719	1.28606	1.02544	0.877088	1.04372	1.18413	1.09168	0.939752	0.778678	0.607468	0.962407	1.03923	1.19405	1.33107	0.890422			0.303548	1	-0.144435		0.347028	0.701515	0.114314		0.606036
608	sp|Q13951|PEBB_HUMAN	Q13951	CBFB	Core-binding factor subunit beta OS=Homo sapiens OX=9606 GN=CBFB PE=1 SV=2	4	10.0907	10.037	8.58359	9.98524	9.75345	10.3243	10.0755	9.84046	10.2063	10.3645	9.21314	10.2	10.0219	10.7334	9.96139	10.6092		1.03011	1.02463	0.87626	1.01935	0.995686	1.05397	1.02856	1.00457	1.04192	1.05806	0.940529	1.04127	1.02309	1.09572	1.01691	1.08305			0.146522	1	0.0195295		0.762907	0.72743	0.0707768		0.649722
609	sp|Q13951-2|PEBB_HUMAN	Q13951-2	CBFB	Isoform of Q13951, Isoform 2 of Core-binding factor subunit beta OS=Homo sapiens OX=9606 GN=CBFB	2	11.2071	9.65334	10.5694	9.64267	9.72637	10.1014	10.101	9.79438	9.33006	9.83404	10.1961	9.96969	9.14855	9.21529	10.9684	10.5422		1.10414	0.951063	1.04132	0.950012	0.958259	0.995208	0.995165	0.96496	0.919213	0.968867	1.00454	0.982231	0.901331	0.907906	1.08062	1.03864			0.498804	1	-0.0444938		0.202794	0.856818	-0.0317533		0.0820398
610	sp|P22681|CBL_HUMAN	P22681	CBL	E3 ubiquitin-protein ligase CBL OS=Homo sapiens OX=9606 GN=CBL PE=1 SV=2	10	9.71103	10.3003	10.0548	10.5494	10.3369	9.91002	9.64842	9.88245	10.7703	10.1102	9.99532	9.92056	9.91882	9.55186	9.42989	9.90981		0.957343	1.01543	0.991238	1.03999	1.01904	0.976961	0.951171	0.974243	1.06177	0.996695	0.985369	0.978	0.977828	0.941652	0.929628	0.976939			0.14524	1	-0.0122559		1.54833	0.73204	-0.0617508		0.804587
611	sp|P16152|CBR1_HUMAN	P16152	CBR1	Carbonyl reductase [NADPH] 1 OS=Homo sapiens OX=9606 GN=CBR1 PE=1 SV=3	17	10.2238	10.1824	10.1198	10.6122	9.94845	10.1106	9.97102	9.88255	10.0403	10.4434	10.1296	9.60228	9.71002	9.82469	9.52578	9.67316		1.00238	0.998319	0.992178	1.04046	0.975381	0.99128	0.977595	0.968921	0.984388	1.0239	0.993141	0.941442	0.952005	0.963248	0.933942	0.948391			0.460372	1	-0.0180003		3.39807	0.706158	-0.0814185		2.19605
612	sp|O75828|CBR3_HUMAN	O75828	CBR3	Carbonyl reductase [NADPH] 3 OS=Homo sapiens OX=9606 GN=CBR3 PE=1 SV=3	3	10.8952	9.29817	9.73269	10.484	9.76886	9.32282	10.2588	10.2077	11.1009	10.2599	9.97687	9.9943	10.5571	8.38979	9.06884	10.684		1.09864	0.937603	0.981419	1.05718	0.985067	0.940089	1.03447	1.02931	1.11939	1.03459	1.00604	1.0078	1.06456	0.846004	0.914479	1.07735			0.678433	1	0.0617654		0.175024	0.850809	-0.0340626		0.627686
613	sp|Q8N4T8|CBR4_HUMAN	Q8N4T8	CBR4	3-oxoacyl-[acyl-carrier-protein] reductase OS=Homo sapiens OX=9606 GN=CBR4 PE=1 SV=3	2	9.69143	11.3107	11.0653	10.4049	9.43545	11.9919	10.4117	10.05	11.2574	9.94392	9.10437	8.00533	9.13859	8.9679	10.0977	9.12341		0.909998	1.06204	1.039	0.976991	0.885962	1.12601	0.977633	0.943671	1.05703	0.933707	0.854875	0.751678	0.858088	0.842061	0.948143	0.856662			0.429997	1	-0.0700318		1.8539	0.80137	-0.235236		1.23874
614	sp|P35520|CBS_HUMAN	P35520	CBS	Cystathionine beta-synthase OS=Homo sapiens OX=9606 GN=CBS PE=1 SV=2	16	9.4152	10.0611	9.64207	9.92095	10.3772	10.0055	9.8917	10.3743	10.6075	9.84552	9.9056	10.3914	10.3642	10.1712	9.49948	9.52708		0.950677	1.0159	0.973585	1.00174	1.04781	1.01028	0.998791	1.04752	1.07107	0.994128	1.00019	1.04924	1.0465	1.02701	0.959187	0.961975			0.426358	1	0.0289854		0.0811557	0.962092	0.00787805		0.241763
615	sp|P83916|CBX1_HUMAN	P83916	CBX1	Chromobox protein homolog 1 OS=Homo sapiens OX=9606 GN=CBX1 PE=1 SV=1	10	10.1508	10.4029	9.9725	10.4418	10.6262	10.3294	9.72644	9.93873	9.49224	10.5348	10.1119	9.37719	9.36467	10.4904	9.83206	9.20778		0.983547	1.00798	0.966269	1.01175	1.02961	1.00085	0.942427	0.962997	0.919735	1.02075	0.979774	0.908588	0.907374	1.01645	0.952662	0.892173			0.967317	1	-0.0547245		1.38717	0.715907	-0.101898		0.50734
616	sp|Q13185|CBX3_HUMAN	Q13185	CBX3	Chromobox protein homolog 3 OS=Homo sapiens OX=9606 GN=CBX3 PE=1 SV=4	9	9.83058	10.1965	10.3717	8.89643	10.1571	9.41395	9.95606	10.7385	8.98387	9.0827	9.3633	9.82073	10.1235	10.0407	11.1361	11.8883		1.00199	1.03929	1.05714	0.906778	1.03528	0.959526	1.01478	1.09453	0.915689	0.925763	0.954363	1.00099	1.03184	1.02341	1.13506	1.21173			0.211332	1	-0.0317551		0.836358	0.708771	0.10571		1.03505
617	sp|P45973|CBX5_HUMAN	P45973	CBX5	Chromobox protein homolog 5 OS=Homo sapiens OX=9606 GN=CBX5 PE=1 SV=1	14	10.189	10.0441	9.53296	10.4972	10.3016	10.9664	10.1541	9.77919	10.1325	10.5262	9.80683	9.51474	9.59986	9.93853	9.42137	9.5954		0.993544	0.979413	0.929574	1.0236	1.00452	1.06935	0.990146	0.953584	0.98804	1.02643	0.956279	0.927797	0.936098	0.969122	0.918692	0.935662			0.348633	1	-0.0270378		1.80747	0.71761	-0.096368		1.58178
618	sp|Q9HC52|CBX8_HUMAN	Q9HC52	CBX8	Chromobox protein homolog 8 OS=Homo sapiens OX=9606 GN=CBX8 PE=1 SV=3	1	9.05407	10.6439	9.50654	9.06508	7.21615	9.15016	6.76791	11.0692	10.5409	6.78667	15.9194	8.99519	11.0478	11.4669	12.4825	10.2876		0.994298	1.16889	1.04399	0.995508	0.792462	1.00485	0.743237	1.2156	1.15758	0.745297	1.74824	0.987832	1.21324	1.25927	1.3708	1.12976			0.147114	1	0.095718		1.28782	0.717391	0.250029		0.252289
619	sp|Q6P1N0|C2D1A_HUMAN	Q6P1N0	CC2D1A	Coiled-coil and C2 domain-containing protein 1A OS=Homo sapiens OX=9606 GN=CC2D1A PE=1 SV=1	11	10.2272	9.70875	9.44758	9.60428	9.26328	10.2741	10.0715	9.96456	9.82438	10.3048	10.369	10.181	9.94862	10.2867	10.1824	10.3419		1.0485	0.995341	0.968566	0.984631	0.949671	1.0533	1.03253	1.02157	1.00719	1.05645	1.06303	1.04375	1.01993	1.05459	1.0439	1.06025			0.874461	1	0.0490896		1.14302	0.739576	0.0594496		0.246778
620	sp|Q5T0F9|C2D1B_HUMAN	Q5T0F9	CC2D1B	Coiled-coil and C2 domain-containing protein 1B OS=Homo sapiens OX=9606 GN=CC2D1B PE=1 SV=1	4	8.78355	9.93246	10.067	9.64929	9.8625	10.6902	9.39844	10.1862	9.79077	12.368	9.64018	8.17	10.8594	10.3477	10.8012	9.45309		0.893469	1.01034	1.02402	0.981533	1.00322	1.08742	0.956017	1.03615	0.995925	1.25808	0.980607	0.831059	1.10463	1.05257	1.09871	0.961576			0.29086	1	0.0562216		0.0160512	0.97909	0.0041314		0.195422
621	sp|Q8IX12|CCAR1_HUMAN	Q8IX12	CCAR1	Cell division cycle and apoptosis regulator protein 1 OS=Homo sapiens OX=9606 GN=CCAR1 PE=1 SV=2	13	10.4838	9.90778	9.91741	10.1231	9.75489	10.3031	9.98259	9.65143	9.92537	9.93611	10.0557	9.73823	10.1126	9.86656	9.92866	10.3126		1.03989	0.982751	0.983705	1.00411	0.967585	1.02196	0.990171	0.957323	0.984495	0.98556	0.997423	0.965933	1.00307	0.978661	0.984822	1.0229			0.745067	1	-0.027367		0.330347	0.919909	-0.0170624		0.225143
622	sp|Q8N163|CCAR2_HUMAN	Q8N163	CCAR2	Cell cycle and apoptosis regulator protein 2 OS=Homo sapiens OX=9606 GN=CCAR2 PE=1 SV=2	11	9.83238	9.81569	9.79186	10.0101	9.38426	10.1484	10.0378	10.29	10.4221	9.60887	10.2143	10.1145	10.1686	10.1444	10.185	9.83166		1.0002	0.998499	0.996074	1.01827	0.954612	1.03235	1.0211	1.04675	1.06019	0.977459	1.03904	1.02889	1.0344	1.03194	1.03606	1.00012			0.781275	1	0.0380401		1.05841	0.825226	0.0334405		0.0746224
623	sp|Q96A19|C102A_HUMAN	Q96A19	CCDC102A	Coiled-coil domain-containing protein 102A OS=Homo sapiens OX=9606 GN=CCDC102A PE=1 SV=2	4	10.239	9.36835	9.68194	10.5309	10.1072	10.2547	10.3247	9.59855	10.9164	10.9463	9.80441	8.79176	9.22201	10.2636	10.0481	9.90199		1.02081	0.934	0.965264	1.0499	1.00766	1.02237	1.02934	0.95695	1.08834	1.09132	0.977474	0.876515	0.919411	1.02325	1.00177	0.987202			0.348582	1	0.0368939		0.595547	0.747351	-0.06203		0.878394
624	sp|Q8WUD4|CCD12_HUMAN	Q8WUD4	CCDC12	Coiled-coil domain-containing protein 12 OS=Homo sapiens OX=9606 GN=CCDC12 PE=1 SV=1	7	10.6959	9.61028	10.4058	9.11059	10.3664	9.62013	9.74411	10.1023	10.4643	9.52908	9.93888	9.95454	10.3874	9.61285	10.1648	10.2927		1.073	0.964096	1.0439	0.913967	1.03995	0.965084	0.977522	1.01345	1.04977	0.95595	0.997061	0.998632	1.04205	0.964354	1.01973	1.03256			0.0249466	0.99922	-0.00318594		0.123051	0.936973	0.0138881		0.228581
625	sp|Q96CT7|CC124_HUMAN	Q96CT7	CCDC124	Coiled-coil domain-containing protein 124 OS=Homo sapiens OX=9606 GN=CCDC124 PE=1 SV=1	10	10.0963	10.5557	10.5304	9.71189	10.6091	9.6151	9.79072	9.99663	9.80128	9.98879	9.77449	9.87583	9.9575	9.28683	9.97189	10.4375		0.991154	1.03626	1.03377	0.953416	1.0415	0.943914	0.961154	0.981369	0.962192	0.980599	0.959561	0.96951	0.977528	0.911688	0.978941	1.02465			0.780102	1	-0.0473064		0.541589	0.777344	-0.0444091		0.0354257
626	sp|Q9H6E4|CC134_HUMAN	Q9H6E4	CCDC134	Coiled-coil domain-containing protein 134 OS=Homo sapiens OX=9606 GN=CCDC134 PE=1 SV=1	1	8.81549	9.92886	10.5763	10.2512	9.9563	10.455	8.93427	10.6378	11.1982	10.6874	10.2007	10.008	9.84794	9.49747	9.76171	9.24328		0.881796	0.993165	1.05793	1.02541	0.995909	1.04579	0.893677	1.06407	1.12014	1.06904	1.02036	1.00108	0.98507	0.950013	0.976444	0.924587			0.26758	1	0.042916		0.583789	0.76728	-0.0500716		0.754722
627	sp|Q6PK04|CC137_HUMAN	Q6PK04	CCDC137	Coiled-coil domain-containing protein 137 OS=Homo sapiens OX=9606 GN=CCDC137 PE=1 SV=1	1	9.12924	9.39568	7.12341	12.3452	8.03124	11.2301	8.54909	10.6597	10.5577	8.37706	10.1557	13.6719	12.1522	9.8068	8.92485	9.89026		0.956695	0.984616	0.746495	1.29371	0.84163	1.17685	0.895899	1.11707	1.10639	0.87787	1.06426	1.43274	1.27348	1.0277	0.935276	1.03645			0.0826426	1	0.0319135		0.572921	0.721727	0.193183		0.569192
628	sp|Q6PII3|CC174_HUMAN	Q6PII3	CCDC174	Coiled-coil domain-containing protein 174 OS=Homo sapiens OX=9606 GN=CCDC174 PE=1 SV=3	4	9.83696	9.29941	9.84843	9.91681	9.96172	10.0597	10.4681	10.2847	9.66139	10.3443	9.87967	9.64385	9.94037	9.7329	10.9965	10.1253		1.00167	0.946938	1.00284	1.00981	1.01438	1.02436	1.06594	1.04726	0.983797	1.05333	1.00602	0.982011	1.0122	0.991079	1.11974	1.03104			0.798437	1	0.0412951		0.393372	0.838915	0.0333017		0.0701416
629	sp|Q5T9S5|CCD18_HUMAN	Q5T9S5	CCDC18	Coiled-coil domain-containing protein 18 OS=Homo sapiens OX=9606 GN=CCDC18 PE=1 SV=1	2	8.56828	8.80945	9.55914	11.0389	10.0124	9.04845	10.1442	9.88419	9.21131	11.9608	10.159	10.5439	9.5159	11.1795	9.99401	10.3706		0.901346	0.926716	1.00558	1.16124	1.05326	0.951858	1.06713	1.03977	0.96899	1.25822	1.06868	1.10917	1.00103	1.17603	1.05133	1.09094			0.667406	1	0.10881		0.973147	0.724714	0.11763		0.0420443
630	sp|Q7Z3E2|CC186_HUMAN	Q7Z3E2	CCDC186	Coiled-coil domain-containing protein 186 OS=Homo sapiens OX=9606 GN=CCDC186 PE=1 SV=2	5	9.50514	9.51775	10.8683	9.90338	9.69822	10.7902	9.96417	9.12613	9.54385	9.94128	10.3271	10.5401	10.0645	9.82555	10.3579	10.0266		0.946052	0.947307	1.08172	0.985689	0.965269	1.07396	0.991739	0.908328	0.949904	0.989461	1.02786	1.04906	1.00172	0.977943	1.03092	0.997951			0.416809	1	-0.040749		0.147134	0.936181	0.01406		0.81011
631	sp|A0A096LP49|CC187_HUMAN	A0A096LP49	CCDC187	Coiled-coil domain-containing protein 187 OS=Homo sapiens OX=9606 GN=CCDC187 PE=1 SV=1	1	10.5713	11.3723	10.7177	10.3867	10.1046	11.9807	9.02934	10.075	9.15488	8.79971	10.1708	11.8361	8.22256	8.11338	10.3521	9.11271		0.973819	1.0476	0.987304	0.956806	0.930828	1.10365	0.831772	0.9281	0.843337	0.810619	0.936924	1.09033	0.757453	0.747395	0.953624	0.839452			2.20782	1	-0.203737		0.936573	0.68436	-0.205287		0.00469056
632	sp|P0DO97|CC192_HUMAN	P0DO97	CCDC192	Coiled-coil domain-containing protein 192 OS=Homo sapiens OX=9606 GN=CCDC192 PE=1 SV=1	1	10.6166	17.658	8.60976	7.13528	6.49969	9.44286	12.2886	10.7784	6.64569	7.61706	8.68247	8.79473	8.91542	6.23865	9.00244	21.0744		1.06233	1.76691	0.86152	0.713978	0.65038	0.944882	1.22963	1.07852	0.664988	0.762187	0.868795	0.880028	0.892105	0.624259	0.900813	2.10877			0.105796	1	-0.0756148		0.0567366	0.858111	0.0575904		0.152991
633	sp|O60826|CCD22_HUMAN	O60826	CCDC22	Coiled-coil domain-containing protein 22 OS=Homo sapiens OX=9606 GN=CCDC22 PE=1 SV=1	6	10.2365	9.77253	9.49664	10.1265	9.7247	10.1758	10.0775	10.0974	9.70356	9.61193	9.80792	9.54912	10.4133	10.8479	10.0977	10.261		1.03168	0.984924	0.957118	1.0206	0.980103	1.02557	1.01566	1.01767	0.977972	0.968738	0.98849	0.962407	1.0495	1.0933	1.0177	1.03416			0.205283	1	-0.0117725		0.494372	0.801397	0.0396384		0.703606
634	sp|Q86WR0|CCD25_HUMAN	Q86WR0	CCDC25	Coiled-coil domain-containing protein 25 OS=Homo sapiens OX=9606 GN=CCDC25 PE=1 SV=2	2	9.60407	10.215	9.86405	12.3073	8.85024	9.17143	10.0174	8.95817	11.8231	11.9128	10.1352	9.94054	11.0537	8.94188	8.55826	8.64685		0.960214	1.02129	0.986207	1.23048	0.884846	0.916959	1.00154	0.895637	1.18207	1.19104	1.01331	0.993854	1.10515	0.894009	0.855654	0.864512			0.320655	1	0.0766668		0.413383	0.721862	-0.0881054		0.807653
635	sp|Q8IWP9|CC28A_HUMAN	Q8IWP9	CCDC28A	Coiled-coil domain-containing protein 28A OS=Homo sapiens OX=9606 GN=CCDC28A PE=1 SV=1	1	10.1706	7.64008	6.94238	13.6864	9.97058	8.77609	7.78836	11.0266	6.47349	10.626	13.9844	11.4866	8.7847	11.8015	9.27652	11.5657		1.06711	0.801601	0.728398	1.43598	1.04612	0.920792	0.817159	1.15692	0.679202	1.11488	1.46725	1.20518	0.921695	1.23822	0.973298	1.21348			0.0705245	1	0.0470049		0.47734	0.727108	0.17146		0.232703
636	sp|Q9BUN5|CC28B_HUMAN	Q9BUN5	CCDC28B	Coiled-coil domain-containing protein 28B OS=Homo sapiens OX=9606 GN=CCDC28B PE=1 SV=2	1	9.74623	9.06766	8.60016	9.38294	9.21728	12.353	10.1248	8.57432	9.76237	10.7187	9.86067	10.5606	9.05608	10.0945	11.3636	11.5172		1.00189	0.932132	0.884074	0.964542	0.947513	1.26985	1.0408	0.881417	1.00355	1.10185	1.01365	1.0856	0.930941	1.03768	1.16815	1.18394			0.0603088	1	0.0153858		0.559387	0.70863	0.113276		0.568652
637	sp|Q9BV29|CCD32_HUMAN	Q9BV29	CCDC32	Coiled-coil domain-containing protein 32 OS=Homo sapiens OX=9606 GN=CCDC32 PE=1 SV=2	3	10.8156	10.3005	10.0299	9.42904	12.0846	8.82796	7.29352	10.3835	10.2677	10.7693	10.3085	9.39468	10.8776	9.18137	10.0025	10.0339		1.05539	1.00513	0.978722	0.920093	1.17922	0.86144	0.711708	1.01323	1.00193	1.05088	1.00591	0.916741	1.06144	0.895926	0.976055	0.979116			0.244143	1	-0.0734589		0.260973	0.777781	-0.0497301		0.075483
638	sp|Q96MW1|CCD43_HUMAN	Q96MW1	CCDC43	Coiled-coil domain-containing protein 43 OS=Homo sapiens OX=9606 GN=CCDC43 PE=1 SV=2	8	9.75211	9.82339	10.1941	10.2824	10.4335	9.24892	9.98992	9.53172	10.6299	10.3812	9.82806	10.0535	10.479	9.88334	10.1131	9.37576		0.979547	0.986707	1.02394	1.03281	1.04799	0.929004	1.00343	0.95741	1.06771	1.04274	0.987176	1.00982	1.05256	0.992728	1.01581	0.941745			0.139232	1	0.0139333		0.00384228	0.996086	-0.000411645		0.143693
639	sp|Q8IVM0|CCD50_HUMAN	Q8IVM0	CCDC50	Coiled-coil domain-containing protein 50 OS=Homo sapiens OX=9606 GN=CCDC50 PE=1 SV=1	4	10.1707	10.0253	9.49079	9.494	10.2234	10.5888	10.3522	10.3487	10.0595	10.6115	10.1727	9.05392	10.328	9.84098	9.4906	9.7491		1.01719	1.00264	0.949192	0.949513	1.02246	1.05901	1.03534	1.035	1.00607	1.06127	1.01739	0.905499	1.03292	0.984214	0.949172	0.975026			0.658397	1	0.0420352		0.54548	0.771344	-0.0493873		1.32723
640	sp|Q9P031|TAP26_HUMAN	Q9P031	CCDC59	Thyroid transcription factor 1-associated protein 26 OS=Homo sapiens OX=9606 GN=CCDC59 PE=1 SV=2	1	10.1134	9.5967	10.3186	10.7337	8.47214	11.7315	9.09704	9.54684	11.2581	9.50151	10.0497	9.60815	10.8969	9.34084	10.3047	9.43024		0.99532	0.944465	1.01551	1.05636	0.833791	1.15456	0.89529	0.939557	1.10797	0.935097	0.989049	0.945592	1.07243	0.919284	1.01414	0.928082			0.189234	1	-0.0386519		0.183835	0.843864	-0.0348848		0.0190537
641	sp|Q16204|CCDC6_HUMAN	Q16204	CCDC6	Coiled-coil domain-containing protein 6 OS=Homo sapiens OX=9606 GN=CCDC6 PE=1 SV=2	6	10.3016	10.0756	9.89968	9.87933	9.63842	9.61821	10.7007	10.5082	10.2963	11.4324	9.47765	9.46658	10.1478	9.22049	9.40482	9.93216		1.04034	1.01752	0.999751	0.997696	0.973367	0.971325	1.08064	1.06121	1.03981	1.15454	0.957131	0.956013	1.02481	0.931161	0.949776	1.00303			0.771964	1	0.0770921		0.692266	0.776864	-0.0443537		1.2562
642	sp|Q9H0W5|CCDC8_HUMAN	Q9H0W5	CCDC8	Coiled-coil domain-containing protein 8 OS=Homo sapiens OX=9606 GN=CCDC8 PE=1 SV=2	1	7.85638	11.0869	8.6651	11.2827	8.92054	11.7621	7.83009	9.81119	8.31062	10.0133	10.4384	14.2291	11.3616	10.3625	10.1691	7.9003		0.791259	1.11663	0.872709	1.13634	0.898436	1.18463	0.788611	0.988139	0.837008	1.00849	1.0513	1.43309	1.14429	1.04367	1.02419	0.795682			0.313171	1	-0.0925621		0.270961	0.712383	0.108502		0.610876
643	sp|Q8N4S0|CCD82_HUMAN	Q8N4S0	CCDC82	Coiled-coil domain-containing protein 82 OS=Homo sapiens OX=9606 GN=CCDC82 PE=1 SV=2	1	9.70782	10.083	10.3322	9.50269	9.72888	8.62827	10.8211	11.4912	9.10811	10.3468	9.199	10.5212	10.459	9.68339	9.71519	10.6721		1.00455	1.04338	1.06917	0.983327	1.00673	0.892843	1.11976	1.1891	0.942497	1.07067	0.951902	1.08872	1.08229	1.00203	1.00532	1.10434			0.408871	1	0.0703771		0.823611	0.720517	0.0761079		0.0269947
644	sp|A6NKD9|CC85C_HUMAN	A6NKD9	CCDC85C	Coiled-coil domain-containing protein 85C OS=Homo sapiens OX=9606 GN=CCDC85C PE=1 SV=1	3	10.0704	9.97954	9.82142	9.72622	10.5139	9.47565	10.6954	10.3826	8.71765	9.61784	9.87785	10.2319	10.0796	9.84052	10.063	10.9065		1.01402	1.00487	0.988948	0.979362	1.05867	0.954131	1.07695	1.04546	0.877806	0.968449	0.99463	1.03028	1.01495	0.990871	1.01327	1.09821			0.107495	1	-0.0163655		0.514113	0.811747	0.0375427		0.419711
645	sp|Q9H6F5|CCD86_HUMAN	Q9H6F5	CCDC86	Coiled-coil domain-containing protein 86 OS=Homo sapiens OX=9606 GN=CCDC86 PE=1 SV=1	7	9.473	10.0588	9.96488	10.5591	10.7362	9.97294	9.6515	10.6633	9.94074	9.14774	9.77346	10.6082	9.85594	10.1145	10.0272	9.45254		0.935376	0.993217	0.983944	1.04262	1.0601	0.98474	0.953001	1.0529	0.981561	0.903259	0.965043	1.04747	0.973187	0.998717	0.9901	0.933355			0.478792	1	-0.0457159		0.23402	0.905643	-0.0206692		0.232807
646	sp|Q3V6T2|GRDN_HUMAN	Q3V6T2	CCDC88A	Girdin OS=Homo sapiens OX=9606 GN=CCDC88A PE=1 SV=2	9	9.40653	9.64582	10.0295	10.2873	9.54723	10.0099	9.91437	10.0011	10.0057	10.2138	9.95503	10.8845	9.88848	9.83189	10.0083	10.3706		0.957793	0.982158	1.02122	1.04747	0.972119	1.01923	1.0095	1.01833	1.0188	1.03999	1.01364	1.10828	1.00687	1.0011	1.01906	1.05596			0.700562	1	0.0263581		0.826623	0.76485	0.0495441		0.367692
647	sp|Q9Y3X0|CCDC9_HUMAN	Q9Y3X0	CCDC9	Coiled-coil domain-containing protein 9 OS=Homo sapiens OX=9606 GN=CCDC9 PE=1 SV=1	2	9.85278	9.70335	10.3236	9.93448	11.5594	9.24851	9.93855	10.3008	9.39723	10.5836	9.51994	9.82138	10.6372	9.30779	9.49913	10.3723		0.975168	0.960378	1.02177	0.983254	1.14407	0.91536	0.983657	1.01951	0.93008	1.0475	0.942225	0.97206	1.05281	0.921228	0.940166	1.02659			0.162146	1	-0.0232493		0.192359	0.869338	-0.0279688		0.0331798
648	sp|Q7Z6B0|CCD91_HUMAN	Q7Z6B0	CCDC91	Coiled-coil domain-containing protein 91 OS=Homo sapiens OX=9606 GN=CCDC91 PE=1 SV=2	8	10.6487	9.35962	10.2934	9.9547	10.209	9.81816	9.95213	9.51253	10.0934	10.5048	10.069	9.94538	9.64119	9.82852	10.1344	10.0349		1.05986	0.931558	1.0245	0.990786	1.0161	0.977196	0.99053	0.946777	1.00459	1.04554	1.00217	0.989858	0.959583	0.978227	1.00867	0.998768			0.0579488	0.999746	-0.00547514		0.347635	0.891339	-0.0221678		0.262582
649	sp|Q53HC0|CCD92_HUMAN	Q53HC0	CCDC92	Coiled-coil domain-containing protein 92 OS=Homo sapiens OX=9606 GN=CCDC92 PE=1 SV=2	3	9.90289	10.6112	9.77082	8.95454	10.1593	10.6252	9.71988	11.0277	10.2455	9.24207	10.0546	10.9117	9.14288	9.587	9.89488	10.1498		0.989893	1.0607	0.976692	0.895096	1.01552	1.0621	0.9716	1.10233	1.02414	0.923838	1.00506	1.09073	0.913923	0.958317	0.989092	1.01457			0.0281949	1	0.00475705		0.0896168	0.938051	-0.0140723		0.120869
650	sp|Q567U6|CCD93_HUMAN	Q567U6	CCDC93	Coiled-coil domain-containing protein 93 OS=Homo sapiens OX=9606 GN=CCDC93 PE=1 SV=2	9	9.59016	9.95645	10.2216	10.4784	9.4056	9.81496	10.0832	10.055	10.2976	10.0123	10.238	9.77497	10.0757	9.91355	10.1321	9.95037		0.967608	1.00457	1.03132	1.05723	0.948988	0.99029	1.01736	1.0145	1.03899	1.0102	1.03297	0.986255	1.01659	1.00024	1.02229	1.00395			0.649621	1	0.0304819		0.0763584	0.972995	0.00499808		1.07979
651	sp|Q96F63|CCD97_HUMAN	Q96F63	CCDC97	Coiled-coil domain-containing protein 97 OS=Homo sapiens OX=9606 GN=CCDC97 PE=1 SV=1	5	10.1124	11.3167	9.25165	10.3243	10.2	9.82559	9.94984	9.85521	10.2688	10.664	10.2742	9.7037	9.30709	9.66346	9.69097	9.59217		0.99416	1.11256	0.909542	1.015	1.00278	0.965967	0.978182	0.968879	1.00954	1.04839	1.01007	0.953983	0.914993	0.950027	0.952732	0.943019			0.0254938	0.999005	0.00349144		1.00169	0.713064	-0.086565		2.14133
652	sp|P78396|CCNA1_HUMAN	P78396	CCNA1	Cyclin-A1 OS=Homo sapiens OX=9606 GN=CCNA1 PE=1 SV=1	2	9.56173	9.79202	9.8013	9.02314	7.72093	8.76406	9.06072	10.1218	12.0851	9.01318	10.3961	11.5599	10.2886	10.3034	11.2592	11.2489		1.04953	1.0748	1.07582	0.990408	0.847473	0.96197	0.994533	1.111	1.3265	0.989315	1.1411	1.26886	1.12931	1.13093	1.23584	1.23471			0.793454	1	0.147267		2.46048	0.801053	0.261836		0.641714
653	sp|P20248|CCNA2_HUMAN	P20248	CCNA2	Cyclin-A2 OS=Homo sapiens OX=9606 GN=CCNA2 PE=1 SV=2	4	9.7076	10.0425	10.8126	9.91222	10.3232	9.61352	10.0912	10.4898	10.3105	10.0995	9.75845	9.81794	9.97379	9.50426	10.0404	9.50242		0.964144	0.997405	1.07389	0.984467	1.02529	0.954801	1.00224	1.04183	1.02402	1.00307	0.969195	0.975104	0.990583	0.943949	0.997198	0.943767			0.112952	1	0.00939654		0.822138	0.771916	-0.0473009		1.30338
654	sp|P14635|CCNB1_HUMAN	P14635	CCNB1	G2/mitotic-specific cyclin-B1 OS=Homo sapiens OX=9606 GN=CCNB1 PE=1 SV=1	6	9.62253	9.62583	10.5041	10.4325	9.81208	10.8317	9.88354	9.35265	10.1902	10.1637	10.455	10.3413	10.2342	9.57473	9.77519	9.20075		0.949143	0.949469	1.0361	1.02903	0.96784	1.06841	0.974888	0.922523	1.00514	1.00253	1.03125	1.02004	1.00947	0.944428	0.964201	0.90754			0.22862	1	-0.0208889		0.611435	0.767949	-0.0492926		0.304237
655	sp|P24863|CCNC_HUMAN	P24863	CCNC	Cyclin-C OS=Homo sapiens OX=9606 GN=CCNC PE=1 SV=2	2	9.93894	9.27078	8.37684	11.5339	10.9145	10.4881	9.53375	8.61562	12.5902	8.7672	11.4208	10.6101	9.83611	9.30158	9.36716	9.43452		0.985305	0.919067	0.830445	1.14342	1.08202	1.03974	0.945136	0.854117	1.24814	0.869144	1.13221	1.05184	0.975111	0.92212	0.928621	0.935299			0.00685831	1	0.00258609		0.298157	0.774319	-0.0530634		0.191669
656	sp|P51946|CCNH_HUMAN	P51946	CCNH	Cyclin-H OS=Homo sapiens OX=9606 GN=CCNH PE=1 SV=1	3	9.87976	10.1537	10.0385	9.29303	10.008	9.66915	10.1835	9.31116	9.91906	10.5521	10.0594	10.774	9.70309	9.99648	10.5683	9.8908		1.004	1.03184	1.02013	0.944379	1.01704	0.982602	1.03487	0.946222	1.008	1.07233	1.02226	1.09488	0.986051	1.01587	1.07397	1.00513			0.222554	1	0.0204434		0.620817	0.777135	0.0450496		0.25244
657	sp|O75909|CCNK_HUMAN	O75909	CCNK	Cyclin-K OS=Homo sapiens OX=9606 GN=CCNK PE=1 SV=2	12	9.61993	9.89327	10.2183	9.42639	9.55979	9.18313	10.4635	10.1575	10.0041	10.2218	10.5094	10.1691	9.22566	10.0942	10.5028	10.7511		0.996871	1.0252	1.05887	0.976815	0.990639	0.951607	1.08429	1.05258	1.03668	1.05924	1.08904	1.05378	0.956014	1.04602	1.08836	1.11409			1.93064	1	0.0876663		0.757225	0.732699	0.0672801		0.199837
658	sp|Q9UK58|CCNL1_HUMAN	Q9UK58	CCNL1	Cyclin-L1 OS=Homo sapiens OX=9606 GN=CCNL1 PE=1 SV=1	1	8.40656	8.87653	10.627	9.91798	9.49474	9.93891	10.4552	9.83257	11.2706	9.07626	10.1319	9.33439	11.2353	9.56171	11.3942	10.446		0.880856	0.930101	1.11352	1.03923	0.994878	1.04142	1.09552	1.03028	1.18096	0.951028	1.06164	0.978076	1.17726	1.0019	1.19391	1.09455			0.617165	1	0.0870639		0.811627	0.724642	0.118455		0.155045
659	sp|O60563|CCNT1_HUMAN	O60563	CCNT1	Cyclin-T1 OS=Homo sapiens OX=9606 GN=CCNT1 PE=1 SV=1	1	11.8034	4.62378	7.30207	8.61143	12.5955	12.8825	9.92815	9.50852	10.6792	11.818	10.1349	9.83728	9.30228	11.2927	11.0765	8.60376		1.22487	0.479823	0.757756	0.893632	1.30707	1.33685	1.03027	0.986725	1.10821	1.22639	1.05173	1.02084	0.965323	1.17188	1.14943	0.892835			0.339855	1	0.192251		0.214138	0.712288	0.132069		0.272244
660	sp|O60583|CCNT2_HUMAN	O60583	CCNT2	Cyclin-T2 OS=Homo sapiens OX=9606 GN=CCNT2 PE=1 SV=2	2	9.37104	10.0111	10.1386	8.43429	8.2866	11.1574	8.23223	9.24747	10.275	8.83804	9.27964	11.6244	13.0175	11.1163	9.88646	11.084		0.979568	1.04648	1.0598	0.881648	0.866211	1.1663	0.860527	0.966651	1.07406	0.923853	0.970014	1.21512	1.36074	1.162	1.03345	1.15863			0.294406	1	-0.0591686		1.55256	0.761975	0.244018		2.1789
661	sp|O43303|CP110_HUMAN	O43303	CCP110	Centriolar coiled-coil protein of 110 kDa OS=Homo sapiens OX=9606 GN=CCP110 PE=1 SV=3	1	10.2113	9.82544	11.4216	8.70223	9.4383	10.9919	7.88324	10.561	10.778	12.126	12.215	12.0764	9.93217	7.45759	7.73807	8.6418		1.01117	0.972964	1.13103	0.861738	0.934628	1.08847	0.780637	1.0458	1.06729	1.20078	1.20959	1.19587	0.983532	0.738488	0.766262	0.855754			0.222164	1	0.0709921		0.534211	0.726108	-0.160736		0.679062
662	sp|O14618|CCS_HUMAN	O14618	CCS	Copper chaperone for superoxide dismutase OS=Homo sapiens OX=9606 GN=CCS PE=1 SV=1	10	10.2181	9.95795	10.0449	10.272	10.1638	10.1292	10.8688	9.99355	9.81241	9.9423	9.73448	9.88884	10.4568	9.2442	9.24253	10.0303		1.0086	0.982921	0.991504	1.01392	1.00324	0.999823	1.07282	0.986435	0.968555	0.981376	0.960864	0.9761	1.03216	0.91247	0.912305	0.990067			0.160714	1	-0.0126684		0.773333	0.751074	-0.0578493		0.460296
663	sp|P78371|TCPB_HUMAN	P78371	CCT2	T-complex protein 1 subunit beta OS=Homo sapiens OX=9606 GN=CCT2 PE=1 SV=4	13	9.68247	9.88809	9.99272	10.1572	9.90779	10.6025	9.70323	10.3278	10.1461	10.2948	10.1088	10.0028	9.95306	9.96965	9.6214	9.64148		0.964536	0.985019	0.995442	1.01183	0.986982	1.05619	0.966604	1.02882	1.01073	1.02553	1.00701	0.996448	0.991491	0.993144	0.958452	0.960453			0.140673	1	0.00842768		0.853648	0.827901	-0.0330633		1.12295
664	sp|P49368|TCPG_HUMAN	P49368	CCT3	T-complex protein 1 subunit gamma OS=Homo sapiens OX=9606 GN=CCT3 PE=1 SV=4	14	9.01625	10.2939	10.1005	9.96173	8.94861	9.61552	9.94321	10.5868	10.002	9.77782	10.4476	10.4759	9.84817	9.90733	10.0696	11.0051		0.933738	1.06606	1.04602	1.03165	0.926733	0.995799	1.02974	1.09638	1.03583	1.01261	1.08197	1.0849	1.01989	1.02602	1.04283	1.1397			0.916423	1	0.0706839		1.00544	0.717195	0.0842528		0.142367
665	sp|P50991|TCPD_HUMAN	P50991	CCT4	T-complex protein 1 subunit delta OS=Homo sapiens OX=9606 GN=CCT4 PE=1 SV=4	22	9.73202	9.88412	9.95884	10.2005	9.87876	10.3022	9.92912	9.72782	10.1794	10.1427	9.96741	9.76904	10.1191	10.558	9.90232	9.74867		0.973909	0.989129	0.996607	1.02079	0.988594	1.03097	0.993633	0.973488	1.01868	1.015	0.997465	0.977614	1.01264	1.05657	0.990951	0.975575			0.0759801	0.999799	-0.00333781		0.0107356	0.994452	-0.000796379		0.0342174
666	sp|P48643|TCPE_HUMAN	P48643	CCT5	T-complex protein 1 subunit epsilon OS=Homo sapiens OX=9606 GN=CCT5 PE=1 SV=1	13	9.85242	10.2983	9.56736	9.81547	10.0646	9.44355	10.0785	10.4004	9.49599	9.6245	9.7341	9.98013	10.2616	10.4237	10.5334	10.4259		1.00123	1.04655	0.972264	0.997477	1.0228	0.959682	1.0242	1.05692	0.965011	0.978071	0.989208	1.01421	1.04282	1.05929	1.07044	1.05951			0.00772882	1	0.000752685		1.36881	0.729331	0.065432		1.22857
667	sp|P40227|TCPZ_HUMAN	P40227	CCT6A	T-complex protein 1 subunit zeta OS=Homo sapiens OX=9606 GN=CCT6A PE=1 SV=3	26	10.2365	10.2112	9.56217	9.80282	9.43506	11.2767	9.81884	10.2973	9.81311	9.65222	9.77088	9.69174	10.0641	10.2842	9.83289	10.2503		1.01478	1.01227	0.94793	0.971787	0.93533	1.1179	0.973375	1.02081	0.972807	0.956858	0.968621	0.960776	0.997692	1.0195	0.974768	1.01614			0.325789	1	-0.0320939		0.0948263	0.947581	-0.0111234		0.375085
668	sp|Q99832|TCPH_HUMAN	Q99832	CCT7	T-complex protein 1 subunit eta OS=Homo sapiens OX=9606 GN=CCT7 PE=1 SV=2	11	9.57955	10.841	9.88659	10.3921	9.78548	10.4522	10.096	10.4786	10.6964	9.51245	10.1597	9.94301	9.91833	10.3185	9.1061	8.83402		0.943225	1.06743	0.973457	1.02324	0.963501	1.02915	0.994072	1.03175	1.05319	0.936619	1.00035	0.979012	0.976582	1.01598	0.896608	0.869819			0.0157108	1	0.00187729		0.834399	0.712662	-0.0830611		0.856679
669	sp|P50990|TCPQ_HUMAN	P50990	CCT8	T-complex protein 1 subunit theta OS=Homo sapiens OX=9606 GN=CCT8 PE=1 SV=4	13	10.2964	9.94455	9.83727	9.65049	9.8324	10.4835	10.4564	9.91134	9.92837	10.1232	10.2701	9.65529	10.0409	10.0989	9.61406	9.85683		1.02887	0.993717	0.982997	0.964333	0.98251	1.04757	1.04486	0.990398	0.992099	1.01157	1.02625	0.964813	1.00334	1.00914	0.960692	0.984951			0.274445	1	0.0160553		0.482207	0.863036	-0.0263831		1.08028
670	sp|P86790|CCZ1B_HUMAN	P86790	CCZ1B	Vacuolar fusion protein CCZ1 homolog B OS=Homo sapiens OX=9606 GN=CCZ1B PE=1 SV=1	4	10.4076	9.42152	10.8294	9.13898	9.90297	9.3182	10.2356	10.2982	9.6575	9.48421	9.67978	9.84228	10.5476	9.79248	10.518	10.9256		1.05806	0.957817	1.10095	0.929093	1.00676	0.947313	1.04058	1.04694	0.981808	0.964191	0.984073	1.00059	1.07229	0.995529	1.06929	1.11073			0.0304627	1	0.00408182		0.660093	0.73238	0.0671088		0.80897
671	sp|Q9Y5K6|CD2AP_HUMAN	Q9Y5K6	CD2AP	CD2-associated protein OS=Homo sapiens OX=9606 GN=CD2AP PE=1 SV=1	12	10.2592	10.2023	10.5889	9.43641	9.85807	10.4746	10.4352	9.60454	9.904	10.277	9.9929	9.85316	9.90451	9.30224	9.50524	10.4017		1.0121	1.00649	1.04462	0.930927	0.972524	1.03335	1.02946	0.947513	0.977056	1.01386	0.985826	0.97204	0.977106	0.91769	0.937717	1.02616			0.187495	1	-0.0158716		0.720348	0.763754	-0.0539607		0.513547
672	sp|O95400|CD2B2_HUMAN	O95400	CD2BP2	CD2 antigen cytoplasmic tail-binding protein 2 OS=Homo sapiens OX=9606 GN=CD2BP2 PE=1 SV=1	13	10.3113	9.84379	9.94737	10.0862	10.0589	10.5115	10.2586	9.59945	9.84429	10.048	9.89681	9.36694	10.1264	9.99763	9.96195	10.1408		1.01825	0.97208	0.982309	0.996022	0.993324	1.03802	1.01304	0.947952	0.972129	0.992244	0.977316	0.924991	0.999993	0.987272	0.983749	1.00141			0.756618	1	-0.0312819		0.61725	0.825621	-0.0344532		0.039305
673	sp|Q8TDQ1-6|CLM1_HUMAN	Q8TDQ1-6	CD300LF	Isoform of Q8TDQ1, Isoform 6 of CMRF35-like molecule 1 OS=Homo sapiens OX=9606 GN=CD300LF	1	11.0226	11.5368	10.1078	10.0933	9.83826	9.24313	10.6086	10.1062	9.87479	11.1244	10.7403	6.55827	10.4212	9.18321	11.979	7.56211		1.06943	1.11932	0.980671	0.979269	0.954525	0.896784	1.02927	0.980525	0.958069	1.07931	1.04204	0.636295	1.01108	0.890971	1.16222	0.733689			0.166205	1	0.0251407		0.57372	0.727628	-0.206967		0.666512
674	sp|P08174|DAF_HUMAN	P08174	CD55	Complement decay-accelerating factor OS=Homo sapiens OX=9606 GN=CD55 PE=1 SV=4	1	7.7055	7.83487	10.5492	7.17001	10.4054	9.58704	12.8649	9.68234	12.0636	10.3359	10.7824	10.4443	9.36484	8.32157	9.28015	13.6079		0.868192	0.882768	1.1886	0.807857	1.17239	1.08019	1.44951	1.09093	1.35923	1.16456	1.21488	1.17678	1.05515	0.937605	1.04561	1.53322			1.61297	1	0.334913		0.602167	0.721776	0.192704		0.454205
675	sp|P08962|CD63_HUMAN	P08962	CD63	CD63 antigen OS=Homo sapiens OX=9606 GN=CD63 PE=1 SV=2	1	12.9972	8.10624	6.59992	12.7052	9.86649	8.6099	8.32721	8.03456	11.772	8.94448	10.8861	11.4602	13.131	10.9354	9.00881	8.61532		1.32433	0.825974	0.672489	1.29458	1.00533	0.877294	0.848489	0.81867	1.1995	0.911385	1.10922	1.16772	1.33796	1.11424	0.91794	0.877845			0.0189872	1	-0.0104895		0.301216	0.697739	0.135323		0.424079
676	sp|O75794|CD123_HUMAN	O75794	CDC123	Translation initiation factor eIF2 assembly protein OS=Homo sapiens OX=9606 GN=CDC123 PE=1 SV=1	5	10.1408	9.70344	10.2372	9.74937	9.51856	9.72651	9.50804	9.88451	10.7002	9.86383	9.6931	10.0973	9.32621	9.46284	10.5419	11.8463		1.02994	0.985524	1.03973	0.990188	0.966747	0.987867	0.965678	1.00391	1.08676	1.00181	0.984474	1.02553	0.947211	0.961087	1.07068	1.20316			0.0938276	1	0.00862137		0.317822	0.777765	0.0494371		0.238739
677	sp|Q13042|CDC16_HUMAN	Q13042	CDC16	Cell division cycle protein 16 homolog OS=Homo sapiens OX=9606 GN=CDC16 PE=1 SV=2	8	9.62598	10.0818	10.6376	9.41468	9.98	9.39279	9.90044	10.628	9.43953	9.34911	10.3608	10.5045	9.52769	10.6731	10.4896	9.99454		0.976714	1.02296	1.07936	0.955274	1.01264	0.953053	1.00456	1.07839	0.957796	0.948622	1.05127	1.06585	0.966741	1.08296	1.06434	1.01411			0.0650167	1	0.00831829		0.591736	0.76511	0.0507734		0.411523
678	sp|Q12834|CDC20_HUMAN	Q12834	CDC20	Cell division cycle protein 20 homolog OS=Homo sapiens OX=9606 GN=CDC20 PE=1 SV=2	1	9.9584	9.97247	10.0617	9.06462	9.96747	8.79822	10.8884	9.45578	10.2322	9.48872	9.29233	11.0417	10.7807	10.2167	10.6376	10.143		1.03334	1.0348	1.04405	0.940592	1.03428	0.912949	1.12983	0.981181	1.06175	0.984599	0.96422	1.14574	1.11866	1.06014	1.10381	1.05249			0.219784	1	0.0311597		1.76193	0.719386	0.129484		1.03343
679	sp|Q9UJX2|CDC23_HUMAN	Q9UJX2	CDC23	Cell division cycle protein 23 homolog OS=Homo sapiens OX=9606 GN=CDC23 PE=1 SV=3	1	8.36732	8.89169	9.13213	11.5141	9.70554	10.3244	11.2052	10.5261	9.85015	10.7143	9.85886	10.1684	10.4285	9.78451	10.3478	9.18098		0.866553	0.92086	0.945761	1.19245	1.00514	1.06923	1.16046	1.09012	1.02012	1.10962	1.02102	1.05308	1.08002	1.01332	1.07166	0.950819			0.790156	1	0.114699		0.292201	0.777064	0.0501074		0.645838
680	sp|P30307|MPIP3_HUMAN	P30307	CDC25C	M-phase inducer phosphatase 3 OS=Homo sapiens OX=9606 GN=CDC25C PE=1 SV=2	1	8.6843	8.17195	10.3398	10.0399	10.4266	10.592	10.1638	10.3837	9.9141	9.0425	9.96483	11.1991	12.523	9.33886	8.8253	10.3902		0.89445	0.84168	1.06496	1.03407	1.0739	1.09094	1.04683	1.06949	1.02112	0.931344	1.02634	1.15347	1.28983	0.961868	0.908973	1.07015			0.166721	1	0.0296748		0.404815	0.713398	0.0981537		0.295556
681	sp|Q8NHZ8|CDC26_HUMAN	Q8NHZ8	CDC26	Anaphase-promoting complex subunit CDC26 OS=Homo sapiens OX=9606 GN=CDC26 PE=1 SV=1	3	9.80442	10.934	8.32885	8.55882	10.3647	9.60569	10.0143	9.89107	9.12395	9.37339	11.2498	10.8115	10.392	9.84319	10.9358	10.7684		1.02135	1.13903	0.867641	0.891598	1.07973	1.00065	1.04322	1.03038	0.950468	0.976453	1.17193	1.12627	1.08256	1.02539	1.13921	1.12178			0.239778	1	0.0489079		0.995211	0.730189	0.13766		0.763013
682	sp|P30260|CDC27_HUMAN	P30260	CDC27	Cell division cycle protein 27 homolog OS=Homo sapiens OX=9606 GN=CDC27 PE=1 SV=2	10	9.62285	10.0646	9.66928	9.82947	9.77568	10.1532	9.71367	9.70303	10.5015	9.90582	10.2253	10.6454	10.1081	9.70766	10.3942	9.98029		0.97669	1.02153	0.981403	0.997662	0.992202	1.03052	0.985908	0.984828	1.06587	1.00541	1.03783	1.08048	1.02594	0.985298	1.05498	1.01297			0.31786	1	0.0195289		0.808304	0.786464	0.040604		0.29477
683	sp|P49427|UB2R1_HUMAN	P49427	CDC34	Ubiquitin-conjugating enzyme E2 R1 OS=Homo sapiens OX=9606 GN=CDC34 PE=1 SV=2	3	9.34314	8.82264	9.6233	10.2435	8.95938	10.5241	11.6861	9.38636	10.6766	11.646	9.3424	9.48885	10.1647	10.4758	9.60523	10.012		0.974665	0.920366	1.00389	1.06859	0.934632	1.09786	1.21908	0.979173	1.11377	1.2149	0.974588	0.989865	1.06037	1.09282	1.00201	1.04444			0.801416	1	0.131034		0.513774	0.764344	0.0514681		0.456674
684	sp|Q16543|CDC37_HUMAN	Q16543	CDC37	Hsp90 co-chaperone Cdc37 OS=Homo sapiens OX=9606 GN=CDC37 PE=1 SV=1	14	10.2324	10.0279	9.67467	10.2177	9.74087	10.4712	9.84067	9.94735	9.61507	10.2664	10.3609	10.1524	9.82791	9.82714	9.34765	10.4497		1.01706	0.996734	0.961621	1.0156	0.968201	1.04079	0.97812	0.988724	0.955697	1.02044	1.02983	1.00911	0.976852	0.976775	0.929116	1.03866			0.158865	1	-0.0107717		0.330043	0.87767	-0.0249126		0.167871
685	sp|Q7L3B6|CD37L_HUMAN	Q7L3B6	CDC37L1	Hsp90 co-chaperone Cdc37-like 1 OS=Homo sapiens OX=9606 GN=CDC37L1 PE=1 SV=1	1	9.82358	8.09311	9.33028	12.9055	11.2138	9.49643	10.0278	8.43042	8.96939	11.062	10.6934	9.98674	9.45514	9.49635	10.1898	10.8261		0.968434	0.797839	0.919803	1.27225	1.10549	0.936182	0.988567	0.831092	0.884225	1.09052	1.05418	0.984518	0.932112	0.936174	1.00454	1.06727			0.125127	1	-0.0389374		0.0424428	0.95238	-0.0120497		0.121834
686	sp|O60508|PRP17_HUMAN	O60508	CDC40	Pre-mRNA-processing factor 17 OS=Homo sapiens OX=9606 GN=CDC40 PE=1 SV=1	3	9.96084	8.56316	10.401	11.2804	8.82811	9.95993	9.51578	9.98403	10.3354	11.8521	9.61228	9.76391	9.38918	9.86111	9.88158	10.8113		1.01308	0.870925	1.05785	1.14729	0.897873	1.01299	0.967813	1.01544	1.05117	1.20543	0.977628	0.993049	0.954937	1.00293	1.00502	1.09957			0.322458	1	0.0601794		0.0916731	0.931347	0.0164198		0.26974
687	sp|P60953|CDC42_HUMAN	P60953	CDC42	Cell division control protein 42 homolog OS=Homo sapiens OX=9606 GN=CDC42 PE=1 SV=2	11	10.0674	9.58242	10.3391	10.6492	10.0509	9.16189	10.2557	9.72896	10.9336	10.7032	10.1236	9.49104	9.97496	10.3468	9.71836	8.87296		1.00925	0.96063	1.03648	1.06757	1.00759	0.918472	1.02813	0.97532	1.09608	1.07298	1.01488	0.951469	0.999982	1.03726	0.974258	0.889507			0.576826	1	0.0506641		0.455385	0.776983	-0.0476654		1.1069
688	sp|Q5VT25|MRCKA_HUMAN	Q5VT25	CDC42BPA	Serine/threonine-protein kinase MRCK alpha OS=Homo sapiens OX=9606 GN=CDC42BPA PE=1 SV=1	6	9.56302	9.65388	9.44455	10.2937	9.47111	9.47339	10.7088	10.5769	9.45632	9.27147	10.7623	10.3888	9.55271	11.1669	9.78062	10.4356		0.990993	1.00041	0.978716	1.06671	0.981469	0.981704	1.10972	1.09606	0.979936	0.96078	1.11527	1.07656	0.989924	1.15719	1.01354	1.08142			0.647489	1	0.0683278		0.9561	0.712681	0.0833304		0.090124
689	sp|Q9Y5S2|MRCKB_HUMAN	Q9Y5S2	CDC42BPB	Serine/threonine-protein kinase MRCK beta OS=Homo sapiens OX=9606 GN=CDC42BPB PE=1 SV=2	6	9.93985	10.6548	10.8197	9.70722	9.42529	10.5875	9.62782	9.69955	10.3924	10.0736	9.83163	10.6438	9.58847	9.43005	9.81264	9.76586		0.975543	1.04571	1.06189	0.952712	0.925041	1.0391	0.944919	0.951958	1.01996	0.988665	0.964921	1.04463	0.941056	0.925509	0.963057	0.958466			0.455583	1	-0.0394426		0.580057	0.764901	-0.0527283		0.146922
690	sp|O75419|CDC45_HUMAN	O75419	CDC45	Cell division control protein 45 homolog OS=Homo sapiens OX=9606 GN=CDC45 PE=1 SV=1	7	10.5686	9.62274	9.73012	10.7202	10.3156	9.33822	9.30253	10.0919	10.2929	10.1237	9.89409	10.0222	10.0932	10.1506	10.8084	8.92508		1.05168	0.957559	0.968244	1.06676	1.02651	0.929245	0.925694	1.00424	1.02424	1.0074	0.98456	0.997313	1.00438	1.01009	1.07554	0.888134			0.166643	1	-0.0175474		0.0811092	0.946323	-0.0122392		0.035952
691	sp|Q99459|CDC5L_HUMAN	Q99459	CDC5L	Cell division cycle 5-like protein OS=Homo sapiens OX=9606 GN=CDC5L PE=1 SV=2	5	9.56552	10.3409	10.2308	9.95808	8.54307	9.5376	10.4062	10.4827	9.88827	8.92656	10.0188	11.1673	9.58081	11.0022	10.511	9.84014		0.986542	1.06651	1.05516	1.02703	0.881092	0.983663	1.07324	1.08114	1.01983	0.920643	1.03329	1.15174	0.988119	1.13471	1.08406	1.01487			0.241885	1	0.0340896		0.89863	0.706834	0.0998903		0.52338
692	sp|O00311|CDC7_HUMAN	O00311	CDC7	Cell division cycle 7-related protein kinase OS=Homo sapiens OX=9606 GN=CDC7 PE=1 SV=1	1	8.28591	6.63207	12.9427	7.65991	12.8783	11.9148	8.96852	9.44134	7.50776	5.09933	14.208	11.1144	10.3979	9.69819	11.4814	11.7695		0.824283	0.659758	1.28754	0.762008	1.28113	1.18528	0.892189	0.939225	0.746872	0.507281	1.41341	1.10566	1.03438	0.964776	1.14217	1.17083			0.259231	1	-0.183531		0.389111	0.725931	0.158572		0.641394
693	sp|Q6P1J9|CDC73_HUMAN	Q6P1J9	CDC73	Parafibromin OS=Homo sapiens OX=9606 GN=CDC73 PE=1 SV=1	6	10.1861	10.1941	9.27885	10.4484	10.5597	11.068	9.45875	9.89045	9.40377	9.80779	10.3133	9.57162	10.6158	9.38675	10.1328	9.6839		0.989978	0.990755	0.901806	1.01547	1.02629	1.0757	0.919291	0.961247	0.913947	0.953214	1.00234	0.930261	1.03174	0.912293	0.984801	0.941172			0.964524	1	-0.0756943		0.653299	0.740305	-0.0624988		0.126349
694	sp|Q69YH5|CDCA2_HUMAN	Q69YH5	CDCA2	Cell division cycle-associated protein 2 OS=Homo sapiens OX=9606 GN=CDCA2 PE=1 SV=2	3	10.6018	8.73639	9.52928	10.035	10.9152	10.1282	9.91514	9.93807	10.6654	11.2861	10.6134	10.5985	8.89488	10.2118	9.42201	8.50887		1.06114	0.874428	0.953789	1.00441	1.0925	1.01373	0.992409	0.994705	1.0675	1.12962	1.0623	1.0608	0.890291	1.02211	0.943052	0.851655			0.577201	1	0.0685608		0.460654	0.732478	-0.0739642		1.116
695	sp|Q99618|CDCA3_HUMAN	Q99618	CDCA3	Cell division cycle-associated protein 3 OS=Homo sapiens OX=9606 GN=CDCA3 PE=1 SV=1	2	10.9404	9.38127	10.106	10.9389	9.79743	10.6753	9.09927	10.6052	9.38494	9.67134	9.30654	10.9278	9.86923	9.29896	10.261	9.73646		1.0615	0.910225	0.980545	1.06135	0.950604	1.03578	0.882864	1.02898	0.910581	0.93837	0.902975	1.06028	0.95757	0.902238	0.995585	0.944688			1.09393	1	-0.103059		0.398924	0.780406	-0.0448843		0.507969
696	sp|P19022|CADH2_HUMAN	P19022	CDH2	Cadherin-2 OS=Homo sapiens OX=9606 GN=CDH2 PE=1 SV=4	7	10.0979	10.5787	10.2332	9.11045	9.60728	10.7873	10.7942	9.55097	10.003	10.683	10.0729	9.84999	9.47951	9.63163	9.99444	9.52558		1.00285	1.05061	1.01629	0.904791	0.954132	1.07132	1.07201	0.94854	0.99343	1.06097	1.00038	0.978237	0.941443	0.95655	0.992582	0.946019			0.147656	1	0.0195164		0.659262	0.758188	-0.0566843		1.08606
697	sp|P06493|CDK1_HUMAN	P06493	CDK1	Cyclin-dependent kinase 1 OS=Homo sapiens OX=9606 GN=CDK1 PE=1 SV=3	9	10.0259	9.60153	9.825	9.62646	9.85924	9.94101	10.2051	9.95136	10.0679	9.61226	10.1758	10.3264	9.95417	10.3531	10.4597	10.0151		1.02168	0.978431	1.0012	0.980971	1.00469	1.01303	1.03993	1.01408	1.02596	0.979525	1.03695	1.0523	1.01437	1.05502	1.06589	1.02058			0.646715	1	0.0244798		1.84829	0.751167	0.0544573		0.744756
698	sp|P21127|CD11B_HUMAN	P21127	CDK11B	Cyclin-dependent kinase 11B OS=Homo sapiens OX=9606 GN=CDK11B PE=1 SV=4	8	9.96471	9.67	9.84234	10.0296	10.0405	10.8966	10.0449	10.3827	10.0397	9.67446	9.52165	9.97986	10.0834	9.76422	9.78202	10.2833		0.989155	0.9599	0.977008	0.995596	0.996678	1.08166	0.997114	1.03065	0.996596	0.960343	0.945175	0.990659	1.00094	0.969253	0.97102	1.02078			0.303492	1	-0.0229354		0.267855	0.919185	-0.0172429		0.0761738
699	sp|Q9NYV4|CDK12_HUMAN	Q9NYV4	CDK12	Cyclin-dependent kinase 12 OS=Homo sapiens OX=9606 GN=CDK12 PE=1 SV=2	1	10.014	8.74911	11.0184	9.82974	8.6056	7.66794	11.3117	9.44328	8.25753	8.9315	10.3178	10.5623	9.60406	11.6521	12.1666	11.8684		1.07514	0.939337	1.18298	1.05536	0.923929	0.823259	1.21446	1.01387	0.886559	0.958919	1.10776	1.134	1.03113	1.25101	1.30625	1.27424			0.182017	1	0.0498494		1.5834	0.758098	0.262532		1.14856
700	sp|Q14004|CDK13_HUMAN	Q14004	CDK13	Cyclin-dependent kinase 13 OS=Homo sapiens OX=9606 GN=CDK13 PE=1 SV=2	9	10.0443	10.4253	9.93537	9.9588	9.60299	10.0655	9.82498	10.2818	9.55607	9.81826	9.72602	10.122	10.096	10.2309	10.2716	10.04		1.00389	1.04197	0.993001	0.995344	0.959782	1.00601	0.981969	1.02762	0.955092	0.981297	0.972078	1.01165	1.00906	1.02254	1.02661	1.00346			0.493673	1	-0.0267696		0.383708	0.919683	0.0170841		1.17401
701	sp|Q00536|CDK16_HUMAN	Q00536	CDK16	Cyclin-dependent kinase 16 OS=Homo sapiens OX=9606 GN=CDK16 PE=1 SV=1	2	9.4867	10.1248	9.62694	8.86531	10.1278	11.8278	10.6065	9.56089	10.1474	10.6377	10.0858	8.5844	9.41624	10.4568	11.2477	9.19713		0.94773	1.01148	0.961741	0.885653	1.01178	1.18161	1.0596	0.955142	1.01374	1.06271	1.00758	0.85759	0.940691	1.04465	1.12366	0.918802			0.181964	1	0.03		0.165329	0.836532	-0.0386473		0.391637
702	sp|P24941|CDK2_HUMAN	P24941	CDK2	Cyclin-dependent kinase 2 OS=Homo sapiens OX=9606 GN=CDK2 PE=1 SV=2	4	10.6469	9.41498	10.1799	8.56185	10.158	10.2217	10.0947	10.1659	9.48281	10.2225	9.57913	10.4967	10.1286	9.84745	9.77682	11.0219		1.07938	0.954488	1.03204	0.867998	1.02982	1.03628	1.0234	1.03062	0.961365	1.03635	0.971129	1.06415	1.02684	0.998332	0.991171	1.1174			0.04339	0.999731	0.00658799		0.428409	0.764439	0.0539411		0.571786
703	sp|O14519|CDKA1_HUMAN	O14519	CDK2AP1	Cyclin-dependent kinase 2-associated protein 1 OS=Homo sapiens OX=9606 GN=CDK2AP1 PE=1 SV=1	2	9.82705	9.39441	9.58821	10.1188	10.2809	10.5202	10.0658	10.2356	9.78658	10.1476	9.78659	9.66822	12.0364	10.8194	9.8486	7.87571		0.987153	0.943693	0.963161	1.01646	1.03275	1.05679	1.01114	1.02819	0.983088	1.01935	0.983089	0.971198	1.20909	1.08683	0.989318	0.791136			0.0665356	1	0.00509454		0.011124	0.98371	-0.00349268		0.02822
704	sp|P11802|CDK4_HUMAN	P11802	CDK4	Cyclin-dependent kinase 4 OS=Homo sapiens OX=9606 GN=CDK4 PE=1 SV=2	9	10.3285	9.74273	9.75241	10.3155	9.81958	9.6684	10.2781	9.83307	10.2791	10.2344	10.3957	9.96034	9.36203	9.98472	10.0237	10.0217		1.03931	0.980365	0.981339	1.038	0.988098	0.972886	1.03423	0.989456	1.03434	1.02984	1.04607	1.00226	0.942058	1.00472	1.00863	1.00844			0.853098	1	0.0354986		0.22179	0.93372	-0.0140472		1.15491
705	sp|Q00535|CDK5_HUMAN	Q00535	CDK5	Cyclin-dependent kinase 5 OS=Homo sapiens OX=9606 GN=CDK5 PE=1 SV=3	4	10.0276	8.55164	9.86131	9.70597	9.57799	9.28598	10.6163	9.74184	10.4208	9.1336	10.7238	10.9509	10.7324	9.36557	10.8176	10.4867		1.05534	0.900007	1.03784	1.02149	1.00802	0.977292	1.11731	1.02527	1.09673	0.961255	1.12861	1.15251	1.12951	0.985669	1.13848	1.10367			0.864327	1	0.0883663		1.56862	0.729805	0.135466		0.352273
706	sp|Q96SN8|CK5P2_HUMAN	Q96SN8	CDK5RAP2	CDK5 regulatory subunit-associated protein 2 OS=Homo sapiens OX=9606 GN=CDK5RAP2 PE=1 SV=5	5	10.3613	9.6869	9.62438	10.2863	8.20276	10.5728	10.2777	10.1734	9.09442	10.2978	11.4206	9.59517	10.6286	8.8465	10.4195	10.5119		1.05845	0.989562	0.983176	1.05079	0.837951	1.08006	1.04992	1.03926	0.929038	1.05196	1.16667	0.980192	1.08576	0.903712	1.0644	1.07384			0.395666	1	0.065121		0.14715	0.876668	0.0280533		0.207714
707	sp|Q96JB5|CK5P3_HUMAN	Q96JB5	CDK5RAP3	CDK5 regulatory subunit-associated protein 3 OS=Homo sapiens OX=9606 GN=CDK5RAP3 PE=1 SV=2	2	8.73468	9.23326	9.39995	9.59035	10.4083	9.84992	10.6961	10.3875	11.0547	10.5486	9.51513	10.6418	10.6429	9.87302	9.28075	10.143		0.915962	0.968246	0.985726	1.00569	1.09146	1.03291	1.12165	1.08929	1.15925	1.10618	0.997804	1.11596	1.11607	1.03533	0.973227	1.06365			1.47447	1	0.128125		0.858699	0.711751	0.0811754		0.404526
708	sp|Q00534|CDK6_HUMAN	Q00534	CDK6	Cyclin-dependent kinase 6 OS=Homo sapiens OX=9606 GN=CDK6 PE=1 SV=1	4	9.90427	10.2265	10.6166	9.66432	10.7217	9.84672	9.1001	11.1716	9.18732	7.65492	10.1335	10.0766	9.1593	10.0997	11.4687	10.9683		0.974509	1.00621	1.04459	0.9509	1.05494	0.968846	0.895384	1.0992	0.903966	0.753189	0.997064	0.991466	0.901209	0.993737	1.12843	1.0792			0.572496	1	-0.118197		0.115485	0.91928	0.0193564		0.622538
709	sp|P50613|CDK7_HUMAN	P50613	CDK7	Cyclin-dependent kinase 7 OS=Homo sapiens OX=9606 GN=CDK7 PE=1 SV=1	10	9.44862	9.8757	10.1718	9.7174	9.93052	9.87679	10.0611	9.98933	9.69724	10.2386	10.2568	10.0313	10.139	9.85883	10.2866	10.4204		0.960537	1.00395	1.03406	0.987861	1.00953	1.00406	1.0228	1.01551	0.985811	1.04084	1.04269	1.01977	1.03072	1.00224	1.04572	1.05933			0.705323	1	0.0278711		1.12497	0.781567	0.0406296		0.266049
710	sp|P49336|CDK8_HUMAN	P49336	CDK8	Cyclin-dependent kinase 8 OS=Homo sapiens OX=9606 GN=CDK8 PE=1 SV=1	2	9.69615	10.3689	11.7639	9.95999	8.7874	8.19806	10.4086	10.8789	9.97933	8.47578	9.47172	9.97944	8.87339	8.79478	11.132	13.2317		0.989834	1.05852	1.20092	1.01677	0.897064	0.836902	1.06256	1.11058	1.01874	0.865252	0.966923	1.01875	0.905842	0.897818	1.13641	1.35076			0.0302523	1	0.00842944		0.228114	0.75108	0.0747846		0.208549
711	sp|P50750|CDK9_HUMAN	P50750	CDK9	Cyclin-dependent kinase 9 OS=Homo sapiens OX=9606 GN=CDK9 PE=1 SV=3	5	9.96179	9.93815	9.72575	9.55452	10.1005	9.7864	10.4124	10.6531	10.316	9.48944	10.991	10.2192	9.68479	9.64266	9.64135	9.88283		1.01191	1.00951	0.987935	0.970542	1.026	0.994096	1.05768	1.08214	1.0479	0.963931	1.11646	1.03806	0.983775	0.979495	0.979362	1.00389			0.946727	1	0.0709547		0.163522	0.952816	-0.00886607		1.08667
712	sp|P46527|CDN1B_HUMAN	P46527	CDKN1B	Cyclin-dependent kinase inhibitor 1B OS=Homo sapiens OX=9606 GN=CDKN1B PE=1 SV=1	1	10.1811	8.97437	10.0784	11.4761	9.25016	10.1802	10.6934	9.85256	9.44712	10.0781	9.79012	11.1722	9.55171	9.85565	10.2483	9.17042		1.01574	0.895343	1.00549	1.14493	0.922857	1.01565	1.06684	0.982956	0.942507	1.00546	0.976727	1.11462	0.952941	0.983264	1.02244	0.914902			0.044146	1	-0.00698697		0.0341367	0.97134	-0.00647657		0.00308501
713	sp|P42771|CDN2A_HUMAN	P42771	CDKN2A	Cyclin-dependent kinase inhibitor 2A OS=Homo sapiens OX=9606 GN=CDKN2A PE=1 SV=2	6	10.7238	9.31418	9.89354	9.53542	10.8933	9.90217	9.18886	9.65586	9.42087	10.4847	10.2013	10.2951	10.0885	10.2074	10.095	10.1		1.06771	0.92736	0.985045	0.949389	1.08459	0.985904	0.914884	0.96138	0.937983	1.0439	1.01568	1.02502	1.00446	1.01629	1.00511	1.0056			0.33343	1	-0.0391643		0.142101	0.936408	0.0142494		0.695202
714	sp|Q9NXV6|CARF_HUMAN	Q9NXV6	CDKN2AIP	CDKN2A-interacting protein OS=Homo sapiens OX=9606 GN=CDKN2AIP PE=1 SV=3	4	10.1677	9.90495	9.16158	9.97563	9.65109	10.6068	10.0246	9.23843	10.2184	9.73784	9.58189	10.2221	10.0182	10.3901	10.7056	10.395		1.02587	0.999362	0.924359	1.00649	0.973748	1.07017	1.01144	0.932112	1.03099	0.982501	0.966767	1.03136	1.01079	1.04831	1.08015	1.04881			0.257933	1	-0.02451		0.897512	0.74745	0.0587879		1.51245
715	sp|P42773|CDN2C_HUMAN	P42773	CDKN2C	Cyclin-dependent kinase 4 inhibitor C OS=Homo sapiens OX=9606 GN=CDKN2C PE=1 SV=1	4	9.86122	10.2572	8.73586	9.87154	10.2557	9.88798	9.76056	10.4066	10.7145	10.8191	10.5853	9.72247	9.93736	9.3118	10.8042	9.06862		1.00506	1.04542	0.890361	1.00611	1.04527	1.00779	0.994798	1.06064	1.09202	1.10269	1.07886	0.990917	1.01282	0.949061	1.10116	0.924276			1.07409	1	0.090118		0.0706687	0.94913	-0.0111897		1.06327
716	sp|Q49AH0|CDNF_HUMAN	Q49AH0	CDNF	Cerebral dopamine neurotrophic factor OS=Homo sapiens OX=9606 GN=CDNF PE=1 SV=2	1	9.78812	11.5685	9.3214	8.41112	9.5999	10.4183	9.23304	7.93768	10.434	11.3217	11.6285	9.83418	10.3512	10.7838	9.34201	10.0265		0.993594	1.17432	0.946218	0.853815	0.974488	1.05756	0.937248	0.805755	1.05916	1.14927	1.18041	0.99827	1.05076	1.09467	0.948309	1.01779			0.0826647	1	0.0275995		0.165417	0.857865	0.0323298		0.0147553
717	sp|Q9H211|CDT1_HUMAN	Q9H211	CDT1	DNA replication factor Cdt1 OS=Homo sapiens OX=9606 GN=CDT1 PE=1 SV=3	1	10.0773	11.7864	9.49378	8.23679	7.84244	8.76547	12.0254	10.8156	10.2328	8.7727	9.74789	7.12462	13.522	9.31346	11.819	10.4244		1.07583	1.25828	1.01353	0.879339	0.837238	0.935779	1.2838	1.15464	1.09243	0.936551	1.04066	0.760607	1.44357	0.994282	1.26177	1.11288			0.584704	1	0.142285		0.306149	0.699969	0.132525		0.0187795
718	sp|Q9UKY7|CDV3_HUMAN	Q9UKY7	CDV3	Protein CDV3 homolog OS=Homo sapiens OX=9606 GN=CDV3 PE=1 SV=1	7	10.0104	9.70181	10.5653	9.57509	10.3471	10.5153	10.2819	9.83097	10.152	9.96184	9.89618	8.92947	9.86153	10.1596	9.57902	10.6325		0.98925	0.958757	1.04409	0.946235	1.02252	1.03915	1.01609	0.971521	1.00324	0.984454	0.977966	0.882433	0.974541	1.004	0.946623	1.05073			0.236981	1	-0.0156212		0.417084	0.776607	-0.0471607		0.279235
719	sp|Q9Y232|CDYL_HUMAN	Q9Y232	CDYL	Chromodomain Y-like protein OS=Homo sapiens OX=9606 GN=CDYL PE=1 SV=2	1	9.30211	7.62617	10.9739	12.861	10.2738	7.04683	6.69993	10.4901	12.6895	11.0267	12.1662	8.76758	10.6529	12.9318	10.3788	6.11272		0.960898	0.787775	1.13359	1.32853	1.06127	0.727931	0.692096	1.08362	1.31081	1.13904	1.25675	0.905682	1.10044	1.33585	1.07212	0.631438			0.248472	1	0.126199		0.00560956	0.986871	-0.00372322		0.21419
720	sp|Q03701|CEBPZ_HUMAN	Q03701	CEBPZ	CCAAT/enhancer-binding protein zeta OS=Homo sapiens OX=9606 GN=CEBPZ PE=1 SV=3	5	9.48912	10.1885	10.3418	9.4209	9.84102	9.02145	9.31209	10.3655	10.3675	9.10768	10.4531	11.0261	9.89057	9.94361	11.0797	10.1513		0.976535	1.04851	1.06428	0.969514	1.01275	0.928407	0.958316	1.06673	1.06693	0.93728	1.07573	1.13471	1.01785	1.02331	1.14022	1.04469			0.195214	1	0.0260939		1.1315	0.705865	0.096006		0.621434
721	sp|Q86UT8|CATAC_HUMAN	Q86UT8	CENATAC	Centrosomal AT-AC splicing factor OS=Homo sapiens OX=9606 GN=CENATAC PE=1 SV=1	1	8.33024	11.1767	9.96568	9.52096	10.5712	9.52301	11.6059	9.36604	11.3319	9.57339	9.60783	10.7551	9.53099	9.77284	8.9396	10.4287		0.845885	1.13492	1.01195	0.966795	1.07344	0.967003	1.17851	0.951064	1.15068	0.972119	0.975616	1.09211	0.967814	0.992372	0.907761	1.05897			0.285344	1	0.061309		0.0187014	0.979344	0.00419893		0.295678
722	sp|Q03188|CENPC_HUMAN	Q03188	CENPC	Centromere protein C OS=Homo sapiens OX=9606 GN=CENPC PE=1 SV=2	1	8.71227	9.53521	10.5416	10.9166	10.3534	10.3649	7.16021	10.4413	10.0716	10.3689	9.23166	8.96485	12.2297	7.49163	12.0401	11.5762		0.865115	0.946831	1.04676	1.084	1.02807	1.02922	0.710998	1.0368	1.00009	1.02962	0.916689	0.890195	1.21439	0.743907	1.19557	1.14949			0.40661	1	-0.103553		0.068592	0.905028	0.0285862		0.328455
723	sp|Q02224|CENPE_HUMAN	Q02224	CENPE	Centromere-associated protein E OS=Homo sapiens OX=9606 GN=CENPE PE=1 SV=2	3	8.99193	10.156	9.31992	9.58936	9.95731	10.3279	9.47067	11.1196	10.1762	9.93909	10.2055	10.618	10.4214	10.1833	10.1737	9.35015		0.92474	1.04446	0.95847	0.98618	1.02402	1.06213	0.973974	1.14355	1.04653	1.02215	1.04954	1.09197	1.07175	1.04726	1.04627	0.961579			0.623124	1	0.0632647		0.64397	0.752105	0.057861		0.0393427
724	sp|P49454|CENPF_HUMAN	P49454	CENPF	Centromere protein F OS=Homo sapiens OX=9606 GN=CENPF PE=1 SV=3	12	9.79127	9.59231	10.1972	9.97943	9.88517	10.0302	9.89047	9.79393	9.8563	10.5843	9.8722	10.1484	10.0512	10.3272	9.88648	10.114		0.987761	0.967689	1.02871	1.00674	0.997234	1.01187	0.997768	0.988029	0.994321	1.06776	0.995925	1.02379	1.01398	1.04183	0.997366	1.02032			0.155518	1	0.00931942		0.910444	0.87516	0.0236357		0.243752
725	sp|Q9H3R5|CENPH_HUMAN	Q9H3R5	CENPH	Centromere protein H OS=Homo sapiens OX=9606 GN=CENPH PE=1 SV=1	6	10.3839	10.0454	10.2987	10.0012	9.46897	10.0773	10.3124	9.74784	9.15991	10.5083	9.57846	10.1139	10.2429	10.0324	9.68928	10.3391		1.03365	0.999953	1.02516	0.995549	0.942569	1.00312	1.02653	0.970329	0.911804	1.04603	0.953468	1.00677	1.01961	0.998656	0.964499	1.02918			0.317998	1	-0.0308421		0.0187046	0.991184	0.0013674		0.343359
726	sp|Q9BS16|CENPK_HUMAN	Q9BS16	CENPK	Centromere protein K OS=Homo sapiens OX=9606 GN=CENPK PE=1 SV=1	1	8.53765	10.6711	9.3409	8.64757	11.3341	9.92207	10.1826	10.5501	9.68025	8.64086	10.3226	11.2506	9.2428	10.2097	10.1948	11.2724		0.876355	1.09535	0.958805	0.887638	1.1634	1.01846	1.0452	1.08293	0.993638	0.886949	1.05957	1.15482	0.948735	1.04798	1.04645	1.15707			0.0891974	1	0.02088		0.539908	0.704084	0.0986058		0.495593
727	sp|Q7L2Z9|CENPQ_HUMAN	Q7L2Z9	CENPQ	Centromere protein Q OS=Homo sapiens OX=9606 GN=CENPQ PE=1 SV=1	1	8.90353	6.67612	6.91789	12.4793	8.8968	14.2978	8.598	14.3745	6.86396	11.616	12.5992	10.8631	7.76391	7.54268	11.8905	9.71676		0.918342	0.688599	0.713536	1.28716	0.917647	1.47472	0.886828	1.48264	0.707973	1.19811	1.29953	1.12046	0.800797	0.777978	1.22643	1.00222			0.256302	1	0.162067		0.0146704	0.971372	0.00943739		0.2735
728	sp|Q8N2Z9|CENPS_HUMAN	Q8N2Z9	CENPS	Centromere protein S OS=Homo sapiens OX=9606 GN=CENPS PE=1 SV=1	2	10.1966	10.0671	9.5763	9.66113	9.52857	8.90428	9.94962	7.90881	11.5022	9.73697	11.0528	10.6757	10.2061	9.23516	11.4656	10.3331		1.05602	1.04262	0.991781	1.00057	0.986837	0.922182	1.03044	0.819085	1.19124	1.00842	1.1447	1.10564	1.05701	0.95645	1.18744	1.07016			0.15939	1	0.0414237		0.86322	0.697124	0.0983494		0.214315
729	sp|Q71F23|CENPU_HUMAN	Q71F23	CENPU	Centromere protein U OS=Homo sapiens OX=9606 GN=CENPU PE=1 SV=1	1	10.2851	7.3525	9.97555	8.83374	9.7643	7.69492	9.80233	10.2098	13.5447	8.40378	10.1019	11.18	9.50384	12.6288	9.89403	10.8247		1.14478	0.818367	1.11032	0.983236	1.08681	0.85648	1.09104	1.1364	1.50759	0.935379	1.12439	1.24438	1.05782	1.40565	1.10125	1.20484			0.744152	1	0.203933		1.42872	0.762375	0.266683		0.186174
730	sp|Q7Z7K6-3|CENPV_HUMAN	Q7Z7K6-3	CENPV	Isoform of Q7Z7K6, Isoform 3 of Centromere protein V OS=Homo sapiens OX=9606 GN=CENPV	1	9.40278	8.77482	8.69553	10.2049	8.73402	11.4478	13.2591	10.3281	10.0589	8.74925	11.1404	11.9526	8.27557	9.859	9.53959	9.57769		0.985276	0.919475	0.911166	1.06932	0.9152	1.19956	1.38937	1.08224	1.05403	0.916795	1.16735	1.25246	0.86716	1.03308	0.999612	1.0036			0.658272	1	0.15709		0.136579	0.845433	0.0374188		0.419886
731	sp|Q9UPN4|CP131_HUMAN	Q9UPN4	CEP131	Centrosomal protein of 131 kDa OS=Homo sapiens OX=9606 GN=CEP131 PE=1 SV=3	3	9.37484	10.5145	9.48506	12.6924	9.00722	10.9359	8.14166	9.96887	10.8134	9.26524	10.0517	10.1522	7.84587	10.1008	10.0345	11.6158		0.907097	1.01737	0.917761	1.2281	0.871526	1.05815	0.787776	0.964574	1.04629	0.896492	0.972585	0.98231	0.759156	0.977341	0.970926	1.12393			0.452261	1	-0.0986442		0.206539	0.771704	-0.0603496		0.126042
732	sp|Q5SW79|CE170_HUMAN	Q5SW79	CEP170	Centrosomal protein of 170 kDa OS=Homo sapiens OX=9606 GN=CEP170 PE=1 SV=1	4	10.3283	10.481	9.86304	10.2253	10.0602	10.1977	10.81	10.7001	8.91845	9.54308	10.5835	9.54986	9.00567	9.37686	10.0734	10.2836		1.01332	1.02829	0.967669	1.00321	0.987011	1.0005	1.06058	1.0498	0.874995	0.936278	1.03835	0.936942	0.883552	0.91997	0.988305	1.00893			0.11943	1	-0.0183385		1.11899	0.714933	-0.0834332		0.459146
733	sp|Q9Y4F5|C170B_HUMAN	Q9Y4F5	CEP170B	Centrosomal protein of 170 kDa protein B OS=Homo sapiens OX=9606 GN=CEP170B PE=1 SV=4	2	8.28642	9.47723	10.5005	10.8095	9.57846	10.0499	10.8802	9.95112	10.6939	8.71416	9.26226	10.5451	10.1225	9.76672	9.76731	11.5947		0.846965	0.968679	1.07327	1.10485	0.979025	1.02721	1.11208	1.01712	1.09304	0.890685	0.946707	1.07783	1.03464	0.998268	0.998328	1.18511			0.0638625	1	0.0143409		0.553572	0.718907	0.0804365		0.381158
734	sp|Q8TEP8|CE192_HUMAN	Q8TEP8	CEP192	Centrosomal protein of 192 kDa OS=Homo sapiens OX=9606 GN=CEP192 PE=1 SV=3	1	13.1159	10.6692	11.0773	9.86163	7.38464	10.4534	12.1295	7.45842	9.09449	11.1254	9.374	10.0577	9.98133	10.2967	8.94907	8.97119		1.25788	1.02323	1.06237	0.945776	0.708222	1.00253	1.16328	0.715298	0.872204	1.06698	0.899011	0.96458	0.957257	0.987504	0.858258	0.860379			0.212901	1	-0.0869067		0.355119	0.712035	-0.0979004		0.0288483
735	sp|Q9BV73|CP250_HUMAN	Q9BV73	CEP250	Centrosome-associated protein CEP250 OS=Homo sapiens OX=9606 GN=CEP250 PE=1 SV=2	5	9.91604	10.0593	10.236	9.65305	9.59397	10.5986	9.80837	10.2599	9.97953	9.98811	9.97339	9.69607	9.81922	10.4595	9.85615	10.1028		0.990663	1.00498	1.02263	0.964389	0.958488	1.05885	0.979907	1.02502	0.997006	0.997864	0.996393	0.968687	0.98099	1.04495	0.98468	1.00933			0.0477697	0.999666	-0.00333236		0.0870733	0.964016	-0.00724816		0.0585263
736	sp|O15078|CE290_HUMAN	O15078	CEP290	Centrosomal protein of 290 kDa OS=Homo sapiens OX=9606 GN=CEP290 PE=1 SV=2	4	10.4824	10.0434	9.54901	9.72986	9.14526	10.2164	9.44752	10.1298	10.5825	10.199	9.8226	10.3562	10.7539	10.0932	9.06666	10.3823		1.06301	1.01849	0.968357	0.986697	0.927413	1.03603	0.958065	1.02725	1.07316	1.03427	0.996102	1.05022	1.09055	1.02355	0.919442	1.05286			0.226169	1	0.0229026		0.270858	0.842059	0.0336672		0.0772162
737	sp|Q5VT06|CE350_HUMAN	Q5VT06	CEP350	Centrosome-associated protein 350 OS=Homo sapiens OX=9606 GN=CEP350 PE=1 SV=1	4	9.77941	10.9014	9.33814	8.93051	10.9943	10.3085	9.11525	10.4576	9.9235	9.35226	9.88409	10.9757	10.0014	10.6316	10.1656	9.24069		0.973847	1.08558	0.929905	0.889313	1.09482	1.02653	0.90771	1.04139	0.988196	0.931312	0.984272	1.09298	0.995952	1.05871	1.01231	0.920201			0.29016	1	-0.0434681		0.114157	0.917594	0.0204211		0.569337
738	sp|Q9BYV8|CEP41_HUMAN	Q9BYV8	CEP41	Centrosomal protein of 41 kDa OS=Homo sapiens OX=9606 GN=CEP41 PE=1 SV=1	1	9.83077	8.86591	10.1765	10.2279	10.0693	10.9966	10.6579	9.28914	9.69808	11.446	8.98146	11.4986	12.3743	8.76678	9.99425	7.12649		0.980348	0.88413	1.01483	1.01995	1.00414	1.09661	1.06283	0.926336	0.967116	1.14142	0.895653	1.14667	1.234	0.874244	0.99665	0.71067			0.0356341	1	-0.0077743		0.0978428	0.858056	-0.039496		0.0729525
739	sp|O95684|CEP43_HUMAN	O95684	CEP43	Centrosomal protein 43 OS=Homo sapiens OX=9606 GN=CEP43 PE=1 SV=1	8	9.74482	10.0838	9.84299	9.95841	10.4316	9.56274	10.4742	10.7387	9.64963	9.58731	9.84381	9.96792	9.272	10.0826	10.7705	9.98902		0.980621	1.01474	0.990499	1.00212	1.04973	0.962298	1.05402	1.08063	0.971042	0.964771	0.990583	1.00307	0.933042	1.01461	1.08383	1.0052			0.133606	1	0.0136185		0.0538857	0.971515	0.00605624		0.0565366
740	sp|Q53EZ4|CEP55_HUMAN	Q53EZ4	CEP55	Centrosomal protein of 55 kDa OS=Homo sapiens OX=9606 GN=CEP55 PE=1 SV=3	1	9.40518	8.63303	10.1821	12.1748	9.3795	9.29653	9.99107	11.4966	10.0603	10.3555	10.3735	10.8051	8.59552	9.39599	11.4403	8.41499		0.955307	0.876878	1.03422	1.23662	0.952699	0.944271	1.01482	1.16774	1.02185	1.05183	1.05366	1.0975	0.873069	0.954374	1.16202	0.854732			0.575104	1	0.0908293		0.0770624	0.918679	-0.0231817		0.558185
741	sp|Q8TAP6|CEP76_HUMAN	Q8TAP6	CEP76	Centrosomal protein of 76 kDa OS=Homo sapiens OX=9606 GN=CEP76 PE=1 SV=1	1	9.03229	8.89046	10.6569	8.96232	7.95231	10.0232	10.2044	10.1751	10.322	9.47978	11.4429	11.3857	9.01646	10.0003	9.76619	12.6896		0.976156	0.960828	1.15174	0.968594	0.859439	1.08325	1.10283	1.09966	1.11554	1.02452	1.23668	1.2305	0.974445	1.08077	1.05547	1.37141			1.25509	1	0.158874		0.914874	0.707715	0.183527		0.092757
742	sp|Q9Y592|CEP83_HUMAN	Q9Y592	CEP83	Centrosomal protein of 83 kDa OS=Homo sapiens OX=9606 GN=CEP83 PE=1 SV=3	2	9.8945	9.5124	9.44864	8.84829	9.80428	11.1187	9.72631	9.66691	11.3508	10.2862	10.5682	9.21543	10.5991	10.2718	9.22115	10.4673		1.01263	0.973522	0.966996	0.905555	1.00339	1.13791	0.995414	0.989335	1.16167	1.05271	1.08157	0.943129	1.08474	1.05124	0.943714	1.07125			0.607108	1	0.0768234		0.138291	0.900407	0.0233317		0.377476
743	sp|Q6P2H3|CEP85_HUMAN	Q6P2H3	CEP85	Centrosomal protein of 85 kDa OS=Homo sapiens OX=9606 GN=CEP85 PE=1 SV=1	2	9.0525	10.8129	10.0586	9.86358	10.5636	10.8679	9.25189	10.4621	9.07322	11.6235	9.02324	10.6913	9.74988	9.82206	9.2375	9.84611		0.887223	1.05976	0.985831	0.966716	1.03532	1.06515	0.906764	1.02537	0.889253	1.13921	0.884355	1.04784	0.955572	0.962646	0.905354	0.965003			0.259928	1	-0.0527934		0.439717	0.770125	-0.0510037		0.00754824
744	sp|Q8IW35|CEP97_HUMAN	Q8IW35	CEP97	Centrosomal protein of 97 kDa OS=Homo sapiens OX=9606 GN=CEP97 PE=1 SV=1	6	10.162	9.40648	9.6139	10.0365	10.7522	9.99691	10.204	10.0649	10.5452	9.61715	10.428	10.1188	10.8122	9.40714	9.66047	9.17414		1.01674	0.941151	0.961904	1.00418	1.0758	1.00023	1.02095	1.00703	1.05509	0.962229	1.04336	1.01243	1.0818	0.941217	0.966564	0.917905			0.274558	1	0.0229927		0.239108	0.863127	-0.0287416		0.507884
745	sp|Q9Y5P4|CERT_HUMAN	Q9Y5P4	CERT1	Ceramide transfer protein OS=Homo sapiens OX=9606 GN=CERT1 PE=1 SV=1	7	9.93336	9.97141	10.1038	9.52448	9.83769	9.43422	10.1721	10.4136	9.51659	9.35533	10.1179	10.473	9.95508	10.2122	10.6382	10.341		1.01352	1.01741	1.03091	0.971804	1.00376	0.962595	1.03789	1.06253	0.970999	0.954545	1.03235	1.06858	1.01574	1.04197	1.08544	1.05512			0.143561	1	0.0130177		1.77208	0.721881	0.0707998		0.880626
746	sp|Q6UWW8|EST3_HUMAN	Q6UWW8	CES3	Carboxylesterase 3 OS=Homo sapiens OX=9606 GN=CES3 PE=1 SV=1	2	9.53488	9.72644	8.89483	11.2662	11.9737	10.0479	9.46846	10.7787	6.90127	9.9306	10.7014	10.0605	9.54964	9.80486	10.8942	10.4664		0.93108	0.949786	0.86858	1.10014	1.16923	0.981181	0.924595	1.05254	0.673909	0.969723	1.04499	0.982408	0.932522	0.957444	1.06382	1.02204			0.36723	1	-0.113357		0.0506908	0.953505	-0.0105087		0.35539
747	sp|P41208|CETN2_HUMAN	P41208	CETN2	Centrin-2 OS=Homo sapiens OX=9606 GN=CETN2 PE=1 SV=1	8	10.2117	10.4839	10.3002	9.88972	10.4938	10.7104	10.2565	8.91477	9.77786	10.2863	9.76411	9.39965	10.1898	9.36205	9.82647	10.1328		0.986804	1.01311	0.995352	0.955686	1.01406	1.03499	0.991135	0.861473	0.944877	0.994009	0.943549	0.908329	0.984681	0.904696	0.949574	0.979173			1.01817	1	-0.0829247		1.49668	0.702986	-0.0859304		0.0223968
748	sp|P57076|CF298_HUMAN	P57076	CFAP298	Cilia- and flagella-associated protein 298 OS=Homo sapiens OX=9606 GN=CFAP298 PE=1 SV=1	4	9.59076	9.85634	10.0968	9.59366	11.1592	8.62953	11.607	10.1044	9.42345	8.86338	9.90343	9.12531	10.2524	9.93966	10.9543	10.9004		0.976553	1.00359	1.02807	0.976848	1.13625	0.878678	1.18185	1.02886	0.959517	0.902489	1.00839	0.929159	1.04392	1.01208	1.11539	1.10991			0.0826681	1	0.0185773		0.347275	0.764126	0.0561783		0.181375
749	sp|Q96G28|CFA36_HUMAN	Q96G28	CFAP36	Cilia- and flagella-associated protein 36 OS=Homo sapiens OX=9606 GN=CFAP36 PE=1 SV=2	4	9.82556	10.5532	10.2881	9.58504	9.61457	9.79488	11.2659	10.2704	8.70929	10.5775	9.39767	10.0349	10.3748	9.98824	10.01	9.70995		0.988133	1.06131	1.03465	0.963944	0.966915	0.985048	1.13298	1.03287	0.875873	1.06375	0.945102	1.00919	1.04337	1.00449	1.00668	0.976506			0.0322129	1	0.00664596		0.0984983	0.961454	0.00787212		0.00599513
750	sp|Q9UEE9|CFDP1_HUMAN	Q9UEE9	CFDP1	Craniofacial development protein 1 OS=Homo sapiens OX=9606 GN=CFDP1 PE=1 SV=1	6	10.3705	10.5255	10.1705	9.90884	9.64599	10.4676	11.2796	9.91717	9.19812	10.3222	9.62967	9.73422	9.74047	9.31994	8.94325	10.8265		1.01857	1.03379	0.998922	0.973222	0.947406	1.0281	1.10786	0.97404	0.903417	1.01382	0.945802	0.956071	0.956685	0.915381	0.878384	1.06335			0.149832	1	-0.0216837		0.702612	0.725213	-0.0745284		0.335763
751	sp|P23528|COF1_HUMAN	P23528	CFL1	Cofilin-1 OS=Homo sapiens OX=9606 GN=CFL1 PE=1 SV=3	4	8.89096	14.3764	10.719	9.92306	8.62391	10.5601	9.76936	9.49476	9.38868	9.33382	9.03553	8.98419	9.91864	10.0969	10.3558	10.5288		0.845503	1.36716	1.01935	0.943653	0.820108	1.00424	0.929036	0.902922	0.892834	0.887617	0.859251	0.854369	0.943232	0.960183	0.984804	1.00126			0.597315	1	-0.14334		0.206914	0.771115	-0.0611784		0.889373
752	sp|Q9Y281|COF2_HUMAN	Q9Y281	CFL2	Cofilin-2 OS=Homo sapiens OX=9606 GN=CFL2 PE=1 SV=1	15	10.5963	10.0088	9.70057	10.2887	10.4694	10.0993	10.1686	10.5387	9.69206	10.0007	9.50075	9.60737	9.84032	10.1768	9.46304	9.84851		1.03948	0.981851	0.95161	1.0093	1.02703	0.990721	0.997519	1.03383	0.950774	0.981056	0.932008	0.942467	0.965319	0.998328	0.928308	0.966123			0.457585	1	-0.0338226		1.27615	0.730902	-0.0628396		0.38626
753	sp|Q9UFW8|CGBP1_HUMAN	Q9UFW8	CGGBP1	CGG triplet repeat-binding protein 1 OS=Homo sapiens OX=9606 GN=CGGBP1 PE=1 SV=2	5	9.77938	9.55539	10.5895	10.1751	10.342	10.516	9.17819	9.57262	9.77291	9.98737	10.5684	9.93254	9.7171	10.0104	9.96479	10.3383		0.962579	0.940532	1.04232	1.00153	1.01796	1.03508	0.903404	0.942228	0.961942	0.983051	1.04024	0.977654	0.956448	0.985316	0.980829	1.0176			0.67448	1	-0.0531436		0.504628	0.858339	-0.0274681		0.29731
754	sp|Q9P2M7|CING_HUMAN	Q9P2M7	CGN	Cingulin OS=Homo sapiens OX=9606 GN=CGN PE=1 SV=3	2	8.77649	9.39678	9.74753	10.4886	9.60385	9.67386	10.3526	10.2559	10.2942	10.0738	10.4007	11.0061	9.64621	10.5469	9.42933	10.3072		0.912838	0.977354	1.01384	1.09091	0.998891	1.00617	1.07677	1.06671	1.07069	1.04777	1.08178	1.14474	1.0033	1.09697	0.98074	1.07205			1.56472	1	0.0949012		0.793885	0.720573	0.0788323		0.146219
755	sp|Q9BUX1|CHAC1_HUMAN	Q9BUX1	CHAC1	Glutathione-specific gamma-glutamylcyclotransferase 1 OS=Homo sapiens OX=9606 GN=CHAC1 PE=1 SV=3	1	10.1023	8.66178	9.85692	9.84405	9.86275	11.7901	10.4111	10.5695	11.0871	8.27352	9.50554	10.2406	9.20874	9.92291	10.0313	10.6317		1.00825	0.864479	0.983759	0.982474	0.984341	1.17669	1.03907	1.05488	1.10653	0.82573	0.94869	1.02205	0.919068	0.990345	1.00116	1.06109			0.0445424	1	-0.0117911		0.00938326	0.990629	-0.00179869		0.0421638
756	sp|Q8WUX2|CHAC2_HUMAN	Q8WUX2	CHAC2	Glutathione-specific gamma-glutamylcyclotransferase 2 OS=Homo sapiens OX=9606 GN=CHAC2 PE=1 SV=1	3	8.52084	9.43577	11.2613	11.4612	8.99148	9.92897	9.5918	11.4302	10.4813	9.20619	11.0835	9.8906	10.5905	9.11477	9.68163	9.32999		0.857809	0.949917	1.1337	1.15382	0.905189	0.999568	0.965625	1.1507	1.05517	0.926805	1.11579	0.995705	1.06617	0.917601	0.974668	0.939268			0.292762	1	0.0613738		0.143529	0.874854	-0.0286226		0.624462
757	sp|Q13111|CAF1A_HUMAN	Q13111	CHAF1A	Chromatin assembly factor 1 subunit A OS=Homo sapiens OX=9606 GN=CHAF1A PE=1 SV=3	3	10.0606	9.0931	8.63553	9.95729	10.0199	9.56937	10.0829	11.51	10.6749	8.78974	10.1832	10.6242	9.40946	10.6742	9.82275	10.8929		1.05281	0.951564	0.903681	1.042	1.04855	1.0014	1.05514	1.20449	1.11709	0.919819	1.06564	1.11179	0.98467	1.11702	1.02792	1.13991			0.617626	1	0.0947131		1.00882	0.706424	0.101782		0.0324405
758	sp|Q13112|CAF1B_HUMAN	Q13112	CHAF1B	Chromatin assembly factor 1 subunit B OS=Homo sapiens OX=9606 GN=CHAF1B PE=1 SV=1	6	10.5598	9.72432	10.0537	9.29998	9.88414	9.77304	10.5096	9.93599	9.36923	10.2422	9.41426	10.1594	10.2123	10.2105	10.3218	10.3296		1.06854	0.983993	1.01733	0.941055	1.00017	0.988923	1.06346	1.00541	0.948062	1.0364	0.952619	1.02802	1.03337	1.03319	1.04445	1.04525			0.0130927	1	-0.00163881		0.900433	0.765689	0.0489541		0.684055
759	sp|Q96JM3|CHAP1_HUMAN	Q96JM3	CHAMP1	Chromosome alignment-maintaining phosphoprotein 1 OS=Homo sapiens OX=9606 GN=CHAMP1 PE=1 SV=2	6	9.82003	9.87808	10.281	9.79539	10.4197	8.97151	10.122	9.94271	10.0279	10.1233	9.74801	10.1644	10.2253	9.88903	10.0001	10.5917		0.99585	1.00174	1.0426	0.993351	1.05666	0.909801	1.02647	1.00829	1.01693	1.0266	0.988546	1.03077	1.03695	1.00285	1.01411	1.0741			0.208775	1	0.0177225		0.55261	0.787113	0.0420504		0.559965
760	sp|Q96BP2|CHCH1_HUMAN	Q96BP2	CHCHD1	Small ribosomal subunit protein mS37 OS=Homo sapiens OX=9606 GN=CHCHD1 PE=1 SV=1	4	10.1813	11.0493	10.4435	9.76102	9.68722	8.96044	10.7484	9.8939	9.23327	10.9924	10.8209	9.63983	9.34353	9.4811	10.1694	9.5945		1.01673	1.1034	1.04291	0.974757	0.967387	0.894809	1.07336	0.988026	0.922055	1.09773	1.08059	0.962655	0.933066	0.946804	1.01554	0.958128			0.277166	1	0.0429715		0.527509	0.761778	-0.0558323		0.961118
761	sp|Q8WYQ3|CHC10_HUMAN	Q8WYQ3	CHCHD10	Coiled-coil-helix-coiled-coil-helix domain-containing protein 10, mitochondrial OS=Homo sapiens OX=9606 GN=CHCHD10 PE=1 SV=1	1	7.35188	11.5939	9.67187	12.8711	8.33271	6.37887	10.7611	9.3498	8.96483	8.66173	13.519	12.311	10.7308	10.8954	7.9861	10.62		0.784894	1.23777	1.03258	1.37413	0.889609	0.681015	1.14887	0.998194	0.957094	0.924735	1.4433	1.31433	1.14563	1.1632	0.852604	1.1338			0.333438	1	0.150558		0.468436	0.729106	0.19097		0.096469
762	sp|Q5T1J5|CHCH9_HUMAN	Q5T1J5	CHCHD2P9	Putative coiled-coil-helix-coiled-coil-helix domain-containing protein CHCHD2P9, mitochondrial OS=Homo sapiens OX=9606 GN=CHCHD2P9 PE=5 SV=1	1	9.8636	13.8861	10.4434	10.2001	9.86824	9.73231	8.08211	9.086	11.628	10.5479	10.4453	7.61173	10.33	9.2394	9.53235	9.50341		0.924803	1.30195	0.979162	0.95635	0.925239	0.912493	0.757772	0.851896	1.09023	0.988966	0.979344	0.71367	0.968536	0.866279	0.893746	0.891033			0.362264	1	-0.101657		1.00356	0.691161	-0.206119		0.392699
763	sp|Q9NX63|MIC19_HUMAN	Q9NX63	CHCHD3	MICOS complex subunit MIC19 OS=Homo sapiens OX=9606 GN=CHCHD3 PE=1 SV=1	1	10.9071	9.15296	10.8678	10.3241	9.74174	10.4956	9.79803	9.45619	9.51996	11.2671	8.35703	9.48347	9.63206	10.404	9.09989	11.493		1.06429	0.893126	1.06046	1.00741	0.950579	1.02414	0.956071	0.922715	0.928938	1.09942	0.815462	0.925377	0.939876	1.0152	0.887948	1.12146			0.520159	1	-0.0891217		0.218711	0.828152	-0.0386596		0.221053
764	sp|Q9BRQ6|MIC25_HUMAN	Q9BRQ6	CHCHD6	MICOS complex subunit MIC25 OS=Homo sapiens OX=9606 GN=CHCHD6 PE=1 SV=1	1	11.9715	12.6747	6.46968	6.19489	12.1592	13.9373	11.203	9.31808	10.3492	5.92465	10.9103	8.08034	7.80514	11.7678	11.9401	9.29412		1.13282	1.19936	0.612202	0.5862	1.15058	1.31884	1.06009	0.881735	0.979309	0.560627	1.0324	0.764613	0.738571	1.11354	1.12984	0.879468			0.162095	1	-0.113772		0.0987806	0.796165	-0.0675279		0.0786412
765	sp|Q86WJ1|CHD1L_HUMAN	Q86WJ1	CHD1L	Chromodomain-helicase-DNA-binding protein 1-like OS=Homo sapiens OX=9606 GN=CHD1L PE=1 SV=3	8	9.86854	9.69033	9.97616	10.1897	9.64367	9.99237	9.85949	9.63369	10.9804	9.57581	9.80437	10.077	10.5725	9.73734	10.1223	10.2763		0.99748	0.979468	1.00836	1.02994	0.974751	1.01	0.996566	0.973743	1.10987	0.967892	0.990994	1.01855	1.06864	0.984219	1.02313	1.0387			0.0627642	1	0.00671116		0.774824	0.828318	0.0333893		0.267002
766	sp|Q12873|CHD3_HUMAN	Q12873	CHD3	Chromodomain-helicase-DNA-binding protein 3 OS=Homo sapiens OX=9606 GN=CHD3 PE=1 SV=3	6	9.84609	9.44559	9.53971	10.3721	9.52389	9.85985	9.55257	10.3867	10.8036	9.02034	10.0299	10.6564	10.0764	10.5124	10.862	9.51242		1.00835	0.967336	0.976975	1.06222	0.975354	1.00976	0.978291	1.06371	1.10641	0.923785	1.02718	1.09134	1.03193	1.07659	1.11239	0.97418			0.185714	1	0.0233426		1.03756	0.722416	0.0752171		0.413252
767	sp|Q14839|CHD4_HUMAN	Q14839	CHD4	Chromodomain-helicase-DNA-binding protein 4 OS=Homo sapiens OX=9606 GN=CHD4 PE=1 SV=2	11	9.69942	9.19037	9.87921	10.3237	9.72084	8.74578	9.8188	9.88947	11.1531	9.39856	10.508	10.5176	10.5394	10.4012	10.4664	9.74807		1.01107	0.958006	1.02981	1.07615	1.0133	0.911662	1.02351	1.03088	1.1626	0.979708	1.09535	1.09636	1.09863	1.08423	1.09102	1.01614			0.739396	1	0.0784107		1.59139	0.72502	0.104508		0.220869
768	sp|Q8TDI0|CHD5_HUMAN	Q8TDI0	CHD5	Chromodomain-helicase-DNA-binding protein 5 OS=Homo sapiens OX=9606 GN=CHD5 PE=1 SV=1	5	9.29475	10.686	9.42995	9.3793	9.31036	12.2086	10.1033	10.0668	9.48684	9.52487	9.49182	9.97292	9.3621	10.655	10.6594	10.368		0.924713	1.06313	0.938163	0.933125	0.926266	1.21461	1.00516	1.00152	0.943824	0.947607	0.944319	0.992182	0.931413	1.06004	1.06048	1.03149			0.243672	1	-0.0419826		0.116065	0.904888	0.0234205		0.778099
769	sp|Q8TD26|CHD6_HUMAN	Q8TD26	CHD6	Chromodomain-helicase-DNA-binding protein 6 OS=Homo sapiens OX=9606 GN=CHD6 PE=1 SV=4	2	10.7254	8.97282	9.71873	9.04267	9.40712	9.00186	10.6138	10.1982	11.4173	8.95998	9.64717	8.96813	11.3119	11.2585	10.6324	10.1239		1.1316	0.946689	1.02539	0.954059	0.992511	0.949753	1.11982	1.07597	1.2046	0.945335	1.01784	0.946194	1.19348	1.18784	1.12179	1.06814			0.648919	1	0.0963772		0.93704	0.728434	0.135567		0.177112
770	sp|Q9P2D1|CHD7_HUMAN	Q9P2D1	CHD7	Chromodomain-helicase-DNA-binding protein 7 OS=Homo sapiens OX=9606 GN=CHD7 PE=1 SV=3	1	8.32609	10.8515	11.551	9.35376	11.1519	9.47343	9.80828	10.4348	10.4352	9.39504	11.1125	10.5978	10.1832	8.28369	11.1019	7.93996		0.822903	1.0725	1.14163	0.924472	1.10219	0.9363	0.969395	1.03132	1.03136	0.928553	1.0983	1.04742	1.00645	0.818713	1.09725	0.78474			0.0906587	1	0.0210789		0.276692	0.734669	-0.0804406		0.428114
771	sp|Q9HCK8|CHD8_HUMAN	Q9HCK8	CHD8	Chromodomain-helicase-DNA-binding protein 8 OS=Homo sapiens OX=9606 GN=CHD8 PE=1 SV=5	4	9.83034	8.6691	9.21507	10.9264	10.2667	9.26193	8.89537	10.1984	11.0978	9.51111	10.6367	11.2602	10.1352	9.75718	9.90607	10.4324		1.01397	0.89419	0.950504	1.12702	1.05898	0.955338	0.917528	1.05193	1.1447	0.98104	1.09714	1.16145	1.04541	1.00642	1.02178	1.07607			0.297726	1	0.0512849		0.746399	0.71325	0.0851472		0.203397
772	sp|O14757|CHK1_HUMAN	O14757	CHEK1	Serine/threonine-protein kinase Chk1 OS=Homo sapiens OX=9606 GN=CHEK1 PE=1 SV=2	6	10.5219	9.23345	10.3231	9.81197	9.29959	9.3399	9.70326	9.65709	10.7853	9.92611	9.58719	10.3863	9.91532	10.048	10.4345	11.027		1.07861	0.946537	1.05824	1.00584	0.953317	0.95745	0.994699	0.989965	1.10562	1.01754	0.9828	1.06472	1.01644	1.03004	1.06966	1.1304			0.211362	1	0.0235689		1.1222	0.716369	0.0838027		0.728787
773	sp|O96017|CHK2_HUMAN	O96017	CHEK2	Serine/threonine-protein kinase Chk2 OS=Homo sapiens OX=9606 GN=CHEK2 PE=1 SV=1	1	10.4759	10.3283	8.40079	7.46784	8.36922	9.98966	11.003	10.9557	10.187	9.43347	7.91603	9.51606	11.6137	12.9534	10.901	10.4889		1.14217	1.12607	0.915922	0.814205	0.91248	1.08915	1.19964	1.19448	1.11067	1.02851	0.863069	1.03752	1.26622	1.41228	1.18852	1.14359			0.393899	1	0.108293		1.39709	0.7566	0.274115		0.709011
774	sp|Q8IWX8|CHERP_HUMAN	Q8IWX8	CHERP	Calcium homeostasis endoplasmic reticulum protein OS=Homo sapiens OX=9606 GN=CHERP PE=1 SV=3	13	10.2907	10.0057	10.2679	10.5887	9.94232	9.24714	9.14088	9.95626	10.4942	10.0253	10.5196	9.89874	9.80265	10.7574	9.68518	9.37742		1.02323	0.994888	1.02097	1.05286	0.98859	0.919467	0.908901	0.989975	1.04346	0.996839	1.04599	0.984256	0.974702	1.06963	0.963022	0.93242			0.0616983	1	-0.00777384		0.257604	0.870902	-0.0266134		0.14752
775	sp|Q96EP1|CHFR_HUMAN	Q96EP1	CHFR	E3 ubiquitin-protein ligase CHFR OS=Homo sapiens OX=9606 GN=CHFR PE=1 SV=2	1	9.18194	10.8062	9.67116	7.81816	9.23416	12.0169	10.0788	8.47435	10.0715	11.0135	9.26854	9.14467	11.194	11.0311	12.5338	8.46115		0.938073	1.10402	0.988055	0.798743	0.943409	1.2277	1.0297	0.865782	1.02896	1.12519	0.946921	0.934266	1.14364	1.12699	1.28052	0.864433			0.0113212	0.999004	0.00365006		0.283703	0.72542	0.091808		0.305058
776	sp|Q9BWS9|CHID1_HUMAN	Q9BWS9	CHID1	Chitinase domain-containing protein 1 OS=Homo sapiens OX=9606 GN=CHID1 PE=1 SV=1	3	10.109	9.19212	10.3729	9.35016	8.40827	10.4436	10.7678	9.84068	9.97453	10.9362	9.91109	11.2634	9.64276	9.98048	9.94303	9.86402		1.048	0.952946	1.07536	0.96933	0.871684	1.08268	1.11629	1.02018	1.03406	1.13375	1.02748	1.16768	0.999664	1.03468	1.03079	1.0226			0.822637	1	0.0925453		0.545412	0.732125	0.0696355		0.18056
777	sp|P35790|CHKA_HUMAN	P35790	CHKA	Choline kinase alpha OS=Homo sapiens OX=9606 GN=CHKA PE=1 SV=3	2	9.41444	10.1924	9.40008	9.3842	8.89434	11.3554	10.5191	9.87632	11.9272	11.7993	9.87726	7.43005	9.55801	10.7792	10.0415	9.5511		0.963264	1.04287	0.961794	0.960169	0.910048	1.16186	1.07628	1.01052	1.22036	1.20728	1.01062	0.760225	0.977953	1.10291	1.02742	0.977246			0.945614	1	0.140808		0.209704	0.775913	-0.0557533		0.921649
778	sp|P24386|RAE1_HUMAN	P24386	CHM	Rab proteins geranylgeranyltransferase component A 1 OS=Homo sapiens OX=9606 GN=CHM PE=1 SV=3	4	9.59458	9.64782	10.9452	9.6514	9.90754	9.49631	10.5984	9.57625	10.3237	9.85242	9.15705	9.97376	10.5554	10.0707	10.2323	10.4171		0.97172	0.977112	1.10851	0.977474	1.00342	0.961767	1.07339	0.969863	1.04556	0.997834	0.927407	1.01012	1.06903	1.01994	1.03631	1.05503			0.00615937	1	0.000889683		0.762788	0.764794	0.0510508		0.549498
779	sp|P26374|RAE2_HUMAN	P26374	CHML	Rab proteins geranylgeranyltransferase component A 2 OS=Homo sapiens OX=9606 GN=CHML PE=1 SV=2	8	10.139	9.74975	9.52781	10.2362	10.0312	9.02957	10.2443	10.2605	9.79118	9.85842	10.0019	10.2569	10.1935	10.2577	9.97289	10.4492		1.03612	0.996337	0.973657	1.04604	1.0251	0.922741	1.04687	1.04853	1.00057	1.00744	1.0221	1.04817	1.04169	1.04824	1.01914	1.06781			0.491962	1	0.0338975		1.02505	0.740413	0.0603863		0.744071
780	tr|F5H875|F5H875_HUMAN	F5H875	CHMP1A	Isoform of Q9HD42, Charged multivesicular body protein 1a OS=Homo sapiens OX=9606 GN=CHMP1A PE=1 SV=3	10	10.2135	9.81813	9.89448	10.2192	10.8758	10.5163	10.0055	9.42386	10.3933	10.2392	9.68201	9.26508	10.2806	9.76711	9.62962	9.77633		0.995837	0.957284	0.964728	0.996385	1.06041	1.02536	0.97555	0.918843	1.01336	0.998339	0.944012	0.903361	1.00238	0.95231	0.938904	0.953209			0.673045	1	-0.046883		1.31694	0.710648	-0.0781623		0.375965
781	sp|Q7LBR1|CHM1B_HUMAN	Q7LBR1	CHMP1B	Charged multivesicular body protein 1b OS=Homo sapiens OX=9606 GN=CHMP1B PE=1 SV=1	5	10.0235	9.29125	11.0151	9.95152	10.3272	10.3487	10.207	9.71086	10.7831	10.4823	9.57773	9.87378	9.65074	9.4384	10.6506	8.6682		0.986611	0.914533	1.08421	0.979523	1.0165	1.01862	1.00467	0.955835	1.06137	1.03176	0.942731	0.971871	0.949917	0.929016	1.04834	0.853206			0.0274099	0.999706	-0.00353646		0.696675	0.720608	-0.0788904		0.633432
782	sp|O43633|CHM2A_HUMAN	O43633	CHMP2A	Charged multivesicular body protein 2a OS=Homo sapiens OX=9606 GN=CHMP2A PE=1 SV=1	5	10.2727	10.5582	10.3974	10.3164	10.6578	8.72352	10.611	9.92316	10.0594	11.1774	10.3825	8.90197	9.82669	10.4614	10.0049	7.72553		1.01166	1.03977	1.02394	1.01596	1.04958	0.859092	1.04497	0.977233	0.990652	1.10075	1.02247	0.876665	0.967732	1.03023	0.985286	0.760809			0.291928	1	0.0377423		0.658715	0.725926	-0.123068		0.950829
783	sp|Q9UQN3|CHM2B_HUMAN	Q9UQN3	CHMP2B	Charged multivesicular body protein 2b OS=Homo sapiens OX=9606 GN=CHMP2B PE=1 SV=1	10	9.87427	9.4607	10.1457	9.61445	10.0738	10.2436	10.2106	10.6259	10.1837	10.5174	9.55931	9.06317	10.0638	10.5059	10.0201	9.8375		0.99719	0.955425	1.0246	0.970951	1.01734	1.03449	1.03116	1.0731	1.02844	1.06214	0.965383	0.915278	1.01633	1.06098	1.01192	0.993477			0.623393	1	0.0422024		0.0511458	0.972467	-0.00594769		0.480157
784	sp|Q9Y3E7|CHMP3_HUMAN	Q9Y3E7	CHMP3	Charged multivesicular body protein 3 OS=Homo sapiens OX=9606 GN=CHMP3 PE=1 SV=3	3	10.4231	12.0952	9.36745	10.2719	9.5234	9.22311	10.2982	10.5926	10.6761	9.74888	10.0812	9.10154	8.77563	9.56775	10.7174	9.53658		1.02684	1.19156	0.92284	1.01194	0.938203	0.908619	1.01454	1.04354	1.05176	0.960416	0.993151	0.896643	0.864536	0.942572	1.05583	0.939502			0.114405	1	0.0207843		0.543685	0.712757	-0.0908366		1.05037
785	sp|Q9BY43|CHM4A_HUMAN	Q9BY43	CHMP4A	Charged multivesicular body protein 4a OS=Homo sapiens OX=9606 GN=CHMP4A PE=1 SV=3	7	10.3558	9.79252	9.93803	9.92457	10.0941	10.3561	10.0471	9.59484	10.2099	9.94891	9.7527	9.53531	10.7302	9.91369	9.8629	9.9433		1.02768	0.971782	0.986223	0.984887	1.00171	1.02771	0.997047	0.952166	1.01321	0.987303	0.967832	0.946258	1.06483	0.983807	0.978767	0.986746			0.608805	1	-0.0269279		0.202808	0.923689	-0.0165236		0.116235
786	sp|Q9H444|CHM4B_HUMAN	Q9H444	CHMP4B	Charged multivesicular body protein 4b OS=Homo sapiens OX=9606 GN=CHMP4B PE=1 SV=1	10	10.0237	10.1625	10.3715	9.47211	9.45846	9.59392	9.74024	10.1207	9.17605	10.4356	9.97797	10.4846	9.45285	9.51246	10.8981	11.1192		1.01794	1.03204	1.05326	0.961925	0.960539	0.974295	0.989155	1.0278	0.931859	1.05977	1.0133	1.06474	0.959969	0.966022	1.10674	1.12919			0.025844	0.998673	0.00297806		0.476945	0.762766	0.0573141		0.423161
787	sp|Q96CF2|CHM4C_HUMAN	Q96CF2	CHMP4C	Charged multivesicular body protein 4c OS=Homo sapiens OX=9606 GN=CHMP4C PE=1 SV=1	1	10.8131	10.015	9.04614	12.2757	10.5567	10.101	10.2222	10.3679	9.18491	9.90862	10.3623	10.5106	9.76592	8.95844	9.09926	8.81235		1.03297	0.956729	0.864177	1.1727	1.00848	0.964946	0.976526	0.990441	0.877433	0.946569	0.989905	1.00407	0.932937	0.855799	0.869252	0.841843			0.423267	1	-0.0628691		1.14502	0.717508	-0.152		0.818723
788	sp|Q9NZZ3|CHMP5_HUMAN	Q9NZZ3	CHMP5	Charged multivesicular body protein 5 OS=Homo sapiens OX=9606 GN=CHMP5 PE=1 SV=1	7	10.2478	9.58039	10.437	10.9291	10.6889	8.42594	10.3721	10.5047	11.202	10.4529	10.1037	9.22611	8.78879	10.4901	9.70863	8.8419		1.01953	0.953129	1.03835	1.08731	1.06341	0.838276	1.03189	1.04509	1.11446	1.03993	1.00519	0.917882	0.874375	1.04363	0.965887	0.879658			0.519854	1	0.0682691		0.657853	0.703354	-0.0970832		1.64609
789	sp|Q8WUX9|CHMP7_HUMAN	Q8WUX9	CHMP7	Charged multivesicular body protein 7 OS=Homo sapiens OX=9606 GN=CHMP7 PE=1 SV=1	4	9.81784	9.70106	10.1648	9.54036	10.6943	10.5993	9.69955	10.5017	9.73577	12.0135	9.42572	9.42551	9.1277	9.75338	9.97188	9.8276		0.973386	0.961807	1.00779	0.945875	1.06028	1.05086	0.961658	1.04119	0.965249	1.19108	0.934509	0.934489	0.904962	0.966995	0.988658	0.974354			0.10226	1	0.0195039		1.08159	0.721814	-0.0717624		0.623153
790	sp|P15882|CHIN_HUMAN	P15882	CHN1	N-chimaerin OS=Homo sapiens OX=9606 GN=CHN1 PE=1 SV=3	1	9.53879	9.71612	11.4666	12.6164	9.66457	9.7392	10.5164	9.58688	10.4846	9.77294	9.97431	10.4934	10.815	8.90933	8.89362	7.81181		0.912197	0.929155	1.09655	1.20651	0.924225	0.931362	1.00568	0.916796	1.00265	0.934589	0.953845	1.00349	1.03425	0.852002	0.850499	0.747046			0.298814	1	-0.0502389		0.770534	0.724972	-0.162142		0.5729
791	sp|Q9UHD1|CHRD1_HUMAN	Q9UHD1	CHORDC1	Cysteine and histidine-rich domain-containing protein 1 OS=Homo sapiens OX=9606 GN=CHORDC1 PE=1 SV=2	15	10.3806	9.5094	9.83524	9.90678	10.357	9.91282	10.2593	10.0481	9.9332	10.2488	9.95427	10.057	10.2289	9.79344	9.87674	9.69824		1.03976	0.952498	0.985135	0.992301	1.0374	0.992906	1.02761	1.00646	0.994947	1.02656	0.997057	1.00735	1.02456	0.980948	0.989292	0.971412			0.232144	1	0.0127138		0.197313	0.94389	-0.0115271		0.729662
792	sp|Q99653|CHP1_HUMAN	Q99653	CHP1	Calcineurin B homologous protein 1 OS=Homo sapiens OX=9606 GN=CHP1 PE=1 SV=3	2	10.5357	8.43069	11.5296	9.50428	8.26651	11.8464	9.34417	8.64106	9.21376	10.7744	12.3606	9.10193	8.34901	9.36104	11.3738	11.367		1.05159	0.841481	1.15079	0.948639	0.825095	1.18241	0.932658	0.862479	0.919641	1.07541	1.23373	0.908479	0.833329	0.934341	1.13524	1.13456			0.0159704	1	0.00593523		0.047454	0.938531	-0.0169063		0.0636274
793	sp|Q9NRG0|CHRC1_HUMAN	Q9NRG0	CHRAC1	Chromatin accessibility complex protein 1 OS=Homo sapiens OX=9606 GN=CHRAC1 PE=1 SV=1	1	10.6248	11.1487	9.99675	8.81374	9.55336	10.631	9.48884	9.31468	11.1667	11.8797	7.89576	9.76704	11.9257	11.529	7.72403	8.54016		1.04905	1.10078	0.987034	0.870229	0.943256	1.04965	0.936885	0.91969	1.10255	1.17295	0.779592	0.964354	1.17749	1.13832	0.762636	0.843217			0.123955	1	-0.0391841		0.153043	0.795288	-0.0532751		0.0304538
794	sp|Q9Y3Y2|CHTOP_HUMAN	Q9Y3Y2	CHTOP	Chromatin target of PRMT1 protein OS=Homo sapiens OX=9606 GN=CHTOP PE=1 SV=2	4	9.43868	8.63508	9.57865	10.1834	9.14122	9.17457	8.33139	9.01749	10.7168	10.1207	11.0112	11.977	11.1823	10.8393	10.6623	9.98984		1.00856	0.922689	1.02351	1.08813	0.976772	0.980336	0.890239	0.963551	1.14513	1.08143	1.17658	1.27979	1.19486	1.15822	1.13931	1.06745			0.329686	1	0.0632539		2.54384	0.766026	0.218939		0.924369
795	sp|O15111|IKKA_HUMAN	O15111	CHUK	Inhibitor of nuclear factor kappa-B kinase subunit alpha OS=Homo sapiens OX=9606 GN=CHUK PE=1 SV=2	1	10.2816	10.8786	9.50977	9.92173	10.4088	8.79846	9.57837	9.28606	11.3752	9.15762	9.58937	11.4384	10.321	10.3349	10.5548	8.56548		1.03161	1.09152	0.954174	0.995508	1.04438	0.882803	0.961057	0.931727	1.14134	0.91884	0.962161	1.14768	1.03557	1.03696	1.05902	0.859427			0.150532	1	-0.0288447		0.150824	0.859865	0.0322042		0.294774
796	sp|Q8WUH1|CHUR_HUMAN	Q8WUH1	CHURC1	Protein Churchill OS=Homo sapiens OX=9606 GN=CHURC1 PE=1 SV=3	2	10.5686	9.70158	10.4339	8.54698	10.4306	10.5646	10.5484	8.55733	8.80431	11.9366	9.95561	11.2536	9.35442	9.97663	9.68852	9.67834		1.05254	0.966192	1.03912	0.851205	1.03879	1.05214	1.05053	0.852236	0.876832	1.18878	0.991491	1.12076	0.931619	0.993586	0.964892	0.963878			0.0754016	1	-0.0212389		0.0557315	0.952876	-0.0105213		0.0376764
797	sp|O76071|CIAO1_HUMAN	O76071	CIAO1	Probable cytosolic iron-sulfur protein assembly protein CIAO1 OS=Homo sapiens OX=9606 GN=CIAO1 PE=1 SV=1	5	10.1586	10.3446	8.68999	10.0821	10.2346	9.96609	9.76081	9.88203	9.97186	10.1169	9.74339	10.4845	9.90506	10.7322	10.1081	9.8192		1.02481	1.04357	0.876656	1.01709	1.03248	1.00539	0.984682	0.99691	1.00597	1.0206	0.982924	1.05769	0.999233	1.08267	1.01972	0.990572			0.0255694	0.999376	-0.00318886		0.3698	0.806372	0.0399476		0.799803
798	sp|Q9H5X1|CIA2A_HUMAN	Q9H5X1	CIAO2A	Cytosolic iron-sulfur assembly component 2A OS=Homo sapiens OX=9606 GN=CIAO2A PE=1 SV=1	1	11.4246	10.9776	9.27659	10.1197	10.3819	10.6613	10.179	9.6422	9.93884	11.228	9.42503	9.23747	9.6834	9.4986	9.66855	8.65726		1.09079	1.04812	0.885711	0.966211	0.991241	1.01792	0.971867	0.920618	0.94894	1.07202	0.899883	0.881975	0.924552	0.906907	0.923133	0.826578			0.405319	1	-0.0574235		1.80727	0.687571	-0.166293		1.08345
799	sp|Q9Y3D0|CIA2B_HUMAN	Q9Y3D0	CIAO2B	Cytosolic iron-sulfur assembly component 2B OS=Homo sapiens OX=9606 GN=CIAO2B PE=1 SV=1	3	9.77062	10.6661	9.99797	10.3984	9.92858	10.8468	9.3751	9.16365	9.55823	9.70616	10.062	9.80449	10.0859	10.8356	9.66262	10.1378		0.951552	1.03877	0.973693	1.0127	0.966936	1.05636	0.913033	0.89244	0.930868	0.945275	0.979934	0.954851	0.982252	1.05527	0.941034	0.987308			1.87986	1	-0.103696		0.296193	0.863929	-0.0274096		1.11278
800	sp|Q9H6Q4|CIAO3_HUMAN	Q9H6Q4	CIAO3	Cytosolic iron-sulfur assembly component 3 OS=Homo sapiens OX=9606 GN=CIAO3 PE=1 SV=1	3	9.87456	9.76391	11.6675	11.6155	9.70075	10.1593	10.3619	9.87696	10.1938	9.51527	9.50562	9.27217	9.20184	9.3101	10.0577	9.92306		0.943708	0.933133	1.11505	1.11009	0.927097	0.97092	0.990285	0.943937	0.974219	0.909371	0.908448	0.886137	0.879416	0.889763	0.961213	0.948343			0.756818	1	-0.0804715		1.37208	0.728214	-0.132091		0.673664
801	sp|Q6FI81|CPIN1_HUMAN	Q6FI81	CIAPIN1	Anamorsin OS=Homo sapiens OX=9606 GN=CIAPIN1 PE=1 SV=2	6	10.5101	9.55428	9.57365	9.86567	9.50946	10.8606	9.90831	10.0562	10.3109	10.3116	10.0937	10.0782	10.1523	10.494	9.20368	9.5173		1.05323	0.957443	0.959383	0.988648	0.952951	1.08835	0.99292	1.00774	1.03327	1.03333	1.0115	1.00994	1.01737	1.05161	0.922309	0.953736			0.252288	1	0.0213864		0.13783	0.924198	-0.0170104		0.471568
802	sp|Q96RK0|CIC_HUMAN	Q96RK0	CIC	Protein capicua homolog OS=Homo sapiens OX=9606 GN=CIC PE=1 SV=3	1	10.2199	10.5749	10.7131	8.94898	9.8932	9.80019	8.766	9.75726	11.0587	9.75844	8.54676	11.1093	10.1613	11.3212	9.04097	10.3297		1.01944	1.05485	1.06863	0.892662	0.986848	0.97757	0.874409	0.973288	1.10311	0.973406	0.85254	1.10816	1.01359	1.12929	0.901838	1.03039			0.410899	1	-0.0724452		0.270879	0.78969	0.0456606		0.661365
803	sp|Q8TCG1|CIP2A_HUMAN	Q8TCG1	CIP2A	Protein CIP2A OS=Homo sapiens OX=9606 GN=CIP2A PE=1 SV=2	11	9.93094	9.573	10.8054	10.7255	9.96852	9.77147	10.2354	9.98876	9.68048	9.95647	9.39499	9.80541	10.1185	10.0588	10.2354	9.75097		0.980434	0.945096	1.06676	1.05887	0.984143	0.96469	1.0105	0.986142	0.955707	0.982954	0.927523	0.968041	0.998946	0.993061	1.01049	0.962667			0.60775	1	-0.0421597		0.329656	0.891028	-0.0224175		0.318732
804	sp|Q14011|CIRBP_HUMAN	Q14011	CIRBP	Cold-inducible RNA-binding protein OS=Homo sapiens OX=9606 GN=CIRBP PE=1 SV=1	5	9.77493	9.19708	11.2331	9.66618	10.1219	10.3305	9.80503	10.6615	10.1665	9.38337	10.2358	9.30917	9.79384	9.38579	10.5451	10.3901		0.972248	0.914773	1.11728	0.961431	1.00676	1.02751	0.975242	1.06043	1.01119	0.933302	1.01809	0.925921	0.974129	0.933542	1.04885	1.03344			0.013646	1	-0.00192771		0.212668	0.867262	-0.0278136		0.215515
805	sp|O14578-4|CTRO_HUMAN	O14578-4	CIT	Isoform of O14578, Isoform 4 of Citron Rho-interacting kinase OS=Homo sapiens OX=9606 GN=CIT	9	9.9537	9.82176	9.58544	10.4567	8.97767	10.4678	9.96137	9.56007	9.69161	9.91997	10.5861	10.2281	10.02	10.2466	9.91238	10.6108		1.00775	0.99439	0.970464	1.05867	0.90893	1.0598	1.00852	0.967894	0.981212	1.00433	1.07178	1.03553	1.01446	1.0374	1.00356	1.07427			0.0701856	1	0.00787558		0.569247	0.777536	0.0442128		0.585625
806	sp|Q9ULV3|CIZ1_HUMAN	Q9ULV3	CIZ1	Cip1-interacting zinc finger protein OS=Homo sapiens OX=9606 GN=CIZ1 PE=1 SV=2	1	8.73228	9.08396	11.3342	7.9948	12.6168	12.2899	8.23548	8.83345	9.42633	8.8597	11.0112	13.8861	7.58495	10.4089	10.7586	8.94328		0.844351	0.878356	1.09594	0.773042	1.21996	1.18835	0.796314	0.854134	0.911461	0.856672	1.0647	1.34269	0.733412	1.00647	1.04029	0.864754			0.510402	1	-0.144996		0.0282491	0.950479	-0.0149558		0.348627
807	sp|Q8WWK9|CKAP2_HUMAN	Q8WWK9	CKAP2	Cytoskeleton-associated protein 2 OS=Homo sapiens OX=9606 GN=CKAP2 PE=1 SV=1	3	9.27805	9.86667	10.229	9.84767	10.5317	9.23996	9.72735	10.221	10.316	10.5078	9.88145	9.61202	10.0242	8.87658	9.89613	11.9443		0.943641	1.00351	1.04036	1.00158	1.07114	0.939767	0.989338	1.03955	1.04921	1.06872	1.00501	0.977608	1.01953	0.902809	1.0065	1.21482			0.522724	1	0.0412767		0.120036	0.898961	0.0249035		0.0790767
808	sp|Q07065|CKAP4_HUMAN	Q07065	CKAP4	Cytoskeleton-associated protein 4 OS=Homo sapiens OX=9606 GN=CKAP4 PE=1 SV=2	1	9.67219	8.07549	11.1686	8.52063	8.05491	10.2495	8.00304	11.2911	10.3076	9.1321	11.5821	10.8135	11.8353	10.5128	9.17111	11.6101		1.04112	0.869246	1.20218	0.917162	0.867032	1.10326	0.861448	1.21537	1.10951	0.982981	1.2467	1.16397	1.27395	1.1316	0.98718	1.24971			0.39192	1	0.110175		1.21037	0.6985	0.216853		0.400321
809	sp|Q14008|CKAP5_HUMAN	Q14008	CKAP5	Cytoskeleton-associated protein 5 OS=Homo sapiens OX=9606 GN=CKAP5 PE=1 SV=3	10	9.84826	9.30843	9.55672	10.1057	10.0807	10.0821	9.6806	9.40293	10.727	10.0955	10.3293	9.92069	9.81772	10.6863	10.1762	10.1818		1.00182	0.946911	0.972168	1.02801	1.02547	1.02562	0.98477	0.956524	1.09121	1.02698	1.05076	1.00919	0.998719	1.08708	1.03518	1.03576			0.308964	1	0.0276683		0.758759	0.777655	0.0428835		0.144773
810	sp|P12277|KCRB_HUMAN	P12277	CKB	Creatine kinase B-type OS=Homo sapiens OX=9606 GN=CKB PE=1 SV=1	11	10.3836	9.95388	10.0392	9.94697	10.1233	10.7853	10.1973	9.79589	9.37301	9.86215	9.89999	9.83905	9.78927	10.1887	9.8466	9.97582		1.01746	0.975358	0.983714	0.974681	0.991958	1.05683	0.999212	0.959877	0.91844	0.96637	0.970078	0.964106	0.959228	0.998369	0.964846	0.977508			1.20748	1	-0.0575499		1.07705	0.775747	-0.043602		0.251848
811	sp|P12532|KCRU_HUMAN	P12532	CKMT1B	Creatine kinase U-type, mitochondrial OS=Homo sapiens OX=9606 GN=CKMT1B PE=1 SV=1	12	9.87546	10.2651	10.5718	10.2395	9.89714	9.89561	9.78971	10.5282	9.62014	9.77208	9.70824	9.83353	10.1082	10.0476	10.116	9.73165		0.975441	1.01392	1.04422	1.0114	0.977583	0.977431	0.966971	1.03991	0.950222	0.965229	0.958924	0.971299	0.998433	0.992446	0.9992	0.961236			0.651863	1	-0.0379057		0.668346	0.859764	-0.0265037		0.165845
812	sp|P61024|CKS1_HUMAN	P61024	CKS1B	Cyclin-dependent kinases regulatory subunit 1 OS=Homo sapiens OX=9606 GN=CKS1B PE=1 SV=1	1	9.31259	8.60923	10.7049	11.2044	10.2862	8.96556	10.9273	9.46087	10.6696	8.35364	9.42726	10.9154	11.9491	9.70557	9.89454	9.61387		0.945715	0.874287	1.08711	1.13783	1.04459	0.910474	1.1097	0.960773	1.08353	0.848332	0.95736	1.10848	1.21345	0.985623	1.00481	0.976311			0.0573821	1	-0.0146676		0.428252	0.728083	0.0782007		0.464927
813	sp|P33552|CKS2_HUMAN	P33552	CKS2	Cyclin-dependent kinases regulatory subunit 2 OS=Homo sapiens OX=9606 GN=CKS2 PE=1 SV=1	2	11.6473	9.90894	9.21439	9.76018	11.4705	9.26518	10.0023	10.926	9.50805	9.97955	10.93	10.8088	10.1226	8.18878	7.89693	10.3704		1.14065	0.97041	0.902391	0.955841	1.12334	0.907364	0.979552	1.07002	0.931149	0.977325	1.07041	1.05854	0.991335	0.80195	0.773368	1.0156			0.0456792	1	0.00961381		0.482937	0.706863	-0.117212		0.587953
814	sp|Q7Z460|CLAP1_HUMAN	Q7Z460	CLASP1	CLIP-associating protein 1 OS=Homo sapiens OX=9606 GN=CLASP1 PE=1 SV=1	3	9.7122	9.62268	9.74979	10.8598	9.25005	10.6631	9.62795	9.00355	10.7938	9.71553	9.35561	11.276	10.2529	10.1993	9.85198	10.0658		0.97353	0.964558	0.977298	1.08856	0.927206	1.06885	0.965086	0.902497	1.08195	0.973864	0.937787	1.13029	1.02773	1.02235	0.987542	1.00897			0.340777	1	-0.0438208		0.462925	0.775862	0.0466909		0.858033
815	tr|A0A804HJG7|A0A804HJG7_HUMAN	A0A804HJG7	CLASP2	Isoform of O75122, Cytoplasmic linker associated protein 2 OS=Homo sapiens OX=9606 GN=CLASP2 PE=1 SV=1	5	9.59813	9.40449	9.7282	9.76818	9.75512	9.72877	10.1505	9.19397	9.63297	9.80236	11.2702	10.3951	10.3376	10.3522	10.6385	10.2437		0.993203	0.973166	1.00666	1.0108	1.00945	1.00672	1.05036	0.951381	0.996808	1.01434	1.16623	1.07567	1.06973	1.07123	1.10086	1.06			0.388794	1	0.0445536		4.44883	0.726502	0.100733		0.506743
816	sp|Q8N2M8|CLASR_HUMAN	Q8N2M8	CLASRP	CLK4-associating serine/arginine rich protein OS=Homo sapiens OX=9606 GN=CLASRP PE=1 SV=5	1	11.5359	9.09995	9.77379	9.46394	10.1276	9.03584	8.27966	10.1036	11.1016	8.47947	9.3131	10.7671	12.147	9.77997	10.8896	10.1019		1.17241	0.924839	0.993322	0.961831	1.02928	0.918323	0.841472	1.02684	1.12827	0.861778	0.946501	1.09427	1.23451	0.99395	1.10672	1.02667			0.280965	1	-0.0639921		0.853326	0.723234	0.122658		1.04395
817	sp|Q2KHT3|CL16A_HUMAN	Q2KHT3	CLEC16A	Protein CLEC16A OS=Homo sapiens OX=9606 GN=CLEC16A PE=1 SV=2	6	10.2282	10.2768	9.49013	10.0649	10.8434	10.1945	9.97764	9.43329	9.17265	10.6182	10.1233	10.0517	10.0341	9.98131	9.17338	10.3364		1.00444	1.00922	0.93196	0.988406	1.06485	1.00113	0.979835	0.926378	0.900783	1.04274	0.994142	0.98711	0.985383	0.980196	0.900854	1.01507			0.496081	1	-0.0495397		0.494936	0.785891	-0.0427648		0.0505637
818	sp|O00299|CLIC1_HUMAN	O00299	CLIC1	Chloride intracellular channel protein 1 OS=Homo sapiens OX=9606 GN=CLIC1 PE=1 SV=4	19	10.138	9.29018	9.91777	10.7846	10.0027	9.20296	10.0628	9.94934	10.4162	10.1738	9.86316	10.5128	9.99673	10.1565	10.0553	9.47722		1.02514	0.93941	1.00287	1.09053	1.01146	0.930591	1.01753	1.00606	1.05327	1.02876	0.99735	1.06304	1.01086	1.02701	1.01678	0.958324			0.343513	1	0.0283136		0.188603	0.918087	0.0187655		0.133978
819	sp|Q9Y696|CLIC4_HUMAN	Q9Y696	CLIC4	Chloride intracellular channel protein 4 OS=Homo sapiens OX=9606 GN=CLIC4 PE=1 SV=4	14	9.81861	9.96065	10.4832	9.59975	10.088	8.97709	10.7753	10.1888	9.75548	9.90699	9.82561	9.87832	9.92399	9.9736	10.8317	10.0129		0.999735	1.0142	1.0674	0.97745	1.02716	0.914051	1.09715	1.03743	0.993306	1.00873	1.00045	1.00581	1.01046	1.01552	1.10289	1.01951			0.397963	1	0.036768		0.458997	0.79964	0.0403046		0.0336663
820	sp|Q96NY7|CLIC6_HUMAN	Q96NY7	CLIC6	Chloride intracellular channel protein 6 OS=Homo sapiens OX=9606 GN=CLIC6 PE=1 SV=3	1	6.3482	10.8146	15.1791	10.4014	10.6679	11.154	8.5216	8.30164	8.27021	9.88641	9.63084	9.24264	9.29207	11.2354	10.6444	10.4096		0.589935	1.00499	1.41058	0.966595	0.991359	1.03654	0.791907	0.771466	0.768545	0.918738	0.894988	0.858913	0.863506	1.0441	0.989178	0.96736			0.647981	1	-0.232926		0.0976738	0.842333	-0.046167		1.33629
821	sp|Q14677|EPN4_HUMAN	Q14677	CLINT1	Clathrin interactor 1 OS=Homo sapiens OX=9606 GN=CLINT1 PE=1 SV=1	8	9.66889	9.76541	9.69004	10.2567	9.81869	10.0515	9.60505	9.0266	10.6002	10.8685	10.3179	10.1	10.198	10.5725	10.1232	9.3369		0.979108	0.988882	0.981249	1.03863	0.994277	1.01785	0.972642	0.914067	1.07341	1.10058	1.04483	1.02276	1.03269	1.07061	1.02511	0.945489			0.184321	1	0.0242204		0.294514	0.894728	0.0224841		0.0102416
822	sp|P30622-2|CLIP1_HUMAN	P30622-2	CLIP1	Isoform of P30622, Isoform 3 of CAP-Gly domain-containing linker protein 1 OS=Homo sapiens OX=9606 GN=CLIP1	10	10.331	9.91941	10.659	10.1184	10.3942	8.99438	10.3156	10.3197	9.99222	10.4464	10.0577	9.02313	9.75156	9.69741	9.78614	10.1936		1.02598	0.985103	1.05856	1.00487	1.03225	0.893238	1.02445	1.02486	0.992334	1.03744	0.998838	0.896093	0.968434	0.963057	0.971868	1.01234			0.227677	1	0.0212842		0.61915	0.749966	-0.0586491		1.25116
823	sp|Q9UDT6|CLIP2_HUMAN	Q9UDT6	CLIP2	CAP-Gly domain-containing linker protein 2 OS=Homo sapiens OX=9606 GN=CLIP2 PE=1 SV=1	2	9.81823	9.6649	10.487	9.64283	9.50588	9.63628	10.5373	10.316	9.3114	10.1431	9.93851	10.9564	9.30067	10.2387	10.1042	10.3986		1.00262	0.986967	1.07092	0.984713	0.970728	0.984045	1.07606	1.05346	0.950868	1.03581	1.01491	1.11885	0.949773	1.04556	1.03183	1.06189			0.417529	1	0.0338988		0.598215	0.765057	0.0532345		0.155134
824	sp|P49761|CLK3_HUMAN	P49761	CLK3	Dual specificity protein kinase CLK3 OS=Homo sapiens OX=9606 GN=CLK3 PE=1 SV=4	1	12.2597	8.44523	7.72519	9.49601	8.82849	8.96563	13.3829	14.5215	12.3644	8.21805	7.20065	9.29703	11.4203	8.93037	9.73702	9.20759		1.32013	0.909389	0.831854	1.02254	0.950659	0.965426	1.44108	1.56368	1.3314	0.884927	0.775372	1.00111	1.22975	0.961629	1.04849	0.99148			0.441173	1	0.220994		0.26448	0.752114	0.0712033		0.289874
825	sp|O75503|CLN5_HUMAN	O75503	CLN5	Bis(monoacylglycero)phosphate synthase CLN5 OS=Homo sapiens OX=9606 GN=CLN5 PE=1 SV=2	7	9.88009	9.58838	10.212	10.1465	10.2135	10.3519	10.4513	9.87343	9.96099	10.2765	10.3023	9.8688	9.96318	9.65133	9.64251	9.61724		0.981589	0.952607	1.01457	1.00806	1.01471	1.02846	1.03834	0.980927	0.989626	1.02097	1.02353	0.980466	0.989843	0.958861	0.957985	0.955474			0.260428	1	0.012539		1.88817	0.762002	-0.0500985		1.95939
826	sp|P54105|ICLN_HUMAN	P54105	CLNS1A	Methylosome subunit pICln OS=Homo sapiens OX=9606 GN=CLNS1A PE=1 SV=1	8	10.6835	10.2373	9.28539	10.3248	9.2313	12.5672	9.4586	10.2961	10.77	10.1869	8.98207	9.64009	9.97238	10.2906	9.44679	8.62696		1.02842	0.985472	0.893836	0.993888	0.888629	1.20976	0.910509	0.99113	1.03675	0.98062	0.864638	0.92798	0.959967	0.990599	0.909373	0.830453			0.32844	1	-0.0619017		0.724665	0.720324	-0.113538		0.350226
827	sp|Q92989|CLP1_HUMAN	Q92989	CLP1	Polyribonucleotide 5'-hydroxyl-kinase Clp1 OS=Homo sapiens OX=9606 GN=CLP1 PE=1 SV=1	3	9.58478	10.6063	9.34956	10.4184	9.92555	9.97402	9.97511	10.4045	8.89271	10.1322	10.6467	10.1034	10.0295	10.1691	9.76642	10.0218		0.960742	1.06314	0.937165	1.0443	0.994899	0.999757	0.999866	1.04291	0.891371	1.01562	1.06718	1.01272	1.00532	1.01931	0.978948	1.00455			0.0036892	0.999907	0.000587621		0.0319336	0.98222	0.00295889		0.0174569
828	sp|Q9H078-2|CLPB_HUMAN	Q9H078-2	CLPB	Isoform of Q9H078, Isoform 2 of Mitochondrial disaggregase OS=Homo sapiens OX=9606 GN=CLPB	4	9.60414	10.5421	10.5089	9.63893	9.93322	10.8245	10.7695	9.9034	9.82336	9.479	9.84792	10.7235	9.40311	9.78466	9.83829	9.37534		0.943867	1.03605	1.03278	0.947286	0.976208	1.0638	1.0584	0.973277	0.965411	0.931568	0.967824	1.05388	0.924111	0.961608	0.966878	0.921381			0.32858	1	-0.0328539		0.590092	0.762256	-0.0550006		0.195791
829	sp|Q16740|CLPP_HUMAN	Q16740	CLPP	ATP-dependent Clp protease proteolytic subunit, mitochondrial OS=Homo sapiens OX=9606 GN=CLPP PE=1 SV=1	11	9.71003	9.64795	10.1589	10.4531	10.332	10.0494	9.73629	10.3938	10.1196	10.6207	9.62127	10.0836	10.0608	10.0613	9.58594	9.36528		0.965349	0.959177	1.00997	1.03923	1.02718	0.999091	0.96796	1.03333	1.00607	1.05588	0.956525	1.00249	1.00022	1.00027	0.953012	0.931075			0.0254127	0.998967	0.00238208		0.696813	0.807368	-0.0372858		0.529146
830	sp|O76031|CLPX_HUMAN	O76031	CLPX	ATP-dependent Clp protease ATP-binding subunit clpX-like, mitochondrial OS=Homo sapiens OX=9606 GN=CLPX PE=1 SV=2	7	10.0101	9.25032	10.5148	10.919	9.43226	10.4298	9.0874	10.1538	10.16	9.54172	10.3216	10.5463	9.77228	9.67671	10.2789	9.9049		0.991811	0.916534	1.04182	1.08187	0.934561	1.0334	0.900392	1.00605	1.00667	0.945407	1.02268	1.04494	0.968251	0.958782	1.01845	0.981391			0.333151	1	-0.0367345		0.0984814	0.949127	-0.0106677		0.269101
831	sp|Q9HAW4|CLSPN_HUMAN	Q9HAW4	CLSPN	Claspin OS=Homo sapiens OX=9606 GN=CLSPN PE=1 SV=3	10	9.60119	9.44198	10.1391	9.84404	9.95578	9.64704	10.7116	9.65246	9.63776	10.2944	9.77903	10.2616	10.3815	10.3247	9.86141	10.4665		0.982569	0.966276	1.03761	1.00742	1.01886	0.987262	1.09621	0.987816	0.986312	1.05352	1.00077	1.05015	1.06242	1.05661	1.0092	1.07112			0.423132	1	0.03174		1.97565	0.727378	0.0660697		0.449404
832	sp|Q9BQT9|CSTN3_HUMAN	Q9BQT9	CLSTN3	Calsyntenin-3 OS=Homo sapiens OX=9606 GN=CLSTN3 PE=1 SV=1	1	10.0666	9.11714	9.38711	9.02703	11.4924	8.14503	10.7201	12.8421	10.849	9.95654	8.30648	11.1021	9.47828	11.0424	9.47464	8.99299		1.05529	0.955752	0.984053	0.946306	1.20476	0.853846	1.12379	1.34624	1.1373	1.04375	0.87077	1.16384	0.993611	1.15758	0.993229	0.942737			0.502604	1	0.134366		0.320639	0.74878	0.0691703		0.218325
833	sp|P09496-2|CLCA_HUMAN	P09496-2	CLTA	Isoform of P09496, Isoform Non-brain of Clathrin light chain A OS=Homo sapiens OX=9606 GN=CLTA	5	11.4948	10.6069	9.73978	9.09102	10.0713	10.6671	9.02663	10.5163	10.0151	10.4246	9.00149	9.2815	9.75696	10.2516	9.72135	10.3335		1.11834	1.03195	0.947587	0.884468	0.979844	1.03781	0.878204	1.02314	0.974371	1.01421	0.875759	0.903001	0.949258	0.997378	0.945794	1.00535			0.463702	1	-0.0715183		0.465254	0.75312	-0.0600689		0.0702718
834	sp|P09497-2|CLCB_HUMAN	P09497-2	CLTB	Isoform of P09497, Isoform Non-brain of Clathrin light chain B OS=Homo sapiens OX=9606 GN=CLTB	5	11.2582	10.1663	10.1565	9.37943	10.4496	10.2729	9.71288	10.5038	9.90571	10.0581	9.82621	8.99505	9.5981	9.98529	9.88944	9.84237		1.0951	0.98889	0.987942	0.912351	1.01645	0.999261	0.944785	1.02172	0.963543	0.978364	0.95581	0.874962	0.933621	0.971283	0.96196	0.957382			0.444464	1	-0.0411121		1.08784	0.699923	-0.0927415		0.725579
835	sp|Q00610|CLH1_HUMAN	Q00610	CLTC	Clathrin heavy chain 1 OS=Homo sapiens OX=9606 GN=CLTC PE=1 SV=5	19	10.0399	9.55904	9.5396	10.1694	10.0396	9.91769	10.0757	10.0048	9.68964	10.3077	9.62614	10.2236	10.5617	10.4203	9.65247	10.1728		1.01643	0.967755	0.965786	1.02955	1.01641	1.00406	1.02006	1.01289	0.980977	1.04355	0.974548	1.03503	1.06926	1.05495	0.977214	1.02989			0.0944118	1	0.0062597		0.797101	0.778665	0.0426925		0.592533
836	sp|Q96AJ1|CLUA1_HUMAN	Q96AJ1	CLUAP1	Clusterin-associated protein 1 OS=Homo sapiens OX=9606 GN=CLUAP1 PE=1 SV=4	3	10.2211	9.81341	10.2085	10.5985	9.50175	9.01154	9.84023	10.5143	10.1666	10.0422	10.0269	10.7879	9.94159	9.64613	9.89527	9.78407		1.03322	0.992009	1.03195	1.07137	0.960504	0.91095	0.994719	1.06286	1.02771	1.01514	1.01359	1.09051	1.00497	0.975098	1.00028	0.989042			0.367993	1	0.0313041		0.123113	0.937168	0.013819		0.231102
837	sp|O75153|CLU_HUMAN	O75153	CLUH	Clustered mitochondria protein homolog OS=Homo sapiens OX=9606 GN=CLUH PE=1 SV=2	13	9.737	9.33507	10.2621	10.1068	9.54731	9.0313	9.93179	9.9109	10.968	10.1257	10.183	10.3621	10.0703	10.2038	10.4347	9.7901		1.00694	0.965371	1.06124	1.04517	0.98732	0.933958	1.02708	1.02492	1.13424	1.04713	1.05306	1.07158	1.0414	1.05521	1.07909	1.01243			1.16494	1	0.0778301		1.29463	0.7254	0.0697931		0.0951624
838	sp|Q8N0X4|CLYBL_HUMAN	Q8N0X4	CLYBL	Citramalyl-CoA lyase, mitochondrial OS=Homo sapiens OX=9606 GN=CLYBL PE=1 SV=2	2	9.63906	9.5749	9.77695	9.37797	9.96911	10.908	9.87834	10.9762	9.30938	10.9633	9.79368	9.34009	9.9802	10.2935	10.0684	10.1511		0.976174	0.969676	0.990139	0.949732	1.0096	1.10468	1.00041	1.11159	0.942787	1.11028	0.991833	0.945896	1.01072	1.04245	1.01965	1.02803			0.299106	1	0.0402874		0.0909455	0.952419	0.0100784		0.222589
839	sp|Q8NFW8|NEUA_HUMAN	Q8NFW8	CMAS	N-acylneuraminate cytidylyltransferase OS=Homo sapiens OX=9606 GN=CMAS PE=1 SV=2	7	9.48166	11.3752	9.72189	9.8732	9.36726	9.96284	9.65567	9.69754	9.73365	9.24517	10.3427	10.4412	10.5665	10.048	10.2609	10.2265		0.951623	1.14167	0.975733	0.990919	0.94014	0.999916	0.969087	0.97329	0.976914	0.927887	1.03804	1.04793	1.06051	1.00847	1.02983	1.02638			0.286754	1	-0.0343328		0.470464	0.776271	0.047628		1.59825
840	sp|Q96DG6|CMBL_HUMAN	Q96DG6	CMBL	Carboxymethylenebutenolidase homolog OS=Homo sapiens OX=9606 GN=CMBL PE=1 SV=1	10	8.9373	9.72352	11.6922	10.4126	9.01961	9.74767	9.3635	10.673	8.84062	9.23526	9.8254	10.724	9.20456	11.0819	12.5214	8.99737		0.900741	0.97998	1.1784	1.04943	0.909037	0.982414	0.943696	1.07568	0.890997	0.930771	0.990248	1.08081	0.927677	1.11689	1.26196	0.906796			0.289279	1	-0.0493029		0.296681	0.741337	0.0733991		0.580316
841	sp|Q7Z7K0|COXM1_HUMAN	Q7Z7K0	CMC1	COX assembly mitochondrial protein homolog OS=Homo sapiens OX=9606 GN=CMC1 PE=1 SV=1	4	9.43718	9.48888	10.2616	10.2498	10.1901	10.3982	10.3223	9.97706	10.085	10.1236	10.3985	9.72673	9.74089	10.4622	9.71939	9.4186		0.943314	0.948482	1.02572	1.02454	1.01857	1.03937	1.03179	0.997279	1.00807	1.01193	1.03941	0.972256	0.973671	1.04577	0.971523	0.941457			0.438804	1	0.0233136		0.429963	0.841746	-0.0318294		0.99754
842	sp|P56277|CMC4_HUMAN	P56277	CMC4	Cx9C motif-containing protein 4 OS=Homo sapiens OX=9606 GN=CMC4 PE=1 SV=1	1	10.6089	14.4375	6.63155	11.8674	10.4864	10.405	9.61679	8.97162	11.7577	14.9867	11.6437	7.46448	7.58435	9.50551	5.49409	8.53845		0.987847	1.34434	0.617494	1.10503	0.976433	0.968857	0.895464	0.83539	1.09481	1.39548	1.0842	0.695053	0.706215	0.885103	0.511581	0.795055			0.190797	1	0.0959706		1.32407	0.653	-0.467362		1.78578
843	sp|Q8IY22|CMIP_HUMAN	Q8IY22	CMIP	C-Maf-inducing protein OS=Homo sapiens OX=9606 GN=CMIP PE=1 SV=3	1	9.88649	9.72917	9.24451	9.91874	8.96164	9.46596	9.4656	10.4047	10.2913	10.0178	10.6335	10.5933	10.8968	9.29768	10.2527	10.9402		1.03693	1.02043	0.969593	1.04031	0.939925	0.99282	0.992782	1.09128	1.07939	1.0507	1.11528	1.11105	1.1429	0.97517	1.07533	1.14744			1.37158	1	0.0889507		1.32131	0.729704	0.118996		0.241828
844	sp|P30085|KCY_HUMAN	P30085	CMPK1	UMP-CMP kinase OS=Homo sapiens OX=9606 GN=CMPK1 PE=1 SV=3	3	10.723	9.77375	10.5592	9.81271	9.46538	10.7404	10.4294	10.785	9.07408	9.73711	9.69931	9.17618	9.18325	9.7911	11.2754	9.77477		1.05343	0.960181	1.03735	0.964008	0.929886	1.05515	1.02459	1.05953	0.891444	0.956581	0.952867	0.901475	0.902169	0.961885	1.1077	0.96028			0.29283	1	-0.0373038		0.386038	0.763761	-0.0554915		0.0956687
845	sp|Q9BQ75|CMS1_HUMAN	Q9BQ75	CMSS1	Protein CMSS1 OS=Homo sapiens OX=9606 GN=CMSS1 PE=1 SV=2	6	9.41019	9.35262	9.78393	9.72299	10.2511	9.78598	9.70402	10.2244	10.1815	9.7236	10.7345	10.7436	9.97373	9.95356	10.3984	10.0559		0.968346	0.962422	1.0068	1.00053	1.05488	1.00702	0.998582	1.05214	1.04771	1.0006	1.10463	1.10556	1.02634	1.02426	1.07004	1.03479			0.902319	1	0.0543201		1.54318	0.723238	0.0691425		0.181439
846	sp|Q8N1G2|CMTR1_HUMAN	Q8N1G2	CMTR1	Cap-specific mRNA (nucleoside-2'-O-)-methyltransferase 1 OS=Homo sapiens OX=9606 GN=CMTR1 PE=1 SV=1	5	9.51022	10.0508	10.0026	8.45043	9.63955	9.72657	9.6002	10.6474	10.8871	10.0101	9.56441	10.6736	9.79751	10.251	10.3708	10.8178		0.994444	1.05097	1.04593	0.883626	1.00797	1.01707	1.00385	1.11335	1.13842	1.04671	1.00011	1.11609	1.02448	1.07191	1.08443	1.13117			0.754211	1	0.0821397		1.40707	0.724084	0.115731		0.310239
847	sp|P62633|CNBP_HUMAN	P62633	CNBP	CCHC-type zinc finger nucleic acid binding protein OS=Homo sapiens OX=9606 GN=CNBP PE=1 SV=1	3	10.6391	9.42042	8.9038	10.4406	10.736	9.90359	9.8036	9.49032	9.49406	9.97456	9.36286	9.33812	10.2402	10.513	10.2125	11.5273		1.06314	0.941359	0.889734	1.0433	1.07282	0.989642	0.97965	0.948344	0.948718	0.996733	0.935607	0.933135	1.02328	1.05054	1.02051	1.15189			0.550731	1	-0.0561908		0.295237	0.783864	0.0465796		0.946869
848	sp|Q96KP4|CNDP2_HUMAN	Q96KP4	CNDP2	Cytosolic non-specific dipeptidase OS=Homo sapiens OX=9606 GN=CNDP2 PE=1 SV=2	8	10.6806	10.3196	9.22087	9.83524	9.8497	10.6716	10.3781	9.54013	10.5503	10.5666	9.71908	10.1339	10.0648	9.62083	9.70334	9.14539		1.05787	1.02212	0.913294	0.974145	0.975578	1.05699	1.02791	0.944916	1.04497	1.04658	0.962641	1.00373	0.996884	0.952909	0.961082	0.905818			0.0397507	1	0.00544775		0.627499	0.758875	-0.0560908		0.767114
849	sp|Q8WXI2|CNKR2_HUMAN	Q8WXI2	CNKSR2	Connector enhancer of kinase suppressor of ras 2 OS=Homo sapiens OX=9606 GN=CNKSR2 PE=1 SV=1	1	9.70828	10.9121	9.98116	8.71262	10.8313	8.0473	10.6937	11.7871	9.00306	8.28716	9.96378	10.4757	10.3544	8.28827	11.0932	11.8608		1.00098	1.1251	1.02911	0.898321	1.11677	0.829722	1.10258	1.21531	0.928266	0.854452	1.02732	1.0801	1.0676	0.854568	1.14378	1.22292			0.0991646	1	0.0310664		0.377539	0.712189	0.0969349		0.214111
850	sp|Q99439|CNN2_HUMAN	Q99439	CNN2	Calponin-2 OS=Homo sapiens OX=9606 GN=CNN2 PE=1 SV=4	4	11.133	10.4129	10.1223	9.71579	10.2907	10.4426	10.0642	9.5515	9.6625	10.2195	9.69018	9.13867	9.98384	10.0491	9.35889	10.1643		1.07536	1.00579	0.97773	0.938462	0.993996	1.00866	0.972119	0.922593	0.933315	0.987116	0.935989	0.882717	0.964354	0.970657	0.903989	0.981783			1.21403	1	-0.0758701		1.18564	0.699558	-0.0925745		0.171549
851	sp|Q15417|CNN3_HUMAN	Q15417	CNN3	Calponin-3 OS=Homo sapiens OX=9606 GN=CNN3 PE=1 SV=1	14	10.1525	10.6213	9.27313	9.97681	10.0469	10.5481	9.96498	9.854	10.0305	9.8469	9.93388	9.91638	10.0667	10.1747	9.69396	9.89917		1.00489	1.05129	0.917847	0.987496	0.994439	1.04404	0.986325	0.975341	0.992806	0.974638	0.983247	0.981515	0.996398	1.00709	0.9595	0.979812			0.357631	1	-0.027056		0.308861	0.878072	-0.0250711		0.0501584
852	sp|A5YKK6|CNOT1_HUMAN	A5YKK6	CNOT1	CCR4-NOT transcription complex subunit 1 OS=Homo sapiens OX=9606 GN=CNOT1 PE=1 SV=2	13	9.78147	9.60829	10.0684	9.84213	9.4818	10.1408	10.0947	10.1905	10.0144	9.46164	9.91889	10.4885	10.3408	10.1275	10.1792	10.2611		0.996028	0.978393	1.02524	1.00221	0.965513	1.03262	1.02792	1.03768	1.01975	0.96346	1.01002	1.06802	1.05299	1.03127	1.03653	1.04487			0.254422	1	0.0138763		2.51995	0.731489	0.0619046		1.22468
853	sp|Q9H9A5|CNO10_HUMAN	Q9H9A5	CNOT10	CCR4-NOT transcription complex subunit 10 OS=Homo sapiens OX=9606 GN=CNOT10 PE=1 SV=1	4	10.0332	10.6107	10.4169	9.4987	8.67752	9.38566	10.4673	9.68879	10.3365	9.87813	9.35709	10.957	10.7482	10.0787	10.1948	9.67083		1.0269	1.086	1.06616	0.972188	0.88814	0.960617	1.07132	0.991643	1.05794	1.01102	0.957694	1.12144	1.10007	1.03155	1.04343	0.989805			0.178031	1	0.0248174		0.714215	0.721072	0.0779214		0.58688
854	sp|Q9NZN8|CNOT2_HUMAN	Q9NZN8	CNOT2	CCR4-NOT transcription complex subunit 2 OS=Homo sapiens OX=9606 GN=CNOT2 PE=1 SV=1	1	11.2901	9.15657	10.1432	10.3847	9.77482	10.2013	8.46967	10.0312	9.62481	9.60349	9.05615	11.4701	10.5519	9.7282	10.1396	10.3743		1.1114	0.901375	0.998503	1.02227	0.962236	1.00422	0.833757	0.987473	0.947469	0.945371	0.89149	1.12912	1.03873	0.957647	0.998142	1.02125			1.17473	1	-0.121065		0.298871	0.824716	0.0376406		1.62349
855	sp|O75175|CNOT3_HUMAN	O75175	CNOT3	CCR4-NOT transcription complex subunit 3 OS=Homo sapiens OX=9606 GN=CNOT3 PE=1 SV=1	4	10.0145	9.33911	9.64277	10.5723	10.4607	10.5956	9.37118	10.5496	9.90724	9.62766	9.88535	9.826	9.88055	10.1816	10.052	10.0938		0.991128	0.924282	0.954335	1.04633	1.03528	1.04864	0.927456	1.04408	0.980509	0.95284	0.978343	0.972469	0.977867	1.00766	0.994839	0.998968			0.409806	1	-0.0364775		0.21703	0.924211	-0.0167218		0.264053
856	sp|O95628-10|CNOT4_HUMAN	O95628-10	CNOT4	Isoform of O95628, Isoform 10 of CCR4-NOT transcription complex subunit 4 OS=Homo sapiens OX=9606 GN=CNOT4	2	12.5137	9.60384	6.62723	10.1324	10.8369	9.16641	10.2294	9.39093	7.87315	10.4959	9.48616	8.31453	9.43703	10.6285	12.2678	12.9962		1.27516	0.978645	0.675324	1.03251	1.10429	0.93407	1.04239	0.956949	0.802285	1.06955	0.966653	0.847262	0.961647	1.08306	1.2501	1.32433			0.0782437	1	-0.0316039		0.32443	0.701678	0.131079		0.542148
857	sp|Q96LI5|CNO6L_HUMAN	Q96LI5	CNOT6L	CCR4-NOT transcription complex subunit 6-like OS=Homo sapiens OX=9606 GN=CNOT6L PE=1 SV=2	1	9.31931	10.4418	11.0886	11.0537	9.80529	8.79168	10.8178	8.37969	10.2141	10.1867	9.72314	11.3126	11.2098	10.2105	8.89877	8.54651		0.924224	1.03555	1.09969	1.09622	0.97242	0.871897	1.07284	0.831039	1.01296	1.01025	0.964273	1.1219	1.11171	1.0126	0.882518	0.847583			0.162615	1	-0.0345841		0.0553267	0.941698	-0.0154057		0.0665245
858	sp|Q9UFF9|CNOT8_HUMAN	Q9UFF9	CNOT8	CCR4-NOT transcription complex subunit 8 OS=Homo sapiens OX=9606 GN=CNOT8 PE=1 SV=1	4	9.08504	9.12025	10.305	9.91305	10.4047	9.53211	9.77666	10.4052	10.0425	10.3641	10.4382	9.57824	10.3492	9.44621	10.4367	10.803		0.934032	0.937652	1.05945	1.01916	1.06971	0.979996	1.00514	1.06976	1.03247	1.06553	1.07315	0.984738	1.064	0.971164	1.07299	1.11065			0.986224	1	0.0680086		0.502213	0.76438	0.0534356		0.1298
859	sp|Q92600|CNOT9_HUMAN	Q92600	CNOT9	CCR4-NOT transcription complex subunit 9 OS=Homo sapiens OX=9606 GN=CNOT9 PE=1 SV=1	4	10.2018	9.28645	10.2521	10.4396	10.2655	9.63612	9.89605	10.4858	10.2751	9.61262	9.98092	9.69463	10.0346	10.2159	10.0733	9.64952		1.0188	0.927385	1.02382	1.04254	1.02516	0.962305	0.988263	1.04716	1.02612	0.959958	0.996739	0.968148	1.0021	1.0202	1.00597	0.963644			0.0313054	0.998967	0.00290832		0.204244	0.930059	-0.0149826		0.267529
860	sp|P09543|CN37_HUMAN	P09543	CNP	2',3'-cyclic-nucleotide 3'-phosphodiesterase OS=Homo sapiens OX=9606 GN=CNP PE=1 SV=2	4	9.89787	9.74473	10.5412	9.33042	8.67812	11.7535	9.99343	9.42284	10.008	9.69553	10.7302	10.0554	9.55287	9.76475	10.609	10.2221		0.990681	0.975353	1.05507	0.933885	0.868596	1.17641	1.00025	0.943136	1.0017	0.970429	1.07399	1.00645	0.95615	0.977357	1.06186	1.02313			0.00350985	0.99899	-0.000704721		0.0456372	0.962292	0.00855562		0.08521
861	sp|Q9Y2B0-2|CNPY2_HUMAN	Q9Y2B0-2	CNPY2	Isoform of Q9Y2B0, Isoform 2 of Protein canopy homolog 2 OS=Homo sapiens OX=9606 GN=CNPY2	5	10.5061	9.6722	10.0858	9.71182	10.16	9.85664	9.91788	9.71786	9.68441	9.95511	10.1237	9.49986	10.6593	10.0878	9.70117	10.6604		1.05074	0.96734	1.0087	0.971303	1.01613	0.985787	0.991912	0.971906	0.968562	0.995635	1.0125	0.950104	1.06606	1.0089	0.970237	1.06618			0.399761	1	-0.0197908		0.113032	0.943833	0.0123263		0.366395
862	sp|Q9BT09|CNPY3_HUMAN	Q9BT09	CNPY3	Protein canopy homolog 3 OS=Homo sapiens OX=9606 GN=CNPY3 PE=1 SV=1	8	9.60294	10.1555	9.50436	9.72113	10.1894	10.4866	9.73561	10.48	9.89472	10.5059	10.7965	9.60671	9.91892	9.37043	10.3058	9.72543		0.965767	1.02134	0.955853	0.977654	1.02475	1.05464	0.97911	1.05397	0.995112	1.05658	1.08581	0.966146	0.997546	0.942383	1.03645	0.978086			0.594504	1	0.0452894		0.352287	0.862738	-0.0271993		1.10733
863	sp|Q96F85|CNRP1_HUMAN	Q96F85	CNRIP1	CB1 cannabinoid receptor-interacting protein 1 OS=Homo sapiens OX=9606 GN=CNRIP1 PE=1 SV=1	4	10.1152	10.5805	10.1356	10.2771	9.94425	9.82021	10.4497	9.43777	9.87471	9.78135	9.82763	9.70012	10.6105	9.7356	9.74875	9.96108		0.997017	1.04288	0.999027	1.01297	0.980167	0.96794	1.02998	0.930244	0.973313	0.96411	0.968671	0.956103	1.04584	0.9596	0.960897	0.981825			0.710835	1	-0.0423895		0.493286	0.836873	-0.0325975		0.10605
864	sp|Q7Z7A1|CNTRL_HUMAN	Q7Z7A1	CNTRL	Centriolin OS=Homo sapiens OX=9606 GN=CNTRL PE=1 SV=2	3	9.94542	11.1333	10.4631	8.83868	10.2456	10.2506	9.64848	9.68569	9.11866	9.71901	9.88995	10.4219	10.3697	9.85794	10.6851	9.72692		0.980219	1.0973	1.03124	0.871139	1.00981	1.0103	0.950953	0.95462	0.898733	0.957904	0.974752	1.02718	1.02203	0.971597	1.05312	0.958684			0.742444	1	-0.0779891		0.0496846	0.964758	0.00762672		1.58736
865	sp|Q9NYJ1|COA4_HUMAN	Q9NYJ1	COA4	Cytochrome c oxidase assembly factor 4 homolog, mitochondrial OS=Homo sapiens OX=9606 GN=COA4 PE=1 SV=2	5	10.9984	11.9861	8.94774	7.85821	11.8379	6.99739	6.27327	10.2679	9.49551	10.3208	10.5141	12.4961	11.4056	9.46756	11.8334	9.3002		1.12562	1.22671	0.915749	0.804242	1.21154	0.716142	0.642033	1.05086	0.971811	1.05627	1.07606	1.2789	1.16729	0.96895	1.21108	0.951822			0.110258	1	-0.0576695		0.503177	0.725172	0.173339		0.689008
866	sp|Q5JTJ3|COA6_HUMAN	Q5JTJ3	COA6	Cytochrome c oxidase assembly factor 6 homolog OS=Homo sapiens OX=9606 GN=COA6 PE=1 SV=1	8	9.62412	10.4075	9.60663	9.24477	10.6239	9.75848	9.30146	10.4838	9.41067	10.5036	10.5076	9.78512	10.7709	10.1947	9.71247	10.0644		0.974342	1.05365	0.972571	0.935936	1.07556	0.987944	0.941676	1.06137	0.952732	1.06338	1.06378	0.990641	1.09044	1.03211	0.983287	1.01892			0.146595	1	0.0202143		0.279043	0.858079	0.0293393		0.0671592
867	sp|Q96BR5|COA7_HUMAN	Q96BR5	COA7	Cytochrome c oxidase assembly factor 7 OS=Homo sapiens OX=9606 GN=COA7 PE=1 SV=2	8	10.542	9.9798	10.1409	10.3536	10.7271	10.1694	10.1261	10.0991	10.1748	10.3567	10.015	8.86571	9.82915	9.63903	9.67219	9.30942		1.02163	0.967148	0.982762	1.00337	1.03957	0.985523	0.981326	0.978712	0.986043	1.00367	0.970561	0.85918	0.952548	0.934123	0.937336	0.90218			0.695695	1	-0.0257598		2.21634	0.732221	-0.129711		1.74235
868	sp|Q13057|COASY_HUMAN	Q13057	COASY	Bifunctional coenzyme A synthase OS=Homo sapiens OX=9606 GN=COASY PE=1 SV=4	4	10.2004	9.2867	10.1963	9.55312	10.8315	9.98933	9.37219	8.89884	10.6121	10.1716	10.0543	11.201	10.0378	9.57911	10.7388	9.27702		1.01907	0.927784	1.01866	0.9544	1.08212	0.99798	0.936324	0.889035	1.06019	1.01619	1.00447	1.11903	1.00282	0.956996	1.07285	0.926817			0.231847	1	-0.0312905		0.105372	0.930044	0.0164248		0.307852
869	sp|O75128|COBL_HUMAN	O75128	COBL	Protein cordon-bleu OS=Homo sapiens OX=9606 GN=COBL PE=1 SV=2	1	11.9004	8.16623	10.1467	12.3275	8.1264	8.5757	12.548	8.96122	11.4932	6.41804	11.1562	11.2791	10.767	8.9601	7.16894	12.0051		1.20525	0.827059	1.02764	1.2485	0.823025	0.868529	1.27083	0.907573	1.16401	0.650006	1.12988	1.14233	1.09046	0.90746	0.726055	1.21585			0.0244664	1	0.0145775		0.033607	0.946316	0.0166737		0.003212
870	sp|Q53SF7|COBL1_HUMAN	Q53SF7	COBLL1	Cordon-bleu protein-like 1 OS=Homo sapiens OX=9606 GN=COBLL1 PE=1 SV=3	2	8.62911	10.2153	10.0154	10.5516	11.233	10.3635	9.35214	10.4279	9.73799	9.73244	11.1659	10.8526	8.14736	8.05111	9.28954	12.235		0.848654	1.00466	0.984991	1.03773	1.10474	1.01923	0.919762	1.02556	0.957709	0.957163	1.09814	1.06733	0.801274	0.791808	0.913605	1.20328			0.0715136	1	-0.0133211		0.273486	0.73189	-0.0849018		0.22852
871	sp|Q8WTW3|COG1_HUMAN	Q8WTW3	COG1	Conserved oligomeric Golgi complex subunit 1 OS=Homo sapiens OX=9606 GN=COG1 PE=1 SV=1	3	9.04997	10.1275	9.53506	10.2375	9.45009	9.52644	9.7246	9.09721	10.6522	10.7807	10.496	10.8043	10.3836	9.72639	10.2537	10.1548		0.93739	1.049	0.987635	1.0604	0.978834	0.986743	1.00727	0.942283	1.10335	1.11665	1.08717	1.1191	1.07552	1.00745	1.06207	1.05183			0.597991	1	0.0676269		1.38233	0.706132	0.0845749		0.122513
872	sp|Q14746|COG2_HUMAN	Q14746	COG2	Conserved oligomeric Golgi complex subunit 2 OS=Homo sapiens OX=9606 GN=COG2 PE=1 SV=1	3	9.61166	9.30344	10.0587	10.5502	9.68537	9.81142	10.0195	9.88641	10.2705	10.2764	10.5743	10.187	9.53593	11.0255	9.96359	9.23994		0.977112	0.945779	1.02256	1.07253	0.984605	0.997419	1.01857	1.00504	1.04409	1.04469	1.07497	1.0356	0.969413	1.12084	1.01289	0.939323			1.06526	1	0.0508846		0.127433	0.928141	0.0165185		0.30686
873	sp|Q96JB2|COG3_HUMAN	Q96JB2	COG3	Conserved oligomeric Golgi complex subunit 3 OS=Homo sapiens OX=9606 GN=COG3 PE=1 SV=3	6	9.95656	9.11736	9.8965	10.3253	9.19866	10.6499	10.3231	9.50073	9.54941	10.2298	10.6353	10.2763	9.9688	10.6204	9.88026	9.87154		1.01006	0.924928	1.00397	1.04747	0.933175	1.0804	1.04724	0.963819	0.968758	1.03778	1.07892	1.0425	1.0113	1.07741	1.00232	1.00144			0.229593	1	0.0255118		0.417053	0.825509	0.0358515		0.101767
874	sp|Q9H9E3|COG4_HUMAN	Q9H9E3	COG4	Conserved oligomeric Golgi complex subunit 4 OS=Homo sapiens OX=9606 GN=COG4 PE=1 SV=3	5	9.71855	9.06236	9.5883	10.473	10.0142	10.4669	10.2123	9.22232	9.6637	9.82493	9.88382	10.3817	10.1832	10.6327	10.7544	9.91768		0.98294	0.916573	0.969767	1.05925	1.01284	1.05863	1.03287	0.932752	0.977393	0.9937	0.999656	1.05001	1.02994	1.0754	1.0877	1.00308			0.217892	1	-0.0203427		0.990826	0.731015	0.066281		1.57444
875	sp|Q9UP83|COG5_HUMAN	Q9UP83	COG5	Conserved oligomeric Golgi complex subunit 5 OS=Homo sapiens OX=9606 GN=COG5 PE=1 SV=4	2	9.9144	8.11639	9.00636	12.075	8.97804	11.3004	8.44258	10.1958	11.3944	11.2014	11.1564	10.223	9.14204	10.1129	10.0449	8.69596		1.00161	0.819966	0.909876	1.21989	0.907016	1.14164	0.85292	1.03004	1.15113	1.13164	1.12708	1.03279	0.923584	1.02167	1.01479	0.878518			0.30903	1	0.0843962		0.120135	0.870115	-0.030992		0.591512
876	sp|Q9Y2V7|COG6_HUMAN	Q9Y2V7	COG6	Conserved oligomeric Golgi complex subunit 6 OS=Homo sapiens OX=9606 GN=COG6 PE=1 SV=2	4	10.5961	9.54414	9.89197	9.6681	10.4559	10.6145	10.5629	9.14278	9.68866	9.33093	9.91526	9.82219	10.5813	10.2276	10.1754	9.78224		1.04617	0.942309	0.976651	0.954549	1.03233	1.04799	1.04289	0.902683	0.956578	0.921259	0.978951	0.969762	1.04471	1.00979	1.00464	0.965818			0.662576	1	-0.061581		0.0500923	0.973154	-0.00503693		0.648183
877	sp|P83436|COG7_HUMAN	P83436	COG7	Conserved oligomeric Golgi complex subunit 7 OS=Homo sapiens OX=9606 GN=COG7 PE=1 SV=1	3	9.24035	9.95822	11.5382	10.2538	9.10969	8.82917	9.77733	9.75611	10.3195	8.64926	10.0581	11.1375	9.72028	10.2119	10.3788	11.0617		0.940821	1.01391	1.17478	1.04401	0.927518	0.898956	0.995495	0.993335	1.0507	0.880639	1.02408	1.13398	0.989686	1.03974	1.05674	1.12627			0.0807759	1	-0.0157339		0.72722	0.706728	0.0964421		1.08342
878	sp|Q96MW5|COG8_HUMAN	Q96MW5	COG8	Conserved oligomeric Golgi complex subunit 8 OS=Homo sapiens OX=9606 GN=COG8 PE=1 SV=2	2	11.5701	9.1669	9.20266	10.1044	7.1118	12.1283	11.9704	8.50123	8.83092	10.7963	12.7374	10.8001	8.92031	10.3132	8.62285	9.22304		1.17098	0.927758	0.931377	1.02264	0.719767	1.22748	1.21149	0.860388	0.893755	1.09266	1.28912	1.09305	0.902801	1.04378	0.872696	0.93344			0.250417	1	0.0970525		0.0961294	0.87026	-0.0333482		0.448136
879	sp|P38432|COIL_HUMAN	P38432	COIL	Coilin OS=Homo sapiens OX=9606 GN=COIL PE=1 SV=1	6	10.3447	9.76925	10.8429	10.6094	9.46572	9.63967	9.74024	9.16514	9.95909	9.91407	10.3811	10.7131	10.1658	9.96754	9.35171	9.97056		1.02302	0.96611	1.07229	1.04919	0.936093	0.953295	0.96324	0.906368	0.984884	0.980432	1.02661	1.05945	1.00533	0.98572	0.924818	0.986018			0.48042	1	-0.0427473		0.133959	0.93217	-0.0149864		0.281997
880	sp|Q05707|COEA1_HUMAN	Q05707	COL14A1	Collagen alpha-1(XIV) chain OS=Homo sapiens OX=9606 GN=COL14A1 PE=1 SV=3	1	9.27327	10.4233	10.4729	11.5026	8.91464	8.03019	11.8349	9.17713	10.4731	9.99436	8.36549	10.4444	10.4606	11.444	9.9472	9.2419		0.949208	1.06693	1.072	1.1774	0.912499	0.821966	1.21141	0.939368	1.07202	1.02302	0.856288	1.06909	1.07074	1.17141	1.01819	0.945997			0.0841875	1	0.0263629		0.389612	0.72773	0.0796742		0.214148
881	sp|P08572|CO4A2_HUMAN	P08572	COL4A2	Collagen alpha-2(IV) chain OS=Homo sapiens OX=9606 GN=COL4A2 PE=1 SV=4	1	9.21206	11.9715	10.7547	9.69844	7.46466	13.8026	6.38317	12.0477	10.9523	7.37503	9.18421	10.7941	10.8344	11.2539	10.1205	8.1507		0.87868	1.14188	1.02582	0.925071	0.712006	1.31654	0.60885	1.14916	1.04467	0.703457	0.876023	1.02958	1.03342	1.07344	0.965329	0.777443			0.440625	1	-0.205713		0.0503052	0.927374	-0.0214193		0.430741
882	sp|P12109|CO6A1_HUMAN	P12109	COL6A1	Collagen alpha-1(VI) chain OS=Homo sapiens OX=9606 GN=COL6A1 PE=1 SV=3	4	10.5881	9.07537	9.89031	10.492	10.7659	9.67369	10.3104	9.30622	9.6678	10.3576	10.2353	10.42	9.98402	9.78092	9.01174	10.4407		1.05031	0.900255	0.981095	1.04078	1.06795	0.959607	1.02277	0.923154	0.959022	1.02745	1.01532	1.03364	0.99039	0.970243	0.893942	1.03569			0.13526	1	-0.0168269		0.195141	0.879957	-0.0259262		0.0669258
883	sp|Q8NBJ5|GT251_HUMAN	Q8NBJ5	COLGALT1	Procollagen galactosyltransferase 1 OS=Homo sapiens OX=9606 GN=COLGALT1 PE=1 SV=1	10	9.6473	10.3407	10.245	9.78549	10.0182	9.6068	10.378	9.89518	9.58897	9.784	11.2221	10.3259	9.62785	9.7987	9.97405	9.76176		0.970496	1.04025	1.03063	0.984398	1.00781	0.966421	1.044	0.995432	0.964628	0.984247	1.12892	1.03876	0.96854	0.985726	1.00337	0.98201			0.267452	1	0.0287751		0.156469	0.94723	-0.0103706		0.403053
884	sp|Q8N668|COMD1_HUMAN	Q8N668	COMMD1	COMM domain-containing protein 1 OS=Homo sapiens OX=9606 GN=COMMD1 PE=1 SV=1	1	10.6789	8.28109	9.48523	11.2879	9.93997	8.46448	9.69211	9.36024	10.9031	11.3572	8.81774	9.53086	11.0524	10.5354	10.3124	10.3011		1.1021	0.854638	0.978909	1.16495	1.02584	0.873564	1.00026	0.96601	1.12523	1.1721	0.910022	0.983619	1.14064	1.08729	1.06428	1.06311			0.198729	1	0.0490077		0.591343	0.703203	0.0978725		0.255753
885	sp|Q9Y6G5|COMDA_HUMAN	Q9Y6G5	COMMD10	COMM domain-containing protein 10 OS=Homo sapiens OX=9606 GN=COMMD10 PE=1 SV=1	5	8.77763	9.07886	9.53914	11.1127	10.5989	8.66042	8.64678	10.6929	10.596	9.39299	9.09001	10.5305	9.64801	11.8906	11.0416	10.7029		0.911683	0.942969	0.990776	1.15422	1.10085	0.899509	0.898092	1.11061	1.10055	0.975596	0.944127	1.09374	1.00208	1.23501	1.14683	1.11165			0.027426	0.9999	0.00671542		1.16536	0.718352	0.159601		1.04351
886	sp|Q9UBI1|COMD3_HUMAN	Q9UBI1	COMMD3	COMM domain-containing protein 3 OS=Homo sapiens OX=9606 GN=COMMD3 PE=1 SV=1	3	10.2246	10.3071	10.1963	10.5179	9.81141	9.59804	10.1481	9.94509	9.80222	10.6331	8.87938	9.86294	9.93748	10.1646	10.559	9.41266		1.01142	1.01957	1.00861	1.04043	0.97054	0.949433	1.00384	0.983763	0.96963	1.05182	0.878344	0.975637	0.98301	1.00548	1.04449	0.931096			0.328104	1	-0.0376049		0.272096	0.895075	-0.0221244		0.111175
887	tr|R4GMX3|R4GMX3_HUMAN	R4GMX3	COMMD3-BMI1	COMMD3-BMI1 readthrough, Polycomb complex protein BMI-1 OS=Homo sapiens OX=9606 GN=COMMD3-BMI1 PE=1 SV=1	2	9.80557	9.22333	10.7222	9.07896	8.70768	10.2489	9.76489	11.512	9.97905	11.0207	9.97267	12.3236	9.65971	10.5678	9.21929	8.19358		1.01811	0.95766	1.11329	0.94267	0.90412	1.06415	1.01389	1.1953	1.03613	1.14428	1.03546	1.27956	1.00297	1.09726	0.95724	0.850741			0.953713	1	0.115476		0.137234	0.844364	0.0389909		0.295134
[truncated: 4,331 more rows]
[truncated: 2 more columns]
