# Supplementary material for: Comprehensive Chemoproteomics Unveils Selective HMG-CoA Synthase 1 Inhibitors for Targeting Mevalonate Metabolism in Cancer
Source: J Am Chem Soc. 2026 May 13;148(20):20705–19. doi: 10.1021/jacs.6c02556 (PMC13220267; doi:10.1021/jacs.6c02556)
Supplement: Supplementary file 11 [file ja6c02556_si_011.xlsx]

## Sheet: Table S9
Sun and Yi et al. 2026
TABLE S9. Native Cysteome Profiling (RELATED TO FIGURE 6E).
TMT-analysis of HEK293T cells treated with DMSO (4) or CNP7 (4)

## Sheet: Cys_Sites_TMT_signal
													TMT scaled value (to 110)												Welch's t-test (CNP7/DMSO)				Welch's t-test (CNP3/DMSO)				Welch's t-test (CNP7/CNP3)
Rank	Protein Id	UniProtID	Gene Symbol	Gene-iso(Site)	Protein Description	Site Position	Motif	Max Score	redundancy	sequence	Composite	Quantified Peptides	DMSO_1_scaled	DMSO_2_scaled	DMSO_3_scaled	DMSO_4_scaled	CNP7_1_scaled	CNP7_2_scaled	CNP7_3_scaled	CNP7_4_scaled	CNP3_1_scaled	CNP3_2_scaled	CNP3_3_scaled		Significant CNP7/DMSO	Log10(p-value)	q-value	Log2(ratio to DMSO)	Significant CNP3/DMSO	Log10(p-value)	q-value	Log2(ratio to DMSO)	Significant CNP7/CNP3	Log10(p-value)	q-value	Log2(ratio)
1	tr|A0A0B4J203|A0A0B4J203_HUMAN	A0A0B4J203	A0A0B4J203	A0A0B4J203(#216)	readthrough, Protein kinase domain-containing protein OS=Homo sapiens OX=9606 PE=3 SV=1	216	KITAEDCTMEVTP	5000	R	K.ITAEDC#TM*EVTPGAEIQDGR.F	-	9	9.99009	9.84411	9.8059	9.74114	10.3292	10.3863	10.177	9.35252	10.3545	10.6051	9.41421			0.336634	0.972784	0.0300903		0.26726	0.915903	0.0385267		0.0453845	0.99567	-0.00843637
2	tr|A0A1W2PPE4|A0A1W2PPE4_HUMAN	A0A1W2PPE4	A0A1W2PPE4	A0A1W2PPE4(#123)	readthrough, Glycine cleavage system H protein (Fragment) OS=Homo sapiens OX=9606 PE=3 SV=1	123	GLVNKSCYEDAQE	5000	U	K.SC#YEDAQEKEDK.V	-	1	10.738	10.224	10.0173	10.2234	10.1205	11.2954	9.47785	8.40854	9.84832	10.0045	9.64212			0.334951	0.92688	-0.0758693		1.28159	0.841217	-0.0669218		0.0328904	0.995544	-0.00894747
3	tr|A0A1W2PRB8|A0A1W2PRB8_HUMAN	A0A1W2PRB8	A0A1W2PRB8	A0A1W2PRB8(#428)	readthrough, Cofactor required for Sp1 transcriptional activation subunit 6 OS=Homo sapiens OX=9606 PE=3 SV=1	428	KIPEDYCPLDVQI	5000	R	K.IPEDYC#PLDVQIPSDLEGSAYIK.V	-	1	8.94756	10.924	10.8672	10.1066	10.2319	9.94398	9.55528	9.38378	11.0716	9.41614	9.55198			0.332758	0.934281	-0.058693		0.0994493	0.940536	-0.0276084		0.138559	0.984233	-0.0310846
4	tr|A0A1W2PRB8|A0A1W2PRB8_HUMAN	A0A1W2PRB8	A0A1W2PRB8	A0A1W2PRB8(#550)	readthrough, Cofactor required for Sp1 transcriptional activation subunit 6 OS=Homo sapiens OX=9606 PE=3 SV=1	550	FATEKQCPEDHLY	5000	R	K.QC#PEDHLYVLEHNLHLLIR.E	-	4	9.75786	10.2748	9.54641	9.84162	9.81698	9.56951	9.37558	9.98435	11.2834	10.5477	10.0018			0.357169	0.979533	-0.0247887		0.800175	0.769848	0.10536		0.968903	0.932547	-0.130148
5	tr|A0A1W2PRB8|A0A1W2PRB8_HUMAN	A0A1W2PRB8	A0A1W2PRB8	A0A1W2PRB8(#836)	readthrough, Cofactor required for Sp1 transcriptional activation subunit 6 OS=Homo sapiens OX=9606 PE=3 SV=1	836	MSALSPCLLxxxx	5000	R	K.M*ELLM*SALSPC#LL.-	-	2	9.2591	8.85853	9.07564	10.4645	10.0611	8.91007	10.6722	11.9974	10.4489	9.48437	10.7683			0.623259	0.900957	0.139803		0.747955	0.747288	0.121342		0.0615839	0.992619	0.0184612
6	tr|A0A2R8YDH4|A0A2R8YDH4_HUMAN	A0A2R8YDH4	A0A2R8YDH4	A0A2R8YDH4(#50)	Isoform of Q16595, Tight junction protein ZO-2 OS=Homo sapiens OX=9606 PE=1 SV=1	50	TDIDATCTPRRAV	5000	R	R.TDIDATC#TPR.R	-	1	11.6278	9.58712	9.36031	9.61891	9.73011	10.1476	8.81968	9.71791	10.1479	11.6673	9.57547			0.301796	0.931529	-0.0615367		0.206258	0.870116	0.0590215		0.533838	0.939191	-0.120558
7	tr|A0A2R8YDH4|A0A2R8YDH4_HUMAN	A0A2R8YDH4	A0A2R8YDH4	A0A2R8YDH4(#730)	Isoform of Q16595, Tight junction protein ZO-2 OS=Homo sapiens OX=9606 PE=1 SV=1	730	YRDILACGRGDSF	5000	R	R.DILAC#GR.G	-	4	9.00386	9.25948	10.7916	10.3092	10.3858	10.0872	10.2683	10.0386	9.97344	10.096	9.78656			0.351384	0.940123	0.0548578		0.11295	0.952963	0.0200735		0.96783	0.976295	0.0347843
8	tr|A0A2R8YDH4|A0A2R8YDH4_HUMAN	A0A2R8YDH4	A0A2R8YDH4	A0A2R8YDH4(#1043)	Isoform of Q16595, Tight junction protein ZO-2 OS=Homo sapiens OX=9606 PE=1 SV=1	1043	GADYLSCDSRLIS	5000	R	R.MSYLTAM*GADYLSC#DSR.L	-	2	11.2016	8.68375	9.18088	10.5925	10.2016	9.50479	9.3622	10.6962	9.61096	9.88847	11.0771			0.033034	0.995544	0.00942646		0.160192	0.8999	0.0447595		0.173403	0.976836	-0.035333
9	tr|A0A6Q8PFP0|A0A6Q8PFP0_HUMAN	A0A6Q8PFP0	A0A6Q8PFP0	A0A6Q8PFP0(#290)	readthrough, Uncharacterized protein OS=Homo sapiens OX=9606 PE=3 SV=1	290	KAAREECPVFTPP	5000	R	R.EEC#PVFTPPGGETLDQVK.M	-	8	9.30004	9.55821	10.0686	9.95442	9.88419	10.2262	10.7608	9.75669	9.49705	10.4824	10.5114			0.749776	0.933088	0.0630831		0.485488	0.856944	0.0634793		0.00223425	1	-0.000396223
10	tr|A0A6Q8PFP0|A0A6Q8PFP0_HUMAN	A0A6Q8PFP0	A0A6Q8PFP0	A0A6Q8PFP0(#337)	readthrough, Uncharacterized protein OS=Homo sapiens OX=9606 PE=3 SV=1	337	QGSPSNCLETSLA	5000	R	K.EADQKEQFSQGSPSNC#LETSLAEIFPLGK.N	-	10	10.0172	9.87672	9.65992	9.89921	10.6653	9.89258	9.37735	10.2792	9.7863	10.3008	10.2454			0.247051	0.978695	0.0260657		0.573063	0.917707	0.0355098		0.0724114	0.996719	-0.00944411
11	tr|A0A8I5KWQ7|A0A8I5KWQ7_HUMAN	A0A8I5KWQ7	A0A8I5KWQ7	A0A8I5KWQ7(#129)	readthrough, FERM domain-containing protein OS=Homo sapiens OX=9606 PE=3 SV=1	129	YTYTPGCPIFYCL	0	R	K.YTYTPGC#PIFYCLQDIM*R.V	-	1	10.8362	11.1421	8.57491	9.2066	9.22633	12.086	11.945	8.44212	7.11698	11.158	10.2659			0.140585	0.938789	0.0596103		0.132145	0.846398	-0.0809442		0.228973	0.934923	0.140554
12	tr|A0A8I5KWQ7|A0A8I5KWQ7_HUMAN	A0A8I5KWQ7	A0A8I5KWQ7	A0A8I5KWQ7(#228)	readthrough, FERM domain-containing protein OS=Homo sapiens OX=9606 PE=3 SV=1	228	LEKADTCIYNPLF	5000	R	K.ADTC#IYNPLFGSDLQYTNR.V	-	3	10.1505	9.79224	10.9599	9.31852	10.3402	10.681	9.50957	9.6374	10.1268	9.20718	10.2766			0.00548515	0.999962	-0.00104425		0.138751	0.942341	-0.0259567		0.145438	0.986824	0.0249124
13	tr|A0A8I5KWQ7|A0A8I5KWQ7_HUMAN	A0A8I5KWQ7	A0A8I5KWQ7	A0A8I5KWQ7(#297)	readthrough, FERM domain-containing protein OS=Homo sapiens OX=9606 PE=3 SV=1	297	PLHRSACEGDSEL	5000	R	R.SAC#EGDSELLSR.L	-	1	9.65864	10.6682	7.9997	11.1663	7.9778	9.71741	12.5071	8.32943	12.3911	11.3615	8.22295			0.0945862	0.953195	-0.0471582		0.17975	0.801356	0.1003		0.253609	0.933371	-0.147458
14	tr|A0A8I5KWQ7|A0A8I5KWQ7_HUMAN	A0A8I5KWQ7	A0A8I5KWQ7	A0A8I5KWQ7(#962)	readthrough, FERM domain-containing protein OS=Homo sapiens OX=9606 PE=3 SV=1	962	LEQKTVCGENLPP	5000	R	K.TVC#GENLPPLTYDQLK.D	-	2	10.9708	9.44799	10.3559	9.79851	10.0185	8.59857	10.1225	9.39618	10.1995	10.0253	11.0663			0.589891	0.914581	-0.0900704		0.258846	0.905701	0.0412284		0.926357	0.929031	-0.131299
15	tr|A0A8I5KWQ7|A0A8I5KWQ7_HUMAN	A0A8I5KWQ7	A0A8I5KWQ7	A0A8I5KWQ7(#1019)	readthrough, FERM domain-containing protein OS=Homo sapiens OX=9606 PE=3 SV=1	1019	PPGHQVCVSPTVN	5000	R	R.TPQTVAGYTIPPGHQVC#VSPTVNQR.L	-	5	10.0353	9.83348	9.72453	10.1778	9.51976	9.17587	10.8996	10.1507	9.7447	10.107	10.6313			0.0222482	0.999744	-0.00380486		0.301824	0.930594	0.0306218		0.20553	0.976801	-0.0344266
16	tr|A0A8I5KWQ7|A0A8I5KWQ7_HUMAN	A0A8I5KWQ7	A0A8I5KWQ7	A0A8I5KWQ7(#1066)	readthrough, FERM domain-containing protein OS=Homo sapiens OX=9606 PE=3 SV=1	1066	GAGRHRCIGENFA	5000	R	R.C#IGENFAYVQIK.T	-	2	10.4696	11.5784	10.0917	10.6213	9.65455	9.59607	8.25799	8.44266	10.6496	9.71865	10.9197			1.7953	0.867052	-0.252081		0.209669	0.917985	-0.0355879		1.39777	0.907221	-0.216493
17	tr|A0AAA9S3H4|A0AAA9S3H4_BOVIN_contaminant	A0AAA9S3H4	A0AAA9S3H4	A0AAA9S3H4(#634)	C4a anaphylatoxin OS=Bos taurus OX=9913 PE=4 SV=1	634	NSYDLGCGPGGGD	5000	U	K.VFEAMNSYDLGC#GPGGGDTAPQVFK.A	-	3	9.12105	10.6744	9.93056	10.8224	9.74909	9.49988	10.3143	9.66516	10.0736	9.89743	10.2521			0.295377	0.951603	-0.0451399		0.0331324	0.987003	-0.00580588		0.608608	0.975263	-0.039334
18	tr|A0AAA9S3H4|A0AAA9S3H4_BOVIN_contaminant	A0AAA9S3H4	A0AAA9S3H4	A0AAA9S3H4(#1009)	C4a anaphylatoxin OS=Bos taurus OX=9913 PE=4 SV=1	1009	LRLPQGCGEQTMT	5000	U	R.LPQGC#GEQTMTLLAPTLAASR.Y	-	1	9.04223	10.9654	8.76831	8.86974	10.7248	11.661	9.91028	9.6438	7.92624	11.715	10.7732			0.796022	0.897089	0.158069		0.18496	0.815924	0.0939102		0.12384	0.966545	0.0641593
19	tr|A0AAA9SF39|A0AAA9SF39_BOVIN_contaminant	A0AAA9SF39	A0AAA9SF39	A0AAA9SF39(#87)	Ig-like domain-containing protein OS=Bos taurus OX=9913 PE=1 SV=1	87	SKGSYSCEVTHEG	5000	U	K.GSYSC#EVTHEGSTVTK.T	-	1	9.37079	10.4652	13.8053	10.1914	11.1018	10.1841	7.66212	9.77865	7.99891	9.61761	9.82417			0.47835	0.891449	-0.175944		0.78677	0.647232	-0.250759		0.196889	0.960173	0.0748144
20	tr|A0AAA9SF39|A0AAA9SF39_BOVIN_contaminant	A0AAA9SF39	A0AAA9SF39	A0AAA9SF39(#105)	Ig-like domain-containing protein OS=Bos taurus OX=9913 PE=1 SV=1	105	TVKPSECSxxxxx	5000	U	K.TVKPSEC#S.-	-	3	8.0541	10.984	10.7124	9.47205	10.51	10.0699	11.0455	7.28892	11.7575	11.495	8.61052			0.0382031	0.987488	-0.0187924		0.249211	0.776698	0.111864		0.266719	0.938309	-0.130657
21	sp|Q7SIH1|A2MG_BOVIN_contaminant	Q7SIH1	A2M	A2M(#278)	Alpha-2-macroglobulin OS=Bos taurus OX=9913 GN=A2M PE=1 SV=2	278	YRNPSNCYGEESN	263.865	U	R.NPSNC#YGEESNAVCEK.F	-	5	8.82497	10.6546	9.69389	10.3816	10.2452	10.2182	11.0221	8.66757	9.03203	10.3637	10.896			0.0752084	0.98648	0.0199686		0.104793	0.936684	0.029409		0.0293047	0.995258	-0.00944036
22	sp|Q7SIH1|A2MG_BOVIN_contaminant	Q7SIH1	A2M	A2M(#595)	Alpha-2-macroglobulin OS=Bos taurus OX=9913 GN=A2M PE=1 SV=2	595	ASPQSLCALRAVD	5000	U	R.VTASPQSLC#ALR.A	-	1	8.23093	10.2779	8.3936	11.4654	9.4775	8.86838	9.86982	10.4523	11.1958	10.8708	10.8975			0.0626604	0.984731	0.0227305		0.776438	0.6581	0.20998		1.53894	0.909872	-0.187249
23	sp|Q7SIH1|A2MG_BOVIN_contaminant	Q7SIH1	A2M	A2M(#691)	Alpha-2-macroglobulin OS=Bos taurus OX=9913 GN=A2M PE=1 SV=2	691	IHKPKICPQPEEH	5000	U	K.IC#PQPEEHR.I	-	3	8.11406	10.4447	10.2931	10.288	10.5011	10.8864	10.0867	8.79501	10.6971	10.6608	9.23316			0.152092	0.954043	0.0440974		0.226345	0.859248	0.0638376		0.0719364	0.991202	-0.0197403
24	sp|Q7SIH1|A2MG_BOVIN_contaminant	Q7SIH1	A2M	A2M(#848)	Alpha-2-macroglobulin OS=Bos taurus OX=9913 GN=A2M PE=1 SV=2	848	KEQETYCICGNGR	5000	U	R.VSVQLEASPAFLAVPEKEQETYC#IC#GN@GR.Q	-	9	9.58018	10.5925	9.8661	10.4876	9.82478	10.1364	9.88158	8.95179	10.5704	10.2686	9.84013			0.562726	0.931603	-0.0633233		0.112413	0.966959	0.0140734		0.749129	0.948983	-0.0773967
25	sp|Q7SIH1|A2MG_BOVIN_contaminant	Q7SIH1	A2M	A2M(#850)	Alpha-2-macroglobulin OS=Bos taurus OX=9913 GN=A2M PE=1 SV=2	850	QETYCICGNGRQT	5000	U	R.VSVQLEASPAFLAVPEKEQETYC#IC#GN@GR.Q	-	2	9.28345	10.3684	12.079	11.4222	11.0696	9.76071	8.33476	9.95966	9.09412	9.37117	9.25689			0.555867	0.898105	-0.141555		1.10125	0.645941	-0.216348		0.353414	0.959046	0.0747932
26	sp|Q7SIH1|A2MG_BOVIN_contaminant	Q7SIH1	A2M	A2M(#1009)	Alpha-2-macroglobulin OS=Bos taurus OX=9913 GN=A2M PE=1 SV=2	1009	LQMPYGCGEQNMA	5000	U	R.NTQNLLQM*PYGC#GEQNMAR.F	-	10	9.3123	9.92525	9.20071	9.60132	9.91792	10.0728	10.9337	9.8237	10.1491	10.6931	10.3701			1.17604	0.905007	0.0985457		1.96238	0.729645	0.129945		0.314132	0.980799	-0.0313996
27	sp|Q7SIH1|A2MG_BOVIN_contaminant	Q7SIH1	A2M	A2M(#1281)	Alpha-2-macroglobulin OS=Bos taurus OX=9913 GN=A2M PE=1 SV=2	1281	ISKQQNCQGGFSS	5000	U	K.QQNC#QGGFSSTQDTVVALHALSR.Y	-	7	9.83295	10.3508	9.63226	9.77316	10.8691	10.2796	9.89281	9.99603	11.0594	9.69375	8.62024			0.642735	0.940898	0.0514018		0.0703853	0.951873	-0.0225019		0.255079	0.960072	0.0739037
28	sp|Q7SIH1|A2MG_BOVIN_contaminant	Q7SIH1	A2M	A2M(#848;850)	Alpha-2-macroglobulin OS=Bos taurus OX=9913 GN=A2M PE=1 SV=2	848;850	KEQETYCICGNGR;QETYCICGNGRQT	5000;5000	U;U	R.VSVQLEASPAFLAVPEKEQETYC#IC#GN@GR.Q	+	3	10.041	8.96765	8.31608	12.0147	10.1177	11.0454	11.0126	10.109	9.22633	9.65834	9.49123			0.404204	0.906094	0.116911		0.130897	0.90941	-0.0424213		1.83515	0.919342	0.159332
29	sp|Q9NRG9|AAAS_HUMAN	Q9NRG9	AAAS	AAAS(#152)	Aladin OS=Homo sapiens OX=9606 GN=AAAS PE=1 SV=1	152	VTNWSSCCLRVFA	29.4201	R	R.SEDLIAEFAQVTN@WSSC#CLR.V	-	1	9.38641	11.8759	7.68905	9.08116	9.87507	10.4965	12.6778	8.60595	12.107	9.81042	8.39473			0.330228	0.902207	0.134743		0.168789	0.82097	0.0889689		0.0845212	0.975309	0.045774
30	sp|Q9NRG9|AAAS_HUMAN	Q9NRG9	AAAS	AAAS(#331;335)	Aladin OS=Homo sapiens OX=9606 GN=AAAS PE=1 SV=1	331;335	PTLSGRCQTGCWS;GRCQTGCWSPDGS	5000;5000	R;R	R.C#QTGC#WSPDGSR.L	+	2	10.0835	10.3062	9.02782	10.7528	11.2189	9.69395	10.642	8.39389	9.75781	10.5415	9.58158			0.0441403	0.992429	-0.0136022		0.051704	0.975411	-0.0101555		0.0112816	0.999069	-0.00344676
31	sp|Q9NRG9-2|AAAS_HUMAN	Q9NRG9-2	AAAS	AAAS-2(#149)	Isoform of Q9NRG9, Isoform 2 of Aladin OS=Homo sapiens OX=9606 GN=AAAS	149	FAQVTNCTIVPSL	5000	U	R.SEDLIAEFAQVTNC#TIVPSLK.H	-	2	9.47216	8.12552	10.6447	9.49525	10.1741	10.946	9.71774	11.4188	10.7064	9.7186	9.58079			0.857259	0.888928	0.166926		0.40746	0.801533	0.0890757		0.47727	0.951031	0.0778505
32	sp|Q86V21-2|AACS_HUMAN	Q86V21-2	AACS	AACS-2(#15)	Isoform of Q86V21, Isoform 2 of Acetoacetyl-CoA synthetase OS=Homo sapiens OX=9606 GN=AACS	15	REEILECQVMWEP	5000	R	K.EERPGREEILEC#QVM*WEPDSK.K	-	9	9.91616	9.69405	10.4704	10.0997	9.99702	9.98368	10.5593	9.88237	10.2315	9.94217	9.2236			0.100609	0.99554	0.00874956		0.28475	0.917347	-0.0365637		0.367326	0.974874	0.0453133
33	sp|Q86V21-2|AACS_HUMAN	Q86V21-2	AACS	AACS-2(#570)	Isoform of Q86V21, Isoform 2 of Acetoacetyl-CoA synthetase OS=Homo sapiens OX=9606 GN=AACS	570	RQESGSCRQTDHR	5000	U	R.QESGSC#R.Q	-	2	9.37879	9.60423	10.6855	9.67208	9.9953	11.0244	9.82866	10.328	9.25405	10.0311	10.1979			0.556514	0.930521	0.06622		0.00306762	0.99832	-0.000558161		0.524876	0.96054	0.0667782
34	sp|Q6PD74|AAGAB_HUMAN	Q6PD74	AAGAB	AAGAB(#203)	Alpha- and gamma-adaptin-binding protein p34 OS=Homo sapiens OX=9606 GN=AAGAB PE=1 SV=1	203	IGSADPCHPEQPH	5000	R	R.NQGFSLLNSLTGTNHSIGSADPC#HPEQPHLPAADSTESLSDHR.G	-	1	12.9828	7.15758	6.08847	10.6282	8.08231	10.2455	9.36383	14.3226	8.74711	12.6917	9.68993			0.300424	0.868946	0.221274		0.302505	0.675586	0.218558		0.00378857	0.999777	0.00271571
35	tr|A0A096LP25|A0A096LP25_HUMAN	A0A096LP25	AAK1	AAK1(#797)	Isoform of Q2M2I8, AP2 associated kinase 1 OS=Homo sapiens OX=9606 GN=AAK1 PE=1 SV=2	797	QRESNPCPVITVE	5000	R	R.ESNPC#PVITVEHFK.E	-	3	10.3159	10.354	10.5153	9.60606	10.2558	9.55683	9.59371	10.1605	9.73887	10.015	9.88797			0.50811	0.95159	-0.0438472		0.642515	0.891608	-0.0448119		0.0108821	0.999823	0.000964666
36	tr|A0A096LP25|A0A096LP25_HUMAN	A0A096LP25	AAK1	AAK1(#1059)	Isoform of Q2M2I8, AP2 associated kinase 1 OS=Homo sapiens OX=9606 GN=AAK1 PE=1 SV=2	1059	ISPRGSCLESGGH	5000	R	R.GSC#LESGGHSNDR.N	-	1	8.8836	8.6967	11.1083	10.6077	11.6309	8.72026	8.75615	11.5018	10.3007	9.84325	9.95066			0.103678	0.960744	0.041529		0.153675	0.916281	0.038143		0.00925912	0.999271	0.003386
37	sp|Q2M2I8|AAK1_HUMAN	Q2M2I8	AAK1	AAK1(#87)	AP2-associated protein kinase 1 OS=Homo sapiens OX=9606 GN=AAK1 PE=1 SV=3	87	EHDLQVCKREIQI	5000	R	R.MFVNNEHDLQVC#K.R	-	1	9.57619	10.1831	9.69572	10.587	10.1103	10.9676	10.1541	10.0115	9.27141	10.2143	9.22881			0.421585	0.952553	0.0428468		0.483301	0.853312	-0.0651285		0.86115	0.944457	0.107975
38	sp|Q2M2I8|AAK1_HUMAN	Q2M2I8	AAK1	AAK1(#193)	AP2-associated protein kinase 1 OS=Homo sapiens OX=9606 GN=AAK1 PE=1 SV=3	193	RGHYVLCDFGSAT	5000	R	R.GHYVLC#DFGSATNK.F	-	1	10.2342	11.3122	11.0901	10.0938	8.47908	10.0572	9.21482	10.4716	9.4369	10.1875	9.42271			1.02437	0.893622	-0.163825		1.28383	0.711262	-0.14104		0.107014	0.987972	-0.0227851
39	sp|Q2M2I8|AAK1_HUMAN	Q2M2I8	AAK1	AAK1(#288)	AP2-associated protein kinase 1 OS=Homo sapiens OX=9606 GN=AAK1 PE=1 SV=3	288	YSQDMHCLIRYML	5000	R	R.YSQDMHC#LIR.Y	-	1	9.71037	12.152	9.63745	7.07485	9.7	13.1607	7.86292	8.23627	11.7938	10.1315	10.5401			0.0142537	0.99624	0.00979935		0.472581	0.674616	0.189352		0.4226	0.922956	-0.179552
40	sp|Q2M2I8|AAK1_HUMAN	Q2M2I8	AAK1	AAK1(#319)	AP2-associated protein kinase 1 OS=Homo sapiens OX=9606 GN=AAK1 PE=1 SV=3	319	KLLKKECPIPNVQ	5000	R	K.EC#PIPNVQNSPIPAK.L	-	2	9.07325	12.11	8.44189	10.5174	8.87352	11.3193	10.7169	10.7808	10.1079	8.28279	9.77625			0.173316	0.932548	0.0626032		0.240118	0.816028	-0.0874004		0.576474	0.927941	0.150004
41	sp|Q13685|AAMP_HUMAN	Q13685	AAMP	AAMP(#208)	Angio-associated migratory cell protein OS=Homo sapiens OX=9606 GN=AAMP PE=1 SV=2	208	KVPNGDCKTFQGP	5000	R	K.VPN@GDC#K.T	-	1	9.81228	9.69243	10.2146	10.4913	10.0661	9.82505	10.8546	9.57252	9.54568	9.72047	10.205			0.0213602	1	0.00297362		0.358529	0.921793	-0.0330911		0.308879	0.976321	0.0360647
42	sp|Q9Y312|AAR2_HUMAN	Q9Y312	AAR2	AAR2(#156)	Protein AAR2 homolog OS=Homo sapiens OX=9606 GN=AAR2 PE=1 SV=2	156	PENRQICAFSDVL	5000	R	R.QIC#AFSDVLPVLSM*K.H	-	1	9.01121	10.7006	8.63607	9.66138	9.0703	9.64853	10.0964	10.2211	10.0678	10.9787	11.9079			0.209883	0.956779	0.0416896		1.06715	0.650302	0.210567		0.924538	0.919022	-0.168878
43	sp|Q9Y312|AAR2_HUMAN	Q9Y312	AAR2	AAR2(#370)	Protein AAR2 homolog OS=Homo sapiens OX=9606 GN=AAR2 PE=1 SV=2	370	AAEPEDCAPVVVE	5000	R	R.WDFAAEPEDC#APVVVELPEGIEMG.-	-	5	8.76529	9.87273	9.61389	8.89256	11.055	10.7001	10.6817	10.3617	9.5522	10.467	10.0378			2.0001	0.872727	0.205868		0.959687	0.753362	0.110417		0.954369	0.950488	0.0954512
44	tr|A0A6Q8PH44|A0A6Q8PH44_HUMAN	A0A6Q8PH44	AARS1	AARS1(#672)	Isoform of P49588, alanine--tRNA ligase OS=Homo sapiens OX=9606 GN=AARS1 PE=1 SV=1	672	PAELESCRSFCDR	5000	U	K.APAELESC#R.S	-	1	10.1475	10.7028	9.04809	10.4597	9.14065	9.40567	11.5349	10.3946	9.68867	9.6668	9.81062			0.00370457	0.999927	0.0010397		0.379635	0.881641	-0.0506125		0.261811	0.971042	0.0516522
45	sp|P49588|SYAC_HUMAN	P49588	AARS1	AARS1(#525)	Alanine--tRNA ligase, cytoplasmic OS=Homo sapiens OX=9606 GN=AARS1 PE=1 SV=2	525	VSTGQECGVVLDK	5000	R	K.MFVEEVSTGQEC#GVVLDK.T	-	1	10.9928	12.2325	8.95534	9.75494	7.78835	12.2461	9.27118	9.17783	10.5256	9.67562	9.37985			0.338431	0.903095	-0.133382		0.29655	0.824398	-0.0800863		0.135715	0.972535	-0.0532952
46	sp|P49588|SYAC_HUMAN	P49588	AARS1	AARS1(#671)	Alanine--tRNA ligase, cytoplasmic OS=Homo sapiens OX=9606 GN=AARS1 PE=1 SV=2	671	AVYTQDCPLAAAK	5000	R	K.AVYTQDC#PLAAAK.A	-	2	9.97035	12.1244	9.56608	10.7393	7.80256	9.37265	10.1399	9.37086	9.32604	10.4939	11.0939			0.977571	0.862311	-0.209419		0.137	0.913859	-0.0385812		0.74805	0.924688	-0.170838
47	sp|P49588|SYAC_HUMAN	P49588	AARS1	AARS1(#723)	Alanine--tRNA ligase, cytoplasmic OS=Homo sapiens OX=9606 GN=AARS1 PE=1 SV=2	723	LTSVEFCGGTHLR	5000	R	R.VVSIGVPVSELLDDPSGPAGSLTSVEFC#GGTHLR.N	-	1	9.37668	9.38061	9.85194	9.36279	11.0415	9.85531	10.7158	8.74823	10.6169	10.2033	10.847			0.448011	0.915851	0.0825783		2.02728	0.693234	0.152967		0.366411	0.960725	-0.0703891
48	sp|P49588|SYAC_HUMAN	P49588	AARS1	AARS1(#773)	Alanine--tRNA ligase, cytoplasmic OS=Homo sapiens OX=9606 GN=AARS1 PE=1 SV=2	773	AESLKKCLSVMEA	5000	R	K.C#LSVM*EAK.V	-	7	10.4404	10.1089	9.97152	9.50815	9.70596	9.81218	10.218	9.77849	10.2648	9.98339	10.2082			0.220036	0.986436	-0.0181364		0.282742	0.951318	0.0214451		0.941347	0.975472	-0.0395814
49	sp|P49588|SYAC_HUMAN	P49588	AARS1	AARS1(#947)	Alanine--tRNA ligase, cytoplasmic OS=Homo sapiens OX=9606 GN=AARS1 PE=1 SV=2	947	TGKNVGCLQEALQ	5000	R	K.NVGC#LQEALQLATSFAQLR.L	-	1	10.1427	9.02411	9.35941	8.98784	9.93475	9.59542	10.4076	9.99179	10.9777	10.6887	10.89			0.951744	0.913067	0.0911478		1.97868	0.640377	0.212183		2.02924	0.931858	-0.121035
50	sp|Q5JTZ9|SYAM_HUMAN	Q5JTZ9	AARS2	AARS2(#609)	Alanine--tRNA ligase, mitochondrial OS=Homo sapiens OX=9606 GN=AARS2 PE=1 SV=1	609	EAVAPECLRLGDQ	571.038	U	R.AQVCGGFILHEAVAPEC#LR.L	-	2	10.1274	7.7282	9.83739	9.42831	9.96737	9.84085	10.4713	10.5132	10.9557	9.7493	11.381			0.692888	0.901465	0.143221		0.93046	0.65366	0.209419		0.362771	0.962239	-0.0661979
51	sp|Q9BTE6|AASD1_HUMAN	Q9BTE6	AARSD1	AARSD1(#22)	Alanyl-tRNA editing protein Aarsd1 OS=Homo sapiens OX=9606 GN=AARSD1 PE=1 SV=2	22	TTVVSCCPAELQT	56.5702	R	R.EFTTTVVSCC#PAELQTEGSN@GKK.E	-	5	9.86115	9.39476	10.6602	10.159	9.12892	9.32513	9.89505	9.7409	8.9794	10.1273	12.7281			0.750362	0.927544	-0.0725338		0.161169	0.861086	0.0691336		0.357183	0.934306	-0.141667
52	sp|Q9BTE6|AASD1_HUMAN	Q9BTE6	AARSD1	AARSD1(#210)	Alanyl-tRNA editing protein Aarsd1 OS=Homo sapiens OX=9606 GN=AARSD1 PE=1 SV=2	210	VDSNMCCGTHVSN	27.6616	R	R.VVNIEGVDSNMCC#GTHVSNLSDLQVIK.I	-	3	9.93233	9.43552	11.5859	10.0745	8.63498	10.2508	9.19475	9.65213	9.29657	9.8048	12.1377			0.702221	0.906006	-0.119416		0.0407008	0.96575	0.0162402		0.426829	0.93315	-0.135656
53	sp|Q9BTE6|AASD1_HUMAN	Q9BTE6	AARSD1	AARSD1(#266)	Alanyl-tRNA editing protein Aarsd1 OS=Homo sapiens OX=9606 GN=AARSD1 PE=1 SV=2	266	LTALLKCGAEDHV	5000	R	K.C#GAEDHVEAVK.K	-	1	10.7575	8.86928	8.29392	8.87651	9.37217	10.0752	11.2571	10.5905	10.803	10.463	10.6418			0.851865	0.885076	0.170112		1.13253	0.643713	0.216215		0.322202	0.974178	-0.0461036
54	sp|Q4L235|ACSF4_HUMAN	Q4L235	AASDH	AASDH(#214)	Beta-alanine-activating enzyme OS=Homo sapiens OX=9606 GN=AASDH PE=1 SV=3	214	VRVPHKCIVPNIQ	5000	R	K.C#IVPNIQHFR.V	-	1	10.8118	8.94326	9.84591	9.64042	10.12	9.26344	9.49653	10.7999	11.1292	9.23269	10.7168			0.0805063	0.987932	0.0167708		0.315038	0.828914	0.0772897		0.245328	0.964162	-0.0605189
55	sp|Q4L235|ACSF4_HUMAN	Q4L235	AASDH	AASDH(#369)	Beta-alanine-activating enzyme OS=Homo sapiens OX=9606 GN=AASDH PE=1 SV=3	369	LNSTLKCELPVQL	5000	R	K.C#ELPVQLGFPLLGTVVEVR.D	-	2	9.85187	8.57073	10.3239	9.53963	9.07306	8.59108	12.2542	10.5672	11.3182	10.6237	9.28644			0.211939	0.932312	0.0698747		0.509932	0.750885	0.119556		0.129373	0.973876	-0.0496817
56	sp|Q4L235|ACSF4_HUMAN	Q4L235	AASDH	AASDH(#702)	Beta-alanine-activating enzyme OS=Homo sapiens OX=9606 GN=AASDH PE=1 SV=3	702	LTKLGHCSSACPS	5000	R	K.LGHC#SSAC#PSDSVSQTN@IQNLK.G	-	2	9.52255	10.7511	9.395	9.25597	9.61967	11.1597	9.37757	9.70781	11.1835	9.51681	10.5104			0.173649	0.968568	0.0336321		0.497435	0.791053	0.0958293		0.286517	0.962106	-0.0621972
57	sp|Q4L235|ACSF4_HUMAN	Q4L235	AASDH	AASDH(#706)	Beta-alanine-activating enzyme OS=Homo sapiens OX=9606 GN=AASDH PE=1 SV=3	706	GHCSSACPSDSVS	5000	R	K.LGHC#SSAC#PSDSVSQTN@IQNLK.G	-	1	9.45044	11.0912	9.86336	10.4521	10.184	9.60228	10.2403	8.90479	9.22681	9.81704	11.1678			0.45244	0.929	-0.069289		0.0822733	0.950926	-0.0224167		0.188185	0.97475	-0.0468724
58	sp|Q4L235|ACSF4_HUMAN	Q4L235	AASDH	AASDH(#736)	Beta-alanine-activating enzyme OS=Homo sapiens OX=9606 GN=AASDH PE=1 SV=3	736	KSKDPSCVAKVSE	5000	R	K.SKDPSC#VAK.V	-	1	10.4833	9.41827	10.0214	9.40155	10.7963	9.83036	9.55728	10.3506	9.50238	10.0808	10.5577			0.342956	0.951436	0.0436371		0.211959	0.926698	0.0315002		0.0728808	0.995501	0.0121369
59	sp|Q4L235|ACSF4_HUMAN	Q4L235	AASDH	AASDH(#766)	Beta-alanine-activating enzyme OS=Homo sapiens OX=9606 GN=AASDH PE=1 SV=3	766	RSDTGKCVDASPL	5000	R	K.C#VDASPLVVIPTFDK.S	-	2	8.78965	10.6346	9.54662	9.654	10.2578	9.79345	10.6892	9.87847	10.0693	10.659	10.028			0.530839	0.926319	0.0750544		0.646766	0.797899	0.0891271		0.129081	0.994853	-0.0140728
60	sp|Q4L235|ACSF4_HUMAN	Q4L235	AASDH	AASDH(#702;706)	Beta-alanine-activating enzyme OS=Homo sapiens OX=9606 GN=AASDH PE=1 SV=3	702;706	LTKLGHCSSACPS;GHCSSACPSDSVS	5000;5000	R;R	K.LGHC#SSAC#PSDSVSQTN@IQNLK.G	+	1	9.97623	8.41379	10.1405	9.16749	11.5874	12.2418	9.69584	10.0668	10.0177	8.99393	9.69849			1.04271	0.871589	0.206822		0.117361	0.944569	0.0246041		0.952255	0.903806	0.182218
61	sp|Q9NRN7|ADPPT_HUMAN	Q9NRN7	AASDHPPT	AASDHPPT(#23)	L-aminoadipate-semialdehyde dehydrogenase-phosphopantetheinyl transferase OS=Homo sapiens OX=9606 GN=AASDHPPT PE=1 SV=2	23	VRWAFSCGTWLPS	5000	R	R.WAFSC#GTWLPSR.A	-	1	11.909	9.85	10.1274	9.88777	8.17495	9.85056	10.0916	9.39563	9.86715	9.75862	11.0874			0.823065	0.892312	-0.15536		0.110939	0.94197	-0.0265965		0.674136	0.931214	-0.128763
62	sp|Q9UDR5|AASS_HUMAN	Q9UDR5	AASS	AASS(#87)	Alpha-aminoadipic semialdehyde synthase, mitochondrial OS=Homo sapiens OX=9606 GN=AASS PE=1 SV=1	87	EDISEACLILGVK	5000	R	K.AGGILQEDISEAC#LILGVK.R	-	3	9.7475	9.59089	9.94691	10.4232	9.8502	9.43632	10.0206	9.86963	9.55116	10.886	10.6776			0.24072	0.986095	-0.0190994		0.38291	0.863603	0.0615326		0.519768	0.950369	-0.080632
63	sp|Q9UDR5|AASS_HUMAN	Q9UDR5	AASS	AASS(#240)	Alpha-aminoadipic semialdehyde synthase, mitochondrial OS=Homo sapiens OX=9606 GN=AASS PE=1 SV=1	240	IFNELPCEYVEPH	5000	R	K.GAQAIFNELPC#EYVEPHELK.E	-	3	10.1445	11.4414	9.7751	10.5162	9.65851	8.64313	9.65828	8.86954	10.4321	11.2753	9.5859			1.54512	0.86659	-0.184624		0.0239183	0.986619	-0.00596315		1.00938	0.91373	-0.178661
64	sp|Q9UDR5|AASS_HUMAN	Q9UDR5	AASS	AASS(#342)	Alpha-aminoadipic semialdehyde synthase, mitochondrial OS=Homo sapiens OX=9606 GN=AASS PE=1 SV=1	342	PAGVEGCPALPHK	5000	R	K.FSPAGVEGC#PALPHK.L	-	4	9.68747	9.92117	10.3631	9.77398	10.1547	9.69478	8.98213	10.1499	10.1691	10.401	10.7027			0.249692	0.973502	-0.0293035		1.13544	0.834053	0.0693127		1.01018	0.950217	-0.0986163
65	sp|Q9UDR5|AASS_HUMAN	Q9UDR5	AASS	AASS(#534)	Alpha-aminoadipic semialdehyde synthase, mitochondrial OS=Homo sapiens OX=9606 GN=AASS PE=1 SV=1	534	PVSMDICKQEEKL	5000	R	K.KYNINPVSMDIC#K.Q	-	3	9.85169	9.37434	9.14551	10.6587	10.0922	10.1284	9.86352	10.0945	9.84304	10.5345	10.4137			0.362862	0.953309	0.0442453		0.598414	0.826474	0.0748253		0.375589	0.983399	-0.03058
66	sp|Q9NRK6|ABCBA_HUMAN	Q9NRK6	ABCB10	ABCB10(#582)	ATP-binding cassette sub-family B member 10, mitochondrial OS=Homo sapiens OX=9606 GN=ABCB10 PE=1 SV=2	582	EPILFSCSIAENI	5000	U	K.IGTVSQEPILFSC#SIAENIAYGADDPSSVTAEEIQR.V	-	1	11.9861	9.39958	10.1065	9.68586	10.904	13.0737	8.24391	9.60146	8.96613	9.69331	8.33935			0.0171242	0.996516	0.00824523		0.933104	0.663177	-0.19011		0.573537	0.908532	0.198355
67	sp|O75027|ABCB7_HUMAN	O75027	ABCB7	ABCB7(#95)	Iron-sulfur clusters transporter ABCB7, mitochondrial OS=Homo sapiens OX=9606 GN=ABCB7 PE=1 SV=2	95	LIEKRTCWHGHAG	5000	R	R.TC#WHGHAGGGLHTDPK.E	-	1	11.9623	10.762	10.1045	10.3117	9.81122	10.2574	7.46091	9.82009	11.3838	8.87251	9.25358			0.870612	0.866524	-0.21583		0.46137	0.738535	-0.138435		0.196505	0.959266	-0.0773944
68	sp|O75027|ABCB7_HUMAN	O75027	ABCB7	ABCB7(#750)	Iron-sulfur clusters transporter ABCB7, mitochondrial OS=Homo sapiens OX=9606 GN=ABCB7 PE=1 SV=2	750	VKGCGNCSCxxxx	19.9903	R	K.GCGNC#SC.-	-	2	10.2486	9.00055	10.083	10.5712	8.89163	9.90244	11.2419	10.6223	9.74352	9.44801	10.2467			0.09945	0.981264	0.0241924		0.134293	0.950829	-0.0219765		0.224954	0.974448	0.0461689
69	sp|Q9NUT2|MITOS_HUMAN	Q9NUT2	ABCB8	ABCB8(#323)	Mitochondrial potassium channel ATP-binding subunit OS=Homo sapiens OX=9606 GN=ABCB8 PE=1 SV=3	323	RKLSRQCQEQIAR	5000	R	R.QC#QEQIAR.A	-	1	10.107	9.33516	10.7875	9.21761	8.98196	9.53757	11.237	9.65463	11.0671	10.4341	9.64036			0.0131568	1	-0.00339528		0.410885	0.829463	0.0745971		0.371953	0.952677	-0.0779923
70	sp|Q9NUT2|MITOS_HUMAN	Q9NUT2	ABCB8	ABCB8(#364)	Mitochondrial potassium channel ATP-binding subunit OS=Homo sapiens OX=9606 GN=ABCB8 PE=1 SV=3	364	GAELEACRCRAEE	5000	R	R.YGAELEAC#R.C	-	1	8.86517	10.4177	9.53065	10.2512	10.1447	10.4497	11.2672	9.20635	9.84686	11.1591	8.86132			0.386649	0.926443	0.0713308		0.0763906	0.948784	0.0242564		0.153487	0.975093	0.0470744
71	sp|Q9NUT2|MITOS_HUMAN	Q9NUT2	ABCB8	ABCB8(#454)	Mitochondrial potassium channel ATP-binding subunit OS=Homo sapiens OX=9606 GN=ABCB8 PE=1 SV=3	454	YMALNPCIPLSGG	35.6064	R	R.VFEYMALN@PC#IPLSGGCCVPK.E	-	2	9.93105	9.18905	9.1993	9.04022	10.8622	9.76246	9.81307	10.6488	11.3213	10.2863	9.94622			1.43701	0.89339	0.136515		1.14704	0.681431	0.170157		0.186766	0.976939	-0.0336422
72	sp|P33527|MRP1_HUMAN	P33527	ABCC1	ABCC1(#682)	Multidrug resistance-associated protein 1 OS=Homo sapiens OX=9606 GN=ABCC1 PE=1 SV=3	682	VVGQVGCGKSSLL	5000	R	R.SDPPTLNGITFSIPEGALVAVVGQVGC#GK.S	-	1	8.58351	10.3351	11.7818	9.33543	11.9012	10.1917	10.7131	10.475	10.2969	7.29236	9.09397			0.480269	0.901539	0.12007		0.419683	0.6928	-0.174587		0.767502	0.884059	0.294658
73	sp|P33527|MRP1_HUMAN	P33527	ABCC1	ABCC1(#730)	Multidrug resistance-associated protein 1 OS=Homo sapiens OX=9606 GN=ABCC1 PE=1 SV=3	730	ENILFGCQLEEPY	5000	R	R.ENILFGC#QLEEPYYR.S	-	2	11.3436	10.2053	11.4101	8.88062	9.80487	9.21586	9.45629	10.729	10.6683	9.36837	8.91768			0.392189	0.912308	-0.0889023		0.431504	0.757755	-0.112913		0.0935054	0.987631	0.0240111
74	sp|Q5T3U5|MRP7_HUMAN	Q5T3U5	ABCC10	ABCC10(#238)	ATP-binding cassette sub-family C member 10 OS=Homo sapiens OX=9606 GN=ABCC10 PE=1 SV=1	238	LLARGACGELRQP	5000	R	R.GAC#GELR.Q	-	1	10.5841	10.7308	10.008	9.4148	10.2608	8.7406	9.81866	9.75982	9.38188	11.252	10.0485			0.564156	0.915847	-0.0790853		0.0145667	0.990681	0.00391445		0.378372	0.94534	-0.0829998
75	sp|Q5T3U5|MRP7_HUMAN	Q5T3U5	ABCC10	ABCC10(#248)	ATP-binding cassette sub-family C member 10 OS=Homo sapiens OX=9606 GN=ABCC10 PE=1 SV=1	248	RQPQDICRLPHRL	5000	R	R.QPQDIC#R.L	-	1	9.26058	10.1998	9.78732	9.85697	10.6703	9.78762	11.1583	9.72536	10.5116	9.75541	9.28674			0.65133	0.918341	0.0786625		0.0574096	0.97644	0.0100189		0.418486	0.960915	0.0686436
76	sp|Q5T3U5|MRP7_HUMAN	Q5T3U5	ABCC10	ABCC10(#1425)	ATP-binding cassette sub-family C member 10 OS=Homo sapiens OX=9606 GN=ABCC10 PE=1 SV=1	1425	LLQQTICKRFANK	5000	R	K.TDQLLQQTIC#K.R	-	1	9.27498	9.71121	9.96809	9.29573	10.8022	10.5681	9.82824	9.49379	11.0352	9.68327	10.3392			0.840869	0.912424	0.0879845		0.795559	0.754344	0.113142		0.133248	0.987218	-0.0251575
77	sp|O15440|MRP5_HUMAN	O15440	ABCC5	ABCC5(#46)	ATP-binding cassette sub-family C member 5 OS=Homo sapiens OX=9606 GN=ABCC5 PE=1 SV=2	46	RTRPLECQDALET	5000	R	R.TRPLEC#QDALETAAR.A	-	2	9.51732	9.57879	9.99039	9.80091	9.61951	9.50797	10.7652	10.0364	10.2991	9.9684	10.916			0.348505	0.96314	0.0366775		0.943228	0.789185	0.0957661		0.470066	0.962252	-0.0590887
78	sp|O15440|MRP5_HUMAN	O15440	ABCC5	ABCC5(#760)	ATP-binding cassette sub-family C member 5 OS=Homo sapiens OX=9606 GN=ABCC5 PE=1 SV=2	760	IFMKEGCITERGT	5000	R	K.EGC#ITER.G	-	1	7.98839	9.95475	8.7671	10.279	10.7959	8.88654	13.996	10.7419	10.5787	9.75264	8.25914			0.763556	0.877564	0.252282		0.117199	0.907737	0.0432012		0.560071	0.904586	0.20908
79	sp|P28288|ABCD3_HUMAN	P28288	ABCD3	ABCD3(#477)	ATP-binding cassette sub-family D member 3 OS=Homo sapiens OX=9606 GN=ABCD3 PE=1 SV=1	477	ICGPNGCGKSSLF	5000	R	R.SGANVLIC#GPNGC#GK.S	-	6	9.3998	9.49083	10.1723	9.75085	10.0571	10.4705	10.1196	9.87637	10.2239	9.81732	10.6214			1.01712	0.931817	0.0625475		0.84363	0.82615	0.0748859		0.11853	0.995753	-0.0123384
80	sp|P28288|ABCD3_HUMAN	P28288	ABCD3	ABCD3(#472;477)	ATP-binding cassette sub-family D member 3 OS=Homo sapiens OX=9606 GN=ABCD3 PE=1 SV=1	472;477	GANVLICGPNGCG;ICGPNGCGKSSLF	5000;5000	R;R	R.SGANVLIC#GPNGC#GK.S	+	4	9.39685	8.75393	10.2418	9.09275	10.7796	10.0912	10.1292	10.0944	9.4592	10.0435	11.9177			1.21103	0.90294	0.134491		0.590912	0.707812	0.155842		0.0692336	0.990743	-0.0213514
81	sp|P61221|ABCE1_HUMAN	P61221	ABCE1	ABCE1(#29)	ATP-binding cassette sub-family E member 1 OS=Homo sapiens OX=9606 GN=ABCE1 PE=1 SV=1	29	QECKKSCPVVRMG	5000	R	K.KSC#PVVR.M	-	1	10.0264	10.474	10.4404	10.1503	9.47307	9.70071	9.77704	10.8015	8.89809	10.1046	10.154			0.477587	0.945168	-0.0493852		0.50019	0.821922	-0.0823657		0.164402	0.980011	0.0329805
82	sp|P61221|ABCE1_HUMAN	P61221	ABCE1	ABCE1(#38)	ATP-binding cassette sub-family E member 1 OS=Homo sapiens OX=9606 GN=ABCE1 PE=1 SV=1	38	VRMGKLCIEVTPQ	5000	R	K.LC#IEVTPQSK.I	-	2	9.91393	8.92288	10.9852	10.9835	9.07999	9.82041	10.1906	11.1261	9.95282	9.06174	9.96275			0.0745093	0.986506	-0.019553		0.377315	0.829831	-0.0749534		0.302401	0.967035	0.0554004
83	sp|P61221|ABCE1_HUMAN	P61221	ABCE1	ABCE1(#65)	ATP-binding cassette sub-family E member 1 OS=Homo sapiens OX=9606 GN=ABCE1 PE=1 SV=1	65	GICIKKCPFGALS	5000	R	K.KC#PFGALSIVNLPSNLEK.E	-	2	9.74368	10.4627	9.6762	9.77584	10.2134	10.0392	10.2968	10.1043	10.1297	9.73754	9.82068			0.578069	0.963278	0.0364183		0.0235036	0.994222	-0.00219106		0.852508	0.974223	0.0386094
84	sp|P61221|ABCE1_HUMAN	P61221	ABCE1	ABCE1(#88)	ATP-binding cassette sub-family E member 1 OS=Homo sapiens OX=9606 GN=ABCE1 PE=1 SV=1	88	ETTHRYCANAFKL	5000	R	R.YC#ANAFK.L	-	3	11.0639	9.93751	10.5427	9.53737	10.0039	9.76318	9.81671	10.1547	10.1012	9.63202	9.4468			0.388211	0.951113	-0.0458188		0.644679	0.822361	-0.0767355		0.394819	0.981804	0.0309167
85	sp|P61221|ABCE1_HUMAN	P61221	ABCE1	ABCE1(#201)	ATP-binding cassette sub-family E member 1 OS=Homo sapiens OX=9606 GN=ABCE1 PE=1 SV=1	201	KTQAIVCQQLDLT	5000	R	K.TQAIVC#QQLDLTHLK.E	-	3	10.8082	10.0133	10.0678	10.2401	9.67654	10.482	9.93179	9.87265	9.5325	9.99838	9.37674			0.547357	0.953537	-0.0414771		1.22735	0.787039	-0.0935549		0.646858	0.968383	0.0520777
86	sp|Q8NE71|ABCF1_HUMAN	Q8NE71	ABCF1	ABCF1(#365)	ATP-binding cassette sub-family F member 1 OS=Homo sapiens OX=9606 GN=ABCF1 PE=1 SV=2	365	NIDVLLCEQEVVA	5000	R	R.ALSIPPN@IDVLLC#EQEVVADETPAVQAVLR.A	-	1	9.5847	8.19785	9.32624	9.50696	9.19865	10.009	11.8788	12.8647	9.33101	9.1386	10.9634			0.98628	0.86832	0.253516		0.417949	0.790597	0.0979789		0.504629	0.930783	0.155537
87	sp|Q8NE71|ABCF1_HUMAN	Q8NE71	ABCF1	ABCF1(#655)	ATP-binding cassette sub-family F member 1 OS=Homo sapiens OX=9606 GN=ABCF1 PE=1 SV=2	655	DMDSRICIVGPNG	5000	R	R.IC#IVGPNGVGK.S	-	1	10.2954	10.7268	9.33521	9.97428	10.8552	10.6371	11.4362	8.71715	8.93604	8.9943	10.0923			0.160722	0.95996	0.0406924		0.712424	0.756332	-0.110716		0.691001	0.929193	0.151408
88	sp|Q8NE71|ABCF1_HUMAN	Q8NE71	ABCF1	ABCF1(#741)	ATP-binding cassette sub-family F member 1 OS=Homo sapiens OX=9606 GN=ABCF1 PE=1 SV=2	741	AHTIQICKLSGGQ	5000	R	R.FGLESHAHTIQIC#K.L	-	1	10.13	9.33411	10.292	10.6029	11.4539	9.848	9.05117	9.96079	9.90511	9.77971	9.64234			0.0218803	0.999046	-0.00523746		0.455847	0.896688	-0.0441115		0.206488	0.974904	0.0388741
89	sp|Q8NE71|ABCF1_HUMAN	Q8NE71	ABCF1	ABCF1(#758)	ATP-binding cassette sub-family F member 1 OS=Homo sapiens OX=9606 GN=ABCF1 PE=1 SV=2	758	VFAELACREPDVL	5000	R	R.VVFAELAC#R.E	-	2	9.75467	10.5261	9.92307	9.95301	9.63709	10.5363	8.98313	10.1567	9.34799	10.8478	10.3341			0.23266	0.970096	-0.0326106		0.088688	0.959757	0.017462		0.246837	0.973111	-0.0500725
90	sp|Q8NE71|ABCF1_HUMAN	Q8NE71	ABCF1	ABCF1(#807)	ATP-binding cassette sub-family F member 1 OS=Homo sapiens OX=9606 GN=ABCF1 PE=1 SV=2	807	LITETNCQLWVVE	5000	R	R.LITETNC#QLWVVEEQSVSQIDGDFEDYKR.E	-	1	11.6669	12.7505	10.9706	10.6323	9.75068	9.31165	7.74216	6.47718	11.546	9.2841	9.86792			1.52817	0.301111	-0.482534		0.689936	0.683673	-0.171751		0.926168	0.828993	-0.310783
91	sp|Q9UG63|ABCF2_HUMAN	Q9UG63	ABCF2	ABCF2(#186)	ATP-binding cassette sub-family F member 2 OS=Homo sapiens OX=9606 GN=ABCF2 PE=1 SV=2	186	AHEDAECEKLMEL	5000	R	R.LAHEDAEC#EK.L	-	4	10.3577	9.59325	10.2747	10.3495	9.97857	9.44014	9.83152	9.87231	9.93459	10.1303	10.2375			0.792144	0.939245	-0.0521793		0.0649918	0.987207	-0.00550591		1.07455	0.972985	-0.0466734
92	sp|Q9UG63|ABCF2_HUMAN	Q9UG63	ABCF2	ABCF2(#388)	ATP-binding cassette sub-family F member 2 OS=Homo sapiens OX=9606 GN=ABCF2 PE=1 SV=2	388	SFYFPPCGKIPPP	5000	R	K.TLSFYFPPC#GK.I	-	3	10.9109	9.53333	9.76877	9.33871	9.68461	9.57462	9.5602	10.5201	10.1144	10.3379	10.6565			0.0358932	0.99725	-0.00626498		0.579984	0.837346	0.0709344		0.954844	0.946655	-0.0771994
93	sp|Q9UG63|ABCF2_HUMAN	Q9UG63	ABCF2	ABCF2(#411)	ATP-binding cassette sub-family F member 2 OS=Homo sapiens OX=9606 GN=ABCF2 PE=1 SV=2	411	YTKDGPCIYNNLE	5000	R	K.DGPC#IYN@NLEFGIDLDTR.V	-	40	9.83096	9.63364	9.99641	9.9167	10.6786	10.0257	9.77851	9.52248	10.4773	10.1641	9.97559			0.225579	0.984016	0.0216353		0.961046	0.87735	0.0518347		0.303929	0.981829	-0.0301994
94	sp|Q9UG63|ABCF2_HUMAN	Q9UG63	ABCF2	ABCF2(#586)	ATP-binding cassette sub-family F member 2 OS=Homo sapiens OX=9606 GN=ABCF2 PE=1 SV=2	586	AQEIWVCEKQTIT	5000	R	R.LIQQVAQEIWVC#EK.Q	-	1	8.59269	8.19398	10.6325	10.5171	9.71612	9.25562	10.1509	9.98837	10.2175	12.4985	10.2368			0.19826	0.944319	0.0529363		0.745772	0.652504	0.215097		0.639578	0.929212	-0.162161
95	sp|Q9NUQ8|ABCF3_HUMAN	Q9NUQ8	ABCF3	ABCF3(#102)	ATP-binding cassette sub-family F member 3 OS=Homo sapiens OX=9606 GN=ABCF3 PE=1 SV=2	102	ITENYDCGTKLPG	5000	R	K.ITENYDC#GTK.L	-	3	10.4638	9.64813	11.3604	10.1613	10.1224	9.66197	9.86498	9.96823	10.6379	9.01337	9.09755			0.589047	0.930016	-0.0692697		0.574023	0.749527	-0.120905		0.239577	0.974155	0.0516355
96	sp|Q9NUQ8|ABCF3_HUMAN	Q9NUQ8	ABCF3	ABCF3(#628)	ATP-binding cassette sub-family F member 3 OS=Homo sapiens OX=9606 GN=ABCF3 PE=1 SV=2	628	AQMTMPCPNFYIL	5000	R	R.VAFAQMTMPC#PNFYILDEPTNHLDMETIEALGR.A	-	1	7.52565	8.22494	10.884	10.5439	9.72298	10.2668	9.80029	12.0728	10.7184	9.75723	10.4831			0.552423	0.877006	0.18338		0.525489	0.692461	0.167587		0.0665146	0.994522	0.0157927
97	sp|Q8N2K0|ABD12_HUMAN	Q8N2K0	ABHD12	ABHD12(#15)	Lysophosphatidylserine lipase ABHD12 OS=Homo sapiens OX=9606 GN=ABHD12 PE=1 SV=2	15	ALEHERCAAAGSS	5000	R	R.C#AAAGSSSSGSAAAALDADC#R.L	-	1	6.80839	8.47399	9.57214	9.5484	11.5984	7.9218	8.50762	13.4089	8.58747	14.2288	11.3441			0.524595	0.857553	0.247773		0.70018	0.596419	0.387837		0.19533	0.938558	-0.140063
98	sp|Q8N2K0|ABD12_HUMAN	Q8N2K0	ABHD12	ABHD12(#52)	Lysophosphatidylserine lipase ABHD12 OS=Homo sapiens OX=9606 GN=ABHD12 PE=1 SV=2	52	AAAEPRCAADAGM	5000	R	R.C#AADAGM*K.R	-	4	9.90176	10.4661	9.56809	9.56418	10.451	9.58771	10.3415	9.70819	10.323	10.196	9.89241			0.190329	0.98426	0.0212815		0.478076	0.909703	0.0385456		0.182451	0.992629	-0.0172642
99	sp|Q8N2K0|ABD12_HUMAN	Q8N2K0	ABHD12	ABHD12(#15;34)	Lysophosphatidylserine lipase ABHD12 OS=Homo sapiens OX=9606 GN=ABHD12 PE=1 SV=2	15;34	ALEHERCAAAGSS;AALDADCRLKQNL	5000;5000	R;R	R.C#AAAGSSSSGSAAAALDADC#R.L	+	1	9.12407	10.7574	11.0668	10.3486	10.4914	10.0493	8.50976	9.12505	10.4187	10.086	10.023			0.585873	0.903342	-0.114338		0.0956065	0.959054	-0.01724		0.599694	0.950104	-0.0970976
100	sp|Q96IU4|ABHEB_HUMAN	Q96IU4	ABHD14B	ABHD14B(#190)	Putative protein-lysine deacylase ABHD14B OS=Homo sapiens OX=9606 GN=ABHD14B PE=1 SV=1	190	KGAGHPCYLDKPE	5000	R	K.GAGHPC#YLDKPEEWHTGLLDFLQGLQ.-	-	1	10.4951	9.42181	9.29064	9.15109	8.92513	10.307	11.4899	10.5546	9.39156	10.7672	10.206			0.522803	0.90414	0.102036		0.463518	0.823718	0.0777511		0.0923331	0.986463	0.0242845
101	sp|O95870|ABHGA_HUMAN	O95870	ABHD16A	ABHD16A(#258)	Phosphatidylserine lipase ABHD16A OS=Homo sapiens OX=9606 GN=ABHD16A PE=1 SV=3	258	RAKLLACDGNEID	5000	R	K.LLAC#DGNEIDTMFVDR.R	-	1	11.045	8.91001	9.20529	10.4047	9.75977	9.6338	8.93806	10.6596	10.6414	10.5665	10.2358			0.0729272	0.986768	-0.0183444		0.503607	0.802636	0.0889412		0.887952	0.944207	-0.107286
102	sp|Q5VST6|AB17B_HUMAN	Q5VST6	ABHD17B	ABHD17B(#39)	Alpha/beta hydrolase domain-containing protein 17B OS=Homo sapiens OX=9606 GN=ABHD17B PE=1 SV=1	39	PTYTLMCDESGSR	5000	R	K.LAFLPPDPTYTLMC#DESGSR.W	-	1	10.2053	9.03686	10.8247	10.251	9.13806	11.0238	7.92958	9.91248	11.7006	9.73015	10.2475			0.339516	0.910725	-0.0925232		0.272226	0.854634	0.0658053		0.568263	0.928397	-0.158329
103	sp|Q5VST6|AB17B_HUMAN	Q5VST6	ABHD17B	ABHD17B(#210)	Alpha/beta hydrolase domain-containing protein 17B OS=Homo sapiens OX=9606 GN=ABHD17B PE=1 SV=1	210	DTKKTYCFDAFPN	5000	R	K.TYC#FDAFPNIDK.I	-	2	10.0834	10.5489	8.85832	10.2599	9.67621	9.47862	10.8888	9.31067	9.93326	10.8811	10.0809			0.0660165	0.991865	-0.0140301		0.323555	0.876735	0.0534643		0.457876	0.959618	-0.0674944
104	tr|A0A2R8YEZ0|A0A2R8YEZ0_HUMAN	A0A2R8YEZ0	ABHD18	ABHD18(#45)	Isoform of Q0P651, Abhydrolase domain containing 18 OS=Homo sapiens OX=9606 GN=ABHD18 PE=1 SV=1	45	IGNRERCQNLVSS	493.471	R	R.C#QNLVSSDYPVHIDKIEEQSDCK.I	-	3	10.6184	9.89872	9.58853	9.55923	9.77997	10.3989	10.0313	9.57962	10.1232	10.1581	10.2642			0.0410863	0.998439	0.00516268		0.46016	0.909547	0.0394117		0.56221	0.976726	-0.0342491
105	tr|A0A2R8YEZ0|A0A2R8YEZ0_HUMAN	A0A2R8YEZ0	ABHD18	ABHD18(#266)	Isoform of Q0P651, Abhydrolase domain containing 18 OS=Homo sapiens OX=9606 GN=ABHD18 PE=1 SV=1	266	IHMLEYCGTDSFK	5000	R	K.QYYTQTVYEEEIIHMLEYC#GTDSFK.M	-	1	9.00367	11.3109	11.404	9.63706	10.334	10.9653	9.00918	9.63929	10.2781	9.77297	8.64557			0.170745	0.951258	-0.0464265		0.41976	0.765994	-0.108472		0.2583	0.962365	0.062045
106	tr|A0A2R8YEZ0|A0A2R8YEZ0_HUMAN	A0A2R8YEZ0	ABHD18	ABHD18(#314)	Isoform of Q0P651, Abhydrolase domain containing 18 OS=Homo sapiens OX=9606 GN=ABHD18 PE=1 SV=1	314	SQKPADCHNSSKT	5000	R	R.TLNLDISNQVVSQKPADC#HNSSK.T	-	1	11.0725	10.1248	11.1928	8.14253	9.99868	9.58316	10.1425	9.84273	10.6238	9.51283	9.76366			0.076194	0.983771	-0.0237704		0.0413579	0.968561	-0.0141718		0.062869	0.995653	-0.00959864
107	tr|A0A2R8YEZ0|A0A2R8YEZ0_HUMAN	A0A2R8YEZ0	ABHD18	ABHD18(#427)	Isoform of Q0P651, Abhydrolase domain containing 18 OS=Homo sapiens OX=9606 GN=ABHD18 PE=1 SV=1	427	QEIWPGCEIRYLE	5000	R	R.SLQEIWPGC#EIR.Y	-	2	11.1154	8.64559	10.8027	9.55177	10.4001	9.20638	9.62799	10.5623	9.33943	10.9183	9.83015			0.0231219	0.997276	-0.00657615		0.0131228	0.990233	0.00418873		0.0452104	0.995689	-0.0107649
108	sp|P08910|ABHD2_HUMAN	P08910	ABHD2	ABHD2(#59)	Monoacylglycerol lipase ABHD2 OS=Homo sapiens OX=9606 GN=ABHD2 PE=1 SV=1	59	RFLLKSCPLLTKE	5000	R	K.SC#PLLTK.E	-	1	9.18592	9.9874	8.75164	10.6372	10.4844	12.2327	10.7268	10.6717	6.96735	11.044	9.31094			1.26939	0.863613	0.19539		0.184227	0.800812	-0.103458		0.585223	0.883115	0.298848
109	sp|P08910|ABHD2_HUMAN	P08910	ABHD2	ABHD2(#326)	Monoacylglycerol lipase ABHD2 OS=Homo sapiens OX=9606 GN=ABHD2 PE=1 SV=1	326	YYEEESCMRYLHR	5000	U	K.EYYEEESC#MR.Y	-	1	9.80817	11.2437	10.2899	10.0383	10.4361	12.222	9.40316	6.98176	9.41231	11.8485	8.31615			0.246039	0.909479	-0.110996		0.194049	0.832134	-0.0832099		0.0422836	0.986712	-0.0277858
110	sp|P08910|ABHD2_HUMAN	P08910	ABHD2	ABHD2(#414)	Monoacylglycerol lipase ABHD2 OS=Homo sapiens OX=9606 GN=ABHD2 PE=1 SV=1	414	ERNKLQCSDTEQV	5000	U	K.LQC#SDTEQVEADLE.-	-	1	9.08738	8.83873	7.9091	10.391	10.5602	10.9179	9.99425	11.3982	10.2051	10.7945	9.90366			1.33219	0.859154	0.248136		1.0202	0.667252	0.191677		0.462131	0.963558	0.0564587
111	sp|Q8WTS1|ABHD5_HUMAN	Q8WTS1	ABHD5	ABHD5(#140)	1-acylglycerol-3-phosphate O-acyltransferase ABHD5 OS=Homo sapiens OX=9606 GN=ABHD5 PE=1 SV=1	140	SIEEWRCALGLDK	5000	R	R.C#ALGLDK.M	-	2	10.2093	9.66835	9.64081	9.92732	10.2629	9.60444	9.82354	10.131	10.2971	10.2178	10.2175			0.183167	0.991878	0.0135932		1.20875	0.86999	0.0553059		0.828647	0.975692	-0.0417127
112	sp|Q8WTS1|ABHD5_HUMAN	Q8WTS1	ABHD5	ABHD5(#299)	1-acylglycerol-3-phosphate O-acyltransferase ABHD5 OS=Homo sapiens OX=9606 GN=ABHD5 PE=1 SV=1	299	IFGARSCIDGNSG	5000	R	R.SC#IDGN@SGTSIQSLRPHSYVK.T	-	2	9.54196	9.58491	10.5226	9.4984	10.1189	10.0529	9.2348	10.9586	10.0728	9.08837	11.3259			0.287643	0.953672	0.0428603		0.185514	0.89041	0.0497834		0.0217315	0.996605	-0.00692302
113	sp|Q8IZP0|ABI1_HUMAN	Q8IZP0	ABI1	ABI1(#33)	Abl interactor 1 OS=Homo sapiens OX=9606 GN=ABI1 PE=1 SV=4	33	TRVADYCENNYIQ	5000	R	R.VADYC#ENNYIQATDK.R	-	8	9.6249	10.4787	9.38398	10.8227	10.0451	10.7713	10.3506	9.52554	9.71017	9.8537	9.43324			0.0860681	0.990202	0.0146587		0.477627	0.867511	-0.0579492		0.818149	0.954916	0.0726079
114	sp|Q9NYB9|ABI2_HUMAN	Q9NYB9	ABI2	ABI2(#33)	Abl interactor 2 OS=Homo sapiens OX=9606 GN=ABI2 PE=1 SV=1	33	ERVADYCENNYIQ	5000	R	R.VADYC#ENNYIQSADK.Q	-	1	9.31967	8.5917	10.0954	9.41188	9.06044	13.3498	10.1128	11.485	8.41845	10.8136	9.34116			0.784214	0.86924	0.221196		0.0606267	0.954649	0.0206446		0.577264	0.914464	0.200551
115	sp|Q9NX38|ABITM_HUMAN	Q9NX38	ABITRAM	ABITRAM(#74)	Protein Abitram OS=Homo sapiens OX=9606 GN=ABITRAM PE=1 SV=1	74	YQISTNCSRLQNK	5000	R	K.SISYQISTNC#SR.L	-	1	9.3205	9.46207	9.51083	10.4551	8.69155	10.8405	11.9205	9.19037	10.6028	9.86736	10.1384			0.201664	0.937496	0.0588003		0.749396	0.821593	0.0756994		0.0526026	0.994113	-0.0168991
116	sp|P00519-2|ABL1_HUMAN	P00519-2	ABL1	ABL1-2(#39)	Isoform of P00519, Isoform IB of Tyrosine-protein kinase ABL1 OS=Homo sapiens OX=9606 GN=ABL1	39	RHGGPHCNVFVEH	5000	U	R.HGGPHC#NVFVEHEALQRPVASDFEPQGLSEAAR.W	-	4	9.43711	10.1883	10.0217	8.66716	9.86676	10.8891	10.4926	10.2403	9.34239	10.2956	10.559			0.938231	0.903645	0.116767		0.416927	0.834064	0.0724283		0.283773	0.974505	0.0443384
117	sp|P00519-2|ABL1_HUMAN	P00519-2	ABL1	ABL1-2(#736)	Isoform of P00519, Isoform IB of Tyrosine-protein kinase ABL1 OS=Homo sapiens OX=9606 GN=ABL1	736	KRFLRSCSASCVP	5000	R	R.SC#SASC#VPHGAK.D	-	1	9.78216	10.5073	10.088	9.50828	9.32427	10.1415	9.49105	10.9095	9.76622	10.4897	9.99201			0.0138623	0.999751	-0.0024878		0.141473	0.959868	0.0163515		0.11551	0.991116	-0.0188393
118	sp|P00519-2|ABL1_HUMAN	P00519-2	ABL1	ABL1-2(#1119)	Isoform of P00519, Isoform IB of Tyrosine-protein kinase ABL1 OS=Homo sapiens OX=9606 GN=ABL1	1119	LRELQICPATAGS	5000	R	R.ELQIC#PATAGSGPAATQDFSK.L	-	3	10.361	10.2966	9.85783	10.3919	10.1855	9.72954	9.65059	10.3826	9.51397	9.95594	9.67452			0.503741	0.964584	-0.0345785		1.40113	0.823201	-0.0740299		0.56663	0.975773	0.0394513
119	sp|P00519-2|ABL1_HUMAN	P00519-2	ABL1	ABL1-2(#736;740)	Isoform of P00519, Isoform IB of Tyrosine-protein kinase ABL1 OS=Homo sapiens OX=9606 GN=ABL1	736;740	KRFLRSCSASCVP;RSCSASCVPHGAK	5000;5000	R;R	R.SC#SASC#VPHGAK.D	+	1	10.4851	9.26174	10.0359	9.17236	10.9914	9.67089	9.34592	10.7347	10.1988	9.48435	10.6187			0.376073	0.931214	0.0636388		0.335827	0.87673	0.0533197		0.0482678	0.995655	0.0103192
120	sp|P42684-6|ABL2_HUMAN	P42684-6	ABL2	ABL2-6(#61)	Isoform of P42684, Isoform 6 of Tyrosine-protein kinase ABL2 OS=Homo sapiens OX=9606 GN=ABL2	61	LHRPYGCDVEPQA	5000	R	R.TTETGFNIFTQHEALHRPYGC#DVEPQALNEAIR.W	-	1	9.71798	9.85891	11.9775	10.3042	8.60227	10.4816	9.73676	9.02634	10.8964	9.02331	10.3747			0.762914	0.885987	-0.14435		0.182789	0.884176	-0.0508928		0.383726	0.947959	-0.0934576
121	sp|P42684-6|ABL2_HUMAN	P42684-6	ABL2	ABL2-6(#961)	Isoform of P42684, Isoform 6 of Tyrosine-protein kinase ABL2 OS=Homo sapiens OX=9606 GN=ABL2	961	RRVKPKCAPPPPP	5000	R	K.C#APPPPPVM*R.L	-	1	11.1284	8.46387	8.8238	9.22458	10.2298	9.60477	11.2363	9.8189	9.13899	10.421	11.9096			0.56679	0.902424	0.124936		0.487419	0.706856	0.156411		0.0900713	0.984662	-0.0314752
122	sp|P42684-6|ABL2_HUMAN	P42684-6	ABL2	ABL2-6(#978)	Isoform of P42684, Isoform 6 of Tyrosine-protein kinase ABL2 OS=Homo sapiens OX=9606 GN=ABL2	978	LQHPSICSDPTEE	5000	R	R.LLQHPSIC#SDPTEEPTALTAGQSTSETQEGGKK.A	-	2	10.5429	10.0866	11.0862	10.2133	10.1027	9.40806	8.16819	10.89	10.3682	9.76787	9.36601			0.603272	0.901649	-0.127532		0.812312	0.791867	-0.0923877		0.132376	0.977186	-0.035144
123	sp|O14639|ABLM1_HUMAN	O14639	ABLIM1	ABLIM1(#308)	Actin-binding LIM protein 1 OS=Homo sapiens OX=9606 GN=ABLIM1 PE=1 SV=3	308	KHYHPSCARCSRC	5000	R	K.HYHPSC#AR.C	-	1	11.3784	10.8668	9.66427	11.5409	10.7099	11.6085	8.18107	7.47917	6.46063	10.6644	11.4459			0.585472	0.858976	-0.214567		0.326952	0.665786	-0.230132		0.0169699	0.996034	0.0155642
124	sp|Q12979|ABR_HUMAN	Q12979	ABR	ABR(#158)	Active breakpoint cluster region-related protein OS=Homo sapiens OX=9606 GN=ABR PE=1 SV=2	158	EFYDNLCPKVQQW	5000	R	K.EFYDNLC#PK.V	-	1	10.5046	9.53982	9.73897	8.83026	10.5427	10.689	9.44404	11.1531	10.4775	9.95877	9.12122			0.788723	0.903407	0.115465		0.143356	0.932936	0.0298557		0.487096	0.945432	0.0856098
125	sp|Q12979|ABR_HUMAN	Q12979	ABR	ABR(#201)	Active breakpoint cluster region-related protein OS=Homo sapiens OX=9606 GN=ABR PE=1 SV=2	201	LETAEKCSQSNNQ	5000	R	K.C#SQSNNQFQK.I	-	1	9.37591	10.0878	8.10077	9.52467	10.0305	11.0244	9.7665	10.1975	9.53737	11.7584	10.5962			0.935882	0.894286	0.148427		0.833233	0.666582	0.19659		0.187219	0.973955	-0.0481631
126	sp|Q9P1F3|ABRAL_HUMAN	Q9P1F3	ABRACL	ABRACL(#39)	Costars family protein ABRACL OS=Homo sapiens OX=9606 GN=ABRACL PE=1 SV=1	39	LFRDDKCANLFEA	5000	U	R.DDKC#ANLFEALVGTLK.A	-	2	9.84586	9.92808	10.029	9.66183	9.95451	10.6557	8.10952	10.1075	10.7945	11.0806	9.8329			0.127185	0.974019	-0.0308891		0.701642	0.790984	0.0975758		0.5789	0.933909	-0.128465
127	sp|Q6UWZ7|ABRX1_HUMAN	Q6UWZ7	ABRAXAS1	ABRAXAS1(#281)	BRCA1-A complex subunit Abraxas 1 OS=Homo sapiens OX=9606 GN=ABRAXAS1 PE=1 SV=2	281	QENIFLCQALRTF	5000	R	K.NIQKDPQENIFLC#QALR.T	-	3	10.141	10.4747	9.68651	10.5015	9.66383	10.3184	10.4538	9.21322	9.93455	9.75089	9.86162			0.359261	0.953607	-0.0425152		0.788546	0.879876	-0.0499289		0.0584152	0.996135	0.00741371
128	sp|Q6UWZ7|ABRX1_HUMAN	Q6UWZ7	ABRAXAS1	ABRAXAS1(#297)	BRCA1-A complex subunit Abraxas 1 OS=Homo sapiens OX=9606 GN=ABRAXAS1 PE=1 SV=2	297	SEFLHSCVMSLKN	5000	R	R.TFFPNSEFLHSC#VMSLK.N	-	1	9.44519	9.83449	9.51895	12.6585	9.6755	9.89218	11.3667	9.60347	9.96204	8.87047	9.17252			0.0762848	0.981205	-0.0248354		0.566072	0.727314	-0.141643		0.735777	0.93733	0.116808
129	sp|Q15018|ABRX2_HUMAN	Q15018	ABRAXAS2	ABRAXAS2(#224)	BRISC complex subunit Abraxas 2 OS=Homo sapiens OX=9606 GN=ABRAXAS2 PE=1 SV=2	224	EKVQAVCADVEKS	5000	U	K.VQAVC#ADVEK.S	-	1	10.5872	10.218	10.6201	12.0863	9.90364	9.60962	10.1568	9.33377	9.3065	9.30093	8.87717			1.27132	0.898846	-0.155512		1.87456	0.64368	-0.245092		1.30375	0.948226	0.0895795
130	sp|Q15018|ABRX2_HUMAN	Q15018	ABRAXAS2	ABRAXAS2(#237)	BRISC complex subunit Abraxas 2 OS=Homo sapiens OX=9606 GN=ABRAXAS2 PE=1 SV=2	237	ERVVESCQAEVNK	5000	U	R.VVESC#QAEVNK.L	-	2	9.65882	9.92234	10.1781	10.5735	10.3893	10.4359	10.6249	9.62512	9.08098	9.17756	10.3334			0.253345	0.976395	0.0260995		0.522154	0.817065	-0.0830087		0.695522	0.944239	0.109108
131	sp|Q9ULW3|ABT1_HUMAN	Q9ULW3	ABT1	ABT1(#37)	Activator of basal transcription 1 OS=Homo sapiens OX=9606 GN=ABT1 PE=1 SV=1	37	ESEEAACGSKKRV	5000	U	K.AATEQEPLEGTEQTLDAEEEQEESEEAAC#GSK.K	-	1	8.87372	9.32885	8.86888	13.692	7.5915	12.0527	10.773	6.45294	11.2501	9.45493	11.6614			0.258831	0.893682	-0.165069		0.226332	0.792521	0.101722		0.506691	0.890786	-0.266792
132	sp|Q8N961|ABTB2_HUMAN	Q8N961	ABTB2	ABTB2(#27)	Ankyrin repeat and BTB/POZ domain-containing protein 2 OS=Homo sapiens OX=9606 GN=ABTB2 PE=1 SV=2	27	YGAGDSCRSLSLS	5000	U	K.TLEDLTLDSGYGAGDSC#R.S	-	1	9.66965	11.5316	10.6414	12.0305	9.72812	6.46465	8.90042	8.28109	11.3335	8.74775	12.6712			1.39056	0.512723	-0.405703		0.035584	0.960426	-0.0186708		0.902782	0.704649	-0.387032
133	sp|Q8N961|ABTB2_HUMAN	Q8N961	ABTB2	ABTB2(#393)	Ankyrin repeat and BTB/POZ domain-containing protein 2 OS=Homo sapiens OX=9606 GN=ABTB2 PE=1 SV=2	393	LYYFLRCPQMESM	5000	R	R.C#PQMESM*ENPNLDPPR.M	-	3	9.77149	11.1706	10.4295	10.8425	8.67434	8.96092	11.6595	9.29333	9.69528	9.17898	10.3235			0.586489	0.900311	-0.137856		0.862768	0.749708	-0.116704		0.0685146	0.990752	-0.0211528
134	sp|A6QL63|ABTB3_HUMAN	A6QL63	ABTB3	ABTB3(#261)	Ankyrin repeat and BTB/POZ domain-containing protein 3 OS=Homo sapiens OX=9606 GN=ABTB3 PE=1 SV=3	261	SGVPRSCSGPGSG	5000	R	R.SC#SGPGSGSGSGPGPSSGPGAAPAADKER.E	-	4	9.9803	10.3851	9.70391	9.39593	10.0977	10.4936	10.1795	9.76666	9.33483	9.98616	10.6763			0.469888	0.956925	0.0391785		0.100186	0.957152	0.0180994		0.124162	0.990968	0.0210792
135	sp|A6QL63|ABTB3_HUMAN	A6QL63	ABTB3	ABTB3(#554)	Ankyrin repeat and BTB/POZ domain-containing protein 3 OS=Homo sapiens OX=9606 GN=ABTB3 PE=1 SV=3	554	RADDCFCASRKLD	130.972	R	R.ADDCFC#ASR.K	-	2	9.60856	9.83604	10.0481	9.84044	10.0386	10.0181	9.92005	10.2685	10.7841	9.89783	9.73967			1.00215	0.967417	0.0331371		0.349165	0.904217	0.0431112		0.0709427	0.996579	-0.00997409
136	sp|A6QL63|ABTB3_HUMAN	A6QL63	ABTB3	ABTB3(#783)	Ankyrin repeat and BTB/POZ domain-containing protein 3 OS=Homo sapiens OX=9606 GN=ABTB3 PE=1 SV=3	783	TAPPPLCASRNSK	5000	R	K.EKSDILSLEEILAEGTDLAETAPPPLC#ASR.N	-	5	9.41323	9.82758	9.39903	9.82819	10.0693	9.94286	11.8005	10.6137	9.12911	9.8186	10.158			1.06437	0.898827	0.138302		0.0810052	0.972666	0.0116023		0.85353	0.932278	0.1267
137	sp|P09110|THIK_HUMAN	P09110	ACAA1	ACAA1(#123)	3-ketoacyl-CoA thiolase, peroxisomal OS=Homo sapiens OX=9606 GN=ACAA1 PE=1 SV=2	123	STVNRQCSSGLQA	5000	R	R.QC#SSGLQAVASIAGGIR.N	-	1	8.74657	9.63001	11.976	8.64533	10.6421	9.54091	10.4235	10.7056	10.4955	10.6767	8.51774			0.334798	0.910971	0.0944146		0.0626889	0.94378	0.0269605		0.225354	0.961812	0.0674541
138	sp|P09110|THIK_HUMAN	P09110	ACAA1	ACAA1(#177)	3-ketoacyl-CoA thiolase, peroxisomal OS=Homo sapiens OX=9606 GN=ACAA1 PE=1 SV=2	177	KEKARDCLIPMGI	5000	R	K.ARDC#LIPM*GITSENVAER.F	-	3	9.38128	10.1778	11.1735	10.7713	9.86497	10.3302	10.6622	9.69387	9.29605	9.41344	9.23541			0.19296	0.971751	-0.0314154		1.1701	0.699638	-0.152563		1.57213	0.93454	0.121147
139	sp|P09110|THIK_HUMAN	P09110	ACAA1	ACAA1(#218)	3-ketoacyl-CoA thiolase, peroxisomal OS=Homo sapiens OX=9606 GN=ACAA1 PE=1 SV=2	218	RAQSKGCFQAEIV	5000	R	K.GC#FQAEIVPVTTTVHDDKGTK.R	-	2	9.70558	11.374	10.6641	11.0049	9.90797	9.47682	9.96514	10.7932	9.08758	8.84709	9.17366			0.68698	0.913675	-0.0898252		1.89723	0.650453	-0.239777		1.60938	0.928734	0.149952
140	sp|P42765|THIM_HUMAN	P42765	ACAA2	ACAA2(#92)	3-ketoacyl-CoA thiolase, mitochondrial OS=Homo sapiens OX=9606 GN=ACAA2 PE=1 SV=2	92	LTINRLCGSGFQS	393.929	R	R.LC#GSGFQSIVNGCQEICVK.E	-	10	10.8761	10.7048	10.5107	10.2184	9.15921	9.70807	10.2042	9.03863	9.52186	9.73296	10.3252			1.61482	0.893191	-0.152139		1.10644	0.772247	-0.1018		0.41031	0.968383	-0.0503385
141	sp|P42765|THIM_HUMAN	P42765	ACAA2	ACAA2(#128)	3-ketoacyl-CoA thiolase, mitochondrial OS=Homo sapiens OX=9606 GN=ACAA2 PE=1 SV=2	128	MSQAPYCVRNVRF	202.433	R	K.EAEVVLCGGTESMSQAPYC#VR.N	-	1	9.83843	9.53537	10.5904	9.07232	11.4648	10.2887	8.79921	10.5989	10.3031	10.2131	9.29569			0.323764	0.928569	0.0718666		0.152031	0.940285	0.026837		0.186633	0.975604	0.0450296
142	sp|P42765|THIM_HUMAN	P42765	ACAA2	ACAA2(#179)	3-ketoacyl-CoA thiolase, mitochondrial OS=Homo sapiens OX=9606 GN=ACAA2 PE=1 SV=2	179	KISREECDKYALQ	5000	R	R.EEC#DKYALQSQQR.W	-	2	9.60127	10.5562	10.7246	10.3756	10.3564	9.91332	9.48466	9.59923	10.145	9.6061	9.63757			0.725181	0.928343	-0.0677223		0.813829	0.826401	-0.0735315		0.0530888	0.996406	0.00580919
143	sp|P42765|THIM_HUMAN	P42765	ACAA2	ACAA2(#382)	3-ketoacyl-CoA thiolase, mitochondrial OS=Homo sapiens OX=9606 GN=ACAA2 PE=1 SV=2	382	YAVGSACIGGGQG	5000	R	K.YAVGSAC#IGGGQGIAVIIQSTA.-	-	3	11.0426	9.58323	9.08489	9.33041	8.45299	9.81677	8.4622	13.1216	10.0745	8.14733	12.8835			0.0198886	0.996027	0.00967196		0.114291	0.872648	0.0660699		0.0824505	0.974139	-0.056398
144	sp|Q13085|ACACA_HUMAN	Q13085	ACACA	ACACA(#407)	Acetyl-CoA carboxylase 1 OS=Homo sapiens OX=9606 GN=ACACA PE=1 SV=2	407	FEHMEQCAVKLAK	5000	R	K.IIEEAPATIATPAVFEHMEQC#AVK.L	-	1	9.21514	8.83951	11.5435	11.1175	8.5773	11.3439	12.6825	8.85915	8.70317	9.60422	9.51406			0.0330413	0.990247	0.0161416		0.525676	0.74678	-0.126179		0.413582	0.927261	0.142321
145	sp|Q13085|ACACA_HUMAN	Q13085	ACACA	ACACA(#813)	Acetyl-CoA carboxylase 1 OS=Homo sapiens OX=9606 GN=ACACA PE=1 SV=2	813	AALDPGCVLAKMQ	5000	R	K.RPGAALDPGC#VLAK.M	-	2	9.06709	10.0841	9.90817	9.95828	9.87089	11.0146	10.0806	9.79618	9.71316	10.2984	10.2085			0.557898	0.9311	0.0627755		0.479651	0.88442	0.0472051		0.122579	0.993991	0.0155704
146	sp|Q13085|ACACA_HUMAN	Q13085	ACACA	ACACA(#934)	Acetyl-CoA carboxylase 1 OS=Homo sapiens OX=9606 GN=ACACA PE=1 SV=2	934	NITSVLCQFPSQQ	5000	R	K.EMAQYASNITSVLC#QFPSQQIANILDSHAATLNR.K	-	1	10.1337	9.52616	8.08065	9.78002	12.4378	11.1719	8.6787	9.72302	11.5792	10.0884	8.80041			0.521597	0.890099	0.155013		0.333706	0.771193	0.110895		0.0992681	0.975449	0.0441179
147	sp|Q13085|ACACA_HUMAN	Q13085	ACACA	ACACA(#1116)	Acetyl-CoA carboxylase 1 OS=Homo sapiens OX=9606 GN=ACACA PE=1 SV=2	1116	MYGHQFCIENLQK	5000	R	R.HNQVESIFLSAIDMYGHQFC#IENLQK.L	-	2	10.1655	9.55432	9.62748	9.7856	10.3812	9.56936	9.74032	11.0308	10.0991	9.94808	10.0983			0.475095	0.93693	0.0555449		0.839979	0.908339	0.0389729		0.125983	0.994617	0.016572
148	sp|Q13085|ACACA_HUMAN	Q13085	ACACA	ACACA(#1297)	Acetyl-CoA carboxylase 1 OS=Homo sapiens OX=9606 GN=ACACA PE=1 SV=2	1297	VAIKTDCDIEDDR	5000	R	K.TDC#DIEDDR.L	-	10	9.63937	9.75414	9.7103	9.56097	10.1456	10.3591	9.97084	9.91722	10.4834	10.6893	9.76977			1.84155	0.933169	0.0629088		0.853738	0.798059	0.0925769		0.26872	0.984584	-0.029668
149	sp|Q13085|ACACA_HUMAN	Q13085	ACACA	ACACA(#1396)	Acetyl-CoA carboxylase 1 OS=Homo sapiens OX=9606 GN=ACACA PE=1 SV=2	1396	DLTAIPCANHKMH	5000	R	R.NFDLTAIPC#ANHK.M	-	1	9.44587	10.62	8.70197	11.5095	10.1313	11.1601	12.7105	9.3928	9.38994	9.35435	7.58371			0.353278	0.904998	0.106509		0.674067	0.662816	-0.19707		1.07245	0.829365	0.303579
150	sp|Q13085|ACACA_HUMAN	Q13085	ACACA	ACACA(#1470)	Acetyl-CoA carboxylase 1 OS=Homo sapiens OX=9606 GN=ACACA PE=1 SV=2	1470	TNVRTDCNHIFLN	5000	R	R.TDC#NHIFLNFVPTVIMDPSK.I	-	2	10.0745	10.7779	9.33363	10.8152	10.0683	10.4551	9.49393	10.6652	9.156	9.61503	9.54522			0.0570117	0.994601	-0.0100864		1.00457	0.749493	-0.116755		1.22524	0.943879	0.106668
151	sp|Q13085|ACACA_HUMAN	Q13085	ACACA	ACACA(#1769)	Acetyl-CoA carboxylase 1 OS=Homo sapiens OX=9606 GN=ACACA PE=1 SV=2	1769	ALNSVHCEHVEDE	5000	R	R.VSALNSVHC#EHVEDEGESR.Y	-	2	9.49985	10.5176	10.5126	11.3491	11.302	10.085	9.11975	10.4306	8.4564	8.8561	9.87108			0.15805	0.969267	-0.0341993		1.18082	0.649685	-0.208655		0.920938	0.917702	0.174456
152	sp|Q6JQN1|ACD10_HUMAN	Q6JQN1	ACAD10	ACAD10(#197)	Acyl-CoA dehydrogenase family member 10 OS=Homo sapiens OX=9606 GN=ACAD10 PE=1 SV=1	197	PRIYKLCLEQLGL	5000	R	K.LC#LEQLGLQPSESIFLDDLGTN@LK.E	-	1	10.5526	9.44964	10.1453	9.31388	8.82026	10.3702	7.8526	10.0586	13.2055	9.49149	10.74			0.401395	0.913157	-0.0957955		0.444773	0.706189	0.164396		0.698906	0.89001	-0.260191
153	sp|Q6JQN1|ACD10_HUMAN	Q6JQN1	ACAD10	ACAD10(#518)	Acyl-CoA dehydrogenase family member 10 OS=Homo sapiens OX=9606 GN=ACAD10 PE=1 SV=1	518	LRGINDCDLTQLG	5000	R	R.GINDC#DLTQLGIPAAEEYFR.M	-	4	10.0393	9.75385	10.3915	9.26916	10.8477	10.4144	9.32104	9.86403	9.1388	10.8105	10.1497			0.237568	0.966726	0.0347906		0.0997414	0.951136	0.0224109		0.0496329	0.995127	0.0123797
154	sp|Q9UKU7|ACAD8_HUMAN	Q9UKU7	ACAD8	ACAD8(#251)	Isobutyryl-CoA dehydrogenase, mitochondrial OS=Homo sapiens OX=9606 GN=ACAD8 PE=1 SV=1	251	AVIFEDCAVPVAN	5000	R	R.AVIFEDC#AVPVANR.I	-	1	9.65	10.8301	10.2504	9.13078	10.3909	9.52748	9.21814	9.88545	10.2812	10.675	10.1605			0.173433	0.973764	-0.0291822		0.450642	0.862134	0.0603678		1.01765	0.946348	-0.0895501
155	sp|Q9H845|ACAD9_HUMAN	Q9H845	ACAD9	ACAD9(#507)	Complex I assembly factor ACAD9, mitochondrial OS=Homo sapiens OX=9606 GN=ACAD9 PE=1 SV=1	507	FEENTYCFGRTVE	5000	R	R.TVDLGLTGNHGVVHPSLADSANKFEENTYC#FGR.T	-	4	9.24307	10.5106	10.3944	10.0396	10.0954	10.4108	9.36314	10.6714	9.9149	9.55382	9.8029			0.0779508	0.99285	0.0126953		0.37779	0.907205	-0.040583		0.531251	0.967717	0.0532783
156	sp|Q9H845|ACAD9_HUMAN	Q9H845	ACAD9	ACAD9(#613)	Complex I assembly factor ACAD9, mitochondrial OS=Homo sapiens OX=9606 GN=ACAD9 PE=1 SV=1	613	EKRAYICAHPLDR	5000	R	R.AYIC#AHPLDR.T	-	1	9.61538	10.7451	10.0201	10.7055	9.68612	10.2453	9.7289	9.59417	9.73815	9.63484	10.2864			0.681272	0.931899	-0.0647062		0.499611	0.874414	-0.054156		0.105013	0.99634	-0.0105501
157	sp|P16219|ACADS_HUMAN	P16219	ACADS	ACADS(#151)	Short-chain specific acyl-CoA dehydrogenase, mitochondrial OS=Homo sapiens OX=9606 GN=ACADS PE=1 SV=1	151	SGDKIGCFALSEP	5000	U	K.IGC#FALSEPGN@GSDAGAASTTAR.A	-	1	11.2578	10.2027	10.5681	10.7037	10.7707	9.70483	8.71219	9.07759	9.78479	10.7119	8.50578			1.05954	0.89439	-0.163079		0.588228	0.721423	-0.149642		0.0386618	0.996083	-0.0134369
158	sp|P16219|ACADS_HUMAN	P16219	ACADS	ACADS(#289)	Short-chain specific acyl-CoA dehydrogenase, mitochondrial OS=Homo sapiens OX=9606 GN=ACADS PE=1 SV=1	289	AQTALDCAVNYAE	5000	R	R.IGIASQALGIAQTALDC#AVNYAENR.M	-	1	9.40429	9.22663	8.59392	11.2264	9.01343	9.84432	12.1719	11.0584	9.46693	10.3438	9.65002			0.459897	0.902631	0.128166		0.152414	0.917969	0.0368917		0.372119	0.945733	0.0912743
159	sp|P45954|ACDSB_HUMAN	P45954	ACADSB	ACADSB(#175)	Short/branched chain specific acyl-CoA dehydrogenase, mitochondrial OS=Homo sapiens OX=9606 GN=ACADSB PE=1 SV=1	175	EKVGSFCLSEAGA	5000	R	K.VGSFC#LSEAGAGSDSFALK.T	-	9	10.2064	10.86	9.71044	10.1848	9.71401	9.62234	9.19801	10.4894	9.59645	10.1444	10.2739			0.655005	0.927091	-0.0703994		0.305998	0.921708	-0.0330513		0.313734	0.974607	-0.0373481
160	sp|Q15057|ACAP2_HUMAN	Q15057	ACAP2	ACAP2(#321)	Arf-GAP with coiled-coil, ANK repeat and PH domain-containing protein 2 OS=Homo sapiens OX=9606 GN=ACAP2 PE=1 SV=3	321	LCTVKHCEDIERR	5000	R	K.HC#EDIER.R	-	4	9.70163	11.1827	9.12674	11.1076	9.77882	11.3943	12.0411	9.51246	8.80273	8.92559	8.42626			0.190891	0.942338	0.0536516		1.36078	0.646241	-0.232655		1.44464	0.854744	0.286307
161	sp|Q15057|ACAP2_HUMAN	Q15057	ACAP2	ACAP2(#414)	Arf-GAP with coiled-coil, ANK repeat and PH domain-containing protein 2 OS=Homo sapiens OX=9606 GN=ACAP2 PE=1 SV=3	414	IPGNASCCDCGLA	23.4069	R	R.VQCIPGNASC#CDCGLADPR.W	-	1	8.92434	10.1124	10.2896	10.757	11.3028	9.09572	8.69586	10.1002	11.567	9.41488	9.74018			0.133525	0.966469	-0.0364183		0.0937313	0.939547	0.0287511		0.203759	0.961706	-0.0651695
162	sp|Q15057|ACAP2_HUMAN	Q15057	ACAP2	ACAP2(#468)	Arf-GAP with coiled-coil, ANK repeat and PH domain-containing protein 2 OS=Homo sapiens OX=9606 GN=ACAP2 PE=1 SV=3	468	ELLKLMCELGNDV	5000	R	K.LMC#ELGNDVINR.V	-	1	10.4281	10.2469	10.4786	11.0984	10.4248	10.2936	8.6844	9.15268	9.46109	9.69871	10.0327			0.908792	0.897073	-0.135736		1.681	0.746647	-0.118148		0.0904658	0.992747	-0.0175877
163	sp|Q15057|ACAP2_HUMAN	Q15057	ACAP2	ACAP2(#691)	Arf-GAP with coiled-coil, ANK repeat and PH domain-containing protein 2 OS=Homo sapiens OX=9606 GN=ACAP2 PE=1 SV=3	691	GHTGQVCLFLKRG	5000	R	R.GPLHHATVLGHTGQVC#LFLKR.G	-	1	10.337	6.33295	10.1404	10.6831	11.0608	8.24394	11.4876	12.3905	8.5804	11.7537	8.98972			0.437952	0.868131	0.217994		0.124885	0.849349	0.0768088		0.304079	0.931111	0.141185
164	sp|Q96P50|ACAP3_HUMAN	Q96P50	ACAP3	ACAP3(#373)	Arf-GAP with coiled-coil, ANK repeat and PH domain-containing protein 3 OS=Homo sapiens OX=9606 GN=ACAP3 PE=1 SV=2	373	RESPDSCYSERLD	5000	R	R.ESPDSC#YSER.L	-	1	9.88772	10.2426	7.7995	8.20286	10.3633	8.54009	10.2998	10.7168	10.5335	13.3515	10.0623			0.561026	0.888181	0.148092		0.955878	0.632723	0.323496		0.509623	0.923913	-0.175405
165	sp|P24752|THIL_HUMAN	P24752	ACAT1	ACAT1(#119)	Acetyl-CoA acetyltransferase, mitochondrial OS=Homo sapiens OX=9606 GN=ACAT1 PE=1 SV=1	119	LPISTPCTTINKV	5000	R	R.QAVLGAGLPISTPC#TTINK.V	-	2	11.0571	10.1389	9.97841	10.7951	10.0781	10.0238	8.89535	9.88209	9.10319	9.54031	10.5077			1.02999	0.903361	-0.110868		0.696123	0.756235	-0.112032		0.00511879	0.999915	0.0011637
166	sp|P24752|THIL_HUMAN	P24752	ACAT1	ACAT1(#126)	Acetyl-CoA acetyltransferase, mitochondrial OS=Homo sapiens OX=9606 GN=ACAT1 PE=1 SV=1	126	TTINKVCASGMKA	5000	R	K.VC#ASGM*K.A	-	4	10.614	11.4553	9.22266	9.75814	9.22045	9.71142	9.84443	10.8105	9.57493	10.1957	9.59238			0.240102	0.946077	-0.0498598		0.356847	0.855142	-0.0640608		0.0906589	0.995035	0.0142009
167	sp|P24752|THIL_HUMAN	P24752	ACAT1	ACAT1(#196)	Acetyl-CoA acetyltransferase, mitochondrial OS=Homo sapiens OX=9606 GN=ACAT1 PE=1 SV=1	196	KIHMGSCAENTAK	5000	R	K.IHM*GSC#AENTAK.K	-	10	10.572	9.74498	10.9531	9.81303	10.2022	9.88826	9.6786	10.2481	9.91995	9.36309	9.6167			0.332332	0.963113	-0.0365476		0.921103	0.791574	-0.0910806		0.827146	0.965119	0.054533
168	sp|P24752|THIL_HUMAN	P24752	ACAT1	ACAT1(#413)	Acetyl-CoA acetyltransferase, mitochondrial OS=Homo sapiens OX=9606 GN=ACAT1 PE=1 SV=1	413	YGLASICNGGGGA	5000	R	K.QGEYGLASIC#NGGGGASAM*LIQK.L	-	15	9.97533	9.17472	10.1138	9.9431	10.5754	10.007	9.37829	10.4115	9.99873	10.1418	10.2805			0.358932	0.953638	0.0417568		0.658317	0.879958	0.0499451		0.0704213	0.995675	-0.0081883
169	sp|Q9BWD1|THIC_HUMAN	Q9BWD1	ACAT2	ACAT2(#65)	Acetyl-CoA acetyltransferase, cytosolic OS=Homo sapiens OX=9606 GN=ACAT2 PE=1 SV=2	65	HVLAAGCGQNPVR	5000	R	R.ATVAPEDVSEVIFGHVLAAGC#GQNPVR.Q	-	1	7.85034	11.2065	7.50013	11.0568	10.8389	9.68379	10.2545	10.899	10.1599	9.64519	10.9049			0.448444	0.891497	0.17131		0.367504	0.734394	0.145643		0.147191	0.985747	0.0256667
170	sp|Q9BWD1|THIC_HUMAN	Q9BWD1	ACAT2	ACAT2(#92)	Acetyl-CoA acetyltransferase, cytosolic OS=Homo sapiens OX=9606 GN=ACAT2 PE=1 SV=2	92	WSCQMICGSGLKA	181.132	R	R.QASVGAGIPYSVPAWSCQMIC#GSGLK.A	-	1	11.4222	10.5355	8.64473	11.8199	9.5285	8.79218	9.60905	10.4385	7.88421	9.39907	11.9262			0.544581	0.899289	-0.137306		0.261928	0.749861	-0.133966		0.00582512	0.999501	-0.00333984
171	sp|Q9BWD1|THIC_HUMAN	Q9BWD1	ACAT2	ACAT2(#158)	Acetyl-CoA acetyltransferase, cytosolic OS=Homo sapiens OX=9606 GN=ACAT2 PE=1 SV=2	158	TDAFHNCHMGITA	5000	R	K.IGEMPLTDSILC#DGLTDAFHNC#HMGITAENVAK.K	-	3	10.928	8.7225	12.0956	10.3828	10.8833	9.06874	8.2346	9.56676	10.5154	9.44272	10.1595			0.559499	0.894372	-0.15564		0.217844	0.867546	-0.0606799		0.430362	0.946551	-0.0949597
172	sp|Q9BWD1|THIC_HUMAN	Q9BWD1	ACAT2	ACAT2(#360)	Acetyl-CoA acetyltransferase, cytosolic OS=Homo sapiens OX=9606 GN=ACAT2 PE=1 SV=2	360	PLGASGCRILVTL	5000	R	K.VNIEGGAIALGHPLGASGC#R.I	-	1	8.25253	11.2822	8.0105	10.0321	10.6059	11.0089	9.46726	8.62482	10.3365	9.91654	12.4628			0.248431	0.916146	0.087396		0.674507	0.647053	0.222377		0.452457	0.934186	-0.134981
173	sp|Q9BWD1|THIC_HUMAN	Q9BWD1	ACAT2	ACAT2(#148;158)	Acetyl-CoA acetyltransferase, cytosolic OS=Homo sapiens OX=9606 GN=ACAT2 PE=1 SV=2	148;158	LTDSILCDGLTDA;TDAFHNCHMGITA	5000;5000	R;R	K.IGEMPLTDSILC#DGLTDAFHNC#HMGITAENVAK.K	+	3	8.75993	8.78667	12.1763	9.31192	10.7374	10.1059	9.05303	10.5745	9.93768	9.76967	10.787			0.192673	0.933967	0.0628258		0.229872	0.848785	0.071321		0.0412446	0.99564	-0.00849511
174	sp|Q9H3P7|GCP60_HUMAN	Q9H3P7	ACBD3	ACBD3(#129)	Golgi resident protein GCP60 OS=Homo sapiens OX=9606 GN=ACBD3 PE=1 SV=4	129	PYNPDTCPEVGFF	5000	U	K.QVLM*GPYNPDTC#PEVGFFDVLGNDRR.R	-	14	9.55676	9.8548	9.93354	9.63783	10.4517	9.62174	10.2301	10.0625	10.6459	10.0376	9.96755			0.831057	0.943089	0.0498176		0.856362	0.847915	0.0676752		0.172907	0.99244	-0.0178576
175	sp|Q9H3P7|GCP60_HUMAN	Q9H3P7	ACBD3	ACBD3(#487)	Golgi resident protein GCP60 OS=Homo sapiens OX=9606 GN=ACBD3 PE=1 SV=4	487	PVYRRDCHEEVYA	5000	U	R.DC#HEEVYAGSHQYPGR.G	-	1	5.59588	9.18026	10.6505	11.4596	8.32343	10.6513	11.0947	11.0886	9.43784	10.4239	12.094			0.324389	0.882009	0.199677		0.422458	0.644051	0.251941		0.135283	0.973243	-0.0522646
176	tr|A0A7I2YQE9|A0A7I2YQE9_HUMAN	A0A7I2YQE9	ACBD5	ACBD5(#527)	Isoform of Q5T8D3, Acyl-CoA-binding domain-containing protein 5 OS=Homo sapiens OX=9606 GN=ACBD5 PE=1 SV=1	527	RRFLLKCPSSQRS	5000	U	K.C#PSSQRSS.-	-	1	11.8205	10.3216	7.69874	10.1092	9.7472	10.4118	11.2608	8.80363	10.632	11.1753	8.01904			0.0482213	0.98635	0.02086		0.00768019	0.990221	-0.00458782		0.0513494	0.988248	0.0254478
177	sp|Q5T8D3|ACBD5_HUMAN	Q5T8D3	ACBD5	ACBD5(#170)	Acyl-CoA-binding domain-containing protein 5 OS=Homo sapiens OX=9606 GN=ACBD5 PE=1 SV=1	170	LEKISKCLEDLGN	5000	R	K.C#LEDLGNVLTSTPNAK.T	-	2	9.80878	9.24022	9.82095	9.5951	10.2854	10.1495	10.0909	9.79581	10.8133	10.4105	9.98954			1.40317	0.926393	0.068213		1.29102	0.751018	0.113332		0.513922	0.974763	-0.0451191
178	sp|Q9BR61|ACBD6_HUMAN	Q9BR61	ACBD6	ACBD6(#259)	Acyl-CoA-binding domain-containing protein 6 OS=Homo sapiens OX=9606 GN=ACBD6 PE=1 SV=1	259	LRDQDGCLPEEVT	5000	U	R.DQDGC#LPEEVTGC#K.T	-	1	7.66561	10.7477	10.125	7.51113	11.7225	10.9716	12.0602	11.5179	9.16861	7.60516	10.9046			1.19697	0.586443	0.377917		0.0642748	0.924849	0.0368769		0.833791	0.793174	0.34104
179	sp|Q9BR61|ACBD6_HUMAN	Q9BR61	ACBD6	ACBD6(#259;267)	Acyl-CoA-binding domain-containing protein 6 OS=Homo sapiens OX=9606 GN=ACBD6 PE=1 SV=1	259;267	LRDQDGCLPEEVT;PEEVTGCKTVSLV	5000;5000	U;U	R.DQDGC#LPEEVTGC#K.T	+	2	10.075	8.98195	9.11776	9.23812	10.4693	11.0542	10.7709	9.99565	10.7455	9.80602	9.74563			1.95075	0.871108	0.177241		0.892329	0.754548	0.110691		0.525674	0.961543	0.0665495
180	sp|Q8N6N7|ACBD7_HUMAN	Q8N6N7	ACBD7	ACBD7(#45)	Acyl-CoA-binding domain-containing protein 7 OS=Homo sapiens OX=9606 GN=ACBD7 PE=1 SV=1	45	GDINIACPGMLDL	5000	U	K.QAIVGDINIAC#PGM*LDLK.G	-	5	9.83145	8.83336	10.1452	10.3304	9.82043	10.423	10.2279	10.4583	9.30527	9.64669	10.9781			0.537708	0.931466	0.0666449		0.109848	0.941832	0.0269001		0.191266	0.975137	0.0397448
181	sp|Q96AP0|ACD_HUMAN	Q96AP0	ACD	ACD(#138)	Adrenocortical dysplasia protein homolog OS=Homo sapiens OX=9606 GN=ACD PE=1 SV=4	138	RLRVPGCNQDLDV	5000	R	R.VPGC#NQDLDVQK.K	-	1	9.24697	10.311	9.62129	9.61982	10.679	9.87621	10.6712	10.9807	9.09141	9.23508	10.6672			1.40286	0.898587	0.12147		0.0324058	0.983081	-0.00791987		0.673406	0.933756	0.12939
182	sp|Q96AP0|ACD_HUMAN	Q96AP0	ACD	ACD(#344)	Adrenocortical dysplasia protein homolog OS=Homo sapiens OX=9606 GN=ACD PE=1 SV=4	344	SSPLQSCTPSLSP	5000	R	R.TPSSPLQSC#TPSLSPR.S	-	2	9.76457	10.3205	9.32471	9.84438	9.11909	10.6552	10.8324	10.0175	9.86728	9.76135	10.4931			0.305248	0.94871	0.0471851		0.310603	0.921515	0.0331926		0.076415	0.995312	0.0139925
183	sp|Q96AP0|ACD_HUMAN	Q96AP0	ACD	ACD(#380)	Adrenocortical dysplasia protein homolog OS=Homo sapiens OX=9606 GN=ACD PE=1 SV=4	380	EFVGLPCKNRPPF	5000	R	K.EFVGLPC#K.N	-	2	10.9952	10.3776	9.66642	9.91254	9.76709	9.56807	9.6749	10.3622	9.87258	10.0027	9.80072			0.523033	0.936413	-0.0556946		0.483889	0.885441	-0.0478977		0.102908	0.995453	-0.00779696
184	sp|Q96AP0|ACD_HUMAN	Q96AP0	ACD	ACD(#399)	Adrenocortical dysplasia protein homolog OS=Homo sapiens OX=9606 GN=ACD PE=1 SV=4	399	RGAQEPCSVWEPP	5000	R	R.GAQEPC#SVWEPPKR.H	-	2	9.88618	9.03169	10.4396	9.72463	10.5336	9.98833	9.80445	11.4111	10.0451	9.04117	10.094			0.69904	0.912411	0.0942328		0.0321115	0.98528	-0.00638991		0.654774	0.949104	0.100623
185	sp|Q96AP0|ACD_HUMAN	Q96AP0	ACD	ACD(#422)	Adrenocortical dysplasia protein homolog OS=Homo sapiens OX=9606 GN=ACD PE=1 SV=4	422	YEYEPPCTSLCAR	5000	R	R.DGSAFQYEYEPPC#TSLC#AR.V	-	2	9.19574	9.92324	10.9059	9.14087	10.686	8.98131	9.72197	10.0424	10.1791	11.7312	9.49231			0.0471089	0.994597	0.0106773		0.361727	0.796217	0.0944065		0.324123	0.947788	-0.0837292
186	sp|Q96AP0|ACD_HUMAN	Q96AP0	ACD	ACD(#426)	Adrenocortical dysplasia protein homolog OS=Homo sapiens OX=9606 GN=ACD PE=1 SV=4	426	PPCTSLCARVQAV	5000	R	R.DGSAFQYEYEPPC#TSLC#AR.V	-	1	8.76274	9.01454	9.05964	11.1665	9.61691	8.7615	12.3184	11.1623	10.1784	10.4764	9.48261			0.436531	0.895334	0.133966		0.404438	0.810024	0.086213		0.151097	0.974263	0.0477529
187	sp|Q96AP0|ACD_HUMAN	Q96AP0	ACD	ACD(#422;426)	Adrenocortical dysplasia protein homolog OS=Homo sapiens OX=9606 GN=ACD PE=1 SV=4	422;426	YEYEPPCTSLCAR;PPCTSLCARVQAV	5000;5000	R;R	R.DGSAFQYEYEPPC#TSLC#AR.V	+	4	9.41605	10.2755	9.8787	10.2961	10.4865	9.85402	9.42674	10.0586	10.4977	9.86002	9.95004			0.0120746	0.999601	-0.00157823		0.18668	0.951992	0.0199491		0.197133	0.988371	-0.0215273
188	sp|Q9UKV3|ACINU_HUMAN	Q9UKV3	ACIN1	ACIN1(#546)	Apoptotic chromatin condensation inducer in the nucleus OS=Homo sapiens OX=9606 GN=ACIN1 PE=1 SV=2	546	KGITEECLKQPSL	5000	R	K.GITEEC#LK.Q	-	3	10.4032	9.84078	10.9852	9.56036	9.89126	9.95123	10.2489	10.0299	10.2776	9.20199	9.60963			0.179477	0.984051	-0.0219079		0.501266	0.833523	-0.0721215		0.405555	0.972882	0.0502136
189	sp|Q9UKV3|ACINU_HUMAN	Q9UKV3	ACIN1	ACIN1(#691)	Apoptotic chromatin condensation inducer in the nucleus OS=Homo sapiens OX=9606 GN=ACIN1 PE=1 SV=2	691	VPQLQVCEPKERT	5000	R	R.DSSTSYTETKDPSSGQEVATPPVPQLQVC#EPK.E	-	10	9.67415	9.26068	10.9606	9.94489	10.3832	9.30798	9.53365	10.3921	9.95674	10.185	10.4011			0.0370974	0.996302	-0.0070932		0.24587	0.921723	0.0342033		0.385568	0.975382	-0.0412965
190	sp|Q9UKV3|ACINU_HUMAN	Q9UKV3	ACIN1	ACIN1(#733)	Apoptotic chromatin condensation inducer in the nucleus OS=Homo sapiens OX=9606 GN=ACIN1 PE=1 SV=2	733	RGSPKKCEAEEAE	5000	R	K.KC#EAEEAEPPAATQPQTSETQTSHLPESER.I	-	10	10.0423	9.43462	10.7664	9.45321	10.4031	10.3164	9.45093	10.5092	10.0592	9.75367	9.81104			0.258099	0.964016	0.0361473		0.0372844	0.987936	-0.00521608		0.47132	0.976196	0.0413634
191	sp|Q9UKV3|ACINU_HUMAN	Q9UKV3	ACIN1	ACIN1(#1083)	Apoptotic chromatin condensation inducer in the nucleus OS=Homo sapiens OX=9606 GN=ACIN1 PE=1 SV=2	1083	SNPKFLCADYAEQ	5000	R	K.FLC#ADYAEQDELDYHR.G	-	21	9.70824	9.70491	10.0789	9.91347	10.4052	10.0342	9.70697	9.54974	10.3979	10.5662	9.93425			0.12052	0.994655	0.00999506		0.915112	0.854496	0.063861		0.658463	0.96641	-0.053866
192	sp|Q9UKV3|ACINU_HUMAN	Q9UKV3	ACIN1	ACIN1(#1223)	Apoptotic chromatin condensation inducer in the nucleus OS=Homo sapiens OX=9606 GN=ACIN1 PE=1 SV=2	1223	KTKAAPCIYWLPL	5000	R	K.AAPC#IYWLPLTDSQIVQK.E	-	3	10.6222	9.10793	9.82431	9.55088	9.13691	10.2899	10.2052	10.4491	10.6318	10.1942	9.98747			0.223938	0.96399	0.035821		0.626682	0.829807	0.0730094		0.295889	0.97514	-0.0371884
193	sp|P53396|ACLY_HUMAN	P53396	ACLY	ACLY(#20)	ATP-citrate synthase OS=Homo sapiens OX=9606 GN=ACLY PE=1 SV=3	20	LLYKFICTTSAIQ	5000	R	K.FIC#TTSAIQNR.F	-	3	10.919	9.87416	10.9403	10.4218	9.40224	9.33118	9.56427	9.08572	10.1966	10.1255	10.1392			2.00295	0.867494	-0.172305		0.638497	0.877785	-0.0524492		2.44823	0.933053	-0.119856
194	sp|P53396|ACLY_HUMAN	P53396	ACLY	ACLY(#229)	ATP-citrate synthase OS=Homo sapiens OX=9606 GN=ACLY PE=1 SV=3	229	ATADYICKVKWGD	5000	R	K.VDATADYIC#K.V	-	2	9.7539	10.4998	10.4576	10.7831	9.7233	9.82451	10.0228	9.31439	9.8532	9.71197	10.0554			1.2673	0.911924	-0.0932365		0.977839	0.833663	-0.0704421		0.363635	0.986252	-0.0227943
195	sp|P53396|ACLY_HUMAN	P53396	ACLY	ACLY(#845)	ATP-citrate synthase OS=Homo sapiens OX=9606 GN=ACLY PE=1 SV=3	845	SFMTSICDERGQE	5000	R	R.KPASFM*TSIC#DER.G	-	8	9.87923	9.8776	10.0558	9.97252	9.89253	10.7623	9.34117	9.97636	9.78977	10.1911	10.2617			0.0391699	0.999654	0.00497394		0.331911	0.954645	0.01912		0.109356	0.995061	-0.0141461
196	sp|Q99798|ACON_HUMAN	Q99798	ACO2	ACO2(#385)	Aconitate hydratase, mitochondrial OS=Homo sapiens OX=9606 GN=ACO2 PE=1 SV=2	385	VGLIGSCTNSSYE	5000	R	R.VGLIGSC#TNSSYEDM*GR.S	-	5	10.5128	9.04438	10.4225	9.9705	9.84737	10.2457	9.81408	9.60914	10.4119	10.0486	10.073			0.0906395	0.99254	-0.0136116		0.217718	0.932804	0.0295716		0.82343	0.974195	-0.0431831
197	sp|Q99798|ACON_HUMAN	Q99798	ACO2	ACO2(#451)	Aconitate hydratase, mitochondrial OS=Homo sapiens OX=9606 GN=ACO2 PE=1 SV=2	451	ANACGPCIGQWDR	5000	R	R.DLGGIVLANAC#GPC#IGQWDR.K	-	1	9.50855	8.48126	10.8591	10.0517	10.086	10.1308	9.59794	10.7363	10.2772	10.4099	9.86128			0.324724	0.931278	0.0646003		0.378028	0.840865	0.0717525		0.0618618	0.996129	-0.00715224
198	sp|Q99798|ACON_HUMAN	Q99798	ACO2	ACO2(#448;451)	Aconitate hydratase, mitochondrial OS=Homo sapiens OX=9606 GN=ACO2 PE=1 SV=2	448;451	IVLANACGPCIGQ;ANACGPCIGQWDR	5000;5000	R;R	R.DLGGIVLANAC#GPC#IGQWDR.K	+	3	9.43842	11.532	10.0794	10.0628	10.4807	9.01062	10.7484	10.163	10.0028	9.59316	8.88868			0.109055	0.980479	-0.0244551		0.671385	0.754066	-0.112166		0.527911	0.945805	0.0877112
199	sp|P49753|ACOT2_HUMAN	P49753	ACOT2	ACOT2(#401)	Acyl-coenzyme A thioesterase 2, mitochondrial OS=Homo sapiens OX=9606 GN=ACOT2 PE=1 SV=6	401	FYANEACKRLQAH	5000	R	K.SEFYANEAC#K.R	-	8	9.74171	10.0785	10.0374	9.94989	9.76883	9.56533	10.0543	10.2779	9.9447	10.3438	10.2376			0.0775581	0.99756	-0.00554314		0.705771	0.924919	0.0319612		0.61126	0.973909	-0.0375043
200	sp|O00154|BACH_HUMAN	O00154	ACOT7	ACOT7(#117)	Cytosolic acyl coenzyme A thioester hydrolase OS=Homo sapiens OX=9606 GN=ACOT7 PE=1 SV=3	117	DFLSPMCIGEVAH	5000	R	R.TDFLSPMC#IGEVAHVSAEITYTSK.H	-	10	10.3126	9.10264	9.51473	9.97918	10.1007	10.854	9.94387	9.6537	10.0856	10.2474	10.2054			0.51663	0.92974	0.0599316		0.728759	0.84826	0.0671337		0.0676959	0.996465	-0.00720212
201	sp|O14734|ACOT8_HUMAN	O14734	ACOT8	ACOT8(#302)	Acyl-coenzyme A thioesterase 8 OS=Homo sapiens OX=9606 GN=ACOT8 PE=1 SV=1	302	GVLAVTCAQEGVI	5000	R	R.QDGVLAVTC#AQEGVIR.V	-	2	8.44647	11.315	10.248	10.3194	8.03135	11.1938	10.6812	11.0542	9.49952	10.3549	8.85607			0.0426124	0.988797	0.0176801		0.257989	0.848013	-0.07018		0.271966	0.947542	0.0878601
202	sp|Q9Y305|ACOT9_HUMAN	Q9Y305	ACOT9	ACOT9(#155)	Acyl-coenzyme A thioesterase 9, mitochondrial OS=Homo sapiens OX=9606 GN=ACOT9 PE=1 SV=2	155	VDKIDMCKKSLSP	5000	R	K.MSPLSIVTALVDKIDMC#K.K	-	2	9.97304	9.50259	9.68923	9.8548	9.33138	10.061	9.87069	10.6254	10.0333	10.2531	10.8053			0.296812	0.972657	0.0304587		1.0338	0.801367	0.0869068		0.508152	0.962942	-0.0564481
203	sp|Q9Y305|ACOT9_HUMAN	Q9Y305	ACOT9	ACOT9(#299)	Acyl-coenzyme A thioesterase 9, mitochondrial OS=Homo sapiens OX=9606 GN=ACOT9 PE=1 SV=2	299	LKSLEICHPQERN	5000	R	K.SLEIC#HPQER.N	-	1	10.9698	10.4709	11.1095	11.3464	9.81553	9.53392	8.20401	8.76897	10.1769	9.05882	10.5453			1.91331	0.824887	-0.276197		0.840722	0.714972	-0.147055		0.676944	0.931288	-0.129142
204	sp|Q15067|ACOX1_HUMAN	Q15067	ACOX1	ACOX1(#199)	Peroxisomal acyl-coenzyme A oxidase 1 OS=Homo sapiens OX=9606 GN=ACOX1 PE=1 SV=3	199	LITKGKCYGLHAF	5000	R	K.GKC#YGLHAFIVPIR.E	-	2	10.47	11.1221	9.64968	8.37854	9.97147	9.82254	10.1592	9.70484	9.93248	9.95459	10.8346			0.033952	0.996194	0.00914734		0.219657	0.876773	0.0548476		0.412926	0.974894	-0.0457003
205	sp|Q15067|ACOX1_HUMAN	Q15067	ACOX1	ACOX1(#297)	Peroxisomal acyl-coenzyme A oxidase 1 OS=Homo sapiens OX=9606 GN=ACOX1 PE=1 SV=3	297	RALSKACTIAIRY	5000	R	K.AC#TIAIR.Y	-	1	10.8197	9.54247	10.5008	10.3104	9.70557	10.1215	9.98727	9.55715	10.014	9.8531	9.5881			0.679728	0.931836	-0.0633955		0.720932	0.848606	-0.066848		0.0453765	0.999051	0.00345256
206	sp|Q15067|ACOX1_HUMAN	Q15067	ACOX1	ACOX1(#449)	Peroxisomal acyl-coenzyme A oxidase 1 OS=Homo sapiens OX=9606 GN=ACOX1 PE=1 SV=3	449	HSGKLVCGMVSYL	5000	R	K.LVC#GM*VSYLNDLPSQR.I	-	5	10.4244	9.92933	11.0341	10.0926	10.2558	8.95728	9.05963	10.6394	10.1249	9.79459	9.68797			0.613583	0.914946	-0.0951257		0.874585	0.833499	-0.0705069		0.137497	0.98667	-0.0246187
207	sp|O15254|ACOX3_HUMAN	O15254	ACOX3	ACOX3(#220)	Peroxisomal acyl-coenzyme A oxidase 3 OS=Homo sapiens OX=9606 GN=ACOX3 PE=1 SV=2	220	CVPGDQCHGLHPF	66.5625	R	K.LCVPGDQC#HGLHPFIVQIRDPK.T	-	1	10.2726	8.7201	9.52685	10.4135	9.64994	9.42306	10.3832	10.38	9.92089	10.2454	11.0645			0.199857	0.96672	0.035293		0.611385	0.779778	0.0990469		0.469724	0.961301	-0.063754
208	sp|O15254|ACOX3_HUMAN	O15254	ACOX3	ACOX3(#426)	Peroxisomal acyl-coenzyme A oxidase 3 OS=Homo sapiens OX=9606 GN=ACOX3 PE=1 SV=2	426	QECREACGGHGYL	5000	R	R.EAC#GGHGYLAM*NR.L	-	1	10.4867	9.20287	10.4779	9.67448	10.0483	11.1307	10.4838	8.58122	10.9783	9.59892	9.33673			0.0375554	0.995378	0.0101509		0.000428577	1	0.0001135		0.0317308	0.996715	0.0100374
209	sp|Q9NPH0|PPA6_HUMAN	Q9NPH0	ACP6	ACP6(#41)	Lysophosphatidic acid phosphatase type 6 OS=Homo sapiens OX=9606 GN=ACP6 PE=1 SV=3	41	QEADGQCPVDRSL	5000	R	R.VALAELQEADGQC#PVDR.S	-	4	8.31011	9.37182	10.264	11.0436	11.6286	9.90387	10.2232	11.039	10.5935	9.20999	8.41231			0.629837	0.899982	0.139515		0.142826	0.888772	-0.0500277		0.747898	0.903926	0.189543
210	sp|Q9NPH0|PPA6_HUMAN	Q9NPH0	ACP6	ACP6(#267)	Lysophosphatidic acid phosphatase type 6 OS=Homo sapiens OX=9606 GN=ACP6 PE=1 SV=3	267	AHNLPSCPMLKRF	5000	R	R.MGIDSSDKVDFFILLDNVAAEQAHNLPSC#PM*LK.R	-	6	9.42092	9.85586	9.5562	9.8105	10.3366	10.1377	10.0649	9.92095	10.2562	9.9981	10.6421			1.77986	0.928701	0.0663693		1.31493	0.790826	0.0920243		0.354312	0.985305	-0.025655
211	sp|Q96CM8|ACSF2_HUMAN	Q96CM8	ACSF2	ACSF2(#64)	Medium-chain acyl-CoA ligase ACSF2, mitochondrial OS=Homo sapiens OX=9606 GN=ACSF2 PE=1 SV=2	64	LSYVQGCTKKHLN	5000	R	R.M*VSTPIGGLSYVQGC#TK.K	-	2	9.79148	10.4146	9.59871	9.76906	9.53571	10.2924	10.0274	10.4357	9.5447	10.0538	10.5365			0.276715	0.977038	0.0257627		0.164605	0.950948	0.0214512		0.0287895	0.998273	0.00431149
212	sp|Q96CM8|ACSF2_HUMAN	Q96CM8	ACSF2	ACSF2(#77)	Medium-chain acyl-CoA ligase ACSF2, mitochondrial OS=Homo sapiens OX=9606 GN=ACSF2 PE=1 SV=2	77	SKTVGQCLETTAQ	5000	R	K.TVGQC#LETTAQR.V	-	1	11.2369	9.21076	9.99585	11.0286	9.73778	10.0956	8.74528	9.70682	9.80247	10.1161	10.3238			0.665683	0.903678	-0.11281		0.197427	0.917381	-0.0362886		0.711991	0.950578	-0.0765214
213	sp|Q96CM8|ACSF2_HUMAN	Q96CM8	ACSF2	ACSF2(#194)	Medium-chain acyl-CoA ligase ACSF2, mitochondrial OS=Homo sapiens OX=9606 GN=ACSF2 PE=1 SV=2	194	NVLKQICPEVENA	5000	R	K.QIC#PEVENAQPGALK.S	-	1	7.74163	13.9012	10.2557	9.37373	10.0847	10.9708	14.9841	6.66608	8.63164	12.0404	5.34997			0.0272193	0.986483	0.0237872		0.304329	0.639977	-0.294528		0.311114	0.89303	0.318315
214	sp|Q4G176|ACSF3_HUMAN	Q4G176	ACSF3	ACSF3(#399)	Malonate--CoA ligase ACSF3, mitochondrial OS=Homo sapiens OX=9606 GN=ACSF3 PE=1 SV=3	399	NPQREACSYTIHA	5000	R	R.EAC#SYTIHAEGDER.G	-	5	10.0316	9.66156	10.5941	9.55187	10.8865	9.80872	9.87562	9.74721	10.3506	9.57158	9.92055			0.125251	0.987338	0.0169212		0.00938957	0.996617	-0.00132282		0.136923	0.991792	0.018244
215	sp|P33121|ACSL1_HUMAN	P33121	ACSL1	ACSL1(#297)	Long-chain-fatty-acid--CoA ligase 1 OS=Homo sapiens OX=9606 GN=ACSL1 PE=1 SV=1	297	RNIVSDCSAFVKA	5000	R	R.NIVSDC#SAFVK.A	-	1	9.09274	8.53156	10.6198	9.58069	9.97584	8.81069	7.9915	12.3249	9.69338	13.7942	9.58466			0.0785066	0.972663	0.0333284		0.443663	0.677195	0.204653		0.322396	0.927705	-0.171325
216	sp|P33121|ACSL1_HUMAN	P33121	ACSL1	ACSL1(#311)	Long-chain-fatty-acid--CoA ligase 1 OS=Homo sapiens OX=9606 GN=ACSL1 PE=1 SV=1	311	ENTVNPCPDDTLI	5000	R	K.ATENTVNPC#PDDTLISFLPLAHMFER.V	-	2	9.59413	10.504	8.74863	10.6695	9.66899	9.35125	9.62618	10.8019	11.2792	10.197	9.55916			0.000812621	1	-0.000197583		0.288837	0.8499	0.067644		0.332955	0.959612	-0.0678416
217	sp|O95573|ACSL3_HUMAN	O95573	ACSL3	ACSL3(#429)	Fatty acid CoA ligase Acsl3 OS=Homo sapiens OX=9606 GN=ACSL3 PE=1 SV=3	429	GRNTPLCDSFVFR	5000	R	R.NTPLC#DSFVFR.K	-	1	10.2304	10.1389	8.87949	10.1373	9.41493	9.42409	10.4141	9.89257	10.4684	11.2974	9.70244			0.0442262	0.996113	-0.00764563		0.497384	0.798035	0.0909036		0.583594	0.950667	-0.0985492
218	sp|O95573|ACSL3_HUMAN	O95573	ACSL3	ACSL3(#561)	Fatty acid CoA ligase Acsl3 OS=Homo sapiens OX=9606 GN=ACSL3 PE=1 SV=3	561	NGQRWLCTGDIGE	234.969	R	R.WLC#TGDIGEFEPDGCLK.I	-	2	10.0053	10.6515	10.1308	10.9966	10.6002	10.1346	8.97693	9.25251	10.4631	8.92776	9.8607			0.761981	0.903526	-0.103007		0.574329	0.780694	-0.101425		0.00598693	1	-0.00158202
219	sp|O95573|ACSL3_HUMAN	O95573	ACSL3	ACSL3(#652)	Fatty acid CoA ligase Acsl3 OS=Homo sapiens OX=9606 GN=ACSL3 PE=1 SV=3	652	EELCNSCEMENEV	5000	R	K.GTWEELC#N@SC#EMENEVLK.V	-	11	9.60889	9.48123	10.2893	9.87869	9.29635	9.39621	10.1407	9.76065	10.1145	10.0904	11.943			0.263134	0.979729	-0.024755		0.581069	0.750279	0.122915		0.699255	0.925375	-0.14767
220	sp|O95573|ACSL3_HUMAN	O95573	ACSL3	ACSL3(#649;652)	Fatty acid CoA ligase Acsl3 OS=Homo sapiens OX=9606 GN=ACSL3 PE=1 SV=3	649;652	GTWEELCNSCEME;EELCNSCEMENEV	5000;5000	R;R	K.GTWEELC#N@SC#EMENEVLK.V	+	1	8.76557	7.83783	9.71203	10.6065	10.5623	11.0617	10.1133	9.39337	10.6852	11.8435	9.41849			0.712064	0.898355	0.162309		0.738352	0.657581	0.209117		0.159282	0.975668	-0.0468085
221	sp|O60488|ACSL4_HUMAN	O60488	ACSL4	ACSL4(#420)	Long-chain-fatty-acid--CoA ligase 4 OS=Homo sapiens OX=9606 GN=ACSL4 PE=1 SV=2	420	GYDAPLCNLLLFK	5000	R	K.GYDAPLC#NLLLFK.K	-	3	9.77973	9.81973	9.70072	10.0022	10.6587	10.2301	8.99105	10.683	10.4361	9.76478	9.93391			0.279238	0.956368	0.042158		0.40714	0.929164	0.0313655		0.0574636	0.996321	0.0107925
222	sp|Q53FZ2|ACSM3_HUMAN	Q53FZ2	ACSM3	ACSM3(#188)	Acyl-coenzyme A synthetase ACSM3, mitochondrial OS=Homo sapiens OX=9606 GN=ACSM3 PE=1 SV=2	188	DAVASKCENLHSK	5000	R	K.C#ENLHSK.L	-	2	9.54545	10.3047	9.22072	9.86076	9.21435	9.92781	9.7627	10.1935	11.2696	10.196	10.5044			0.0486387	0.997264	0.0063973		1.14212	0.734372	0.130752		1.10004	0.933063	-0.124355
223	sp|Q9NUB1|ACS2L_HUMAN	Q9NUB1	ACSS1	ACSS1(#151)	Acetyl-coenzyme A synthetase 2-like, mitochondrial OS=Homo sapiens OX=9606 GN=ACSS1 PE=1 SV=2	151	ELLETTCRLANTL	5000	R	R.ELLETTC#R.L	-	1	9.1405	11.7572	10.5992	8.49475	10.2283	10.223	10.0837	8.48884	11.2856	10.3927	9.30621			0.0810249	0.977159	-0.0281063		0.154318	0.879778	0.0539857		0.326867	0.94892	-0.0820921
224	sp|Q9NUB1|ACS2L_HUMAN	Q9NUB1	ACSS1	ACSS1(#422)	Acetyl-coenzyme A synthetase 2-like, mitochondrial OS=Homo sapiens OX=9606 GN=ACSS1 PE=1 SV=2	422	VGEPINCEAWEWL	5000	R	R.TLGSVGEPINC#EAWEWLHR.V	-	1	9.98408	10.4222	8.403	9.55341	8.81627	8.54816	11.1411	10.8309	10.8608	10.7502	10.6898			0.0929808	0.974036	0.0306347		1.08128	0.680849	0.171471		0.603272	0.926299	-0.140836
225	sp|P60709|ACTB_HUMAN	P60709	ACTB	ACTB(#217)	Actin, cytoplasmic 1 OS=Homo sapiens OX=9606 GN=ACTB PE=1 SV=1	217	DIKEKLCYVALDF	5000	R	K.LC#YVALDFEQEMATAASSSSLEK.S	-	18	10.0083	9.70715	10.5533	10.4855	9.38273	9.40716	9.78633	9.85789	10.015	10.1146	10.682			1.25465	0.913259	-0.0840763		0.105984	0.97084	0.0118284		1.25317	0.948813	-0.0959047
226	sp|P60709|ACTB_HUMAN	P60709	ACTB	ACTB(#257)	Actin, cytoplasmic 1 OS=Homo sapiens OX=9606 GN=ACTB PE=1 SV=1	257	GNERFRCPEALFQ	5000	R	R.C#PEALFQPSFLGMESC#GIHETTFNSIMK.C	-	2	9.31706	9.78832	15.6035	10.1276	10.513	10.21	8.49218	8.79814	9.49274	8.96184	8.69561			0.492257	0.870676	-0.2114		0.686539	0.644029	-0.276769		0.315701	0.96073	0.0653688
227	sp|P60709|ACTB_HUMAN	P60709	ACTB	ACTB(#272)	Actin, cytoplasmic 1 OS=Homo sapiens OX=9606 GN=ACTB PE=1 SV=1	272	FLGMESCGIHETT	5000	R	R.C#PEALFQPSFLGMESC#GIHETTFNSIMK.C	-	9	9.78469	8.70297	11.9405	9.94385	9.64114	9.69394	9.11349	10.6225	9.62701	9.49803	11.4319			0.142598	0.960337	-0.0400728		0.0470364	0.960259	0.0173314		0.224921	0.968168	-0.0574042
228	sp|P60709|ACTB_HUMAN	P60709	ACTB	ACTB(#285)	Actin, cytoplasmic 1 OS=Homo sapiens OX=9606 GN=ACTB PE=1 SV=1	285	FNSIMKCDVDIRK	5000	R	K.C#DVDIRK.D	-	2	9.29101	10.4141	8.98407	10.229	9.51076	10.3272	10.9985	8.89266	9.71544	10.3699	11.2673			0.122344	0.976648	0.0278813		0.577156	0.77195	0.10333		0.349998	0.954912	-0.0754488
229	sp|P60709|ACTB_HUMAN	P60709	ACTB	ACTB(#257;272)	Actin, cytoplasmic 1 OS=Homo sapiens OX=9606 GN=ACTB PE=1 SV=1	257;272	GNERFRCPEALFQ;FLGMESCGIHETT	5000;5000	R;R	R.C#PEALFQPSFLGMESC#GIHETTFNSIMK.C	+	2	9.92344	8.46573	9.39787	10.1088	9.61642	11.0246	8.68772	12.024	10.7683	10.3131	9.67005			0.433868	0.903864	0.118158		0.758278	0.750003	0.115628		0.00733918	0.999676	0.00252935
230	sp|O96019|ACL6A_HUMAN	O96019	ACTL6A	ACTL6A(#32)	Actin-like protein 6A OS=Homo sapiens OX=9606 GN=ACTL6A PE=1 SV=1	32	GYAGEDCPKVDFP	5000	R	R.AGYAGEDC#PK.V	-	3	10.0212	9.60384	10.2499	10.7576	10.1007	9.92643	10.2546	9.32231	9.42096	9.85995	10.4825			0.345543	0.961595	-0.036722		0.240829	0.921092	-0.0342362		0.0152158	0.999327	-0.00248577
231	sp|O96019|ACL6A_HUMAN	O96019	ACTL6A	ACTL6A(#152)	Actin-like protein 6A OS=Homo sapiens OX=9606 GN=ACTL6A PE=1 SV=1	152	IPAFFLCKTAVLT	5000	R	K.LTELMFEHYN@IPAFFLC#K.T	-	3	9.79061	9.80139	8.92693	9.44524	10.0733	9.93515	10.3968	11.0727	9.60478	10.7839	10.1692			1.45071	0.898429	0.127469		0.793989	0.775354	0.101362		0.165086	0.985238	0.0261072
232	sp|Q9H568|ACTL8_HUMAN	Q9H568	ACTL8	ACTL8(#58)	Actin-like protein 8 OS=Homo sapiens OX=9606 GN=ACTL8 PE=1 SV=1	58	SLGIDICHPDTFS	5000	U	R.VSLGIDIC#HPDTFSYPIER.G	-	1	10.5598	10.1034	11.2899	9.49164	10.7053	9.41586	9.24138	9.56862	10.6664	8.68666	10.2709			0.595064	0.914362	-0.0897867		0.269408	0.847631	-0.0721287		0.0583876	0.994008	-0.017658
233	sp|Q9H568|ACTL8_HUMAN	Q9H568	ACTL8	ACTL8(#197)	Actin-like protein 8 OS=Homo sapiens OX=9606 GN=ACTL8 PE=1 SV=1	197	EDCDRRCLFQLET	5000	U	R.C#LFQLETVAVTQMNK.C	-	1	10.5266	8.49189	9.50195	9.14724	8.96655	10.2822	10.6133	10.3317	10.9402	10.2127	10.9856			0.514923	0.914423	0.0949569		1.26115	0.668567	0.189564		0.687003	0.95024	-0.0946068
234	sp|Q5BKX5|ACTMP_HUMAN	Q5BKX5	ACTMAP	ACTMAP(#186)	Actin maturation protease OS=Homo sapiens OX=9606 GN=ACTMAP PE=1 SV=2	186	AQEVLGCQAKLLS	5000	R	R.LAQEVLGC#QAK.L	-	1	10.1129	10.4144	8.02459	8.70524	9.30882	10.8913	10.3698	10.4142	9.72998	10.7872	11.2415			0.655597	0.898097	0.143389		0.848943	0.664695	0.190247		0.235549	0.97416	-0.0468577
235	sp|Q5BKX5|ACTMP_HUMAN	Q5BKX5	ACTMAP	ACTMAP(#226)	Actin maturation protease OS=Homo sapiens OX=9606 GN=ACTMAP PE=1 SV=2	226	DFNHEPCQRKGHK	5000	R	R.DLVLQHLVTGHPLLIPYDEDFN@HEPC#QR.K	-	1	8.31386	10.0523	9.14345	9.3472	10.4027	9.17357	9.91792	10.2526	13.2155	10.9556	9.22541			0.774714	0.903189	0.11052		0.664188	0.643489	0.260559		0.372636	0.929861	-0.150039
236	sp|Q5BKX5|ACTMP_HUMAN	Q5BKX5	ACTMAP	ACTMAP(#349)	Actin maturation protease OS=Homo sapiens OX=9606 GN=ACTMAP PE=1 SV=2	349	LLTPQDCSHxxxx	384.364	R	R.AGLCGQALLLTPQDC#SH.-	-	2	9.63648	8.96514	8.74021	11.0952	10.1326	9.87373	10.7857	9.3393	10.6867	10.5902	10.1547			0.312231	0.933153	0.0666333		0.721803	0.738458	0.130739		0.597329	0.960616	-0.0641059
237	sp|P12814|ACTN1_HUMAN	P12814	ACTN1	ACTN1(#370)	Alpha-actinin-1 OS=Homo sapiens OX=9606 GN=ACTN1 PE=1 SV=2	370	INNAWGCLEQVEK	5000	R	R.M*VSDINNAWGC#LEQVEK.G	-	9	9.65602	10.033	10.2614	10.2685	10.7702	9.86026	9.64417	9.90212	9.7693	9.91874	9.91633			0.0194843	0.999976	-0.00235752		0.524523	0.939035	-0.0266151		0.265598	0.987106	0.0242575
238	sp|P12814|ACTN1_HUMAN	P12814	ACTN1	ACTN1(#480)	Alpha-actinin-1 OS=Homo sapiens OX=9606 GN=ACTN1 PE=1 SV=2	480	ARCQKICDQWDNL	5000	R	K.IC#DQWDNLGALTQK.R	-	1	10.6469	9.80711	10.3798	9.94855	9.34349	9.90208	10.5537	10.7027	9.73112	9.68079	9.30365			0.0761074	0.994004	-0.0112787		1.34124	0.790648	-0.0905893		0.737639	0.946004	0.0793106
239	sp|O43707|ACTN4_HUMAN	O43707	ACTN4	ACTN4(#173)	Alpha-actinin-4 OS=Homo sapiens OX=9606 GN=ACTN4 PE=1 SV=2	173	EGLLLWCQRKTAP	5000	R	K.EGLLLWC#QR.K	-	1	9.21149	10.9714	9.10615	11.835	10.334	9.76195	9.16449	9.87275	9.23392	9.93684	10.5721			0.251044	0.929692	-0.0637327		0.157108	0.898664	-0.0454291		0.0973268	0.992516	-0.0183036
240	sp|O43707|ACTN4_HUMAN	O43707	ACTN4	ACTN4(#351)	Alpha-actinin-4 OS=Homo sapiens OX=9606 GN=ACTN4 PE=1 SV=2	351	PKVQEKCQLEINF	5000	R	K.C#QLEINFNTLQTK.L	-	2	9.61045	12.8504	7.82475	12.1161	8.7788	10.4007	12.0759	8.83542	9.25758	9.14686	9.10308			0.124999	0.93328	-0.0663144		0.458022	0.683452	-0.182055		0.433274	0.944309	0.11574
241	sp|O43707|ACTN4_HUMAN	O43707	ACTN4	ACTN4(#499)	Alpha-actinin-4 OS=Homo sapiens OX=9606 GN=ACTN4 PE=1 SV=2	499	TRCQKICDQWDAL	5000	R	K.IC#DQWDALGSLTHSR.R	-	2	9.44767	9.8365	9.69479	10.7169	9.94917	10.1554	9.55626	9.64101	10.1224	11.2955	9.58443			0.108297	0.992005	-0.0131889		0.278792	0.874634	0.0566654		0.372277	0.960969	-0.0698543
242	sp|O43707|ACTN4_HUMAN	O43707	ACTN4	ACTN4(#879)	Alpha-actinin-4 OS=Homo sapiens OX=9606 GN=ACTN4 PE=1 SV=2	879	PDQAEYCIARMAP	5000	R	R.ELPPDQAEYC#IAR.M	-	1	9.55672	10.5556	10.188	9.57869	9.69312	9.44878	10.4518	9.51833	10.2752	10.2609	10.4728			0.23239	0.973382	-0.0279023		0.641673	0.875608	0.0533157		1.05005	0.943772	-0.081218
243	sp|Q9NZ32|ARP10_HUMAN	Q9NZ32	ACTR10	ACTR10(#37)	Actin-related protein 10 OS=Homo sapiens OX=9606 GN=ACTR10 PE=1 SV=1	37	GETGPRCIIPSVI	5000	R	R.C#IIPSVIK.R	-	2	9.17061	10.4803	10.2078	9.48071	9.384	10.2355	10.5079	9.78059	10.1407	11.0429	9.56902			0.140859	0.984073	0.0214553		0.325519	0.866891	0.0593628		0.206478	0.976388	-0.0379075
244	sp|Q9NZ32|ARP10_HUMAN	Q9NZ32	ACTR10	ACTR10(#160)	Actin-related protein 10 OS=Homo sapiens OX=9606 GN=ACTR10 PE=1 SV=1	160	GIPVLNCWGALPL	5000	R	R.ESLVLPIYEGIPVLN@C#WGALPLGGK.A	-	1	9.36726	8.78881	8.34562	11.6997	10.6306	9.01036	10.2996	12.6492	10.1685	9.34376	9.69651			0.4914	0.894484	0.15863		0.126666	0.913964	0.0393235		0.480471	0.940632	0.119306
245	sp|Q9NZ32|ARP10_HUMAN	Q9NZ32	ACTR10	ACTR10(#388)	Actin-related protein 10 OS=Homo sapiens OX=9606 GN=ACTR10 PE=1 SV=1	388	GRIPDWCSLNNPP	5000	R	R.IPDWC#SLNNPPLEMM*FDVGK.T	-	11	9.76215	9.89922	9.26397	10.2349	9.70934	10.3606	10.8808	10.1694	10.1202	9.98155	9.61783			0.762181	0.92692	0.0701769		0.184213	0.956331	0.017654		0.596278	0.9686	0.0525229
246	sp|P61163|ACTZ_HUMAN	P61163	ACTR1A	ACTR1A(#34)	Alpha-centractin OS=Homo sapiens OX=9606 GN=ACTR1A PE=1 SV=1	34	DQIPKYCFPNYVG	5000	R	K.YC#FPNYVGRPK.H	-	2	9.32008	10.1732	9.96419	10.3589	10.0747	10.2791	10.012	10.6196	9.21662	9.62414	10.3575			0.493596	0.953585	0.0425036		0.214636	0.924865	-0.0329841		0.584524	0.954598	0.0754877
247	sp|P61163|ACTZ_HUMAN	P61163	ACTR1A	ACTR1A(#222)	Alpha-centractin OS=Homo sapiens OX=9606 GN=ACTR1A PE=1 SV=1	222	AIKERACYLSINP	5000	R	R.AC#YLSINPQKDETLETEK.A	-	7	9.89834	10.209	10.0797	10.7136	9.46407	10.0938	10.3174	9.80921	9.36701	9.2773	10.7704			0.560046	0.951557	-0.0436754		0.332685	0.862476	-0.0633302		0.0906465	0.991561	0.0196549
248	sp|P61160|ARP2_HUMAN	P61160	ACTR2	ACTR2(#11)	Actin-related protein 2 OS=Homo sapiens OX=9606 GN=ACTR2 PE=1 SV=1	11	GRKVVVCDNGTGF	5000	R	R.KVVVC#DNGTGFVK.C	-	1	11.1519	10.974	10.0193	9.39621	10.1823	10.3941	10.2107	9.03483	9.57748	9.59389	9.46529			0.343347	0.931958	-0.0597043		0.87362	0.750304	-0.118201		0.526788	0.963394	0.0584971
249	sp|P61160|ARP2_HUMAN	P61160	ACTR2	ACTR2(#221)	Actin-related protein 2 OS=Homo sapiens OX=9606 GN=ACTR2 PE=1 SV=1	221	MIKEKLCYVGYNI	5000	R	K.LC#YVGYNIEQEQK.L	-	2	10.4808	9.90537	9.99916	10.2279	8.64285	10.5996	11.3039	9.51889	9.79915	9.22507	10.2973			0.109268	0.979771	-0.0267863		0.457714	0.874568	-0.0560627		0.109947	0.985992	0.0292764
250	sp|P61158|ARP3_HUMAN	P61158	ACTR3	ACTR3(#8)	Actin-related protein 3 OS=Homo sapiens OX=9606 GN=ACTR3 PE=1 SV=3	8	AGRLPACVVDCGT	28.7438	R	R.LPAC#VVDCGTGYTK.L	-	1	9.37926	8.98347	9.75188	10.318	9.89315	10.491	10.5845	9.20622	10.1389	9.55797	11.6957			0.454126	0.931992	0.0636193		0.518706	0.753195	0.119767		0.217831	0.968963	-0.056148
251	sp|P61158|ARP3_HUMAN	P61158	ACTR3	ACTR3(#12)	Actin-related protein 3 OS=Homo sapiens OX=9606 GN=ACTR3 PE=1 SV=3	12	PACVVDCGTGYTK	89.5115	R	R.LPACVVDC#GTGYTK.L	-	2	10.1397	11.5462	9.17766	10.7348	10.3119	9.76683	9.71626	9.54145	9.36144	9.90274	9.80107			0.437603	0.926884	-0.0762247		0.578953	0.787476	-0.0975766		0.246753	0.988004	0.0213519
252	sp|P61158|ARP3_HUMAN	P61158	ACTR3	ACTR3(#34)	Actin-related protein 3 OS=Homo sapiens OX=9606 GN=ACTR3 PE=1 SV=3	34	QFIIPSCIAIKES	5000	U	K.LGYAGNTEPQFIIPSC#IAIK.E	-	1	10.1209	9.14306	9.19628	10.2982	10.3504	8.67273	9.2302	10.9249	9.09062	11.9905	10.9822			0.0457244	0.994111	0.0116739		0.423955	0.746509	0.134103		0.359564	0.938845	-0.122429
253	sp|P61158|ARP3_HUMAN	P61158	ACTR3	ACTR3(#235)	Actin-related protein 3 OS=Homo sapiens OX=9606 GN=ACTR3 PE=1 SV=3	235	ERYSYVCPDLVKE	5000	R	R.YSYVC#PDLVK.E	-	3	10.1193	11.8406	9.78639	10.4424	9.53158	10.1894	10.3298	9.64214	9.17635	9.38091	9.56103			0.575211	0.916297	-0.0850167		1.18894	0.67848	-0.166698		1.20459	0.946442	0.0816809
254	sp|P61158|ARP3_HUMAN	P61158	ACTR3	ACTR3(#408)	Actin-related protein 3 OS=Homo sapiens OX=9606 GN=ACTR3 PE=1 SV=3	408	EIGPSICRHNPVF	5000	R	K.DYEEIGPSIC#R.H	-	2	8.84569	11.4439	9.37193	10.5636	10.1297	10.2774	9.96225	10.2266	9.07889	10.6098	9.49023			0.084243	0.98645	0.0204472		0.155699	0.902871	-0.043956		0.358857	0.962499	0.0644032
255	sp|Q9P1U1|ARP3B_HUMAN	Q9P1U1	ACTR3B	ACTR3B(#34)	Actin-related protein 3B OS=Homo sapiens OX=9606 GN=ACTR3B PE=1 SV=1	34	QFIIPSCIAIRES	5000	R	K.LGYAGN@TEPQFIIPSC#IAIR.E	-	1	10.1318	10.085	9.19575	10.5611	8.3044	10.0646	10.1178	10.9737	10.1604	9.96389	10.4416			0.0910708	0.981104	-0.024182		0.252329	0.931823	0.0294669		0.237028	0.96777	-0.0536488
256	sp|Q9H9F9|ARP5_HUMAN	Q9H9F9	ACTR5	ACTR5(#48)	Actin-related protein 5 OS=Homo sapiens OX=9606 GN=ACTR5 PE=1 SV=2	48	VRAGWACPGQDPG	5000	U	R.AGWAC#PGQDPGPEPR.L	-	4	9.91958	9.50795	10.1268	9.90325	10.6307	9.64273	9.56872	9.65304	10.9771	10.2205	9.84972			0.00301687	0.999702	0.000373857		0.563235	0.847576	0.0681102		0.511533	0.960203	-0.0677364
257	sp|Q9H9F9|ARP5_HUMAN	Q9H9F9	ACTR5	ACTR5(#181)	Actin-related protein 5 OS=Homo sapiens OX=9606 GN=ACTR5 PE=1 SV=2	181	KPKNSMCSGLIIS	242.796	U	K.NSMC#SGLIISSGYQCTHVLPILEGR.L	-	1	9.60948	10.4314	9.08787	10.2839	9.37325	10.5397	10.6693	10.6531	10.2848	9.73874	9.3285			0.455133	0.933038	0.0653316		0.0516082	0.977616	-0.00911881		0.558637	0.953177	0.0744504
258	sp|Q9H9F9|ARP5_HUMAN	Q9H9F9	ACTR5	ACTR5(#265)	Actin-related protein 5 OS=Homo sapiens OX=9606 GN=ACTR5 PE=1 SV=2	265	ELHKWRCPDYYEN	5000	U	R.C#PDYYENNVHK.M	-	10	10.0257	9.92076	9.67974	9.64992	10.3557	10.3352	9.59661	9.94692	9.92941	10.8117	9.74824			0.521314	0.966633	0.0342651		0.392243	0.88919	0.0484001		0.0940698	0.995311	-0.0141351
259	sp|Q9H9F9|ARP5_HUMAN	Q9H9F9	ACTR5	ACTR5(#569)	Actin-related protein 5 OS=Homo sapiens OX=9606 GN=ACTR5 PE=1 SV=2	569	EYLKEHCASNIYV	5000	U	K.EHC#ASNIYVPIR.L	-	2	9.7628	10.6854	9.96291	9.94491	9.13654	10.6409	11.4504	9.35732	10.6849	8.99491	9.37893			0.0112074	0.999754	0.00280621		0.297275	0.866204	-0.0618364		0.240676	0.962012	0.0646426
260	sp|Q9GZN1|ARP6_HUMAN	Q9GZN1	ACTR6	ACTR6(#28)	Actin-related protein 6 OS=Homo sapiens OX=9606 GN=ACTR6 PE=1 SV=1	28	VSVIPNCQFRSKT	5000	R	K.IGYSHENVSVIPNC#QFR.S	-	1	11.1584	11.1844	9.31708	9.54546	10.9695	9.23957	9.86587	9.0658	8.61591	10.5543	10.4836			0.329359	0.926749	-0.0730096		0.194876	0.869612	-0.0606022		0.0365188	0.995866	-0.0124075
261	sp|Q9GZN1|ARP6_HUMAN	Q9GZN1	ACTR6	ACTR6(#339)	Actin-related protein 6 OS=Homo sapiens OX=9606 GN=ACTR6 PE=1 SV=1	339	VYSEVRCLTPTDY	5000	R	R.C#LTPTDYDVSVVLPENPITYAWEGGK.L	-	3	8.66273	10.4606	8.89146	10.1986	9.12193	10.3542	11.1101	10.2753	11.0528	9.20466	10.6676			0.492797	0.911458	0.0979916		0.452803	0.761675	0.110183		0.0414493	0.995733	-0.012191
262	sp|Q9H981|ARP8_HUMAN	Q9H981	ACTR8	ACTR8(#151)	Actin-related protein 8 OS=Homo sapiens OX=9606 GN=ACTR8 PE=1 SV=2	151	PAILDHCSGNKWT	5000	R	K.QM*RPAILDHC#SGNK.W	-	2	9.70108	9.30951	10.599	10.0544	9.82354	9.85849	9.69097	10.5815	10.9481	10.5636	8.86981			0.0833454	0.993926	0.0113155		0.0882232	0.944228	0.0260665		0.0495025	0.995767	-0.014751
263	sp|Q9H981|ARP8_HUMAN	Q9H981	ACTR8	ACTR8(#293)	Actin-related protein 8 OS=Homo sapiens OX=9606 GN=ACTR8 PE=1 SV=2	293	QKTSVCCVEDGVS	74.7539	R	K.TSVCC#VEDGVSHR.N	-	2	9.37886	9.96725	10.207	8.9519	9.96363	10.9545	9.65587	10.0137	8.91013	10.6831	11.314			0.625199	0.921504	0.0762882		0.321522	0.806771	0.0925123		0.0484423	0.994859	-0.0162241
264	sp|Q9H981|ARP8_HUMAN	Q9H981	ACTR8	ACTR8(#306)	Actin-related protein 8 OS=Homo sapiens OX=9606 GN=ACTR8 PE=1 SV=2	306	HRNTRLCLAYGGS	5000	R	R.LC#LAYGGSDVSR.C	-	2	10.5467	9.58292	9.19629	10.3079	9.4864	10.3789	9.80055	9.00269	9.58353	11.0486	11.0655			0.225682	0.964706	-0.0353126		0.475378	0.797822	0.0916371		0.693952	0.933701	-0.12695
265	sp|Q9H981|ARP8_HUMAN	Q9H981	ACTR8	ACTR8(#332)	Actin-related protein 8 OS=Homo sapiens OX=9606 GN=ACTR8 PE=1 SV=2	332	GFPYRECQLTNKM	5000	R	R.EC#QLTNK.M	-	1	9.42028	9.72038	9.7773	9.04365	9.99677	11.0806	9.21649	11.3807	9.13871	11.216	10.0092			0.796731	0.895489	0.130258		0.385096	0.81399	0.0884609		0.140731	0.974659	0.0417974
266	sp|Q9H981|ARP8_HUMAN	Q9H981	ACTR8	ACTR8(#340)	Actin-related protein 8 OS=Homo sapiens OX=9606 GN=ACTR8 PE=1 SV=2	340	LTNKMDCLLLQHL	5000	R	K.MDC#LLLQHLK.E	-	1	9.51525	10.1838	9.61019	10.2356	10.1733	10.1332	9.28853	11.583	9.67467	9.58384	10.0186			0.31421	0.939734	0.0546474		0.212382	0.955133	-0.0181557		0.449564	0.95859	0.0728031
267	sp|Q04771|ACVR1_HUMAN	Q04771	ACVR1	ACVR1(#395)	Activin receptor type-1 OS=Homo sapiens OX=9606 GN=ACVR1 PE=1 SV=1	395	ETIQVDCFDSYKR	5000	R	R.YM*APEVLDETIQVDC#FDSYK.R	-	3	9.76672	9.56646	10.9681	9.53404	9.79272	9.76015	10.3523	9.69422	10.594	9.97173	9.9996			0.043191	0.997255	-0.00664321		0.250283	0.919231	0.0347524		0.506515	0.975412	-0.0413956
268	sp|P27037|AVR2A_HUMAN	P27037	ACVR2A	ACVR2A(#474)	Activin receptor type-2A OS=Homo sapiens OX=9606 GN=ACVR2A PE=1 SV=1	474	ARLSAGCVGERIT	5000	R	R.LSAGC#VGER.I	-	1	10.2484	11.8539	9.77369	9.88987	9.89961	10.4097	10.3364	9.28235	9.53228	9.43573	9.33809			0.352369	0.930611	-0.0620248		0.947015	0.718817	-0.141841		0.904781	0.945191	0.0798167
269	sp|P14621|ACYP2_HUMAN	P14621	ACYP2	ACYP2(#22)	Acylphosphatase-2 OS=Homo sapiens OX=9606 GN=ACYP2 PE=1 SV=2	22	GRVQGVCFRMYTE	5000	R	R.VQGVC#FR.M	-	1	10.5097	9.73141	10.1615	9.9075	10.3162	10.2975	11.0492	9.38138	9.55919	10.4281	8.65828			0.170326	0.980446	0.0242245		0.39067	0.825476	-0.0813359		0.493916	0.94596	0.10556
270	sp|O14672|ADA10_HUMAN	O14672	ADAM10	ADAM10(#435)	Disintegrin and metalloproteinase domain-containing protein 10 OS=Homo sapiens OX=9606 GN=ADAM10 PE=1 SV=1	435	NNKFSLCSIRNIS	5000	R	K.FSLC#SIR.N	-	1	9.19894	9.64255	10.1924	10.8179	10.3337	10.186	9.70646	9.50966	9.6969	10.8938	9.82172			0.013717	0.999947	-0.00237978		0.130239	0.943137	0.0257314		0.173073	0.986285	-0.0281112
271	sp|Q13444|ADA15_HUMAN	Q13444	ADAM15	ADAM15(#583)	Disintegrin and metalloproteinase domain-containing protein 15 OS=Homo sapiens OX=9606 GN=ADAM15 PE=1 SV=4	583	ICGQLQCQTGRTQ	325.792	R	R.DAICGQLQC#QTGR.T	-	1	10.0743	10.6841	9.79485	10.1764	10.865	10.3429	9.59507	9.82847	10.9537	9.74507	7.94024			0.0317848	0.999624	-0.00443426		0.28222	0.791328	-0.104894		0.266526	0.948633	0.100459
272	sp|Q13444|ADA15_HUMAN	Q13444	ADAM15	ADAM15(#657)	Disintegrin and metalloproteinase domain-containing protein 15 OS=Homo sapiens OX=9606 GN=ADAM15 PE=1 SV=4	657	LLGAQECRSKCHG	5000	R	R.VDLLGAQEC#R.S	-	1	9.43904	10.4398	10.0677	10.3633	9.71008	9.76084	10.1492	9.88741	10.1741	10.5903	9.41837			0.320268	0.973159	-0.02809		0.0162837	0.993099	-0.00294415		0.174999	0.986537	-0.0251459
273	sp|Q13444|ADA15_HUMAN	Q13444	ADAM15	ADAM15(#733)	Disintegrin and metalloproteinase domain-containing protein 15 OS=Homo sapiens OX=9606 GN=ADAM15 PE=1 SV=4	733	QLKGPTCQYRAAQ	5000	R	K.GPTC#QYR.A	-	1	10.2895	10.0671	10.3095	9.40798	9.37691	9.69356	9.17542	10.6094	10.1599	10.2616	10.6491			0.351426	0.950926	-0.0458177		0.602605	0.881489	0.0486062		0.873688	0.9511	-0.0944239
274	sp|Q13444|ADA15_HUMAN	Q13444	ADAM15	ADAM15(#830)	Disintegrin and metalloproteinase domain-containing protein 15 OS=Homo sapiens OX=9606 GN=ADAM15 PE=1 SV=4	830	ADPQGRCPSGDLP	5000	R	R.C#PSGDLPGPGAGIPPLVVPSRPAPPPPTVSSLYL.-	-	2	9.28986	10.0552	9.28193	10.6084	9.01222	9.15193	11.1547	11.2375	11.0809	9.82101	9.30643			0.16131	0.955813	0.0421749		0.15234	0.919558	0.0362641		0.0173169	0.996657	0.00591082
275	sp|P78536|ADA17_HUMAN	P78536	ADAM17	ADAM17(#365)	Disintegrin and metalloproteinase domain-containing protein 17 OS=Homo sapiens OX=9606 GN=ADAM17 PE=1 SV=1	365	NSHGGVCPKAYYS	5000	R	R.ANSHGGVC#PK.A	-	1	9.79557	9.20026	9.43676	9.57539	10.3659	9.41669	9.4487	11.4065	9.62814	11.4255	10.3006			0.590309	0.914514	0.092367		0.706071	0.73926	0.134175		0.163255	0.975388	-0.0418075
276	sp|P78536|ADA17_HUMAN	P78536	ADAM17	ADAM17(#469)	Disintegrin and metalloproteinase domain-containing protein 17 OS=Homo sapiens OX=9606 GN=ADAM17 PE=1 SV=1	469	ESKAQECFQERSN	5000	R	K.AQEC#FQER.S	-	1	10.0408	10.9049	10.1566	10.4316	10.3911	10.0444	10.0529	9.55831	8.81945	9.50364	10.0962			0.702874	0.938831	-0.0525159		0.904696	0.735792	-0.133852		0.545016	0.948966	0.0813357
277	sp|Q13443|ADAM9_HUMAN	Q13443	ADAM9	ADAM9(#430)	Disintegrin and metalloproteinase domain-containing protein 9 OS=Homo sapiens OX=9606 GN=ADAM9 PE=1 SV=1	430	AGEECDCGTPKEC	-1.75347	R	K.LVDAGEECDC#GTPK.E	-	1	9.66432	10.991	11.2742	10.1203	9.04862	10.3426	10.1238	9.16723	10.5038	9.81346	8.95063			0.845439	0.903756	-0.120164		0.571411	0.763003	-0.108068		0.0500396	0.996071	-0.0120968
278	sp|Q13443|ADAM9_HUMAN	Q13443	ADAM9	ADAM9(#447)	Disintegrin and metalloproteinase domain-containing protein 9 OS=Homo sapiens OX=9606 GN=ADAM9 PE=1 SV=1	447	CCEGSTCKLKSFA	135.079	R	K.ECELDPCCEGSTC#K.L	-	1	10.2892	11.1764	11.4121	9.93488	8.98849	10.2934	7.80704	8.65715	11.5292	9.66149	10.2507			1.39256	0.85985	-0.265011		0.130967	0.929394	-0.0319022		1.03976	0.894766	-0.233109
279	sp|Q9UHI8|ATS1_HUMAN	Q9UHI8	ADAMTS1	ADAMTS1(#198)	A disintegrin and metalloproteinase with thrombospondin motifs 1 OS=Homo sapiens OX=9606 GN=ADAMTS1 PE=1 SV=4	198	GDVGGTCGVVDDE	5000	R	R.QGDVGGTC#GVVDDEPRPTGK.A	-	1	8.93176	10.698	9.06261	10.7525	11.4675	9.61783	8.05841	8.83288	11.6189	11.3848	9.57476			0.182574	0.933275	-0.0615427		0.541414	0.731432	0.139372		0.676801	0.905075	-0.200915
280	sp|Q9UHI8|ATS1_HUMAN	Q9UHI8	ADAMTS1	ADAMTS1(#362)	A disintegrin and metalloproteinase with thrombospondin motifs 1 OS=Homo sapiens OX=9606 GN=ADAMTS1 PE=1 SV=4	362	FTRQDLCGSQTCD	12.5387	R	R.QDLC#GSQTCDTLGMADVGTVCDPSR.S	-	1	8.53487	11.1114	11.8613	10.2025	11.4179	11.6634	9.59267	8.50153	9.09373	9.22402	8.79662			0.0465273	0.986202	-0.0198957		0.818289	0.66348	-0.195857		0.693115	0.925716	0.175961
281	sp|P55265|DSRAD_HUMAN	P55265	ADAR	ADAR(#125)	Double-stranded RNA-specific adenosine deaminase OS=Homo sapiens OX=9606 GN=ADAR PE=1 SV=4	125	PQRGVDCLSSHFQ	5000	R	R.GVDC#LSSHFQELSIYQDQEQR.I	-	5	10.7021	10.642	10.412	9.64005	10.0874	9.42144	9.53636	9.81752	10.6974	9.58834	9.4554			1.10306	0.912746	-0.0903753		0.39524	0.858206	-0.062983		0.164079	0.984931	-0.0273923
282	sp|P55265|DSRAD_HUMAN	P55265	ADAR	ADAR(#392)	Double-stranded RNA-specific adenosine deaminase OS=Homo sapiens OX=9606 GN=ADAR PE=1 SV=4	392	NAEFLTCNIPTSN	5000	R	K.RNAEFLTC#NIPTSNASNNMVTTEK.V	-	17	9.95752	9.91808	9.99724	10.0062	9.76524	9.90935	10.2834	9.7471	10.3467	10.1097	9.95953			0.13198	0.997034	-0.00663329		0.569133	0.946332	0.0240683		0.58865	0.980277	-0.0307016
283	sp|P55265|DSRAD_HUMAN	P55265	ADAR	ADAR(#499)	Double-stranded RNA-specific adenosine deaminase OS=Homo sapiens OX=9606 GN=ADAR PE=1 SV=4	499	YKKLTECQLKNPI	5000	R	K.LTEC#QLK.N	-	1	11.9616	9.36961	10.5626	10.0605	9.30673	8.90475	9.12225	9.48684	9.89538	9.71191	11.6177			1.06209	0.862394	-0.182924		0.030821	0.976575	-0.0100428		0.786177	0.921914	-0.172881
284	sp|P55265|DSRAD_HUMAN	P55265	ADAR	ADAR(#519)	Double-stranded RNA-specific adenosine deaminase OS=Homo sapiens OX=9606 GN=ADAR PE=1 SV=4	519	QFASQTCEFNMIE	5000	R	K.NPISGLLEYAQFASQTC#EFN@M*IEQSGPPHEPR.F	-	3	9.93352	9.93714	8.77596	9.90878	9.44552	10.8822	9.73219	11.2133	10.2718	10.4257	9.47396			0.603913	0.912042	0.0965089		0.440558	0.856729	0.0620318		0.179685	0.976488	0.0344772
285	sp|P55265|DSRAD_HUMAN	P55265	ADAR	ADAR(#622)	Double-stranded RNA-specific adenosine deaminase OS=Homo sapiens OX=9606 GN=ADAR PE=1 SV=4	622	VTTLLECMHKLGN	5000	R	K.SPVTTLLEC#M*HK.L	-	4	10.8698	8.59136	10.646	9.38403	10.4625	9.83365	8.63272	10.2163	10.2677	9.99182	11.104			0.0341464	0.995381	-0.0100211		0.410987	0.805892	0.0877032		0.585168	0.947528	-0.0977243
286	sp|P55265|DSRAD_HUMAN	P55265	ADAR	ADAR(#630)	Double-stranded RNA-specific adenosine deaminase OS=Homo sapiens OX=9606 GN=ADAR PE=1 SV=4	630	HKLGNSCEFRLLS	5000	R	K.LGNSC#EFR.L	-	1	11.588	9.88476	10.3649	10.3999	9.44728	9.55417	8.84744	9.81656	10.1028	8.91132	11.0829			1.44983	0.88232	-0.163847		0.294627	0.832636	-0.0771127		0.349441	0.944437	-0.0867344
287	sp|P55265|DSRAD_HUMAN	P55265	ADAR	ADAR(#649)	Double-stranded RNA-specific adenosine deaminase OS=Homo sapiens OX=9606 GN=ADAR PE=1 SV=4	649	EPKFQYCVAVGAQ	5000	R	K.FQYC#VAVGAQTFPSVSAPSKK.V	-	2	10.8367	9.72872	9.98949	9.39005	9.43116	9.73342	9.51366	10.6673	10.5239	9.63473	10.5509			0.135649	0.984058	-0.0215344		0.236463	0.915475	0.0364677		0.425131	0.962402	-0.0580021
288	sp|P55265|DSRAD_HUMAN	P55265	ADAR	ADAR(#773)	Double-stranded RNA-specific adenosine deaminase OS=Homo sapiens OX=9606 GN=ADAR PE=1 SV=4	773	RWFPAVCAHSKKQ	5000	R	R.WFPAVC#AHSK.K	-	2	10.0855	9.76741	9.84508	9.72214	10.1235	10.1985	10.0869	9.88796	9.34283	9.79285	11.1474			1.08244	0.96857	0.0317838		0.138224	0.935362	0.030694		0.00439671	0.999767	0.00108987
289	sp|P55265|DSRAD_HUMAN	P55265	ADAR	ADAR(#851)	Double-stranded RNA-specific adenosine deaminase OS=Homo sapiens OX=9606 GN=ADAR PE=1 SV=4	851	AMLSHRCFNTLTN	5000	R	R.C#FNTLTNSFQPSLLGR.K	-	1	9.89803	12.0441	8.79997	10.0838	9.50805	10.7022	9.85049	8.95696	9.88299	9.82566	10.4477			0.216438	0.936186	-0.0591681		0.0463977	0.969488	-0.0133449		0.311215	0.973989	-0.0458232
290	sp|P55265|DSRAD_HUMAN	P55265	ADAR	ADAR(#909)	Double-stranded RNA-specific adenosine deaminase OS=Homo sapiens OX=9606 GN=ADAR PE=1 SV=4	909	GETVNDCHAEIIS	5000	R	K.GETVNDC#HAEIISR.R	-	3	10.0086	10.8131	10.2703	11.744	9.54043	11.4797	9.38827	9.4444	9.61893	9.4339	8.25826			0.571735	0.904417	-0.106691		1.27982	0.643294	-0.234847		0.599247	0.933359	0.128157
291	sp|P55265|DSRAD_HUMAN	P55265	ADAR	ADAR(#1036)	Double-stranded RNA-specific adenosine deaminase OS=Homo sapiens OX=9606 GN=ADAR PE=1 SV=4	1036	RLRTMSCSDKILR	5000	R	R.TMSC#SDK.I	-	3	10.75	12.2354	8.75664	11.9581	8.9892	10.68	11.0628	9.08029	9.16949	8.47552	8.84248			0.418944	0.902237	-0.128534		1.15432	0.63236	-0.295857		0.92472	0.921018	0.167324
292	sp|P55265|DSRAD_HUMAN	P55265	ADAR	ADAR(#1224)	Double-stranded RNA-specific adenosine deaminase OS=Homo sapiens OX=9606 GN=ADAR PE=1 SV=4	1224	EKNFYLCPVxxxx	5000	R	K.NFYLC#PV.-	-	5	10.0205	9.95519	9.6541	9.86055	9.79918	10.0488	9.85759	10.4798	9.75895	10.3242	10.2411			0.434716	0.979719	0.0248122		0.497749	0.921718	0.0337106		0.0955976	0.995421	-0.00889834
293	sp|Q9BUB4|ADAT1_HUMAN	Q9BUB4	ADAT1	ADAT1(#48)	tRNA-specific adenosine deaminase 1 OS=Homo sapiens OX=9606 GN=ADAT1 PE=1 SV=1	48	SPADKACDTPDKP	5000	R	K.AC#DTPDKPVQVTK.E	-	3	10.605	9.3658	10.1575	9.83373	9.97241	10.0272	10.0944	9.77815	9.52703	10.1907	10.448			0.0156433	0.999583	-0.0018651		0.0620489	0.976392	0.00971653		0.0961752	0.996106	-0.0115816
294	sp|Q9BUB4|ADAT1_HUMAN	Q9BUB4	ADAT1	ADAT1(#186)	tRNA-specific adenosine deaminase 1 OS=Homo sapiens OX=9606 GN=ADAT1 PE=1 SV=1	186	PGNERKCEDPDSP	5000	R	R.KC#EDPDSPVTK.K	-	1	10.3511	9.8153	10.4817	10.2896	9.59275	10.4741	9.71691	10.7955	9.50971	9.09338	9.88007			0.110404	0.992206	-0.0140262		1.18901	0.756449	-0.108667		0.854968	0.949637	0.0946406
295	sp|Q9BUB4|ADAT1_HUMAN	Q9BUB4	ADAT1	ADAT1(#233)	tRNA-specific adenosine deaminase 1 OS=Homo sapiens OX=9606 GN=ADAT1 PE=1 SV=1	233	SPGIHSCDLTVEG	5000	R	K.SGPISPGIHSC#DLTVEGLATVTR.I	-	2	9.59306	9.3815	9.65012	10.3777	11.684	10.0533	9.98242	9.64883	9.75056	9.83309	10.0454			0.531841	0.914065	0.0820096		0.222061	0.952507	0.0194206		0.412925	0.961342	0.0625889
296	sp|Q9BUB4|ADAT1_HUMAN	Q9BUB4	ADAT1	ADAT1(#263)	tRNA-specific adenosine deaminase 1 OS=Homo sapiens OX=9606 GN=ADAT1 PE=1 SV=1	263	YRTGAKCVPGEAG	5000	R	K.C#VPGEAGDSGKPGAAFHQVGLLR.V	-	2	10.3334	9.63183	9.90547	9.40812	9.91748	9.42885	10.0458	10.4015	10.3376	10.6097	9.98021			0.176835	0.986195	0.0187763		0.891947	0.832209	0.070607		0.618634	0.968974	-0.0518308
297	sp|Q9BUB4|ADAT1_HUMAN	Q9BUB4	ADAT1	ADAT1(#349)	tRNA-specific adenosine deaminase 1 OS=Homo sapiens OX=9606 GN=ADAT1 PE=1 SV=1	349	RALIGRCQNVSAL	5000	R	R.C#QNVSALPK.G	-	1	10.5664	9.75067	12.3545	8.96938	9.09602	10.2171	10.1965	9.41308	10.4011	9.70967	9.32553			0.345226	0.915851	-0.0890173		0.285673	0.831552	-0.0766296		0.0701067	0.996021	-0.0123877
298	sp|Q7Z6V5|ADAT2_HUMAN	Q7Z6V5	ADAT2	ADAT2(#15)	tRNA-specific adenosine deaminase 2 OS=Homo sapiens OX=9606 GN=ADAT2 PE=1 SV=1	15	PAASGACSVSAEE	5000	U	K.AAPKPAASGAC#SVSAEETEKWMEEAMHMAK.E	-	3	11.008	9.09107	9.98583	9.84442	9.79305	9.87126	10.0826	10.6573	9.92857	9.94859	9.78927			0.113599	0.986462	0.0196077		0.0613061	0.97566	-0.0102719		0.440696	0.982886	0.0298796
299	sp|Q96EY9|ADAT3_HUMAN	Q96EY9	ADAT3	ADAT3(#13)	Probable inactive tRNA-specific adenosine deaminase-like protein 3 OS=Homo sapiens OX=9606 GN=ADAT3 PE=1 SV=1	13	LVEQPKCLEAGSP	5000	R	K.C#LEAGSPEPEPAPWQALPVLSEK.Q	-	5	10.2043	9.80725	9.529	9.81171	9.65989	9.94988	10.5456	9.65704	10.5915	10.6506	9.59325			0.1737	0.987939	0.0162644		0.474103	0.861465	0.0619588		0.321364	0.973918	-0.0456944
300	sp|Q7Z695|ADCK2_HUMAN	Q7Z695	ADCK2	ADCK2(#54)	Uncharacterized aarF domain-containing protein kinase 2 OS=Homo sapiens OX=9606 GN=ADCK2 PE=1 SV=1	54	PKVVSLCGDVGEG	5000	R	K.VVSLC#GDVGEGAPDVLSR.R	-	2	10.2284	10.9727	9.04766	9.84075	11.4375	10.8492	9.86487	9.8717	10.172	9.29129	8.42397			0.380751	0.930687	0.0685367		0.487268	0.7632	-0.109362		0.857317	0.919741	0.177898
301	sp|Q7Z695|ADCK2_HUMAN	Q7Z695	ADCK2	ADCK2(#72)	Uncharacterized aarF domain-containing protein kinase 2 OS=Homo sapiens OX=9606 GN=ADCK2 PE=1 SV=1	72	SRRRVRCSGAAGA	5000	R	R.C#SGAAGAGPAESLPR.A	-	1	10.8237	8.90678	11.1364	8.93761	9.95999	10.8146	10.0032	10.0755	10.2609	10.2899	8.79134			0.184734	0.953592	0.044524		0.0642639	0.952442	-0.0209272		0.316275	0.961677	0.0654512
302	sp|O60266|ADCY3_HUMAN	O60266	ADCY3	ADCY3(#479)	Adenylate cyclase type 3 OS=Homo sapiens OX=9606 GN=ADCY3 PE=1 SV=3	479	GDGGSRCDYLEEK	5000	R	R.C#DYLEEK.G	-	2	10.1091	10.244	9.68389	9.74554	9.96143	10.3031	10.5743	9.10392	10.4672	9.48748	10.3201			0.0257725	0.99928	0.00393011		0.149765	0.953025	0.0200812		0.090003	0.994528	-0.0161511
303	tr|G3V258|G3V258_HUMAN	G3V258	ADCY4	ADCY4(#326)	Isoform of Q8NFM4, adenylate cyclase OS=Homo sapiens OX=9606 GN=ADCY4 PE=4 SV=1	326	PRSMNACGSRSWG	5000	U	R.SMNAC#GSR.S	-	2	10.408	10.0235	9.69669	10.5221	9.85546	9.97838	10.347	9.22846	10.0075	10.1433	9.78949			0.464715	0.950584	-0.0452048		0.34864	0.941581	-0.0255454		0.202039	0.989923	-0.0196594
304	sp|O43306|ADCY6_HUMAN	O43306	ADCY6	ADCY6(#63)	Adenylate cyclase type 6 OS=Homo sapiens OX=9606 GN=ADCY6 PE=1 SV=2	63	PAGPPRCPWQDDA	5000	R	R.C#PWQDDAFIR.R	-	2	9.93966	9.98511	8.91185	9.46491	10.4059	9.74298	10.7451	10.3824	10.0509	10.8804	9.49077			1.1627	0.903884	0.10852		0.517096	0.817606	0.0819918		0.150404	0.985138	0.0265279
305	sp|O60503|ADCY9_HUMAN	O60503	ADCY9	ADCY9(#54)	Adenylate cyclase type 9 OS=Homo sapiens OX=9606 GN=ADCY9 PE=1 SV=4	54	YSISSSCSSSGDS	5000	U	K.YSISSSC#SSSGDSGGVPR.R	-	1	9.53792	8.54693	10.1503	8.98722	8.14425	11.6271	10.5577	13.0139	11.4279	8.84101	9.16578			0.57986	0.869939	0.201751		0.205107	0.855551	0.0698838		0.294449	0.935721	0.131868
306	sp|O60503|ADCY9_HUMAN	O60503	ADCY9	ADCY9(#583)	Adenylate cyclase type 9 OS=Homo sapiens OX=9606 GN=ADCY9 PE=1 SV=4	583	KESRCSCAEALLS	37.2401	R	R.CSC#AEALLSGFEVIDGSQVSSGPR.G	-	1	9.51346	11.6215	11.6276	9.63421	8.73453	10.1795	7.36301	12.243	9.38397	9.50111	10.1981			0.378936	0.888225	-0.156958		0.623699	0.747963	-0.122912		0.073339	0.983026	-0.0340461
307	sp|O60503|ADCY9_HUMAN	O60503	ADCY9	ADCY9(#633)	Adenylate cyclase type 9 OS=Homo sapiens OX=9606 GN=ADCY9 PE=1 SV=4	633	LKTCPSCGITFAP	5000	R	K.TC#PSC#GITFAPK.S	-	2	9.62994	10.6978	9.60629	9.3247	9.92994	9.95171	10.6612	10.3721	9.97773	10.316	9.53257			0.55373	0.931299	0.0609631		0.136122	0.952508	0.0198425		0.425716	0.975456	0.0411206
308	sp|O60503|ADCY9_HUMAN	O60503	ADCY9	ADCY9(#654)	Adenylate cyclase type 9 OS=Homo sapiens OX=9606 GN=ADCY9 PE=1 SV=4	654	GAPQNGCQDEHKN	5000	R	K.SEAGAEGGAPQN@GC#QDEHK.N	-	6	9.56774	8.98565	10.1539	10.2587	10.8478	9.74	10.3264	9.75557	10.573	10.0542	9.73718			0.490623	0.931014	0.062305		0.442632	0.869757	0.0563787		0.0401264	0.996414	0.00592629
309	sp|O60503|ADCY9_HUMAN	O60503	ADCY9	ADCY9(#630;633)	Adenylate cyclase type 9 OS=Homo sapiens OX=9606 GN=ADCY9 PE=1 SV=4	630;633	FDNLKTCPSCGIT;LKTCPSCGITFAP	5000;5000	R;R	K.TC#PSC#GITFAPK.S	+	1	11.2193	9.09115	9.65971	9.19733	8.95079	10.2481	11.6689	9.47126	9.58079	10.541	10.3716			0.141465	0.959648	0.0404707		0.289839	0.870029	0.0578281		0.0651868	0.993677	-0.0173573
310	sp|P35611-4|ADDA_HUMAN	P35611-4	ADD1	ADD1-4(#68)	Isoform of P35611, Isoform 4 of Alpha-adducin OS=Homo sapiens OX=9606 GN=ADD1	68	LQSPAFCEELESM	5000	R	R.VSMILQSPAFC#EELESM*IQEQFKK.G	-	11	9.52804	9.86439	9.86872	10.0211	9.3974	9.94251	10.365	10.5753	10.2946	10.0034	10.1395			0.358037	0.966468	0.0349771		1.2197	0.882184	0.0471577		0.110783	0.995668	-0.0121806
311	sp|P35611-4|ADDA_HUMAN	P35611-4	ADD1	ADD1-4(#236)	Isoform of P35611, Isoform 4 of Alpha-adducin OS=Homo sapiens OX=9606 GN=ADD1	236	ARPDVKCVVHIHT	5000	R	K.C#VVHIHTPAGAAVSAMK.C	-	1	8.97479	10.9436	9.13786	9.7162	9.21537	10.8261	10.2216	10.2658	10.36	9.6604	10.6783			0.348183	0.932917	0.0659145		0.463602	0.817135	0.0813433		0.0855508	0.994427	-0.0154288
312	sp|P35611-4|ADDA_HUMAN	P35611-4	ADD1	ADD1-4(#253)	Isoform of P35611, Isoform 4 of Alpha-adducin OS=Homo sapiens OX=9606 GN=ADD1	253	AVSAMKCGLLPIS	5000	R	K.C#GLLPISPEALSLGEVAYHDYHGILVDEEEK.V	-	5	9.47707	9.86438	9.19217	10.3136	9.89949	9.73658	10.8604	10.5975	9.99398	10	10.0648			0.762507	0.915306	0.0809716		0.539722	0.89026	0.0463588		0.366936	0.97699	0.0346128
313	sp|P35611-4|ADDA_HUMAN	P35611-4	ADD1	ADD1-4(#430)	Isoform of P35611, Isoform 4 of Alpha-adducin OS=Homo sapiens OX=9606 GN=ADD1	430	DGDSGTCSPLRHS	5000	R	K.KYSDVEVPASVTGYSFASDGDSGTC#SPLR.H	-	9	10.3102	9.72121	9.79437	9.42857	10.2533	9.78565	10.6481	9.32639	10.1067	10.1986	10.4268			0.213056	0.976533	0.0266016		0.999513	0.853594	0.0625604		0.337178	0.975722	-0.0359588
314	sp|P35611-4|ADDA_HUMAN	P35611-4	ADD1	ADD1-4(#525)	Isoform of P35611, Isoform 4 of Alpha-adducin OS=Homo sapiens OX=9606 GN=ADD1	525	PQSQVLCGVVMDR	5000	R	K.TAGPQSQVLC#GVVM*DR.S	-	13	9.87318	9.85384	9.80449	9.67022	10.3224	9.56479	9.98657	9.97066	10.3651	10.4348	10.1539			0.408451	0.981199	0.0229811		2.01725	0.825649	0.0741906		0.965473	0.968427	-0.0512095
315	sp|P35611-4|ADDA_HUMAN	P35611-4	ADD1	ADD1-4(#542)	Isoform of P35611, Isoform 4 of Alpha-adducin OS=Homo sapiens OX=9606 GN=ADD1	542	DAPLSDCTETIEG	5000	R	R.SLVQDAPLSDC#TETIEGLELTEQTFSPAK.S	-	1	9.87456	9.32535	10.7109	10.6359	10.0997	9.78245	7.79029	12.3243	10.7275	7.99174	10.7372			0.0895003	0.969125	-0.0363015		0.134774	0.880161	-0.0570916		0.0362309	0.991836	0.0207901
316	sp|P35611-4|ADDA_HUMAN	P35611-4	ADD1	ADD1-4(#655)	Isoform of P35611, Isoform 4 of Alpha-adducin OS=Homo sapiens OX=9606 GN=ADD1	655	LEEGDGCAREYLL	5000	R	K.LEEGDGC#AR.E	-	1	10.1817	9.43112	10.3473	10.4275	10.453	9.5179	8.55476	9.33511	10.1241	11.0264	10.6011			0.654776	0.912232	-0.0957363		0.649224	0.84251	0.0682084		1.16855	0.923629	-0.163945
317	sp|P35612-9|ADDB_HUMAN	P35612-9	ADD2	ADD2-9(#193)	Isoform of P35612, Isoform 9 of Beta-adducin OS=Homo sapiens OX=9606 GN=ADD2	193	SPKGVSCSEVTAS	5000	R	K.GVSC#SEVTASSLIK.V	-	1	10.0036	10.6894	9.90064	10.6391	9.8737	9.82692	10.3133	8.96709	9.57381	9.55446	10.658			0.774613	0.917184	-0.081991		0.377891	0.874385	-0.0551302		0.149721	0.985561	-0.0268608
318	sp|P35612-9|ADDB_HUMAN	P35612-9	ADD2	ADD2-9(#560)	Isoform of P35612, Isoform 9 of Beta-adducin OS=Homo sapiens OX=9606 GN=ADD2	560	LTGGETCLPSGSS	5000	R	R.LPLTGGETC#LPSGSSVPGAGLQDP.-	-	1	9.4299	11.8679	10.5493	9.04262	9.18439	10.3943	9.27028	8.16674	10.9248	11.3165	9.85328			0.581585	0.900984	-0.140693		0.272802	0.844596	0.071323		1.14527	0.914847	-0.212016
319	sp|Q9UEY8|ADDG_HUMAN	Q9UEY8	ADD3	ADD3(#73)	Gamma-adducin OS=Homo sapiens OX=9606 GN=ADD3 PE=1 SV=1	73	FREDLECLIQEQM	5000	R	R.VTQILQSPAFREDLEC#LIQEQMK.K	-	5	9.59503	9.932	9.99363	10.1194	9.74824	10.4996	9.17398	10.1607	10.4589	10.0668	10.2517			0.0270222	1	-0.00363673		1.08683	0.879193	0.0500554		0.521594	0.968452	-0.0536922
320	sp|Q8IWK6|AGRA3_HUMAN	Q8IWK6	ADGRA3	ADGRA3(#1098)	Adhesion G protein-coupled receptor A3 OS=Homo sapiens OX=9606 GN=ADGRA3 PE=1 SV=2	1098	SSAESSCTNKSAS	335.383	R	K.CPNSSAESSC#TNK.S	-	1	12.1398	10.6646	10.5988	7.55666	10.7373	9.81167	10.4548	9.33846	9.59651	9.74842	9.35301			0.00621451	0.99977	-0.00292179		0.197204	0.840715	-0.0773007		0.690173	0.953308	0.0743789
321	sp|Q8IWK6|AGRA3_HUMAN	Q8IWK6	ADGRA3	ADGRA3(#1243)	Adhesion G protein-coupled receptor A3 OS=Homo sapiens OX=9606 GN=ADGRA3 PE=1 SV=2	1243	QDSSDACSTLPKS	5000	R	R.QYNPPQQDSSDAC#STLPK.S	-	2	10.0221	9.32717	9.7351	9.06533	9.66289	10.7215	10.4087	10.3748	9.51477	10.909	10.2586			1.2909	0.902695	0.109875		0.660299	0.78164	0.0995987		0.0533917	0.996168	0.0102766
322	sp|O60241|AGRB2_HUMAN	O60241	ADGRB2	ADGRB2(#161)	Adhesion G protein-coupled receptor B2 OS=Homo sapiens OX=9606 GN=ADGRB2 PE=1 SV=2	161	KNFVQLCLSAEPS	5000	R	K.NFVQLC#LSAEPSEAPR.L	-	1	9.55251	9.09949	9.33124	10.0091	10.0827	10.1862	11.0879	9.083	10.3769	10.4452	10.7458			0.603588	0.913125	0.0873666		2.05751	0.695532	0.148512		0.418315	0.962815	-0.061145
323	sp|Q96K78|AGRG7_HUMAN	Q96K78	ADGRG7	ADGRG7(#398)	Adhesion G-protein coupled receptor G7 OS=Homo sapiens OX=9606 GN=ADGRG7 PE=1 SV=2	398	DWDTYGCQKDKGT	5000	R	K.DWDTYGC#QK.D	-	2	10.5587	10.1851	9.62505	9.24546	9.68341	9.2064	10.379	10.1679	10.345	10.4246	10.1794			0.0370113	0.99698	-0.00614663		0.601474	0.860836	0.0607181		0.740517	0.960725	-0.0668647
324	sp|O95490|AGRL2_HUMAN	O95490	ADGRL2	ADGRL2(#148)	Adhesion G protein-coupled receptor L2 OS=Homo sapiens OX=9606 GN=ADGRL2 PE=1 SV=2	148	AIVDSPCIYEAEQ	5000	R	K.AIVDSPC#IYEAEQK.A	-	2	10.1786	10.7535	10.3357	10.6182	10.7478	9.41682	9.63085	10.2754	9.41551	10.2254	8.40221			0.624972	0.932441	-0.0655577		0.763869	0.694283	-0.168095		0.458596	0.94956	0.102537
325	sp|O95490|AGRL2_HUMAN	O95490	ADGRL2	ADGRL2(#1250)	Adhesion G protein-coupled receptor L2 OS=Homo sapiens OX=9606 GN=ADGRL2 PE=1 SV=2	1250	SVQVVDCGLSLND	5000	R	K.GDYNDSVQVVDC#GLSLNDTAFEK.M	-	4	9.56459	9.67486	10.781	10.4359	10.1237	9.11779	9.6311	9.53257	11.325	9.85461	9.95882			0.680786	0.923352	-0.0742365		0.177617	0.918172	0.036273		0.652761	0.945532	-0.110509
326	sp|O95490|AGRL2_HUMAN	O95490	ADGRL2	ADGRL2(#1442)	Adhesion G protein-coupled receptor L2 OS=Homo sapiens OX=9606 GN=ADGRL2 PE=1 SV=2	1442	PINKEGCIPEGDV	5000	R	K.EGC#IPEGDVR.E	-	4	10.7162	10.0213	10.6396	9.96605	10.1507	9.36946	9.4907	9.89364	10.22	9.17781	10.3545			1.20027	0.91365	-0.0876552		0.401978	0.864077	-0.0608914		0.159703	0.985619	-0.0267638
327	sp|P11766|ADHX_HUMAN	P11766	ADH5	ADH5(#100)	Alcohol dehydrogenase class-3 OS=Homo sapiens OX=9606 GN=ADH5 PE=1 SV=4	100	IPQCGECKFCLNP	5000	R	K.AGDTVIPLYIPQC#GEC#K.F	-	4	9.8055	10.1827	9.72748	9.4419	10.5113	9.87041	10.1083	9.57569	10.4583	9.99809	10.3204			0.395816	0.969237	0.0327585		1.15287	0.83937	0.0678515		0.450255	0.97626	-0.035093
328	sp|P11766|ADHX_HUMAN	P11766	ADH5	ADH5(#174)	Alcohol dehydrogenase class-3 OS=Homo sapiens OX=9606 GN=ADH5 PE=1 SV=4	174	KVCLLGCGISTGY	104.048	R	K.VCLLGC#GISTGYGAAVNTAK.L	-	2	10.9908	10.3558	9.93586	10.4079	9.41084	9.77259	10.2257	8.95497	9.37346	10.1899	10.3821			1.24085	0.902277	-0.120743		0.498729	0.856879	-0.0628247		0.409873	0.963475	-0.0579188
329	sp|P11766|ADHX_HUMAN	P11766	ADH5	ADH5(#282)	Alcohol dehydrogenase class-3 OS=Homo sapiens OX=9606 GN=ADH5 PE=1 SV=4	282	RAALEACHKGWGV	5000	U	R.AALEAC#HK.G	-	2	11.4286	10.1147	10.8525	9.21356	9.37337	10.2533	9.60808	9.59882	10.0842	9.63735	9.83565			0.58674	0.914024	-0.0957422		0.445609	0.833122	-0.0739382		0.262895	0.988058	-0.021804
330	sp|P11766|ADHX_HUMAN	P11766	ADH5	ADH5(#97;100)	Alcohol dehydrogenase class-3 OS=Homo sapiens OX=9606 GN=ADH5 PE=1 SV=4	97;100	PLYIPQCGECKFC;IPQCGECKFCLNP	5000;5000	R;R	K.AGDTVIPLYIPQC#GEC#K.F	+	1	8.93047	9.03784	11.8911	10.0298	9.71603	10.2711	9.42628	10.1693	11.1745	8.56329	10.7903			0.00734948	0.999493	-0.00225207		0.0662488	0.940674	0.0291379		0.0854265	0.985805	-0.0313899
331	sp|Q9BV57|MTND_HUMAN	Q9BV57	ADI1	ADI1(#70)	Acireductone dioxygenase OS=Homo sapiens OX=9606 GN=ADI1 PE=1 SV=1	70	MDIITICKDKLPN	5000	R	R.ERNYSWMDIITIC#K.D	-	7	9.96781	9.44883	9.34368	10.1897	10.2949	10.041	10.4085	10.6649	9.63998	9.74581	10.2549			1.27548	0.915286	0.0889336		0.206144	0.951273	0.0214043		0.935378	0.960766	0.0675293
332	sp|Q96A54|PAQR1_HUMAN	Q96A54	ADIPOR1	ADIPOR1(#54)	Adiponectin receptor protein 1 OS=Homo sapiens OX=9606 GN=ADIPOR1 PE=1 SV=1	54	AEEEQTCPVPQEE	5000	R	K.AEEEQTC#PVPQEEEEEVR.V	-	3	9.56738	9.06736	9.71036	11.0364	10.8118	9.04274	10.3561	9.85435	10.8177	9.75867	9.97722			0.115953	0.980055	0.0254799		0.279179	0.879704	0.0512461		0.134864	0.985031	-0.0257662
333	sp|Q86V24|PAQR2_HUMAN	Q86V24	ADIPOR2	ADIPOR2(#96)	Adiponectin receptor protein 2 OS=Homo sapiens OX=9606 GN=ADIPOR2 PE=1 SV=1	96	KMEEFVCKVWEGR	5000	U	K.MEEFVC#K.V	-	2	10.4483	9.8311	10.0363	9.51975	9.94658	10.4535	9.1399	9.52968	10.9776	10.0465	10.0707			0.231137	0.974211	-0.0289781		0.486922	0.869515	0.0572458		0.683747	0.94533	-0.0862239
334	sp|Q9GZN8-2|ADSSP_HUMAN	Q9GZN8-2	ADISSP	ADISSP-2(#9)	Isoform of Q9GZN8, Isoform 2 of Adipose-secreted signaling protein OS=Homo sapiens OX=9606 GN=ADISSP	9	AANKGKCLPGVVG	5000	U	K.C#LPGVVGLAQALPVGPGR.R	-	1	8.91845	10.3232	9.04213	7.78308	9.92284	11.8843	10.5546	10.4926	10.1971	10.2945	10.5871			1.29752	0.86286	0.252809		1.06422	0.657539	0.207307		0.322499	0.974	0.0455018
335	sp|Q9GZN8-2|ADSSP_HUMAN	Q9GZN8-2	ADISSP	ADISSP-2(#156)	Isoform of Q9GZN8, Isoform 2 of Adipose-secreted signaling protein OS=Homo sapiens OX=9606 GN=ADISSP	156	EGGTGTCVRVTVQ	269.825	R	K.EGVLKEEILLACEGGTGTC#VR.V	-	4	10.0947	10.3508	12.0157	8.87522	9.31628	10.1109	8.50006	9.96078	9.18623	10.2938	11.2955			0.513095	0.904138	-0.120626		0.0198646	0.983482	-0.00733893		0.468601	0.943095	-0.113288
336	sp|Q9GZN8-2|ADSSP_HUMAN	Q9GZN8-2	ADISSP	ADISSP-2(#181)	Isoform of Q9GZN8, Isoform 2 of Adipose-secreted signaling protein OS=Homo sapiens OX=9606 GN=ADISSP	181	LLDGVKCVGAELE	5000	R	K.C#VGAELEYDSEHSDWHGFD.-	-	1	9.42013	9.50596	10.7379	11.7963	9.58786	9.22928	9.79535	9.91798	10.1833	10.2834	9.54254			0.535384	0.912037	-0.0999787		0.210206	0.896047	-0.0457876		0.58541	0.967755	-0.0541911
337	sp|P55263|ADK_HUMAN	P55263	ADK	ADK(#140)	Adenosine kinase OS=Homo sapiens OX=9606 GN=ADK PE=1 SV=2	140	EQPTGTCAACITG	78.4624	R	R.KAAEAHVDAHYYEQNEQPTGTC#AACITGDNR.S	-	2	8.25707	8.58961	9.78956	9.92265	10.3651	9.63391	10.1359	9.51123	12.388	10.6593	10.7476			0.767482	0.906147	0.120659		1.5442	0.622187	0.302736		0.973092	0.912524	-0.182077
338	sp|P55263|ADK_HUMAN	P55263	ADK	ADK(#353)	Adenosine kinase OS=Homo sapiens OX=9606 GN=ADK PE=1 SV=2	353	IIRRTGCTFPEKP	5000	R	R.TGC#TFPEKPDFH.-	-	3	10.4041	10.9518	9.41064	10.3649	9.34922	10.115	9.57053	9.87373	9.76532	10.1868	10.0078			0.709177	0.917746	-0.0786602		0.33805	0.907312	-0.0402417		0.576324	0.974904	-0.0384186
339	sp|Q9H2P0|ADNP_HUMAN	Q9H2P0	ADNP	ADNP(#31)	Activity-dependent neuroprotector homeobox protein OS=Homo sapiens OX=9606 GN=ADNP PE=1 SV=1	31	DIGLEYCKEHIED	5000	R	K.ILSDIGLEYC#K.E	-	2	10.8218	10.5897	9.20142	10.9852	9.15801	10.4241	10.073	9.87918	9.90425	9.58154	9.38179			0.448031	0.926688	-0.0715265		0.791064	0.757753	-0.108896		0.343754	0.974479	0.0373692
340	sp|Q9H2P0|ADNP_HUMAN	Q9H2P0	ADNP	ADNP(#989)	Activity-dependent neuroprotector homeobox protein OS=Homo sapiens OX=9606 GN=ADNP PE=1 SV=1	989	DFEDNTCEMKPGT	5000	R	K.DGASPSESGPGSQQVSDFEDNTC#EMKPGTWSDESSQSEDAR.S	-	1	9.45165	9.14009	11.3209	8.91014	10.4263	8.75076	11.4358	9.06867	8.5603	11.5277	11.4077			0.0908053	0.973346	0.0296984		0.257978	0.78793	0.10659		0.172919	0.959966	-0.076892
341	sp|Q6IQ32|ADNP2_HUMAN	Q6IQ32	ADNP2	ADNP2(#108)	Activity-dependent neuroprotector homeobox protein 2 OS=Homo sapiens OX=9606 GN=ADNP2 PE=1 SV=1	108	QELVIPCPNCVFA	5000	R	R.YHEDEIDQELVIPC#PNC#VFASQPK.V	-	1	9.55609	9.2883	10.5878	9.61017	9.69697	10.1129	8.5303	9.38241	10.7833	10.9523	11.4995			0.32165	0.943653	-0.0506279		1.83041	0.66698	0.183947		1.86245	0.895986	-0.234575
342	sp|Q6IQ32|ADNP2_HUMAN	Q6IQ32	ADNP2	ADNP2(#108;111)	Activity-dependent neuroprotector homeobox protein 2 OS=Homo sapiens OX=9606 GN=ADNP2 PE=1 SV=1	108;111	QELVIPCPNCVFA;VIPCPNCVFASQP	5000;5000	R;R	R.YHEDEIDQELVIPC#PNC#VFASQPK.V	+	4	8.86113	9.76668	9.86635	11.61	10.6919	10.2771	10.2886	10.0054	9.71011	9.18386	9.73882			0.219494	0.95095	0.0475826		0.305974	0.85684	-0.0646804		1.51251	0.939574	0.112263
343	sp|Q96SZ5|AEDO_HUMAN	Q96SZ5	ADO	ADO(#220)	2-aminoethanethiol dioxygenase OS=Homo sapiens OX=9606 GN=ADO PE=1 SV=2	220	PDDGRDCHYYRVL	5000	R	R.DNLHQIDAVEGPAAFLDILAPPYDPDDGRDC#HYYR.V	-	2	9.6047	10.5894	8.93351	8.86278	10.3224	9.99448	10.5419	11.7744	8.55933	11.2251	9.59195			1.10514	0.885703	0.167306		0.107377	0.917606	0.038841		0.41773	0.940204	0.128465
344	sp|Q96SZ5|AEDO_HUMAN	Q96SZ5	ADO	ADO(#239)	2-aminoethanethiol dioxygenase OS=Homo sapiens OX=9606 GN=ADO PE=1 SV=2	239	EASSSACDLPREV	5000	R	K.EASSSAC#DLPR.E	-	6	9.8912	9.74293	10.0149	10.2003	10.491	9.51754	9.89871	10.0925	10.3584	9.73546	10.0572			0.0505929	0.999916	0.00475425		0.155286	0.96985	0.0124343		0.0696775	0.99534	-0.00768005
345	sp|Q96SZ5|AEDO_HUMAN	Q96SZ5	ADO	ADO(#258)	2-aminoethanethiol dioxygenase OS=Homo sapiens OX=9606 GN=ADO PE=1 SV=2	258	QADDFWCEGEPYP	5000	R	R.EVWLLETPQADDFWC#EGEPYPGPK.V	-	2	9.84774	8.99543	11.9693	10.4462	10.3511	9.07309	9.11277	10.1035	10.4539	8.90815	10.7388			0.384325	0.911764	-0.0892949		0.111947	0.919092	-0.0368327		0.204376	0.970533	-0.0524622
346	sp|Q9BRR6|ADPGK_HUMAN	Q9BRR6	ADPGK	ADPGK(#40)	ADP-dependent glucokinase OS=Homo sapiens OX=9606 GN=ADPGK PE=1 SV=1	40	SLWSSLCLGPAPA	5000	R	R.SLWSSLC#LGPAPAPPGPVSPEGR.L	-	2	8.78991	10.418	10.227	9.88515	10.3775	9.49904	10.5556	9.96931	11.5036	8.93867	9.83625			0.257007	0.956954	0.0410411		0.0978346	0.929566	0.0332861		0.0223522	0.996204	0.00775503
347	tr|A0A087WX59|A0A087WX59_HUMAN	A0A087WX59	ADRM1	ADRM1(#82)	Isoform of Q16186, ADRM1 26S proteasome ubiquitin receptor OS=Homo sapiens OX=9606 GN=ADRM1 PE=1 SV=1	82	DQDEEHCRKVNEY	5000	R	R.TSGNVEDEPKTDQDEEHC#R.K	-	1	10.6359	11.685	9.77802	9.39891	9.0717	10.9079	10.4182	6.74458	9.76	11.1189	10.4808			0.452735	0.896418	-0.17901		0.0552011	0.967649	0.0139629		0.503961	0.909284	-0.192973
348	sp|Q16186|ADRM1_HUMAN	Q16186	ADRM1	ADRM1(#60)	Proteasomal ubiquitin receptor ADRM1 OS=Homo sapiens OX=9606 GN=ADRM1 PE=1 SV=2	60	DSLIHFCWKDRTS	5000	R	K.GLVYIQQTDDSLIHFC#WK.D	-	4	10.0369	9.35305	10.1489	10.1933	9.60545	9.95306	10.3399	11.0213	9.19854	10.3994	9.75029			0.34249	0.95437	0.0414716		0.142427	0.948887	-0.0229422		0.416548	0.960826	0.0644138
349	sp|Q16186|ADRM1_HUMAN	Q16186	ADRM1	ADRM1(#80)	Proteasomal ubiquitin receptor ADRM1 OS=Homo sapiens OX=9606 GN=ADRM1 PE=1 SV=2	80	IIFPDDCEFKRVP	5000	U	R.TSGNVEDDLIIFPDDC#EFKR.V	-	6	9.51121	11.9731	8.8887	12.2022	8.76765	10.2858	11.4467	9.09275	9.51858	8.98138	9.33197			0.281726	0.912789	-0.0990096		0.679886	0.680383	-0.184809		0.389933	0.944024	0.0857992
350	sp|Q16186|ADRM1_HUMAN	Q16186	ADRM1	ADRM1(#88)	Proteasomal ubiquitin receptor ADRM1 OS=Homo sapiens OX=9606 GN=ADRM1 PE=1 SV=2	88	FKRVPQCPSGRVY	5000	U	R.VPQC#PSGR.V	-	3	10.2471	10.825	10.1805	9.83527	10.4674	9.98998	10.1419	9.58265	9.43663	9.26732	10.0263			0.353855	0.96923	-0.032038		1.09003	0.769572	-0.101071		0.73381	0.959193	0.0690326
351	sp|Q16186|ADRM1_HUMAN	Q16186	ADRM1	ADRM1(#121)	Proteasomal ubiquitin receptor ADRM1 OS=Homo sapiens OX=9606 GN=ADRM1 PE=1 SV=2	121	DQDEEHCRKVNEY	5000	R	K.TDQDEEHC#R.K	-	5	9.68279	11.4866	9.99191	10.3704	9.46865	9.68883	11.7036	9.25822	9.70337	9.07351	9.57206			0.225961	0.941674	-0.0533421		1.05936	0.730703	-0.133458		0.407361	0.951039	0.080116
352	sp|P30566|PUR8_HUMAN	P30566	ADSL	ADSL(#27)	Adenylosuccinate lyase OS=Homo sapiens OX=9606 GN=ADSL PE=1 SV=2	27	YASPEMCFVFSDR	5000	R	R.YASPEM*C#FVFSDR.Y	-	7	9.20956	8.97553	11.2934	10.275	10.544	9.68463	10.3354	10.0466	10.2456	9.44707	9.94324			0.167868	0.967487	0.0361492		0.0134397	0.992545	-0.00339379		0.385839	0.975226	0.039543
353	sp|P30566|PUR8_HUMAN	P30566	ADSL	ADSL(#99)	Adenylosuccinate lyase OS=Homo sapiens OX=9606 GN=ADSL PE=1 SV=2	99	HTFGHCCPKAAGI	5000	R	R.HDVMAHVHTFGHC#C#PK.A	-	3	10.699	10.2775	9.60846	9.61216	9.29407	9.63867	9.86449	10.3528	9.31792	10.6075	10.7274			0.316722	0.960166	-0.0376644		0.106417	0.951199	0.0225844		0.328705	0.963289	-0.0602487
354	sp|P30566|PUR8_HUMAN	P30566	ADSL	ADSL(#113)	Adenylosuccinate lyase OS=Homo sapiens OX=9606 GN=ADSL PE=1 SV=2	113	HLGATSCYVGDNT	5000	R	K.AAGIIHLGATSC#YVGDN@TDLIILR.N	-	1	9.12533	9.51683	9.955	10.8414	9.40744	9.136	9.58766	11.7373	9.86588	10.1563	10.6708			0.0398321	0.99428	0.0113287		0.378687	0.873198	0.0555496		0.190519	0.975688	-0.0442209
355	sp|P30566|PUR8_HUMAN	P30566	ADSL	ADSL(#98;99)	Adenylosuccinate lyase OS=Homo sapiens OX=9606 GN=ADSL PE=1 SV=2	98;99	VHTFGHCCPKAAG;HTFGHCCPKAAGI	5000;5000	R;R	R.HDVMAHVHTFGHC#C#PK.A	+	2	10.2167	8.70017	11.4267	9.5955	9.90273	10.2955	10.1093	10.2988	9.07752	10.2737	10.1034			0.133321	0.97411	0.0307954		0.0685504	0.955176	-0.019333		0.330594	0.9735	0.0501284
356	sp|P30520|PURA2_HUMAN	P30520	ADSS2	ADSS2(#182)	Adenylosuccinate synthetase isozyme 2 OS=Homo sapiens OX=9606 GN=ADSS2 PE=1 SV=3	182	RSGLRMCDLVSDF	5000	U	R.MC#DLVSDFDGFSER.F	-	3	9.44309	9.65598	11.2393	11.0328	10.1161	8.80785	9.34826	9.84905	9.74956	10.6309	10.1271			0.708022	0.902149	-0.11571		0.102851	0.951656	-0.0210021		0.802394	0.950203	-0.0947083
357	sp|Q8WTP8|AEN_HUMAN	Q8WTP8	AEN	AEN(#12)	Apoptosis-enhancing nuclease OS=Homo sapiens OX=9606 GN=AEN PE=1 SV=2	12	APESAQCLCPSLT	50.3991	R	R.EAPESAQC#LCPSLTIPNAK.D	-	1	10.6373	9.84237	8.77387	10.3473	9.52468	10.1242	8.79047	10.4402	9.81647	10.7706	10.9326			0.116481	0.979688	-0.0257615		0.505793	0.800829	0.0879849		0.741703	0.94083	-0.113746
358	sp|Q8WTP8|AEN_HUMAN	Q8WTP8	AEN	AEN(#14)	Apoptosis-enhancing nuclease OS=Homo sapiens OX=9606 GN=AEN PE=1 SV=2	14	ESAQCLCPSLTIP	71.3453	R	R.EAPESAQCLC#PSLTIPN@AK.D	-	2	9.34493	10.0487	9.83367	10.6418	10.4593	10.0535	10.1777	9.89462	10.4081	9.38049	9.75722			0.253156	0.97676	0.0269503		0.105937	0.958883	-0.017043		0.370024	0.975951	0.0439933
359	sp|Q8WTP8|AEN_HUMAN	Q8WTP8	AEN	AEN(#93)	Apoptosis-enhancing nuclease OS=Homo sapiens OX=9606 GN=AEN PE=1 SV=2	93	GSGSAPCSRRPAP	5000	R	R.AGSGSAPC#SR.R	-	3	9.80952	9.7862	10.6112	9.10926	9.25435	10.364	10.857	10.3151	10.5413	9.631	9.72103			0.340135	0.940654	0.0527744		0.125294	0.951402	0.0206467		0.195927	0.980119	0.0321278
360	sp|Q8N556|AFAP1_HUMAN	Q8N556	AFAP1	AFAP1(#471)	Actin filament-associated protein 1 OS=Homo sapiens OX=9606 GN=AFAP1 PE=1 SV=2	471	TAKQTFCFMNRRV	5000	R	K.QTFC#FMNR.R	-	1	10.6483	9.81216	10.081	9.06357	10.2822	9.22314	9.93725	9.91712	11.0346	9.99955	10.0011			0.0454257	0.99601	-0.00766654		0.410719	0.854652	0.064111		0.546004	0.958901	-0.0717776
361	sp|Q8N556|AFAP1_HUMAN	Q8N556	AFAP1	AFAP1(#622)	Actin filament-associated protein 1 OS=Homo sapiens OX=9606 GN=AFAP1 PE=1 SV=2	622	KQLEEECRQKEAE	5000	R	K.QLEEEC#R.Q	-	1	7.46724	10.4798	10.721	11.063	9.72124	10.6413	8.7272	8.85807	10.2781	11.4517	10.5915			0.134546	0.945409	-0.0537252		0.396416	0.744255	0.132902		1.15099	0.915282	-0.186627
362	sp|Q8N556|AFAP1_HUMAN	Q8N556	AFAP1	AFAP1(#684)	Actin filament-associated protein 1 OS=Homo sapiens OX=9606 GN=AFAP1 PE=1 SV=2	684	NSPISSCDTSDTE	5000	R	R.TLENSPISSC#DTSDTEGPVPVNSAAVLK.K	-	2	10.2854	11.2838	10.3867	9.03598	9.71941	9.30145	9.50651	10.585	9.63992	10.4507	9.80511			0.354885	0.93159	-0.0649646		0.188398	0.91647	-0.0367334		0.204809	0.985498	-0.0282312
363	sp|Q8N556|AFAP1_HUMAN	Q8N556	AFAP1	AFAP1(#713)	Actin filament-associated protein 1 OS=Homo sapiens OX=9606 GN=AFAP1 PE=1 SV=2	713	APGSSPCRGHVLR	5000	R	K.SQAAPGSSPC#R.G	-	1	10.871	9.77824	9.73708	9.28597	9.57494	10.0094	10.1011	10.1154	10.6769	9.86767	9.9823			0.0445721	0.997146	0.00673399		0.261874	0.910982	0.0385315		0.315474	0.98076	-0.0317975
364	sp|Q8N4X5|AF1L2_HUMAN	Q8N4X5	AFAP1L2	AFAP1L2(#589)	Actin filament-associated protein 1-like 2 OS=Homo sapiens OX=9606 GN=AFAP1L2 PE=1 SV=1	589	DEPCIKCPENLGE	5000	R	K.C#PENLGEQQLESLEPEDPSLR.I	-	1	9.73995	10.6887	11.2334	8.67607	11.5683	12.3914	7.26162	7.82195	13.7323	8.21383	8.67257			0.138768	0.929472	-0.0793728		0.0204243	0.969353	-0.0158321		0.0733101	0.968227	-0.0635408
365	tr|H0Y8U8|H0Y8U8_HUMAN	H0Y8U8	AFDN	AFDN(#1731)	Isoform of P55196, Afadin, adherens junction formation factor OS=Homo sapiens OX=9606 GN=AFDN PE=1 SV=3	1731	EEEEEDCSLAGQD	5000	R	K.FVAYNEEEEEEDC#SLAGQDK.Y	-	1	10.8019	8.56827	9.67298	10.0947	10.6056	9.06662	11.2078	9.05589	10.9432	10.7378	9.24522			0.0960097	0.976815	0.0277255		0.301564	0.829607	0.0763358		0.168884	0.973968	-0.0486103
366	tr|H0Y8U8|H0Y8U8_HUMAN	H0Y8U8	AFDN	AFDN(#1808)	Isoform of P55196, Afadin, adherens junction formation factor OS=Homo sapiens OX=9606 GN=AFDN PE=1 SV=3	1808	SYHPSHCKGRGPN	5000	R	K.SSSYHPSHC#K.G	-	1	9.84709	9.29515	10.8423	10.6235	9.13518	10.3698	9.39243	10.7817	10.5825	9.47261	9.6578			0.172602	0.969338	-0.0340484		0.189098	0.920688	-0.0346345		0.00257437	1	0.000586101
367	tr|H0Y8U8|H0Y8U8_HUMAN	H0Y8U8	AFDN	AFDN(#1830)	Isoform of P55196, Afadin, adherens junction formation factor OS=Homo sapiens OX=9606 GN=AFDN PE=1 SV=3	1830	VGAHDACRDAKEK	5000	R	R.GPNSYPGSTGAAVGAHDAC#R.D	-	3	10.9295	8.42782	10.2119	10.3265	9.9204	8.94654	9.76572	11.6219	9.88162	10.2154	9.75267			0.0401787	0.992876	0.0131145		0.0114923	0.993539	0.00296091		0.0421971	0.996583	0.0101535
368	sp|P55196|AFAD_HUMAN	P55196	AFDN	AFDN(#841)	Afadin OS=Homo sapiens OX=9606 GN=AFDN PE=1 SV=3	841	LELAADCHLSRIV	5000	R	K.QGLELAADC#HLSR.I	-	4	9.39256	9.85786	10.364	9.53487	11.055	9.94293	9.54823	11.159	10.7702	9.6993	8.67605			0.64411	0.911694	0.0890422		0.0530313	0.967414	-0.0152481		0.410803	0.95249	0.10429
369	sp|P55196|AFAD_HUMAN	P55196	AFDN	AFDN(#870)	Afadin OS=Homo sapiens OX=9606 GN=AFDN PE=1 SV=3	870	PNINSTCFKLNSL	5000	R	K.YAPDDIPNINSTC#FK.L	-	4	10.7141	10.0605	9.69112	10.8565	9.54499	10.9097	10.0819	10.0331	9.13843	9.54813	9.42159			0.188419	0.976471	-0.0266349		1.54111	0.715287	-0.139591		1.22309	0.939289	0.112956
370	sp|P55196|AFAD_HUMAN	P55196	AFDN	AFDN(#942)	Afadin OS=Homo sapiens OX=9606 GN=AFDN PE=1 SV=3	942	PEDGYSCDVVRNI	5000	R	R.EVQLEEDPDLQLPFLLPEDGYSC#DVVR.N	-	1	9.61116	11.0844	9.20034	12.3478	8.82078	8.9779	9.93234	11.4891	7.10655	9.78122	11.6484			0.345312	0.903281	-0.105358		0.288013	0.71099	-0.170351		0.0998971	0.968305	0.0649937
371	sp|P55196|AFAD_HUMAN	P55196	AFDN	AFDN(#960)	Afadin OS=Homo sapiens OX=9606 GN=AFDN PE=1 SV=3	960	EFLDPLCQRGFCR	5000	R	R.NIPNGLQEFLDPLC#QR.G	-	4	11.136	10.5905	8.96699	9.43957	8.58205	9.56733	9.90453	8.08447	11.5804	10.8373	11.3108			0.744828	0.891753	-0.150631		1.0118	0.681101	0.169092		1.89794	0.811267	-0.319723
372	sp|P55196|AFAD_HUMAN	P55196	AFDN	AFDN(#1206)	Afadin OS=Homo sapiens OX=9606 GN=AFDN PE=1 SV=3	1206	VSTGNLCTEEQTP	5000	R	K.ITSVSTGNLC#TEEQTPPPRPEAYPIPTQTYTR.E	-	4	10.4717	9.40791	10.0833	8.88264	10.4894	9.39283	11.421	9.67533	10.1311	9.93882	10.1061			0.403959	0.925032	0.0757911		0.412137	0.877022	0.0535167		0.12503	0.988368	0.0222744
373	sp|P55196|AFAD_HUMAN	P55196	AFDN	AFDN(#1684)	Afadin OS=Homo sapiens OX=9606 GN=AFDN PE=1 SV=3	1684	PEAPGLCRPPLPR	5000	R	R.LLEPEAPGLC#RPPLPR.D	-	3	10.1741	9.8221	9.02307	9.95758	10.1571	10.4044	10.1668	10.3557	9.25312	10.9642	9.72168			0.878355	0.921784	0.0773556		0.142708	0.92929	0.0322231		0.222635	0.976296	0.0451325
374	sp|P55196-3|AFAD_HUMAN	P55196-3	AFDN	AFDN-3(#1683)	Isoform of P55196, Isoform 3 of Afadin OS=Homo sapiens OX=9606 GN=AFDN	1683	VGAHDACRDAKEK	5000	U	R.LLEPEAPGPNSYPGSTGAAVGAHDAC#R.D	-	1	8.84001	9.58531	13.391	9.0015	9.74046	8.32907	8.26674	9.15578	13.3598	11.5421	8.78832			0.534174	0.882492	-0.18352		0.243157	0.747169	0.138524		0.691763	0.845226	-0.322044
375	tr|E7ETI4|E7ETI4_HUMAN	E7ETI4	AFF1	AFF1(#361)	Isoform of P51825, ALF transcription elongation factor 1 (Fragment) OS=Homo sapiens OX=9606 GN=AFF1 PE=1 SV=1	361	YSNEVHCVEEILK	5000	U	K.MPSQSVETYSN@EVHC#VEEILK.E	-	1	9.1598	10.8952	11.0262	10.7047	10.9635	11.4181	9.48385	9.12222	9.73884	10.437	7.0505			0.111444	0.973972	-0.0303079		0.473497	0.668042	-0.219289		0.397627	0.922695	0.188981
376	sp|P51825-2|AFF1_HUMAN	P51825-2	AFF1	AFF1-2(#158)	Isoform of P51825, Isoform 2 of AF4/FMR2 family member 1 OS=Homo sapiens OX=9606 GN=AFF1	158	SLHAKSCGPPDSQ	5000	R	K.SC#GPPDSQHLTQDR.L	-	2	9.96749	10.1018	10.6671	9.47809	11.666	9.41387	8.89381	10.8241	9.74545	9.69945	9.54292			0.0483499	0.992377	0.0136384		0.679708	0.869981	-0.0560087		0.304416	0.961288	0.069647
377	sp|P51825-2|AFF1_HUMAN	P51825-2	AFF1	AFF1-2(#193)	Isoform of P51825, Isoform 2 of AF4/FMR2 family member 1 OS=Homo sapiens OX=9606 GN=AFF1	193	RADGDHCASVTDS	5000	R	R.ADGDHC#ASVTDSAPER.E	-	2	10.5818	10.7559	10.1324	10.7291	8.95953	10.1297	9.39935	9.60331	8.66086	10.2008	10.8472			1.73351	0.892322	-0.148726		0.374528	0.797382	-0.0972749		0.181292	0.973201	-0.0514514
378	sp|P51825-2|AFF1_HUMAN	P51825-2	AFF1	AFF1-2(#362)	Isoform of P51825, Isoform 2 of AF4/FMR2 family member 1 OS=Homo sapiens OX=9606 GN=AFF1	362	YSNEVHCVEEILK	5000	R	K.MPSQSVEQTYSNEVHC#VEEILK.E	-	1	8.68383	10.811	9.6264	9.55234	10.9816	11.5262	10.0147	9.20122	10.1495	9.26974	10.1835			0.514539	0.903673	0.108532		0.156802	0.92554	0.0324408		0.384534	0.952883	0.0760909
379	sp|P51825-2|AFF1_HUMAN	P51825-2	AFF1	AFF1-2(#899)	Isoform of P51825, Isoform 2 of AF4/FMR2 family member 1 OS=Homo sapiens OX=9606 GN=AFF1	899	RREADTCGQDPPK	5000	R	R.EADTC#GQDPPK.S	-	3	10.294	9.62125	9.83913	10.7131	10.5993	10.3839	9.22217	9.93282	9.25989	9.92399	10.2104			0.0803397	0.993089	-0.0125721		0.356832	0.890041	-0.0461494		0.217156	0.977274	0.0335773
380	sp|P51826|AFF3_HUMAN	P51826	AFF3	AFF3(#261)	AF4/FMR2 family member 3 OS=Homo sapiens OX=9606 GN=AFF3 PE=1 SV=3	261	SETSVHCTSYRGV	5000	R	K.SSSETSVHC#TSYR.G	-	2	9.74483	9.04555	11.0416	10.6952	10.2281	9.09866	10.1041	9.64122	10.3363	10.9482	9.11627			0.267019	0.946123	-0.0498536		0.00160478	0.998589	0.000498059		0.219406	0.973893	-0.0503516
381	sp|P51826|AFF3_HUMAN	P51826	AFF3	AFF3(#301)	AF4/FMR2 family member 3 OS=Homo sapiens OX=9606 GN=AFF3 PE=1 SV=3	301	SGETNSCVEEIIR	5000	R	R.SGETNSC#VEEIIR.E	-	2	9.35591	10.3283	9.57974	9.35718	10.5197	10.1295	10.1064	10.3895	10.7254	10.576	8.93233			1.18762	0.913479	0.0923243		0.240219	0.874787	0.0581232		0.138223	0.980621	0.0342011
382	sp|P51826|AFF3_HUMAN	P51826	AFF3	AFF3(#823)	AF4/FMR2 family member 3 OS=Homo sapiens OX=9606 GN=AFF3 PE=1 SV=3	823	SKRKRKCDNEDDY	5000	R	K.C#DNEDDYR.E	-	1	10.4053	10.0507	9.6039	10.3453	10.3003	10.076	9.30078	9.31707	10.8071	10.1308	9.66274			0.509424	0.940827	-0.0520744		0.0862321	0.968964	0.0132555		0.473269	0.959899	-0.0653298
383	sp|Q9UHB7|AFF4_HUMAN	Q9UHB7	AFF4	AFF4(#315)	AF4/FMR2 family member 4 OS=Homo sapiens OX=9606 GN=AFF4 PE=1 SV=1	315	ASGDVSCVDEILK	5000	R	K.IPSQPLDASASGDVSC#VDEILK.E	-	3	9.88592	10.2078	9.66338	10.0825	10.5518	10.1396	9.58449	9.88098	9.25656	9.90498	10.842			0.117253	0.994008	0.0108561		0.0150505	0.992753	0.00324596		0.0346712	0.996383	0.00761012
384	sp|Q9UHB7|AFF4_HUMAN	Q9UHB7	AFF4	AFF4(#338)	AF4/FMR2 family member 4 OS=Homo sapiens OX=9606 GN=AFF4 PE=1 SV=1	338	TAIHTPCKTEPSK	5000	R	K.EM*THSWPPPLTAIHTPC#K.T	-	6	10.5063	10.1326	10.2891	9.71989	9.57414	9.81263	9.98113	10.085	9.9559	9.87103	10.0723			0.70993	0.951599	-0.0427411		0.467441	0.936655	-0.0274974		0.345714	0.9941	-0.0152437
385	sp|Q9UHB7|AFF4_HUMAN	Q9UHB7	AFF4	AFF4(#889)	AF4/FMR2 family member 4 OS=Homo sapiens OX=9606 GN=AFF4 PE=1 SV=1	889	PSSSSNCPPSAPT	5000	U	K.EKAPSSSSNC#PPSAPTLDSSKPR.R	-	8	10.1173	9.87749	9.52046	9.7269	9.9193	10.0706	10.1301	9.77353	10.1859	10.1854	10.4931			0.492708	0.980513	0.0239672		1.49218	0.833934	0.0687899		1.16934	0.973744	-0.0448228
386	sp|Q8NB90|AFG2A_HUMAN	Q8NB90	AFG2A	AFG2A(#27)	ATPase family gene 2 protein homolog A OS=Homo sapiens OX=9606 GN=AFG2A PE=1 SV=3	27	PSAASSCAEARAP	5000	R	R.LNQSAENGSSLPSAASSC#AEAR.A	-	9	9.55949	8.34061	9.35811	9.50216	9.653	9.80767	10.1177	11.3782	10.3787	12.6146	9.28986			1.14122	0.898705	0.155083		0.64504	0.65801	0.218187		0.164107	0.964753	-0.0631044
387	sp|Q8NB90|AFG2A_HUMAN	Q8NB90	AFG2A	AFG2A(#81)	ATPase family gene 2 protein homolog A OS=Homo sapiens OX=9606 GN=AFG2A PE=1 SV=3	81	MKSANICIGRPVL	5000	R	K.SANIC#IGRPVLLTSLNGK.Q	-	1	9.51899	10.0633	8.78974	9.31976	10.313	9.59282	9.8227	10.6808	11.0967	10.2795	10.5227			0.965536	0.903118	0.100864		1.7045	0.677397	0.175239		0.742215	0.954454	-0.0743755
388	sp|Q8NB90|AFG2A_HUMAN	Q8NB90	AFG2A	AFG2A(#163)	ATPase family gene 2 protein homolog A OS=Homo sapiens OX=9606 GN=AFG2A PE=1 SV=3	163	EEELTGCILRKLD	5000	R	K.DMEINEEELTGC#ILR.K	-	1	9.30713	9.56909	8.95814	10.6395	11.5512	11.9703	10.6393	7.32683	10.85	10.1089	9.07942			0.191497	0.922683	0.0861519		0.245407	0.874588	0.0571076		0.0561746	0.985672	0.0290443
389	sp|Q8NB90|AFG2A_HUMAN	Q8NB90	AFG2A	AFG2A(#291)	ATPase family gene 2 protein homolog A OS=Homo sapiens OX=9606 GN=AFG2A PE=1 SV=3	291	EVTGLKCNFESAR	5000	R	K.C#NFESAR.E	-	3	9.80169	9.81155	9.99121	9.5197	10.1015	10.3652	10.7421	9.6807	10.2766	10.2978	9.41198			0.8501	0.931264	0.0628499		0.251628	0.933028	0.0302462		0.24183	0.979003	0.0326037
390	sp|Q8NB90|AFG2A_HUMAN	Q8NB90	AFG2A	AFG2A(#318)	ATPase family gene 2 protein homolog A OS=Homo sapiens OX=9606 GN=AFG2A PE=1 SV=3	318	FSIGAKCNTDTFY	5000	R	K.C#NTDTFYFISSTTR.V	-	3	10.3223	9.77062	8.60312	10.7215	9.09114	10.6617	10.0601	9.7388	9.94727	10.4533	10.6302			0.030093	0.996392	0.00742293		0.420787	0.832026	0.0742306		0.538318	0.960026	-0.0668076
391	sp|Q8NB90|AFG2A_HUMAN	Q8NB90	AFG2A	AFG2A(#459)	ATPase family gene 2 protein homolog A OS=Homo sapiens OX=9606 GN=AFG2A PE=1 SV=3	459	DELDALCPKREGA	5000	R	R.HPSIIFIDELDALC#PK.R	-	2	9.71975	9.9544	9.56639	9.6656	10.239	10.3912	9.24764	11.0239	9.78165	9.95656	10.4539			0.550989	0.930035	0.0694627		0.649637	0.884382	0.0487938		0.127233	0.990574	0.0206689
392	sp|Q8NB90|AFG2A_HUMAN	Q8NB90	AFG2A	AFG2A(#672)	ATPase family gene 2 protein homolog A OS=Homo sapiens OX=9606 GN=AFG2A PE=1 SV=3	672	LYGPPGCSKTMIA	5000	R	K.GVLLYGPPGC#SK.T	-	2	10.0999	9.93743	10.9934	9.94273	10.2092	9.16246	9.36625	10.1579	9.58081	9.95771	10.5922			0.687206	0.922245	-0.0754526		0.20112	0.935264	-0.0283756		0.340121	0.973244	-0.047077
393	sp|Q9BVQ7|AFG2B_HUMAN	Q9BVQ7	AFG2B	AFG2B(#78)	ATPase family gene 2 protein homolog B OS=Homo sapiens OX=9606 GN=AFG2B PE=1 SV=2	78	VQLDPLCASPGAA	5000	R	R.DGADGFVQLDPLC#ASPGAAVGASR.S	-	1	8.99068	7.78622	10.2594	10.875	9.87809	9.71306	9.87746	11.1387	11.1495	9.76985	10.562			0.394112	0.904201	0.108659		0.586389	0.701873	0.156557		0.268896	0.973355	-0.0478985
394	sp|Q9BVQ7|AFG2B_HUMAN	Q9BVQ7	AFG2B	AFG2B(#309)	ATPase family gene 2 protein homolog B OS=Homo sapiens OX=9606 GN=AFG2B PE=1 SV=2	309	DEMDALCPQRGSR	5000	R	R.GPSLLFLDEMDALC#PQR.G	-	2	10.6744	9.19423	10.1085	10.0357	10.9556	9.80327	9.86641	9.16862	10.8426	10.3024	9.04821			0.0443499	0.99563	-0.00882493		0.0247629	0.985073	0.00671211		0.0568389	0.994911	-0.015537
395	sp|Q9BVQ7|AFG2B_HUMAN	Q9BVQ7	AFG2B	AFG2B(#509)	ATPase family gene 2 protein homolog B OS=Homo sapiens OX=9606 GN=AFG2B PE=1 SV=2	509	LYGPPGCAKTTLV	5000	R	K.GVLLYGPPGC#AK.T	-	1	10.426	9.83094	10.096	10.7799	9.61302	10.1022	10.7971	9.16015	9.02266	10.0892	10.083			0.398769	0.939299	-0.0539752		0.563981	0.820506	-0.0806445		0.134616	0.985104	0.0266693
396	sp|Q9BVQ7|AFG2B_HUMAN	Q9BVQ7	AFG2B	AFG2B(#580)	ATPase family gene 2 protein homolog B OS=Homo sapiens OX=9606 GN=AFG2B PE=1 SV=2	580	SASKTGCDVQERV	5000	R	K.TGC#DVQER.V	-	4	9.92603	10.0695	9.09551	10.0272	10.1272	10.0458	10.0183	10.0061	10.5672	10.231	9.88611			0.483131	0.956918	0.0404805		0.696213	0.849286	0.0653982		0.332898	0.986918	-0.0249177
397	sp|Q9BVQ7|AFG2B_HUMAN	Q9BVQ7	AFG2B	AFG2B(#685)	ATPase family gene 2 protein homolog B OS=Homo sapiens OX=9606 GN=AFG2B PE=1 SV=2	685	NLAAETCFFSGAD	5000	R	K.TMPIGPDVSLENLAAETC#FFSGADLR.N	-	4	9.87187	9.48161	9.41938	11.8619	9.13165	9.8011	9.57099	11.2058	10.3405	9.6629	9.65235			0.113852	0.972933	-0.0309209		0.147168	0.924878	-0.0335656		0.0123047	0.999096	0.00264474
398	sp|Q9BVQ7|AFG2B_HUMAN	Q9BVQ7	AFG2B	AFG2B(#732)	ATPase family gene 2 protein homolog B OS=Homo sapiens OX=9606 GN=AFG2B PE=1 SV=2	732	VKPSLSCKDLALY	5000	R	K.TVKPSLSC#K.D	-	1	10.4917	9.23555	11.3783	9.95624	9.18715	9.5837	9.05015	12.2009	10.5269	7.80891	10.5805			0.138127	0.955399	-0.0437822		0.24199	0.796885	-0.100725		0.117048	0.968677	0.0569429
399	sp|Q9Y4W6|AFG32_HUMAN	Q9Y4W6	AFG3L2	AFG3L2(#313)	Mitochondrial inner membrane m-AAA protease component AFG3L2 OS=Homo sapiens OX=9606 GN=AFG3L2 PE=1 SV=2	313	FKDVAGCEEAKLE	5000	R	K.DVAGC#EEAKLEIMEFVNFLK.N	-	2	9.61642	10.6548	10.2397	9.87557	10.3955	10.3429	8.71806	9.43791	10.0011	9.70798	11.01			0.350357	0.936637	-0.0569957		0.10819	0.954682	0.0192715		0.405424	0.953287	-0.0762672
400	sp|Q9Y4W6|AFG32_HUMAN	Q9Y4W6	AFG3L2	AFG3L2(#402)	Mitochondrial inner membrane m-AAA protease component AFG3L2 OS=Homo sapiens OX=9606 GN=AFG3L2 PE=1 SV=2	402	ARKNAPCILFIDE	5000	R	K.NAPC#ILFIDEIDAVGR.K	-	1	9.45229	11.3824	4.40592	11.1379	12.0566	8.777	10.1606	10.0977	10.8107	10.0183	11.7006			0.311357	0.862856	0.260024		0.43462	0.641646	0.344259		0.306732	0.944445	-0.0842353
401	sp|Q6ULP2|AFTIN_HUMAN	Q6ULP2	AFTPH	AFTPH(#178)	Aftiphilin OS=Homo sapiens OX=9606 GN=AFTPH PE=1 SV=3	178	NGEKPPCLEILTN	129.147	R	K.QLESCNGEKPPC#LEILTNGFAVLETVNPQGTDDLDNVADSK.G	-	1	9.38422	9.71113	10.3134	9.42249	9.19022	12.4681	11.6558	8.52544	10.9426	10.3721	8.01448			0.261623	0.916431	0.0906468		0.00379025	0.996376	-0.00172895		0.18632	0.946851	0.0923758
402	sp|Q6ULP2|AFTIN_HUMAN	Q6ULP2	AFTPH	AFTPH(#250)	Aftiphilin OS=Homo sapiens OX=9606 GN=AFTPH PE=1 SV=3	250	QLEEIECAVLNDR	5000	R	R.IQLEEIEC#AVLNDR.E	-	3	10.4247	8.6637	11.7365	10.4605	9.08147	9.87102	10.7232	9.17393	10.9091	9.64459	9.31123			0.325765	0.916859	-0.0825981		0.157031	0.893833	-0.0471301		0.149377	0.9771	-0.0354679
403	sp|Q6ULP2|AFTIN_HUMAN	Q6ULP2	AFTPH	AFTPH(#298)	Aftiphilin OS=Homo sapiens OX=9606 GN=AFTPH PE=1 SV=3	298	DGEDQVCVSEISI	5000	R	K.GDTDGEDQVC#VSEISIVTNR.G	-	2	8.97357	8.58294	10.475	10.8378	10.0747	9.72709	10.0738	10.258	10.1028	10.1023	10.792			0.243951	0.943733	0.0529618		0.461139	0.792627	0.0948884		0.490794	0.975692	-0.0419266
404	sp|Q6ULP2|AFTIN_HUMAN	Q6ULP2	AFTPH	AFTPH(#511)	Aftiphilin OS=Homo sapiens OX=9606 GN=AFTPH PE=1 SV=3	511	DNLSEECQLARKS	5000	R	K.QTSDNLSEEC#QLAR.K	-	4	9.4857	9.69563	10.1835	9.28893	10.8546	9.01349	10.7704	10.2718	10.4727	10.5391	9.42422			0.509387	0.920674	0.0787915		0.487809	0.848436	0.0691788		0.0408139	0.996695	0.00961265
405	sp|P20933|ASPG_HUMAN	P20933	AGA	AGA(#286)	N(4)-(beta-N-acetylglucosaminyl)-L-asparaginase OS=Homo sapiens OX=9606 GN=AGA PE=1 SV=2	286	EDPTIACQKVISR	5000	R	R.RGEDPTIAC#QK.V	-	1	10.3935	9.83784	9.78586	10.368	10.2716	9.28354	9.58874	9.7509	10.1518	11.0942	9.47408			0.680634	0.937194	-0.0546441		0.0877242	0.958841	0.0179496		0.404069	0.959251	-0.0725936
406	sp|Q9UPQ3|AGAP1_HUMAN	Q9UPQ3	AGAP1	AGAP1(#243)	Arf-GAP with GTPase, ANK repeat and PH domain-containing protein 1 OS=Homo sapiens OX=9606 GN=AGAP1 PE=1 SV=4	243	QLSIGPCKSLPNS	5000	R	K.QQLSIGPC#K.S	-	1	9.86938	9.36474	8.56971	9.14367	10.2053	12.6556	9.66239	11.9167	11.2689	8.24105	9.1025			1.23097	0.867092	0.259509		0.0866041	0.926696	0.0355659		0.61591	0.897651	0.223943
407	sp|Q9UPQ3|AGAP1_HUMAN	Q9UPQ3	AGAP1	AGAP1(#417)	Arf-GAP with GTPase, ANK repeat and PH domain-containing protein 1 OS=Homo sapiens OX=9606 GN=AGAP1 PE=1 SV=4	417	PRATSACAPISSP	5000	R	R.ATSAC#APISSPK.T	-	1	10.0969	9.7969	10.5488	7.81847	9.24764	9.44391	9.86659	10.5869	9.88045	11.6438	11.0697			0.141767	0.959866	0.0402937		0.761925	0.669665	0.189687		0.811463	0.928953	-0.149394
408	sp|Q9UPQ3|AGAP1_HUMAN	Q9UPQ3	AGAP1	AGAP1(#727)	Arf-GAP with GTPase, ANK repeat and PH domain-containing protein 1 OS=Homo sapiens OX=9606 GN=AGAP1 PE=1 SV=4	727	FLAPLPCTELSLG	5000	R	K.LFLAPLPC#TELSLGQHLLR.A	-	1	8.45734	8.24284	9.51494	10.8422	9.53245	10.0854	9.8604	10.4215	11.3384	9.99717	11.7075			0.522356	0.904322	0.114514		1.11912	0.644344	0.254977		0.770013	0.926039	-0.140463
409	sp|Q9UPQ3|AGAP1_HUMAN	Q9UPQ3	AGAP1	AGAP1(#764)	Arf-GAP with GTPase, ANK repeat and PH domain-containing protein 1 OS=Homo sapiens OX=9606 GN=AGAP1 PE=1 SV=4	764	DEVNETCGEGDGR	5000	R	R.DEVNETC#GEGDGR.T	-	3	11.5195	9.54599	9.29167	10.0504	9.67364	10.7506	12.6764	10.4151	8.60783	10.1819	7.28685			0.433923	0.905149	0.104765		0.612932	0.654291	-0.225216		0.905977	0.809562	0.329981
410	sp|Q99490|AGAP2_HUMAN	Q99490	AGAP2	AGAP2(#916)	Arf-GAP with GTPase, ANK repeat and PH domain-containing protein 2 OS=Homo sapiens OX=9606 GN=AGAP2 PE=1 SV=2	916	LASLQCCESSKVK	28.4528	R	R.DAWVQAIESQILASLQCC#ESSK.V	-	1	8.69801	7.00283	9.65007	9.90293	9.30135	9.6969	11.7237	11.9204	10.803	11.7093	9.59152			0.967962	0.846841	0.278667		1.0122	0.644824	0.288144		0.0258292	0.995398	-0.00947784
411	sp|Q96P47|AGAP3_HUMAN	Q96P47	AGAP3	AGAP3(#231)	Arf-GAP with GTPase, ANK repeat and PH domain-containing protein 3 OS=Homo sapiens OX=9606 GN=AGAP3 PE=1 SV=2	231	CTYYETCATYGLN	153.687	R	R.CTYYETC#ATYGLNVER.V	-	1	9.59303	10.9573	9.17872	11.175	9.66044	10.025	9.14531	8.43456	10.2353	10.0728	11.5225			0.723603	0.900076	-0.132336		0.239703	0.874075	0.0556778		1.12313	0.914142	-0.188014
412	sp|Q96P47|AGAP3_HUMAN	Q96P47	AGAP3	AGAP3(#263)	Arf-GAP with GTPase, ANK repeat and PH domain-containing protein 3 OS=Homo sapiens OX=9606 GN=AGAP3 PE=1 SV=2	263	QLAIGPCKSLPNS	5000	R	K.KQQLAIGPC#K.S	-	2	10.2791	10.8984	9.58183	10.2978	10.6894	10.3323	8.89492	10.2508	9.62656	9.32883	9.81999			0.186815	0.968277	-0.0336048		1.07753	0.779552	-0.0965863		0.427375	0.961547	0.0629815
413	sp|Q96P47|AGAP3_HUMAN	Q96P47	AGAP3	AGAP3(#611)	Arf-GAP with GTPase, ANK repeat and PH domain-containing protein 3 OS=Homo sapiens OX=9606 GN=AGAP3 PE=1 SV=2	611	LASLQGCRSAKDK	5000	R	R.ELWVQSVQAQILASLQGC#R.S	-	1	8.31588	11.7404	8.19156	10.4177	10.8639	8.76902	8.04254	12.4389	9.74103	10.3102	11.1688			0.0922025	0.953076	0.0484899		0.363883	0.753384	0.121067		0.178114	0.961637	-0.0725775
414	sp|Q8NDL9|CBPC5_HUMAN	Q8NDL9	AGBL5	AGBL5(#377)	Cytosolic carboxypeptidase-like protein 5 OS=Homo sapiens OX=9606 GN=AGBL5 PE=1 SV=1	377	LQNEAQCGHSADR	5000	R	K.ANNLQNEAQC#GHSADR.H	-	5	10.124	9.39586	9.60628	10.0682	10.1843	10.0905	9.9935	9.59458	9.49531	10.7915	10.6561			0.322422	0.979771	0.0247423		0.458842	0.840468	0.0723538		0.293573	0.97437	-0.0476115
415	sp|Q8NDL9|CBPC5_HUMAN	Q8NDL9	AGBL5	AGBL5(#532)	Cytosolic carboxypeptidase-like protein 5 OS=Homo sapiens OX=9606 GN=AGBL5 PE=1 SV=1	532	NSIPAACHDNGRA	5000	R	R.SVNSIPAAC#HDNGR.A	-	2	9.12381	9.33586	9.96538	9.7269	9.54526	9.90329	11.719	8.81736	11.3146	10.4952	10.0533			0.263229	0.933384	0.0606244		1.17082	0.696148	0.154292		0.403446	0.949261	-0.0936677
416	sp|Q8NDL9|CBPC5_HUMAN	Q8NDL9	AGBL5	AGBL5(#631)	Cytosolic carboxypeptidase-like protein 5 OS=Homo sapiens OX=9606 GN=AGBL5 PE=1 SV=1	631	NGLPVSCSENTLS	5000	R	K.SHNGLPVSC#SENTLSR.A	-	2	10.2377	9.02178	9.39618	10.1018	9.42371	9.68331	10.7166	10.4679	10.1043	10.2207	10.6262			0.396438	0.936754	0.0559047		0.902305	0.790684	0.0921611		0.299703	0.976593	-0.0362564
417	sp|P52594|AGFG1_HUMAN	P52594	AGFG1	AGFG1(#32)	Arf-GAP domain and FG repeat-containing protein 1 OS=Homo sapiens OX=9606 GN=AGFG1 PE=1 SV=2	32	NRKCFDCDQRGPT	5000	R	K.C#FDC#DQR.G	-	2	10.7945	11.061	9.09475	9.17143	8.9579	10.352	10.6111	8.73933	10.9521	10.9973	9.26865			0.202495	0.942874	-0.0529471		0.190216	0.879507	0.054406		0.430486	0.94772	-0.107353
418	sp|P52594|AGFG1_HUMAN	P52594	AGFG1	AGFG1(#89)	Arf-GAP domain and FG repeat-containing protein 1 OS=Homo sapiens OX=9606 GN=AGFG1 PE=1 SV=2	89	KHGNEVCKQIWLG	5000	R	K.HGNEVC#K.Q	-	2	10.1288	9.26642	10.695	10.2397	10.3156	9.47915	8.65881	10.7357	10.6206	10.3197	9.54051			0.215365	0.9533	-0.0443376		0.0639375	0.972252	0.0115517		0.274732	0.967243	-0.0558893
419	sp|P52594|AGFG1_HUMAN	P52594	AGFG1	AGFG1(#29;32)	Arf-GAP domain and FG repeat-containing protein 1 OS=Homo sapiens OX=9606 GN=AGFG1 PE=1 SV=2	29;32	LPHNRKCFDCDQR;NRKCFDCDQRGPT	5000;5000	R;R	K.C#FDC#DQR.G	+	1	9.59849	10.9721	11.1874	9.05912	10.5415	9.93082	8.8566	10.6641	10.2508	8.95425	9.98478			0.10568	0.976574	-0.0275934		0.282371	0.85558	-0.0654462		0.16919	0.975882	0.0378528
420	sp|O95081|AGFG2_HUMAN	O95081	AGFG2	AGFG2(#30)	Arf-GAP domain and FG repeat-containing protein 2 OS=Homo sapiens OX=9606 GN=AGFG2 PE=1 SV=2	30	AASEVWCRRVREL	5000	R	K.AEAEAASEVWC#R.R	-	3	9.61539	9.34559	9.92935	9.94874	9.99038	9.75571	11.0286	9.19693	10.2177	9.95332	11.0183			0.263622	0.959911	0.0388187		0.850526	0.785098	0.097706		0.357464	0.961657	-0.0588873
421	sp|O95081|AGFG2_HUMAN	O95081	AGFG2	AGFG2(#39)	Arf-GAP domain and FG repeat-containing protein 2 OS=Homo sapiens OX=9606 GN=AGFG2 PE=1 SV=2	39	VRELGGCSQAGNR	5000	R	R.ELGGC#SQAGNR.H	-	4	10.2882	10.4669	9.33167	9.96892	10.0241	10.105	10.4826	9.66989	10.0943	10.1573	9.41119			0.0724896	0.995479	0.0088916		0.130455	0.95655	-0.0178033		0.246204	0.98564	0.0266949
422	sp|O95081|AGFG2_HUMAN	O95081	AGFG2	AGFG2(#50)	Arf-GAP domain and FG repeat-containing protein 2 OS=Homo sapiens OX=9606 GN=AGFG2 PE=1 SV=2	50	NRHCFECAQRGVT	262.401	R	R.HCFEC#AQR.G	-	2	9.84643	9.32401	10.2115	10.3887	10.4096	9.61567	10.4951	9.77751	10.1607	9.74546	10.0254			0.156964	0.986415	0.0191801		0.053634	0.985422	0.006008		0.134574	0.996031	0.0131721
423	sp|Q8N302|AGGF1_HUMAN	Q8N302	AGGF1	AGGF1(#494)	Angiogenic factor with G patch and FHA domains 1 OS=Homo sapiens OX=9606 GN=AGGF1 PE=1 SV=2	494	LQPKTKCDPYVLE	5000	R	K.C#DPYVLEHGDEVK.I	-	1	11.171	9.57406	10.6847	10.0551	10.13	9.92033	10.0334	9.38192	8.98838	9.88194	10.1791			0.580209	0.928388	-0.0701468		0.620811	0.780133	-0.0985738		0.175688	0.986067	0.028427
424	sp|Q53H12|AGK_HUMAN	Q53H12	AGK	AGK(#43)	Acylglycerol kinase, mitochondrial OS=Homo sapiens OX=9606 GN=AGK PE=1 SV=2	43	LLRRAACQEAQVF	5000	R	R.AAC#QEAQVFGNQLIPPNAQVK.K	-	3	9.18193	9.63451	10.3571	10.5149	9.71721	9.84769	9.40824	10.2817	10.5665	9.76251	10.7278			0.0987973	0.991194	-0.0144157		0.438572	0.856991	0.0621737		0.681194	0.953148	-0.0765895
425	sp|Q53H12|AGK_HUMAN	Q53H12	AGK	AGK(#72)	Acylglycerol kinase, mitochondrial OS=Homo sapiens OX=9606 GN=AGK PE=1 SV=2	72	FLNPAACKGKART	5000	R	K.KATVFLNPAAC#K.G	-	1	10.4553	9.45114	11.5416	10.4058	10.0288	9.35716	9.86621	8.54352	8.71169	10.3193	11.3195			0.948016	0.889604	-0.146314		0.156243	0.882328	-0.0533597		0.297322	0.945412	-0.0929539
426	sp|Q53H12|AGK_HUMAN	Q53H12	AGK	AGK(#334)	Acylglycerol kinase, mitochondrial OS=Homo sapiens OX=9606 GN=AGK PE=1 SV=2	334	EDFLNICIEPDTI	5000	R	R.NNQLDPTSKEDFLN@IC#IEPDTISK.G	-	5	10.4856	9.56798	9.17992	10.2546	9.98598	10.6438	10.2284	9.36358	10.2629	10.3414	9.68578			0.178834	0.976604	0.0270416		0.25593	0.921085	0.0338927		0.0486412	0.996122	-0.00685112
427	sp|P35573|GDE_HUMAN	P35573	AGL	AGL(#126)	Glycogen debranching enzyme OS=Homo sapiens OX=9606 GN=AGL PE=1 SV=3	126	HVLPLDCVTLQTF	5000	R	R.VGADNHVLPLDC#VTLQTFLAK.C	-	1	8.5316	9.88437	8.14847	10.9395	9.79984	11.3757	9.62853	11.9892	10.2932	9.8135	9.59602			0.757416	0.864175	0.193911		0.353127	0.810366	0.0879494		0.555333	0.947723	0.105962
428	sp|P35573|GDE_HUMAN	P35573	AGL	AGL(#136)	Glycogen debranching enzyme OS=Homo sapiens OX=9606 GN=AGL PE=1 SV=3	136	QTFLAKCLGPFDE	5000	R	K.C#LGPFDEWESR.L	-	1	9.28491	10.5039	11.4852	9.65668	10.0561	10.4089	10.0552	8.20003	10.3583	10.5161	9.47458			0.333351	0.918861	-0.0814303		0.0554346	0.969188	-0.013144		0.308184	0.960566	-0.0682863
429	sp|P35573|GDE_HUMAN	P35573	AGL	AGL(#399)	Glycogen debranching enzyme OS=Homo sapiens OX=9606 GN=AGL PE=1 SV=3	399	QEQAVNCLLGNVF	5000	R	R.LINYHQEQAVNC#LLGNVFYER.L	-	1	10.9577	9.8869	10.599	10.6108	8.54084	9.72024	9.6909	9.27232	10.2169	10.5844	9.92009			1.72481	0.866642	-0.176944		0.391207	0.91162	-0.0374774		1.35358	0.926254	-0.139467
430	sp|P35573|GDE_HUMAN	P35573	AGL	AGL(#608)	Glycogen debranching enzyme OS=Homo sapiens OX=9606 GN=AGL PE=1 SV=3	608	GSFVQPCLRPLMP	267.659	R	R.YGGEPVGSFVQPC#LRPLM*PAIAHALFMDITHDNECPIVHR.S	-	5	9.75684	9.76655	10.2043	10.2155	10.308	10.5377	9.89303	10.3521	9.92204	9.09891	9.94497			0.747267	0.953133	0.0408468		0.433888	0.884349	-0.049416		0.817617	0.94807	0.0902628
431	sp|P35573|GDE_HUMAN	P35573	AGL	AGL(#767)	Glycogen debranching enzyme OS=Homo sapiens OX=9606 GN=AGL PE=1 SV=3	767	KEVPQMCIPGKIE	5000	R	K.EVPQM*C#IPGK.I	-	9	9.95649	9.61434	10.2598	9.81485	9.90273	9.60816	9.96381	9.92081	9.77651	10.1963	10.9862			0.14482	0.995648	-0.00886923		0.431033	0.874081	0.0569582		0.50671	0.961717	-0.0658274
432	sp|Q9UKV8|AGO2_HUMAN	Q9UKV8	AGO2	AGO2(#272)	Protein argonaute-2 OS=Homo sapiens OX=9606 GN=AGO2 PE=1 SV=3	272	KVEITHCGQMKRK	5000	R	K.VEITHC#GQM*K.R	-	2	10.4524	10.0613	10.3644	9.9448	9.98127	9.7903	10.8343	9.64351	9.82321	9.48865	9.61585			0.203115	0.984284	-0.0215852		1.82607	0.806004	-0.081733		0.674639	0.961743	0.0601478
433	sp|Q9HCK5|AGO4_HUMAN	Q9HCK5	AGO4	AGO4(#262)	Protein argonaute-4 OS=Homo sapiens OX=9606 GN=AGO4 PE=1 SV=2	262	KVEVTHCGQMKRK	5000	R	K.VEVTHC#GQMK.R	-	1	10.8714	10.23	8.8104	10.2868	10.024	9.37563	10.3027	10.2237	10.1342	9.86786	9.87324			0.0306055	0.997449	-0.00651077		0.045695	0.978862	-0.0089767		0.024661	0.999215	0.00246593
434	sp|Q99943|PLCA_HUMAN	Q99943	AGPAT1	AGPAT1(#218)	1-acyl-sn-glycerol-3-phosphate acyltransferase alpha OS=Homo sapiens OX=9606 GN=AGPAT1 PE=1 SV=2	218	SYQDFYCKKERRF	5000	U	R.GAFHLAVQAQVPIVPIVMSSYQDFYC#KK.E	-	1	9.39477	8.41703	7.50194	8.69459	11.5041	10.6054	11.6762	11.0876	10.4595	11.099	9.55983			2.32206	0.425679	0.403657		1.58107	0.608804	0.28889		0.700012	0.943178	0.114767
435	sp|O00116|ADAS_HUMAN	O00116	AGPS	AGPS(#58)	Alkyldihydroxyacetonephosphate synthase, peroxisomal OS=Homo sapiens OX=9606 GN=AGPS PE=1 SV=1	58	ALSTNECKARRAA	5000	R	R.EALSTNEC#K.A	-	2	9.98708	9.9846	10.7061	8.75499	10.4508	9.57896	10.1712	9.43339	10.4924	10.3569	10.0835			0.0487057	0.995263	0.00984445		0.459142	0.848275	0.0683532		0.691595	0.961849	-0.0585088
436	sp|O00116|ADAS_HUMAN	O00116	AGPS	AGPS(#190)	Alkyldihydroxyacetonephosphate synthase, peroxisomal OS=Homo sapiens OX=9606 GN=AGPS PE=1 SV=1	190	FRAHGHCLHEIFL	5000	R	R.AHGHC#LHEIFLLR.E	-	1	10.7067	10.9623	8.66525	9.72483	8.56911	10.6131	8.42236	11.3626	11.2299	12.7518	6.99212			0.129133	0.953441	-0.0461144		0.00524403	0.991113	0.00458696		0.059727	0.975166	-0.0507013
437	sp|O00116|ADAS_HUMAN	O00116	AGPS	AGPS(#214)	Alkyldihydroxyacetonephosphate synthase, peroxisomal OS=Homo sapiens OX=9606 GN=AGPS PE=1 SV=1	214	IVLWPTCHDDVVK	5000	R	R.IPDIVLWPTC#HDDVVK.I	-	1	10.7184	10.7161	11.056	9.12593	9.7467	8.55412	10.3248	11.2365	9.06865	9.0842	10.3685			0.256216	0.931247	-0.0651896		0.673382	0.739259	-0.12899		0.245353	0.961821	0.0638009
438	sp|O00116|ADAS_HUMAN	O00116	AGPS	AGPS(#226)	Alkyldihydroxyacetonephosphate synthase, peroxisomal OS=Homo sapiens OX=9606 GN=AGPS PE=1 SV=1	226	KIVNLACKYNLCI	5000	R	K.IVNLAC#K.Y	-	1	10.918	10.3116	10.0591	9.90366	10.1439	9.41564	9.83756	10.1922	10.0639	8.77436	10.38			0.676033	0.932714	-0.0569847		0.413931	0.820189	-0.0832581		0.116153	0.986757	0.0262734
439	sp|O00116|ADAS_HUMAN	O00116	AGPS	AGPS(#404)	Alkyldihydroxyacetonephosphate synthase, peroxisomal OS=Homo sapiens OX=9606 GN=AGPS PE=1 SV=1	404	FEQGVACLREIAK	5000	R	K.YGSVAFPNFEQGVAC#LR.E	-	1	8.44382	11.9304	9.79849	9.52763	9.08409	9.27698	12.5207	11.2614	9.18427	9.72679	9.24548			0.222067	0.919892	0.0843528		0.256195	0.850038	-0.0698259		0.578851	0.9285	0.154179
440	sp|O00116|ADAS_HUMAN	O00116	AGPS	AGPS(#413)	Alkyldihydroxyacetonephosphate synthase, peroxisomal OS=Homo sapiens OX=9606 GN=AGPS PE=1 SV=1	413	EIAKQRCAPASIR	5000	R	R.C#APASIR.L	-	2	9.36482	9.02168	9.48519	9.75318	10.3248	10.4358	11.08	9.18825	10.198	11.0417	10.1066			0.935118	0.903033	0.122246		1.3752	0.69976	0.151062		0.157402	0.985271	-0.0288158
441	sp|O00468|AGRIN_HUMAN	O00468	AGRN	AGRN(#103)	Agrin OS=Homo sapiens OX=9606 GN=AGRN PE=1 SV=6	103	FGDPLICDNQVST	5000	R	K.VVISGFGDPLIC#DNQVSTGDTR.I	-	1	9.27293	11.5977	9.74779	11.0202	9.30784	11.535	7.49255	8.84001	11.1732	10.8248	9.18807			0.531669	0.89081	-0.17501		0.00376591	0.996884	-0.00131945		0.500731	0.922013	-0.17369
442	sp|O00468|AGRIN_HUMAN	O00468	AGRN	AGRN(#228)	Agrin OS=Homo sapiens OX=9606 GN=AGRN PE=1 SV=6	228	ELQRAQCSQQRRI	5000	R	R.AQC#SQQR.R	-	2	10.2104	10.8076	10.1312	10.5452	11.7272	9.62928	9.45083	9.95966	8.30771	10.0657	9.16513			0.190885	0.963837	-0.0373627		0.867414	0.675983	-0.187306		0.646587	0.926958	0.149943
443	sp|O00468|AGRIN_HUMAN	O00468	AGRN	AGRN(#296)	Agrin OS=Homo sapiens OX=9606 GN=AGRN PE=1 SV=6	296	ADYPGECQLLRRA	214.301	R	R.GAPEGTVCGSDGADYPGEC#QLLR.R	-	1	9.58071	10.3702	9.35119	8.19404	11.7364	8.41598	13.7616	6.46419	11.1345	11.5464	9.44483			0.0705808	0.953376	0.0517154		0.785679	0.665335	0.191727		0.207334	0.940521	-0.140012
444	sp|O00468|AGRIN_HUMAN	O00468	AGRN	AGRN(#948)	Agrin OS=Homo sapiens OX=9606 GN=AGRN PE=1 SV=6	948	VTYGNECQLKTIA	359.26	R	K.VCGSDGVTYGNEC#QLK.T	-	1	11.1146	8.9495	10.0521	10.3559	10.4664	9.08436	10.1372	9.88384	10.0673	8.99749	10.8912			0.144781	0.973165	-0.0300653		0.0647202	0.955893	-0.0190927		0.0403035	0.995417	-0.0109726
445	sp|Q9UPW5|CBPC1_HUMAN	Q9UPW5	AGTPBP1	AGTPBP1(#567)	Cytosolic carboxypeptidase 1 OS=Homo sapiens OX=9606 GN=AGTPBP1 PE=1 SV=3	567	PLTVLTCAKACPH	5000	R	K.DC#SLPLTVLTC#AK.A	-	3	10.1197	9.63249	9.68979	9.39382	9.87851	9.70127	10.1107	10.7408	10.649	10.0681	10.0159			0.706905	0.93326	0.0575325		1.02078	0.820235	0.0773937		0.179389	0.99105	-0.0198612
446	sp|Q9UPW5|CBPC1_HUMAN	Q9UPW5	AGTPBP1	AGTPBP1(#571)	Cytosolic carboxypeptidase 1 OS=Homo sapiens OX=9606 GN=AGTPBP1 PE=1 SV=3	571	LTCAKACPHMATC	5000	R	K.AC#PHMATC#GNVLFEGR.T	-	1	9.19252	10.258	8.75347	9.83098	9.86358	9.91392	8.79796	10.8122	10.6667	11.2284	10.6822			0.253087	0.946584	0.0492485		1.61651	0.65663	0.193839		1.02445	0.92694	-0.144591
447	sp|Q9UPW5|CBPC1_HUMAN	Q9UPW5	AGTPBP1	AGTPBP1(#577)	Cytosolic carboxypeptidase 1 OS=Homo sapiens OX=9606 GN=AGTPBP1 PE=1 SV=3	577	CPHMATCGNVLFE	5000	R	K.AC#PHMATC#GNVLFEGR.T	-	1	9.86527	9.0973	9.73034	10.5821	9.41535	9.43797	10.1696	11.8658	10.0907	9.99365	9.75188			0.237469	0.941677	0.0536464		0.161817	0.952034	0.0204189		0.153168	0.980283	0.0332275
448	sp|Q9UPW5|CBPC1_HUMAN	Q9UPW5	AGTPBP1	AGTPBP1(#1046)	Cytosolic carboxypeptidase 1 OS=Homo sapiens OX=9606 GN=AGTPBP1 PE=1 SV=3	1046	NDNATSCDVVEDT	5000	R	K.ETVWHTNDNATSC#DVVEDTGYR.T	-	6	9.8758	9.92998	9.52915	9.00751	11.0136	10.6841	10.1403	10.1091	9.97799	9.7598	9.97267			1.58112	0.896959	0.129764		0.623584	0.883992	0.0480696		1.17044	0.9481	0.081694
449	sp|Q9UPW5|CBPC1_HUMAN	Q9UPW5	AGTPBP1	AGTPBP1(#1164)	Cytosolic carboxypeptidase 1 OS=Homo sapiens OX=9606 GN=AGTPBP1 PE=1 SV=3	1164	DLIESSCKVTSPT	5000	R	R.LTSPLEYNLPSSLLDFENDLIESSC#K.V	-	3	10.3302	9.12993	9.71833	10.0486	9.92581	9.50221	11.288	10.6768	10.0178	9.37649	9.98588			0.513342	0.92254	0.0758836		0.00749764	0.997253	-0.00111332		0.547623	0.950449	0.0769969
450	sp|Q9UPW5|CBPC1_HUMAN	Q9UPW5	AGTPBP1	AGTPBP1(#558;567)	Cytosolic carboxypeptidase 1 OS=Homo sapiens OX=9606 GN=AGTPBP1 PE=1 SV=3	558;567	AEMKKDCSLPLTV;PLTVLTCAKACPH	5000;5000	R;R	K.DC#SLPLTVLTC#AK.A	+	1	9.3902	8.73507	10.0599	9.71316	10.9761	9.57455	10.1652	9.8285	10.0164	10.081	11.4599			0.792445	0.908053	0.0973927		0.897722	0.704173	0.15001		0.274731	0.967829	-0.0526172
451	sp|Q9UPW5|CBPC1_HUMAN	Q9UPW5	AGTPBP1	AGTPBP1(#571;577)	Cytosolic carboxypeptidase 1 OS=Homo sapiens OX=9606 GN=AGTPBP1 PE=1 SV=3	571;577	LTCAKACPHMATC;CPHMATCGNVLFE	5000;5000	R;R	K.AC#PHMATC#GNVLFEGR.T	+	1	9.3505	9.07048	10.6561	11.0929	9.58817	9.33866	10.1925	10.2917	9.26178	9.78732	11.3699			0.108898	0.98231	-0.0235189		0.0410311	0.969309	0.013602		0.13968	0.976955	-0.0371209
452	sp|Q8WYP5|ELYS_HUMAN	Q8WYP5	AHCTF1	AHCTF1(#50)	Protein ELYS OS=Homo sapiens OX=9606 GN=AHCTF1 PE=1 SV=3	50	GLACLACGPQLEV	97.2911	R	K.NGLACLAC#GPQLEVVNSITGER.L	-	2	8.64857	10.9302	10.3448	10.5512	9.87715	11.1985	11.7319	10.0684	9.69946	9.09711	7.85278			0.384953	0.916662	0.0851443		0.745308	0.677955	-0.187713		1.14997	0.877637	0.272857
453	sp|Q8WYP5|ELYS_HUMAN	Q8WYP5	AHCTF1	AHCTF1(#107)	Protein ELYS OS=Homo sapiens OX=9606 GN=AHCTF1 PE=1 SV=3	107	TEGSVLCLYDLGI	5000	R	R.TGLLIGLEETEGSVLC#LYDLGISK.V	-	1	12.2089	8.18471	7.91081	10.8204	10.5501	9.70746	7.54095	12.4663	11.7475	9.94974	8.91311			0.070958	0.961656	0.0426729		0.149787	0.847161	0.0760507		0.0616201	0.983179	-0.0333778
454	sp|Q8WYP5|ELYS_HUMAN	Q8WYP5	AHCTF1	AHCTF1(#313)	Protein ELYS OS=Homo sapiens OX=9606 GN=AHCTF1 PE=1 SV=3	313	AFGNRKCLASGQI	5000	R	K.C#LASGQILYEGLEYC#EER.Y	-	2	9.42345	10.8985	10.6378	8.63944	10.0753	11.9876	9.22544	8.57644	11.8053	10.8928	7.83802			0.0114952	0.999964	0.00445952		0.0414016	0.951358	0.0246211		0.0321874	0.993061	-0.0201616
455	sp|Q8WYP5|ELYS_HUMAN	Q8WYP5	AHCTF1	AHCTF1(#354)	Protein ELYS OS=Homo sapiens OX=9606 GN=AHCTF1 PE=1 SV=3	354	NTKLLGCQSIEKF	5000	R	K.LLGC#QSIEK.F	-	2	9.59005	11.1708	9.3869	10.9985	9.76686	10.9079	10.4473	9.6596	9.0598	9.32291	9.68936			0.0457798	0.994945	-0.0102126		0.870061	0.734982	-0.132716		1.22395	0.933141	0.122503
456	sp|Q8WYP5|ELYS_HUMAN	Q8WYP5	AHCTF1	AHCTF1(#521)	Protein ELYS OS=Homo sapiens OX=9606 GN=AHCTF1 PE=1 SV=3	521	PDGYNRCLVAGLL	5000	R	R.C#LVAGLLSPR.F	-	2	9.85645	9.9882	9.39381	10.2494	10.2073	9.96522	10.1844	10.0961	9.61713	10.2635	10.1786			0.560394	0.964294	0.0354944		0.213617	0.950954	0.0215578		0.16263	0.995701	0.0139366
457	sp|Q8WYP5|ELYS_HUMAN	Q8WYP5	AHCTF1	AHCTF1(#693)	Protein ELYS OS=Homo sapiens OX=9606 GN=AHCTF1 PE=1 SV=3	693	VQLSRLCYNYPVI	5000	R	R.LC#YNYPVIQNYYTSR.R	-	2	10.5581	8.93173	9.80275	10.3919	10.083	10.5326	9.57468	10.0283	10.6934	9.40249	10.0011			0.129684	0.984465	0.0215224		0.0799648	0.959035	0.0171453		0.0237558	0.998184	0.00437707
458	sp|Q8WYP5|ELYS_HUMAN	Q8WYP5	AHCTF1	AHCTF1(#722)	Protein ELYS OS=Homo sapiens OX=9606 GN=AHCTF1 PE=1 SV=3	722	GKWNPDCLMIDGL	5000	R	R.GKWNPDC#LMIDGLVSQLGER.I	-	2	9.66918	10.3334	8.98964	10.2827	10.3787	9.4405	9.36199	11.0866	10.7028	9.98376	9.77068			0.180461	0.967531	0.0347328		0.338628	0.881997	0.0493928		0.0737693	0.995078	-0.0146599
459	sp|Q8WYP5|ELYS_HUMAN	Q8WYP5	AHCTF1	AHCTF1(#937)	Protein ELYS OS=Homo sapiens OX=9606 GN=AHCTF1 PE=1 SV=3	937	TDTEQECLVKFLQ	5000	R	K.LPFTDTEQEC#LVK.F	-	4	10.3879	9.93503	8.80977	10.0528	9.68729	11.2339	9.3549	9.97012	10.0966	10.7872	9.68449			0.192096	0.961736	0.037808		0.358542	0.867888	0.0580783		0.10097	0.990256	-0.0202703
460	sp|Q8WYP5|ELYS_HUMAN	Q8WYP5	AHCTF1	AHCTF1(#1131)	Protein ELYS OS=Homo sapiens OX=9606 GN=AHCTF1 PE=1 SV=3	1131	VPRPSQCSEFIQQ	5000	R	R.LLDLVVQPVPRPSQC#SEFIQQSSMK.S	-	2	9.54327	8.53782	9.82311	10.7886	10.9847	9.18319	11.1072	10.5298	8.97333	9.41005	11.1189			0.558949	0.903239	0.112567		0.0675724	0.950942	0.0226054		0.324362	0.945626	0.0899619
461	sp|Q8WYP5|ELYS_HUMAN	Q8WYP5	AHCTF1	AHCTF1(#1261)	Protein ELYS OS=Homo sapiens OX=9606 GN=AHCTF1 PE=1 SV=3	1261	FTTPKKCAVPVET	5000	R	K.KC#AVPVETEWLK.S	-	3	10.5577	10.5822	10.0032	9.58809	9.8857	9.99904	10.5315	9.77683	9.71813	9.42693	9.93075			0.172219	0.986593	-0.0185719		0.836538	0.833744	-0.0703986		0.771264	0.967915	0.0518267
462	sp|Q8WYP5|ELYS_HUMAN	Q8WYP5	AHCTF1	AHCTF1(#1412)	Protein ELYS OS=Homo sapiens OX=9606 GN=AHCTF1 PE=1 SV=3	1412	GTEASLCAPSVYE	5000	R	K.DLLVAAEAFSELNHLSPVQGTEASLC#APSVYEGK.I	-	3	9.80916	9.35635	10.1082	10.0539	10.2133	9.60304	9.91595	9.98387	9.96418	10.2517	10.7404			0.179332	0.990001	0.0145007		0.805978	0.837926	0.0696998		0.659968	0.966442	-0.055199
463	sp|Q8WYP5|ELYS_HUMAN	Q8WYP5	AHCTF1	AHCTF1(#1628)	Protein ELYS OS=Homo sapiens OX=9606 GN=AHCTF1 PE=1 SV=3	1628	TEEKLVCSGENDN	5000	R	K.LVC#SGENDN@HGQIANLPSAVTSDQK.S	-	5	9.66877	9.77894	10.452	10.208	10.4389	10.4031	9.76247	10.7044	9.87192	8.94226	9.76918			0.502824	0.952873	0.0424655		0.616021	0.829721	-0.0743526		0.985933	0.937987	0.116818
464	sp|Q8WYP5|ELYS_HUMAN	Q8WYP5	AHCTF1	AHCTF1(#1706)	Protein ELYS OS=Homo sapiens OX=9606 GN=AHCTF1 PE=1 SV=3	1706	VSQNIMCPTKLVK	5000	R	K.EITSDTMEQSIHETIPLVSQNIMC#PTK.L	-	1	10.9178	10.7633	9.46693	10.3148	9.49686	10.1944	9.67696	10.3105	8.89383	9.79018	10.1745			0.514803	0.931725	-0.0621142		0.668083	0.760117	-0.107873		0.276463	0.975018	0.0457584
465	sp|Q8WYP5|ELYS_HUMAN	Q8WYP5	AHCTF1	AHCTF1(#313;327)	Protein ELYS OS=Homo sapiens OX=9606 GN=AHCTF1 PE=1 SV=3	313;327	AFGNRKCLASGQI;YEGLEYCEERYTL	5000;5000	R;R	K.C#LASGQILYEGLEYC#EER.Y	+	1	9.84183	10.2337	11.9406	9.91991	9.69203	8.69895	8.19947	8.89128	11.9428	10.3335	10.3061			1.53651	0.862911	-0.239186		0.212881	0.880366	0.0520018		1.53394	0.841787	-0.291188
466	sp|P23526|SAHH_HUMAN	P23526	AHCY	AHCY(#228)	Adenosylhomocysteinase OS=Homo sapiens OX=9606 GN=AHCY PE=1 SV=4	228	GDVGKGCAQALRG	5000	R	K.GC#AQALR.G	-	1	10.2267	9.80052	9.34773	9.13556	11.4115	10.0073	10.3648	9.15167	10.5388	10.8252	9.19017			0.504437	0.917083	0.0849509		0.391859	0.826541	0.0788755		0.0207311	0.996511	0.00607548
467	sp|P23526|SAHH_HUMAN	P23526	AHCY	AHCY(#421)	Adenosylhomocysteinase OS=Homo sapiens OX=9606 GN=AHCY PE=1 SV=4	421	QYLGMSCDGPFKP	5000	R	K.QAQYLGM*SC#DGPFKPDHYR.Y	-	9	10.1994	9.2935	10.3308	9.68537	10.6473	10.1458	9.93597	10.6807	9.54717	9.5021	10.032			0.762475	0.928356	0.068373		0.243495	0.940371	-0.0262106		1.31881	0.949704	0.0945836
468	sp|O43865|SAHH2_HUMAN	O43865	AHCYL1	AHCYL1(#272)	S-adenosylhomocysteine hydrolase-like protein 1 OS=Homo sapiens OX=9606 GN=AHCYL1 PE=1 SV=2	272	SKAGKLCVPAMNV	5000	R	K.LC#VPAM*NVNDSVTK.Q	-	9	10.0452	9.60776	10.024	10.3362	10.0078	9.69929	10.5198	10.1806	9.68005	10.1498	9.74941			0.165318	0.991244	0.0140137		0.277617	0.950887	-0.0206786		0.476877	0.976323	0.0346923
469	sp|O43865|SAHH2_HUMAN	O43865	AHCYL1	AHCYL1(#292)	S-adenosylhomocysteine hydrolase-like protein 1 OS=Homo sapiens OX=9606 GN=AHCYL1 PE=1 SV=2	292	KFDNLYCCRESIL	5000	R	K.QKFDNLYC#C#R.E	-	2	9.46691	10.1671	10.2228	9.88709	9.68025	9.60069	10.292	10.2399	10.4655	10.3559	9.6218			0.0227461	0.999809	0.0024385		0.259612	0.930599	0.0300825		0.233059	0.9863	-0.027644
470	sp|O43865|SAHH2_HUMAN	O43865	AHCYL1	AHCYL1(#327)	S-adenosylhomocysteine hydrolase-like protein 1 OS=Homo sapiens OX=9606 GN=AHCYL1 PE=1 SV=2	327	EVGKGCCAALKAL	31.7597	R	K.GCC#AALK.A	-	1	9.94862	11.9821	9.83111	8.81421	9.27621	10.7504	10.0327	9.53565	10.0957	9.66525	10.068			0.100505	0.976614	-0.0286672		0.0744462	0.95401	-0.0202281		0.0572563	0.995771	-0.00843913
471	sp|O43865|SAHH2_HUMAN	O43865	AHCYL1	AHCYL1(#373)	S-adenosylhomocysteine hydrolase-like protein 1 OS=Homo sapiens OX=9606 GN=AHCYL1 PE=1 SV=2	373	VDVVITCTGNKNV	5000	R	R.QVDVVITC#TGNK.N	-	1	9.06951	6.7319	9.51779	12.813	10.4137	11.5295	12.3487	9.28614	10.0599	10.4066	7.82329			0.459186	0.859212	0.221709		0.0150832	0.977977	0.0103673		0.593227	0.905488	0.211341
472	sp|O43865|SAHH2_HUMAN	O43865	AHCYL1	AHCYL1(#447)	S-adenosylhomocysteine hydrolase-like protein 1 OS=Homo sapiens OX=9606 GN=AHCYL1 PE=1 SV=2	447	RLLNLSCSTVPTF	5000	R	R.LLN@LSC#STVPTFVLSITATTQALALIELYNAPEGR.Y	-	1	9.09915	7.35001	8.80001	10.7429	10.0991	10.1865	9.37442	14.9023	11.3719	10.163	7.91062			0.769459	0.844761	0.296159		0.253442	0.757888	0.122242		0.338074	0.929108	0.173917
473	sp|O43865|SAHH2_HUMAN	O43865	AHCYL1	AHCYL1(#292;293)	S-adenosylhomocysteine hydrolase-like protein 1 OS=Homo sapiens OX=9606 GN=AHCYL1 PE=1 SV=2	292;293	KFDNLYCCRESIL;FDNLYCCRESILD	5000;5000	R;R	K.QKFDNLYC#C#R.E	+	3	9.05663	8.82798	10.8229	10.2397	9.69762	9.98406	9.30102	10.3495	10.7503	9.96412	11.0062			0.0835925	0.986983	0.0182426		0.697069	0.746938	0.122804		0.902385	0.949527	-0.104562
474	sp|Q5TGY3|AHDC1_HUMAN	Q5TGY3	AHDC1	AHDC1(#357)	Transcription factor Gibbin OS=Homo sapiens OX=9606 GN=AHDC1 PE=1 SV=1	357	QQPLGHCPLAEPL	5000	U	R.RLEPQQPLGHC#PLAEPLR.L	-	3	10.334	10.181	8.98303	10.3695	9.5089	10.1246	11.7622	10.1027	9.58757	9.92278	9.12373			0.281381	0.937742	0.0558035		0.439853	0.85942	-0.0608079		0.734709	0.939137	0.116611
475	sp|Q5TGY3|AHDC1_HUMAN	Q5TGY3	AHDC1	AHDC1(#628)	Transcription factor Gibbin OS=Homo sapiens OX=9606 GN=AHDC1 PE=1 SV=1	628	LNRQSQCAGRCSP	5000	U	R.QSQC#AGR.C	-	2	11.2124	9.79383	10.4093	9.55005	9.43284	9.94753	9.3489	9.9219	10.0279	10.2308	10.1246			0.657754	0.914276	-0.0816881		0.0893493	0.968946	-0.0133518		1.24412	0.959076	-0.0683363
476	sp|Q5TGY3|AHDC1_HUMAN	Q5TGY3	AHDC1	AHDC1(#791)	Transcription factor Gibbin OS=Homo sapiens OX=9606 GN=AHDC1 PE=1 SV=1	791	GQAGRNCGFQGTE	5000	U	R.N@C#GFQGTEAR.A	-	2	10.6987	10.1586	9.05551	8.89306	9.75901	10.1146	10.0815	9.42841	10.3192	11.2417	10.2498			0.133956	0.980221	0.0250712		0.815791	0.735356	0.131327		0.947743	0.945171	-0.106256
477	sp|Q5TGY3|AHDC1_HUMAN	Q5TGY3	AHDC1	AHDC1(#992)	Transcription factor Gibbin OS=Homo sapiens OX=9606 GN=AHDC1 PE=1 SV=1	992	PFTGQDCANSKDC	5000	U	R.SPTTHPPAN@TYLPQYGGYGAGQSVFAPTKPFTGQDC#ANSK.D	-	1	9.47165	11.6048	10.1849	9.62957	10.0608	10.2523	8.22484	12.4606	9.81947	8.59717	9.69381			0.0169626	0.997383	-0.00706125		0.637936	0.747226	-0.123501		0.356709	0.944368	0.116439
478	sp|Q5TGY3|AHDC1_HUMAN	Q5TGY3	AHDC1	AHDC1(#1402)	Transcription factor Gibbin OS=Homo sapiens OX=9606 GN=AHDC1 PE=1 SV=1	1402	KAYSPTCSPTLGF	5000	U	K.AYSPTC#SPTLGFK.E	-	2	9.6418	9.48738	9.47301	9.50609	10.2037	10.6265	9.88196	10.1076	9.28136	11.0816	10.7091			1.77117	0.90385	0.0986955		0.560224	0.757282	0.1164		0.0729362	0.994395	-0.0177041
479	sp|Q5TGY3|AHDC1_HUMAN	Q5TGY3	AHDC1	AHDC1(#1422)	Transcription factor Gibbin OS=Homo sapiens OX=9606 GN=AHDC1 PE=1 SV=1	1422	PTKLAACEPLKHG	5000	U	K.LAAC#EPLK.H	-	2	10.0772	10.2287	10.2449	9.52932	9.3547	10.305	9.20466	10.4418	10.0462	9.59243	10.9751			0.222035	0.973064	-0.0297881		0.142896	0.946011	0.0246846		0.302412	0.968106	-0.0544727
480	sp|Q5TGY3|AHDC1_HUMAN	Q5TGY3	AHDC1	AHDC1(#1446)	Transcription factor Gibbin OS=Homo sapiens OX=9606 GN=AHDC1 PE=1 SV=1	1446	AQAHLSCRDLPLG	5000	U	K.HGLQGASLGHAAAAQAHLSC#R.D	-	1	10.088	10.807	9.36726	10.5394	10.0447	9.38339	11.0386	9.02398	9.27288	9.82308	10.6116			0.256657	0.946649	-0.0492756		0.234174	0.903146	-0.0428676		0.0255443	0.996888	-0.00640798
481	sp|Q5TGY3|AHDC1_HUMAN	Q5TGY3	AHDC1	AHDC1(#1461)	Transcription factor Gibbin OS=Homo sapiens OX=9606 GN=AHDC1 PE=1 SV=1	1461	HYDSPSCKGTAYW	5000	U	R.DLPLGQPHYDSPSC#K.G	-	3	10.4264	10.0442	10.0039	9.55677	9.66503	10.2222	9.73898	10.2778	10.0132	9.60328	10.4482			0.0450543	0.999878	-0.00446403		0.0137504	0.99579	0.00181094		0.0510222	0.99688	-0.00627496
482	sp|Q5TGY3|AHDC1_HUMAN	Q5TGY3	AHDC1	AHDC1(#1499)	Transcription factor Gibbin OS=Homo sapiens OX=9606 GN=AHDC1 PE=1 SV=1	1499	GRTEAACLSAPHL	5000	U	R.TEAAC#LSAPHLASPPATPK.A	-	1	10.2472	11.4084	9.58439	9.59608	9.42216	11.2892	8.7758	11.0589	10.0694	9.52589	9.02259			0.0479527	0.991896	-0.0146797		0.590229	0.789008	-0.0956431		0.338597	0.949795	0.0809633
483	sp|Q5TGY3|AHDC1_HUMAN	Q5TGY3	AHDC1	AHDC1(#1540)	Transcription factor Gibbin OS=Homo sapiens OX=9606 GN=AHDC1 PE=1 SV=1	1540	AAAGYGCPLLSDL	5000	U	R.GPAAAAAGYGC#PLLSDLTLSPVPR.D	-	2	8.36959	9.77618	8.80198	10.0932	9.86904	9.61174	10.2688	12.1497	10.0904	11.2856	9.68371			0.894803	0.866115	0.175796		0.853391	0.688629	0.162066		0.0473012	0.995905	0.01373
484	sp|Q09666|AHNK_HUMAN	Q09666	AHNAK	AHNAK(#108)	Neuroblast differentiation-associated protein AHNAK OS=Homo sapiens OX=9606 GN=AHNAK PE=1 SV=2	108	REVFSSCSSEVVL	5000	R	R.EVFSSC#SSEVVLSGDDEEYQR.I	-	5	9.80948	9.18192	10.1997	9.90114	10.4988	10.3838	10.3734	9.47344	10.1416	10.5799	9.45678			0.590575	0.931246	0.0590245		0.290059	0.906936	0.0411848		0.110302	0.992812	0.0178397
485	sp|Q09666|AHNK_HUMAN	Q09666	AHNAK	AHNAK(#1833)	Neuroblast differentiation-associated protein AHNAK OS=Homo sapiens OX=9606 GN=AHNAK PE=1 SV=2	1833	PDVDLECPDAKLK	5000	U	K.GPFVEAEVPDVDLEC#PDAK.L	-	4	10.8562	9.42936	10.0602	10.2177	9.52368	9.34111	10.3785	9.37554	10.4135	10.0686	10.3357			0.604707	0.926787	-0.0704116		0.172308	0.952162	0.0202792		1.0976	0.946617	-0.0906908
486	sp|Q09666|AHNK_HUMAN	Q09666	AHNAK	AHNAK(#1900)	Neuroblast differentiation-associated protein AHNAK OS=Homo sapiens OX=9606 GN=AHNAK PE=1 SV=2	1900	PDVELECPDAKLK	5000	U	K.LEGDLTGPSVGVEVPDVELEC#PDAK.L	-	8	9.63137	9.65284	9.93459	10.245	9.94372	9.04702	11.0994	9.78947	9.84515	10.4115	10.4			0.0630694	0.993916	0.0117152		0.685867	0.879775	0.0506722		0.230507	0.974685	-0.0389569
487	sp|Q09666|AHNK_HUMAN	Q09666	AHNAK	AHNAK(#2162)	Neuroblast differentiation-associated protein AHNAK OS=Homo sapiens OX=9606 GN=AHNAK PE=1 SV=2	2162	PDVELECPDAKLK	5000	U	K.LEGDLTGPSVDVEVPDVELEC#PDAK.L	-	5	9.73275	9.22441	10.7689	10.9434	8.80201	9.50369	10.6033	9.53244	10.5388	10.5369	9.81343			0.449024	0.914875	-0.0808726		0.11245	0.951176	0.0209843		0.741871	0.946169	-0.101857
488	sp|Q09666|AHNK_HUMAN	Q09666	AHNAK	AHNAK(#2806)	Neuroblast differentiation-associated protein AHNAK OS=Homo sapiens OX=9606 GN=AHNAK PE=1 SV=2	2806	PKVDVECPDVNIE	5000	U	K.VDVEC#PDVNIEGPEGK.W	-	2	10.5409	10.8725	11.0462	10.2993	9.83711	9.7836	9.30423	11.5834	9.46496	9.37091	7.89692			0.490192	0.914921	-0.0825024		1.10256	0.653339	-0.266929		0.790703	0.908137	0.184427
489	sp|Q09666|AHNK_HUMAN	Q09666	AHNAK	AHNAK(#5502)	Neuroblast differentiation-associated protein AHNAK OS=Homo sapiens OX=9606 GN=AHNAK PE=1 SV=2	5502	GIKSSGCDVNLPG	5000	U	K.SSGC#DVN@LPGVNVK.L	-	3	9.57783	9.69006	10.2875	9.76383	10.2952	9.84275	10.2505	10.5106	9.52811	9.82138	10.4323			0.962084	0.93258	0.0569717		0.10992	0.967765	0.0137477		0.409044	0.975745	0.043224
490	sp|Q8IVF2|AHNK2_HUMAN	Q8IVF2	AHNAK2	AHNAK2(#225)	Protein AHNAK2 OS=Homo sapiens OX=9606 GN=AHNAK2 PE=1 SV=2	225	TDVADGCRETPTK	5000	R	K.EKEDTDVADGC#R.E	-	1	10.8978	8.21675	9.61412	9.75624	9.55069	10.3795	10.5731	10.7138	9.50515	9.76667	11.0262			0.501395	0.904711	0.104747		0.285905	0.835147	0.0741454		0.1482	0.983776	0.0306016
491	sp|P35869|AHR_HUMAN	P35869	AHR	AHR(#101)	Aryl hydrocarbon receptor OS=Homo sapiens OX=9606 GN=AHR PE=1 SV=2	101	NGGQDNCRAANFR	5000	R	R.N@GGQDNC#R.A	-	1	10.6266	10.3071	11.141	7.0508	8.94242	10.5143	11.3446	9.59079	10.9357	8.16558	11.381			0.137018	0.936712	0.0624357		0.105595	0.874558	0.0620003		0.000824822	1	0.000435411
492	sp|P35869|AHR_HUMAN	P35869	AHR	AHR(#183)	Aryl hydrocarbon receptor OS=Homo sapiens OX=9606 GN=AHR PE=1 SV=2	183	ALNPSQCTESGQG	9.76388	R	R.QLHWALNPSQC#TESGQGIEEATGLPQTVVCYNPDQIPPENSPLMER.C	-	1	9.9273	8.74408	9.38301	11.1946	12.3153	8.71438	10.5335	10.0223	9.85267	11.3973	7.91571			0.248924	0.927044	0.0783339		0.045848	0.951339	-0.0233364		0.212812	0.947589	0.10167
493	sp|P35869|AHR_HUMAN	P35869	AHR	AHR(#639)	Aryl hydrocarbon receptor OS=Homo sapiens OX=9606 GN=AHR PE=1 SV=2	639	EPQQQLCQKMKHM	5000	R	K.QVVVEPQQQLC#QK.M	-	1	10.1185	11.2413	11.0458	7.88371	9.5347	9.70449	12.1818	10.3825	9.49409	9.62054	8.79268			0.161051	0.936353	0.0601535		0.334252	0.788166	-0.102005		0.849987	0.925755	0.162159
494	sp|O95433|AHSA1_HUMAN	O95433	AHSA1	AHSA1(#301)	Activator of 90 kDa heat shock protein ATPase homolog 1 OS=Homo sapiens OX=9606 GN=AHSA1 PE=1 SV=1	301	NGETELCMEGRGI	5000	R	K.N@GETELC#M*EGR.G	-	14	9.51465	9.90527	9.5105	9.86829	9.55862	10.5691	10.3395	9.58598	10.676	10.5779	9.89434			0.48002	0.951646	0.044731		1.06117	0.782788	0.0976252		0.460478	0.967835	-0.0528942
495	sp|P12763|FETUA_BOVIN_contaminant	P12763	AHSG	AHSG(#114)	Alpha-2-HS-glycoprotein OS=Bos taurus OX=9913 GN=AHSG PE=1 SV=2	114	HAVEGDCDIHVLK	5000	U	R.QQTQHAVEGDC#DIHVLK.Q	-	1	9.11022	9.16933	11.8229	9.44711	12.7749	9.27726	10.1116	11.1322	7.94224	8.60387	10.6085			0.429847	0.902649	0.128961		0.350228	0.748212	-0.129698		0.755225	0.895065	0.258659
496	sp|P12763|FETUA_BOVIN_contaminant	P12763	AHSG	AHSG(#132)	Alpha-2-HS-glycoprotein OS=Bos taurus OX=9913 GN=AHSG PE=1 SV=2	132	SVLFTKCDSSPDS	5000	R	K.C#DSSPDSAEDVR.K	-	2	9.0467	8.61608	9.88082	9.09566	12.4231	11.4484	9.51165	9.86134	9.82939	10.9539	9.33306			1.11421	0.859842	0.232318		0.727409	0.738702	0.130715		0.385944	0.949655	0.101603
497	sp|Q9BQI0|AIF1L_HUMAN	Q9BQI0	AIF1L	AIF1L(#35)	Allograft inflammatory factor 1-like OS=Homo sapiens OX=9606 GN=AIF1L PE=1 SV=1	35	INREFLCDQKYSD	5000	R	R.EFLC#DQK.Y	-	2	10.5824	10.4734	10.9398	9.736	10.5187	9.43464	9.54912	10.0283	9.63079	9.57554	9.53137			0.764322	0.915471	-0.0782173		1.39547	0.745872	-0.121876		0.506359	0.974554	0.0436583
498	sp|O95831|AIFM1_HUMAN	O95831	AIFM1	AIFM1(#256)	Apoptosis-inducing factor 1, mitochondrial OS=Homo sapiens OX=9606 GN=AIFM1 PE=1 SV=1	256	QITYEKCLIATGG	5000	R	K.C#LIATGGTPR.S	-	1	9.84419	10.5056	10.0468	9.87464	9.28503	10.3601	9.51566	8.76461	9.8426	11.2042	10.7565			0.749761	0.911414	-0.0887196		0.4978	0.839127	0.0728603		1.05864	0.923985	-0.16158
499	sp|O95831|AIFM1_HUMAN	O95831	AIFM1	AIFM1(#317)	Apoptosis-inducing factor 1, mitochondrial OS=Homo sapiens OX=9606 GN=AIFM1 PE=1 SV=1	317	LGSELACALGRKA	5000	R	K.SITIIGGGFLGSELAC#ALGR.K	-	1	8.98581	9.4586	10.4771	7.07804	9.44449	10.5488	13.8634	11.8092	8.78885	11.0812	8.46446			1.05601	0.719538	0.342937		0.164229	0.848558	0.0735998		0.754039	0.874541	0.269337
500	sp|Q9NVV5|AIG1_HUMAN	Q9NVV5	AIG1	AIG1(#6)	Androgen-induced gene 1 protein OS=Homo sapiens OX=9606 GN=AIG1 PE=1 SV=3	6	xMALVPCQVLRMA	5000	R	-.MALVPC#QVLR.M	-	2	10.1349	9.49894	9.86526	9.51363	10.0736	11.2398	9.85309	9.87403	9.97599	9.85717	10.1136			0.651159	0.926588	0.0714713		0.616391	0.919191	0.0339383		0.325696	0.975282	0.037533
501	sp|Q12904|AIMP1_HUMAN	Q12904	AIMP1	AIMP1(#229)	Aminoacyl tRNA synthase complex-interacting multifunctional protein 1 OS=Homo sapiens OX=9606 GN=AIMP1 PE=1 SV=2	229	SQAMVMCASSPEK	5000	R	R.GVLSQAMVMC#ASSPEK.I	-	1	9.64162	10.2895	11.012	9.23212	9.8874	9.71101	10.6467	10.0879	9.06609	10.0888	10.3368			0.0440186	0.995795	0.00801223		0.139734	0.932074	-0.0300507		0.222791	0.976427	0.038063
502	sp|Q13155|AIMP2_HUMAN	Q13155	AIMP2	AIMP2(#23)	Aminoacyl tRNA synthase complex-interacting multifunctional protein 2 OS=Homo sapiens OX=9606 GN=AIMP2 PE=1 SV=2	23	RVELPTCMYRLPN	5000	R	R.VELPTC#M*YR.L	-	3	10.6248	11.0554	9.66014	9.92001	9.29817	10.3015	9.63445	9.55776	9.34937	10.2717	10.3267			0.785654	0.911441	-0.0879541		0.297797	0.889121	-0.0466811		0.295819	0.975482	-0.041273
503	sp|Q13155|AIMP2_HUMAN	Q13155	AIMP2	AIMP2(#143)	Aminoacyl tRNA synthase complex-interacting multifunctional protein 2 OS=Homo sapiens OX=9606 GN=AIMP2 PE=1 SV=2	143	VLHRLLCEHFRVL	5000	R	R.LLC#EHFR.V	-	2	9.88988	10.2417	10.6537	9.62289	9.98776	10.1685	9.40406	10.4214	10.0839	9.78899	9.73719			0.127989	0.988846	-0.0152808		0.391056	0.923878	-0.0326367		0.189109	0.992699	0.017356
504	sp|Q13155|AIMP2_HUMAN	Q13155	AIMP2	AIMP2(#168)	Aminoacyl tRNA synthase complex-interacting multifunctional protein 2 OS=Homo sapiens OX=9606 GN=AIMP2 PE=1 SV=2	168	PENLLKCFGEQNK	5000	R	K.C#FGEQNKK.Q	-	2	10.3357	13.16	8.49477	11.1374	8.68063	10.5367	11.3592	7.78773	9.00869	9.50552	9.99366			0.407631	0.893995	-0.167355		0.52058	0.695256	-0.165859		0.00367525	0.999608	-0.00149554
505	sp|Q13155|AIMP2_HUMAN	Q13155	AIMP2	AIMP2(#205)	Aminoacyl tRNA synthase complex-interacting multifunctional protein 2 OS=Homo sapiens OX=9606 GN=AIMP2 PE=1 SV=2	205	FSIQTMCPIEGEG	5000	R	K.FSIQTMC#PIEGEGNIAR.F	-	1	9.90209	11.5567	8.82737	10.6707	9.2168	11.3032	9.10739	10.6215	9.87898	10.2796	8.63565			0.0773414	0.981263	-0.0242694		0.338229	0.801273	-0.0901972		0.244448	0.961034	0.0659277
506	sp|Q13155|AIMP2_HUMAN	Q13155	AIMP2	AIMP2(#291)	Aminoacyl tRNA synthase complex-interacting multifunctional protein 2 OS=Homo sapiens OX=9606 GN=AIMP2 PE=1 SV=2	291	LQQIGGCSVTVPA	5000	R	K.SPWLAGNELTVADVVLWSVLQQIGGC#SVTVPANVQR.W	-	3	12.4611	8.93067	7.76867	10.2292	10.0525	10.173	11.4755	10.1332	10.2239	9.21086	9.34158			0.279169	0.912131	0.106808		0.0382069	0.962865	-0.0173123		0.92052	0.93249	0.12412
507	sp|Q13155|AIMP2_HUMAN	Q13155	AIMP2	AIMP2(#306)	Aminoacyl tRNA synthase complex-interacting multifunctional protein 2 OS=Homo sapiens OX=9606 GN=AIMP2 PE=1 SV=2	306	QRWMRSCENLAPF	5000	R	R.SC#ENLAPFNTALK.L	-	3	8.84213	11.1642	9.14785	11.7953	9.26271	10.5291	10.4963	9.78766	8.85239	9.40379	10.7186			0.0686649	0.984512	-0.0220629		0.23585	0.831334	-0.0775732		0.229542	0.968955	0.0555103
508	sp|O00170|AIP_HUMAN	O00170	AIP	AIP(#90)	AH receptor-interacting protein OS=Homo sapiens OX=9606 GN=AIP PE=1 SV=3	90	EIAQFLCDIKHVV	5000	R	R.EGEIAQFLC#DIK.H	-	1	12.3447	10.2045	9.68371	10.4406	9.63128	10.0442	9.45117	8.85421	9.44124	9.10132	10.803			0.924336	0.898492	-0.163442		0.518668	0.748925	-0.123024		0.17796	0.974604	-0.0404184
509	sp|O00170|AIP_HUMAN	O00170	AIP	AIP(#208)	AH receptor-interacting protein OS=Homo sapiens OX=9606 GN=AIP PE=1 SV=3	208	YYDAIACLKNLQM	5000	R	K.YYDAIAC#LK.N	-	2	9.64495	9.83261	10.3012	10.0237	10.0712	11.0549	8.86072	10.2084	9.77045	9.82321	10.4087			0.049868	0.995362	0.0101139		0.0694392	0.982759	0.00708709		0.0138761	0.999301	0.00302677
510	sp|O00170|AIP_HUMAN	O00170	AIP	AIP(#121;122)	AH receptor-interacting protein OS=Homo sapiens OX=9606 GN=AIP PE=1 SV=3	121;122	LEGQRHCCGVAQM;EGQRHCCGVAQMR	5000;5000	R;R	R.HC#C#GVAQMR.E	+	2	9.82671	9.17367	10.3173	10.0582	9.55103	9.74524	9.85123	10.5147	11.1791	9.83829	9.94453			0.0832282	0.99411	0.0108742		0.40293	0.849679	0.0671416		0.339808	0.967822	-0.0562674
511	sp|Q96IF1|AJUBA_HUMAN	Q96IF1	AJUBA	AJUBA(#270)	LIM domain-containing protein ajuba OS=Homo sapiens OX=9606 GN=AJUBA PE=1 SV=1	270	VTGYGDCAVGARY	5000	R	R.HSVTGYGDC#AVGAR.Y	-	1	10.0591	10.3561	11.0331	10.3374	9.68984	9.3263	9.94194	11.4712	9.18997	8.91196	9.68316			0.292838	0.94413	-0.0512843		1.79361	0.676174	-0.173671		0.778622	0.936447	0.122387
512	sp|P54819|KAD2_HUMAN	P54819	AK2	AK2(#40)	Adenylate kinase 2, mitochondrial OS=Homo sapiens OX=9606 GN=AK2 PE=1 SV=2	40	RLAENFCVCHLAT	5000	R	R.LAENFC#VC#HLATGDMLR.A	-	1	9.51629	7.78334	12.3352	10.537	9.03573	8.77452	9.2833	8.7126	8.63067	8.94907	16.4422			0.43027	0.897343	-0.146549		0.139277	0.777498	0.128623		0.339097	0.911502	-0.275172
513	sp|P54819|KAD2_HUMAN	P54819	AK2	AK2(#42)	Adenylate kinase 2, mitochondrial OS=Homo sapiens OX=9606 GN=AK2 PE=1 SV=2	42	AENFCVCHLATGD	5000	R	R.LAENFC#VC#HLATGDMLR.A	-	1	9.68622	10.6646	9.46253	9.34519	9.65793	10.5487	10.1146	9.7549	9.41394	10.441	10.9104			0.272061	0.967526	0.0345148		0.35861	0.853463	0.0662507		0.167464	0.982941	-0.0317358
514	sp|P54819|KAD2_HUMAN	P54819	AK2	AK2(#92)	Adenylate kinase 2, mitochondrial OS=Homo sapiens OX=9606 GN=AK2 PE=1 SV=2	92	NLETPLCKNGFLL	5000	R	K.NLETPLC#K.N	-	1	11.3418	10.2379	8.51704	9.97226	10.2277	10.583	10.82	9.45789	10.7271	8.6264	9.48892			0.166466	0.956854	0.0418801		0.176761	0.874468	-0.057531		0.400012	0.947125	0.0994112
515	sp|P54819|KAD2_HUMAN	P54819	AK2	AK2(#40;42)	Adenylate kinase 2, mitochondrial OS=Homo sapiens OX=9606 GN=AK2 PE=1 SV=2	40;42	RLAENFCVCHLAT;AENFCVCHLATGD	5000;5000	R;R	R.LAENFC#VC#HLATGDMLR.A	+	2	9.93193	10.4205	10.1087	9.53944	10.4872	10.5695	8.94662	10.2756	10.8321	9.50702	9.38131			0.0411094	0.996318	0.00750831		0.0757599	0.964703	-0.0158724		0.0967993	0.987994	0.0233807
516	sp|Q9Y3D8|KAD6_HUMAN	Q9Y3D8	AK6	AK6(#81)	Adenylate kinase isoenzyme 6 OS=Homo sapiens OX=9606 GN=AK6 PE=1 SV=1	81	IVDYHGCDFFPER	5000	R	R.EGGVIVDYHGC#DFFPER.W	-	2	10.3244	8.776	11.6135	11.217	9.54163	9.23617	10.2677	9.69508	9.69184	10.5779	9.05894			0.482267	0.9046	-0.107017		0.366793	0.792886	-0.0953582		0.0545079	0.996174	-0.0116584
517	sp|Q92667|AKAP1_HUMAN	Q92667	AKAP1	AKAP1(#64)	A-kinase anchor protein 1, mitochondrial OS=Homo sapiens OX=9606 GN=AKAP1 PE=1 SV=1	64	LPVEDVCPKVVST	5000	R	K.EPLPVEDVC#PK.V	-	6	10.3621	9.83231	10.4664	10.1095	9.80326	9.5255	10.0382	9.89044	9.84263	9.92177	10.2078			1.09252	0.936138	-0.0543968		0.50041	0.93189	-0.0286139		0.513643	0.985513	-0.0257829
518	sp|Q92667|AKAP1_HUMAN	Q92667	AKAP1	AKAP1(#102)	A-kinase anchor protein 1, mitochondrial OS=Homo sapiens OX=9606 GN=AKAP1 PE=1 SV=1	102	LQTHPPCRRSESS	5000	R	K.LPAEPPALLQTHPPC#R.R	-	2	9.94751	10.6796	9.65933	10.0534	10.05	10.0011	9.27258	9.80706	10.7999	9.77487	9.95467			0.491667	0.95163	-0.0436653		0.0829238	0.969559	0.0126315		0.460405	0.965372	-0.0562968
519	sp|Q92667|AKAP1_HUMAN	Q92667	AKAP1	AKAP1(#147)	A-kinase anchor protein 1, mitochondrial OS=Homo sapiens OX=9606 GN=AKAP1 PE=1 SV=1	147	KSIPLECPLSSPK	5000	R	K.SIPLEC#PLSSPK.G	-	3	10.2218	9.78914	10.4832	9.97682	9.44298	9.95831	10.3183	9.94782	9.96841	9.72491	10.1683			0.372053	0.973142	-0.0291738		0.347834	0.944552	-0.0233182		0.063911	0.996399	-0.00585558
520	sp|Q92667|AKAP1_HUMAN	Q92667	AKAP1	AKAP1(#376)	A-kinase anchor protein 1, mitochondrial OS=Homo sapiens OX=9606 GN=AKAP1 PE=1 SV=1	376	KVAGRVCQASQLQ	5000	R	R.VC#QASQLQGQK.E	-	8	10.1182	10.0368	10.1441	10.1646	9.79473	10.2426	10.2536	10.3468	9.56303	9.48116	9.85436			0.115694	0.997123	0.0058841		1.33832	0.8402	-0.0707744		1.57087	0.945822	0.0766585
521	sp|Q92667|AKAP1_HUMAN	Q92667	AKAP1	AKAP1(#389)	A-kinase anchor protein 1, mitochondrial OS=Homo sapiens OX=9606 GN=AKAP1 PE=1 SV=1	389	GQKEESCVPVHQK	5000	R	R.VC#QASQLQGQKEESC#VPVHQK.T	-	5	10.4339	10.0096	10.8593	9.98715	9.87626	9.68061	9.66264	10.0647	9.93064	9.86453	9.63058			1.07791	0.925562	-0.071185		1.09862	0.828091	-0.072944		0.0310573	1	0.00175905
522	sp|Q92667|AKAP1_HUMAN	Q92667	AKAP1	AKAP1(#438)	A-kinase anchor protein 1, mitochondrial OS=Homo sapiens OX=9606 GN=AKAP1 PE=1 SV=1	438	PKTYVSCLKSLLS	5000	R	K.TYVSC#LK.S	-	3	10.7387	10.2952	10.361	9.94961	9.78984	9.43582	10.1205	10.0898	9.80438	9.23191	10.1832			1.08954	0.926396	-0.0682295		0.802073	0.805474	-0.0863721		0.139316	0.992881	0.0181426
523	sp|Q92667|AKAP1_HUMAN	Q92667	AKAP1	AKAP1(#464)	A-kinase anchor protein 1, mitochondrial OS=Homo sapiens OX=9606 GN=AKAP1 PE=1 SV=1	464	HISLASCLALTTP	5000	R	K.DSKPNISAHHISLASC#LALTTPSEELPDR.A	-	3	10.2776	9.80579	10.3989	9.94783	10.8227	9.32374	9.49555	10.8009	9.12583	10.2245	9.77675			0.014174	0.999801	-0.00264312		0.464445	0.868169	-0.0591935		0.31351	0.965418	0.0565504
524	sp|Q92667|AKAP1_HUMAN	Q92667	AKAP1	AKAP1(#584)	A-kinase anchor protein 1, mitochondrial OS=Homo sapiens OX=9606 GN=AKAP1 PE=1 SV=1	584	MDSVDSCCSLKKT	5000	R	R.N@SMDSVDSC#C#SLKK.T	-	3	10.2372	10.7595	9.42849	9.95546	9.53228	10.0937	10.5689	9.38247	10.254	9.96023	9.82785			0.205271	0.974176	-0.0289686		0.0829797	0.975505	-0.0102269		0.162912	0.991259	-0.0187417
525	sp|Q92667|AKAP1_HUMAN	Q92667	AKAP1	AKAP1(#376;389)	A-kinase anchor protein 1, mitochondrial OS=Homo sapiens OX=9606 GN=AKAP1 PE=1 SV=1	376;389	KVAGRVCQASQLQ;GQKEESCVPVHQK	5000;5000	R;R	R.VC#QASQLQGQKEESC#VPVHQK.T	+	2	10.4098	8.68135	10.1154	9.87642	11.1009	9.9494	8.98213	10.4329	9.85516	9.94555	10.651			0.228906	0.947099	0.0492645		0.35937	0.86882	0.0575482		0.0384972	0.995513	-0.00828371
526	sp|Q92667|AKAP1_HUMAN	Q92667	AKAP1	AKAP1(#584;585)	A-kinase anchor protein 1, mitochondrial OS=Homo sapiens OX=9606 GN=AKAP1 PE=1 SV=1	584;585	MDSVDSCCSLKKT;DSVDSCCSLKKTE	5000;5000	R;R	R.N@SMDSVDSC#C#SLKK.T	+	4	9.56624	8.76668	9.704	10.3038	10.6982	9.88953	10.7469	9.70357	9.72445	10.0784	10.8183			0.794898	0.903021	0.0989726		0.648475	0.792617	0.0916575		0.0424168	0.996212	0.00731519
527	sp|O43572|AKA10_HUMAN	O43572	AKAP10	AKAP10(#110)	A-kinase anchor protein 10, mitochondrial OS=Homo sapiens OX=9606 GN=AKAP10 PE=1 SV=2	110	GDLGRSCLDYQTQ	5000	R	R.SC#LDYQTQETK.S	-	5	9.91153	8.58714	10.098	10.1791	10.1935	9.98883	10.5469	10.3355	9.7682	9.99845	10.3928			0.627063	0.915654	0.0858401		0.366317	0.874639	0.0553974		0.412897	0.981689	0.0304427
528	sp|O43572|AKA10_HUMAN	O43572	AKAP10	AKAP10(#242)	A-kinase anchor protein 10, mitochondrial OS=Homo sapiens OX=9606 GN=AKAP10 PE=1 SV=2	242	LLLSQECDSAHSL	5000	R	R.TNSTQNHLLLSQEC#DSAHSLR.L	-	3	9.83292	10.3078	9.73286	9.93925	9.2343	9.78842	11.1062	9.87593	10.3305	10.5689	9.28297			0.0226293	0.999357	0.00399881		0.0756443	0.969128	0.0135662		0.040957	0.996361	-0.00956741
529	sp|O43572|AKA10_HUMAN	O43572	AKAP10	AKAP10(#466)	A-kinase anchor protein 10, mitochondrial OS=Homo sapiens OX=9606 GN=AKAP10 PE=1 SV=2	466	EIESNICREGGPL	5000	R	R.LEIESNIC#R.E	-	3	10.2168	10.2856	10.4342	9.375	10.3139	9.98546	9.63431	10.1842	10.0902	9.987	9.49333			0.0524567	0.997279	-0.0061714		0.290938	0.926222	-0.0312533		0.294708	0.985195	0.0250819
530	sp|Q9UKA4|AKA11_HUMAN	Q9UKA4	AKAP11	AKAP11(#395)	A-kinase anchor protein 11 OS=Homo sapiens OX=9606 GN=AKAP11 PE=1 SV=1	395	HKHGKSCMNPQKF	5000	U	K.SC#M*NPQK.F	-	1	11.0417	10.4812	9.39387	10.5249	10.5708	8.78197	10.3507	8.87454	9.51264	9.66166	10.806			0.56689	0.904915	-0.106048		0.276262	0.879937	-0.0518924		0.236434	0.968721	-0.0541553
531	sp|Q9UKA4|AKA11_HUMAN	Q9UKA4	AKAP11	AKAP11(#428)	A-kinase anchor protein 11 OS=Homo sapiens OX=9606 GN=AKAP11 PE=1 SV=1	428	SPYGNLCDAPDSP	5000	U	R.KPESPYGNLC#DAPDSPRPVK.A	-	3	9.60308	10.8488	10.7475	9.33135	10.6475	10.1551	9.43989	9.67693	10.1911	9.09998	10.2589			0.110434	0.986058	-0.0202722		0.196029	0.909309	-0.0397774		0.102681	0.99108	0.0195052
532	sp|Q9UKA4|AKA11_HUMAN	Q9UKA4	AKAP11	AKAP11(#461)	A-kinase anchor protein 11 OS=Homo sapiens OX=9606 GN=AKAP11 PE=1 SV=1	461	FSPLGGCTPAECF	153.008	U	R.SSAFSPLGGC#TPAECFCQTDIGGDR.I	-	2	10.106	8.96814	10.1057	9.26264	10.1438	10.8428	10.4356	9.01288	10.6936	10.6088	9.82016			0.438776	0.927712	0.0715383		0.927042	0.753672	0.111254		0.226424	0.974168	-0.0397154
533	sp|Q9UKA4|AKA11_HUMAN	Q9UKA4	AKAP11	AKAP11(#837)	A-kinase anchor protein 11 OS=Homo sapiens OX=9606 GN=AKAP11 PE=1 SV=1	837	ACLRNICLPSEHN	5000	U	R.NIC#LPSEHNPGNQNDFKPTNDDIEMQSSSK.L	-	4	10.4733	9.441	8.26185	9.24647	9.85635	10.4223	11.5881	10.5164	9.92294	9.52101	10.7503			1.08504	0.865623	0.18221		0.572848	0.760117	0.108655		0.457324	0.955047	0.0735545
534	sp|Q9UKA4|AKA11_HUMAN	Q9UKA4	AKAP11	AKAP11(#921)	A-kinase anchor protein 11 OS=Homo sapiens OX=9606 GN=AKAP11 PE=1 SV=1	921	TPPFSHCDQAVLQ	5000	U	K.TPPFSHC#DQAVLQC#SEASSNK.D	-	6	10.1791	10.0674	10.0508	10.2341	9.57228	10.6747	10.3387	9.62277	10.0645	9.63751	9.55819			0.118857	0.992689	-0.0130686		0.885652	0.874734	-0.055391		0.403236	0.975884	0.0423224
535	sp|Q9UKA4|AKA11_HUMAN	Q9UKA4	AKAP11	AKAP11(#998)	A-kinase anchor protein 11 OS=Homo sapiens OX=9606 GN=AKAP11 PE=1 SV=1	998	QNQLTHCSLSAAK	5000	U	K.FPDSQNQLTHC#SLSAAK.D	-	2	10.2672	9.70432	10.5993	10.9127	10.1804	9.44502	10.0057	10.4152	9.52137	8.94017	10.0085			0.485372	0.94306	-0.0504437		1.02039	0.737984	-0.12823		0.611476	0.95068	0.0777865
536	sp|Q9UKA4|AKA11_HUMAN	Q9UKA4	AKAP11	AKAP11(#1010)	A-kinase anchor protein 11 OS=Homo sapiens OX=9606 GN=AKAP11 PE=1 SV=1	1010	KDCVPECKVSMVH	118.965	U	K.DCVPEC#K.V	-	1	10.7559	9.55888	10.0404	9.87742	9.64945	9.03297	10.646	9.56007	10.3862	9.91434	10.5784			0.352534	0.943768	-0.0502151		0.313023	0.9199	0.0341132		0.694609	0.945799	-0.0843283
537	sp|Q9UKA4|AKA11_HUMAN	Q9UKA4	AKAP11	AKAP11(#1026)	A-kinase anchor protein 11 OS=Homo sapiens OX=9606 GN=AKAP11 PE=1 SV=1	1026	LETLPSCPAVTGQ	5000	U	K.VSMVHGSSLETLPSC#PAVTGQK.S	-	3	10.6223	9.93006	10.6799	10.2331	9.75422	9.77542	10.6531	9.10485	9.52119	9.78588	9.93989			0.707348	0.914876	-0.0794519		1.45725	0.79376	-0.0881837		0.0606442	0.995645	0.00873179
538	sp|Q9UKA4|AKA11_HUMAN	Q9UKA4	AKAP11	AKAP11(#1232)	A-kinase anchor protein 11 OS=Homo sapiens OX=9606 GN=AKAP11 PE=1 SV=1	1232	PKVKNPCLNVQSQ	5000	U	K.NPC#LNVQSQR.S	-	1	9.3518	9.07115	8.21585	9.56333	11.7229	10.6947	11.3166	10.7374	9.10793	11.1164	9.10181			2.48961	0.760308	0.298146		0.406207	0.776693	0.107021		0.75514	0.907397	0.191125
539	sp|Q9UKA4|AKA11_HUMAN	Q9UKA4	AKAP11	AKAP11(#1257)	A-kinase anchor protein 11 OS=Homo sapiens OX=9606 GN=AKAP11 PE=1 SV=1	1257	ENLKTLCNFAGDL	5000	U	K.TLC#NFAGDLAAEVITEAEK.I	-	2	9.71846	8.8276	10.9441	9.29827	10.1567	9.28643	9.67825	10.2303	11.4403	9.74068	10.679			0.121013	0.980426	0.0243016		0.65537	0.737247	0.132647		0.611671	0.948966	-0.108345
540	sp|Q9UKA4|AKA11_HUMAN	Q9UKA4	AKAP11	AKAP11(#1290)	A-kinase anchor protein 11 OS=Homo sapiens OX=9606 GN=AKAP11 PE=1 SV=1	1290	KQKKNSCYADGDE	5000	U	K.N@SC#YADGDEDYKVEEK.L	-	5	10.3594	9.77287	9.18944	9.13955	9.91762	10.014	10.869	10.0476	10.1366	10.3024	10.2514			0.824077	0.911971	0.0877765		0.920878	0.793559	0.0912843		0.037464	0.999177	-0.00350784
541	sp|Q9UKA4|AKA11_HUMAN	Q9UKA4	AKAP11	AKAP11(#1327)	A-kinase anchor protein 11 OS=Homo sapiens OX=9606 GN=AKAP11 PE=1 SV=1	1327	SLPPSSCMSGLMY	5000	U	R.EVDPFILSLPPSSC#MSGLMYK.Y	-	1	11.6925	8.33654	9.41509	8.1984	10.2908	10.2522	8.43152	10.7963	11.9441	10.4797	10.1627			0.250622	0.915839	0.0880331		0.747822	0.649668	0.218337		0.558606	0.933562	-0.130304
542	sp|Q9UKA4|AKA11_HUMAN	Q9UKA4	AKAP11	AKAP11(#1435)	A-kinase anchor protein 11 OS=Homo sapiens OX=9606 GN=AKAP11 PE=1 SV=1	1435	RNEGYFCKNQTCE	5000	U	K.RNEGYFC#K.N	-	3	10.0211	9.01855	9.64242	9.62297	9.78216	10.2092	10.4529	10.8894	9.92613	10.4768	9.95841			1.29048	0.903252	0.10972		0.985641	0.813749	0.0803193		0.296237	0.982316	0.0294003
543	sp|Q9UKA4|AKA11_HUMAN	Q9UKA4	AKAP11	AKAP11(#1488)	A-kinase anchor protein 11 OS=Homo sapiens OX=9606 GN=AKAP11 PE=1 SV=1	1488	KSLTDSCLFEKSG	5000	U	K.SLTDSC#LFEK.S	-	4	10.2336	9.30662	10.2933	10.364	9.82571	9.51014	10.3686	10.5536	9.77969	9.8718	9.89278			0.0154083	0.999899	0.00229825		0.296929	0.93748	-0.0278383		0.346398	0.982587	0.0301365
544	sp|Q9UKA4|AKA11_HUMAN	Q9UKA4	AKAP11	AKAP11(#1501)	A-kinase anchor protein 11 OS=Homo sapiens OX=9606 GN=AKAP11 PE=1 SV=1	1501	YEEDNECHVTPEL	5000	U	K.SGYEEDNEC#HVTPELPK.S	-	5	9.69067	10.1027	11.7789	10.4279	10.5237	9.56173	8.82409	10.428	9.77052	9.15162	9.74019			0.508593	0.913637	-0.0942745		0.93299	0.733444	-0.132973		0.227007	0.974352	0.0386986
545	sp|Q9UKA4|AKA11_HUMAN	Q9UKA4	AKAP11	AKAP11(#1532)	A-kinase anchor protein 11 OS=Homo sapiens OX=9606 GN=AKAP11 PE=1 SV=1	1532	SLNGYGCGDNVVQ	5000	U	R.FYHSTGSLNGYGC#GDN@VVQAVEQYAK.K	-	2	9.1856	10.472	10.2896	9.4595	10.5206	10.4305	9.57249	11.3678	9.71854	9.38011	9.60325			0.606428	0.911191	0.0877336		0.340441	0.907857	-0.0402254		1.08734	0.934042	0.127959
546	sp|Q9UKA4|AKA11_HUMAN	Q9UKA4	AKAP11	AKAP11(#1820)	A-kinase anchor protein 11 OS=Homo sapiens OX=9606 GN=AKAP11 PE=1 SV=1	1820	NIDMEPCTVDPQL	5000	U	K.TLLITNIDMEPC#TVDPQLR.I	-	2	9.87993	10.005	9.63086	9.93694	10.649	9.86193	10.472	10.0822	9.75143	9.62935	10.1013			0.978539	0.933195	0.0572792		0.0786306	0.9874	-0.00539909		0.948012	0.960584	0.0626783
547	sp|Q9UKA4|AKA11_HUMAN	Q9UKA4	AKAP11	AKAP11(#921;928)	A-kinase anchor protein 11 OS=Homo sapiens OX=9606 GN=AKAP11 PE=1 SV=1	921;928	TPPFSHCDQAVLQ;DQAVLQCSEASSN	5000;5000	U;U	K.TPPFSHC#DQAVLQC#SEASSNK.D	+	2	9.83892	9.55459	9.95579	9.7596	11.2246	10.0023	8.69716	10.8772	9.66028	10.1103	10.3193			0.253422	0.941886	0.0543937		0.484798	0.916356	0.0364341		0.0719836	0.992868	0.0179595
548	sp|Q02952|AKA12_HUMAN	Q02952	AKAP12	AKAP12(#265)	A-kinase anchor protein 12 OS=Homo sapiens OX=9606 GN=AKAP12 PE=1 SV=4	265	GQAVEECKEEGEE	5000	R	R.EQSHAEISPPAESGQAVEEC#KEEGEEK.Q	-	5	9.89629	9.79213	9.86509	9.4073	10.3659	10.1099	9.50289	9.8213	10.736	10.3375	10.1657			0.413739	0.971552	0.0302816		1.53157	0.778874	0.0962904		0.907515	0.960856	-0.0660088
549	sp|Q02952|AKA12_HUMAN	Q02952	AKAP12	AKAP12(#470)	A-kinase anchor protein 12 OS=Homo sapiens OX=9606 GN=AKAP12 PE=1 SV=4	470	VKLKETCVSGEDP	5000	R	K.ETC#VSGEDPTQGADLSPDEK.V	-	8	10.0417	9.87371	10.8709	10.0846	9.59266	9.62164	10.0666	9.60454	10.2329	9.63291	10.3778			0.986116	0.925716	-0.0711418		0.161013	0.953269	-0.0191545		0.595663	0.969534	-0.0519873
550	sp|Q02952|AKA12_HUMAN	Q02952	AKAP12	AKAP12(#578)	A-kinase anchor protein 12 OS=Homo sapiens OX=9606 GN=AKAP12 PE=1 SV=4	578	EPEEITCLEKGLA	5000	R	K.GESSASSPEEPEEITC#LEK.G	-	4	9.83783	9.31761	10.3174	10.0739	10.4026	11.4453	8.68354	9.13766	10.5691	9.96289	10.2522			0.0104627	0.999814	-0.0030501		0.633791	0.87281	0.0542712		0.237695	0.96756	-0.0573213
551	sp|Q02952|AKA12_HUMAN	Q02952	AKAP12	AKAP12(#1139)	A-kinase anchor protein 12 OS=Homo sapiens OX=9606 GN=AKAP12 PE=1 SV=4	1139	SELVTTCQAETLA	5000	R	K.APQVTESIESSELVTTC#QAETLAGVK.S	-	3	9.98651	9.29371	10.7264	10.4428	10.3532	9.8303	10.0613	9.74326	10.7447	9.28865	9.52922			0.109059	0.990368	-0.0148417		0.183456	0.913894	-0.0381482		0.119925	0.988277	0.0233065
552	sp|Q02952|AKA12_HUMAN	Q02952	AKAP12	AKAP12(#1314)	A-kinase anchor protein 12 OS=Homo sapiens OX=9606 GN=AKAP12 PE=1 SV=4	1314	GTEEAECKKDDAL	5000	R	K.GEGTEEAEC#K.K	-	8	10.6843	9.40838	10.6753	9.78815	9.96088	10.2076	10.0074	10.0271	10.172	9.45471	9.6142			0.077765	0.994865	-0.0104836		0.432844	0.872456	-0.0554079		0.533887	0.975495	0.0449243
553	sp|Q02952|AKA12_HUMAN	Q02952	AKAP12	AKAP12(#1407)	A-kinase anchor protein 12 OS=Homo sapiens OX=9606 GN=AKAP12 PE=1 SV=4	1407	GQEEAVCTKIQVQ	5000	R	K.EVSSLEGSPPPC#LGQEEAVC#TK.I	-	8	9.88226	9.87538	9.9387	9.58619	10.5039	9.9676	9.95096	10.1094	10.1349	10.1776	9.87318			1.04346	0.948947	0.0449649		0.929964	0.916032	0.0350269		0.167273	0.99533	0.009938
554	sp|Q02952|AKA12_HUMAN	Q02952	AKAP12	AKAP12(#1479)	A-kinase anchor protein 12 OS=Homo sapiens OX=9606 GN=AKAP12 PE=1 SV=4	1479	VPTGPDCQAKSTP	5000	R	K.SSEKNEDFAAHPGEDAVPTGPDC#QAK.S	-	12	10.5843	9.96544	10.0079	9.54697	9.86381	9.82732	10.0521	9.88294	10.0371	9.8928	10.3393			0.197999	0.988729	-0.0164		0.0995848	0.975539	0.00984674		0.53035	0.985112	-0.0262467
555	sp|Q02952|AKA12_HUMAN	Q02952	AKAP12	AKAP12(#1521)	A-kinase anchor protein 12 OS=Homo sapiens OX=9606 GN=AKAP12 PE=1 SV=4	1521	VDEQVACQEVKVS	5000	R	K.SDEVDEQVAC#QEVK.V	-	8	9.63631	9.74279	10.7116	10.2772	10.1083	9.53165	9.79226	10.1547	9.76552	10.0206	10.2591			0.268664	0.974702	-0.0273432		0.0874649	0.97539	-0.0100117		0.23295	0.992506	-0.0173315
556	sp|Q02952|AKA12_HUMAN	Q02952	AKAP12	AKAP12(#1399;1407)	A-kinase anchor protein 12 OS=Homo sapiens OX=9606 GN=AKAP12 PE=1 SV=4	1399;1407	EGSPPPCLGQEEA;GQEEAVCTKIQVQ	5000;5000	R;R	K.EVSSLEGSPPPC#LGQEEAVC#TK.I	+	6	10.1758	9.59155	10.3599	9.71879	10.6048	9.68369	9.9062	9.68628	10.2663	9.85079	10.1558			0.00808603	0.99992	0.000982569		0.239945	0.952529	0.0191363		0.197123	0.991571	-0.0181537
557	sp|Q12802|AKP13_HUMAN	Q12802	AKAP13	AKAP13(#242)	A-kinase anchor protein 13 OS=Homo sapiens OX=9606 GN=AKAP13 PE=1 SV=2	242	EIPYGDCSVRHHR	5000	R	K.LHQLLTEENAGEPDSWSSLSYEIPYGDC#SVR.H	-	2	10.6439	9.51271	11.3041	9.84409	9.89386	10.539	7.82436	9.16001	10.9296	10.4451	9.90326			0.637073	0.887847	-0.148078		0.0823175	0.961796	0.0159813		0.744762	0.926244	-0.16406
558	sp|Q12802|AKP13_HUMAN	Q12802	AKAP13	AKAP13(#400)	A-kinase anchor protein 13 OS=Homo sapiens OX=9606 GN=AKAP13 PE=1 SV=2	400	VSDQDSCLQSLPD	37.5385	R	R.KGEEVEPAPIVDSGTVSDQDSC#LQSLPDCGVK.G	-	1	9.01201	11.8436	9.86969	8.63019	10.9521	8.51447	10.2373	10.3492	9.41567	11.0005	10.1755			0.0844087	0.973238	0.0299931		0.192587	0.869542	0.0596236		0.106143	0.985339	-0.0296305
559	sp|Q12802|AKP13_HUMAN	Q12802	AKAP13	AKAP13(#407)	A-kinase anchor protein 13 OS=Homo sapiens OX=9606 GN=AKAP13 PE=1 SV=2	407	LQSLPDCGVKGTE	118.764	R	R.KGEEVEPAPIVDSGTVSDQDSCLQSLPDC#GVK.G	-	3	9.90154	8.19564	9.93478	10.3742	10.9322	9.81947	10.1943	11.0962	9.93812	9.81673	9.79677			0.733114	0.900073	0.134479		0.212379	0.9066	0.0426917		0.943219	0.94618	0.0917871
560	sp|Q12802|AKP13_HUMAN	Q12802	AKAP13	AKAP13(#418)	A-kinase anchor protein 13 OS=Homo sapiens OX=9606 GN=AKAP13 PE=1 SV=2	418	TEGLSSCGNRNEE	5000	R	K.GTEGLSSC#GNR.N	-	1	7.50593	8.50415	10.4127	10.7645	12.382	11.406	11.7744	7.831	10.6863	8.79463	9.93847			0.505269	0.861198	0.215999		0.237124	0.815844	0.0879419		0.306066	0.93794	0.128057
561	sp|Q12802|AKP13_HUMAN	Q12802	AKAP13	AKAP13(#536)	A-kinase anchor protein 13 OS=Homo sapiens OX=9606 GN=AKAP13 PE=1 SV=2	536	KISVPNCAPAASS	5000	R	K.ISVPNC#APAASSLDGNKPAESSLAFSNEETSTEK.T	-	1	8.69861	9.28735	9.72321	9.04831	11.641	10.4786	11.0079	9.23811	10.6263	9.32823	10.9223			1.22793	0.865239	0.200863		0.878299	0.692647	0.161345		0.149108	0.974171	0.0395182
562	sp|Q12802|AKP13_HUMAN	Q12802	AKAP13	AKAP13(#653)	A-kinase anchor protein 13 OS=Homo sapiens OX=9606 GN=AKAP13 PE=1 SV=2	653	GKSSPICSTTGDD	5000	R	K.SSPIC#STTGDDK.L	-	1	10.9856	11.0535	10.34	8.80247	10.3515	10.0801	10.223	9.06177	10.3395	9.80438	8.95814			0.215696	0.948964	-0.048326		0.360192	0.817156	-0.0824399		0.172642	0.977338	0.0341138
563	sp|Q12802|AKP13_HUMAN	Q12802	AKAP13	AKAP13(#667)	A-kinase anchor protein 13 OS=Homo sapiens OX=9606 GN=AKAP13 PE=1 SV=2	667	LCADSACQQNTVT	127.397	R	K.LCADSAC#QQNTVTSSGDLVAK.L	-	2	10.1863	9.83375	9.61987	9.60952	9.78469	9.93895	11.0175	9.88784	10.0218	9.95274	10.1471			0.47912	0.946058	0.0485545		0.717662	0.920254	0.0335268		0.133654	0.994803	0.0150277
564	sp|Q12802|AKP13_HUMAN	Q12802	AKAP13	AKAP13(#683)	A-kinase anchor protein 13 OS=Homo sapiens OX=9606 GN=AKAP13 PE=1 SV=2	683	DLVAKLCDNIVSE	5000	R	K.LC#DNIVSESESTTAR.Q	-	3	8.55183	10.1143	10.9706	10.0699	10.1459	10.2819	10.1309	9.38707	10.2839	10.893	9.17069			0.0576548	0.992308	0.0135261		0.101791	0.935783	0.0293594		0.0679721	0.99486	-0.0158333
565	sp|Q12802|AKP13_HUMAN	Q12802	AKAP13	AKAP13(#709)	A-kinase anchor protein 13 OS=Homo sapiens OX=9606 GN=AKAP13 PE=1 SV=2	709	PPDASHCEDPQAH	5000	R	R.QPSSQDPPDASHC#EDPQAHTVTSDPVR.D	-	7	10.2456	8.95285	9.42587	9.68995	11.2657	10.891	9.93602	9.82257	10.2663	9.59802	9.90618			1.04473	0.899526	0.128826		0.469457	0.876991	0.0522059		0.6256	0.950349	0.07662
566	sp|Q12802|AKP13_HUMAN	Q12802	AKAP13	AKAP13(#732)	A-kinase anchor protein 13 OS=Homo sapiens OX=9606 GN=AKAP13 PE=1 SV=2	732	QERADFCPFKVVD	5000	R	R.ADFC#PFK.V	-	2	10.6566	10.053	9.70623	9.71469	9.78519	9.5696	10.1115	10.7724	10.1344	9.70273	9.7936			0.0243482	1	0.00348445		0.23414	0.949621	-0.0217698		0.2397	0.985223	0.0252543
567	sp|Q12802|AKP13_HUMAN	Q12802	AKAP13	AKAP13(#1169)	A-kinase anchor protein 13 OS=Homo sapiens OX=9606 GN=AKAP13 PE=1 SV=2	1169	EGADHSCTMGDAE	5000	R	K.LEGADHSC#TMGDAEEAQIDDEAHPVLLQPVAK.E	-	4	9.69078	8.73115	11.5363	10.8847	9.62208	10.1908	9.97484	9.79133	10.419	10.019	9.13991			0.150626	0.965332	-0.0374491		0.159889	0.901136	-0.044449		0.0388666	0.996638	0.00699986
568	sp|Q12802|AKP13_HUMAN	Q12802	AKAP13	AKAP13(#1232)	A-kinase anchor protein 13 OS=Homo sapiens OX=9606 GN=AKAP13 PE=1 SV=2	1232	STPSLPCMVSAQD	5000	R	R.STPSLPC#MVSAQDAPLPK.G	-	3	10.5666	9.22593	9.50605	9.97609	9.74505	10.318	10.7813	10.2946	9.25867	9.89232	10.4353			0.608524	0.929626	0.0678969		0.0339082	0.985018	0.00655946		0.442742	0.961868	0.0613374
569	sp|Q12802|AKP13_HUMAN	Q12802	AKAP13	AKAP13(#1394)	A-kinase anchor protein 13 OS=Homo sapiens OX=9606 GN=AKAP13 PE=1 SV=2	1394	INRENWCTIEPCP	5000	R	R.ENWC#TIEPC#PDAASLLASK.Q	-	1	11.0261	9.16879	9.45613	9.85006	9.83319	10.465	10.376	9.10766	10.3972	9.71835	10.6015			0.0549754	0.993779	0.0116121		0.329852	0.874591	0.0547687		0.298835	0.974539	-0.0431567
570	sp|Q12802|AKP13_HUMAN	Q12802	AKAP13	AKAP13(#1399)	A-kinase anchor protein 13 OS=Homo sapiens OX=9606 GN=AKAP13 PE=1 SV=2	1399	WCTIEPCPDAASL	5000	R	R.ENWC#TIEPC#PDAASLLASK.Q	-	3	9.62467	9.732	10.4805	9.40725	9.75348	9.91474	10.1161	10.109	9.70733	10.8503	10.3046			0.274012	0.980657	0.0246906		0.520331	0.84827	0.0680953		0.345726	0.975946	-0.0434047
571	sp|Q12802|AKP13_HUMAN	Q12802	AKAP13	AKAP13(#1414)	A-kinase anchor protein 13 OS=Homo sapiens OX=9606 GN=AKAP13 PE=1 SV=2	1414	SKQSPECENFLDV	5000	R	K.QSPEC#ENFLDVGLGR.E	-	4	9.35205	9.37358	10.5696	10.6023	10.6062	9.63885	9.91464	9.86248	10.0764	10.0766	9.92725			0.0364058	0.997325	0.00628967		0.0679826	0.975612	0.0102378		0.0435724	0.998342	-0.0039481
572	sp|Q12802|AKP13_HUMAN	Q12802	AKAP13	AKAP13(#1666)	A-kinase anchor protein 13 OS=Homo sapiens OX=9606 GN=AKAP13 PE=1 SV=2	1666	MFDQQICHRSKQQ	5000	R	R.M*FDQQIC#HR.S	-	1	6.34782	8.50216	14.6609	12.2265	11.229	8.7728	10.1107	11.179	9.61472	8.22827	9.12806			0.0618755	0.956703	0.050702		0.197226	0.749064	-0.144601		0.899037	0.907215	0.195303
573	sp|Q12802|AKP13_HUMAN	Q12802	AKAP13	AKAP13(#1677)	A-kinase anchor protein 13 OS=Homo sapiens OX=9606 GN=AKAP13 PE=1 SV=2	1677	QQGFNYCTSAISS	5000	R	K.QQGFNYC#TSAISSPLTK.S	-	2	10.1651	9.70246	9.29112	9.95918	10.4317	10.4406	9.89088	10.5151	9.57989	10.0119	10.012			1.15783	0.915091	0.077937		0.144726	0.967694	0.0134951		1.07843	0.960278	0.0644419
574	sp|Q12802|AKP13_HUMAN	Q12802	AKAP13	AKAP13(#2101)	A-kinase anchor protein 13 OS=Homo sapiens OX=9606 GN=AKAP13 PE=1 SV=2	2101	KTYGKFCGQHNQS	5000	R	K.FC#GQHNQSVNYFK.D	-	1	11.4569	10.2705	10.376	10.4973	9.73278	9.16447	9.62563	11.2236	10.3354	8.74398	8.57342			0.662087	0.904706	-0.102863		0.937429	0.658673	-0.212196		0.441721	0.948503	0.109333
575	sp|Q12802|AKP13_HUMAN	Q12802	AKAP13	AKAP13(#2389)	A-kinase anchor protein 13 OS=Homo sapiens OX=9606 GN=AKAP13 PE=1 SV=2	2389	FRDMAECSTPLPE	104.221	R	R.DM*AEC#STPLPEDCSPTHSPR.V	-	4	9.46036	10.1243	10.403	9.76507	10.2586	9.95128	9.12346	10.7019	10.5667	9.84838	9.79694			0.0530566	0.996013	0.00870481		0.156436	0.953145	0.0191753		0.061166	0.995747	-0.0104705
576	sp|Q12802|AKP13_HUMAN	Q12802	AKAP13	AKAP13(#2397)	A-kinase anchor protein 13 OS=Homo sapiens OX=9606 GN=AKAP13 PE=1 SV=2	2397	TPLPEDCSPTHSP	113.852	R	R.DMAECSTPLPEDC#SPTHSPR.V	-	3	10.8859	8.70395	9.49636	9.72073	10.2259	10.267	11.5906	9.95482	10.8863	8.93827	9.3302			0.680535	0.904	0.117469		0.00549006	0.996048	0.00182235		0.492146	0.943226	0.115647
577	sp|Q12802|AKP13_HUMAN	Q12802	AKAP13	AKAP13(#2685)	A-kinase anchor protein 13 OS=Homo sapiens OX=9606 GN=AKAP13 PE=1 SV=2	2685	QTERDLCQVSHPH	5000	R	R.DLC#QVSHPHTK.L	-	4	10.0989	9.53225	10.44	9.5411	10.5946	10.4403	9.73906	10.7923	9.28143	9.7916	9.74845			0.746447	0.926696	0.0694764		0.471064	0.896925	-0.0430998		1.40027	0.939136	0.112576
578	sp|Q12802|AKP13_HUMAN	Q12802	AKAP13	AKAP13(#1394;1399)	A-kinase anchor protein 13 OS=Homo sapiens OX=9606 GN=AKAP13 PE=1 SV=2	1394;1399	INRENWCTIEPCP;WCTIEPCPDAASL	5000;5000	R;R	R.ENWC#TIEPC#PDAASLLASK.Q	+	1	8.64692	9.47745	9.49391	10.3253	10.0729	9.78074	10.4518	11.699	10.5724	9.54129	9.93827			0.971105	0.889856	0.146134		0.538316	0.817104	0.0801857		0.401973	0.959747	0.0659483
579	sp|Q02040|AK17A_HUMAN	Q02040	AKAP17A	AKAP17A(#95)	A-kinase anchor protein 17A OS=Homo sapiens OX=9606 GN=AKAP17A PE=1 SV=2	95	VKSFLACLDGKTI	5000	R	K.SFLAC#LDGK.T	-	2	10.4407	10.564	9.95768	9.67375	9.8147	10.2353	9.0678	10.2017	10.0248	9.98303	10.0364			0.423241	0.946215	-0.0483013		0.256409	0.952579	-0.0197286		0.273305	0.985721	-0.0285727
580	sp|Q02040|AK17A_HUMAN	Q02040	AKAP17A	AKAP17A(#156)	A-kinase anchor protein 17A OS=Homo sapiens OX=9606 GN=AKAP17A PE=1 SV=2	156	HLEGLPCKWFALK	5000	R	K.DMNETLPGERPDTIHLEGLPC#K.W	-	2	9.48781	9.929	8.98514	11.7651	10.7274	11.1782	10.009	10.9332	9.54967	8.30835	9.12707			0.475073	0.912353	0.0995069		0.70768	0.701035	-0.153704		1.54197	0.879762	0.253211
581	sp|Q02040|AK17A_HUMAN	Q02040	AKAP17A	AKAP17A(#251)	A-kinase anchor protein 17A OS=Homo sapiens OX=9606 GN=AKAP17A PE=1 SV=2	251	DGKAVACNIKVSF	5000	R	K.AVAC#NIK.V	-	1	8.45951	10.3407	8.38249	11.1982	9.59403	10.0372	10.5189	11.5718	10.0158	10.386	9.49537			0.473838	0.901533	0.128363		0.227627	0.858709	0.0651438		0.394477	0.962047	0.0632189
582	sp|Q02040|AK17A_HUMAN	Q02040	AKAP17A	AKAP17A(#522)	A-kinase anchor protein 17A OS=Homo sapiens OX=9606 GN=AKAP17A PE=1 SV=2	522	VAEEAPCKEVQSS	5000	U	K.SVN@GSVAEEAPC#K.E	-	10	9.81907	9.30705	10.0624	9.96188	10.154	10.13	10.0288	10.2629	10.3283	10.1518	9.7937			0.89868	0.940895	0.0521897		0.60896	0.891678	0.0443727		0.114934	0.995256	0.00781705
583	sp|Q02040|AK17A_HUMAN	Q02040	AKAP17A	AKAP17A(#529)	A-kinase anchor protein 17A OS=Homo sapiens OX=9606 GN=AKAP17A PE=1 SV=2	529	KEVQSSCRVVPED	5000	U	K.EVQSSC#R.V	-	1	10.4213	10.4478	10.4159	10.7254	10.3727	9.60545	8.84932	8.93969	10.3113	11.0411	8.87008			1.23745	0.892902	-0.156474		0.256737	0.862183	-0.0659233		0.340854	0.944575	-0.0905507
584	sp|Q02040|AK17A_HUMAN	Q02040	AKAP17A	AKAP17A(#542)	A-kinase anchor protein 17A OS=Homo sapiens OX=9606 GN=AKAP17A PE=1 SV=2	542	GSPEKRCPGGVLS	5000	U	R.C#PGGVLSC#IPDNNQQPK.G	-	4	10.3556	9.74971	9.20721	8.99653	10.4413	10.3207	9.93443	10.0084	10.4446	10.7804	9.76097			0.846546	0.912268	0.0893615		0.861168	0.754578	0.109893		0.163137	0.990189	-0.0205313
585	sp|Q02040|AK17A_HUMAN	Q02040	AKAP17A	AKAP17A(#549)	A-kinase anchor protein 17A OS=Homo sapiens OX=9606 GN=AKAP17A PE=1 SV=2	549	PGGVLSCIPDNNQ	5000	U	R.C#PGGVLSC#IPDNNQQPK.G	-	1	11.2582	10.5644	7.92997	8.97954	9.72315	9.58247	11.4269	7.06445	9.96327	14.9404	8.56716			0.0837085	0.960477	-0.0428103		0.256332	0.710044	0.17686		0.315799	0.906028	-0.21967
586	sp|Q02040|AK17A_HUMAN	Q02040	AKAP17A	AKAP17A(#563)	A-kinase anchor protein 17A OS=Homo sapiens OX=9606 GN=AKAP17A PE=1 SV=2	563	PKGIPACEQNVSR	5000	U	K.GIPAC#EQNVSR.K	-	1	8.88533	8.6395	9.95895	10.7047	10.3253	9.99727	9.51814	10.7864	10.332	10.3515	10.501			0.509589	0.915228	0.0932324		0.761092	0.742541	0.12812		0.366215	0.9766	-0.0348876
587	sp|Q02040|AK17A_HUMAN	Q02040	AKAP17A	AKAP17A(#579)	A-kinase anchor protein 17A OS=Homo sapiens OX=9606 GN=AKAP17A PE=1 SV=2	579	RSEQDKCNREPSK	5000	U	K.C#NREPSK.G	-	2	9.2656	10.3314	9.62917	9.93827	9.63805	10.3836	10.3221	9.49974	9.98296	10.3349	10.6743			0.20998	0.979695	0.0248191		0.876418	0.819223	0.078018		0.562303	0.968107	-0.053199
588	sp|Q02040|AK17A_HUMAN	Q02040	AKAP17A	AKAP17A(#542;549)	A-kinase anchor protein 17A OS=Homo sapiens OX=9606 GN=AKAP17A PE=1 SV=2	542;549	GSPEKRCPGGVLS;PGGVLSCIPDNNQ	5000;5000	U;U	R.C#PGGVLSC#IPDNNQQPK.G	+	2	11.2188	8.59454	10.144	10.0647	9.47435	10.0275	9.84994	10.2145	10.0047	10.4894	9.9175			0.0434101	0.994733	-0.0106173		0.107013	0.944908	0.0248884		0.45586	0.976869	-0.0355057
589	sp|O75969|AKAP3_HUMAN	O75969	AKAP3	AKAP3(#108)	A-kinase anchor protein 3 OS=Homo sapiens OX=9606 GN=AKAP3 PE=1 SV=2	108	THKEIPCQGPRAQ	5000	R	K.EIPC#QGPR.A	-	1	8.82539	9.28515	7.30573	11.438	10.6163	10.4892	9.72431	8.41854	10.3005	11.4268	12.1701			0.273662	0.9124	0.103207		0.989866	0.614465	0.309408		0.977918	0.905463	-0.206201
590	sp|P24588|AKAP5_HUMAN	P24588	AKAP5	AKAP5(#62)	A-kinase anchor protein 5 OS=Homo sapiens OX=9606 GN=AKAP5 PE=1 SV=3	62	ADVARKCPQEAGA	5000	U	K.C#PQEAGASDQPEPTR.G	-	5	9.79351	10.3983	10.337	9.54336	10.0864	10.0891	10.5289	9.91884	9.38686	9.89861	10.0191			0.228739	0.984448	0.0202933		0.368522	0.914407	-0.0360695		0.735682	0.963814	0.0563628
591	sp|O43823|AKAP8_HUMAN	O43823	AKAP8	AKAP8(#85)	A-kinase anchor protein 8 OS=Homo sapiens OX=9606 GN=AKAP8 PE=1 SV=1	85	SYGPEPCTDNSDS	5000	R	K.ANDGGLAAGAPAMHM*ASYGPEPC#TDN@SDSLIAK.I	-	10	9.75759	9.43676	10.7063	10.4346	10.0572	10.1591	9.53663	10.1513	9.97078	10.2113	9.57834			0.108568	0.992239	-0.0141397		0.170333	0.948897	-0.0222692		0.0834163	0.995561	0.00812951
592	sp|O43823|AKAP8_HUMAN	O43823	AKAP8	AKAP8(#139)	A-kinase anchor protein 8 OS=Homo sapiens OX=9606 GN=AKAP8 PE=1 SV=1	139	SYDSRPCLPEHNP	5000	R	R.FQPFESYDSRPC#LPEHNPYRPSYSYDYEFDLGSDR.N	-	6	10.2731	9.68556	10.6853	9.98065	10.4794	9.5786	9.54758	10.7021	9.07669	10.0998	9.89132			0.0841205	0.993115	-0.0122666		0.528858	0.848224	-0.0684659		0.374703	0.965488	0.0561992
593	sp|O43823|AKAP8_HUMAN	O43823	AKAP8	AKAP8(#173)	A-kinase anchor protein 8 OS=Homo sapiens OX=9606 GN=AKAP8 PE=1 SV=1	173	GGQYSECRDPARE	5000	R	R.N@GSFGGQYSEC#RDPAR.E	-	16	9.69736	10.392	9.69577	9.79198	10.3783	10.029	9.89421	9.84313	10.1007	10.2055	9.97215			0.292622	0.984039	0.02084		0.489098	0.930875	0.0291974		0.160473	0.995585	-0.00835734
594	sp|O43823|AKAP8_HUMAN	O43823	AKAP8	AKAP8(#351)	A-kinase anchor protein 8 OS=Homo sapiens OX=9606 GN=AKAP8 PE=1 SV=1	351	KGEDELCDSGRQR	5000	R	R.SGDEEFKGEDELC#DSGR.Q	-	4	10.1503	10.4135	9.79665	10.9487	10.1662	9.91878	9.73798	9.16958	9.96425	9.98292	9.75123			0.909748	0.915305	-0.0831091		0.759255	0.860856	-0.0599287		0.275074	0.986363	-0.0231804
595	sp|Q9ULX6|AKP8L_HUMAN	Q9ULX6	AKAP8L	AKAP8L(#128)	A-kinase anchor protein 8-like OS=Homo sapiens OX=9606 GN=AKAP8L PE=1 SV=4	128	YDSYESCDSRAVL	5000	R	R.YDSYESC#DSR.A	-	7	9.41972	10.2498	9.34689	9.14475	10.1721	11.4081	9.49635	9.69938	10.3756	10.9	9.78738			0.626734	0.914082	0.0932897		0.97591	0.748398	0.118104		0.123924	0.986656	-0.0248143
596	sp|Q9ULX6|AKP8L_HUMAN	Q9ULX6	AKAP8L	AKAP8L(#211)	A-kinase anchor protein 8-like OS=Homo sapiens OX=9606 GN=AKAP8L PE=1 SV=4	211	MGARGQCMSGASR	5000	R	R.GQC#M*SGASR.L	-	8	10.7469	10.3866	9.85201	9.57017	9.87125	9.6989	10.0412	9.9814	9.8191	9.83826	10.1942			0.348276	0.968414	-0.0333271		0.247104	0.94144	-0.0258074		0.132173	0.995256	-0.00751967
597	sp|Q99996|AKAP9_HUMAN	Q99996	AKAP9	AKAP9(#62)	A-kinase anchor protein 9 OS=Homo sapiens OX=9606 GN=AKAP9 PE=1 SV=4	62	NIDQSQCNEMYIN	5000	R	K.HDVSAHHDLNIDQSQC#NEMYINSSQR.V	-	2	11.1557	11.0169	8.0791	9.50446	9.23138	10.2305	9.92799	11.5527	10.7298	9.62675	8.9447			0.146189	0.948976	0.0497122		0.0445406	0.960857	-0.0171607		0.265059	0.960969	0.0668729
598	sp|Q99996|AKAP9_HUMAN	Q99996	AKAP9	AKAP9(#870)	A-kinase anchor protein 9 OS=Homo sapiens OX=9606 GN=AKAP9 PE=1 SV=4	870	LQEEYACLLKVKD	5000	R	K.NFEVNYQELQEEYAC#LLK.V	-	5	10.1608	9.96258	10.1497	10.0132	10.6288	9.803	9.62174	9.99484	9.95964	9.22035	10.4854			0.105776	0.995424	-0.00950804		0.18595	0.94004	-0.0284224		0.108249	0.991764	0.0189144
599	sp|Q99996|AKAP9_HUMAN	Q99996	AKAP9	AKAP9(#1012)	A-kinase anchor protein 9 OS=Homo sapiens OX=9606 GN=AKAP9 PE=1 SV=4	1012	AENVQSCDTQVSS	5000	R	R.AEN@VQSC#DTQVSSLLDGVVTMTSR.G	-	2	10.4051	9.29483	10.1705	10.0909	10.1262	9.37953	9.8637	9.48458	10.5443	10.9181	9.72229			0.397798	0.956315	-0.0399216		0.392359	0.870078	0.0568767		0.746515	0.951268	-0.0967983
600	sp|Q99996|AKAP9_HUMAN	Q99996	AKAP9	AKAP9(#1144)	A-kinase anchor protein 9 OS=Homo sapiens OX=9606 GN=AKAP9 PE=1 SV=4	1144	EKDKALCSLKEEL	5000	R	K.ALC#SLKEELIFAQEEK.I	-	1	9.5952	9.46444	9.56309	11.7825	9.79168	8.79347	9.68824	10.6356	10.3466	10.5353	9.80386			0.216031	0.944262	-0.0514588		0.103144	0.948109	0.0236426		0.521888	0.95355	-0.0751014
601	sp|Q99996|AKAP9_HUMAN	Q99996	AKAP9	AKAP9(#1220)	A-kinase anchor protein 9 OS=Homo sapiens OX=9606 GN=AKAP9 PE=1 SV=4	1220	YTPALKCEVNAED	5000	R	K.C#EVNAEDKENSGDYISENEDPELQDYR.Y	-	3	10.1794	9.77635	8.84485	11.2278	9.08368	9.95008	10.165	10.0393	10.342	10.0801	10.3115			0.113322	0.980492	-0.0248988		0.204278	0.913045	0.039011		0.735937	0.960539	-0.0639098
602	sp|Q99996|AKAP9_HUMAN	Q99996	AKAP9	AKAP9(#1367)	A-kinase anchor protein 9 OS=Homo sapiens OX=9606 GN=AKAP9 PE=1 SV=4	1367	YEAEIHCLQKRLQ	5000	R	K.ETEQNYEAEIHC#LQK.R	-	4	9.95135	9.58895	10.1962	10.6284	10.397	9.39694	10.2976	10.3696	10.0453	9.50078	9.62789			0.0230897	0.999913	0.00318058		0.621704	0.874193	-0.0527821		0.605355	0.962975	0.0559627
603	sp|Q99996|AKAP9_HUMAN	Q99996	AKAP9	AKAP9(#1405)	A-kinase anchor protein 9 OS=Homo sapiens OX=9606 GN=AKAP9 PE=1 SV=4	1405	TMYPGSCVKKNID	5000	R	R.TM*YPGSC#VK.K	-	1	9.68533	10.9528	9.76685	10.2005	11.0359	10.0292	9.54112	9.12776	10.4709	8.35535	10.8343			0.180183	0.969263	-0.0332027		0.12934	0.905799	-0.0456916		0.0313711	0.996096	0.0124889
604	sp|Q99996|AKAP9_HUMAN	Q99996	AKAP9	AKAP9(#1481)	A-kinase anchor protein 9 OS=Homo sapiens OX=9606 GN=AKAP9 PE=1 SV=4	1481	KQAHAVCQQEQHY	5000	R	K.QAHAVC#QQEQHYFNEM*K.L	-	6	10.1705	9.64514	10.9942	10.3946	10.1762	10.1048	9.75987	9.78306	9.59096	9.62475	9.75595			0.494501	0.946304	-0.0478256		1.0046	0.793129	-0.0915686		1.20964	0.974299	0.0437431
605	sp|Q99996|AKAP9_HUMAN	Q99996	AKAP9	AKAP9(#1544)	A-kinase anchor protein 9 OS=Homo sapiens OX=9606 GN=AKAP9 PE=1 SV=4	1544	IPESKDCVLTISE	5000	R	K.DC#VLTISEEMFSK.D	-	5	9.5893	9.65528	10.2182	9.48586	10.5757	9.94116	10.1952	10.7197	10.195	9.63368	9.79093			1.38069	0.91261	0.0891271		0.236043	0.951546	0.0202105		0.975255	0.958852	0.0689166
606	sp|Q99996|AKAP9_HUMAN	Q99996	AKAP9	AKAP9(#1675)	A-kinase anchor protein 9 OS=Homo sapiens OX=9606 GN=AKAP9 PE=1 SV=4	1675	AGREKLCCELRNS	49.3089	R	R.EKLC#CELR.N	-	3	9.80121	10.3693	9.93847	10.0131	10.0954	10.1784	10.0516	10.0678	9.62713	9.6726	10.185			0.215554	0.994741	0.0100139		0.39551	0.930791	-0.0295522		0.574487	0.974483	0.0395661
607	sp|Q99996|AKAP9_HUMAN	Q99996	AKAP9	AKAP9(#1782)	A-kinase anchor protein 9 OS=Homo sapiens OX=9606 GN=AKAP9 PE=1 SV=4	1782	EASVKSCVHEEHT	5000	R	K.SC#VHEEHTR.V	-	4	10.2617	9.22706	10.984	10.2845	10.1833	10.0592	10.3508	9.82512	9.78458	9.73501	9.30486			0.0601939	0.995068	-0.00951749		0.656454	0.81412	-0.0823053		1.19723	0.953127	0.0727878
608	sp|Q99996|AKAP9_HUMAN	Q99996	AKAP9	AKAP9(#1895)	A-kinase anchor protein 9 OS=Homo sapiens OX=9606 GN=AKAP9 PE=1 SV=4	1895	ATESLKCQEELRE	5000	R	K.C#QEELRER.L	-	1	8.26526	10.1826	7.50677	11.0003	9.63169	8.97305	10.71	9.15428	12.0838	11.9915	10.5008			0.196174	0.932185	0.0714934		1.11428	0.614713	0.3331		1.46078	0.869783	-0.261607
609	sp|Q99996|AKAP9_HUMAN	Q99996	AKAP9	AKAP9(#1954)	A-kinase anchor protein 9 OS=Homo sapiens OX=9606 GN=AKAP9 PE=1 SV=4	1954	LEQELLCASNRLQ	5000	R	K.TDIIDRLEQELLC#ASNR.L	-	4	10.322	11.0382	9.06584	9.99879	10.8228	9.89807	9.7198	8.94156	10.1736	10.7339	9.28538			0.178328	0.963071	-0.0374206		0.0196311	0.989004	-0.00496253		0.146488	0.980731	-0.0324581
610	sp|Q99996|AKAP9_HUMAN	Q99996	AKAP9	AKAP9(#2010)	A-kinase anchor protein 9 OS=Homo sapiens OX=9606 GN=AKAP9 PE=1 SV=4	2010	EKLEVQCQAEKVR	5000	R	K.EKLEVQC#QAEK.V	-	3	9.60354	9.4252	10.2285	10.7342	10.4433	9.88353	9.2313	9.53893	9.85999	10.6184	10.4331			0.225101	0.969904	-0.0322155		0.352853	0.893216	0.0446995		0.735262	0.949279	-0.076915
611	sp|Q99996|AKAP9_HUMAN	Q99996	AKAP9	AKAP9(#2340)	A-kinase anchor protein 9 OS=Homo sapiens OX=9606 GN=AKAP9 PE=1 SV=4	2340	LMSDQECVKRNRE	292.003	R	R.DLETQIECLMSDQEC#VK.R	-	3	10.2745	8.33986	10.2008	11.0335	11.2154	10.3902	8.64719	10.4528	10.6547	9.5314	9.25958			0.0985846	0.973087	0.0317914		0.0540707	0.961973	-0.0165142		0.184956	0.973522	0.0483057
612	sp|Q99996|AKAP9_HUMAN	Q99996	AKAP9	AKAP9(#2571)	A-kinase anchor protein 9 OS=Homo sapiens OX=9606 GN=AKAP9 PE=1 SV=4	2571	QEYAKFCQDNQTI	5000	R	K.FC#QDNQTISSEPER.T	-	2	8.8226	9.17927	10.0736	10.1236	10.9288	10.9031	9.4469	10.5824	9.58262	9.92977	10.4274			0.96666	0.898099	0.132105		0.477874	0.849504	0.0652301		0.491308	0.960057	0.0668748
613	sp|Q99996|AKAP9_HUMAN	Q99996	AKAP9	AKAP9(#2765)	A-kinase anchor protein 9 OS=Homo sapiens OX=9606 GN=AKAP9 PE=1 SV=4	2765	QESKKACMFEPLP	5000	R	K.KAC#MFEPLPIK.L	-	4	9.32143	9.78228	9.63725	9.89783	9.4255	9.50594	10.4642	11.2975	10.3154	10.7602	9.59242			0.466426	0.929142	0.0710677		0.634287	0.822071	0.0804708		0.0411824	0.995692	-0.0094031
614	sp|Q99996|AKAP9_HUMAN	Q99996	AKAP9	AKAP9(#2877)	A-kinase anchor protein 9 OS=Homo sapiens OX=9606 GN=AKAP9 PE=1 SV=4	2877	LKAVIQCLRSKEG	5000	R	K.AVIQC#LR.S	-	2	10.7672	10.3273	9.84164	9.65211	9.67615	9.80626	10.0298	10.1049	10.3663	9.77172	9.6566			0.369205	0.968615	-0.0338412		0.258481	0.928951	-0.0303565		0.0329901	0.999281	-0.00348474
615	sp|Q99996|AKAP9_HUMAN	Q99996	AKAP9	AKAP9(#3063)	A-kinase anchor protein 9 OS=Homo sapiens OX=9606 GN=AKAP9 PE=1 SV=4	3063	AVGLLNCLEQRIQ	5000	R	R.TELTALGTTDAVGLLNC#LEQR.I	-	3	10.8645	9.6587	10.1863	10.6273	9.53436	9.6195	10.134	10.0213	8.73692	10.2215	10.3956			0.7941	0.926174	-0.0716034		0.371751	0.821783	-0.0817241		0.039763	0.996405	0.0101207
616	sp|Q99996|AKAP9_HUMAN	Q99996	AKAP9	AKAP9(#3081)	A-kinase anchor protein 9 OS=Homo sapiens OX=9606 GN=AKAP9 PE=1 SV=4	3081	YQAAMECLQKADR	5000	R	R.IQEQGVEYQAAMEC#LQK.A	-	2	11.5757	10.4864	9.08407	10.2445	10.8187	9.12955	9.99842	9.99864	9.45292	10.0316	9.17954			0.220624	0.947707	-0.0485415		0.622737	0.757703	-0.110679		0.435281	0.961438	0.0621376
617	sp|Q99996|AKAP9_HUMAN	Q99996	AKAP9	AKAP9(#3508)	A-kinase anchor protein 9 OS=Homo sapiens OX=9606 GN=AKAP9 PE=1 SV=4	3508	NGGGTGCNHELEM	5000	R	K.LIEMN@GGGTGC#NHELEM*IR.Q	-	2	10.8488	9.74999	9.4825	9.87559	10.22	9.70735	10.2646	10.5299	9.66308	10.4427	9.21555			0.233618	0.973771	0.0286051		0.17843	0.928235	-0.0315078		0.420994	0.960953	0.060113
618	sp|Q99996|AKAP9_HUMAN	Q99996	AKAP9	AKAP9(#3521)	A-kinase anchor protein 9 OS=Homo sapiens OX=9606 GN=AKAP9 PE=1 SV=4	3521	IRQKLQCVASKLQ	5000	R	K.LQC#VASK.L	-	3	10.6172	9.63409	9.97235	10.2421	10.1764	10.1965	8.90519	10.1081	9.76552	10.2117	10.1709			0.297871	0.956181	-0.0404031		0.0894651	0.977198	-0.00897668		0.238582	0.980587	-0.0314264
619	sp|Q99996|AKAP9_HUMAN	Q99996	AKAP9	AKAP9(#3581)	A-kinase anchor protein 9 OS=Homo sapiens OX=9606 GN=AKAP9 PE=1 SV=4	3581	VSPSTSCGSLTER	5000	R	K.LTGQQGEEPSLVSPSTSC#GSLTER.L	-	5	9.20247	9.36883	9.55953	9.59367	10.093	9.66032	10.3295	10.2295	11.1675	11.0864	9.70934			1.90048	0.906407	0.0954495		0.94833	0.682202	0.173214		0.445313	0.955008	-0.0777642
620	sp|Q99996|AKAP9_HUMAN	Q99996	AKAP9	AKAP9(#3864)	A-kinase anchor protein 9 OS=Homo sapiens OX=9606 GN=AKAP9 PE=1 SV=4	3864	NPGSLACSQLQNY	5000	R	R.YPGTPADFNPGSLAC#SQLQNYDPDR.A	-	5	9.4602	10.3924	9.57183	9.95092	10.42	10.0336	9.8734	10.2847	10.2944	10.4703	9.24823			0.587506	0.950312	0.0452649		0.124728	0.951101	0.0221624		0.138859	0.988308	0.0231024
621	sp|Q9NQ31|AKIP1_HUMAN	Q9NQ31	AKIP1	AKIP1(#48)	A-kinase-interacting protein 1 OS=Homo sapiens OX=9606 GN=AKIP1 PE=1 SV=2	48	LERPKGCMGVLAR	5000	R	K.GC#MGVLAR.E	-	1	9.8851	9.23089	9.94938	9.86302	10.2179	11.2846	11.3217	10.357	9.78815	8.93567	9.16658			1.61949	0.891985	0.148626		0.629122	0.847823	-0.0664252		1.89777	0.907921	0.215051
622	sp|Q9H9L7|AKIR1_HUMAN	Q9H9L7	AKIRIN1	AKIRIN1(#28)	Akirin-1 OS=Homo sapiens OX=9606 GN=AKIRIN1 PE=1 SV=1	28	SPKRRRCAPLPGP	5000	R	R.C#APLPGPTPGLRPPDAEPPPPFQTQTPPQSLQQPAPPGSER.R	-	1	8.24958	11.6715	10.541	8.49668	9.87995	10.6097	8.11932	11.7133	12.324	9.40786	8.9871			0.118056	0.946309	0.0522957		0.146649	0.850349	0.0731866		0.0393527	0.991642	-0.0208908
623	sp|Q9H9L7|AKIR1_HUMAN	Q9H9L7	AKIRIN1	AKIRIN1(#141)	Akirin-1 OS=Homo sapiens OX=9606 GN=AKIRIN1 PE=1 SV=1	141	RQVGIICERLLKD	5000	R	R.QVGIIC#ER.L	-	1	8.16407	10.5645	11.1891	9.79635	9.96668	10.5833	9.1951	8.92284	10.8041	10.7861	10.0278			0.10187	0.973438	-0.0318768		0.376943	0.794046	0.0951707		0.934672	0.933916	-0.127047
624	sp|Q53H80|AKIR2_HUMAN	Q53H80	AKIRIN2	AKIRIN2(#152)	Akirin-2 OS=Homo sapiens OX=9606 GN=AKIRIN2 PE=1 SV=2	152	RQVGMICERLLKE	5000	U	R.QVGMIC#ER.L	-	1	9.88865	10.361	10.1975	9.73401	9.89742	10.6405	9.01003	8.71655	10.5627	10.5445	10.4471			0.462703	0.925892	-0.0745541		1.36063	0.847169	0.0667756		0.923457	0.92647	-0.14133
625	sp|Q7Z591|AKNA_HUMAN	Q7Z591	AKNA	AKNA(#1078)	Microtubule organization protein AKNA OS=Homo sapiens OX=9606 GN=AKNA PE=1 SV=2	1078	GRDQAICELQEEV	5000	R	R.DQAIC#ELQEEVSR.L	-	1	6.50841	7.6882	9.24962	9.96127	13.2933	11.8944	9.90275	6.56711	10.9641	12.6646	11.3063			0.493712	0.855456	0.289312		1.52976	0.769391	0.496164		0.365965	0.907587	-0.206852
626	sp|P14550|AK1A1_HUMAN	P14550	AKR1A1	AKR1A1(#134)	Aldo-keto reductase family 1 member A1 OS=Homo sapiens OX=9606 GN=AKR1A1 PE=1 SV=3	134	NADGTICYDSTHY	5000	R	K.NADGTIC#YDSTHYK.E	-	1	9.04868	10.6292	8.48614	9.02555	10.3071	9.97203	9.94218	9.85463	10.1746	10.8889	11.671			0.692481	0.90463	0.112759		1.31614	0.64206	0.233817		0.790913	0.937333	-0.121058
627	sp|P15121|ALDR_HUMAN	P15121	AKR1B1	AKR1B1(#187)	Aldo-keto reductase family 1 member B1 OS=Homo sapiens OX=9606 GN=AKR1B1 PE=1 SV=3	187	AVNQIECHPYLTQ	5000	R	K.YKPAVNQIEC#HPYLTQEK.L	-	2	10.3455	9.61546	10.9764	9.94596	9.29183	10.5564	10.5608	8.9582	9.86075	9.93707	9.95155			0.32095	0.937138	-0.0567157		0.416587	0.904017	-0.0418709		0.0830919	0.994956	-0.0148448
628	sp|P15121|ALDR_HUMAN	P15121	AKR1B1	AKR1B1(#299)	Aldo-keto reductase family 1 member B1 OS=Homo sapiens OX=9606 GN=AKR1B1 PE=1 SV=3	299	NRNWRVCALLSCT	5000	U	R.VC#ALLSC#TSHK.D	-	1	8.64194	10.0556	11.2535	11.404	9.35292	8.67968	9.54332	10.4832	8.6663	10.2429	11.6767			0.46842	0.903583	-0.114371		0.0488018	0.952616	-0.0220849		0.259349	0.94721	-0.0922859
629	sp|O43488|ARK72_HUMAN	O43488	AKR7A2	AKR7A2(#16)	Aflatoxin B1 aldehyde reductase member 2 OS=Homo sapiens OX=9606 GN=AKR7A2 PE=1 SV=3	16	SRAAVHCALRSPP	5000	R	R.AAVHC#ALR.S	-	1	11.1504	9.89846	9.95769	9.78807	10.2874	10.0974	9.26588	9.81741	10.1587	9.90958	9.66899			0.367425	0.947792	-0.0467669		0.33621	0.909638	-0.0393197		0.0676025	0.995273	-0.00744718
630	sp|O43488|ARK72_HUMAN	O43488	AKR7A2	AKR7A2(#214)	Aflatoxin B1 aldehyde reductase member 2 OS=Homo sapiens OX=9606 GN=AKR7A2 PE=1 SV=3	214	ETELFPCLRHFGL	5000	R	R.QVETELFPC#LR.H	-	2	9.59842	10.6209	10.1986	8.98579	10.2507	10.3308	9.4607	10.1498	10.4123	10.7711	9.22077			0.197637	0.972693	0.0305717		0.18022	0.909484	0.0406752		0.0453389	0.996836	-0.0101035
631	sp|Q96B36|AKTS1_HUMAN	Q96B36	AKT1S1	AKT1S1(#44)	Proline-rich AKT1 substrate 1 OS=Homo sapiens OX=9606 GN=AKT1S1 PE=1 SV=1	44	PPRPGPCAYAAHG	5000	R	R.TGTELVLLTAAPPPPPRPGPC#AYAAHGR.G	-	2	9.94103	11.0891	7.93472	10.5062	8.57293	10.848	10.1241	10.5706	8.45818	11.5285	10.4266			0.0789449	0.976662	0.0287651		0.0805912	0.919981	0.0384412		0.0209435	0.995595	-0.00967614
632	sp|Q96B36|AKTS1_HUMAN	Q96B36	AKT1S1	AKT1S1(#61)	Proline-rich AKT1 substrate 1 OS=Homo sapiens OX=9606 GN=AKT1S1 PE=1 SV=1	61	AEAARRCLHDIAL	5000	R	R.C#LHDIALAHR.A	-	3	9.89434	9.9413	8.98945	10.9503	9.845	9.73755	11.8236	9.5834	8.91033	11.0195	9.3053			0.175308	0.956209	0.0414783		0.102875	0.931008	-0.0317864		0.247208	0.959369	0.0732647
633	sp|P31751|AKT2_HUMAN	P31751	AKT2	AKT2(#77)	RAC-beta serine/threonine-protein kinase OS=Homo sapiens OX=9606 GN=AKT2 PE=1 SV=2	77	NTFVIRCLQWTTV	5000	R	R.C#LQWTTVIER.T	-	1	11.2237	10.0146	8.92517	10.7558	9.59538	9.80141	8.83488	9.3084	11.6165	11.1049	8.81927			0.695736	0.903205	-0.120091		0.0848296	0.926755	0.0345997		0.474873	0.925624	-0.154691
634	sp|P31751|AKT2_HUMAN	P31751	AKT2	AKT2(#124)	RAC-beta serine/threonine-protein kinase OS=Homo sapiens OX=9606 GN=AKT2 PE=1 SV=2	124	DPMDYKCGSPSDS	5000	R	K.C#GSPSDSSTTEEM*EVAVSK.A	-	6	10.34	9.87579	9.61261	9.40631	10.0117	10.3723	10.2577	9.25426	10.4367	10.1497	10.2829			0.196008	0.980715	0.023607		1.02686	0.8363	0.0698855		0.512591	0.973791	-0.0462785
635	sp|P31751|AKT2_HUMAN	P31751	AKT2	AKT2(#311)	RAC-beta serine/threonine-protein kinase OS=Homo sapiens OX=9606 GN=AKT2 PE=1 SV=2	311	ATMKTFCGTPEYL	5000	R	K.TFC#GTPEYLAPEVLEDNDYGR.A	-	11	9.30955	9.17041	9.61732	10.3279	10.2451	10.1368	10.4845	9.78907	10.5344	10.3256	10.0593			0.919948	0.917012	0.0824845		1.15875	0.764944	0.102769		0.296783	0.989666	-0.0202844
636	sp|P13716|HEM2_HUMAN	P13716	ALAD	ALAD(#223)	Delta-aminolevulinic acid dehydratase OS=Homo sapiens OX=9606 GN=ALAD PE=1 SV=1	223	AFGDRRCYQLPPG	5000	R	R.C#YQLPPGAR.G	-	1	10.2228	10.1001	9.396	8.37466	9.43934	10.9976	10.8656	10.6113	10.0762	9.13905	10.7773			0.832044	0.898352	0.13973		0.308617	0.842271	0.0712618		0.328974	0.960631	0.0684686
637	sp|P13196|HEM1_HUMAN	P13196	ALAS1	ALAS1(#33)	5-aminolevulinate synthase, non-specific, mitochondrial OS=Homo sapiens OX=9606 GN=ALAS1 PE=1 SV=2	33	LFYAQNCPKMMEV	5000	R	K.SLLFYAQNC#PK.M	-	1	12.1455	9.20524	9.98022	8.11923	10.8526	10.9802	11.1173	9.26116	9.90806	10.4376	7.99288			0.333372	0.905037	0.109376		0.122019	0.880052	-0.055959		0.523059	0.927535	0.165335
638	sp|P13196|HEM1_HUMAN	P13196	ALAS1	ALAS1(#124)	5-aminolevulinate synthase, non-specific, mitochondrial OS=Homo sapiens OX=9606 GN=ALAS1 PE=1 SV=2	124	RGSSVFCKASLEL	5000	U	R.GSSVFC#K.A	-	2	10.5399	10.5022	10.1932	9.86619	9.54775	10.0376	9.66066	10.0112	10.035	9.59122	10.0151			1.20393	0.929949	-0.0660672		0.893135	0.866936	-0.056347		0.128182	0.996191	-0.00972014
639	sp|P13196|HEM1_HUMAN	P13196	ALAS1	ALAS1(#249)	5-aminolevulinate synthase, non-specific, mitochondrial OS=Homo sapiens OX=9606 GN=ALAS1 PE=1 SV=2	249	KQVSVWCSNDYLG	5000	U	K.QVSVWC#SNDYLGMSR.H	-	1	11.3046	11.3251	10.2991	10.4703	10.246	10.5933	8.38855	7.6116	9.11722	10.677	9.96722			0.938486	0.872654	-0.248571		0.757519	0.738678	-0.130839		0.379289	0.944639	-0.117732
640	sp|P13196|HEM1_HUMAN	P13196	ALAS1	ALAS1(#263)	5-aminolevulinate synthase, non-specific, mitochondrial OS=Homo sapiens OX=9606 GN=ALAS1 PE=1 SV=2	263	SRHPRVCGAVMDT	5000	U	R.VC#GAVMDTLK.Q	-	2	9.92848	10.9614	9.98609	10.4312	9.56858	9.62416	9.6027	9.1907	9.84446	10.6384	10.2238			1.55708	0.903138	-0.120027		0.0968459	0.969702	-0.0123766		1.22866	0.94286	-0.10765
641	tr|A0A140T897|A0A140T897_BOVIN_contaminant	A0A140T897	ALB	ALB(#58)	Albumin OS=Bos taurus OX=9913 GN=ALB PE=4 SV=1	58	SQYLQQCPFDEHV	5000	R	K.GLVLIAFSQYLQQC#PFDEHVK.L	-	3	8.43003	9.2196	10.1859	9.68444	9.37888	10.5417	10.2776	10.5524	10.5222	10.8438	10.3635			0.841789	0.902902	0.120992		1.29622	0.675461	0.176433		0.555436	0.96521	-0.0554404
642	tr|A0A140T897|A0A140T897_BOVIN_contaminant	A0A140T897	ALB	ALB(#77)	Albumin OS=Bos taurus OX=9913 GN=ALB PE=4 SV=1	77	TEFAKTCVADESH	527.821	R	K.TC#VADESHAGCEK.S	-	3	8.6086	10.817	10.1448	9.55023	9.71555	9.92086	12.1247	8.03699	11.4147	10.3195	9.34703			0.0354559	0.992329	0.014522		0.316458	0.81933	0.0834083		0.180623	0.960708	-0.0688862
643	tr|A0A140T897|A0A140T897_BOVIN_contaminant	A0A140T897	ALB	ALB(#86)	Albumin OS=Bos taurus OX=9913 GN=ALB PE=4 SV=1	86	DESHAGCEKSLHT	453.913	R	K.TCVADESHAGC#EK.S	-	3	8.56822	10.0181	10.6483	9.90606	9.47299	9.74403	11.3769	9.30167	9.75856	11.4225	9.78262			0.107653	0.976292	0.0273656		0.320241	0.828143	0.0774626		0.193452	0.972972	-0.050097
644	tr|A0A140T897|A0A140T897_BOVIN_contaminant	A0A140T897	ALB	ALB(#115)	Albumin OS=Bos taurus OX=9913 GN=ALB PE=4 SV=1	115	GDMADCCEKQEPE	64.8589	R	R.ETYGDMADCC#EK.Q	-	3	8.15288	9.8539	13.3108	9.69812	10.7491	10.4908	9.02638	7.3952	9.96644	11.4122	9.94428			0.243811	0.904034	-0.115576		0.103223	0.903692	0.0460904		0.51076	0.930444	-0.161667
645	tr|A0A140T897|A0A140T897_BOVIN_contaminant	A0A140T897	ALB	ALB(#147)	Albumin OS=Bos taurus OX=9913 GN=ALB PE=4 SV=1	147	PDPNTLCDEFKAD	5000	R	K.LKPDPNTLC#DEFKADEK.K	-	3	8.69513	9.73631	11.512	9.98774	10.4967	9.4824	10.3154	8.76117	9.98497	10.8123	10.2158			0.101397	0.975822	-0.0284575		0.249993	0.87451	0.0568287		0.55703	0.944956	-0.0852863
646	tr|A0A140T897|A0A140T897_BOVIN_contaminant	A0A140T897	ALB	ALB(#192)	Albumin OS=Bos taurus OX=9913 GN=ALB PE=4 SV=1	192	GVFQECCQAEDKG	85.1248	R	K.YN@GVFQECC#QAEDK.G	-	2	9.30641	10.0159	10.3521	9.79595	10.4539	10.912	10.2244	8.55764	10.4248	10.1102	9.84667			0.0829973	0.986644	0.0196179		0.414231	0.910056	0.0381495		0.080341	0.992456	-0.0185316
647	tr|A0A140T897|A0A140T897_BOVIN_contaminant	A0A140T897	ALB	ALB(#200)	Albumin OS=Bos taurus OX=9913 GN=ALB PE=4 SV=1	200	AEDKGACLLPKIE	5000	R	K.GAC#LLPK.I	-	1	8.33292	10.5433	12.2009	9.91379	10.4293	9.80169	10.2116	8.76831	9.7043	11.2698	8.82412			0.160384	0.944104	-0.053847		0.0918789	0.917167	-0.0390364		0.0424975	0.995263	-0.0148107
648	tr|A0A140T897|A0A140T897_BOVIN_contaminant	A0A140T897	ALB	ALB(#268)	Albumin OS=Bos taurus OX=9913 GN=ALB PE=4 SV=1	268	TKVHKECCHGDLL	26.3097	R	K.EC#CHGDLLECADDR.A	-	1	7.33461	11.7499	11.9438	9.41605	9.56475	10.7716	11.6325	7.08875	10.0588	10.8907	9.54866			0.074868	0.955538	-0.0475234		0.0654824	0.9329	0.0329152		0.183086	0.958229	-0.0804386
649	tr|A0A140T897|A0A140T897_BOVIN_contaminant	A0A140T897	ALB	ALB(#269)	Albumin OS=Bos taurus OX=9913 GN=ALB PE=4 SV=1	269	KVHKECCHGDLLE	23.4069	R	K.ECC#HGDLLECADDR.A	-	2	8.10904	10.2896	12.1874	9.07145	10.0315	9.71889	10.9984	9.06646	9.20917	11.5035	9.81453			0.04683	0.987345	0.0189299		0.110943	0.896736	0.0478378		0.0913187	0.986136	-0.028908
650	tr|A0A140T897|A0A140T897_BOVIN_contaminant	A0A140T897	ALB	ALB(#276)	Albumin OS=Bos taurus OX=9913 GN=ALB PE=4 SV=1	276	HGDLLECADDRAD	203.254	R	K.ECCHGDLLEC#ADDRADLAK.Y	-	1	10.1074	9.50382	10.7855	11.6035	10.7681	9.83655	9.10387	7.62082	9.17355	11.4765	10.0204			0.679089	0.883318	-0.17752		0.132198	0.911538	-0.0406858		0.421945	0.928671	-0.136834
651	tr|A0A140T897|A0A140T897_BOVIN_contaminant	A0A140T897	ALB	ALB(#312)	Albumin OS=Bos taurus OX=9913 GN=ALB PE=4 SV=1	312	LLEKSHCIAEVEK	5000	R	K.SHC#IAEVEK.D	-	1	7.49414	10.9792	13.1917	9.87688	11.2289	9.27828	10.9908	8.66991	9.65417	10.4579	8.17806			0.0495269	0.98021	-0.0277065		0.232935	0.766403	-0.117209		0.258957	0.947489	0.0895021
652	tr|A0A140T897|A0A140T897_BOVIN_contaminant	A0A140T897	ALB	ALB(#339)	Albumin OS=Bos taurus OX=9913 GN=ALB PE=4 SV=1	339	AEDKDVCKNYQEA	5000	R	K.DAIPENLPPLTADFAEDKDVC#K.N	-	1	8.58794	11.7733	11.2455	9.96305	10.2539	8.69337	10.4521	8.35292	11.6069	9.24254	9.82842			0.465844	0.90036	-0.1354		0.0478164	0.955952	-0.0195187		0.384608	0.945713	-0.115881
653	tr|A0A140T897|A0A140T897_BOVIN_contaminant	A0A140T897	ALB	ALB(#384)	Albumin OS=Bos taurus OX=9913 GN=ALB PE=4 SV=1	384	ATLEECCAKDDPH	21.9269	R	K.EYEATLEECC#AK.D	-	1	9.8607	9.77855	11.4796	12.9337	12.8282	8.53251	6.30578	9.7854	10.2162	10.8993	7.38007			0.510593	0.872896	-0.270963		0.471562	0.656073	-0.223814		0.0601526	0.974417	-0.0471491
654	tr|A0A140T897|A0A140T897_BOVIN_contaminant	A0A140T897	ALB	ALB(#392)	Albumin OS=Bos taurus OX=9913 GN=ALB PE=4 SV=1	392	KDDPHACYSTVFD	5000	R	K.DDPHAC#YSTVFDK.L	-	2	7.4837	10.3315	13.7627	9.38479	12.0631	9.24778	9.9517	8.17018	9.79605	11.0099	8.79857			0.0560486	0.973603	-0.0347005		0.0412988	0.951351	-0.0247066		0.02249	0.995459	-0.00999385
655	tr|A0A140T897|A0A140T897_BOVIN_contaminant	A0A140T897	ALB	ALB(#415)	Albumin OS=Bos taurus OX=9913 GN=ALB PE=4 SV=1	415	NLIKQNCDQFEKL	5000	R	K.QNC#DQFEK.L	-	2	9.62763	10.6383	9.94729	10.6243	10.0006	9.94128	10.3116	9.30299	10.3955	9.90542	9.30504			0.426489	0.949675	-0.0456621		0.349568	0.882627	-0.0491218		0.0205499	0.998978	0.00345975
656	tr|A0A140T897|A0A140T897_BOVIN_contaminant	A0A140T897	ALB	ALB(#471)	Albumin OS=Bos taurus OX=9913 GN=ALB PE=4 SV=1	471	ESERMPCTEDYLS	5000	R	R.MPC#TEDYLSLILNR.L	-	2	9.04895	9.62787	10.9096	10.7388	9.94011	10.5053	9.92264	9.58975	10.3253	10.0263	9.36548			0.0473854	0.995139	-0.0096806		0.105587	0.950972	-0.0222487		0.0891879	0.995799	0.0125681
657	tr|A0A140T897|A0A140T897_BOVIN_contaminant	A0A140T897	ALB	ALB(#510)	Albumin OS=Bos taurus OX=9913 GN=ALB PE=4 SV=1	510	LVNRRPCFSALTP	5000	R	R.RPC#FSALTPDETYVPK.A	-	2	9.26992	10.0154	11.1319	10.5988	9.96631	9.83615	10.3562	9.16947	9.32724	10.4609	9.86759			0.372991	0.932599	-0.0586867		0.282701	0.879759	-0.0510953		0.0430547	0.995591	-0.00759145
658	tr|A0A140T897|A0A140T897_BOVIN_contaminant	A0A140T897	ALB	ALB(#537)	Albumin OS=Bos taurus OX=9913 GN=ALB PE=4 SV=1	537	TFHADICTLPDTE	5000	R	K.LFTFHADIC#TLPDTEK.Q	-	1	8.93613	10.9492	12.0836	9.16562	10.7316	10.391	10.0656	7.67022	9.75513	11.0772	9.17473			0.217671	0.921388	-0.0829867		0.0909049	0.928136	-0.0331201		0.136121	0.973478	-0.0498667
659	tr|A0A140T897|A0A140T897_BOVIN_contaminant	A0A140T897	ALB	ALB(#460;461)	Albumin OS=Bos taurus OX=9913 GN=ALB PE=4 SV=1	460;461	GKVGTRCCTKPES;KVGTRCCTKPESE	5000;5000	R;R	R.C#C#TKPESER.M	+	1	10.3969	10.0298	9.62792	10.8358	9.75575	10.8975	10.3084	9.15424	10.6059	9.88032	8.50742			0.173347	0.973959	-0.0292243		0.332071	0.819298	-0.0856256		0.197266	0.969081	0.0564013
660	sp|Q8IZ83|A16A1_HUMAN	Q8IZ83	ALDH16A1	ALDH16A1(#59)	Aldehyde dehydrogenase family 16 member A1 OS=Homo sapiens OX=9606 GN=ALDH16A1 PE=1 SV=2	59	HRNSVPCQDPITG	5000	R	R.NSVPC#QDPITGENLASC#LQAQAEDVAAAVEAAR.M	-	1	7.50619	9.52679	11.5639	11.3411	9.49631	10.3659	10.7685	11.3746	9.29227	8.2439	10.5205			0.228792	0.915444	0.0906281		0.175386	0.831673	-0.080614		0.638025	0.92357	0.171242
661	sp|Q8IZ83|A16A1_HUMAN	Q8IZ83	ALDH16A1	ALDH16A1(#71)	Aldehyde dehydrogenase family 16 member A1 OS=Homo sapiens OX=9606 GN=ALDH16A1 PE=1 SV=2	71	GENLASCLQAQAE	5000	R	R.NSVPC#QDPITGENLASC#LQAQAEDVAAAVEAAR.M	-	1	8.08983	9.06215	8.86037	9.97813	11.018	10.8472	8.64933	9.34863	11.8958	11.4296	10.8209			0.651034	0.894116	0.144073		2.19565	0.616875	0.342087		1.00504	0.90179	-0.198015
662	sp|Q8IZ83|A16A1_HUMAN	Q8IZ83	ALDH16A1	ALDH16A1(#350)	Aldehyde dehydrogenase family 16 member A1 OS=Homo sapiens OX=9606 GN=ALDH16A1 PE=1 SV=2	350	ARGAAACDLVQRF	5000	R	R.GAAAC#DLVQR.F	-	1	10.0354	9.4248	10.3001	9.7415	10.7188	9.87231	10.1196	10.112	10.1422	9.63669	9.89646			0.600825	0.946166	0.047581		0.0279036	0.993045	0.00286313		0.631642	0.974669	0.0447179
663	sp|Q8IZ83|A16A1_HUMAN	Q8IZ83	ALDH16A1	ALDH16A1(#467)	Aldehyde dehydrogenase family 16 member A1 OS=Homo sapiens OX=9606 GN=ALDH16A1 PE=1 SV=2	467	SVPTGGCKESGCS	5000	R	R.DPSVPTGGC#K.E	-	1	9.88473	10.7576	9.96293	10.2046	10.1598	8.93128	9.4304	10.2258	10.4469	10.0831	9.91285			0.659045	0.922756	-0.0762674		0.0734698	0.983064	-0.00732558		0.602704	0.960339	-0.0689418
664	sp|Q8IZ83|A16A1_HUMAN	Q8IZ83	ALDH16A1	ALDH16A1(#59;71)	Aldehyde dehydrogenase family 16 member A1 OS=Homo sapiens OX=9606 GN=ALDH16A1 PE=1 SV=2	59;71	HRNSVPCQDPITG;GENLASCLQAQAE	5000;5000	R;R	R.NSVPC#QDPITGENLASC#LQAQAEDVAAAVEAAR.M	+	1	7.75225	9.82424	11.2307	12.0704	7.52854	11.2663	10.2832	11.3881	8.10207	10.1455	10.4085			0.0240196	0.993016	-0.0139374		0.184716	0.821528	-0.0865167		0.152004	0.959693	0.0725792
665	sp|P54886|P5CS_HUMAN	P54886	ALDH18A1	ALDH18A1(#88)	Delta-1-pyrroline-5-carboxylate synthase OS=Homo sapiens OX=9606 GN=ALDH18A1 PE=1 SV=2	88	VTRGDECGLALGR	5000	R	R.GDEC#GLALGR.L	-	7	10.8265	10.6637	9.98321	10.3202	9.35644	10.2877	10.0116	9.68449	9.78519	9.29616	9.78485			1.16019	0.914201	-0.0874857		1.65778	0.745057	-0.118579		0.340488	0.980296	0.031093
666	sp|P54886|P5CS_HUMAN	P54886	ALDH18A1	ALDH18A1(#546)	Delta-1-pyrroline-5-carboxylate synthase OS=Homo sapiens OX=9606 GN=ALDH18A1 PE=1 SV=2	546	EEVEDLCRLDKMI	5000	R	R.EEVEDLC#R.L	-	3	9.0345	10.2597	9.34979	10.0329	10.6921	10.0832	9.62982	9.75471	9.47942	11.0007	10.6831			0.450588	0.938094	0.0549979		0.571133	0.776768	0.10237		0.247191	0.974317	-0.0473722
667	sp|P54886|P5CS_HUMAN	P54886	ALDH18A1	ALDH18A1(#584)	Delta-1-pyrroline-5-carboxylate synthase OS=Homo sapiens OX=9606 GN=ALDH18A1 PE=1 SV=2	584	GHSEGICHMYVDS	5000	R	K.GIPVMGHSEGIC#HMYVDSEASVDK.V	-	1	9.00416	10.6598	11.3148	9.39681	9.51503	9.09555	8.74699	10.7232	10.9384	10.8088	9.79644			0.355443	0.914921	-0.0825505		0.281527	0.85824	0.0633197		0.877867	0.928801	-0.14587
668	sp|P54886|P5CS_HUMAN	P54886	ALDH18A1	ALDH18A1(#612)	Delta-1-pyrroline-5-carboxylate synthase OS=Homo sapiens OX=9606 GN=ALDH18A1 PE=1 SV=2	612	CEYPAACNALETL	179.271	R	K.CEYPAAC#NALETLLIHR.D	-	4	9.97897	10.0772	10.471	10.2265	10.3693	9.58903	9.68495	9.57501	9.90987	9.38896	10.7293			0.859364	0.934239	-0.055956		0.169938	0.941559	-0.027513		0.167954	0.986262	-0.028443
669	sp|P54886|P5CS_HUMAN	P54886	ALDH18A1	ALDH18A1(#674)	Delta-1-pyrroline-5-carboxylate synthase OS=Homo sapiens OX=9606 GN=ALDH18A1 PE=1 SV=2	674	YGDLELCIEVVDN	5000	R	R.TEYGDLELC#IEVVDNVQDAIDHIHK.Y	-	9	9.82071	10.8054	9.6858	10.6978	10.8815	10.8708	9.43647	8.94041	9.89396	9.71623	9.2508			0.160022	0.968697	-0.0349594		0.881542	0.791968	-0.0906494		0.288657	0.96827	0.05569
670	sp|O94788|AL1A2_HUMAN	O94788	ALDH1A2	ALDH1A2(#319)	Retinal dehydrogenase 2 OS=Homo sapiens OX=9606 GN=ALDH1A2 PE=1 SV=3	319	FFNQGQCCTAGSR	5000	R	K.SPNIIFADADLDYAVEQAHQGVFFN@QGQC#C#TAGSR.I	-	1	8.22071	10.2268	9.78096	11.6314	8.67637	9.05418	8.90973	9.32335	11.2955	11.6256	11.2555			0.558305	0.900713	-0.13789		0.846222	0.660322	0.203954		4.23659	0.718828	-0.341844
671	sp|O94788|AL1A2_HUMAN	O94788	ALDH1A2	ALDH1A2(#320)	Retinal dehydrogenase 2 OS=Homo sapiens OX=9606 GN=ALDH1A2 PE=1 SV=3	320	FNQGQCCTAGSRI	5000	R	K.SPNIIFADADLDYAVEQAHQGVFFN@QGQC#C#TAGSR.I	-	3	12.1969	11.9876	9.86362	10.6708	8.96372	8.24799	11.0331	7.87894	9.45645	9.72931	9.97153			1.24368	0.778254	-0.314931		1.16803	0.660661	-0.196925		0.448837	0.94399	-0.118007
672	sp|O94788|AL1A2_HUMAN	O94788	ALDH1A2	ALDH1A2(#319;320)	Retinal dehydrogenase 2 OS=Homo sapiens OX=9606 GN=ALDH1A2 PE=1 SV=3	319;320	FFNQGQCCTAGSR;FNQGQCCTAGSRI	5000;5000	R;R	K.SPNIIFADADLDYAVEQAHQGVFFN@QGQC#C#TAGSR.I	+	1	10.7248	9.54878	11.1848	12.2159	10.2656	7.41765	11.9637	9.78872	7.97247	7.84583	11.0717			0.436508	0.894532	-0.162483		0.703309	0.649736	-0.297834		0.250164	0.939425	0.135351
673	sp|P30837|AL1B1_HUMAN	P30837	ALDH1B1	ALDH1B1(#386)	Aldehyde dehydrogenase X, mitochondrial OS=Homo sapiens OX=9606 GN=ALDH1B1 PE=1 SV=4	386	EGAKLLCGGERFG	5000	U	K.LLC#GGER.F	-	1	7.07734	6.53489	6.40882	5.82735	15.5365	15.3696	15.275	14.838	8.00426	7.98429	7.14397		+	3.95421	0	1.24241		1.62888	0.644178	0.256319	+	2.75733	0	0.986095
674	sp|Q3SY69|AL1L2_HUMAN	Q3SY69	ALDH1L2	ALDH1L2(#108)	Mitochondrial 10-formyltetrahydrofolate dehydrogenase OS=Homo sapiens OX=9606 GN=ALDH1L2 PE=1 SV=2	108	LNVLPFCTQFIPM	5000	R	R.SVGAELNVLPFC#TQFIPMDIIDSPK.H	-	1	10.4114	9.80795	9.57946	9.2956	10.2543	9.1186	9.04364	11.2614	10.2953	9.05763	11.8747			0.0704912	0.988848	0.0166602		0.265217	0.826072	0.0833205		0.186413	0.961742	-0.0666604
675	sp|Q3SY69|AL1L2_HUMAN	Q3SY69	ALDH1L2	ALDH1L2(#174)	Mitochondrial 10-formyltetrahydrofolate dehydrogenase OS=Homo sapiens OX=9606 GN=ALDH1L2 PE=1 SV=2	174	ILLQRSCDVEPND	5000	R	R.SC#DVEPNDTVDALYNR.F	-	2	10.0195	9.86405	9.34927	10.6991	10.8386	9.86499	9.54271	8.36768	10.602	10.9237	9.92838			0.242188	0.942849	-0.0528822		0.568952	0.834177	0.0712786		0.653883	0.937251	-0.124161
676	sp|Q3SY69|AL1L2_HUMAN	Q3SY69	ALDH1L2	ALDH1L2(#683)	Mitochondrial 10-formyltetrahydrofolate dehydrogenase OS=Homo sapiens OX=9606 GN=ALDH1L2 PE=1 SV=2	683	KQIMKSCAVSNLK	5000	R	K.SC#AVSNLKK.V	-	1	11.3067	11.8617	9.95774	9.53807	9.44506	9.7715	10.3037	8.54507	10.298	10.2064	8.76607			0.862502	0.89308	-0.162136		0.541301	0.745249	-0.126673		0.138987	0.976725	-0.0354623
677	sp|Q3SY69|AL1L2_HUMAN	Q3SY69	ALDH1L2	ALDH1L2(#707)	Mitochondrial 10-formyltetrahydrofolate dehydrogenase OS=Homo sapiens OX=9606 GN=ALDH1L2 PE=1 SV=2	707	LIIFNDCELDKAV	5000	R	K.SPLIIFNDC#ELDK.A	-	3	9.88885	11.4292	9.12649	10.7033	9.58508	9.92069	10.2207	9.53623	9.85064	10.0383	9.70057			0.35018	0.930953	-0.0631094		0.309767	0.874399	-0.0557174		0.0976349	0.995418	-0.00739199
678	sp|Q3SY69|AL1L2_HUMAN	Q3SY69	ALDH1L2	ALDH1L2(#728)	Mitochondrial 10-formyltetrahydrofolate dehydrogenase OS=Homo sapiens OX=9606 GN=ALDH1L2 PE=1 SV=2	728	FNKGENCIAAGRL	5000	R	R.MGMGAVFFN@KGENC#IAAGR.L	-	5	9.92473	10.3705	10.8169	9.99806	9.47127	9.90374	10.3018	9.39765	10.1575	9.98241	9.67552			0.882997	0.923224	-0.0734117		0.63484	0.882156	-0.0478418		0.282901	0.985195	-0.0255698
679	sp|Q3SY69|AL1L2_HUMAN	Q3SY69	ALDH1L2	ALDH1L2(#783)	Mitochondrial 10-formyltetrahydrofolate dehydrogenase OS=Homo sapiens OX=9606 GN=ALDH1L2 PE=1 SV=2	783	EKLLQYCETGVKE	5000	R	K.LLQYC#ETGVK.E	-	1	9.7789	12.0625	11.9878	9.38974	10.8151	10.3414	9.24452	10.2861	9.42303	7.78135	8.88969			0.308718	0.922084	-0.0800396		1.23787	0.610609	-0.308061		1.06375	0.905987	0.228022
680	sp|P05091|ALDH2_HUMAN	P05091	ALDH2	ALDH2(#319)	Aldehyde dehydrogenase, mitochondrial OS=Homo sapiens OX=9606 GN=ALDH2 PE=1 SV=2	319	FNQGQCCCAGSRT	30.6707	R	K.SPNIIMSDADMDWAVEQAHFALFFNQGQCC#CAGSR.T	-	1	9.68729	9.81594	10.7393	11.3728	7.95992	8.42809	10.2806	9.2299	10.3081	12.1718	10.0063			1.13114	0.866884	-0.21686		0.204206	0.877364	0.0554471		1.12	0.88228	-0.272307
681	sp|P51648|AL3A2_HUMAN	P51648	ALDH3A2	ALDH3A2(#50)	Aldehyde dehydrogenase family 3 member A2 OS=Homo sapiens OX=9606 GN=ALDH3A2 PE=1 SV=1	50	AIAADLCKSEFNV	5000	R	R.EKDILTAIAADLC#K.S	-	2	9.91881	9.3463	10.1717	9.99496	7.8446	9.57084	7.66312	8.3363	12.3768	12.4122	12.3643			1.44221	0.865634	-0.243643		2.96601	0.621222	0.329891		2.38656	0.150778	-0.573534
682	sp|P51649|SSDH_HUMAN	P51649	ALDH5A1	ALDH5A1(#110)	Succinate-semialdehyde dehydrogenase, mitochondrial OS=Homo sapiens OX=9606 GN=ALDH5A1 PE=1 SV=2	110	AAYEAFCRWREVS	5000	R	R.AAYEAFC#R.W	-	1	10.1327	11.0406	9.42776	9.13537	10.6086	10.3133	8.35691	10.2459	10.1042	10.1434	10.4912			0.0349366	0.995262	-0.0101294		0.307127	0.886873	0.0483005		0.284763	0.965117	-0.0584299
683	sp|P51649|SSDH_HUMAN	P51649	ALDH5A1	ALDH5A1(#272)	Succinate-semialdehyde dehydrogenase, mitochondrial OS=Homo sapiens OX=9606 GN=ALDH5A1 PE=1 SV=2	272	EVGEAICTDPLVS	5000	R	K.EVGEAIC#TDPLVSK.I	-	3	9.76056	9.68328	9.08707	10.0283	10.623	10.7137	10.4556	9.69564	9.74317	9.76866	10.4411			1.25048	0.905623	0.105439		0.511336	0.880134	0.0508469		0.532054	0.966073	0.0545919
684	sp|P51649|SSDH_HUMAN	P51649	ALDH5A1	ALDH5A1(#340)	Succinate-semialdehyde dehydrogenase, mitochondrial OS=Homo sapiens OX=9606 GN=ALDH5A1 PE=1 SV=2	340	RNTGQTCVCSNQF	5000	R	R.NTGQTC#VC#SNQFLVQR.G	-	1	10.6398	10.4777	9.15404	9.94219	10.2889	9.48885	10.0521	9.26258	9.97963	10.2142	10.5002			0.269155	0.957862	-0.0396325		0.198055	0.93836	0.0274571		0.773192	0.960691	-0.0670896
685	sp|P51649|SSDH_HUMAN	P51649	ALDH5A1	ALDH5A1(#342)	Succinate-semialdehyde dehydrogenase, mitochondrial OS=Homo sapiens OX=9606 GN=ALDH5A1 PE=1 SV=2	342	TGQTCVCSNQFLV	5000	R	R.NTGQTC#VC#SNQFLVQR.G	-	2	10.9165	10.5061	9.85815	9.16698	9.27621	9.62036	10.7351	9.52272	9.98337	9.61151	10.8029			0.261288	0.950733	-0.0460238		0.0198312	0.990034	0.00437068		0.305938	0.969787	-0.0503945
686	sp|P51649|SSDH_HUMAN	P51649	ALDH5A1	ALDH5A1(#502)	Succinate-semialdehyde dehydrogenase, mitochondrial OS=Homo sapiens OX=9606 GN=ALDH5A1 PE=1 SV=2	502	LISSVECPFGGVK	5000	R	R.VAEQLEVGMVGVNEGLISSVEC#PFGGVK.Q	-	1	10.2918	13.2462	9.89734	7.96963	9.84256	8.9115	8.61348	11.0463	8.92208	9.52982	11.7292			0.209851	0.915195	-0.0914248		0.0498857	0.943565	-0.0275015		0.166861	0.961644	-0.0639233
687	sp|Q02252|MMSA_HUMAN	Q02252	ALDH6A1	ALDH6A1(#317)	Methylmalonate-semialdehyde/malonate-semialdehyde dehydrogenase [acylating], mitochondrial OS=Homo sapiens OX=9606 GN=ALDH6A1 PE=1 SV=2	317	GAAGQRCMALSTA	5000	R	R.C#M*ALSTAVLVGEAK.K	-	5	10.6179	12.4912	8.74647	10.0599	9.1995	9.99698	9.43385	8.79485	9.9917	10.9942	9.6734			0.60108	0.888958	-0.153241		0.0783029	0.94397	-0.0264878		0.86243	0.931752	-0.126753
688	sp|P49419|AL7A1_HUMAN	P49419	ALDH7A1	ALDH7A1(#70)	Alpha-aminoadipic semialdehyde dehydrogenase OS=Homo sapiens OX=9606 GN=ALDH7A1 PE=1 SV=5	70	EVITTYCPANNEP	5000	R	R.GEVITTYC#PANNEPIAR.V	-	1	10.292	8.75634	10.6467	9.73703	11.1368	9.08981	11.8074	9.07289	10.6407	9.9138	8.90642			0.178308	0.943175	0.0537771		0.0188583	0.987786	-0.00546412		0.185539	0.965093	0.0592412
689	sp|P49419|AL7A1_HUMAN	P49419	ALDH7A1	ALDH7A1(#478)	Alpha-aminoadipic semialdehyde dehydrogenase OS=Homo sapiens OX=9606 GN=ALDH7A1 PE=1 SV=5	478	GPKGSDCGIVNVN	5000	R	K.GSDC#GIVNVNIPTSGAEIGGAFGGEK.H	-	2	8.65588	9.77627	9.91615	8.54308	10.7251	9.66026	9.5801	8.96581	11.1241	10.8869	12.1663			0.449272	0.920031	0.0779899		2.02071	0.61069	0.306445		1.58702	0.893963	-0.228455
690	sp|P49419|AL7A1_HUMAN	P49419	ALDH7A1	ALDH7A1(#522)	Alpha-aminoadipic semialdehyde dehydrogenase OS=Homo sapiens OX=9606 GN=ALDH7A1 PE=1 SV=5	522	YMRRSTCTINYSK	5000	R	R.STC#TINYSK.D	-	2	9.21627	8.1415	9.32124	7.8125	10.034	10.2566	9.65478	10.3477	11.4098	11.4102	12.3955			1.50455	0.86077	0.227999		2.6334	0.71	0.448119		1.8461	0.917647	-0.22012
691	sp|P49189|AL9A1_HUMAN	P49189	ALDH9A1	ALDH9A1(#45)	4-trimethylaminobutyraldehyde dehydrogenase OS=Homo sapiens OX=9606 GN=ALDH9A1 PE=1 SV=3	45	VIATFTCSGEKEV	5000	R	R.VIATFTC#SGEK.E	-	1	10.744	9.91056	10.2881	10.0487	10.5369	9.82776	9.63515	8.95038	9.47613	10.5457	10.0366			0.634495	0.923426	-0.0754435		0.251622	0.924757	-0.0332087		0.259879	0.975658	-0.0422349
692	sp|P49189|AL9A1_HUMAN	P49189	ALDH9A1	ALDH9A1(#96)	4-trimethylaminobutyraldehyde dehydrogenase OS=Homo sapiens OX=9606 GN=ALDH9A1 PE=1 SV=3	96	EIATMECINNGKS	5000	R	R.EREDEIATMEC#INNGK.S	-	1	10.1714	8.96665	10.3377	9.77146	9.92302	10.0809	10.0837	9.23253	11.5554	10.0546	9.8227			0.0240209	0.999278	0.00389521		0.456848	0.79584	0.093107		0.455615	0.944898	-0.0892118
693	sp|P49189|AL9A1_HUMAN	P49189	ALDH9A1	ALDH9A1(#288)	4-trimethylaminobutyraldehyde dehydrogenase OS=Homo sapiens OX=9606 GN=ALDH9A1 PE=1 SV=3	288	LTQGQVCCNGTRV	5000	R	K.GALMANFLTQGQVC#C#N@GTR.V	-	7	11.9765	12.2525	11.6448	11.2583	8.8896	8.72652	8.84742	9.04127	8.99854	9.27258	9.0921			3.8222	0.417733	-0.408087		3.77715	0.625636	-0.368823		1.14844	0.976059	-0.0392648
694	sp|P49189|AL9A1_HUMAN	P49189	ALDH9A1	ALDH9A1(#484)	4-trimethylaminobutyraldehyde dehydrogenase OS=Homo sapiens OX=9606 GN=ALDH9A1 PE=1 SV=3	484	SQLKTVCVEMGDV	5000	R	K.TVC#VEM*GDVESAF.-	-	2	10.7071	10.3346	9.36163	9.10977	11.8776	10.242	9.34314	9.55996	10.2502	10.1075	9.10646			0.209739	0.945227	0.0508544		0.0310844	0.983431	-0.00707684		0.245284	0.964746	0.0579312
695	sp|P04075|ALDOA_HUMAN	P04075	ALDOA	ALDOA(#178)	Fructose-bisphosphate aldolase A OS=Homo sapiens OX=9606 GN=ALDOA PE=1 SV=2	178	ARYASICQQNGIV	5000	R	R.YASIC#QQNGIVPIVEPEILPDGDHDLKR.C	-	3	10.5367	10.2687	10.9683	9.91475	9.86875	9.13323	9.42072	8.69411	9.59692	10.4547	11.1432			1.81614	0.86914	-0.168127		0.0235893	0.989029	-0.00501398		0.998221	0.924068	-0.163113
696	sp|P04075|ALDOA_HUMAN	P04075	ALDOA	ALDOA(#202)	Fructose-bisphosphate aldolase A OS=Homo sapiens OX=9606 GN=ALDOA PE=1 SV=2	202	DHDLKRCQYVTEK	5000	R	R.C#QYVTEK.V	-	1	9.71775	9.25589	10.0576	10.1844	9.97874	10.7571	9.45262	9.53205	9.73429	10.6175	10.712			0.123829	0.987003	0.0175178		0.655106	0.821068	0.0784926		0.433728	0.961608	-0.0609748
697	sp|P04075|ALDOA_HUMAN	P04075	ALDOA	ALDOA(#290)	Fructose-bisphosphate aldolase A OS=Homo sapiens OX=9606 GN=ALDOA PE=1 SV=2	290	LNAINKCPLLKPW	5000	R	R.TVPPAVTGITFLSGGQSEEEASINLNAINKC#PLLKPWALTFSYGR.A	-	1	10.293	8.25796	8.77762	9.63422	11.7652	9.20061	13.7263	11.6317	9.02523	7.28006	10.4081			1.14118	0.784873	0.316416		0.138331	0.870531	-0.0636615		0.940871	0.69741	0.380078
698	sp|P04075|ALDOA_HUMAN	P04075	ALDOA	ALDOA(#339)	Fructose-bisphosphate aldolase A OS=Homo sapiens OX=9606 GN=ALDOA PE=1 SV=2	339	LANSLACQGKYTP	5000	R	R.ALANSLAC#QGK.Y	-	3	9.96974	11.3279	9.43553	10.677	9.29084	10.2276	10.5255	9.22078	9.33545	9.12456	10.8651			0.451817	0.922659	-0.0757489		0.356175	0.817302	-0.0837734		0.0288309	0.995308	0.00802445
699	sp|Q9BT22|ALG1_HUMAN	Q9BT22	ALG1	ALG1(#386)	Chitobiosyldiphosphodolichol beta-mannosyltransferase OS=Homo sapiens OX=9606 GN=ALG1 PE=1 SV=2	386	VDMFGCCLPVCAV	0	R	K.VVDMFGCC#LPVCAVNFK.C	-	1	10.9605	11.0699	9.47148	10.0835	6.52064	11.5035	9.24542	9.44508	11.5144	11.4925	8.69309			0.495022	0.871576	-0.205753		0.0320482	0.969511	0.0142043		0.446688	0.906191	-0.219958
700	sp|Q9BT22|ALG1_HUMAN	Q9BT22	ALG1	ALG1(#396)	Chitobiosyldiphosphodolichol beta-mannosyltransferase OS=Homo sapiens OX=9606 GN=ALG1 PE=1 SV=2	396	CAVNFKCLHELVK	5000	R	K.C#LHELVK.H	-	3	10.178	9.77744	10.1409	10.2621	10.0178	10.3837	9.58034	9.7959	9.76793	9.75838	10.3374			0.302562	0.983985	-0.021303		0.241897	0.952559	-0.0197209		0.0142568	1	-0.00158216
701	sp|Q9NP73|ALG13_HUMAN	Q9NP73	ALG13	ALG13(#86)	UDP-N-acetylglucosamine transferase subunit ALG13 OS=Homo sapiens OX=9606 GN=ALG13 PE=1 SV=2	86	HAGAGSCLETLEK	5000	R	K.ADLVISHAGAGSC#LETLEK.G	-	6	11.0462	9.56146	10.3901	10.1077	10.5099	9.66156	9.68379	10.3342	9.68311	9.17168	9.85029			0.23772	0.970244	-0.0315948		0.937816	0.76852	-0.101701		0.755345	0.959277	0.0701063
702	sp|Q9NP73|ALG13_HUMAN	Q9NP73	ALG13	ALG13(#242)	UDP-N-acetylglucosamine transferase subunit ALG13 OS=Homo sapiens OX=9606 GN=ALG13 PE=1 SV=2	242	TAKDASCLFRAIS	5000	R	K.DASC#LFR.A	-	1	10.3964	11.0988	10.1783	9.75983	9.33735	10.0169	10.1376	10.4282	8.66937	9.99497	9.98224			0.467784	0.938746	-0.0532962		0.660185	0.75056	-0.118992		0.34528	0.961642	0.065696
703	sp|Q9NP73|ALG13_HUMAN	Q9NP73	ALG13	ALG13(#253)	UDP-N-acetylglucosamine transferase subunit ALG13 OS=Homo sapiens OX=9606 GN=ALG13 PE=1 SV=2	253	ISEQLFCSQVHHL	5000	R	R.AISEQLFC#SQVHHLEIR.K	-	1	12.3007	9.7662	7.25146	9.02254	9.83805	10.7716	10.4431	10.7646	9.08486	10.8447	9.91216			0.382854	0.895962	0.14999		0.163841	0.847699	0.0754594		0.370048	0.959634	0.0745308
704	sp|Q9NP73|ALG13_HUMAN	Q9NP73	ALG13	ALG13(#424)	UDP-N-acetylglucosamine transferase subunit ALG13 OS=Homo sapiens OX=9606 GN=ALG13 PE=1 SV=2	424	MEEWGACYNAENI	5000	R	R.MEEWGAC#YNAENIPEGYNK.G	-	3	10.589	8.89927	9.36178	9.66829	10.3184	10.5414	10.5326	9.41387	9.96832	9.99412	10.713			0.606091	0.915681	0.0846248		0.658715	0.797922	0.0886832		0.0266932	0.998071	-0.00405839
705	sp|Q9NP73|ALG13_HUMAN	Q9NP73	ALG13	ALG13(#502)	UDP-N-acetylglucosamine transferase subunit ALG13 OS=Homo sapiens OX=9606 GN=ALG13 PE=1 SV=2	502	GDKCQVCLESEGR	184.017	R	K.CQVC#LESEGR.Y	-	1	9.2951	9.40059	9.52435	10.7173	9.55101	9.07262	10.6776	9.64413	10.9794	10.3864	10.7516			0.000768615	1	0.000158133		1.26001	0.715766	0.139265		1.2198	0.926078	-0.139107
706	sp|Q9NP73|ALG13_HUMAN	Q9NP73	ALG13	ALG13(#686)	UDP-N-acetylglucosamine transferase subunit ALG13 OS=Homo sapiens OX=9606 GN=ALG13 PE=1 SV=2	686	GPGKRCCQSYDNF	5000	R	R.C#C#QSYDNFSYR.S	-	2	11.1208	10.4664	9.29487	9.16716	9.62758	10.4103	10.2777	9.66111	9.72197	10.0455	10.2067			0.00553464	1	0.00124115		0.00666314	0.99652	0.00144405		0.00186297	0.999911	-0.000202902
707	sp|Q9NP73|ALG13_HUMAN	Q9NP73	ALG13	ALG13(#708)	UDP-N-acetylglucosamine transferase subunit ALG13 OS=Homo sapiens OX=9606 GN=ALG13 PE=1 SV=2	708	SHRQMSCVNKESQ	5000	R	R.QMSC#VNK.E	-	2	8.39096	10.255	10.4093	10.0564	11.4744	9.54693	10.1306	9.60141	10.0996	11.0037	9.03173			0.260903	0.932657	0.0605872		0.133426	0.913073	0.0394832		0.0718382	0.990471	0.021104
708	sp|Q9NP73|ALG13_HUMAN	Q9NP73	ALG13	ALG13(#827)	UDP-N-acetylglucosamine transferase subunit ALG13 OS=Homo sapiens OX=9606 GN=ALG13 PE=1 SV=2	827	LQDRKSCSMSPQD	5000	R	R.KSC#SMSPQDTVTSYNYPQK.M	-	5	10.3247	9.28813	9.63577	9.99165	10.2763	9.47239	10.0989	10.0847	10.2984	10.3338	10.1951			0.249308	0.977535	0.0256697		0.88736	0.846337	0.0680188		0.700995	0.975915	-0.0423491
709	sp|Q9NP73|ALG13_HUMAN	Q9NP73	ALG13	ALG13(#685;686)	UDP-N-acetylglucosamine transferase subunit ALG13 OS=Homo sapiens OX=9606 GN=ALG13 PE=1 SV=2	685;686	PGPGKRCCQSYDN;GPGKRCCQSYDNF	5000;5000	R;R	R.C#C#QSYDNFSYR.S	+	2	9.16278	10.336	10.2972	9.79515	10.283	10.1195	9.40997	8.14639	10.8456	11.891	9.71328			0.309461	0.93094	-0.0650086		0.558218	0.749859	0.124855		0.790608	0.90851	-0.189863
710	sp|Q9NP73-2|ALG13_HUMAN	Q9NP73-2	ALG13	ALG13-2(#144)	Isoform of Q9NP73, Isoform 2 of UDP-N-acetylglucosamine transferase subunit ALG13 OS=Homo sapiens OX=9606 GN=ALG13	144	DLSTLKCYPPGQP	5000	R	K.C#YPPGQPEK.F	-	1	10.5135	10.4131	9.21742	9.80051	9.96236	9.64246	8.17885	10.3215	10.3391	10.5348	11.0765			0.351154	0.928692	-0.0715874		0.860919	0.787851	0.0942535		0.963602	0.917958	-0.165841
711	sp|Q9H553|ALG2_HUMAN	Q9H553	ALG2	ALG2(#59)	Alpha-1,3/1,6-mannosyltransferase ALG2 OS=Homo sapiens OX=9606 GN=ALG2 PE=1 SV=1	59	HYDPGHCFAESRE	5000	R	K.IWTAHYDPGHC#FAESR.E	-	2	9.99868	9.60463	10.3461	9.40422	10.8529	10.1271	10.0626	10.1468	9.88814	9.83776	9.73116			0.821978	0.930662	0.0660627		0.0199037	0.995408	-0.0018996		1.13663	0.959872	0.0679623
712	sp|Q9H553|ALG2_HUMAN	Q9H553	ALG2	ALG2(#70)	Alpha-1,3/1,6-mannosyltransferase ALG2 OS=Homo sapiens OX=9606 GN=ALG2 PE=1 SV=1	70	RELPVRCAGDWLP	5000	R	R.C#AGDWLPR.G	-	1	10.822	10.1943	8.79778	8.82027	9.59012	10.273	9.9553	10.1983	9.9605	10.9631	10.4254			0.284309	0.938899	0.0561254		0.635873	0.75017	0.118387		0.583589	0.96153	-0.0622621
713	sp|Q92685|ALG3_HUMAN	Q92685	ALG3	ALG3(#21)	Dol-P-Man:Man(5)GlcNAc(2)-PP-Dol alpha-1,3-mannosyltransferase OS=Homo sapiens OX=9606 GN=ALG3 PE=1 SV=1	21	AQAEGLCKQWLQR	5000	R	R.SGSAAQAEGLC#K.Q	-	2	10.0695	9.58711	9.86627	9.8896	10.4518	10.0537	10.1596	9.75184	10.4176	9.67653	10.0764			0.67976	0.961913	0.0360901		0.339243	0.934296	0.029095		0.0654027	0.996322	0.00699514
714	sp|Q13686|ALKB1_HUMAN	Q13686	ALKBH1	ALKBH1(#129)	Nucleic acid dioxygenase ALKBH1 OS=Homo sapiens OX=9606 GN=ALKBH1 PE=1 SV=2	129	SQKPNVCNLDKHM	5000	U	K.LYSQKPNVC#NLDK.H	-	1	8.8365	10.5758	10.7838	10.07	10.0578	10.8026	9.33662	9.93012	9.53219	10.2502	9.82431			0.0115203	0.999808	-0.00267614		0.128698	0.943553	-0.0249921		0.160922	0.98827	0.0223159
715	sp|Q13686|ALKB1_HUMAN	Q13686	ALKBH1	ALKBH1(#304)	Nucleic acid dioxygenase ALKBH1 OS=Homo sapiens OX=9606 GN=ALKBH1 PE=1 SV=2	304	GEGLPHCLEAPLP	5000	U	R.VLPNPEGEGLPHC#LEAPLPAVLPR.D	-	2	9.68234	9.57657	9.54078	10.1426	9.40745	9.9098	9.71205	11.2329	10.152	10.1445	10.499			0.307136	0.951985	0.045195		1.49025	0.819156	0.0766694		0.20599	0.981561	-0.0314744
716	sp|Q13686|ALKB1_HUMAN	Q13686	ALKBH1	ALKBH1(#371)	Nucleic acid dioxygenase ALKBH1 OS=Homo sapiens OX=9606 GN=ALKBH1 PE=1 SV=2	371	ISTEGFCHLDDQN	5000	U	R.DISTEGFC#HLDDQNSEVKR.A	-	9	9.99372	9.79975	11.9476	9.85093	10.8475	9.80007	8.7959	10.184	9.87847	9.20071	9.70137			0.310197	0.931422	-0.0688826		0.676268	0.754842	-0.111761		0.240801	0.975757	0.0428787
717	sp|Q6NS38|ALKB2_HUMAN	Q6NS38	ALKBH2	ALKBH2(#165)	DNA oxidative demethylase ALKBH2 OS=Homo sapiens OX=9606 GN=ALKBH2 PE=1 SV=1	165	NRYKDGCDHIGEH	5000	U	R.YKDGC#DHIGEHR.D	-	1	10.1443	9.72773	12.3973	9.87287	10.0443	9.38176	9.79901	10.0721	9.82904	9.63264	9.09899			0.471519	0.913735	-0.0942549		0.722679	0.725448	-0.1398		0.481683	0.974175	0.0455451
718	sp|Q6NS38|ALKB2_HUMAN	Q6NS38	ALKBH2	ALKBH2(#192)	DNA oxidative demethylase ALKBH2 OS=Homo sapiens OX=9606 GN=ALKBH2 PE=1 SV=1	192	SVSFGACRDFVFR	5000	U	R.ELAPGSPIASVSFGAC#R.D	-	4	10.0062	9.56948	10.4223	10.2908	10.0672	9.82462	10.259	10.095	10.4518	9.47296	9.54074			0.0103655	0.999894	-0.000945327		0.274659	0.91563	-0.0370076		0.286588	0.976628	0.0360623
719	sp|Q9NXW9|ALKB4_HUMAN	Q9NXW9	ALKBH4	ALKBH4(#26)	Alpha-ketoglutarate-dependent dioxygenase alkB homolog 4 OS=Homo sapiens OX=9606 GN=ALKBH4 PE=1 SV=1	26	IRTCLICERQRGS	5000	R	R.TC#LIC#ER.Q	-	1	10.5616	10.3144	8.73648	8.89349	11.2793	10.8956	8.86909	9.71625	10.3754	10.7947	9.56369			0.321929	0.919089	0.0808278		0.472812	0.793361	0.0931809		0.0451167	0.995417	-0.0123531
720	sp|Q9NXW9|ALKB4_HUMAN	Q9NXW9	ALKBH4	ALKBH4(#126)	Alpha-ketoglutarate-dependent dioxygenase alkB homolog 4 OS=Homo sapiens OX=9606 GN=ALKBH4 PE=1 SV=1	126	LKTEGFCGLPSFS	5000	U	K.TEGFC#GLPSFSR.E	-	1	9.62088	10.1083	9.03236	9.55264	9.53797	10.1904	10.8578	10.3857	9.79583	10.0608	10.8573			0.960146	0.908968	0.0963425		0.798486	0.78706	0.0958183		0.00292099	1	0.000524272
721	sp|Q9NXW9|ALKB4_HUMAN	Q9NXW9	ALKBH4	ALKBH4(#159)	Alpha-ketoglutarate-dependent dioxygenase alkB homolog 4 OS=Homo sapiens OX=9606 GN=ALKBH4 PE=1 SV=1	159	QCNLDYCPERGSA	227.217	U	R.MGLYPGLEGFRPVEQCNLDYC#PER.G	-	10	9.68169	9.71431	10.2879	9.97056	9.67903	9.66105	10.0196	9.68335	10.0738	10.1827	11.046			0.401246	0.982326	-0.0221545		0.663453	0.833571	0.0730275		0.847863	0.946271	-0.095182
722	sp|Q9NXW9|ALKB4_HUMAN	Q9NXW9	ALKBH4	ALKBH4(#204)	Alpha-ketoglutarate-dependent dioxygenase alkB homolog 4 OS=Homo sapiens OX=9606 GN=ALKBH4 PE=1 SV=1	204	PGSLLLCSAPSAA	5000	U	R.EAPGSLLLC#SAPSAAPEALVDSVIAPSR.S	-	2	9.49335	7.91546	10.5484	10.4215	10.5942	10.5136	9.90716	9.49294	9.98067	10.2374	10.8953			0.34443	0.91543	0.0856701		0.511022	0.749945	0.120509		0.266228	0.976421	-0.034839
723	sp|Q6P6C2|ALKB5_HUMAN	Q6P6C2	ALKBH5	ALKBH5(#100)	RNA demethylase ALKBH5 OS=Homo sapiens OX=9606 GN=ALKBH5 PE=1 SV=2	100	LFSQDECAKIEAR	5000	R	R.LFSQDEC#AK.I	-	1	9.91105	11.6191	10.9153	11.5221	9.96323	9.67178	10.1214	9.16457	8.95631	9.45718	8.69792			1.42692	0.868805	-0.174071		2.12669	0.614384	-0.280525		1.09622	0.945164	0.106454
724	sp|Q6P6C2|ALKB5_HUMAN	Q6P6C2	ALKBH5	ALKBH5(#267)	RNA demethylase ALKBH5 OS=Homo sapiens OX=9606 GN=ALKBH5 PE=1 SV=2	267	ADEITHCIRPQDI	5000	R	R.GSVTVLSGYAADEITHC#IRPQDIK.E	-	1	11.5291	9.84092	10.5054	9.58587	9.77839	8.64476	10.6913	9.81946	9.74202	9.59835	10.2645			0.477232	0.914719	-0.0911359		0.443475	0.848052	-0.0677948		0.122879	0.98757	-0.0233411
725	sp|Q6P6C2|ALKB5_HUMAN	Q6P6C2	ALKBH5	ALKBH5(#378)	RNA demethylase ALKBH5 OS=Homo sapiens OX=9606 GN=ALKBH5 PE=1 SV=2	378	YESSEDCSEAAGS	5000	R	K.SYESSEDC#SEAAGSPAR.K	-	10	9.99842	9.29005	10.3053	9.64336	10.3307	10.0899	9.99907	9.83154	10.0021	10.2475	10.2621			0.459255	0.960148	0.0376677		0.693187	0.874643	0.0531678		0.342287	0.994543	-0.0155001
726	sp|Q96BT7|ALKB8_HUMAN	Q96BT7	ALKBH8	ALKBH8(#415)	Alkylated DNA repair protein alkB homolog 8 OS=Homo sapiens OX=9606 GN=ALKBH8 PE=1 SV=2	415	IVADIGCGNGKYL	5000	R	K.ALPSGSIVADIGC#GNGK.Y	-	1	11.4418	9.86935	10.6837	9.65325	11.3397	11.3201	9.02512	9.96857	7.58396	8.99484	10.1196			0.010381	1	-0.00301898		0.738655	0.644134	-0.233175		0.713397	0.913907	0.230156
727	sp|Q96BT7|ALKB8_HUMAN	Q96BT7	ALKBH8	ALKBH8(#432)	Alkylated DNA repair protein alkB homolog 8 OS=Homo sapiens OX=9606 GN=ALKBH8 PE=1 SV=2	432	ELYMIGCDRSQNL	5000	R	K.ELYMIGC#DR.S	-	1	9.58538	8.5847	10.3401	10.7255	9.92111	9.90763	9.85643	9.70396	9.79225	10.5289	11.054			0.0507251	0.994674	0.0107302		0.491217	0.788874	0.0958674		0.630681	0.94465	-0.0851372
728	sp|Q96BT7|ALKB8_HUMAN	Q96BT7	ALKBH8	ALKBH8(#568)	Alkylated DNA repair protein alkB homolog 8 OS=Homo sapiens OX=9606 GN=ALKBH8 PE=1 SV=2	568	DSQEGGCNSRQVS	5000	R	R.INDSQEGGC#NSR.Q	-	4	9.57805	10.5904	10.0166	9.37068	11.0037	10.9341	9.3438	9.38719	10.0078	10.651	9.1167			0.187957	0.963876	0.037121		0.0170126	0.990559	0.00393625		0.133455	0.97962	0.0331847
729	sp|Q8TCU4|ALMS1_HUMAN	Q8TCU4	ALMS1	ALMS1(#310)	Centrosome-associated protein ALMS1 OS=Homo sapiens OX=9606 GN=ALMS1 PE=1 SV=4	310	TAVGSQCPFLPSE	5000	R	R.FSVSQHPLIGSTAVGSQC#PFLPSEQGNN@EETISSVDELK.I	-	1	8.97809	9.95079	12.2382	9.72447	9.28156	11.408	9.03523	10.9406	10.8784	9.01927	8.54537			0.0150487	0.998181	-0.00565797		0.310603	0.77715	-0.106858		0.307185	0.949898	0.1012
730	sp|Q8TCU4|ALMS1_HUMAN	Q8TCU4	ALMS1	ALMS1(#343)	Centrosome-associated protein ALMS1 OS=Homo sapiens OX=9606 GN=ALMS1 PE=1 SV=4	343	DRYDDLCSYMSWK	335.734	R	K.DCDRYDDLC#SYMSWK.T	-	2	9.42902	9.95941	9.66086	9.63666	9.88532	9.42822	9.98019	9.77301	10.7447	9.83217	11.6704			0.234858	0.99019	0.0140727		0.778853	0.714925	0.149153		0.713432	0.932989	-0.135081
731	sp|Q8TCU4|ALMS1_HUMAN	Q8TCU4	ALMS1	ALMS1(#436)	Centrosome-associated protein ALMS1 OS=Homo sapiens OX=9606 GN=ALMS1 PE=1 SV=4	436	NENAVVCSERVAE	5000	R	K.VESDVITLDGLNENAVVC#SER.V	-	1	9.05384	11.3268	10.4525	10.4088	10.9483	9.17211	9.84488	9.94895	10.385	9.48543	8.97351			0.211989	0.951434	-0.0454713		0.484687	0.783242	-0.098817		0.266064	0.968948	0.0533457
732	sp|Q8TCU4|ALMS1_HUMAN	Q8TCU4	ALMS1	ALMS1(#2395)	Centrosome-associated protein ALMS1 OS=Homo sapiens OX=9606 GN=ALMS1 PE=1 SV=4	2395	RSEPEGCSGTIGN	5000	R	R.SEPEGC#SGTIGNK.I	-	3	9.93124	9.33899	9.61776	9.78713	10.4693	9.92539	10.3194	10.9509	9.91643	9.99912	9.74441			1.56794	0.903792	0.106911		0.686587	0.921698	0.0324418		1.09951	0.954827	0.0744688
733	sp|Q8TCU4|ALMS1_HUMAN	Q8TCU4	ALMS1	ALMS1(#2489)	Centrosome-associated protein ALMS1 OS=Homo sapiens OX=9606 GN=ALMS1 PE=1 SV=4	2489	VKNLLQCESSLNH	5000	R	K.NLLQC#ESSLNHAK.E	-	1	10.8572	10.362	9.71519	10.4463	9.92575	10.5537	9.74592	9.74947	9.6181	9.50917	9.5171			0.530734	0.943415	-0.0495005		1.4049	0.750111	-0.114547		1.02525	0.960956	0.0650466
734	sp|Q8TCU4|ALMS1_HUMAN	Q8TCU4	ALMS1	ALMS1(#2622)	Centrosome-associated protein ALMS1 OS=Homo sapiens OX=9606 GN=ALMS1 PE=1 SV=4	2622	RQNPSSCRAKHVN	5000	R	R.QNPSSC#R.A	-	1	9.87846	12.6533	10.2619	8.51879	8.20643	10.1134	11.2414	9.27458	10.292	9.63204	9.92781			0.221366	0.919042	-0.0841568		0.11768	0.914436	-0.0396458		0.165772	0.975733	-0.0445109
735	sp|Q8TCU4|ALMS1_HUMAN	Q8TCU4	ALMS1	ALMS1(#2725)	Centrosome-associated protein ALMS1 OS=Homo sapiens OX=9606 GN=ALMS1 PE=1 SV=4	2725	SHRHSKCISNSSV	5000	R	K.C#ISNSSVVK.V	-	2	10.5958	9.92031	9.19415	9.2748	10.3577	10.6957	10.8286	9.70026	10.2748	9.3782	9.77971			0.772438	0.912418	0.0941363		0.0629237	0.973254	0.0109189		0.756285	0.946562	0.0832174
736	sp|Q8TCU4|ALMS1_HUMAN	Q8TCU4	ALMS1	ALMS1(#2879)	Centrosome-associated protein ALMS1 OS=Homo sapiens OX=9606 GN=ALMS1 PE=1 SV=4	2879	TPDLPSCIFLEQR	5000	R	K.NVTITPDLPSC#IFLEQR.E	-	1	10.4457	9.49443	9.3183	10.1043	9.84232	9.38538	10.6664	9.80508	10.1254	10.5219	10.2908			0.081427	0.99303	0.0122624		0.759674	0.840675	0.0689472		0.608807	0.963144	-0.0566848
737	sp|Q8TCU4|ALMS1_HUMAN	Q8TCU4	ALMS1	ALMS1(#2933)	Centrosome-associated protein ALMS1 OS=Homo sapiens OX=9606 GN=ALMS1 PE=1 SV=4	2933	RELFEQCKAPYVD	5000	R	R.ELFEQC#K.A	-	2	10.5086	9.97381	10.6143	9.94458	9.55329	9.57084	9.92371	10.0045	9.91552	10.2833	9.7075			1.21877	0.927409	-0.0713479		0.541863	0.901799	-0.0413649		0.428067	0.982657	-0.029983
738	sp|Q8TCU4|ALMS1_HUMAN	Q8TCU4	ALMS1	ALMS1(#2969)	Centrosome-associated protein ALMS1 OS=Homo sapiens OX=9606 GN=ALMS1 PE=1 SV=4	2969	PISLEQCQSKAPG	5000	R	R.EN@HSPLPQGQDSIASDLPSPISLEQC#QSK.A	-	2	9.0545	9.43304	12.26	9.62149	10.073	9.92163	9.85972	10.9663	9.41651	9.45613	9.93757			0.084907	0.980327	0.0252624		0.233431	0.866757	-0.061516		0.983742	0.947621	0.0867784
739	sp|Q8TCU4|ALMS1_HUMAN	Q8TCU4	ALMS1	ALMS1(#2993)	Centrosome-associated protein ALMS1 OS=Homo sapiens OX=9606 GN=ALMS1 PE=1 SV=4	2993	LPQGQDCVVEKNN	5000	R	K.HHFPLPQGQDC#VVEK.N	-	2	10.7331	9.35045	9.33628	10.7009	10.0443	10.5426	10.0601	9.56482	10.1658	9.64939	9.85226			0.0307762	0.997692	0.00580689		0.101716	0.958753	-0.0173678		0.260591	0.986895	0.0231747
740	sp|Q8TCU4|ALMS1_HUMAN	Q8TCU4	ALMS1	ALMS1(#3028)	Centrosome-associated protein ALMS1 OS=Homo sapiens OX=9606 GN=ALMS1 PE=1 SV=4	3028	QSAPNHCTLAASA	5000	R	K.FNTVVSQSAPN@HC#TLAASASTPPSNR.K	-	1	9.83557	7.92458	7.73298	11.0985	10.6077	8.22088	9.08368	12.4569	14.1839	10.33	8.52527			0.328302	0.897141	0.140205		0.42284	0.64668	0.251986		0.165785	0.94816	-0.111781
741	sp|Q8TCU4|ALMS1_HUMAN	Q8TCU4	ALMS1	ALMS1(#3981)	Centrosome-associated protein ALMS1 OS=Homo sapiens OX=9606 GN=ALMS1 PE=1 SV=4	3981	ENVPNTCGPGISW	5000	R	K.ENVPNTC#GPGISWFEPITK.T	-	2	8.87131	10.773	9.98346	10.2277	10.6387	9.92628	9.73195	10.4981	9.15271	9.44332	10.7534			0.211975	0.964131	0.0362112		0.102965	0.942742	-0.026374		0.31535	0.96168	0.0625852
742	sp|Q8TCU4|ALMS1_HUMAN	Q8TCU4	ALMS1	ALMS1(#4006)	Centrosome-associated protein ALMS1 OS=Homo sapiens OX=9606 GN=ALMS1 PE=1 SV=4	4006	PLREQNCQGQHLD	5000	R	R.EQNC#QGQHLDGR.G	-	3	9.8298	9.52781	11.0253	10.1982	10.0213	9.88293	9.75496	10.3962	9.70459	10.4052	9.25368			0.126422	0.987552	-0.0170593		0.318132	0.880094	-0.0512663		0.244215	0.977085	0.034207
743	sp|Q96QP1|ALPK1_HUMAN	Q96QP1	ALPK1	ALPK1(#512)	Alpha-protein kinase 1 OS=Homo sapiens OX=9606 GN=ALPK1 PE=1 SV=3	512	TQEKPHCQRDTGI	5000	R	K.NIDTVSTTQEKPHC#QR.D	-	1	9.45348	10.3374	9.63087	8.91099	10.0007	10.8482	10.1231	9.53515	10.8115	10.1426	10.206			0.655519	0.914248	0.0800865		1.10129	0.748688	0.117587		0.325069	0.974671	-0.0375008
744	sp|Q96QP1|ALPK1_HUMAN	Q96QP1	ALPK1	ALPK1(#818)	Alpha-protein kinase 1 OS=Homo sapiens OX=9606 GN=ALPK1 PE=1 SV=3	818	NISMLPCSSFTPN	5000	R	R.VLHNSLGNISMLPC#SSFTPNWPVQNPDSR.K	-	1	8.92714	11.3964	6.30749	10.7042	10.8493	11.2965	9.16081	9.05608	10.5666	12.4119	9.32358			0.272341	0.902769	0.141457		0.451413	0.652757	0.232188		0.246167	0.947384	-0.0907316
745	sp|Q96Q42|ALS2_HUMAN	Q96Q42	ALS2	ALS2(#664)	Alsin OS=Homo sapiens OX=9606 GN=ALS2 PE=1 SV=2	664	TPVLLSCSKLGYI	5000	R	K.TPVLLSC#SK.L	-	1	11.3785	9.54524	9.82762	8.41896	9.49856	10.4598	10.5875	10.4225	9.50113	9.61636	10.7438			0.302735	0.930298	0.071727		0.101929	0.935192	0.0296318		0.245843	0.975747	0.0420951
746	sp|Q15699|ALX1_HUMAN	Q15699	ALX1	ALX1(#49)	ALX homeobox protein 1 OS=Homo sapiens OX=9606 GN=ALX1 PE=1 SV=2	49	KASAGKCVQAFGP	5000	U	K.C#VQAFGPLPR.A	-	1	11.2684	10.1709	9.81001	10.0069	8.88519	9.86123	10.9881	9.64323	9.60226	9.6047	10.1591			0.389283	0.930353	-0.069302		0.658134	0.828275	-0.0738339		0.0220195	0.998138	0.00453198
747	sp|Q15699|ALX1_HUMAN	Q15699	ALX1	ALX1(#71)	ALX homeobox protein 1 OS=Homo sapiens OX=9606 GN=ALX1 PE=1 SV=2	71	LERTSPCQDSSVN	5000	U	R.TSPC#QDSSVNYGITK.V	-	3	10.2264	9.90522	9.23306	11.4532	9.47563	9.79121	8.97241	9.23161	10.9405	10.4279	10.3428			0.78851	0.903622	-0.119781		0.322033	0.874838	0.0547871		2.26316	0.907795	-0.174568
748	sp|Q15699|ALX1_HUMAN	Q15699	ALX1	ALX1(#99)	ALX homeobox protein 1 OS=Homo sapiens OX=9606 GN=ALX1 PE=1 SV=2	99	NRAMDNCNSLRMS	5000	U	R.AMDNC#NSLR.M	-	1	10.102	10.0097	10.463	9.68863	10.6801	9.77954	9.38081	9.70805	9.60075	9.662	10.9254			0.233809	0.976659	-0.0269741		0.0122838	0.994096	-0.00249291		0.122344	0.986703	-0.0244812
749	sp|Q15699|ALX1_HUMAN	Q15699	ALX1	ALX1(#123)	ALX homeobox protein 1 OS=Homo sapiens OX=9606 GN=ALX1 PE=1 SV=2	123	DELGDKCDSNVSS	5000	U	K.GELDELGDKC#DSNVSSSK.K	-	4	10.2133	10.1153	10.6889	10.5972	9.66272	9.22498	9.55851	9.96745	9.60314	9.99365	10.3749			2.03955	0.903791	-0.115628		0.688074	0.864401	-0.058778		0.645429	0.963609	-0.0568497
750	sp|Q9H161|ALX4_HUMAN	Q9H161	ALX4	ALX4(#154)	Homeobox protein aristaless-like 4 OS=Homo sapiens OX=9606 GN=ALX4 PE=1 SV=2	154	AALQVPCYAKESS	5000	U	K.LQEGSSGHSAALQVPC#YAK.E	-	2	11.0053	9.5136	9.79398	10.3098	10.1012	9.85111	9.94998	11.3229	9.33525	8.7018	10.115			0.120454	0.984534	0.0211623		0.666142	0.752416	-0.114515		0.802902	0.926542	0.135677
751	sp|Q9C0C7|AMRA1_HUMAN	Q9C0C7	AMBRA1	AMBRA1(#302)	Activating molecule in BECN1-regulated autophagy protein 1 OS=Homo sapiens OX=9606 GN=AMBRA1 PE=1 SV=2	302	YPTAECCQHLGIL	26.4135	R	R.VSYPTAECC#QHLGILCLCSR.C	-	1	11.0564	9.33733	9.03672	10.251	11.7767	10.7027	11.0788	9.51025	9.08727	10.5904	7.57254			0.605332	0.90368	0.118417		0.350711	0.746465	-0.136059		0.695362	0.893068	0.254476
752	sp|Q9C0C7|AMRA1_HUMAN	Q9C0C7	AMBRA1	AMBRA1(#501)	Activating molecule in BECN1-regulated autophagy protein 1 OS=Homo sapiens OX=9606 GN=AMBRA1 PE=1 SV=2	501	IRHELQCDLRRFF	5000	R	R.HELQC#DLRR.F	-	5	9.1006	9.73897	9.55236	9.83326	10.2978	10.7574	10.7246	10.1762	9.14072	10.6682	10.0099			2.20338	0.892973	0.134559		0.303551	0.879295	0.0544898		0.466674	0.954426	0.0800691
753	sp|Q9C0C7|AMRA1_HUMAN	Q9C0C7	AMBRA1	AMBRA1(#571)	Activating molecule in BECN1-regulated autophagy protein 1 OS=Homo sapiens OX=9606 GN=AMBRA1 PE=1 SV=2	571	LNRCRACHNLLTF	5000	R	R.AC#HNLLTFNNDTLR.W	-	3	10.3952	9.91195	10.1995	10.5107	10.8144	10.0322	9.55733	9.72639	9.26743	9.83773	9.74714			0.309595	0.968865	-0.0328215		1.30477	0.789147	-0.0926517		0.575124	0.96219	0.0598302
754	sp|P17707|DCAM_HUMAN	P17707	AMD1	AMD1(#156)	S-adenosylmethionine decarboxylase proenzyme OS=Homo sapiens OX=9606 GN=AMD1 PE=1 SV=2	156	GRMNSDCWYLYTL	5000	R	R.MNSDC#WYLYTLDFPESR.V	-	1	9.74176	9.98236	9.62583	10.7531	9.53141	10.4871	10.4188	10.1242	9.98698	9.01699	10.3315			0.132077	0.987545	0.0167338		0.204705	0.916528	-0.0370664		0.3209	0.969318	0.0538002
755	sp|P17707|DCAM_HUMAN	P17707	AMD1	AMD1(#310)	S-adenosylmethionine decarboxylase proenzyme OS=Homo sapiens OX=9606 GN=AMD1 PE=1 SV=2	310	GFKRLDCQSAMFN	5000	R	K.RLDC#QSAMFNDYNFVFTSFAK.K	-	2	10.5799	9.43018	9.91723	10.0278	9.45603	9.23921	10.0057	10.3302	10.0194	10.2163	10.7781			0.280659	0.967759	-0.0339628		0.481278	0.880102	0.0500812		0.842417	0.945434	-0.084044
756	sp|Q9Y303-3|NAGA_HUMAN	Q9Y303-3	AMDHD2	AMDHD2-3(#261)	Isoform of Q9Y303, Isoform 3 of N-acetylglucosamine-6-phosphate deacetylase OS=Homo sapiens OX=9606 GN=AMDHD2	261	RLPAGRCIFYGMI	5000	R	R.C#IFYGMIADGTHTNPAALR.I	-	1	9.88494	9.11188	10.1698	10.2776	9.05369	9.88255	10.596	10.4787	9.29098	10.9257	10.3282			0.109798	0.986476	0.019396		0.215149	0.900706	0.0445072		0.105358	0.987126	-0.0251112
757	sp|Q9Y303-3|NAGA_HUMAN	Q9Y303-3	AMDHD2	AMDHD2-3(#338)	Isoform of Q9Y303, Isoform 3 of N-acetylglucosamine-6-phosphate deacetylase OS=Homo sapiens OX=9606 GN=AMDHD2	338	PRSQPACQVAHDP	5000	R	R.SQPAC#QVAHDPPR.A	-	2	10.166	9.41506	9.5155	10.0988	10.7359	10.2309	8.64836	10.3886	10.7495	9.9698	10.0816			0.122999	0.980711	0.025386		0.705734	0.846212	0.0673743		0.210807	0.975557	-0.0419883
758	sp|Q5JTC6|AMER1_HUMAN	Q5JTC6	AMER1	AMER1(#67)	APC membrane recruitment protein 1 OS=Homo sapiens OX=9606 GN=AMER1 PE=1 SV=2	67	GGKKGICTLPSFF	5000	R	K.GIC#TLPSFFGGGR.S	-	1	9.64103	9.72581	9.22021	10.4156	10.5811	10.268	10.0549	11.3844	10.2157	9.53431	8.95905			1.14077	0.906244	0.116458		0.157151	0.93913	-0.0277212		0.997508	0.92776	0.144179
759	sp|Q5JTC6|AMER1_HUMAN	Q5JTC6	AMER1	AMER1(#216)	APC membrane recruitment protein 1 OS=Homo sapiens OX=9606 GN=AMER1 PE=1 SV=2	216	SAPQVPCFEETFQ	5000	R	R.ARPHEHVSSAPQVPC#FEETFQAPR.K	-	2	10.6036	9.75763	9.49295	9.53709	9.75071	10.3996	11.3159	9.25752	9.14206	10.3284	10.4145			0.251563	0.951528	0.0453621		0.0758124	0.964811	0.0155071		0.127109	0.984069	0.0298549
760	sp|Q5JTC6|AMER1_HUMAN	Q5JTC6	AMER1	AMER1(#717)	APC membrane recruitment protein 1 OS=Homo sapiens OX=9606 GN=AMER1 PE=1 SV=2	717	KKDQSTCLMQLFQ	5000	R	K.KDQSTC#LMQLFQSDAMFEPDMQEANFGGSPR.R	-	2	7.74901	8.53151	10.588	11.1325	8.4109	10.9819	10.7132	10.1739	9.52502	10.8438	11.3504			0.245541	0.913881	0.0923888		0.510313	0.69319	0.166429		0.259907	0.959075	-0.0740404
761	sp|Q9Y4X0|AMMR1_HUMAN	Q9Y4X0	AMMECR1	AMMECR1(#33)	Nuclear protein AMMECR1 OS=Homo sapiens OX=9606 GN=AMMECR1 PE=1 SV=1	33	ASSSSHCSGESQC	5000	R	K.LSSSPPSGSGGGGGASSSSHC#SGESQC#R.A	-	1	8.01082	11.4445	11.2783	9.30856	6.62631	8.71393	11.2309	7.94965	13.1515	11.9684	10.317			0.51364	0.872912	-0.225187		0.739698	0.642574	0.246945		1.24879	0.461765	-0.472132
762	sp|Q9Y4X0|AMMR1_HUMAN	Q9Y4X0	AMMECR1	AMMECR1(#39)	Nuclear protein AMMECR1 OS=Homo sapiens OX=9606 GN=AMMECR1 PE=1 SV=1	39	CSGESQCRAGELG	5000	R	K.LSSSPPSGSGGGGGASSSSHC#SGESQC#R.A	-	1	11.0138	10.1005	10.6073	9.05744	12.0136	7.64479	9.37988	9.54305	10.4106	9.77138	10.4577			0.257842	0.913897	-0.0946472		0.0282066	0.986954	0.0057556		0.290836	0.946765	-0.100403
763	sp|Q9Y4X0|AMMR1_HUMAN	Q9Y4X0	AMMECR1	AMMECR1(#175)	Nuclear protein AMMECR1 OS=Homo sapiens OX=9606 GN=AMMECR1 PE=1 SV=1	175	DKRLRGCIGTFSA	5000	R	R.GC#IGTFSAMNLHSGLR.E	-	3	10.7768	9.95709	9.88298	9.31572	9.85252	9.51285	9.81696	11.0048	9.64778	9.81637	10.4162			0.0493221	0.995557	0.00887941		0.0132839	0.994496	-0.00216819		0.068696	0.996208	0.0110476
764	sp|Q9Y4X0|AMMR1_HUMAN	Q9Y4X0	AMMECR1	AMMECR1(#33;39)	Nuclear protein AMMECR1 OS=Homo sapiens OX=9606 GN=AMMECR1 PE=1 SV=1	33;39	ASSSSHCSGESQC;CSGESQCRAGELG	5000;5000	R;R	K.LSSSPPSGSGGGGGASSSSHC#SGESQC#R.A	+	2	10.1727	11.6604	8.40225	9.38285	11.1959	11.3001	10.0674	7.23355	11.3352	10.5386	8.71094			0.00994057	0.999776	-0.00537424		0.104206	0.908661	0.0433158		0.0933673	0.974829	-0.04869
765	sp|Q6DCA0|AMERL_HUMAN	Q6DCA0	AMMECR1L	AMMECR1L(#6)	AMMECR1-like protein OS=Homo sapiens OX=9606 GN=AMMECR1L PE=1 SV=1	6	xMGKRRCVPPLEP	5000	R	R.C#VPPLEPK.L	-	3	10.3773	10.7723	10.1872	9.02726	9.96272	9.98356	10.0639	9.64813	10.0586	10.29	9.62901			0.145537	0.983582	-0.0225341		0.065545	0.972299	-0.0115905		0.125441	0.996673	-0.0109436
766	sp|Q6DCA0|AMERL_HUMAN	Q6DCA0	AMMECR1L	AMMECR1L(#18)	AMMECR1-like protein OS=Homo sapiens OX=9606 GN=AMMECR1L PE=1 SV=1	18	PKLAAGCCGVKKP	5000	R	K.LAAGC#C#GVK.K	-	1	11.2193	10.9521	9.83004	9.46344	9.24346	9.84743	9.77115	9.48887	10.0848	9.94737	10.152			0.788742	0.903966	-0.109417		0.254508	0.911136	-0.0394467		1.42996	0.958956	-0.06997
767	sp|Q6DCA0|AMERL_HUMAN	Q6DCA0	AMMECR1L	AMMECR1L(#19)	AMMECR1-like protein OS=Homo sapiens OX=9606 GN=AMMECR1L PE=1 SV=1	19	KLAAGCCGVKKPK	5000	R	K.LAAGC#C#GVK.K	-	1	10.7369	10.7612	10.0999	9.96044	9.20974	9.41451	10.6927	10.3007	9.98642	10.0774	8.76015			0.54214	0.926986	-0.0708671		0.671917	0.753226	-0.114863		0.205193	0.975854	0.0439955
768	sp|Q6DCA0|AMERL_HUMAN	Q6DCA0	AMMECR1L	AMMECR1L(#294)	AMMECR1-like protein OS=Homo sapiens OX=9606 GN=AMMECR1L PE=1 SV=1	294	IASRQHCFQNGTL	5000	R	R.QHC#FQNGTLHAPPLYNHYS.-	-	1	9.75954	10.1524	10.7088	7.96699	9.83671	8.59775	10.933	11.5244	11.0996	10.0562	9.36456			0.259668	0.918424	0.0835107		0.287204	0.821262	0.0818889		0.00458211	1	0.00162187
769	sp|Q4VCS5|AMOT_HUMAN	Q4VCS5	AMOT	AMOT(#254)	Angiomotin OS=Homo sapiens OX=9606 GN=AMOT PE=1 SV=1	254	PPQSVVCKPQEPG	5000	R	K.GMPPQSVVC#KPQEPGHFYSEHR.L	-	6	10.4105	9.45374	10.5521	10.5585	9.77808	9.47877	10.1833	10.3853	9.56187	9.79573	9.84203			0.358944	0.956826	-0.0404497		0.808653	0.831609	-0.0723636		0.422878	0.979052	0.0319139
770	sp|Q4VCS5|AMOT_HUMAN	Q4VCS5	AMOT	AMOT(#455)	Angiomotin OS=Homo sapiens OX=9606 GN=AMOT PE=1 SV=1	455	RQELEGCYEKVAR	5000	R	R.QELEGC#YEK.V	-	5	9.79841	10.7212	9.73158	10.9476	10.5331	10.0446	10.761	10.0488	8.67839	9.66359	9.07154			0.0549282	0.99605	0.00793926		1.36581	0.678679	-0.172096		1.45067	0.906008	0.180035
771	sp|Q4VCS5|AMOT_HUMAN	Q4VCS5	AMOT	AMOT(#617)	Angiomotin OS=Homo sapiens OX=9606 GN=AMOT PE=1 SV=1	617	VQLQAACEKREQL	5000	R	K.MQQALVQLQAAC#EK.R	-	2	10.7249	10.5461	10.4758	9.98173	10.1214	10.0641	9.3135	10.6538	10.0294	9.42417	8.66504			0.562363	0.933939	-0.0566768		0.954487	0.6997	-0.156545		0.602071	0.949805	0.0998678
772	sp|Q4VCS5|AMOT_HUMAN	Q4VCS5	AMOT	AMOT(#647)	Angiomotin OS=Homo sapiens OX=9606 GN=AMOT PE=1 SV=1	647	QQRQGNCQPTNVS	5000	R	R.QGNC#QPTNVSEYNAAALM*ELLR.E	-	5	9.50465	10.1427	10.1453	10.0384	10.0788	10.016	10.0598	9.62463	10.1773	10.6924	9.51999			0.0198458	0.999769	-0.00161226		0.161084	0.948196	0.0236211		0.178955	0.987065	-0.0252334
773	sp|Q4VCS5|AMOT_HUMAN	Q4VCS5	AMOT	AMOT(#741)	Angiomotin OS=Homo sapiens OX=9606 GN=AMOT PE=1 SV=1	741	LMANKRCLDMEGR	5000	R	R.C#LDM*EGR.I	-	6	10.1781	10.455	10.3094	10.2686	10.0336	9.49933	10.8191	9.97035	9.71153	9.58695	9.16793			0.335549	0.969927	-0.0329582		1.49533	0.749089	-0.119106		0.906677	0.947692	0.0861482
774	sp|Q4VCS5|AMOT_HUMAN	Q4VCS5	AMOT	AMOT(#781)	Angiomotin OS=Homo sapiens OX=9606 GN=AMOT PE=1 SV=1	781	KTEQLSCMRPAKS	5000	R	K.TEQLSC#M*RPAK.S	-	4	10.1829	10.3004	9.93603	10.0624	9.57335	9.7021	10.0149	10.4312	9.91228	10.0398	9.84451			0.398199	0.973374	-0.0280141		0.956327	0.9354	-0.0270049		0.0114828	0.999774	-0.00100926
775	sp|Q4VCS5|AMOT_HUMAN	Q4VCS5	AMOT	AMOT(#862)	Angiomotin OS=Homo sapiens OX=9606 GN=AMOT PE=1 SV=1	862	KTGSRDCSTQTER	5000	R	R.DC#STQTER.G	-	6	10.584	10.4285	10.2043	9.99851	9.71099	9.55606	9.94165	9.82478	9.40499	10.2694	10.0768			1.85105	0.916572	-0.0782874		0.546799	0.874479	-0.0558828		0.202922	0.988168	-0.0224046
776	sp|Q4VCS5|AMOT_HUMAN	Q4VCS5	AMOT	AMOT(#1047)	Angiomotin OS=Homo sapiens OX=9606 GN=AMOT PE=1 SV=1	1047	SIPSLTCNPDKTD	5000	R	R.LSIPSLTC#N@PDKTDGPVFHSNTLER.K	-	8	10.5026	9.55643	10.6264	10.0297	10.1427	10.0127	9.98122	10.3207	9.75861	9.24576	9.8233			0.0766404	0.996491	-0.00803047		0.90679	0.80896	-0.0823389		1.00077	0.955014	0.0743085
777	sp|Q8IY63|AMOL1_HUMAN	Q8IY63	AMOTL1	AMOTL1(#748)	Angiomotin-like protein 1 OS=Homo sapiens OX=9606 GN=AMOTL1 PE=1 SV=1	748	VQANRRCQDMEYT	5000	R	R.C#QDMEYTIK.N	-	3	9.86275	10.3954	9.50094	9.48241	11.1077	9.42423	10.7748	10.5367	9.23765	9.83354	9.84392			0.714375	0.914988	0.0909039		0.230342	0.942524	-0.02514		0.937323	0.939693	0.116044
778	sp|Q01433|AMPD2_HUMAN	Q01433	AMPD2	AMPD2(#53)	AMP deaminase 2 OS=Homo sapiens OX=9606 GN=AMPD2 PE=1 SV=3	53	LPGPAPCLKHFPL	5000	R	R.SLPGPAPC#LK.H	-	1	9.50618	8.98704	10.3841	9.97441	9.01525	13.0915	9.11779	9.75158	10.2487	10.9746	8.94884			0.172854	0.936139	0.0614975		0.1802	0.896319	0.0472433		0.0317488	0.996159	0.0142542
779	sp|Q01433|AMPD2_HUMAN	Q01433	AMPD2	AMPD2(#176)	AMP deaminase 2 OS=Homo sapiens OX=9606 GN=AMPD2 PE=1 SV=3	176	ISGEEKCGVPFTD	5000	R	K.C#GVPFTDLLDAAK.S	-	2	9.76265	10.5653	9.03644	10.2013	9.39266	9.78446	10.0707	10.4943	10.141	10.296	10.2552			0.044981	0.996002	0.00767077		0.429473	0.880349	0.0510682		0.537004	0.974496	-0.0433974
780	sp|Q01433|AMPD2_HUMAN	Q01433	AMPD2	AMPD2(#256)	AMP deaminase 2 OS=Homo sapiens OX=9606 GN=AMPD2 PE=1 SV=3	256	QHPYEHCEPSTMP	5000	R	R.TYEQGPDTPVSADAPVHPPALEQHPYEHC#EPSTM*PGDLGLGLR.M	-	2	8.87591	9.52767	9.9863	9.68359	9.37722	10.7988	10.3631	9.34357	10.7271	11.0692	10.2476			0.458671	0.931883	0.0654502		1.73292	0.673602	0.166916		0.785357	0.945514	-0.101466
781	tr|H0Y7T8|H0Y7T8_HUMAN	H0Y7T8	AMPH	AMPH(#207)	Isoform of P49418, Amphiphysin (Fragment) OS=Homo sapiens OX=9606 GN=AMPH PE=1 SV=1	207	FGEDSACPSETEQ	5000	U	R.VSQEVTSGGFGEDSAC#PSETEQDIR.L	-	2	9.02952	8.65779	9.99412	11.6172	11.2822	8.35174	9.36116	9.23591	10.7732	11.5077	10.1894			0.110378	0.963336	-0.0389837		0.629854	0.71694	0.147321		0.858163	0.907348	-0.186305
782	sp|P49418|AMPH_HUMAN	P49418	AMPH	AMPH(#102)	Amphiphysin OS=Homo sapiens OX=9606 GN=AMPH PE=1 SV=1	102	KMVGEKCDVLWED	5000	R	K.C#DVLWEDFHQK.L	-	1	8.95995	11.1345	10.0444	10.6428	9.36551	11.9029	8.85955	9.64032	9.67478	9.30609	10.4693			0.133279	0.959675	-0.0409151		0.246597	0.879858	-0.0516406		0.0345012	0.995514	0.0107255
783	sp|Q9H1A4|APC1_HUMAN	Q9H1A4	ANAPC1	ANAPC1(#575)	Anaphase-promoting complex subunit 1 OS=Homo sapiens OX=9606 GN=ANAPC1 PE=1 SV=1	575	SLYNEDCTFQQLG	5000	R	K.LHDSLYNEDC#TFQQLGTYIHSIRDPVHNR.V	-	1	9.17336	11.8124	10.7541	9.20178	9.85591	10.7403	10.7285	9.19913	10.5213	9.82869	8.18445			0.0306461	0.995518	-0.00939767		0.308309	0.779294	-0.105393		0.314039	0.947532	0.0959958
784	sp|Q9H1A4|APC1_HUMAN	Q9H1A4	ANAPC1	ANAPC1(#988)	Anaphase-promoting complex subunit 1 OS=Homo sapiens OX=9606 GN=ANAPC1 PE=1 SV=1	988	DLSKQACEGNLPK	5000	R	K.QAC#EGNLPK.G	-	1	10.7359	9.93185	11.2143	10.0612	9.49154	8.86965	10.5356	10.0527	10.2781	9.18316	9.64602			0.785055	0.905795	-0.108046		0.853383	0.75285	-0.111799		0.0176881	0.998777	0.00375228
785	sp|Q9UM13|APC10_HUMAN	Q9UM13	ANAPC10	ANAPC10(#36)	Anaphase-promoting complex subunit 10 OS=Homo sapiens OX=9606 GN=ANAPC10 PE=1 SV=1	36	VWSLSSCKPGFGV	5000	R	R.EIGSQAVWSLSSC#KPGFGVDQLRDDN@LETYWQSDGSQPHLVNIQFR.R	-	2	10.4182	9.26719	11.4837	10.3755	11.1499	9.78463	9.21082	11.5959	8.15289	9.49763	9.06366			0.0155892	0.999675	0.00463882		1.20752	0.641513	-0.22079		1.11082	0.915744	0.225429
786	sp|Q9UM13|APC10_HUMAN	Q9UM13	ANAPC10	ANAPC10(#173)	Anaphase-promoting complex subunit 10 OS=Homo sapiens OX=9606 GN=ANAPC10 PE=1 SV=1	173	IGKFPRCTTIDFM	5000	U	R.C#TTIDFM*MYR.S	-	1	9.57601	9.91416	9.11507	10.5874	9.19695	9.72814	9.72772	9.90191	10.1862	11.6676	10.3989			0.16433	0.983918	-0.0220801		0.813123	0.734904	0.133414		0.954432	0.928895	-0.155494
787	sp|P60006|APC15_HUMAN	P60006	ANAPC15	ANAPC15(#24)	Anaphase-promoting complex subunit 15 OS=Homo sapiens OX=9606 GN=ANAPC15 PE=1 SV=1	24	FNLDRPCVEETEL	5000	R	R.VTETLWFN@LDRPC#VEETELQQQEQQHQAWLQSIAEK.D	-	2	9.51079	10.166	10.3592	10.7401	9.42809	9.72889	9.13775	11.4654	11.3874	8.80799	9.26833			0.19239	0.958632	-0.0406821		0.187596	0.873014	-0.0614271		0.0526256	0.991193	0.020745
788	sp|Q96DE5|APC16_HUMAN	Q96DE5	ANAPC16	ANAPC16(#55)	Anaphase-promoting complex subunit 16 OS=Homo sapiens OX=9606 GN=ANAPC16 PE=1 SV=1	55	GSERFLCESVFSY	5000	U	R.FLC#ESVFSYQVASTLK.Q	-	3	10.5062	10.1571	8.72816	10.3094	10.6136	9.68873	9.97666	10.2967	10.4764	9.49889	9.74836			0.196453	0.968971	0.0344177		0.00019103	0.999893	4.32096e-05		0.268056	0.976357	0.0343745
789	sp|Q9UJX6|ANC2_HUMAN	Q9UJX6	ANAPC2	ANAPC2(#221)	Anaphase-promoting complex subunit 2 OS=Homo sapiens OX=9606 GN=ANAPC2 PE=1 SV=1	221	LLQSPLCAGCSSD	5000	R	R.LLQSPLC#AGC#SSDK.Q	-	3	10.1476	10.1137	9.76917	9.36165	9.31929	9.87287	9.85458	10.1981	9.90311	10.3659	11.094			0.0494153	0.997915	-0.00539481		0.679283	0.809006	0.0853835		0.725454	0.948052	-0.0907783
790	sp|Q9UJX6|ANC2_HUMAN	Q9UJX6	ANAPC2	ANAPC2(#224)	Anaphase-promoting complex subunit 2 OS=Homo sapiens OX=9606 GN=ANAPC2 PE=1 SV=1	224	SPLCAGCSSDKQQ	5000	R	R.LLQSPLC#AGC#SSDK.Q	-	1	9.67189	9.32864	10.2444	10.2275	8.7037	10.1543	10.4512	11.0792	10.2671	9.91044	9.96166			0.129556	0.97463	0.0286015		0.29899	0.93906	0.0267791		0.00777611	1	0.00182243
791	sp|Q9UJX6|ANC2_HUMAN	Q9UJX6	ANAPC2	ANAPC2(#394)	Anaphase-promoting complex subunit 2 OS=Homo sapiens OX=9606 GN=ANAPC2 PE=1 SV=1	394	HPGVNTCDIITLY	5000	R	R.LLHPGVNTC#DIITLYISAIK.A	-	1	9.42732	8.96495	10.7056	10.8008	8.95848	9.10145	11.7398	10.2151	9.10247	9.97596	11.0081			0.000603279	1	0.0002046		0.0263568	0.982126	0.00810897		0.0222358	0.995618	-0.00790437
792	sp|Q9UJX6|ANC2_HUMAN	Q9UJX6	ANAPC2	ANAPC2(#557)	Anaphase-promoting complex subunit 2 OS=Homo sapiens OX=9606 GN=ANAPC2 PE=1 SV=1	557	EAPMHFCEVMLKD	5000	R	R.FGEAPMHFC#EVMLK.D	-	1	11.2867	10.7158	10.1933	9.15904	9.17394	9.65866	9.17509	10.1809	10.3417	10.1925	9.9223			0.716187	0.904246	-0.112021		0.120383	0.951478	-0.0222376		1.07511	0.946085	-0.0897836
793	sp|Q9UJX6|ANC2_HUMAN	Q9UJX6	ANAPC2	ANAPC2(#221;224)	Anaphase-promoting complex subunit 2 OS=Homo sapiens OX=9606 GN=ANAPC2 PE=1 SV=1	221;224	LLQSPLCAGCSSD;SPLCAGCSSDKQQ	5000;5000	R;R	R.LLQSPLC#AGC#SSDK.Q	+	1	9.93368	8.96751	10.6897	10.2923	9.90282	11.8292	10.2405	8.83369	8.48072	9.90724	10.9227			0.100035	0.976889	0.0281683		0.100189	0.927199	-0.0340286		0.172385	0.963486	0.062197
794	sp|Q9UJX4|APC5_HUMAN	Q9UJX4	ANAPC5	ANAPC5(#86)	Anaphase-promoting complex subunit 5 OS=Homo sapiens OX=9606 GN=ANAPC5 PE=1 SV=2	86	KLIEESCPQLANS	5000	R	K.LIEESC#PQLANSVQIR.I	-	2	9.94127	9.01669	10.0744	10.4336	10.56	8.9998	8.24051	9.99516	9.00015	11.9699	11.7685			0.30158	0.933402	-0.0668551		0.376856	0.746917	0.135597		0.563045	0.914169	-0.202452
795	sp|Q9UJX4|APC5_HUMAN	Q9UJX4	ANAPC5	ANAPC5(#203)	Anaphase-promoting complex subunit 5 OS=Homo sapiens OX=9606 GN=ANAPC5 PE=1 SV=2	203	REEEVSCSGPLSQ	5000	R	R.EEEVSC#SGPLSQK.Q	-	2	10.3398	10.4222	10.3283	9.6679	9.71605	9.49144	10.1454	9.59179	10.3772	10.0534	9.86654			1.02173	0.929998	-0.0654764		0.142923	0.969171	-0.0125311		0.853977	0.967463	-0.0529453
796	sp|Q9UJX4|APC5_HUMAN	Q9UJX4	ANAPC5	ANAPC5(#312)	Anaphase-promoting complex subunit 5 OS=Homo sapiens OX=9606 GN=ANAPC5 PE=1 SV=2	312	NLAALHCRFGHYQ	5000	R	R.YAALNLAALHC#R.F	-	1	10.2582	9.26508	9.64556	10.0332	10.0829	10.3586	10.5219	10.3097	9.57646	9.73859	10.2098			1.00711	0.922291	0.075189		0.0540084	0.983944	0.00659032		0.942102	0.960474	0.0685987
797	sp|Q9UJX4|APC5_HUMAN	Q9UJX4	ANAPC5	ANAPC5(#571)	Anaphase-promoting complex subunit 5 OS=Homo sapiens OX=9606 GN=ANAPC5 PE=1 SV=2	571	QKLLVHCQKLKNT	5000	R	K.LLVHC#QK.L	-	1	13.8047	10.325	8.91256	9.7305	10.8318	8.05833	9.10777	10.2876	9.26418	10.0817	9.59583			0.387469	0.898439	-0.148973		0.375985	0.748774	-0.12913		0.0678508	0.991428	-0.0198425
798	sp|Q9UJX4|APC5_HUMAN	Q9UJX4	ANAPC5	ANAPC5(#670)	Anaphase-promoting complex subunit 5 OS=Homo sapiens OX=9606 GN=ANAPC5 PE=1 SV=2	670	MFLVAKCQVASAA	5000	R	K.C#QVASAASYDQPK.K	-	3	10.2724	9.66903	9.84615	9.32496	10.5783	9.91588	9.70564	10.3384	10.0147	9.16531	11.1692			0.604821	0.941156	0.0517055		0.188875	0.903207	0.0452149		0.0239934	0.996264	0.00649067
799	tr|H0YIW2|H0YIW2_HUMAN	H0YIW2	ANAPC7	ANAPC7(#34)	Isoform of Q9UJX3, Anaphase promoting complex subunit 7 (Fragment) OS=Homo sapiens OX=9606 GN=ANAPC7 PE=1 SV=1	34	APCRLDCYEGREQ	5000	U	R.LDC#YEGR.E	-	1	9.07967	10.2994	12.074	9.9621	11.6422	9.35938	9.08799	9.2225	11.4303	10.0976	7.74493			0.255611	0.926997	-0.0751466		0.19364	0.809183	-0.0963566		0.0379649	0.991927	0.02121
800	sp|Q9UJX3|APC7_HUMAN	Q9UJX3	ANAPC7	ANAPC7(#97)	Anaphase-promoting complex subunit 7 OS=Homo sapiens OX=9606 GN=ANAPC7 PE=1 SV=5	97	STPQSQCLPSEIE	5000	R	K.VRPSTGNSASTPQSQC#LPSEIEVK.Y	-	11	10.065	9.75801	10.1812	9.71612	10.3482	9.65436	9.67172	10.2495	10.0192	9.77637	10.5603			0.0785944	0.996209	0.00691641		0.283631	0.940753	0.0266729		0.178263	0.989951	-0.0197565
801	sp|Q9UJX3|APC7_HUMAN	Q9UJX3	ANAPC7	ANAPC7(#225)	Anaphase-promoting complex subunit 7 OS=Homo sapiens OX=9606 GN=ANAPC7 PE=1 SV=5	225	RAISTICSLEKKS	5000	R	R.AISTIC#SLEK.K	-	2	10.8393	9.70109	10.2834	9.82333	9.62403	9.5264	10.5383	10.3009	10.1481	9.44954	9.76563			0.179232	0.980443	-0.0234903		0.512396	0.874306	-0.0533347		0.259305	0.983015	0.0298443
802	sp|Q9UJX3|APC7_HUMAN	Q9UJX3	ANAPC7	ANAPC7(#295)	Anaphase-promoting complex subunit 7 OS=Homo sapiens OX=9606 GN=ANAPC7 PE=1 SV=5	295	DVENLGCRLFNIS	5000	R	R.EGRLEDVENLGC#R.L	-	9	9.36739	10.0001	10.1388	10.1569	10.3133	10.0317	10.1338	9.89517	9.57701	10.3847	10.0013			0.363401	0.976344	0.0262385		0.0850446	0.975153	0.0104102		0.158216	0.993721	0.0158284
803	sp|Q9UJX3|APC7_HUMAN	Q9UJX3	ANAPC7	ANAPC7(#417)	Anaphase-promoting complex subunit 7 OS=Homo sapiens OX=9606 GN=ANAPC7 PE=1 SV=5	417	TLLATVCLEDPVT	5000	R	K.TLGANAQTLTLLATVC#LEDPVTQEK.A	-	1	9.0793	9.19876	9.3115	12.9383	7.37253	10.2512	10.6214	10.6694	9.98926	8.63524	11.9331			0.121772	0.94079	-0.0581034		0.0214933	0.975256	0.0116873		0.140018	0.961997	-0.0697907
804	sp|Q9UJX3|APC7_HUMAN	Q9UJX3	ANAPC7	ANAPC7(#475)	Anaphase-promoting complex subunit 7 OS=Homo sapiens OX=9606 GN=ANAPC7 PE=1 SV=5	475	LANQSDCVLHRIL	5000	R	R.NALANQSDC#VLHR.I	-	2	9.49951	10.2353	9.16627	8.57732	11.2178	10.5296	10.3959	8.61093	11.8592	10.4635	9.44463			0.546324	0.902144	0.116999		0.692267	0.681874	0.173194		0.17037	0.968745	-0.0561958
805	sp|Q9UNK9|ANGE1_HUMAN	Q9UNK9	ANGEL1	ANGEL1(#57)	Protein angel homolog 1 OS=Homo sapiens OX=9606 GN=ANGEL1 PE=1 SV=1	57	GPEQEECEGLLQQ	5000	R	R.GPEQEEC#EGLLQQWR.E	-	2	9.24159	12.2974	10.0806	9.34262	10.4098	9.57799	9.01749	9.32054	9.74738	10.3483	10.6165			0.350335	0.915956	-0.0882553		0.0275679	0.981325	0.00841613		0.81543	0.950306	-0.0966714
806	sp|Q5VTE6|ANGE2_HUMAN	Q5VTE6	ANGEL2	ANGEL2(#93)	Protein angel homolog 2 OS=Homo sapiens OX=9606 GN=ANGEL2 PE=1 SV=1	93	RTQFQYCNWRPDN	5000	U	R.TQFQYC#NWRPDN@LSQTSLIHLSSYVMNAEGDEPSSK.R	-	1	5.7648	7.75792	11.5551	10.047	11.2278	11.4061	10.3631	13.5251	10.9865	8.19717	9.16949			0.873227	0.498462	0.447402		0.225179	0.744533	0.144355		0.937509	0.85328	0.303047
807	sp|Q5VTE6|ANGE2_HUMAN	Q5VTE6	ANGEL2	ANGEL2(#139)	Protein angel homolog 2 OS=Homo sapiens OX=9606 GN=ANGEL2 PE=1 SV=1	139	RNWEYICSHDKEK	5000	U	R.NWEYIC#SHDKEK.T	-	2	10.3503	9.6097	8.87855	9.78839	9.99858	9.96959	10.8819	9.30579	10.0788	11.0254	10.113			0.374015	0.936986	0.0559386		0.845372	0.755829	0.10868		0.357492	0.968589	-0.0527419
808	sp|Q5VTE6|ANGE2_HUMAN	Q5VTE6	ANGEL2	ANGEL2(#158)	Protein angel homolog 2 OS=Homo sapiens OX=9606 GN=ANGEL2 PE=1 SV=1	158	KNVDPKCEDSENK	5000	U	K.C#EDSENKFDFSVMSYNILSQDLLEDNSHLYR.H	-	5	11.535	11.1443	9.88442	9.89277	9.35672	10.321	9.65224	9.2706	9.80341	9.77025	9.36932			0.987756	0.901137	-0.135166		1.00548	0.73076	-0.134552		0.00496886	1	-0.000614484
809	tr|H0Y933|H0Y933_HUMAN	H0Y933	ANK2	ANK2(#1432)	Isoform of Q01484, Ankyrin 2 OS=Homo sapiens OX=9606 GN=ANK2 PE=1 SV=2	1432	KPIYVDCFGNLVP	5000	R	R.SRDVEVLEGKPIYVDC#FGNLVPLTK.S	-	1	9.58015	10.1338	9.18378	10.0445	8.8945	10.5355	9.17446	10.4757	10.8641	10.5561	10.5575			0.00940569	0.999711	0.00203105		1.67132	0.729244	0.131756		0.878647	0.9337	-0.129725
810	tr|H0Y933|H0Y933_HUMAN	H0Y933	ANK2	ANK2(#1472)	Isoform of Q01484, Ankyrin 2 OS=Homo sapiens OX=9606 GN=ANK2 PE=1 SV=2	1472	DTTQEPCGRLSFM	5000	R	R.DTTQEPC#GR.L	-	3	9.79801	11.4951	9.86952	9.69068	10.0057	9.7691	10.3504	9.64166	9.66018	10.3086	9.411			0.222903	0.966338	-0.0357819		0.349412	0.867441	-0.0580271		0.185343	0.987957	0.0222453
811	tr|H0Y933|H0Y933_HUMAN	H0Y933	ANK2	ANK2(#3683)	Isoform of Q01484, Ankyrin 2 OS=Homo sapiens OX=9606 GN=ANK2 PE=1 SV=2	3683	DTNLVECLTKINR	5000	R	K.HATDTN@LVEC#LTK.I	-	1	16.5236	3.92367	6.68331	9.97325	7.38613	11.9764	2.7222	14.5184	12.8474	15.2422	8.20347			0.0379687	0.946136	-0.0764413		0.452832	0.634147	0.530557		0.435195	0.523512	-0.606998
812	tr|H0Y933|H0Y933_HUMAN	H0Y933	ANK2	ANK2(#3906)	Isoform of Q01484, Ankyrin 2 OS=Homo sapiens OX=9606 GN=ANK2 PE=1 SV=2	3906	DNQPETCERLDED	5000	R	K.TSLVIVESADNQPETC#ER.L	-	2	9.28479	9.516	10.3413	9.94644	11.0725	10.7489	9.36855	9.7587	10.5215	9.51138	9.92996			0.426948	0.932074	0.064949		0.227386	0.926688	0.0314652		0.182782	0.977338	0.0334838
813	sp|Q12955|ANK3_HUMAN	Q12955	ANK3	ANK3(#1369)	Ankyrin-3 OS=Homo sapiens OX=9606 GN=ANK3 PE=1 SV=3	1369	KPIYVDCYGNLAP	5000	R	R.SKDIEVLEGKPIYVDC#YGNLAPLTK.G	-	2	9.75991	11.6234	10.0435	11.6585	9.42747	10.2191	9.87132	10.2648	8.87712	9.34484	8.91002			0.686689	0.905707	-0.111091		1.52655	0.648263	-0.247766		1.84643	0.925511	0.136675
814	sp|Q12955|ANK3_HUMAN	Q12955	ANK3	ANK3(#1409)	Ankyrin-3 OS=Homo sapiens OX=9606 GN=ANK3 PE=1 SV=3	1409	DTSQEPCGRLSFL	5000	R	R.DTSQEPC#GR.L	-	3	9.94888	9.93823	9.8639	10.6616	11.5854	9.82111	10.8004	9.06762	9.20381	9.91838	9.19063			0.109768	0.980583	0.0249547		1.02629	0.77756	-0.0985105		0.658347	0.938086	0.123465
815	sp|Q12955|ANK3_HUMAN	Q12955	ANK3	ANK3(#1967)	Ankyrin-3 OS=Homo sapiens OX=9606 GN=ANK3 PE=1 SV=3	1967	ILKKDVCVDNKGS	5000	R	K.DVC#VDNK.G	-	1	10.8056	10.4036	9.3012	10.3179	9.96312	10.0279	10.7549	9.38249	9.78348	9.50107	9.75888			0.152128	0.980544	-0.0244431		0.680874	0.828883	-0.0742487		0.505579	0.969999	0.0498056
816	sp|Q12955|ANK3_HUMAN	Q12955	ANK3	ANK3(#4233)	Ankyrin-3 OS=Homo sapiens OX=9606 GN=ANK3 PE=1 SV=3	4233	DDSPDQCRDSITS	5000	R	R.LDDSPDQC#R.D	-	8	10.3	10.3801	10.1725	10.3387	9.77623	10.0352	9.98357	8.9539	10.0154	10.2298	9.81468			1.00344	0.912437	-0.0896405		0.866385	0.90954	-0.0396329		0.52616	0.969122	-0.0500076
817	sp|Q12955|ANK3_HUMAN	Q12955	ANK3	ANK3(#4321)	Ankyrin-3 OS=Homo sapiens OX=9606 GN=ANK3 PE=1 SV=3	4321	IEETKPCVPVSMK	5000	R	K.LIIEETKPC#VPVSMK.K	-	4	10.4964	9.90368	10.5387	10.0576	9.83092	9.60941	9.99235	10.2713	9.89257	9.68708	9.72005			0.751704	0.946797	-0.0461196		1.33076	0.837089	-0.0691145		0.445335	0.98672	0.022995
818	sp|Q12955-4|ANK3_HUMAN	Q12955-4	ANK3	ANK3-4(#1475)	Isoform of Q12955, Isoform 2 of Ankyrin-3 OS=Homo sapiens OX=9606 GN=ANK3	1475	MSPQSPCERTDIR	5000	R	R.YSYLTEPGMSPQSPC#ER.T	-	6	9.99973	10.4355	9.46973	10.5419	10.4794	9.67197	10.0307	9.73358	9.75155	9.91723	9.96868			0.161366	0.986288	-0.0185222		0.363323	0.924778	-0.032352		0.187199	0.995092	0.0138299
819	sp|Q7Z5J8|ANKAR_HUMAN	Q7Z5J8	ANKAR	ANKAR(#640)	Ankyrin and armadillo repeat-containing protein OS=Homo sapiens OX=9606 GN=ANKAR PE=1 SV=3	640	ATAENQCTPLLLA	5000	R	K.DPSLLEAEATAENQC#TPLLLAATSGALDTIQYLFSIGANWR.K	-	2	9.31651	9.84421	10.618	10.8939	12.1187	8.47739	8.64352	9.80433	10.3851	9.36827	10.5302			0.214606	0.931576	-0.0712831		0.045079	0.976527	-0.00967857		0.180638	0.963424	-0.0616046
820	sp|Q9P2R3|ANFY1_HUMAN	Q9P2R3	ANKFY1	ANKFY1(#389)	Rabankyrin-5 OS=Homo sapiens OX=9606 GN=ANKFY1 PE=1 SV=2	389	FSQLLQCKQLDLE	5000	R	R.TPLHVSIMAGNEYVFSQLLQC#K.Q	-	2	8.03165	8.64736	8.16884	10.1071	9.70011	10.372	10.9285	9.78409	12.3309	12.2567	9.67276			1.30531	0.855905	0.226923		1.25586	0.631906	0.383196		0.512993	0.925632	-0.156272
821	sp|Q9P2R3|ANFY1_HUMAN	Q9P2R3	ANKFY1	ANKFY1(#460)	Rabankyrin-5 OS=Homo sapiens OX=9606 GN=ANKFY1 PE=1 SV=2	460	DTATGNCLLQRAA	5000	R	R.GSHTDAPDTATGNC#LLQR.A	-	6	9.55868	10.7688	10.3277	10.9291	9.66701	10.5397	9.67452	9.21732	9.9155	10.1947	9.20686			0.733492	0.914142	-0.0886989		0.672151	0.797981	-0.088662		0.000203821	0.999944	-3.69629e-05
822	sp|Q9P2R3|ANFY1_HUMAN	Q9P2R3	ANKFY1	ANKFY1(#675)	Rabankyrin-5 OS=Homo sapiens OX=9606 GN=ANKFY1 PE=1 SV=2	675	LVVDAICTRGADM	5000	R	R.NQLPLVVDAIC#TR.G	-	1	10.1339	9.43327	10.946	9.64785	9.12122	11.6844	9.25205	8.90109	7.65311	11.4408	11.7864			0.189347	0.946588	-0.0504802		0.0179878	0.976471	0.0117174		0.0983339	0.96906	-0.0621976
823	sp|Q9P2R3|ANFY1_HUMAN	Q9P2R3	ANKFY1	ANKFY1(#742)	Rabankyrin-5 OS=Homo sapiens OX=9606 GN=ANKFY1 PE=1 SV=2	742	NNEPTACFLIRSG	5000	R	R.AIDENNEPTAC#FLIR.S	-	2	9.50639	8.98305	10.6584	12.8464	8.53089	9.29995	11.4005	9.06694	9.3561	9.91763	10.4337			0.381994	0.906701	-0.127937		0.229424	0.848256	-0.0719668		0.215596	0.968763	-0.0559699
824	sp|Q8IWZ3|ANKH1_HUMAN	Q8IWZ3	ANKHD1	ANKHD1(#213)	Ankyrin repeat and KH domain-containing protein 1 OS=Homo sapiens OX=9606 GN=ANKHD1 PE=1 SV=1	213	RSLAEACSDGDVN	5000	R	R.SLAEAC#SDGDVNAVR.K	-	5	10.2664	9.30773	10.7344	10.0949	9.51841	9.44355	9.41444	10.2427	10.3916	10.7884	9.79746			0.571802	0.933247	-0.0641391		0.217888	0.924773	0.0325476		0.900412	0.947268	-0.0966866
825	sp|Q8IWZ3|ANKH1_HUMAN	Q8IWZ3	ANKHD1	ANKHD1(#535)	Ankyrin repeat and KH domain-containing protein 1 OS=Homo sapiens OX=9606 GN=ANKHD1 PE=1 SV=1	535	ADIELGCSTPLME	5000	R	K.AGADIELGC#STPLM*EASQEGHLELVK.Y	-	3	9.87395	10.0507	10.775	9.33175	9.6476	9.78841	10.0092	10.0017	10.6464	10.7876	9.08766			0.162515	0.986372	-0.0194871		0.0821755	0.952481	0.0213446		0.180297	0.974871	-0.0408317
826	sp|Q8IWZ3|ANKH1_HUMAN	Q8IWZ3	ANKHD1	ANKHD1(#615)	Ankyrin repeat and KH domain-containing protein 1 OS=Homo sapiens OX=9606 GN=ANKHD1 PE=1 SV=1	615	ARAGHLCTVQFLI	5000	R	R.AGHLC#TVQFLISK.G	-	1	9.96427	9.29582	9.64725	10.3232	9.86121	11.5055	9.65132	9.02048	9.73885	11.0114	9.98069			0.110545	0.980544	0.0246679		0.407085	0.860895	0.0617864		0.153094	0.976293	-0.0371184
827	sp|Q8IWZ3|ANKH1_HUMAN	Q8IWZ3	ANKHD1	ANKHD1(#777)	Ankyrin repeat and KH domain-containing protein 1 OS=Homo sapiens OX=9606 GN=ANKHD1 PE=1 SV=1	777	PYQPLECIVEETE	5000	R	K.SSSLQVADQDLLPSFHPYQPLEC#IVEETEGK.L	-	5	9.81314	9.09721	9.79281	9.82435	10.4336	10.0904	8.60916	10.5581	11.6554	9.99797	10.1278			0.205019	0.960477	0.0389995		0.724609	0.738525	0.134551		0.422217	0.947551	-0.0955514
828	sp|Q8IWZ3|ANKH1_HUMAN	Q8IWZ3	ANKHD1	ANKHD1(#1308)	Ankyrin repeat and KH domain-containing protein 1 OS=Homo sapiens OX=9606 GN=ANKHD1 PE=1 SV=1	1308	KGHYKFCELLIHR	5000	R	K.FC#ELLIHR.G	-	1	11.8478	12.3892	8.01679	11.2407	13.2868	10.0725	10.1507	5.27116	9.2373	10.7904	7.69674			0.283622	0.855729	-0.221337		0.510973	0.651851	-0.228347		0.00730219	0.996739	0.00700971
829	sp|Q8IWZ3|ANKH1_HUMAN	Q8IWZ3	ANKHD1	ANKHD1(#1406)	Ankyrin repeat and KH domain-containing protein 1 OS=Homo sapiens OX=9606 GN=ANKHD1 PE=1 SV=1	1406	KELLKKCHQCVET	117.965	R	K.C#HQCVETIVK.A	-	1	12.3816	12.3737	4.99779	12.8696	11.1754	11.4215	8.67463	9.78959	9.68625	8.49349	8.13642			0.0333578	0.977186	0.0343671		0.210032	0.705759	-0.187733		0.91461	0.908888	0.2221
830	sp|Q8IWZ3|ANKH1_HUMAN	Q8IWZ3	ANKHD1	ANKHD1(#1601)	Ankyrin repeat and KH domain-containing protein 1 OS=Homo sapiens OX=9606 GN=ANKHD1 PE=1 SV=1	1601	NLDSTDCNSESSS	5000	R	R.GGGAGGNSDSDNLDSTDC#NSESSSGGK.S	-	7	10.0009	9.45664	9.67906	10.3067	10.0213	9.5726	10.9859	10.207	9.58912	10.1776	10.0032			0.418926	0.946602	0.0473051		0.0912889	0.976424	0.00943422		0.325207	0.974479	0.0378709
831	sp|Q8IWZ3|ANKH1_HUMAN	Q8IWZ3	ANKHD1	ANKHD1(#1716)	Ankyrin repeat and KH domain-containing protein 1 OS=Homo sapiens OX=9606 GN=ANKHD1 PE=1 SV=1	1716	IMGRGGCNITAIQ	5000	R	R.GGC#NITAIQDVTGAHIDVDKQK.D	-	3	10.4415	9.76203	10.5175	10.1476	10.045	9.69535	9.58421	10.7569	9.6021	9.66282	9.78504			0.263169	0.973826	-0.0289223		1.33963	0.820892	-0.0768496		0.53293	0.974088	0.0479273
832	sp|Q8IWZ3|ANKH1_HUMAN	Q8IWZ3	ANKHD1	ANKHD1(#1965)	Ankyrin repeat and KH domain-containing protein 1 OS=Homo sapiens OX=9606 GN=ANKHD1 PE=1 SV=1	1965	RKQLFACVPKTSP	5000	R	R.KQLFAC#VPK.T	-	3	11.086	9.63762	10.2742	9.85883	10.1104	9.24061	9.52901	10.5423	10.24	9.37062	10.1105			0.360708	0.941896	-0.0513762		0.298022	0.899719	-0.0430678		0.0493639	0.995766	-0.00830834
833	sp|Q8IWZ3|ANKH1_HUMAN	Q8IWZ3	ANKHD1	ANKHD1(#2518)	Ankyrin repeat and KH domain-containing protein 1 OS=Homo sapiens OX=9606 GN=ANKHD1 PE=1 SV=1	2518	IQNSTECTDAQQI	5000	R	K.VIQNSTEC#TDAQQIWPGTWAPHIGNM*HLK.Y	-	2	9.69995	9.37146	10.3163	9.8529	10.7365	8.89997	10.2614	11.2964	9.65774	10.0371	9.8703			0.339572	0.93102	0.0653869		0.0782685	0.982856	0.00726771		0.306171	0.965145	0.0581192
834	sp|Q8IWZ3-2|ANKH1_HUMAN	Q8IWZ3-2	ANKHD1	ANKHD1-2(#621)	Isoform of Q8IWZ3, Isoform 2 of Ankyrin repeat and KH domain-containing protein 1 OS=Homo sapiens OX=9606 GN=ANKHD1	621	RVAFDACKLLRKE	5000	R	R.VAFDAC#K.L	-	1	10.4784	11.1946	9.68323	10.063	10.0183	9.54963	9.56064	9.4313	9.63256	10.0176	10.3706			0.982424	0.904597	-0.101494		0.377593	0.884386	-0.0478656		0.652014	0.968635	-0.0536281
835	sp|Q8IWZ3-6|ANKH1_HUMAN	Q8IWZ3-6	ANKHD1	ANKHD1-6(#2518)	Isoform of Q8IWZ3, Isoform 6 of Ankyrin repeat and KH domain-containing protein 1 OS=Homo sapiens OX=9606 GN=ANKHD1	2518	IQNSTECTDAQQA	5000	R	K.VIQN@STEC#TDAQQASLLPSVPALK.G	-	3	10.4028	9.81258	9.45439	9.59648	11.3193	9.24628	9.40442	11.401	9.84939	9.60351	9.90995			0.321905	0.931737	0.0692474		0.0348814	0.991966	-0.00342962		0.351377	0.959688	0.072677
836	sp|Q8IWZ3-6|ANKH1_HUMAN	Q8IWZ3-6	ANKHD1	ANKHD1-6(#2579)	Isoform of Q8IWZ3, Isoform 6 of Ankyrin repeat and KH domain-containing protein 1 OS=Homo sapiens OX=9606 GN=ANKHD1	2579	VQELTHCPDTPLL	5000	R	K.VPAGVQELTHC#PDTPLLPPSDSR.G	-	3	9.8748	9.80221	10.6167	9.55442	11.0238	8.10815	9.54289	11.1209	10.2017	10.7611	9.3932			0.0373319	0.993915	-0.0124339		0.116608	0.951201	0.0213835		0.100599	0.980296	-0.0338174
837	sp|Q9P2G1|AKIB1_HUMAN	Q9P2G1	ANKIB1	ANKIB1(#359)	Ankyrin repeat and IBR domain-containing protein 1 OS=Homo sapiens OX=9606 GN=ANKIB1 PE=1 SV=3	359	HDFCRGCWESFLN	5000	U	R.GC#WESFLNLK.I	-	1	10.0985	9.28813	9.82285	9.79509	9.41495	10.2116	9.54203	11.3457	10.521	9.97192	9.98824			0.316669	0.943635	0.0514516		0.796604	0.85956	0.0595186		0.0412267	0.99545	-0.00806705
838	sp|Q9P2G1|AKIB1_HUMAN	Q9P2G1	ANKIB1	ANKIB1(#378)	Ankyrin repeat and IBR domain-containing protein 1 OS=Homo sapiens OX=9606 GN=ANKIB1 PE=1 SV=3	378	EAHNIFCPAYDCF	102.791	U	K.IQEGEAHNIFC#PAYDCFQLVPVDIIESVVSK.E	-	2	10.2505	10.1243	9.52419	10.3008	9.89184	8.97966	10.9602	11.2635	10.0371	8.0826	10.5853			0.122995	0.97891	0.0267585		0.240401	0.836375	-0.0797148		0.304438	0.950759	0.106473
839	sp|Q9P2G1|AKIB1_HUMAN	Q9P2G1	ANKIB1	ANKIB1(#640)	Ankyrin repeat and IBR domain-containing protein 1 OS=Homo sapiens OX=9606 GN=ANKIB1 PE=1 SV=3	640	KETEGGCPDTTFI	5000	U	K.ETEGGC#PDTTFIEDAVHVLLK.T	-	2	8.80646	9.50944	11.8215	10.668	10.8724	9.05855	9.28772	9.74011	10.6835	10.1324	9.41984			0.221211	0.933464	-0.0613361		0.032738	0.976167	-0.0103125		0.263683	0.969692	-0.0510235
840	sp|Q9P2G1|AKIB1_HUMAN	Q9P2G1	ANKIB1	ANKIB1(#715)	Ankyrin repeat and IBR domain-containing protein 1 OS=Homo sapiens OX=9606 GN=ANKIB1 PE=1 SV=3	715	KIIKAACLVQQKR	5000	U	K.AAC#LVQQK.R	-	2	10.5798	9.95646	10.3663	9.64605	9.38581	10.0837	9.48561	10.5452	9.68631	9.8235	10.4412			0.330211	0.960002	-0.0384842		0.189165	0.949799	-0.021861		0.119142	0.993424	-0.0166232
841	sp|Q86XL3|ANKL2_HUMAN	Q86XL3	ANKLE2	ANKLE2(#91)	Ankyrin repeat and LEM domain-containing protein 2 OS=Homo sapiens OX=9606 GN=ANKLE2 PE=1 SV=4	91	VKAGLKCGPITST	5000	R	K.C#GPITSTTR.F	-	2	10.3516	10.4092	8.67444	9.40912	9.24584	9.65708	10.766	9.55357	10.9914	10.6473	10.2945			0.0707167	0.989617	0.015611		0.931855	0.729556	0.135906		1.06913	0.937213	-0.120295
842	sp|Q86XL3|ANKL2_HUMAN	Q86XL3	ANKLE2	ANKLE2(#176)	Ankyrin repeat and LEM domain-containing protein 2 OS=Homo sapiens OX=9606 GN=ANKLE2 PE=1 SV=4	176	AVTSKTCSVPPSD	5000	R	K.TC#SVPPSDTDTYR.A	-	4	10.3585	10.0749	10.5271	9.59188	9.63035	10.7335	10.0908	9.77216	9.80721	10.2735	9.14013			0.0963507	0.992986	-0.0120002		0.428077	0.867628	-0.0585144		0.315665	0.974686	0.0465141
843	sp|Q86XL3|ANKL2_HUMAN	Q86XL3	ANKLE2	ANKLE2(#203)	Ankyrin repeat and LEM domain-containing protein 2 OS=Homo sapiens OX=9606 GN=ANKLE2 PE=1 SV=4	203	PLYYGVCPVYEDV	5000	R	K.EPPLYYGVC#PVYEDVPAR.N	-	1	10.0972	8.99638	10.2441	9.76289	11.0693	9.91596	9.87859	7.64168	11.536	10.7279	10.13			0.0981456	0.972064	-0.0332066		0.988292	0.714482	0.143327		0.639296	0.92429	-0.176533
844	sp|Q86XL3|ANKL2_HUMAN	Q86XL3	ANKLE2	ANKLE2(#254)	Ankyrin repeat and LEM domain-containing protein 2 OS=Homo sapiens OX=9606 GN=ANKLE2 PE=1 SV=4	254	KFARGICDYFPSP	5000	R	R.GIC#DYFPSPSK.T	-	2	10.6856	10.4198	10.0317	9.61732	10.1617	10.1691	9.92121	10.0524	9.56797	9.56721	9.80596			0.162137	0.990032	-0.0149501		1.0139	0.820352	-0.0777551		1.87422	0.9597	0.062805
845	sp|Q86XL3|ANKL2_HUMAN	Q86XL3	ANKLE2	ANKLE2(#286)	Ankyrin repeat and LEM domain-containing protein 2 OS=Homo sapiens OX=9606 GN=ANKLE2 PE=1 SV=4	286	RLKDGLCLSESET	5000	R	R.LKDGLC#LSESETVNK.E	-	8	10.0456	10.1552	10.1313	10.0216	10.0569	9.76358	10.3917	9.99372	10.0339	9.71423	9.69231			0.104766	0.997536	-0.00563159		0.914051	0.909545	-0.0400262		0.655497	0.976208	0.0343946
846	sp|Q86XL3|ANKL2_HUMAN	Q86XL3	ANKLE2	ANKLE2(#350)	Ankyrin repeat and LEM domain-containing protein 2 OS=Homo sapiens OX=9606 GN=ANKLE2 PE=1 SV=4	350	TIVQEGCRYNVMH	5000	R	R.YLIGSGDNPTIVQEGC#R.Y	-	2	9.04324	9.94351	11.6725	9.66703	11.115	9.305	9.34206	9.89722	9.88281	10.802	9.32966			0.0779965	0.98456	-0.0213749		0.0244872	0.983468	-0.00718514		0.0577934	0.994959	-0.0141898
847	sp|Q86XL3|ANKL2_HUMAN	Q86XL3	ANKLE2	ANKLE2(#367)	Ankyrin repeat and LEM domain-containing protein 2 OS=Homo sapiens OX=9606 GN=ANKLE2 PE=1 SV=4	367	ENQASICQLTLDV	5000	R	K.ENQASIC#QLTLDVLENPDFMR.L	-	2	9.76209	9.05102	10.6308	11.601	11.0797	9.65468	9.6559	9.26927	9.26301	10.7707	9.26181			0.190817	0.951075	-0.046671		0.263894	0.848151	-0.0689684		0.086343	0.988425	0.0222974
848	sp|Q86XL3|ANKL2_HUMAN	Q86XL3	ANKLE2	ANKLE2(#454)	Ankyrin repeat and LEM domain-containing protein 2 OS=Homo sapiens OX=9606 GN=ANKLE2 PE=1 SV=4	454	TPEDVICERSKNK	5000	R	K.TPEDVIC#ER.S	-	2	9.58448	11.7222	9.40518	11.8383	9.47726	8.95054	10.0249	8.94382	9.72905	9.8905	10.4338			0.853831	0.870662	-0.179467		0.33944	0.826049	-0.0788346		1.00399	0.948046	-0.100632
849	sp|Q86XL3|ANKL2_HUMAN	Q86XL3	ANKLE2	ANKLE2(#674)	Ankyrin repeat and LEM domain-containing protein 2 OS=Homo sapiens OX=9606 GN=ANKLE2 PE=1 SV=4	674	AFGHTRCSAFPLE	5000	R	R.C#SAFPLEQEADLIEAAEPGGPHSSR.N	-	2	10.5273	9.31423	9.39859	9.78132	9.50121	10.0064	11.7257	9.32174	9.24746	9.83041	11.3456			0.239847	0.944501	0.0512959		0.203124	0.882542	0.0522968		0.00285471	0.999735	-0.00100091
850	sp|Q86XL3|ANKL2_HUMAN	Q86XL3	ANKLE2	ANKLE2(#702)	Ankyrin repeat and LEM domain-containing protein 2 OS=Homo sapiens OX=9606 GN=ANKLE2 PE=1 SV=4	702	SSRNGLCHPLNHS	5000	R	R.NGLC#HPLNHSR.T	-	3	10.2799	9.86207	9.87997	10.2853	9.42512	9.80894	9.79482	10.3706	9.87231	10.082	10.339			0.443772	0.968018	-0.0334037		0.0404816	0.99273	0.00303797		0.471075	0.975248	-0.0364417
851	sp|Q86XL3|ANKL2_HUMAN	Q86XL3	ANKLE2	ANKLE2(#844)	Ankyrin repeat and LEM domain-containing protein 2 OS=Homo sapiens OX=9606 GN=ANKLE2 PE=1 SV=4	844	VLAALECADVDPH	5000	R	R.LFLFGEEPSKLDQDVLAALEC#ADVDPHQFPAVHR.W	-	2	12.2179	9.44972	9.59664	10.016	10.6891	9.82562	9.369	10.3028	9.86154	8.87005	9.80158			0.126304	0.971853	-0.0326227		0.501335	0.758316	-0.111569		0.547815	0.948747	0.0789458
852	sp|Q8IV38|ANKY2_HUMAN	Q8IV38	ANKMY2	ANKMY2(#277)	Ankyrin repeat and MYND domain-containing protein 2 OS=Homo sapiens OX=9606 GN=ANKMY2 PE=1 SV=1	277	IRKFPYCEATLLQ	5000	R	R.KFPYC#EATLLQQLVR.S	-	3	11.2977	9.50036	9.13128	10.6293	10.0111	9.5741	9.90863	10.8194	9.84374	9.41572	9.8686			0.0207455	0.99982	-0.00495571		0.31291	0.871027	-0.0576417		0.549969	0.967762	0.052686
853	sp|Q8IV38|ANKY2_HUMAN	Q8IV38	ANKMY2	ANKMY2(#390)	Ankyrin repeat and MYND domain-containing protein 2 OS=Homo sapiens OX=9606 GN=ANKMY2 PE=1 SV=1	390	LDVNSNCVNEEQP	5000	U	K.LDVNSNC#VNEEQPEAEVGISQK.D	-	5	10.0369	8.80559	10.6814	9.89676	9.99832	9.5486	10.3677	10.3456	10.7538	9.44505	10.1203			0.198591	0.969755	0.0330754		0.183884	0.913582	0.0377572		0.0253079	0.998436	-0.0046818
854	sp|Q9NXR5|ANR10_HUMAN	Q9NXR5	ANKRD10	ANKRD10(#215)	Ankyrin repeat domain-containing protein 10 OS=Homo sapiens OX=9606 GN=ANKRD10 PE=1 SV=2	215	GTNRKRCLEDSED	5000	R	R.C#LEDSEDFGVK.K	-	3	9.86454	9.6642	9.84172	9.90981	10.5492	9.64237	10.2592	10.019	10.1795	10.1042	9.96614			0.652458	0.952888	0.0423263		1.55326	0.908309	0.0381713		0.0490132	0.998417	0.00415498
855	sp|Q6UB99|ANR11_HUMAN	Q6UB99	ANKRD11	ANKRD11(#146)	Ankyrin repeat domain-containing protein 11 OS=Homo sapiens OX=9606 GN=ANKRD11 PE=1 SV=3	146	PSQSTVCQKGTPN	5000	R	K.HPSQSTVC#QK.G	-	1	9.94197	11.4913	11.8284	11.3783	9.16869	9.47439	9.29779	9.5685	9.35012	9.50132	8.9993			1.7429	0.856853	-0.248114		1.90287	0.649568	-0.262788		0.207121	0.994949	0.0146737
856	sp|Q6UB99|ANR11_HUMAN	Q6UB99	ANKRD11	ANKRD11(#818)	Ankyrin repeat domain-containing protein 11 OS=Homo sapiens OX=9606 GN=ANKRD11 PE=1 SV=3	818	SAFDEYCNKNQFL	5000	R	R.EDSAFDEYC#NK.N	-	5	10.2851	10.1139	9.66761	10.0892	10.3619	9.6906	9.55703	9.9056	9.85507	10.5296	9.94439			0.309678	0.980561	-0.0235101		0.09915	0.975738	0.00987965		0.357252	0.976939	-0.0333898
857	sp|Q6UB99|ANR11_HUMAN	Q6UB99	ANKRD11	ANKRD11(#958)	Ankyrin repeat domain-containing protein 11 OS=Homo sapiens OX=9606 GN=ANKRD11 PE=1 SV=3	958	KDALESCKERRDG	5000	R	R.KDALESC#K.E	-	2	10.4492	10.3342	10.3183	9.5904	9.92928	9.78578	9.40245	10.489	10.0425	9.61895	10.04			0.398757	0.956967	-0.0392939		0.492675	0.909334	-0.038648		0.00553377	0.999989	-0.000645917
858	sp|Q6UB99|ANR11_HUMAN	Q6UB99	ANKRD11	ANKRD11(#981)	Ankyrin repeat domain-containing protein 11 OS=Homo sapiens OX=9606 GN=ANKRD11 PE=1 SV=3	981	ELKECGCESGFKD	24.8214	R	K.ECGC#ESGFKDK.S	-	1	9.69057	10.2123	10.1454	8.86223	11.0261	10.3317	10.3937	9.88955	9.75961	10.085	9.60383			0.853506	0.90354	0.0990425		0.105363	0.964753	0.0150471		1.08283	0.945974	0.0839954
859	sp|Q6UB99|ANR11_HUMAN	Q6UB99	ANKRD11	ANKRD11(#1845)	Ankyrin repeat domain-containing protein 11 OS=Homo sapiens OX=9606 GN=ANKRD11 PE=1 SV=3	1845	PAEKFACLSPGYY	5000	U	K.FAC#LSPGYYSPDYGLPSPK.V	-	3	9.81133	10.3485	10.3018	9.73121	10.2924	8.58995	9.47593	10.5052	10.0511	10.637	10.2555			0.30244	0.943147	-0.0524452		0.50987	0.909758	0.0378964		0.564694	0.947675	-0.0903416
860	sp|Q6UB99|ANR11_HUMAN	Q6UB99	ANKRD11	ANKRD11(#2085)	Ankyrin repeat domain-containing protein 11 OS=Homo sapiens OX=9606 GN=ANKRD11 PE=1 SV=3	2085	VAPEPACVAAVAQ	5000	U	K.SLPEAPLDVAPEPAC#VAAVAQVEALGPLEN@SFLDGSR.G	-	1	10.7657	12.0818	12.9825	8.89063	9.53034	8.36355	10.7824	7.89269	11.279	8.56379	8.86769			0.931333	0.848851	-0.286535		0.585064	0.655522	-0.221019		0.153291	0.962523	-0.0655157
861	sp|Q6UB99|ANR11_HUMAN	Q6UB99	ANKRD11	ANKRD11(#2359)	Ankyrin repeat domain-containing protein 11 OS=Homo sapiens OX=9606 GN=ANKRD11 PE=1 SV=3	2359	PPSEKECAPTPAP	5000	U	K.EC#APTPAPVTR.A	-	3	9.91525	9.66796	9.72019	9.46184	10.2939	9.75513	10.1575	10.2692	9.81122	9.87552	11.0723			1.44157	0.933301	0.0621597		0.530477	0.826496	0.0792317		0.0986467	0.994913	-0.0170719
862	sp|Q6UB99|ANR11_HUMAN	Q6UB99	ANKRD11	ANKRD11(#2465)	Ankyrin repeat domain-containing protein 11 OS=Homo sapiens OX=9606 GN=ANKRD11 PE=1 SV=3	2465	TPQAPQCYAEYVT	171.658	U	K.ILCCITPQAPQC#YAEYVTYTGSYLLDGKPLSK.L	-	1	9.71681	7.86737	9.59884	10.5849	9.41961	8.72793	9.93533	10.8659	11.3167	11.1781	10.7884			0.1645	0.950502	0.0481153		1.13429	0.642692	0.24068		1.23983	0.907164	-0.192564
863	sp|Q6UB99|ANR11_HUMAN	Q6UB99	ANKRD11	ANKRD11(#2555)	Ankyrin repeat domain-containing protein 11 OS=Homo sapiens OX=9606 GN=ANKRD11 PE=1 SV=3	2555	AVPFSACTMLLDS	5000	R	R.TIANQAVPFSAC#TMLLDSEVYNMPLESQGDENK.S	-	1	9.8233	10.0616	9.22877	11.1631	9.55399	9.76559	11.0313	9.55137	8.81491	9.22087	11.7851			0.0591407	0.992917	-0.0126869		0.0648025	0.944124	-0.0272028		0.0340546	0.996465	0.0145159
864	sp|Q6UB99|ANR11_HUMAN	Q6UB99	ANKRD11	ANKRD11(#2640)	Ankyrin repeat domain-containing protein 11 OS=Homo sapiens OX=9606 GN=ANKRD11 PE=1 SV=3	2640	AGHKSLCVNEVPS	5000	R	K.SLC#VNEVPSFYVPM*VDVNDDFVLLPA.-	-	3	8.58405	10.1697	8.84367	9.73124	9.8736	10.4523	10.7721	10.4741	11.0886	9.66871	10.342			1.19738	0.898665	0.158044		0.92104	0.699991	0.152811		0.0272693	0.997639	0.00523302
865	sp|Q6UB98|ANR12_HUMAN	Q6UB98	ANKRD12	ANKRD12(#638)	Ankyrin repeat domain-containing protein 12 OS=Homo sapiens OX=9606 GN=ANKRD12 PE=1 SV=3	638	TFENSDCTLKKMD	5000	R	K.IKDEDHSPTFENSDC#TLK.K	-	1	9.87646	9.39809	10.2373	10.5824	10.8242	10.0155	9.77546	9.24237	9.33427	11.2825	9.43141			0.0557305	0.995442	-0.00948543		0.0176509	0.988952	-0.00525552		0.0136775	0.99834	-0.00422991
866	sp|Q8IZ07|AN13A_HUMAN	Q8IZ07	ANKRD13A	ANKRD13A(#141)	Ankyrin repeat domain-containing protein 13A OS=Homo sapiens OX=9606 GN=ANKRD13A PE=1 SV=3	141	PLVSRICPNDVCR	253.483	R	R.IC#PNDVCR.I	-	1	7.93783	9.10277	10.7857	6.72576	9.35567	12.9748	10.1193	9.88451	10.6692	11.4874	10.957			0.836495	0.826192	0.302971		1.1055	0.616074	0.374767		0.258587	0.960289	-0.0717957
867	sp|Q8IZ07|AN13A_HUMAN	Q8IZ07	ANKRD13A	ANKRD13A(#540)	Ankyrin repeat domain-containing protein 13A OS=Homo sapiens OX=9606 GN=ANKRD13A PE=1 SV=3	540	TSTEGLCPSALSE	5000	U	R.AIQESLLTSTEGLC#PSALSETSRFDNDLQLAMELSAK.E	-	3	11.0725	10.1987	9.75412	10.9341	11.1951	8.42335	11.2981	7.90024	10.5658	9.61605	9.04182			0.377885	0.905584	-0.129224		0.608169	0.762973	-0.107868		0.0489709	0.990653	-0.0213561
868	sp|Q86YJ7|AN13B_HUMAN	Q86YJ7	ANKRD13B	ANKRD13B(#473)	Ankyrin repeat domain-containing protein 13B OS=Homo sapiens OX=9606 GN=ANKRD13B PE=1 SV=4	473	SSSTTSCRGCEIS	5000	R	R.GSPSSETPSPGSDSSSVSSSSSTTSC#R.G	-	1	8.51842	9.25095	9.70049	9.34562	8.79186	13.6337	12.0964	9.51147	10.2036	9.71592	9.23163			0.684029	0.863609	0.237227		0.633021	0.819576	0.078679		0.434311	0.92599	0.158548
869	sp|Q9XRX5|HHLA3_HUMAN	Q9XRX5	ANKRD13C-DT	ANKRD13C-DT(#22)	Putative uncharacterized protein ANKRD13C-DT OS=Homo sapiens OX=9606 GN=ANKRD13C-DT PE=5 SV=3	22	EPPAEECRMTPRH	5000	R	K.QPLKPSGSEPPAEEC#R.M	-	2	9.64603	9.68527	9.70855	8.75311	11.3885	9.90735	10.4994	9.88712	10.8684	9.69164	9.96461			1.21022	0.887478	0.140253		0.795917	0.761199	0.106514		0.188917	0.977593	0.0337387
870	sp|Q6P6B7|ANR16_HUMAN	Q6P6B7	ANKRD16	ANKRD16(#32)	Ankyrin repeat domain-containing protein 16 OS=Homo sapiens OX=9606 GN=ANKRD16 PE=1 SV=1	32	LQAAGGCPGPAGD	378.517	R	R.ALKEELQAAGGC#PGPAGDTLLHCAAR.H	-	2	8.739	9.89385	9.96774	9.47017	10.6565	11.1545	9.81787	9.41075	11.7687	10.2257	8.89518			0.737478	0.904328	0.10707		0.331203	0.78527	0.106016		0.00260709	0.999761	0.0010541
871	sp|Q6P6B7|ANR16_HUMAN	Q6P6B7	ANKRD16	ANKRD16(#231)	Ankyrin repeat domain-containing protein 16 OS=Homo sapiens OX=9606 GN=ANKRD16 PE=1 SV=1	231	LDEHGACLSAEDS	5000	R	R.LLLDEHGAC#LSAEDSLGAQALHR.A	-	2	10.8398	9.24379	10.3113	10.5692	10.5153	10.3028	9.27603	10.6507	9.51101	9.19415	9.58593			0.0367881	0.996285	-0.0072311		0.996423	0.750506	-0.116596		1.04127	0.943668	0.109365
872	sp|O75179|ANR17_HUMAN	O75179	ANKRD17	ANKRD17(#210)	Ankyrin repeat domain-containing protein 17 OS=Homo sapiens OX=9606 GN=ANKRD17 PE=1 SV=3	210	LTSSVSCALDEAA	5000	R	R.RLTSSVSC#ALDEAAAALTR.M	-	4	9.49312	9.13469	9.80556	9.88162	10.0068	9.7505	10.1357	11.2264	10.3393	10.0476	10.1787			0.954792	0.905256	0.100499		1.48136	0.792209	0.0896281		0.082357	0.996468	0.0108712
873	sp|O75179|ANR17_HUMAN	O75179	ANKRD17	ANKRD17(#242)	Ankyrin repeat domain-containing protein 17 OS=Homo sapiens OX=9606 GN=ANKRD17 PE=1 SV=3	242	RSLAEACSEGDVN	5000	R	R.SLAEAC#SEGDVNAVR.K	-	3	9.6807	10.3336	10.6547	9.82627	9.63055	8.60795	10.1824	10.236	10.9712	9.16865	10.708			0.460507	0.929507	-0.0693919		0.0741936	0.956555	0.0190442		0.369971	0.944759	-0.0884361
874	sp|O75179|ANR17_HUMAN	O75179	ANKRD17	ANKRD17(#564)	Ankyrin repeat domain-containing protein 17 OS=Homo sapiens OX=9606 GN=ANKRD17 PE=1 SV=3	564	ADIELGCSTPLME	5000	R	K.AGADIELGC#STPLM*EAAQEGHLELVK.Y	-	4	10.0104	9.69951	10.3434	10.8334	9.93142	9.92319	9.65077	9.5255	10.435	9.87333	9.77405			0.827304	0.931246	-0.0660378		0.241312	0.937744	-0.0270638		0.493481	0.974354	-0.0389741
875	sp|O75179|ANR17_HUMAN	O75179	ANKRD17	ANKRD17(#644)	Ankyrin repeat domain-containing protein 17 OS=Homo sapiens OX=9606 GN=ANKRD17 PE=1 SV=3	644	ARAGHVCTVQFLI	5000	R	R.AGHVC#TVQFLISK.G	-	1	10.6513	9.72581	9.43568	10.8106	9.92845	9.75265	10.2437	10.7365	9.306	9.72256	9.68675			0.0164878	0.999898	0.00279901		0.727242	0.810529	-0.0833171		1.1765	0.947304	0.0861162
876	sp|O75179|ANR17_HUMAN	O75179	ANKRD17	ANKRD17(#906)	Ankyrin repeat domain-containing protein 17 OS=Homo sapiens OX=9606 GN=ANKRD17 PE=1 SV=3	906	QQQQQSCQHLGLL	5000	R	R.IQLQQQQQQSC#QHLGLLTPVGVGEQLSEGDYAR.L	-	3	10.9405	10.199	10.5581	9.9009	9.3317	9.83338	8.30907	11.3915	9.72424	10.1206	9.69114			0.455449	0.904903	-0.106348		1.04134	0.817409	-0.0782915		0.103041	0.985282	-0.0280564
877	sp|O75179|ANR17_HUMAN	O75179	ANKRD17	ANKRD17(#1158)	Ankyrin repeat domain-containing protein 17 OS=Homo sapiens OX=9606 GN=ANKRD17 PE=1 SV=3	1158	TPLSLACSGGRQE	5000	R	R.TKDTPLSLAC#SGGR.Q	-	2	10.2922	12.2184	9.12387	10.8039	9.28449	10.8275	10.4374	9.6597	8.98527	9.1107	9.25658			0.296806	0.928486	-0.0726184		1.03146	0.656511	-0.210864		1.16373	0.926644	0.138245
878	sp|O75179|ANR17_HUMAN	O75179	ANKRD17	ANKRD17(#1336)	Ankyrin repeat domain-containing protein 17 OS=Homo sapiens OX=9606 GN=ANKRD17 PE=1 SV=3	1336	KGHYKFCELLIGR	5000	R	K.FC#ELLIGR.G	-	1	9.68018	10.6687	9.87219	10.3066	10.6793	10.8178	9.42182	9.56915	9.69972	9.56125	9.72334			0.0175996	0.999816	-0.00318168		0.925761	0.846545	-0.0676031		0.516797	0.960909	0.0644214
879	sp|O75179|ANR17_HUMAN	O75179	ANKRD17	ANKRD17(#1622)	Ankyrin repeat domain-containing protein 17 OS=Homo sapiens OX=9606 GN=ANKRD17 PE=1 SV=3	1622	NMRISSCSDESSN	5000	R	R.ISSC#SDESSN@SNSSR.K	-	6	9.56945	9.9205	9.36291	10.1892	10.24	10.0543	10.6404	10.5005	10.5052	9.79159	9.22598			1.35873	0.911417	0.0862421		0.0592105	0.975432	0.0105671		0.530203	0.957211	0.075675
880	sp|O75179|ANR17_HUMAN	O75179	ANKRD17	ANKRD17(#1690)	Ankyrin repeat domain-containing protein 17 OS=Homo sapiens OX=9606 GN=ANKRD17 PE=1 SV=3	1690	SNSLSTCTKSGPS	5000	R	K.LSETISEGTSNSLSTC#TK.S	-	9	9.60843	9.52252	10.3031	10.104	10.5263	10.2359	10.3486	10.1001	10.327	9.71088	9.2133			0.94269	0.931475	0.0604078		0.135453	0.952508	-0.020487		0.645155	0.950332	0.0808948
881	sp|O75179|ANR17_HUMAN	O75179	ANKRD17	ANKRD17(#1746)	Ankyrin repeat domain-containing protein 17 OS=Homo sapiens OX=9606 GN=ANKRD17 PE=1 SV=3	1746	VIGRGGCNINAIR	5000	R	R.GGC#NINAIR.E	-	3	10.2374	10.0499	10.3777	9.6447	9.77035	10.095	10.2782	10.1038	9.62405	9.76164	10.0573			0.0237599	0.99967	-0.00193257		0.589217	0.909401	-0.0378635		0.684935	0.975936	0.0359309
882	sp|O75179|ANR17_HUMAN	O75179	ANKRD17	ANKRD17(#2381)	Ankyrin repeat domain-containing protein 17 OS=Homo sapiens OX=9606 GN=ANKRD17 PE=1 SV=3	2381	LSLLTPCSSASND	5000	R	R.QHFSPLSLLTPC#SSASNDSSAQSVSSGVR.A	-	1	12.3225	9.07191	8.6819	12.3191	11.114	8.44583	8.37715	9.03217	10.0517	11.5518	9.03204			0.51063	0.87033	-0.187845		0.0871188	0.913133	-0.0415432		0.458995	0.927016	-0.146302
883	sp|Q9UPS8|ANR26_HUMAN	Q9UPS8	ANKRD26	ANKRD26(#462)	Ankyrin repeat domain-containing protein 26 OS=Homo sapiens OX=9606 GN=ANKRD26 PE=1 SV=4	462	VFYIPSCMSGSRN	5000	R	K.NIGNEQAEDVFYIPSC#M*SGSR.N	-	4	9.00031	9.79133	9.16785	10.5104	9.68003	10.3654	10.8707	9.81073	10.6855	10.3122	9.80557			0.616531	0.916492	0.0834099		0.735352	0.783277	0.0962035		0.0873076	0.99632	-0.0127936
884	sp|Q9UPS8|ANR26_HUMAN	Q9UPS8	ANKRD26	ANKRD26(#735)	Ankyrin repeat domain-containing protein 26 OS=Homo sapiens OX=9606 GN=ANKRD26 PE=1 SV=4	735	QDAALSCERLLEL	5000	R	K.IQDAALSC#ER.L	-	4	11.5071	8.59911	10.2168	10.8564	9.38993	10.6041	8.93975	10.5173	9.17171	10.7325	9.46521			0.206639	0.937984	-0.0573502		0.236709	0.853265	-0.067584		0.0378901	0.996537	0.0102338
885	sp|Q9UPS8|ANR26_HUMAN	Q9UPS8	ANKRD26	ANKRD26(#1041)	Ankyrin repeat domain-containing protein 26 OS=Homo sapiens OX=9606 GN=ANKRD26 PE=1 SV=4	1041	QRARDECSRLQDK	5000	R	R.ARDEC#SR.L	-	5	9.98415	10.2726	10.7837	10.2837	9.96132	9.70436	9.95698	9.88831	9.33164	9.88391	9.94933			1.20864	0.93203	-0.0642582		1.12035	0.796298	-0.0877549		0.290185	0.987643	0.0234967
886	sp|Q9UPS8|ANR26_HUMAN	Q9UPS8	ANKRD26	ANKRD26(#1106)	Ankyrin repeat domain-containing protein 26 OS=Homo sapiens OX=9606 GN=ANKRD26 PE=1 SV=4	1106	DLSQTQCQMKEME	5000	R	K.DLSQTQC#QMK.E	-	1	11.0889	12.1318	8.1599	10.3397	9.84748	10.5946	8.57948	9.29709	10.9673	8.38242	10.6114			0.338359	0.904302	-0.11194		0.123119	0.878405	-0.057594		0.143099	0.970849	-0.0543461
887	sp|Q96NW4|ANR27_HUMAN	Q96NW4	ANKRD27	ANKRD27(#277)	Ankyrin repeat domain-containing protein 27 OS=Homo sapiens OX=9606 GN=ANKRD27 PE=1 SV=2	277	LAQLNKCTSPQQK	5000	R	K.C#TSPQQK.L	-	1	12.2107	10.1577	10.5124	10.0542	9.43466	10.0981	12.4546	8.36484	7.81207	9.92693	8.97385			0.302118	0.913527	-0.100345		1.03533	0.64334	-0.271985		0.490715	0.92252	0.17164
888	sp|Q96NW4|ANR27_HUMAN	Q96NW4	ANKRD27	ANKRD27(#431)	Ankyrin repeat domain-containing protein 27 OS=Homo sapiens OX=9606 GN=ANKRD27 PE=1 SV=2	431	DTVQKMCHPLCFC	231.402	R	K.M*C#HPLCFCDDCEK.L	-	3	9.91532	10.4147	10.3943	9.89977	10.092	9.92064	10.0743	9.73985	9.78738	10.2654	9.49633			0.54344	0.974084	-0.0283112		0.493598	0.895468	-0.0444946		0.168189	0.994088	0.0161834
889	sp|Q96NW4|ANR27_HUMAN	Q96NW4	ANKRD27	ANKRD27(#435)	Ankyrin repeat domain-containing protein 27 OS=Homo sapiens OX=9606 GN=ANKRD27 PE=1 SV=2	435	KMCHPLCFCDDCE	65.8065	R	K.MCHPLC#FCDDCEK.L	-	1	11.5543	10.4647	10.208	9.10751	10.5728	9.20354	9.75075	9.5926	10.2445	9.93754	9.36374			0.401275	0.92622	-0.0761472		0.339815	0.854518	-0.0652105		0.0682347	0.996628	-0.0109367
890	sp|Q96NW4|ANR27_HUMAN	Q96NW4	ANKRD27	ANKRD27(#899)	Ankyrin repeat domain-containing protein 27 OS=Homo sapiens OX=9606 GN=ANKRD27 PE=1 SV=2	899	LQVVPSCVASLDD	5000	U	K.IMELLQVVPSC#VASLDDVAETDRK.E	-	2	9.31024	8.9402	8.45072	10.0486	10.4165	10.2135	10.0664	11.1637	11.0808	9.72495	10.5845			1.55416	0.866412	0.189574		1.22574	0.666342	0.188405		0.00589685	1	0.00116861
891	sp|O15084|ANR28_HUMAN	O15084	ANKRD28	ANKRD28(#122)	Serine/threonine-protein phosphatase 6 regulatory ankyrin repeat subunit A OS=Homo sapiens OX=9606 GN=ANKRD28 PE=1 SV=5	122	ANKAVKCAEALVP	5000	R	K.C#AEALVPLLSNVNVSDR.A	-	2	9.94257	12.5388	7.79397	9.54754	10.0665	8.88107	10.2575	8.84059	10.8287	11.1054	10.1972			0.116302	0.951611	-0.0486149		0.351038	0.750979	0.125171		1.27334	0.911612	-0.173786
892	sp|O15084|ANR28_HUMAN	O15084	ANKRD28	ANKRD28(#472)	Serine/threonine-protein phosphatase 6 regulatory ankyrin repeat subunit A OS=Homo sapiens OX=9606 GN=ANKRD28 PE=1 SV=5	472	DLDERGCTPLHYA	5000	R	R.GC#TPLHYAATSDTDGK.C	-	1	10.6319	11.4692	9.51689	10.6221	10.3969	11.315	8.73012	10.0478	8.75663	8.79049	9.72294			0.275719	0.931608	-0.0641127		1.46359	0.640981	-0.214806		0.778675	0.927008	0.150693
893	sp|O15084|ANR28_HUMAN	O15084	ANKRD28	ANKRD28(#487)	Serine/threonine-protein phosphatase 6 regulatory ankyrin repeat subunit A OS=Homo sapiens OX=9606 GN=ANKRD28 PE=1 SV=5	487	SDTDGKCLEYLLR	5000	R	K.C#LEYLLR.N	-	1	10.9464	11.3446	8.88949	10.6652	9.51953	10.6022	10.4437	8.73803	9.3397	11.1518	8.35939			0.378151	0.911962	-0.0885505		0.358106	0.750339	-0.125485		0.0943546	0.977285	0.036935
894	sp|O15084|ANR28_HUMAN	O15084	ANKRD28	ANKRD28(#632)	Serine/threonine-protein phosphatase 6 regulatory ankyrin repeat subunit A OS=Homo sapiens OX=9606 GN=ANKRD28 PE=1 SV=5	632	TNGHSECLRLLIG	5000	R	R.TPIHAAATNGHSEC#LR.L	-	1	9.70426	9.07396	10.9588	11.5026	10.6541	10.5498	9.24137	9.99924	9.96725	8.34183	10.0068			0.0946288	0.981211	-0.0239613		0.475758	0.747388	-0.126077		0.428902	0.94783	0.102115
895	sp|O15084|ANR28_HUMAN	O15084	ANKRD28	ANKRD28(#794)	Serine/threonine-protein phosphatase 6 regulatory ankyrin repeat subunit A OS=Homo sapiens OX=9606 GN=ANKRD28 PE=1 SV=5	794	AFSPLHCAVINDN	5000	R	K.TEGNAFSPLHC#AVINDN@EGAAEMLIDTLGASIVNATDSK.G	-	1	7.97934	10.564	11.0877	10.5491	8.77524	9.39519	12.4591	10.2108	10.6169	8.49062	9.87192			0.0508363	0.984124	0.0223038		0.132176	0.886208	-0.0509947		0.197458	0.960589	0.0732985
896	sp|Q69YU3|AN34A_HUMAN	Q69YU3	ANKRD34A	ANKRD34A(#348)	Ankyrin repeat domain-containing protein 34A OS=Homo sapiens OX=9606 GN=ANKRD34A PE=1 SV=2	348	DTPGHLCPDSPES	5000	U	R.MEPVELDTPGHLC#PDSPESSR.L	-	2	11.278	10.0603	10.7327	10.2189	9.88763	10.5729	9.84258	9.55818	10.0071	9.03584	8.80583			0.881037	0.912981	-0.0848615		1.26398	0.665278	-0.188429		0.699345	0.946148	0.103567
897	sp|A6QL64|AN36A_HUMAN	A6QL64	ANKRD36	ANKRD36(#342)	Ankyrin repeat domain-containing protein 36A OS=Homo sapiens OX=9606 GN=ANKRD36 PE=1 SV=4	342	LPAVEQCLNRSLY	5000	R	K.SGTVLPAVEQC#LNR.S	-	1	8.88444	9.53901	10.426	8.93229	10.0883	12.4154	11.1816	9.47973	9.28976	9.50708	10.2564			0.914207	0.870173	0.187573		0.216616	0.913075	0.0377989		0.726228	0.92992	0.149774
898	sp|A6QL64|AN36A_HUMAN	A6QL64	ANKRD36	ANKRD36(#1390)	Ankyrin repeat domain-containing protein 36A OS=Homo sapiens OX=9606 GN=ANKRD36 PE=1 SV=4	1390	KLKDNHCEQLRVK	5000	R	K.DNHC#EQLR.V	-	1	9.64676	9.45031	8.09924	10.0502	10.5674	10.8169	4.70279	10.3142	10.2031	11.9621	14.187			0.126614	0.916802	-0.105127		1.02576	0.627729	0.371605		0.675511	0.604213	-0.476732
899	sp|Q53RE8|ANR39_HUMAN	Q53RE8	ANKRD39	ANKRD39(#173)	Ankyrin repeat domain-containing protein 39 OS=Homo sapiens OX=9606 GN=ANKRD39 PE=1 SV=1	173	ACDLLPCNSDLRD	180.015	U	R.LACDLLPC#NSDLRDLLSS.-	-	1	9.41498	9.18609	8.38987	10.0065	9.78197	10.3089	11.0486	10.9879	11.0924	9.46315	10.3197			1.4836	0.870811	0.188412		0.854724	0.700028	0.153902		0.164388	0.977794	0.0345094
900	sp|Q6AI12|ANR40_HUMAN	Q6AI12	ANKRD40	ANKRD40(#209)	Ankyrin repeat domain-containing protein 40 OS=Homo sapiens OX=9606 GN=ANKRD40 PE=1 SV=2	209	TKPGPVCQPPVSQ	5000	U	R.TPESTKPGPVC#QPPVSQSR.S	-	2	10.7579	9.67195	9.99508	9.7488	9.57435	9.57309	10.0756	10.4937	9.96797	9.89334	10.2482			0.128936	0.988283	-0.0162899		0.00108702	0.999837	0.000127327		0.175565	0.993968	-0.0164173
901	sp|Q6AI12|ANR40_HUMAN	Q6AI12	ANKRD40	ANKRD40(#358)	Ankyrin repeat domain-containing protein 40 OS=Homo sapiens OX=9606 GN=ANKRD40 PE=1 SV=2	358	TLTERPCYNRRAS	5000	U	R.NAASTLTERPC#YNR.R	-	4	10.5304	10.0822	8.23199	9.88103	10.0292	9.88154	10.6232	9.95741	9.88742	10.4847	10.4108			0.349894	0.930644	0.0699152		0.462176	0.801822	0.0895723		0.215833	0.990196	-0.0196571
902	sp|Q9ULJ7|ANR50_HUMAN	Q9ULJ7	ANKRD50	ANKRD50(#43)	Ankyrin repeat domain-containing protein 50 OS=Homo sapiens OX=9606 GN=ANKRD50 PE=1 SV=4	43	LQEKSNCCNSAVN	30.9536	U	K.SNC#CNSAVNAPSLVMNSGNNASGVSGK.G	-	1	10.178	10.2349	10.3008	9.78183	10.2929	10.6513	10.3455	9.46023	10.2127	9.48391	9.05796			0.0687553	0.996319	0.00793742		0.607432	0.822192	-0.0804146		0.636893	0.947029	0.088352
903	sp|Q9ULJ7|ANR50_HUMAN	Q9ULJ7	ANKRD50	ANKRD50(#44)	Ankyrin repeat domain-containing protein 50 OS=Homo sapiens OX=9606 GN=ANKRD50 PE=1 SV=4	44	QEKSNCCNSAVNA	53.1073	U	K.SNCC#NSAVNAPSLVMNSGNNASGVSGK.G	-	2	10.8296	9.34874	9.42993	9.82246	8.74721	10.8051	10.1945	10.2295	9.85147	11.3095	9.43204			0.0790025	0.986739	0.0179557		0.192188	0.895099	0.0470357		0.102455	0.985922	-0.02908
904	sp|Q9ULJ7|ANR50_HUMAN	Q9ULJ7	ANKRD50	ANKRD50(#122)	Ankyrin repeat domain-containing protein 50 OS=Homo sapiens OX=9606 GN=ANKRD50 PE=1 SV=4	122	QDSDTLCVGGFIR	5000	U	K.AQDSDTLC#VGGFIR.G	-	2	9.45939	9.90459	9.37386	9.12622	10.0606	10.2212	9.07295	9.80377	11.0938	11.968	9.91568			0.467611	0.94686	0.0476339		0.984026	0.657047	0.21204		0.798504	0.931301	-0.164406
905	sp|Q9ULJ7|ANR50_HUMAN	Q9ULJ7	ANKRD50	ANKRD50(#427)	Ankyrin repeat domain-containing protein 50 OS=Homo sapiens OX=9606 GN=ANKRD50 PE=1 SV=4	427	CTQKYLCNAAEGH	5000	R	K.YLC#NAAEGHR.M	-	1	8.76964	10.2479	10.8775	10.8449	9.54656	9.90288	12.5627	9.46244	9.03378	9.66624	9.08558			0.0613454	0.986258	0.021033		0.768497	0.736672	-0.132374		0.670722	0.930834	0.153407
906	sp|Q9ULJ7|ANR50_HUMAN	Q9ULJ7	ANKRD50	ANKRD50(#516)	Ankyrin repeat domain-containing protein 50 OS=Homo sapiens OX=9606 GN=ANKRD50 PE=1 SV=4	516	EDDRTSCIVRQAL	5000	R	K.AGAHVNSEDDRTSC#IVR.Q	-	4	8.82569	10.0032	10.4625	9.41908	10.7446	11.2416	9.66928	9.99708	9.96152	10.0335	9.6418			0.711307	0.903575	0.106099		0.223624	0.925782	0.03243		0.625572	0.955151	0.073669
907	sp|Q9ULJ7|ANR50_HUMAN	Q9ULJ7	ANKRD50	ANKRD50(#541)	Ankyrin repeat domain-containing protein 50 OS=Homo sapiens OX=9606 GN=ANKRD50 PE=1 SV=4	541	GASVNQCDSNGRT	5000	R	R.TLLDNGASVNQC#DSNGR.T	-	1	10.5419	9.14009	9.80217	9.65975	10.1434	9.55609	11.5509	8.42268	11.1183	9.66088	10.4038			0.039193	0.994076	0.0119388		0.524944	0.807399	0.0865124		0.272192	0.959171	-0.0745736
908	sp|Q9ULJ7|ANR50_HUMAN	Q9ULJ7	ANKRD50	ANKRD50(#639)	Ankyrin repeat domain-containing protein 50 OS=Homo sapiens OX=9606 GN=ANKRD50 PE=1 SV=4	639	AGVKVDCADADSR	5000	R	K.VDC#ADADSR.T	-	3	10.9399	10.4232	10.9296	10.0015	9.87657	9.57076	9.75355	8.9738	10.1016	9.91555	9.51391			1.83025	0.894213	-0.14782		1.29169	0.762582	-0.102642		0.509099	0.973887	-0.0451779
909	sp|Q9ULJ7|ANR50_HUMAN	Q9ULJ7	ANKRD50	ANKRD50(#941)	Ankyrin repeat domain-containing protein 50 OS=Homo sapiens OX=9606 GN=ANKRD50 PE=1 SV=4	941	HGADVNCKDADGR	5000	R	R.DIVELLFSHGADVNC#K.D	-	1	9.20238	9.4363	10.2264	10.0588	11.5553	9.03776	9.64787	10.4412	9.63025	10.4805	10.2833			0.282798	0.933827	0.0590069		0.505655	0.864092	0.0586012		0.00156487	1	0.000405675
910	sp|Q9ULJ7|ANR50_HUMAN	Q9ULJ7	ANKRD50	ANKRD50(#1328)	Ankyrin repeat domain-containing protein 50 OS=Homo sapiens OX=9606 GN=ANKRD50 PE=1 SV=4	1328	MPAESQCKIMIPS	5000	R	K.QM*PAESQC#K.I	-	2	10.1621	10.147	10.2514	9.54601	10.7657	9.47526	9.96227	10.7956	10.1248	10.2186	8.55128			0.231789	0.973426	0.0301595		0.268283	0.867548	-0.062155		0.397856	0.946374	0.0923146
911	sp|Q8NB46|ANR52_HUMAN	Q8NB46	ANKRD52	ANKRD52(#122)	Serine/threonine-protein phosphatase 6 regulatory ankyrin repeat subunit C OS=Homo sapiens OX=9606 GN=ANKRD52 PE=1 SV=3	122	ANRATKCAEALAP	5000	U	K.C#AEALAPLLSSLNVADR.S	-	2	10.4092	11.0499	8.63231	10.52	7.83377	10.4208	11.1497	9.73979	9.99904	10.1591	10.0864			0.168253	0.937124	-0.0591598		0.0167142	0.99035	-0.00403109		0.18571	0.967795	-0.0551287
912	sp|Q8NB46|ANR52_HUMAN	Q8NB46	ANKRD52	ANKRD52(#633)	Serine/threonine-protein phosphatase 6 regulatory ankyrin repeat subunit C OS=Homo sapiens OX=9606 GN=ANKRD52 PE=1 SV=3	633	ERGSTECVEVLTA	5000	U	R.GSTEC#VEVLTAHGASALIK.E	-	2	9.63971	10.7269	9.64798	11.6347	10.5444	9.6039	9.98487	10.4414	9.43066	9.27392	9.07159			0.179557	0.969285	-0.0341789		1.07767	0.68344	-0.165052		1.76195	0.925781	0.130873
913	sp|Q8NB46|ANR52_HUMAN	Q8NB46	ANKRD52	ANKRD52(#733)	Serine/threonine-protein phosphatase 6 regulatory ankyrin repeat subunit C OS=Homo sapiens OX=9606 GN=ANKRD52 PE=1 SV=3	733	RGAVTGCEDCLAA	126.217	U	R.GAVTGC#EDCLAALLDHDAFVLCR.D	-	3	9.73761	10.3967	9.4926	9.80256	9.87518	9.32004	10.0541	9.06554	9.444	10.8525	11.9591			0.412593	0.952896	-0.0418328		0.45527	0.755798	0.119402		0.621775	0.926269	-0.161235
914	sp|Q8NB46|ANR52_HUMAN	Q8NB46	ANKRD52	ANKRD52(#1038)	Serine/threonine-protein phosphatase 6 regulatory ankyrin repeat subunit C OS=Homo sapiens OX=9606 GN=ANKRD52 PE=1 SV=3	1038	FSLLKNCSIAAAK	5000	U	K.NC#SIAAAK.T	-	3	10.2683	9.8597	8.85881	9.42454	9.77932	9.7333	11.0225	9.82361	9.8535	10.765	10.6114			0.52413	0.926832	0.0715244		0.960321	0.748093	0.11752		0.329172	0.973793	-0.0459955
915	sp|Q8NB46|ANR52_HUMAN	Q8NB46	ANKRD52	ANKRD52(#1058)	Serine/threonine-protein phosphatase 6 regulatory ankyrin repeat subunit C OS=Homo sapiens OX=9606 GN=ANKRD52 PE=1 SV=3	1058	LPHGASCPYSQER	126.178	U	K.TVGGCGALPHGASC#PYSQERPGAIGLDGCYSE.-	-	4	9.94928	9.94083	10.2504	8.99503	10.3182	10.098	9.89235	9.69211	9.51073	10.5123	10.8407			0.294647	0.968969	0.0328882		0.437774	0.837747	0.0719786		0.242984	0.975116	-0.0390904
916	sp|Q8NB46|ANR52_HUMAN	Q8NB46	ANKRD52	ANKRD52(#1073)	Serine/threonine-protein phosphatase 6 regulatory ankyrin repeat subunit C OS=Homo sapiens OX=9606 GN=ANKRD52 PE=1 SV=3	1073	AIGLDGCYSExxx	18.2872	U	K.TVGGC#GALPHGASCPYSQERPGAIGLDGC#YSE.-	-	1	9.50445	9.97883	9.77133	9.52163	11.0028	10.9407	10.063	8.85549	9.78531	9.05209	11.5244			0.386392	0.93068	0.0704397		0.1889	0.881751	0.0550179		0.0415912	0.99499	0.0154218
917	sp|Q8NB46|ANR52_HUMAN	Q8NB46	ANKRD52	ANKRD52(#1049;1073)	Serine/threonine-protein phosphatase 6 regulatory ankyrin repeat subunit C OS=Homo sapiens OX=9606 GN=ANKRD52 PE=1 SV=3	1049;1073	AKTVGGCGALPHG;AIGLDGCYSExxx	326.143433803;18.287215949	U;U	K.TVGGC#GALPHGASCPYSQERPGAIGLDGC#YSE.-	+	2	10.6427	11.1361	9.04578	9.51032	10.7134	9.75832	9.74539	10.2165	9.79797	10.0205	9.4131			0.0328687	0.996295	0.00745294		0.236252	0.897263	-0.0449136		0.57533	0.967622	0.0523665
918	sp|Q6NXT1|ANR54_HUMAN	Q6NXT1	ANKRD54	ANKRD54(#23)	Ankyrin repeat domain-containing protein 54 OS=Homo sapiens OX=9606 GN=ANKRD54 PE=1 SV=2	23	SSSEGECAVAPEP	5000	R	R.SGHSSSEGEC#AVAPEPLTDAEGLFSFADFGSALGGGGAGLSGR.A	-	1	9.07833	8.27743	11.356	10.3657	9.01562	8.78636	10.4872	11.7142	10.5478	10.6601	9.71129			0.0892269	0.969562	0.0344239		0.324135	0.81403	0.0865411		0.187713	0.971002	-0.0521173
919	sp|Q6NXT1|ANR54_HUMAN	Q6NXT1	ANKRD54	ANKRD54(#137)	Ankyrin repeat domain-containing protein 54 OS=Homo sapiens OX=9606 GN=ANKRD54 PE=1 SV=2	137	EDGADPCAADDKG	5000	R	R.DSANANDVETVQQLLEDGADPC#AADDKGR.T	-	5	10.1156	9.40586	11.4773	9.73247	10.6191	9.65308	9.08973	9.95807	10.3254	10.054	9.56946			0.254917	0.947022	-0.0489748		0.131979	0.943591	-0.0251434		0.159816	0.986663	-0.0238314
920	sp|Q6NXT1|ANR54_HUMAN	Q6NXT1	ANKRD54	ANKRD54(#152)	Ankyrin repeat domain-containing protein 54 OS=Homo sapiens OX=9606 GN=ANKRD54 PE=1 SV=2	152	ALHFASCNGNDQI	5000	R	R.TALHFASC#NGNDQIVQLLLDHGADPNQR.D	-	3	8.70639	11.0047	8.52271	10.2102	9.71295	9.41869	11.2307	10.1713	10.0048	9.34468	11.6729			0.324622	0.918838	0.081468		0.347457	0.772193	0.107605		0.0830664	0.986977	-0.0261373
921	sp|Q6NXT1|ANR54_HUMAN	Q6NXT1	ANKRD54	ANKRD54(#185)	Ankyrin repeat domain-containing protein 54 OS=Homo sapiens OX=9606 GN=ANKRD54 PE=1 SV=2	185	PLHLAACTNHVPV	5000	R	R.DGLGNTPLHLAAC#TNHVPVITTLLR.G	-	2	9.526	9.83599	9.12921	9.55136	9.53432	10.4463	10.2851	9.80515	11.0382	10.1806	10.6677			1.00031	0.922582	0.0744837		1.69831	0.683569	0.160089		0.905325	0.945315	-0.0856054
922	sp|Q6NXT1|ANR54_HUMAN	Q6NXT1	ANKRD54	ANKRD54(#265)	Ankyrin repeat domain-containing protein 54 OS=Homo sapiens OX=9606 GN=ANKRD54 PE=1 SV=2	265	ERLDDLCTRLQMT	5000	R	R.LDDLC#TR.L	-	8	10.1627	9.98239	9.97438	9.82269	9.91631	10.0455	10.3338	10.3483	10.0452	10.0003	9.36849			0.64298	0.978238	0.0249926		0.302025	0.941264	-0.0269959		0.607239	0.968838	0.0519885
923	sp|Q9Y2G4|ANKR6_HUMAN	Q9Y2G4	ANKRD6	ANKRD6(#583)	Ankyrin repeat domain-containing protein 6 OS=Homo sapiens OX=9606 GN=ANKRD6 PE=1 SV=3	583	ELSSSDCTGSRLR	5000	R	R.LQQELSSSDC#TGSR.L	-	1	9.2291	9.62108	9.62387	9.58339	9.89759	10.1399	9.99209	8.66409	12.1288	10.9285	10.1916			0.143543	0.984506	0.0213363		1.03764	0.653655	0.216677		1.01307	0.906382	-0.195341
924	sp|Q96BM1|ANKR9_HUMAN	Q96BM1	ANKRD9	ANKRD9(#109;110)	Ankyrin repeat domain-containing protein 9 OS=Homo sapiens OX=9606 GN=ANKRD9 PE=1 SV=1	109;110	PSAGFRCCAAPGP;SAGFRCCAAPGPH	5000;5000	R;R	R.C#C#AAPGPHVALAVR.Y	+	1	11.6739	10.3756	9.88155	9.12057	9.68424	9.79846	11.1266	9.10533	10.2442	9.00332	9.98619			0.186478	0.951655	-0.0458385		0.316699	0.841532	-0.0711725		0.111633	0.987325	0.025334
925	tr|A0A3B3ISP1|A0A3B3ISP1_HUMAN	A0A3B3ISP1	ANKS1A	ANKS1A(#176)	Isoform of Q92625, Ankyrin repeat and sterile alpha motif domain containing 1A OS=Homo sapiens OX=9606 GN=ANKS1A PE=1 SV=1	176	NETALHCAAQYGH	5000	R	K.NNDNETALHC#AAQYGHTEVVK.V	-	1	9.88242	10.9077	9.83917	9.41833	10.433	11.3562	8.09467	8.31214	10.5394	10.3807	10.8362			0.249302	0.922707	-0.0813671		0.781556	0.813443	0.0822441		0.570339	0.927678	-0.163611
926	sp|Q92625|ANS1A_HUMAN	Q92625	ANKS1A	ANKS1A(#155)	Ankyrin repeat and SAM domain-containing protein 1A OS=Homo sapiens OX=9606 GN=ANKS1A PE=1 SV=4	155	NETALHCAAQYGH	5000	R	R.VNEQNNDNETALHC#AAQYGHTEVVK.V	-	3	9.88348	9.53432	10.5309	8.21773	9.7343	10.2798	8.66407	9.84497	10.7659	11.3603	11.1842			0.0628448	0.988908	0.0164494		1.26069	0.640649	0.224212		1.65346	0.916395	-0.207762
927	sp|Q92625|ANS1A_HUMAN	Q92625	ANKS1A	ANKS1A(#633)	Ankyrin repeat and SAM domain-containing protein 1A OS=Homo sapiens OX=9606 GN=ANKS1A PE=1 SV=4	633	DSDLLTCSPTEDA	5000	R	K.SDSDLLTC#SPTEDATM*GSR.S	-	5	9.06163	10.2737	10.0806	10.2066	11.1757	9.78875	8.93498	8.53179	11.0059	11.2071	9.73339			0.202604	0.946431	-0.0499666		0.593805	0.774627	0.103429		0.674619	0.925965	-0.153396
928	sp|Q92625|ANS1A_HUMAN	Q92625	ANKS1A	ANKS1A(#651)	Ankyrin repeat and SAM domain-containing protein 1A OS=Homo sapiens OX=9606 GN=ANKS1A PE=1 SV=4	651	SESLSNCSIGKKR	5000	R	R.SESLSNC#SIGKK.R	-	3	10.8356	10.6135	10.593	9.33215	9.431	9.16868	9.51666	9.60019	10.2399	9.99445	10.6748			1.14749	0.900175	-0.131288		0.0222072	0.990633	-0.00373226		1.59545	0.929118	-0.127556
929	sp|Q92625|ANS1A_HUMAN	Q92625	ANKS1A	ANKS1A(#849)	Ankyrin repeat and SAM domain-containing protein 1A OS=Homo sapiens OX=9606 GN=ANKS1A PE=1 SV=4	849	RFSQLRCQDLLSQ	5000	R	R.C#QDLLSQTSSPLSQNDSC#TGR.S	-	3	9.96228	9.8043	10.3154	9.13139	11.2936	9.84391	10.4148	10.5107	10.1326	9.39775	9.19327			0.933209	0.903274	0.100887		0.239334	0.92175	-0.0339235		1.13225	0.925817	0.134811
930	sp|Q92625|ANS1A_HUMAN	Q92625	ANKS1A	ANKS1A(#866)	Ankyrin repeat and SAM domain-containing protein 1A OS=Homo sapiens OX=9606 GN=ANKS1A PE=1 SV=4	866	LSQNDSCTGRSAD	5000	R	R.C#QDLLSQTSSPLSQNDSC#TGR.S	-	2	10.3303	10.1063	9.65924	9.59526	10.6224	10.4349	9.14427	9.65581	10.5716	10.0404	9.83951			0.0245214	0.999757	0.00411082		0.340494	0.923627	0.0327664		0.187835	0.985057	-0.0286555
931	sp|Q92625|ANS1A_HUMAN	Q92625	ANKS1A	ANKS1A(#965)	Ankyrin repeat and SAM domain-containing protein 1A OS=Homo sapiens OX=9606 GN=ANKS1A PE=1 SV=4	965	ESTQDACAKMRKS	5000	R	R.GTESTQDAC#AK.M	-	2	8.76564	11.0638	10.478	7.99471	10.4339	10.2349	7.2078	10.3942	10.1145	11.4472	11.8654			0.0108806	0.999374	-0.00552015		0.845322	0.641312	0.227662		0.734893	0.904272	-0.233182
932	sp|Q92625|ANS1A_HUMAN	Q92625	ANKS1A	ANKS1A(#1011)	Ankyrin repeat and SAM domain-containing protein 1A OS=Homo sapiens OX=9606 GN=ANKS1A PE=1 SV=4	1011	EIRNISCAAQDPE	307.746	R	R.NISC#AAQDPEDLCTFAYITK.D	-	2	8.06087	10.5672	9.97989	8.50876	9.71869	10.6111	9.86823	9.31316	10.4868	10.7675	12.1179			0.412924	0.913078	0.0974742		1.18977	0.640756	0.267619		1.01375	0.925577	-0.170145
933	sp|Q92625|ANS1A_HUMAN	Q92625	ANKS1A	ANKS1A(#849;866)	Ankyrin repeat and SAM domain-containing protein 1A OS=Homo sapiens OX=9606 GN=ANKS1A PE=1 SV=4	849;866	RFSQLRCQDLLSQ;LSQNDSCTGRSAD	5000;5000	R;R	R.C#QDLLSQTSSPLSQNDSC#TGR.S	+	2	9.20202	9.65873	10.0318	10.8521	9.17375	10.2254	9.61767	10.3315	10.9163	10.3465	9.64433			0.075129	0.992625	-0.0134831		0.303577	0.87733	0.0530071		0.436956	0.961606	-0.0664902
934	sp|Q6ZW76|ANKS3_HUMAN	Q6ZW76	ANKS3	ANKS3(#314)	Ankyrin repeat and SAM domain-containing protein 3 OS=Homo sapiens OX=9606 GN=ANKS3 PE=1 SV=1	314	LEEEGLCCRDVTS	3.00782	R	R.GYVTFNSSGENPLEEEGLC#CR.D	-	1	11.2065	10.3627	10.2234	9.39658	9.67883	10.5436	7.79728	8.52064	10.9142	11.1683	10.1879			0.776993	0.867179	-0.17962		0.432971	0.853133	0.0646968		1.09521	0.887906	-0.244316
935	sp|Q6ZW76|ANKS3_HUMAN	Q6ZW76	ANKS3	ANKS3(#342)	Ankyrin repeat and SAM domain-containing protein 3 OS=Homo sapiens OX=9606 GN=ANKS3 PE=1 SV=1	342	REEHAFCANLGPV	5000	R	R.EEHAFC#AN@LGPVQSSSSSEGLAR.A	-	1	8.61421	8.82958	10.4253	9.80105	10.1774	8.48002	12.1185	11.4265	9.97388	10.4041	9.74934			0.536934	0.889241	0.155201		0.618098	0.788222	0.096507		0.18946	0.967587	0.0586938
936	sp|Q6ZW76|ANKS3_HUMAN	Q6ZW76	ANKS3	ANKS3(#519)	Ankyrin repeat and SAM domain-containing protein 3 OS=Homo sapiens OX=9606 GN=ANKS3 PE=1 SV=1	519	IQLHKRCEEVEAT	5000	R	R.C#EEVEATR.G	-	1	10.8891	9.01427	6.46518	10.9005	11.0729	11.8434	12.7779	10.2693	7.8811	10.438	8.44824			0.792204	0.772374	0.328696		0.0690407	0.914221	-0.0420671		1.14894	0.70191	0.370763
937	sp|Q6ZW76|ANKS3_HUMAN	Q6ZW76	ANKS3	ANKS3(#530)	Ankyrin repeat and SAM domain-containing protein 3 OS=Homo sapiens OX=9606 GN=ANKS3 PE=1 SV=1	530	ATRGQVCQEQELR	5000	R	R.GQVC#QEQELR.A	-	2	9.45207	10.1521	9.37075	9.17244	9.98296	10.1195	10.9243	10.8546	10.9088	10.2942	8.76816			1.5667	0.898669	0.134609		0.232239	0.869079	0.062032		0.275818	0.960185	0.0725772
938	sp|Q68DC2|ANKS6_HUMAN	Q68DC2	ANKS6	ANKS6(#870)	Ankyrin repeat and SAM domain-containing protein 6 OS=Homo sapiens OX=9606 GN=ANKS6 PE=1 SV=2	870	APGNSPCAxxxxx	5000	R	R.APGNSPC#A.-	-	2	9.83575	10.4793	10.4442	10.5607	11.1579	9.53794	9.25611	9.3411	10.6041	9.85806	8.92494			0.488015	0.925982	-0.0762729		0.41261	0.826606	-0.0796267		0.0116123	0.999352	0.00335379
939	sp|Q9H8Y5|ANKZ1_HUMAN	Q9H8Y5	ANKZF1	ANKZF1(#48)	tRNA endonuclease ANKZF1 OS=Homo sapiens OX=9606 GN=ANKZF1 PE=1 SV=1	48	RAPRTSCSGSGER	5000	R	R.TSC#SGSGER.E	-	2	11.1653	10.674	9.33441	9.90251	9.46387	9.51938	10.4664	9.71802	9.69285	9.78307	10.2802			0.438921	0.931782	-0.0664232		0.305706	0.888968	-0.0471692		0.173876	0.990205	-0.019254
940	sp|Q9NQW6|ANLN_HUMAN	Q9NQW6	ANLN	ANLN(#71)	Anillin OS=Homo sapiens OX=9606 GN=ANLN PE=1 SV=2	71	SPSKKRCSDNTEV	5000	R	K.RC#SDNTEVEVSNLENK.Q	-	12	9.22081	10.0951	9.76064	9.60588	10.1374	9.88322	10.1978	9.74869	9.99052	10.5261	10.8338			0.72158	0.946242	0.047656		1.22372	0.753173	0.111799		0.717057	0.961049	-0.064143
941	sp|Q9NQW6|ANLN_HUMAN	Q9NQW6	ANLN	ANLN(#96)	Anillin OS=Homo sapiens OX=9606 GN=ANLN PE=1 SV=2	96	STSAKSCSPSPVS	5000	R	K.SC#SPSPVSPQVQPQAADTISDSVAVPASLLGM*R.R	-	1	12.004	9.02421	9.4789	9.87594	10.9857	10.552	10.9601	7.9179	10.7222	10.1372	8.34184			0.00666469	0.999714	-0.00289451		0.136139	0.884058	-0.0521393		0.114464	0.974247	0.0492447
942	sp|Q9NQW6|ANLN_HUMAN	Q9NQW6	ANLN	ANLN(#210)	Anillin OS=Homo sapiens OX=9606 GN=ANLN PE=1 SV=2	210	NLAATICSWEDDV	5000	R	R.LANLAATIC#SWEDDVNHSFAK.Q	-	5	10.5281	9.66763	10.0242	9.45344	10.1946	9.66362	9.87637	10.6676	10.3042	9.92901	9.69114			0.232442	0.976555	0.0264633		0.0745704	0.977606	0.00892619		0.166667	0.992576	0.0175371
943	sp|Q9NQW6|ANLN_HUMAN	Q9NQW6	ANLN	ANLN(#234)	Anillin OS=Homo sapiens OX=9606 GN=ANLN PE=1 SV=2	234	EQPGTACLSKFSS	5000	R	K.QNSVQEQPGTAC#LSK.F	-	5	9.99228	9.35254	9.99491	9.54093	10.0115	10.2526	9.82261	9.63853	10.337	10.452	10.6051			0.453966	0.969919	0.0312326		1.82124	0.753915	0.107005		1.67545	0.949099	-0.075772
944	sp|Q9NQW6|ANLN_HUMAN	Q9NQW6	ANLN	ANLN(#260)	Anillin OS=Homo sapiens OX=9606 GN=ANLN PE=1 SV=2	260	KQEATFCSQRDGD	5000	R	K.QEATFC#SQR.D	-	3	10.2011	9.87895	10.0112	10.2013	10.483	9.66953	10.5651	9.61361	9.53708	10.027	9.81222			0.00103709	0.999862	0.000122665		0.748101	0.904369	-0.0409967		0.422304	0.976092	0.0411193
945	sp|Q9NQW6|ANLN_HUMAN	Q9NQW6	ANLN	ANLN(#309)	Anillin OS=Homo sapiens OX=9606 GN=ANLN PE=1 SV=2	309	ITDAKSCEGQNPE	5000	R	K.SC#EGQNPELLPK.T	-	4	9.93771	10.3007	10.3904	10.3881	9.83424	9.82153	10.1964	10.7853	9.77965	9.03183	9.53418			0.151684	0.991271	-0.0142202		1.26779	0.748707	-0.118602		1.10766	0.944764	0.104382
946	sp|Q9NQW6|ANLN_HUMAN	Q9NQW6	ANLN	ANLN(#353)	Anillin OS=Homo sapiens OX=9606 GN=ANLN PE=1 SV=2	353	ELSREICLQSQSK	5000	R	R.EIC#LQSQSK.D	-	3	9.9928	9.3246	10.8034	10.3314	9.56685	9.92666	10.8232	9.99643	9.08801	9.72801	10.4186			0.0255939	0.999976	-0.00437282		0.302838	0.876683	-0.0536785		0.290002	0.97317	0.0493057
947	sp|Q9NQW6|ANLN_HUMAN	Q9NQW6	ANLN	ANLN(#437)	Anillin OS=Homo sapiens OX=9606 GN=ANLN PE=1 SV=2	437	RQKELACLRGRFD	5000	R	R.QKELAC#LR.G	-	1	9.32063	10.4818	10.3433	10.0154	9.90124	10.055	9.55501	9.443	9.70936	10.6194	10.5557			0.431753	0.952943	-0.0430154		0.260258	0.91556	0.0363986		0.727455	0.948297	-0.079414
948	sp|Q9NQW6|ANLN_HUMAN	Q9NQW6	ANLN	ANLN(#469)	Anillin OS=Homo sapiens OX=9606 GN=ANLN PE=1 SV=2	469	TKQETHCQSTPLK	5000	R	K.QETHC#QSTPLKK.H	-	3	10.8808	9.64344	10.5436	10.2734	9.75705	10.7167	10.0534	10.0439	10.1282	8.69574	9.26389			0.228141	0.976387	-0.0265738		0.863306	0.715762	-0.14402		0.703759	0.939006	0.117446
949	sp|Q9NQW6|ANLN_HUMAN	Q9NQW6	ANLN	ANLN(#512)	Anillin OS=Homo sapiens OX=9606 GN=ANLN PE=1 SV=2	512	PKGFTECEMTKSS	5000	U	K.GFTEC#EMTK.S	-	2	9.91612	9.79368	10.19	9.78188	10.3874	9.78759	10.9124	10.8319	9.88781	8.94154	9.5697			0.937139	0.919882	0.0780016		0.611637	0.848827	-0.0686552		1.27199	0.926985	0.146657
950	sp|Q9NQW6|ANLN_HUMAN	Q9NQW6	ANLN	ANLN(#712)	Anillin OS=Homo sapiens OX=9606 GN=ANLN PE=1 SV=2	712	KNNAFPCQVNIKQ	5000	R	K.NNAFPC#QVNIK.Q	-	5	10.3292	9.85752	8.91083	9.01382	9.8857	10.364	10.6027	10.4755	10.2979	10.24	10.0228			1.00457	0.906461	0.119148		0.830092	0.779498	0.0991512		0.331362	0.990647	0.019997
951	sp|Q9NQW6|ANLN_HUMAN	Q9NQW6	ANLN	ANLN(#1076)	Anillin OS=Homo sapiens OX=9606 GN=ANLN PE=1 SV=2	1076	ETLVSQCRDTLCV	5000	R	R.EDDRETLVSQC#R.D	-	5	9.69598	9.14264	10.3104	9.575	10.0123	10.5734	9.69928	10.0767	10.2346	10.3328	10.3467			0.650088	0.93154	0.0604002		1.08571	0.793394	0.0913946		0.499694	0.98102	-0.0309944
952	sp|Q9NQW6|ANLN_HUMAN	Q9NQW6	ANLN	ANLN(#1081)	Anillin OS=Homo sapiens OX=9606 GN=ANLN PE=1 SV=2	1081	QCRDTLCVTKNWL	5000	R	R.DTLC#VTK.N	-	2	10.5193	9.61937	9.80756	10.3995	10.3483	9.8575	9.74671	10.3223	9.52631	9.70688	10.1462			0.0176596	0.999613	-0.00202147		0.446808	0.900061	-0.0420456		0.505573	0.976017	0.0400241
953	sp|Q5XXA6|ANO1_HUMAN	Q5XXA6	ANO1	ANO1(#395)	Anoctamin-1 OS=Homo sapiens OX=9606 GN=ANO1 PE=1 SV=1	395	WKMSSACATARAS	5000	R	K.MSSAC#ATAR.A	-	2	10.691	10.2127	9.25118	10.0844	10.2925	10.3267	9.6979	9.67323	9.66023	9.60606	10.5041			0.0528384	0.99592	-0.00770305		0.115552	0.954591	-0.0189487		0.0800132	0.996156	0.0112457
954	sp|Q9NW15|ANO10_HUMAN	Q9NW15	ANO10	ANO10(#92)	Anoctamin-10 OS=Homo sapiens OX=9606 GN=ANO10 PE=1 SV=2	92	VGLVKECNDNTMR	5000	R	K.EC#NDNTMR.A	-	1	10.2398	9.84802	9.43133	9.6981	10.8544	10.5289	10.6402	9.73273	10.2377	9.2689	9.5199			1.07938	0.912322	0.0899195		0.146008	0.953423	-0.0197268		0.947006	0.943998	0.109646
955	sp|Q4KMQ2|ANO6_HUMAN	Q4KMQ2	ANO6	ANO6(#105)	Anoctamin-6 OS=Homo sapiens OX=9606 GN=ANO6 PE=1 SV=2	105	YESNLICHGLQLE	5000	R	R.QAYESNLIC#HGLQLEATR.S	-	3	10.6043	9.91107	9.67984	9.66649	10.3982	9.38408	11.0637	10.2483	9.90955	9.77941	9.35511			0.303574	0.953133	0.0424906		0.452408	0.903696	-0.0411228		0.703448	0.946514	0.0836135
956	sp|Q4KMQ2|ANO6_HUMAN	Q4KMQ2	ANO6	ANO6(#261)	Anoctamin-6 OS=Homo sapiens OX=9606 GN=ANO6 PE=1 SV=2	261	QSEDPSCPNERYL	5000	R	R.QSEDPSC#PNER.Y	-	2	8.15424	11.1804	11.9057	8.51208	10.0727	10.2509	10.6302	8.33726	11.6383	9.48674	9.8315			0.00723746	0.999774	-0.00345358		0.156379	0.856891	0.0679939		0.235869	0.960183	-0.0714475
957	sp|P39687|AN32A_HUMAN	P39687	ANP32A	ANP32A(#123)	Acidic leucine-rich nuclear phosphoprotein 32 family member A OS=Homo sapiens OX=9606 GN=ANP32A PE=1 SV=1	123	SLDLFNCEVTNLN	5000	R	K.SLDLFN@C#EVTNLNDYRENVFK.L	-	5	9.51844	9.79392	9.77489	9.49296	9.75705	10.6424	9.81497	10.4573	10.3451	10.1213	10.2817			1.02812	0.922368	0.0752651		2.64378	0.791447	0.0877646		0.13813	0.996208	-0.0124995
958	sp|Q9BTT0|AN32E_HUMAN	Q9BTT0	ANP32E	ANP32E(#87)	Acidic leucine-rich nuclear phosphoprotein 32 family member E OS=Homo sapiens OX=9606 GN=ANP32E PE=1 SV=1	87	EVLAEKCPNLTYL	5000	R	K.C#PNLTYLNLSGNK.I	-	1	10.9606	10.424	8.55802	9.14521	11.6079	8.93852	9.18856	10.7734	11.2697	9.55005	9.58413			0.15635	0.947189	0.0499826		0.187678	0.876712	0.055247		0.0146927	0.997698	-0.00526445
959	sp|P50995|ANX11_HUMAN	P50995	ANXA11	ANXA11(#226)	Annexin A11 OS=Homo sapiens OX=9606 GN=ANXA11 PE=1 SV=1	226	EQAIIDCLGSRSN	5000	R	K.GFGTDEQAIIDC#LGSR.S	-	2	8.48539	10.4381	10.3292	9.65083	9.47572	11.1528	10.7965	9.63294	9.78579	10.4517	9.80106			0.380356	0.920192	0.078989		0.241086	0.89337	0.0460758		0.190959	0.978771	0.0329132
960	sp|P50995|ANX11_HUMAN	P50995	ANXA11	ANXA11(#294)	Annexin A11 OS=Homo sapiens OX=9606 GN=ANXA11 PE=1 SV=1	294	VGTDEACLIEILA	5000	R	K.GVGTDEAC#LIEILASR.S	-	2	8.64048	10.2219	10.5299	10.8136	10.5501	11.3055	10.6266	8.57121	10.1702	9.39896	9.17151			0.0889923	0.976457	0.0278323		0.316933	0.854541	-0.0653338		0.407371	0.948446	0.0931661
961	sp|P50995|ANX11_HUMAN	P50995	ANXA11	ANXA11(#384)	Annexin A11 OS=Homo sapiens OX=9606 GN=ANXA11 PE=1 SV=1	384	KFNAVLCSRSRAH	5000	R	K.FNAVLC#SR.S	-	1	8.89378	12.5871	10.097	9.77087	10.6232	10.3951	9.7916	9.55671	8.92073	9.73956	9.62429			0.0748731	0.983212	-0.0239923		0.461422	0.749947	-0.121853		0.879048	0.951906	0.0978608
962	sp|A6NMY6|AXA2L_HUMAN_contaminant	A6NMY6	ANXA2P2	ANXA2P2(#335)	Putative annexin A2-like protein OS=Homo sapiens OX=9606 GN=ANXA2P2 PE=5 SV=2	335	KALLYLCGGDDxx	5000	R	K.ALLYLC#GGDD.-	-	1	9.42958	10.1839	11.3634	10.6653	9.65844	9.46629	10.1754	9.56854	10.4204	9.72205	9.34667			0.721595	0.912726	-0.0966716		0.498603	0.817792	-0.0809651		0.108114	0.994466	-0.0157066
963	sp|P08758|ANXA5_HUMAN	P08758	ANXA5	ANXA5(#316)	Annexin A5 OS=Homo sapiens OX=9606 GN=ANXA5 PE=1 SV=2	316	KALLLLCGEDDxx	5000	R	K.ALLLLC#GEDD.-	-	2	9.77703	9.62411	10.9157	10.9426	9.76519	9.30045	10.6424	9.12335	9.98003	9.84204	10.0871			0.585282	0.911803	-0.0875018		0.373528	0.891258	-0.0465886		0.324378	0.975441	-0.0409132
964	sp|P08133|ANXA6_HUMAN	P08133	ANXA6	ANXA6(#59)	Annexin A6 OS=Homo sapiens OX=9606 GN=ANXA6 PE=1 SV=3	59	RQRQEVCQSYKSL	5000	R	R.QRQEVC#QSYK.S	-	7	10.6193	9.81927	10.7655	9.60074	9.78492	9.91714	10.0576	9.79839	9.77059	9.55201	10.3145			0.428253	0.953344	-0.0431171		0.369253	0.891911	-0.0453107		0.0205001	0.999565	0.00219363
965	sp|P08133|ANXA6_HUMAN	P08133	ANXA6	ANXA6(#552)	Annexin A6 OS=Homo sapiens OX=9606 GN=ANXA6 PE=1 SV=3	552	RFMTILCTRSYPH	5000	R	R.FMTILC#TR.S	-	1	9.20579	9.93407	10.0846	9.69603	9.96398	9.61146	9.11666	11.3183	10.8334	9.29451	10.9412			0.190966	0.966081	0.0360415		0.425305	0.814849	0.0868957		0.194765	0.973093	-0.0508542
966	sp|P20073|ANXA7_HUMAN	P20073	ANXA7	ANXA7(#285)	Annexin A7 OS=Homo sapiens OX=9606 GN=ANXA7 PE=1 SV=3	285	VLIEILCTRTNQE	5000	R	R.VLIEILC#TR.T	-	2	9.0797	9.7021	9.83784	9.83511	9.38594	10.5475	10.2591	10.6794	10.0729	10.6346	9.96581			0.846538	0.911441	0.0869242		1.09545	0.79416	0.0890559		0.0139655	0.999578	-0.00213177
967	sp|P20073|ANXA7_HUMAN	P20073	ANXA7	ANXA7(#327)	Annexin A7 OS=Homo sapiens OX=9606 GN=ANXA7 PE=1 SV=3	327	RLLVSMCQGNRDE	5000	R	R.LLVSMC#QGNR.D	-	3	9.42513	9.54576	9.56122	9.6119	8.95453	10.4511	9.65733	10.8607	9.96163	10.4733	11.4974			0.406861	0.93143	0.0618715		0.913251	0.704184	0.156072		0.484088	0.948145	-0.0942009
968	sp|P20073|ANXA7_HUMAN	P20073	ANXA7	ANXA7(#363)	Annexin A7 OS=Homo sapiens OX=9606 GN=ANXA7 PE=1 SV=3	363	LGTDESCFNMILA	5000	R	R.LGTDESC#FNMILATR.S	-	1	10.1854	9.73938	9.60705	11.6775	10.1147	10.1692	9.74309	10.3348	8.95937	9.82095	9.64863			0.142408	0.979886	-0.0259235		0.728989	0.750312	-0.117309		0.858891	0.947993	0.0913857
969	sp|P20073|ANXA7_HUMAN	P20073	ANXA7	ANXA7(#413)	Annexin A7 OS=Homo sapiens OX=9606 GN=ANXA7 PE=1 SV=3	413	LKTILQCALNRPA	5000	R	K.TILQC#ALNRPAFFAER.L	-	4	9.37013	9.79008	9.48296	9.33026	8.7471	11.2795	9.95895	11.9892	9.54594	9.55056	10.9553			0.559525	0.895102	0.134363		0.424565	0.839187	0.0746828		0.192155	0.964998	0.0596799
970	sp|Q8N6M6|AMPO_HUMAN	Q8N6M6	AOPEP	AOPEP(#64)	Aminopeptidase O OS=Homo sapiens OX=9606 GN=AOPEP PE=1 SV=2	64	SSIEEACQSESNK	5000	R	K.QNSSIEEAC#QSESNK.A	-	1	9.9824	8.90737	9.22121	12.287	10.6653	10.3657	9.47712	8.77743	12.2273	9.88306	8.20616			0.0977652	0.971816	-0.03289		0.0111785	0.986323	-0.00670061		0.0487908	0.988374	-0.0261894
971	sp|Q63HQ0|AP1AR_HUMAN	Q63HQ0	AP1AR	AP1AR(#157)	AP-1 complex-associated regulatory protein OS=Homo sapiens OX=9606 GN=AP1AR PE=1 SV=1	157	EDDFESCLRNMKS	5000	R	R.IVQQYHPSN@NGEYQSSGPEDDFESC#LR.N	-	7	9.7901	10.7071	10.2778	9.90569	10.6401	9.34689	9.08073	10.5138	9.95327	10.0835	9.70103			0.259942	0.954865	-0.042148		0.478556	0.913546	-0.0363037		0.0322819	0.996472	-0.00584428
972	sp|Q63HQ0|AP1AR_HUMAN	Q63HQ0	AP1AR	AP1AR(#188)	AP-1 complex-associated regulatory protein OS=Homo sapiens OX=9606 GN=AP1AR PE=1 SV=1	188	PNTESSCDLMTKT	5000	R	R.LSSDATVLTPNTESSC#DLM*TK.T	-	4	10.1464	9.71437	10.6139	9.92243	10.5929	9.73136	9.74222	9.68384	10.0561	9.79873	9.99776			0.2284	0.980444	-0.0235242		0.280567	0.950977	-0.0206652		0.0289122	0.99929	-0.00285904
973	sp|Q10567|AP1B1_HUMAN	Q10567	AP1B1	AP1B1(#95)	AP-1 complex subunit beta-1 OS=Homo sapiens OX=9606 GN=AP1B1 PE=1 SV=3	95	NTFVKDCEDPNPL	5000	R	K.DC#EDPNPLIR.A	-	5	9.62768	10.4713	9.94328	10.1651	10.704	9.91984	8.9277	9.38597	10.4958	10.1651	10.1942			0.327657	0.946979	-0.0489101		0.507008	0.920286	0.033613		0.62009	0.945051	-0.0825231
974	sp|Q10567|AP1B1_HUMAN	Q10567	AP1B1	AP1B1(#123)	AP-1 complex subunit beta-1 OS=Homo sapiens OX=9606 GN=AP1B1 PE=1 SV=3	123	KITEYLCEPLRKC	5000	R	K.ITEYLC#EPLRK.C	-	4	10.1834	9.96107	9.69266	10.6606	9.91519	9.9789	10.113	10.3771	9.88163	9.38228	9.85424			0.0355177	1	-0.00338775		0.765833	0.857026	-0.060409		0.897275	0.964011	0.0570212
975	sp|Q10567|AP1B1_HUMAN	Q10567	AP1B1	AP1B1(#129)	AP-1 complex subunit beta-1 OS=Homo sapiens OX=9606 GN=AP1B1 PE=1 SV=3	129	CEPLRKCLKDEDP	5000	R	K.C#LKDEDPYVR.K	-	2	9.54575	10.5434	9.63522	10.1226	10.6053	9.73408	10.2181	9.22003	9.99801	10.0134	10.3641			0.0205927	1	-0.00334067		0.262342	0.943651	0.0244336		0.231272	0.98597	-0.0277742
976	sp|Q10567|AP1B1_HUMAN	Q10567	AP1B1	AP1B1(#144)	AP-1 complex subunit beta-1 OS=Homo sapiens OX=9606 GN=AP1B1 PE=1 SV=3	144	RKTAAVCVAKLHD	5000	R	R.KTAAVC#VAK.L	-	1	10.3436	11.5041	10.4225	10.1854	10.2709	9.38939	10.3592	9.99803	9.66144	8.59892	9.26668			0.819986	0.911818	-0.0846948		1.57303	0.643463	-0.210047		0.971879	0.933457	0.125352
977	sp|Q10567|AP1B1_HUMAN	Q10567	AP1B1	AP1B1(#241)	AP-1 complex subunit beta-1 OS=Homo sapiens OX=9606 GN=AP1B1 PE=1 SV=3	241	REAQSICERVTPR	5000	R	K.DDREAQSIC#ER.V	-	5	9.96887	10.8408	9.44512	10.4558	9.86964	10.3489	9.93295	9.41215	9.95769	9.60927	10.1587			0.328298	0.955842	-0.0401217		0.312003	0.913298	-0.0371168		0.0279446	0.999389	-0.00300488
978	sp|Q10567|AP1B1_HUMAN	Q10567	AP1B1	AP1B1(#866)	AP-1 complex subunit beta-1 OS=Homo sapiens OX=9606 GN=AP1B1 PE=1 SV=3	866	QFQIRDCPLNAEA	5000	R	R.DC#PLNAEAASSK.L	-	6	8.80806	11.4355	9.68618	12.4364	9.4019	10.8435	10.6716	9.12734	9.20456	8.81244	9.57256			0.22081	0.930093	-0.0722696		0.723563	0.675505	-0.191407		0.78206	0.940808	0.119137
979	sp|Q10567|AP1B1_HUMAN	Q10567	AP1B1	AP1B1(#921)	AP-1 complex subunit beta-1 OS=Homo sapiens OX=9606 GN=AP1B1 PE=1 SV=3	921	QPGNPSCTDLELS	5000	R	R.IQPGNPSC#TDLELSLK.C	-	2	10.1975	9.2294	9.86747	10.6931	9.02669	10.2017	10.2871	10.2839	10.7229	9.03805	10.4522			0.0372642	0.996799	-0.00691293		0.0326753	0.980496	0.00870639		0.0597426	0.994758	-0.0156193
980	sp|Q10567-3|AP1B1_HUMAN	Q10567-3	AP1B1	AP1B1-3(#914)	Isoform of Q10567, Isoform C of AP-1 complex subunit beta-1 OS=Homo sapiens OX=9606 GN=AP1B1	914	QPGNPSCTLSLKC	5000	R	R.IQPGNPSC#TLSLK.C	-	1	9.40796	10.6954	9.40864	10.6275	9.92025	9.53128	10.0275	10.112	9.90002	9.69666	10.6729			0.113399	0.987346	-0.0173959		0.0491324	0.976736	0.00947047		0.219439	0.985052	-0.0268664
981	sp|O43747|AP1G1_HUMAN	O43747	AP1G1	AP1G1(#106)	AP-1 complex subunit gamma-1 OS=Homo sapiens OX=9606 GN=AP1G1 PE=1 SV=5	106	HLLMTNCIKNDLN	5000	R	R.QDVHLLMTNC#IK.N	-	2	10.9907	11.9188	9.46195	10.282	10.3396	11.2727	8.53563	8.84315	8.74693	9.98039	9.62826			0.51685	0.898812	-0.133661		0.927411	0.674985	-0.171008		0.125118	0.976071	0.0373472
982	sp|O43747|AP1G1_HUMAN	O43747	AP1G1	AP1G1(#160)	AP-1 complex subunit gamma-1 OS=Homo sapiens OX=9606 GN=AP1G1 PE=1 SV=5	160	RKKAALCAVHVIR	5000	R	K.AALC#AVHVIR.K	-	1	8.63041	10.5713	9.62645	8.88167	9.35672	11.6376	9.70546	10.2789	10.72	9.9595	10.6319			0.591326	0.903224	0.119447		0.976734	0.701068	0.15054		0.152054	0.982987	-0.0310925
983	sp|O43747|AP1G1_HUMAN	O43747	AP1G1	AP1G1(#400)	AP-1 complex subunit gamma-1 OS=Homo sapiens OX=9606 GN=AP1G1 PE=1 SV=5	400	PEFKADCASGIFL	5000	R	K.ADC#ASGIFLAAEK.Y	-	1	9.21103	11.066	9.76785	10.7191	9.94309	11.3431	10.3344	10.2116	9.12887	9.38234	8.89262			0.211536	0.959741	0.039343		1.09766	0.695285	-0.154398		1.93015	0.904905	0.193741
984	sp|O43747|AP1G1_HUMAN	O43747	AP1G1	AP1G1(#539)	AP-1 complex subunit gamma-1 OS=Homo sapiens OX=9606 GN=AP1G1 PE=1 SV=5	539	LSTRFTCTVNRIK	5000	R	R.FTC#TVNR.I	-	1	11.0337	10.8977	9.33763	8.01372	8.18776	13.1659	5.87972	10.3098	9.76842	14.0538	9.35191			0.160537	0.913335	-0.115356		0.291391	0.725181	0.15826		0.379004	0.889533	-0.273616
985	sp|O75843|AP1G2_HUMAN	O75843	AP1G2	AP1G2(#401)	AP-1 complex subunit gamma-like 2 OS=Homo sapiens OX=9606 GN=AP1G2 PE=1 SV=1	401	PDLRADCASGILL	5000	R	R.ADC#ASGILLAAER.F	-	2	9.86166	10.1277	10.3748	9.43854	10.5412	9.45483	9.80893	10.0629	10.2246	10.6553	9.44961			0.0162306	0.999659	0.00211332		0.136489	0.951122	0.0219973		0.118699	0.990591	-0.019884
986	sp|O95782|AP2A1_HUMAN	O95782	AP2A1	AP2A1(#331)	AP-2 complex subunit alpha-1 OS=Homo sapiens OX=9606 GN=AP2A1 PE=1 SV=3	331	NLLVRACNQLGQF	5000	R	R.AC#N@QLGQFLQHR.E	-	2	8.58305	9.22038	9.56067	10.1625	10.491	9.95486	10.0586	11.7134	9.92859	8.89704	11.43			1.20833	0.873347	0.169576		0.340415	0.792517	0.0994001		0.227696	0.960597	0.0701761
987	sp|O95782|AP2A1_HUMAN	O95782	AP2A1	AP2A1(#492)	AP-2 complex subunit alpha-1 OS=Homo sapiens OX=9606 GN=AP2A1 PE=1 SV=3	492	ALQAPACHENMVK	5000	R	K.TVFEALQAPAC#HENMVK.V	-	1	10.7297	10.4067	9.20034	11.6392	9.07621	10.4781	9.7566	10.5544	9.00555	9.61955	9.53368			0.354632	0.926629	-0.0720087		0.95717	0.694185	-0.156456		0.66351	0.945298	0.0844474
988	sp|O95782|AP2A1_HUMAN	O95782	AP2A1	AP2A1(#970)	AP-2 complex subunit alpha-1 OS=Homo sapiens OX=9606 GN=AP2A1 PE=1 SV=3	970	PVSRHLCELLAQQ	5000	R	R.HLC#ELLAQQF.-	-	1	11.1221	10.8556	8.89923	10.0216	8.66975	11.1885	10.9302	7.7662	11.5621	10.1628	8.82197			0.265437	0.913124	-0.0967636		0.0232579	0.978966	-0.00939029		0.199808	0.945024	-0.0873733
989	sp|O94973|AP2A2_HUMAN	O94973	AP2A2	AP2A2(#282)	AP-2 complex subunit alpha-2 OS=Homo sapiens OX=9606 GN=AP2A2 PE=1 SV=2	282	RGRLTECLETILN	5000	R	R.LTEC#LETILNK.A	-	1	9.06088	10.0283	8.74191	10.9293	10.1771	11.2702	8.68511	11.0953	10.2608	10.3566	9.39451			0.327433	0.916451	0.0870918		0.23287	0.882398	0.0501865		0.14166	0.975945	0.0369053
990	sp|O94973|AP2A2_HUMAN	O94973	AP2A2	AP2A2(#491)	AP-2 complex subunit alpha-2 OS=Homo sapiens OX=9606 GN=AP2A2 PE=1 SV=2	491	ALQAPACHENLVK	5000	R	K.TVFEALQAPAC#HENLVK.V	-	1	9.78584	9.96612	8.93357	10.2395	9.51454	9.58626	10.0771	10.3364	10.4096	11.5239	9.62721			0.169513	0.982222	0.0226817		0.546182	0.7612	0.110411		0.436231	0.947582	-0.0877291
991	sp|O94973|AP2A2_HUMAN	O94973	AP2A2	AP2A2(#932)	AP-2 complex subunit alpha-2 OS=Homo sapiens OX=9606 GN=AP2A2 PE=1 SV=2	932	AVSQRLCELLSAQ	5000	R	R.LC#ELLSAQF.-	-	1	9.97265	10.4407	10.8004	8.82564	9.78624	10.2409	12.0445	10.4779	7.35565	10.0999	9.95545			0.429298	0.912455	0.0874461		0.346478	0.740531	-0.142339		0.585349	0.898488	0.229785
992	sp|P63010|AP2B1_HUMAN	P63010	AP2B1	AP2B1(#857)	AP-2 complex subunit beta OS=Homo sapiens OX=9606 GN=AP2B1 PE=1 SV=1	857	QFQIKECHLNADT	5000	R	K.EC#HLNADTVSSK.L	-	3	9.72777	11.4409	9.44885	11.619	9.45971	10.2388	10.056	9.70017	9.69738	9.27933	9.33208			0.488636	0.91383	-0.0927558		0.869399	0.698592	-0.15626		0.965366	0.959579	0.0635039
993	sp|O00203|AP3B1_HUMAN	O00203	AP3B1	AP3B1(#507)	AP-3 complex subunit beta-1 OS=Homo sapiens OX=9606 GN=AP3B1 PE=1 SV=3	507	WLIGENCERVPKI	5000	R	R.ASILWLIGEN@C#ER.V	-	1	9.83103	9.70641	8.30216	11.1185	9.27475	10.2455	10.9803	10.008	9.91943	10.0637	10.5502			0.24654	0.93267	0.0613769		0.315809	0.848244	0.0706824		0.0568077	0.99576	-0.00930549
994	sp|O00203|AP3B1_HUMAN	O00203	AP3B1	AP3B1(#970)	AP-3 complex subunit beta-1 OS=Homo sapiens OX=9606 GN=AP3B1 PE=1 SV=3	970	LCTKDDCFNVNIQ	5000	R	K.DDC#FNVNIQPPVGELLLPVAMSEK.D	-	5	9.37167	9.35914	10.1246	10.5852	10.3763	10.4245	9.28288	10.1232	10.5311	9.93314	9.88824			0.189081	0.973343	0.0282126		0.303145	0.909946	0.038568		0.075763	0.995773	-0.0103554
995	sp|O14617|AP3D1_HUMAN	O14617	AP3D1	AP3D1(#137)	AP-3 complex subunit delta-1 OS=Homo sapiens OX=9606 GN=AP3D1 PE=1 SV=1	137	ALTGLSCFVTPDL	5000	R	K.DLSSPSQYDTGVALTGLSC#FVTPDLAR.D	-	1	9.25036	8.05044	11.66	12.1098	7.62449	10.7482	10.0144	10.4001	9.91839	9.58717	10.6366			0.160502	0.930358	-0.0752443		0.0287981	0.972233	-0.0126526		0.197286	0.961801	-0.0625917
996	sp|O14617|AP3D1_HUMAN	O14617	AP3D1	AP3D1(#208)	AP-3 complex subunit delta-1 OS=Homo sapiens OX=9606 GN=AP3D1 PE=1 SV=1	208	AAVNVICELARRN	5000	R	K.LEDPDPGVQSAAVNVIC#ELAR.R	-	2	9.20681	10.4627	9.35048	11.4829	10.7112	10.08	11.0945	9.28969	9.93483	9.94638	8.4404			0.10351	0.979512	0.0263836		0.393378	0.787617	-0.099428		0.577087	0.936082	0.125812
997	sp|O14617|AP3D1_HUMAN	O14617	AP3D1	AP3D1(#348)	AP-3 complex subunit delta-1 OS=Homo sapiens OX=9606 GN=AP3D1 PE=1 SV=1	348	KDLILQCLDDKDE	5000	R	K.DLILQC#LDDKDESIR.L	-	2	9.42841	9.96721	9.52268	11.2237	10.9825	10.7963	9.27074	9.59718	10.1742	9.86377	9.17333			0.0758628	0.987296	0.0177143		0.226134	0.90648	-0.0413697		0.329369	0.961499	0.059084
998	sp|O14617|AP3D1_HUMAN	O14617	AP3D1	AP3D1(#574)	AP-3 complex subunit delta-1 OS=Homo sapiens OX=9606 GN=AP3D1 PE=1 SV=1	574	VQERASCILQLVK	5000	R	R.ASC#ILQLVK.H	-	2	10.9179	11.0089	9.9103	11.1195	10.0007	9.78406	9.19337	9.43129	9.77184	9.29289	9.56923			1.7725	0.883035	-0.160663		1.8267	0.678053	-0.168905		0.0864594	0.995585	0.00824217
999	sp|O14617|AP3D1_HUMAN	O14617	AP3D1	AP3D1(#1103)	AP-3 complex subunit delta-1 OS=Homo sapiens OX=9606 GN=AP3D1 PE=1 SV=1	1103	VERVDSCASMYSR	5000	R	R.VDSC#ASMYSR.S	-	2	9.47093	11.6606	10.0848	10.329	9.28336	10.2025	10.4175	9.98771	9.51094	8.94682	10.1059			0.320776	0.937562	-0.0558061		0.72579	0.746451	-0.12309		0.465018	0.960116	0.067284
1000	sp|O14617|AP3D1_HUMAN	O14617	AP3D1	AP3D1(#1133)	AP-3 complex subunit delta-1 OS=Homo sapiens OX=9606 GN=AP3D1 PE=1 SV=1	1133	VSVDGKCSDSTLL	5000	R	K.C#SDSTLLSNLLEEMK.A	-	4	9.32942	12.0677	7.91367	12.4636	8.96631	10.4539	10.8739	9.24206	9.91267	9.18189	9.59483			0.128141	0.940789	-0.059341		0.250864	0.791405	-0.102942		0.229757	0.975837	0.0436014
1001	sp|Q9Y2T2|AP3M1_HUMAN	Q9Y2T2	AP3M1	AP3M1(#10)	AP-3 complex subunit mu-1 OS=Homo sapiens OX=9606 GN=AP3M1 PE=1 SV=1	10	SLFLINCSGDIFL	5000	U	-.MIHSLFLINC#SGDIFLEK.H	-	6	9.94249	9.37745	10.1171	10.4007	9.98928	9.81947	9.64689	10.7877	10.2462	9.67691	9.9958			0.111533	0.990687	0.0143171		0.0221499	0.994125	0.00259636		0.0993877	0.995195	0.0117207
1002	sp|Q9Y2T2|AP3M1_HUMAN	Q9Y2T2	AP3M1	AP3M1(#29)	AP-3 complex subunit mu-1 OS=Homo sapiens OX=9606 GN=AP3M1 PE=1 SV=1	29	VVSQSVCDYFFEA	5000	U	K.SVVSQSVC#DYFFEAQEK.A	-	2	9.33243	9.84595	10.5221	9.82468	10.8361	10.0855	9.87957	10.5364	9.72918	9.84984	9.55822			0.671523	0.931695	0.0650521		0.247089	0.945612	-0.0236659		1.26874	0.948925	0.088718
1003	sp|Q9Y2T2|AP3M1_HUMAN	Q9Y2T2	AP3M1	AP3M1(#209)	AP-3 complex subunit mu-1 OS=Homo sapiens OX=9606 GN=AP3M1 PE=1 SV=1	209	QGVIDACIKLSGM	5000	U	K.SGSTVFAEIQGVIDAC#IK.L	-	1	10.9764	6.75703	8.52402	10.2628	9.39479	8.90735	9.34499	12.3774	12.4533	12.0815	8.92042			0.318171	0.899701	0.144268		0.628551	0.64775	0.297527		0.335341	0.926502	-0.153259
1004	sp|Q9Y2T2|AP3M1_HUMAN	Q9Y2T2	AP3M1	AP3M1(#288)	AP-3 complex subunit mu-1 OS=Homo sapiens OX=9606 GN=AP3M1 PE=1 SV=1	288	FKENSSCGRFDIT	5000	U	K.ENSSC#GR.F	-	7	10.3057	10.0662	10.3033	9.87962	9.78435	10.2158	10.0788	9.83237	10.2208	9.58519	9.72796			0.507792	0.980467	-0.0230726		0.57435	0.900496	-0.0427814		0.239365	0.990047	0.0197089
1005	sp|Q92572|AP3S1_HUMAN	Q92572	AP3S1	AP3S1(#47)	AP-3 complex subunit sigma-1 OS=Homo sapiens OX=9606 GN=AP3S1 PE=1 SV=1	47	KRDENVCNFLEGG	5000	R	K.RDENVC#NFLEGGLLIGGSDNK.L	-	4	9.39304	11.3965	9.92791	11.4394	9.90382	10.6096	10.0196	9.24965	10.1198	9.36279	8.57787			0.422364	0.918952	-0.0800241		0.826325	0.681066	-0.170162		0.476727	0.945557	0.0901382
1006	tr|H0YKM3|H0YKM3_HUMAN	H0YKM3	AP3S2	AP3S2(#33)	Isoform of P59780, Adaptor related protein complex 3 subunit sigma 2 OS=Homo sapiens OX=9606 GN=AP3S2 PE=1 SV=1	33	RNSTADCSRDFPS	5000	U	R.RN@STADC#SR.D	-	1	11.1893	7.47198	9.6599	10.8945	10.8012	12.6116	9.66178	7.0661	11.2161	9.88106	9.54645			0.0309551	0.98722	0.0199803		0.187177	0.848449	0.0732734		0.100266	0.973078	-0.0532931
1007	sp|Q9Y6B7|AP4B1_HUMAN	Q9Y6B7	AP4B1	AP4B1(#285)	AP-4 complex subunit beta-1 OS=Homo sapiens OX=9606 GN=AP4B1 PE=1 SV=2	285	GPLLAACSSESRE	5000	R	R.VKGPLLAAC#SSESR.E	-	1	10.9775	9.72771	8.50642	9.76107	9.66877	7.70328	8.26404	10.7212	10.3397	12.9981	11.3322			0.344238	0.90437	-0.10653		0.953707	0.64606	0.24569		1.22835	0.725512	-0.35222
1008	sp|Q9Y6B7|AP4B1_HUMAN	Q9Y6B7	AP4B1	AP4B1(#584)	AP-4 complex subunit beta-1 OS=Homo sapiens OX=9606 GN=AP4B1 PE=1 SV=2	584	CQGAERCDPELPK	5000	R	R.C#DPELPK.T	-	3	9.87299	9.53474	9.66506	9.70126	10.2201	10.0289	10.3026	9.88417	10.1511	10.2849	10.3542			1.87442	0.930758	0.0604634		2.79328	0.801832	0.082479		0.642612	0.987604	-0.0220155
1009	sp|Q9UPM8|AP4E1_HUMAN	Q9UPM8	AP4E1	AP4E1(#870)	AP-4 complex subunit epsilon-1 OS=Homo sapiens OX=9606 GN=AP4E1 PE=1 SV=2	870	VEKFSYCSLSTPS	5000	R	K.FSYC#SLSTPSLFANNN@MEIFHPPQSTAASVAK.E	-	1	10.3658	7.95289	11.1057	10.3787	10.9882	9.56224	10.3467	10.3871	10.4557	10.0967	8.36033			0.210644	0.93264	0.062256		0.103738	0.910889	-0.0416459		0.381065	0.949696	0.103902
1010	sp|Q9UPM8|AP4E1_HUMAN	Q9UPM8	AP4E1	AP4E1(#975)	AP-4 complex subunit epsilon-1 OS=Homo sapiens OX=9606 GN=AP4E1 PE=1 SV=2	975	VTEQPGCCLPVME	5000	R	K.VTEQPGC#C#LPVMEAESTK.S	-	1	9.95727	9.9168	8.64418	9.3849	11.6273	11.4682	9.35392	9.47452	9.5729	9.89429	10.7057			0.669789	0.899544	0.140235		0.589201	0.801584	0.086695		0.21474	0.969339	0.05354
1011	sp|Q9UPM8|AP4E1_HUMAN	Q9UPM8	AP4E1	AP4E1(#976)	AP-4 complex subunit epsilon-1 OS=Homo sapiens OX=9606 GN=AP4E1 PE=1 SV=2	976	TEQPGCCLPVMEA	5000	R	K.VTEQPGC#C#LPVMEAESTK.S	-	9	10.0576	9.66243	10.8981	9.68222	10.0652	9.5661	9.95978	10.269	10.3779	9.49849	9.9632			0.116491	0.990268	-0.0145934		0.119374	0.95672	-0.0177372		0.0243167	0.999196	0.00314383
1012	sp|Q9UPM8|AP4E1_HUMAN	Q9UPM8	AP4E1	AP4E1(#1119)	AP-4 complex subunit epsilon-1 OS=Homo sapiens OX=9606 GN=AP4E1 PE=1 SV=2	1119	LWFRSSCSTLPDY	294.347	R	R.SSC#STLPDYLLYQCQK.V	-	1	8.64783	9.3034	11.0469	10.5085	8.04535	10.1053	9.20099	10.3031	8.43717	11.8676	12.5339			0.245796	0.9317	-0.0692872		0.262406	0.750038	0.133872		0.419234	0.906682	-0.20316
1013	sp|Q9UPM8|AP4E1_HUMAN	Q9UPM8	AP4E1	AP4E1(#975;976)	AP-4 complex subunit epsilon-1 OS=Homo sapiens OX=9606 GN=AP4E1 PE=1 SV=2	975;976	VTEQPGCCLPVME;TEQPGCCLPVMEA	5000;5000	R;R	K.VTEQPGC#C#LPVMEAESTK.S	+	1	9.20669	9.29822	11.4355	9.80484	10.2123	10.3838	9.84347	10.4375	10.3453	9.67863	9.35373			0.2372	0.952075	0.0456957		0.0703479	0.960313	-0.0167285		0.553044	0.961102	0.0624242
1014	sp|O00189|AP4M1_HUMAN	O00189	AP4M1	AP4M1(#235)	AP-4 complex subunit mu-1 OS=Homo sapiens OX=9606 GN=AP4M1 PE=1 SV=2	235	GLTEEFCVGKSEL	5000	R	R.IGLTEEFC#VGK.S	-	1	10.5057	10.7779	11.1343	9.02618	10.0402	9.8267	10.2112	10.2684	8.64168	8.66021	10.9076			0.188574	0.968765	-0.0343801		0.469095	0.730733	-0.144216		0.367906	0.952363	0.109836
1015	sp|O00189|AP4M1_HUMAN	O00189	AP4M1	AP4M1(#431)	AP-4 complex subunit mu-1 OS=Homo sapiens OX=9606 GN=AP4M1 PE=1 SV=2	431	RLAFRPCGNANPH	5000	R	R.LAFRPC#GNANPHK.W	-	1	10.2277	10.005	9.22866	9.88872	9.41066	10.4027	11.0019	10.4114	9.61061	9.75366	10.059			0.530018	0.931918	0.0660032		0.0325401	0.990854	-0.00357641		0.613191	0.959189	0.0695796
1016	sp|Q9Y587|AP4S1_HUMAN	Q9Y587	AP4S1	AP4S1(#47)	AP-4 complex subunit sigma-1 OS=Homo sapiens OX=9606 GN=AP4S1 PE=1 SV=1	47	SRSNEQCSFIEYK	5000	R	R.SNEQC#SFIEYK.D	-	2	10.5622	9.77992	10.7818	9.52731	10.0096	9.87887	9.86357	10.1997	10.1851	9.94059	9.27137			0.199153	0.981845	-0.0232623		0.375088	0.879182	-0.0518166		0.252	0.98626	0.0285544
1017	sp|Q9NUS5|AP5S1_HUMAN	Q9NUS5	AP5S1	AP5S1(#21)	AP-5 complex subunit sigma-1 OS=Homo sapiens OX=9606 GN=AP5S1 PE=1 SV=1	21	TEDTGLCRVLYSC	5000	R	R.APNTEDTGLC#R.V	-	2	9.6429	9.95258	10.6285	9.81733	10.7453	9.4206	8.36571	10.1614	11.2633	10.116	9.88626			0.25891	0.941153	-0.0546912		0.348366	0.874468	0.0567482		0.516738	0.94433	-0.111439
1018	sp|O43299|AP5Z1_HUMAN	O43299	AP5Z1	AP5Z1(#775)	AP-5 complex subunit zeta-1 OS=Homo sapiens OX=9606 GN=AP5Z1 PE=1 SV=2	775	TPSTEVCSPRYHR	5000	R	K.MPSVAQFVLTPSTEVC#SPR.Y	-	1	9.47007	13.3025	9.8991	9.94359	8.39361	9.54615	12.8313	8.98099	10.1968	7.13041	10.3055			0.245823	0.911299	-0.106346		0.440679	0.668074	-0.216391		0.191489	0.950892	0.110046
1019	sp|O14727|APAF_HUMAN	O14727	APAF1	APAF1(#450)	Apoptotic protease-activating factor 1 OS=Homo sapiens OX=9606 GN=APAF1 PE=1 SV=2	450	FLTEKNCSQLQDL	5000	R	K.N@C#SQLQDLHKK.I	-	5	9.90739	10.1887	9.8118	9.91489	9.88633	9.83414	9.67451	9.51146	10.458	10.6459	10.1669			1.0062	0.96613	-0.0336068		1.2844	0.848244	0.0661429		1.81299	0.947624	-0.0997497
1020	sp|O14727|APAF_HUMAN	O14727	APAF1	APAF1(#662)	Apoptotic protease-activating factor 1 OS=Homo sapiens OX=9606 GN=APAF1 PE=1 SV=2	662	HEDEVLCCAFSTD	26.4135	R	K.AHEDEVLC#CAFSTDDR.F	-	1	10.0336	8.71358	10.9172	11.3631	8.6821	10.8092	11.7439	9.37055	9.32165	9.60851	9.43666			0.0475315	0.987962	-0.0176633		0.544941	0.76312	-0.110155		0.378814	0.945613	0.0924916
1021	sp|O14727|APAF_HUMAN	O14727	APAF1	APAF1(#761)	Apoptotic protease-activating factor 1 OS=Homo sapiens OX=9606 GN=APAF1 PE=1 SV=2	761	DKLLASCSADGTL	5000	R	K.LLASC#SADGTLK.L	-	1	9.97803	11.6804	8.3966	10.2471	8.27543	9.18448	10.8604	10.64	9.16684	10.0507	11.52			0.133722	0.951548	-0.0478181		0.0714729	0.942068	0.0276403		0.22402	0.958855	-0.0754584
1022	sp|O14727|APAF_HUMAN	O14727	APAF1	APAF1(#1129)	Apoptotic protease-activating factor 1 OS=Homo sapiens OX=9606 GN=APAF1 PE=1 SV=2	1129	LRGHNGCVRCSAF	5000	R	R.GHN@GC#VR.C	-	3	10.964	10.2325	10.6654	9.40929	9.9841	9.70442	9.45939	9.86205	10.5449	10.0139	9.16013			0.698349	0.919152	-0.0792071		0.316915	0.867482	-0.0587616		0.114782	0.990619	-0.0204455
1023	sp|Q02410|APBA1_HUMAN	Q02410	APBA1	APBA1(#74)	Amyloid-beta A4 precursor protein-binding family A member 1 OS=Homo sapiens OX=9606 GN=APBA1 PE=1 SV=3	74	EEERGECLARSAS	5000	R	R.AQLGQEEEERGEC#LAR.S	-	2	9.80915	9.95735	10.6209	10.1681	9.85814	9.75897	9.2252	10.4665	10.0751	9.55063	10.5101			0.453714	0.949273	-0.0458418		0.104852	0.967709	-0.0138348		0.232516	0.980037	-0.032007
1024	sp|Q99767|APBA2_HUMAN	Q99767	APBA2	APBA2(#319)	Amyloid-beta A4 precursor protein-binding family A member 2 OS=Homo sapiens OX=9606 GN=APBA2 PE=1 SV=3	319	WPHEQVCNGLEQP	5000	R	K.WPHEQVC#NGLEQPR.K	-	3	8.92888	9.66137	10.5691	9.72063	10.1403	10.5446	10.1706	9.91308	10.5487	10.046	9.75669			0.590462	0.92782	0.0706479		0.437961	0.862643	0.0595911		0.104103	0.996552	0.0110568
1025	sp|Q99767|APBA2_HUMAN	Q99767	APBA2	APBA2(#483)	Amyloid-beta A4 precursor protein-binding family A member 2 OS=Homo sapiens OX=9606 GN=APBA2 PE=1 SV=3	483	RSASQDCIETTPG	5000	R	R.SASQDC#IETTPGAQEGK.K	-	4	10.4398	9.96591	10.9939	9.10033	9.8639	9.24769	10.6632	9.37194	9.70296	10.0261	10.6243			0.264083	0.947569	-0.0478505		0.00674289	0.996506	0.00141103		0.346012	0.970631	-0.0492615
1026	sp|O96018|APBA3_HUMAN	O96018	APBA3	APBA3(#500)	Amyloid-beta A4 precursor protein-binding family A member 3 OS=Homo sapiens OX=9606 GN=APBA3 PE=1 SV=1	500	REQLGFCVEDGII	244.577	U	R.EQLGFC#VEDGIICSLLR.G	-	1	8.05704	9.39167	10.568	11.1222	8.19574	9.16921	9.95961	12.2909	10.4757	10.51	10.26			0.0258012	0.99411	0.012162		0.39605	0.789347	0.100879		0.279685	0.943855	-0.0887173
1027	sp|O00213|APBB1_HUMAN	O00213	APBB1	APBB1(#511)	Amyloid beta precursor protein binding family B member 1 OS=Homo sapiens OX=9606 GN=APBB1 PE=1 SV=2	511	ERRNARCLVNGLS	5000	R	R.C#LVNGLSLDHSK.L	-	3	10.2365	10.2588	10.1358	9.53623	10.3529	9.99994	10.3333	10.0383	9.62909	9.29114	10.1879			0.295142	0.984483	0.020329		0.462054	0.880955	-0.0499649		0.692043	0.960298	0.0702939
1028	sp|O00213|APBB1_HUMAN	O00213	APBB1	APBB1(#672)	Amyloid beta precursor protein binding family B member 1 OS=Homo sapiens OX=9606 GN=APBB1 PE=1 SV=2	672	SQASTSCLPAPPA	5000	R	R.SQASTSC#LPAPPAESVAR.R	-	4	10.029	9.61909	10.1775	9.44155	9.49614	10.604	9.94517	9.33508	10.1008	10.3561	10.8956			0.0213255	0.999709	0.0030494		1.04967	0.792605	0.0902417		0.807641	0.947605	-0.0871923
1029	sp|Q92870|APBB2_HUMAN	Q92870	APBB2	APBB2(#245)	Amyloid beta precursor protein binding family B member 2 OS=Homo sapiens OX=9606 GN=APBB2 PE=1 SV=3	245	TGAKTDCALHRIQ	5000	R	K.TDC#ALHR.I	-	1	11.3177	9.65865	9.18183	10.5014	10.3385	10.2491	9.90872	9.74567	9.4255	9.94842	9.72453			0.0525372	0.994763	-0.0106943		0.374074	0.857095	-0.0633496		0.829521	0.968005	0.0526553
1030	sp|Q92870|APBB2_HUMAN	Q92870	APBB2	APBB2(#709)	Amyloid beta precursor protein binding family B member 2 OS=Homo sapiens OX=9606 GN=APBB2 PE=1 SV=3	709	MLRYQKCLVARPP	5000	R	K.C#LVARPPSQK.V	-	1	9.45681	9.89534	10.0148	9.22828	9.974	9.78519	9.90683	10.2487	10.5058	10.2389	10.7453			0.740554	0.944148	0.0490836		1.78473	0.739868	0.122025		1.36166	0.953046	-0.0729417
1031	sp|P25054|APC_HUMAN	P25054	APC	APC(#110)	Adenomatous polyposis coli protein OS=Homo sapiens OX=9606 GN=APC PE=1 SV=2	110	SSRSGECSPVPMG	5000	R	R.SGEC#SPVPMGSFPR.R	-	1	10.8878	10.0435	9.52621	12.0027	11.9737	10.4592	9.99871	9.25709	7.71602	9.26127	8.87382			0.093485	0.97705	-0.0273001		1.37061	0.607829	-0.299628		1.2168	0.866957	0.272328
1032	sp|P25054|APC_HUMAN	P25054	APC	APC(#207)	Adenomatous polyposis coli protein OS=Homo sapiens OX=9606 GN=APC PE=1 SV=2	207	EEQLGTCQDMEKR	5000	R	R.VAM*EEQLGTC#QDMEK.R	-	9	9.60723	9.57694	9.89403	10.0076	10.6417	10.051	10.0263	9.96106	9.93733	10.2299	10.0668			1.07685	0.931945	0.0574193		1.13245	0.888783	0.0447244		0.19464	0.995953	0.0126949
1033	sp|P25054|APC_HUMAN	P25054	APC	APC(#344)	Adenomatous polyposis coli protein OS=Homo sapiens OX=9606 GN=APC PE=1 SV=2	344	SSSQDSCISMRQS	5000	R	R.TLLAMSSSQDSC#ISMR.Q	-	1	12.1683	12.4093	9.77947	9.71484	7.89409	10.2924	4.3222	7.73696	8.99098	14.6692	12.0222			0.985223	0.2046	-0.600134		0.146048	0.822499	0.09152		1.02937	0.136229	-0.691654
1034	sp|P25054|APC_HUMAN	P25054	APC	APC(#520)	Adenomatous polyposis coli protein OS=Homo sapiens OX=9606 GN=APC PE=1 SV=2	520	ANKATLCSMKGCM	5000	R	K.ATLC#SM*K.G	-	2	9.91657	10.5222	9.75905	9.89259	9.93756	10.4144	9.52403	9.29913	10.3855	10.0554	10.2936			0.332032	0.967708	-0.0340572		0.514858	0.923423	0.0321203		0.784748	0.960707	-0.0661775
1035	sp|P25054|APC_HUMAN	P25054	APC	APC(#575)	Adenomatous polyposis coli protein OS=Homo sapiens OX=9606 GN=APC PE=1 SV=2	575	VKALMECALEVKK	5000	R	K.ALMEC#ALEVK.K	-	1	9.3131	9.09284	10.5232	11.6	10.1471	9.72019	11.2442	9.05109	9.76346	10.1554	9.38935			0.0348677	0.994697	-0.0105913		0.202837	0.895433	-0.0463559		0.187801	0.976125	0.0357646
1036	sp|P25054|APC_HUMAN	P25054	APC	APC(#914)	Adenomatous polyposis coli protein OS=Homo sapiens OX=9606 GN=APC PE=1 SV=2	914	STTELHCVTDERN	5000	R	R.SSGSTTELHC#VTDER.N	-	3	9.69305	10.3419	13.8505	10.822	10.3965	9.85915	7.21489	10.5899	9.88681	9.76173	7.5836			0.656401	0.864318	-0.235017		0.845597	0.643636	-0.296945		0.128	0.96515	0.0619281
1037	sp|P25054|APC_HUMAN	P25054	APC	APC(#947)	Adenomatous polyposis coli protein OS=Homo sapiens OX=9606 GN=APC PE=1 SV=2	947	ENSNRTCSMPYAK	5000	R	R.TC#SM*PYAK.L	-	1	9.58372	9.92628	10.0188	9.37581	9.68485	10.0924	10.116	9.52756	10.7514	10.5767	10.3465			0.250272	0.985958	0.0190414		2.11031	0.742603	0.118756		1.84918	0.947992	-0.0997145
1038	sp|P25054|APC_HUMAN	P25054	APC	APC(#995)	Adenomatous polyposis coli protein OS=Homo sapiens OX=9606 GN=APC PE=1 SV=2	995	DDESKFCSYGQYP	5000	R	K.FC#SYGQYPADLAHK.I	-	2	10.5624	9.23	9.96808	10.3325	9.54753	9.55176	9.66779	11.0425	9.40986	10.8305	9.85708			0.0591201	0.994128	-0.0111395		0.00317997	0.998274	0.000714766		0.0522314	0.995736	-0.0118543
1039	sp|P25054|APC_HUMAN	P25054	APC	APC(#1098)	Adenomatous polyposis coli protein OS=Homo sapiens OX=9606 GN=APC PE=1 SV=2	1098	HFGQQECVSPYRS	5000	R	K.FQPHFGQQEC#VSPYR.S	-	1	9.05106	11.2655	9.16607	10.2416	9.44107	9.75748	10.5958	10.0154	11.4026	10.3045	8.75896			0.0313173	0.99623	0.00760726		0.0777291	0.938958	0.0295997		0.0630995	0.989678	-0.0219924
1040	sp|P25054|APC_HUMAN	P25054	APC	APC(#1130)	Adenomatous polyposis coli protein OS=Homo sapiens OX=9606 GN=APC PE=1 SV=2	1130	NVSQSLCQEDDYE	5000	R	R.VGSNHGINQNVSQSLC#QEDDYEDDKPTNYSER.Y	-	3	10.4476	8.74559	12.215	9.97847	11.759	10.7479	10.2794	9.40031	9.02391	8.80574	8.59704			0.101106	0.971121	0.033253		0.959979	0.644774	-0.222086		1.56301	0.882938	0.255339
1041	sp|P25054|APC_HUMAN	P25054	APC	APC(#1270)	Adenomatous polyposis coli protein OS=Homo sapiens OX=9606 GN=APC PE=1 SV=2	1270	VEDTPICFSRCSS	200.813	R	K.VSSINQETIQTYCVEDTPIC#FSR.C	-	2	9.33995	10.6295	10.5755	10.3875	10.6841	9.70701	9.66807	9.3318	10.0412	10.0602	9.5753			0.401214	0.937662	-0.0552579		0.408655	0.885631	-0.0472856		0.0580115	0.995465	-0.00797224
1042	sp|P25054|APC_HUMAN	P25054	APC	APC(#1387)	Adenomatous polyposis coli protein OS=Homo sapiens OX=9606 GN=APC PE=1 SV=2	1387	PLMFSRCTSVSSL	5000	R	R.C#TSVSSLDSFESR.S	-	2	10.5528	10.3758	8.6766	9.93303	9.52385	9.93494	10.0734	9.98095	10.5158	10.0495	10.3833			0.0143705	0.999887	0.00291238		0.409795	0.853616	0.0655655		1.16347	0.96039	-0.0626531
1043	sp|P25054|APC_HUMAN	P25054	APC	APC(#1727)	Adenomatous polyposis coli protein OS=Homo sapiens OX=9606 GN=APC PE=1 SV=2	1727	GDILAECINSAMP	5000	R	K.TSSVTIPELDDNKAEEGDILAEC#INSAM*PK.G	-	2	9.89109	9.9593	9.46339	10.2204	9.2882	10.1471	10.7457	9.30656	10.291	10.3352	10.3519			0.0232282	0.999482	-0.00389525		1.16041	0.853655	0.0637358		0.555191	0.96051	-0.0676311
1044	sp|P25054|APC_HUMAN	P25054	APC	APC(#2042)	Adenomatous polyposis coli protein OS=Homo sapiens OX=9606 GN=APC PE=1 SV=2	2042	DDLLQECISSAMP	5000	R	R.N@SSLSSLSIDSEDDLLQEC#ISSAMPK.K	-	1	9.74214	9.91516	9.34723	9.22853	9.96604	11.2259	11.9489	9.68547	10.2919	8.87764	9.77116			0.963506	0.897558	0.158972		0.056072	0.974333	0.0112511		0.743413	0.928733	0.147721
1045	sp|P25054|APC_HUMAN	P25054	APC	APC(#2664)	Adenomatous polyposis coli protein OS=Homo sapiens OX=9606 GN=APC PE=1 SV=2	2664	WVRIEDCPINNPR	5000	R	R.IEDC#PINNPR.S	-	2	10.3121	10.5214	10.1252	10.1026	10.151	9.99782	9.84828	9.27428	9.65563	9.88589	10.1258			0.981476	0.931706	-0.0649473		1.03563	0.87405	-0.0539494		0.11656	0.996265	-0.0109979
1046	sp|P13798|ACPH_HUMAN	P13798	APEH	APEH(#30)	Acylamino-acid-releasing enzyme OS=Homo sapiens OX=9606 GN=APEH PE=1 SV=4	30	PALSAACLGPEVT	5000	R	R.QPALSAAC#LGPEVTTQYGGQYR.T	-	3	8.92546	10.161	10.3804	9.42853	10.7835	10.7921	9.48537	10.2141	10.3757	10.1873	9.26644			0.612798	0.913165	0.0862861		0.178447	0.924682	0.0330209		0.330998	0.968877	0.0532651
1047	sp|P13798|ACPH_HUMAN	P13798	APEH	APEH(#292)	Acylamino-acid-releasing enzyme OS=Homo sapiens OX=9606 GN=APEH PE=1 SV=4	292	DLIGGKCELLSDD	5000	R	K.C#ELLSDDSLAVSSPR.L	-	1	10.887	10.464	8.2067	10.5761	10.3014	9.25722	9.69489	8.80126	11.6755	10.8102	9.3259			0.267325	0.930452	-0.070284		0.246823	0.82236	0.0824689		0.607805	0.925948	-0.152753
1048	sp|P13798|ACPH_HUMAN	P13798	APEH	APEH(#312)	Acylamino-acid-releasing enzyme OS=Homo sapiens OX=9606 GN=APEH PE=1 SV=4	312	RLSPDQCRIVYLQ	5000	R	R.LSPDQC#R.I	-	2	10.0595	11.1197	10.0583	9.72941	10.8112	9.49279	9.6624	9.48187	9.2052	10.3791	10.0005			0.389298	0.937506	-0.0548376		0.34436	0.873917	-0.054527		0.00149228	1	-0.000310574
1049	sp|P27695|APEX1_HUMAN	P27695	APEX1	APEX1(#93)	DNA repair nuclease/redox regulator APEX1 OS=Homo sapiens OX=9606 GN=APEX1 PE=1 SV=2	93	EAPDILCLQETKC	5000	R	K.EEAPDILC#LQETK.C	-	2	9.50936	10.9808	10.0148	10.4365	9.51344	9.32046	8.18634	8.97047	11.1359	11.2431	10.6888			1.53646	0.872625	-0.186278		1.05537	0.755195	0.108578		2.34089	0.813976	-0.294857
1050	sp|P27695|APEX1_HUMAN	P27695	APEX1	APEX1(#99)	DNA repair nuclease/redox regulator APEX1 OS=Homo sapiens OX=9606 GN=APEX1 PE=1 SV=2	99	CLQETKCSENKLP	5000	R	K.C#SENKLPAELQELPGLSHQYWSAPSDK.E	-	2	9.15674	10.5345	8.7728	10.1688	11.0423	9.23014	10.4111	10.0439	9.49778	10.5731	10.5688			0.413658	0.922042	0.077156		0.453665	0.815091	0.0828068		0.0256328	0.996521	-0.00565086
1051	sp|P27695|APEX1_HUMAN	P27695	APEX1	APEX1(#296)	DNA repair nuclease/redox regulator APEX1 OS=Homo sapiens OX=9606 GN=APEX1 PE=1 SV=2	296	SLLPALCDSKIRS	5000	U	R.LDYFLLSHSLLPALC#DSK.I	-	1	9.88411	9.3853	9.87077	9.95691	9.02624	9.64177	11.4104	9.89366	10.9178	9.90563	10.1074			0.132825	0.978403	0.0269561		0.680002	0.828076	0.076142		0.235408	0.972901	-0.049186
1052	sp|P27695|APEX1_HUMAN	P27695	APEX1	APEX1(#310)	DNA repair nuclease/redox regulator APEX1 OS=Homo sapiens OX=9606 GN=APEX1 PE=1 SV=2	310	ALGSDHCPITLYL	5000	U	K.ALGSDHC#PITLYLAL.-	-	1	9.29737	8.60447	8.54319	10.9913	8.44799	10.2027	10.3539	11.3149	11.0684	10.5839	10.5918			0.379695	0.904946	0.106696		1.05318	0.656025	0.206938		0.462945	0.950091	-0.100242
1053	sp|Q9UBZ4|APEX2_HUMAN	Q9UBZ4	APEX2	APEX2(#27)	DNA-(apurinic or apyrimidinic site) endonuclease 2 OS=Homo sapiens OX=9606 GN=APEX2 PE=1 SV=1	27	NQEPSNCAAVAVG	5000	U	R.RPLQGVANQEPSNC#AAVAVGR.I	-	3	10.4525	9.90878	9.44889	11.4363	10.1996	9.53467	9.46093	8.98833	10.3833	10.2898	9.89693			0.748569	0.906048	-0.109132		0.076892	0.967738	-0.0137719		1.08024	0.949189	-0.0953599
1054	sp|Q9UBZ4|APEX2_HUMAN	Q9UBZ4	APEX2	APEX2(#45)	DNA-(apurinic or apyrimidinic site) endonuclease 2 OS=Homo sapiens OX=9606 GN=APEX2 PE=1 SV=1	45	LDADIVCLQETKV	5000	U	R.ILDELDADIVC#LQETK.V	-	1	8.87002	9.27387	11.8293	11.3391	9.63469	10.4176	9.71862	9.41804	9.80753	10.1348	9.55632			0.238114	0.932463	-0.0660668		0.216818	0.86939	-0.0602112		0.0511754	0.996336	-0.00585556
1055	sp|Q9UBZ4|APEX2_HUMAN	Q9UBZ4	APEX2	APEX2(#86)	DNA-(apurinic or apyrimidinic site) endonuclease 2 OS=Homo sapiens OX=9606 GN=APEX2 PE=1 SV=1	86	SGVATFCKDNATP	5000	U	R.SGYSGVATFC#K.D	-	1	9.86593	11.8965	7.84466	10.3621	8.64847	8.96859	8.65961	8.15379	11.6023	10.9129	13.0852			0.682655	0.867551	-0.200194		0.85179	0.644918	0.259751		1.76938	0.432424	-0.459945
1056	sp|Q9UBZ4|APEX2_HUMAN	Q9UBZ4	APEX2	APEX2(#234)	DNA-(apurinic or apyrimidinic site) endonuclease 2 OS=Homo sapiens OX=9606 GN=APEX2 PE=1 SV=1	234	LLSNLGCQSASHV	5000	U	K.WMDSLLSNLGC#QSASHVGPFIDSYR.C	-	3	10.0441	8.75779	9.40283	8.8998	9.98214	10.7186	10.0208	11.7631	10.9465	9.24241	10.2218			1.44467	0.861899	0.194202		0.668795	0.744625	0.126653		0.306969	0.959005	0.0675489
1057	sp|Q9UBZ4|APEX2_HUMAN	Q9UBZ4	APEX2	APEX2(#368)	DNA-(apurinic or apyrimidinic site) endonuclease 2 OS=Homo sapiens OX=9606 GN=APEX2 PE=1 SV=1	368	QTRVQTCQNKAQV	5000	U	R.VQTC#QNK.A	-	2	10.932	10.5965	10.0318	9.6806	10.19	9.891	10.0536	9.91383	9.7385	9.28902	9.68313			0.420059	0.956191	-0.0408317		1.15499	0.758078	-0.106169		1.13104	0.959827	0.0653377
1058	sp|Q9UBZ4|APEX2_HUMAN	Q9UBZ4	APEX2	APEX2(#403)	DNA-(apurinic or apyrimidinic site) endonuclease 2 OS=Homo sapiens OX=9606 GN=APEX2 PE=1 SV=1	403	FQPSPSCPQASPD	5000	U	K.SYFQPSPSC#PQASPDIELPSLPLMSALM*TPK.T	-	6	9.84787	10.4725	9.77038	10.1152	9.93225	9.16987	10.0711	10.3368	10.3426	10.0053	9.9362			0.239774	0.977084	-0.0260806		0.0807732	0.983977	0.00650434		0.325882	0.97692	-0.0325849
1059	sp|Q9BZZ5|API5_HUMAN	Q9BZZ5	API5	API5(#234)	Apoptosis inhibitor 5 OS=Homo sapiens OX=9606 GN=API5 PE=1 SV=3	234	NPSDPDCVDRLLQ	5000	R	R.QQLVELVAEQADLEQTFNPSDPDC#VDR.L	-	16	10.3665	8.80518	9.43695	10.4781	10.2143	10.1892	8.74375	10.5456	10.7343	10.6049	9.88121			0.0951192	0.984305	0.0221202		0.613925	0.790914	0.0935388		0.438066	0.958832	-0.0714186
1060	sp|Q96GX9|MTNB_HUMAN	Q96GX9	APIP	APIP(#12)	Methylthioribulose-1-phosphate dehydratase OS=Homo sapiens OX=9606 GN=APIP PE=1 SV=1	12	AREGDCCSRRCGA	5000	U	R.EGDC#C#SR.R	-	4	10.3156	10.239	10.4077	9.38287	9.83373	10.3869	10.3671	9.87377	9.99322	10.1973	9.00277			0.0413419	0.999558	0.00489992		0.324674	0.880104	-0.0526134		0.380689	0.966448	0.0575134
1061	sp|Q96GX9|MTNB_HUMAN	Q96GX9	APIP	APIP(#16)	Methylthioribulose-1-phosphate dehydratase OS=Homo sapiens OX=9606 GN=APIP PE=1 SV=1	16	DCCSRRCGAQDKE	5000	U	R.C#GAQDKEHPR.Y	-	5	10.4687	10.2629	9.26168	9.76489	9.52654	9.96725	10.4012	9.56323	10.0292	10.3666	10.3877			0.0739424	0.994737	-0.0102333		0.479689	0.885729	0.0473727		0.803555	0.961311	-0.0576059
1062	sp|Q96GX9|MTNB_HUMAN	Q96GX9	APIP	APIP(#147)	Methylthioribulose-1-phosphate dehydratase OS=Homo sapiens OX=9606 GN=APIP PE=1 SV=1	147	IKGIKKCTSGGYY	5000	R	K.C#TSGGYYR.Y	-	6	10.3967	9.73053	9.37448	9.65449	10.0596	9.82908	10.5145	9.8421	9.89955	10.2194	10.4796			0.461333	0.956573	0.0400776		0.721586	0.858748	0.05991		0.240975	0.990773	-0.0198324
1063	sp|Q96GX9|MTNB_HUMAN	Q96GX9	APIP	APIP(#11;12)	Methylthioribulose-1-phosphate dehydratase OS=Homo sapiens OX=9606 GN=APIP PE=1 SV=1	11;12	DAREGDCCSRRCG;AREGDCCSRRCGA	5000;5000	U;U	R.EGDC#C#SR.R	+	1	9.08199	9.15279	10.8012	10.183	10.0151	9.36583	10.3997	10.0312	9.95074	11.774	9.24446			0.13254	0.980339	0.024495		0.227185	0.85008	0.0707005		0.15217	0.975692	-0.0462055
1064	sp|Q9UH17|ABC3B_HUMAN	Q9UH17	APOBEC3B	APOBEC3B(#247)	DNA dC->dU-editing enzyme APOBEC-3B OS=Homo sapiens OX=9606 GN=APOBEC3B PE=1 SV=1	247	EAKNLLCGFYGRH	5000	R	K.NLLC#GFYGR.H	-	1	10.4874	10.2915	9.35319	9.85261	10.5262	9.34353	10.1307	9.65382	10.2477	10.1941	9.91931			0.0827117	0.993003	-0.0120741		0.183425	0.953814	0.0190575		0.31194	0.980662	-0.0311316
1065	sp|Q9UH17|ABC3B_HUMAN	Q9UH17	APOBEC3B	APOBEC3B(#354)	DNA dC->dU-editing enzyme APOBEC-3B OS=Homo sapiens OX=9606 GN=APOBEC3B PE=1 SV=1	354	FVYRQGCPFQPWD	5000	R	R.QGC#PFQPWDGLEEHSQALSGR.L	-	5	10.5584	9.9988	9.9053	10.0364	10.0319	9.76798	9.88648	9.9175	9.75761	10.3654	9.77431			0.644808	0.96994	-0.0318555		0.257828	0.94729	-0.0229509		0.102705	0.995624	-0.00890466
1066	sp|Q9NRW3|ABC3C_HUMAN	Q9NRW3	APOBEC3C	APOBEC3C(#65)	DNA dC->dU-editing enzyme APOBEC-3C OS=Homo sapiens OX=9606 GN=APOBEC3C PE=1 SV=2	65	VDSETHCHAERCF	5000	U	R.NQVDSETHC#HAER.C	-	5	9.31517	9.73403	10.2074	10.7762	10.3335	9.37548	9.24426	10.5365	10.7772	9.7942	9.90601			0.11227	0.986231	-0.0199757		0.133093	0.949084	0.022395		0.26563	0.975627	-0.0423707
1067	sp|Q9NRW3|ABC3C_HUMAN	Q9NRW3	APOBEC3C	APOBEC3C(#70)	DNA dC->dU-editing enzyme APOBEC-3C OS=Homo sapiens OX=9606 GN=APOBEC3C PE=1 SV=2	70	HCHAERCFLSWFC	220.892	U	R.C#FLSWFCDDILSPNTK.Y	-	2	9.34859	9.60498	8.25476	9.54105	10.1884	10.4313	10.9764	10.0517	10.4707	10.7628	10.3692			1.53858	0.870652	0.182376		1.60122	0.656663	0.199861		0.212541	0.992715	-0.0174852
1068	sp|Q9NRW3|ABC3C_HUMAN	Q9NRW3	APOBEC3C	APOBEC3C(#76)	DNA dC->dU-editing enzyme APOBEC-3C OS=Homo sapiens OX=9606 GN=APOBEC3C PE=1 SV=2	76	CFLSWFCDDILSP	148.728	U	R.CFLSWFC#DDILSPNTK.Y	-	2	10.4888	8.61378	10.5658	9.4553	9.87331	10.7903	9.78954	9.41161	9.39115	10.0984	11.522			0.139488	0.973252	0.0302501		0.291712	0.825711	0.0795915		0.191773	0.974057	-0.0493413
1069	sp|Q9NRW3|ABC3C_HUMAN	Q9NRW3	APOBEC3C	APOBEC3C(#130)	DNA dC->dU-editing enzyme APOBEC-3C OS=Homo sapiens OX=9606 GN=APOBEC3C PE=1 SV=2	130	YYFQYPCYQEGLR	5000	U	R.LYYFQYPC#YQEGLR.S	-	1	11.6392	10.9913	10.6978	9.79336	9.48078	9.17532	10.4472	11.3232	8.69408	8.93713	8.82053			0.502092	0.914507	-0.095309		2.0118	0.614796	-0.287328		1.17532	0.908032	0.192019
1070	sp|Q96AK3|ABC3D_HUMAN	Q96AK3	APOBEC3D	APOBEC3D(#261)	DNA dC->dU-editing enzyme APOBEC-3D OS=Homo sapiens OX=9606 GN=APOBEC3D PE=1 SV=1	261	VDPETHCHAERCF	5000	R	R.NQVDPETHC#HAER.C	-	1	9.7444	11.5963	9.44284	10.2316	12.2622	8.76791	8.64743	11.4031	11.4416	8.96571	7.49687			0.0246057	0.99525	-0.0105826		0.325037	0.725628	-0.157943		0.268992	0.93153	0.14736
1071	sp|Q6UXV4|MIC27_HUMAN	Q6UXV4	APOOL	APOOL(#74)	MICOS complex subunit MIC27 OS=Homo sapiens OX=9606 GN=APOOL PE=1 SV=1	74	IRTATGCYIGWCK	266.029	U	R.TATGC#YIGWCK.G	-	1	10.5457	9.03849	10.5627	9.10938	9.48869	8.65511	10.9998	9.72006	10.6266	11.462	9.7914			0.0582957	0.989566	-0.0156991		0.582084	0.753301	0.115905		0.632321	0.928239	-0.131604
1072	sp|P05067|A4_HUMAN	P05067	APP	APP(#117)	Amyloid-beta precursor protein OS=Homo sapiens OX=9606 GN=APP PE=1 SV=3	117	FVIPYRCLVGEFV	5000	R	R.C#LVGEFVSDALLVPDK.C	-	1	12.1887	10.9789	8.33981	8.8042	9.53346	9.87937	9.94499	10.9572	8.73577	10.0851	10.5525			0.0388179	0.99163	0.0157121		0.0658179	0.940835	-0.0287157		0.178023	0.975985	0.0444278
1073	sp|P05067|A4_HUMAN	P05067	APP	APP(#144)	Amyloid-beta precursor protein OS=Homo sapiens OX=9606 GN=APP PE=1 SV=3	144	QERMDVCETHLHW	5000	R	R.MDVC#ETHLHWHTVAK.E	-	1	10.7435	10.7976	9.62896	9.86946	11.5421	10.9739	8.77522	9.39539	10.2258	7.7702	10.2779			0.0670341	0.986447	-0.0195406		0.368252	0.750127	-0.132573		0.278501	0.948001	0.113032
1074	sp|P05067|A4_HUMAN	P05067	APP	APP(#300)	Amyloid-beta precursor protein OS=Homo sapiens OX=9606 GN=APP PE=1 SV=3	300	QAETGPCRAMISR	522.642	R	R.EVCSEQAETGPC#R.A	-	4	9.54499	9.41889	9.26954	10.0983	11.3829	10.3136	9.5173	8.32393	11.775	10.1906	10.1649			0.132481	0.968842	0.0360666		0.852118	0.700046	0.157741		0.453715	0.938781	-0.121674
1075	sp|Q92624|APBP2_HUMAN	Q92624	APPBP2	APPBP2(#54)	Amyloid protein-binding protein 2 OS=Homo sapiens OX=9606 GN=APPBP2 PE=1 SV=2	54	YQQGRLCQLGSEF	5000	R	R.LC#QLGSEFC#ELEVFAK.V	-	2	10.0076	9.84314	9.922	9.61462	8.49032	9.55074	10.4817	9.73949	10.0744	10.5548	11.7212			0.280439	0.951587	-0.0457325		0.741308	0.746774	0.128334		0.940722	0.916335	-0.174066
1076	sp|Q92624|APBP2_HUMAN	Q92624	APPBP2	APPBP2(#393)	Amyloid protein-binding protein 2 OS=Homo sapiens OX=9606 GN=APPBP2 PE=1 SV=2	393	EEIAIDCHNKETE	5000	U	K.ALILEEIAIDC#HNK.E	-	2	10.2047	9.76425	10.4683	11.0725	11.1105	9.05083	10.1932	10.3993	9.77198	9.33389	8.63057			0.151241	0.974033	-0.0289204		1.20717	0.68189	-0.167021		0.828474	0.926516	0.1381
1077	sp|Q9UKG1|DP13A_HUMAN	Q9UKG1	APPL1	APPL1(#368)	DCC-interacting protein 13-alpha OS=Homo sapiens OX=9606 GN=APPL1 PE=1 SV=1	368	DHEEWICTINNIS	5000	U	K.KDHEEWIC#TINNISK.Q	-	4	10.4232	10.0527	10.5242	9.52308	9.71167	9.79986	9.1451	9.12788	9.51114	9.40607	12.775			1.2399	0.904007	-0.100638		0.107533	0.907219	0.0465774		0.380407	0.927135	-0.147216
1078	sp|Q9UKG1|DP13A_HUMAN	Q9UKG1	APPL1	APPL1(#462)	DCC-interacting protein 13-alpha OS=Homo sapiens OX=9606 GN=APPL1 PE=1 SV=1	462	DIISPVCEDQPGQ	5000	U	R.TSSSGSLGSESTNLAALSLDSLVAPDTPIQFDIISPVC#EDQPGQAK.A	-	6	9.92481	8.97821	9.51856	9.82318	10.0951	9.8986	11.8909	9.8154	10.6075	9.94777	9.49999			0.781626	0.905904	0.121309		0.518176	0.84943	0.067004		0.277458	0.967597	0.0543053
1079	sp|Q9UKG1|DP13A_HUMAN	Q9UKG1	APPL1	APPL1(#549)	DCC-interacting protein 13-alpha OS=Homo sapiens OX=9606 GN=APPL1 PE=1 SV=1	549	SHLLVTCDCLKLI	5000	U	R.MTESHLLVTC#DC#LK.L	-	1	9.32934	10.4732	10.9992	10.8221	9.31508	9.49658	9.50402	11.0882	10.392	9.50596	9.07425			0.451403	0.917466	-0.0797928		0.628874	0.761739	-0.107072		0.1231	0.985555	0.0272793
1080	sp|Q9UKG1|DP13A_HUMAN	Q9UKG1	APPL1	APPL1(#570)	DCC-interacting protein 13-alpha OS=Homo sapiens OX=9606 GN=APPL1 PE=1 SV=1	570	LTFPLPCVVLYAT	5000	U	R.LTFPLPC#VVLYATHQENKR.L	-	4	10.2008	9.61265	9.68449	9.30288	9.74066	10.1975	10.8135	10.1097	10.6643	9.52678	10.1468			0.904539	0.921829	0.0744204		0.45733	0.865842	0.0593234		0.0949705	0.994838	0.015097
1081	sp|Q9UKG1|DP13A_HUMAN	Q9UKG1	APPL1	APPL1(#603)	DCC-interacting protein 13-alpha OS=Homo sapiens OX=9606 GN=APPL1 PE=1 SV=1	603	SNLSSVCYIFESN	5000	U	R.SESNLSSVC#YIFESNNEGEK.I	-	1	11.2607	10.0345	11.7942	10.6869	9.29156	9.322	10.7444	9.71565	10.0152	9.78406	7.35085			1.23769	0.879884	-0.163877		0.755838	0.648277	-0.28532		0.307335	0.943502	0.121444
1082	sp|Q9UKG1|DP13A_HUMAN	Q9UKG1	APPL1	APPL1(#616)	DCC-interacting protein 13-alpha OS=Homo sapiens OX=9606 GN=APPL1 PE=1 SV=1	616	NEGEKICDSVGLA	5000	U	K.IC#DSVGLAK.Q	-	1	11.2706	11.6165	9.07627	9.52986	9.74317	11.3143	10.507	9.54197	9.37431	8.45537	9.57068			0.0286798	0.996451	-0.0087808		0.820604	0.678188	-0.177721		1.06281	0.921659	0.16894
1083	sp|Q9UKG1|DP13A_HUMAN	Q9UKG1	APPL1	APPL1(#549;551)	DCC-interacting protein 13-alpha OS=Homo sapiens OX=9606 GN=APPL1 PE=1 SV=1	549;551	SHLLVTCDCLKLI;LLVTCDCLKLIDP	5000;5000	U;U	R.MTESHLLVTC#DC#LK.L	+	1	9.27093	10.9504	10.7107	10.9084	10.5578	10.0082	8.45411	10.3148	9.14092	9.77116	9.91255			0.437634	0.912309	-0.0910833		0.854975	0.74699	-0.120119		0.132348	0.985726	0.0290356
1084	sp|Q8NEU8|DP13B_HUMAN	Q8NEU8	APPL2	APPL2(#412)	DCC-interacting protein 13-beta OS=Homo sapiens OX=9606 GN=APPL2 PE=1 SV=3	412	KKQESSCPSQNLK	5000	R	K.QESSC#PSQNLK.N	-	1	10.2786	9.60209	10.1382	9.76917	10.2771	9.46675	9.85841	10.1446	9.9612	10.195	10.3089			0.0161684	0.999837	-0.0016632		0.498421	0.927447	0.0302573		0.466616	0.978066	-0.0319205
1085	sp|P07741|APT_HUMAN	P07741	APRT	APRT(#83)	Adenine phosphoribosyltransferase OS=Homo sapiens OX=9606 GN=APRT PE=1 SV=2	83	QELGLGCVLIRKR	5000	R	R.GFLFGPSLAQELGLGC#VLIR.K	-	1	8.81024	9.31271	8.59639	10.0848	11.424	9.68019	10.708	11.1978	10.095	9.42776	10.6631			1.64328	0.856716	0.224643		0.868266	0.737152	0.129957		0.587728	0.950558	0.0946857
1086	sp|P07741|APT_HUMAN	P07741	APRT	APRT(#140)	Adenine phosphoribosyltransferase OS=Homo sapiens OX=9606 GN=APRT PE=1 SV=2	140	GTMNAACELLGRL	5000	R	R.VVVVDDLLATGGTMNAAC#ELLGR.L	-	1	9.63024	10.4928	9.22897	11.0709	8.59497	9.86995	10.558	9.8463	10.5815	9.16836	10.9581			0.273256	0.936314	-0.056846		0.0632391	0.958738	0.0179133		0.304643	0.958582	-0.0747593
1087	sp|Q7Z2E3|APTX_HUMAN	Q7Z2E3	APTX	APTX(#161)	Aprataxin OS=Homo sapiens OX=9606 GN=APTX PE=1 SV=2	161	GSNSGQCSVPLKK	5000	R	R.DAAQEAEAGTGLEPGSNSGQC#SVPLK.K	-	6	10.285	10.0801	10.5835	9.47169	9.8228	10.7113	9.8779	9.8621	10.1747	9.55853	9.57245			0.0380853	0.999033	-0.00499306		0.476892	0.88222	-0.0482879		0.450232	0.975537	0.0432948
1088	sp|O60306|AQR_HUMAN	O60306	AQR	AQR(#28)	RNA helicase aquarius OS=Homo sapiens OX=9606 GN=AQR PE=1 SV=4	28	FVTQLACKYWAPH	5000	R	K.KIVAPTVSQINAEFVTQLAC#K.Y	-	3	10.5863	9.86579	9.1674	10.243	9.75376	9.27305	10.0234	10.4824	10.2103	10.6349	9.75975			0.0699347	0.993827	-0.0113604		0.245689	0.918246	0.034932		0.386368	0.973256	-0.0462924
1089	sp|O60306|AQR_HUMAN	O60306	AQR	AQR(#1245)	RNA helicase aquarius OS=Homo sapiens OX=9606 GN=AQR PE=1 SV=4	1245	DIINRRCGNNPLI	5000	U	R.C#GNNPLIGRPNK.V	-	1	9.52527	11.6091	7.67947	11.786	8.55759	10.6412	12.1328	9.11837	9.08937	10.1919	9.669			0.00428344	0.999494	0.00236589		0.12694	0.884411	-0.0532729		0.171033	0.969712	0.0556388
1090	sp|P10275|ANDR_HUMAN	P10275	AR	AR(#519)	Androgen receptor OS=Homo sapiens OX=9606 GN=AR PE=1 SV=3	519	PYPSPTCVKSEMG	5000	R	R.VPYPSPTC#VK.S	-	1	8.77995	8.14345	9.21109	8.95883	16.4773	8.18274	13.6363	12.1754	9.77453	6.44697	8.21339			0.96781	0.425791	0.480935		0.262868	0.757559	-0.126426		1.10523	0.235385	0.60736
1091	sp|P10275|ANDR_HUMAN	P10275	AR	AR(#853)	Androgen receptor OS=Homo sapiens OX=9606 GN=AR PE=1 SV=3	853	RKNPTSCSRRFYQ	5000	R	K.N@PTSC#SR.R	-	2	10.6941	11.163	10.0581	9.84361	10.346	9.2449	9.88702	10.1208	9.19518	9.68593	9.76134			0.673493	0.921146	-0.0761049		1.28768	0.736324	-0.127602		0.525658	0.969039	0.0514966
1092	sp|P10398|ARAF_HUMAN	P10398	ARAF	ARAF(#58)	Serine/threonine-protein kinase A-Raf OS=Homo sapiens OX=9606 GN=ARAF PE=1 SV=2	58	RGLNQDCCVVYRL	55.3239	R	R.GLNQDC#CVVYR.L	-	2	10.5068	9.94927	9.82452	9.85634	9.76023	9.74742	8.8209	10.2182	9.70029	9.5773	12.0387			0.533735	0.931755	-0.0598349		0.159608	0.895636	0.0494344		0.374044	0.947682	-0.109269
1093	sp|P10398|ARAF_HUMAN	P10398	ARAF	ARAF(#192)	Serine/threonine-protein kinase A-Raf OS=Homo sapiens OX=9606 GN=ARAF PE=1 SV=2	192	SPRTQHCDPEHFP	5000	U	R.TQHC#DPEHFPFPAPANAPLQR.I	-	5	10.3973	10.5404	10.0732	10.2352	9.78354	9.3974	10.5847	8.93342	9.99212	10.3151	9.74774			0.785851	0.913668	-0.0945417		0.666073	0.902526	-0.0417955		0.39324	0.968893	-0.0527462
1094	sp|P10398|ARAF_HUMAN	P10398	ARAF	ARAF(#538)	Serine/threonine-protein kinase A-Raf OS=Homo sapiens OX=9606 GN=ARAF PE=1 SV=2	538	SKISSNCPKAMRR	5000	U	K.ISSNC#PK.A	-	2	10.4145	10.22	9.25244	9.8471	9.03662	9.97187	10.2899	9.81732	9.76544	10.0222	11.3626			0.15969	0.981813	-0.0228091		0.322347	0.862634	0.0621656		0.456021	0.94437	-0.0849748
1095	sp|P10398|ARAF_HUMAN	P10398	ARAF	ARAF(#597)	Serine/threonine-protein kinase A-Raf OS=Homo sapiens OX=9606 GN=ARAF PE=1 SV=2	597	ADELPACLLSAAR	5000	U	R.TQADELPAC#LLSAAR.L	-	4	9.17987	9.07596	9.9349	9.58603	9.71076	10.2127	10.8651	9.88674	10.4851	10.6135	10.4494			1.19498	0.905551	0.10626		1.93497	0.689445	0.155988		0.588032	0.970673	-0.0497277
1096	sp|Q96P48|ARAP1_HUMAN	Q96P48	ARAP1	ARAP1(#123)	Arf-GAP with Rho-GAP domain, ANK repeat and PH domain-containing protein 1 OS=Homo sapiens OX=9606 GN=ARAP1 PE=1 SV=3	123	IPPRRSCLPPTCF	13.5102	R	R.SC#LPPTCFTTPSTAAPDPVLPPLPAK.R	-	2	10.142	9.57926	9.44861	9.01748	9.32973	11.0307	10.3481	11.0249	11.3555	10.1452	8.57856			0.928173	0.896633	0.126063		0.184409	0.870111	0.0625052		0.180148	0.963502	0.0635576
1097	sp|Q96P48|ARAP1_HUMAN	Q96P48	ARAP1	ARAP1(#638)	Arf-GAP with Rho-GAP domain, ANK repeat and PH domain-containing protein 1 OS=Homo sapiens OX=9606 GN=ARAP1 PE=1 SV=3	638	SPSTRRCHLEAKY	5000	R	R.RC#HLEAK.Y	-	1	10.4198	10.3217	9.84671	11.6662	8.91534	10.0321	10.4762	9.99348	9.60865	9.45395	9.26596			0.670249	0.903559	-0.0999766		1.30249	0.689018	-0.159128		0.485987	0.961533	0.0591514
[truncated: 21,988 more rows]
